# Supplementary material for: A Photocatalytic Approach to Radical 1-(Trifluoromethyl)cyclopropanation
Source: ACS Catal. 2025 Apr 17;15(9):7232–40. doi: 10.1021/acscatal.5c01642 (PMC12053945; doi:10.1021/acscatal.5c01642)
Supplement: Supplementary file 2 — cs5c01642_si_002.cif [file cs5c01642_si_002.cif]

data_mo_2293_cg_0m
loop_
_audit_author_name
_audit_author_email
_audit_author_address
'Timmann, S.' sven.timmann@chemie.uni-goettingen.de
;
Georg-August-Universitaet Goettingen
Institut fuer Organische und Biomolekulare Chemie 
Tammannstrasse 2
Goettingen
D-37077
Germany
;
'Golz, C.' 'cgolz@gwdg.de '
;
Georg-August-Universitaet Goettingen
Institut fuer Organische und Biomolekulare Chemie 
Tammannstrasse 2
Goettingen
D-37077
Germany
;
'Alcarazo, P.' 'malcara@gwdg.de '
;
Georg-August-Universitaet Goettingen
Institut fuer Organische und Biomolekulare Chemie 
Tammannstrasse 2
Goettingen
D-37077
Germany
;

_audit_creation_method
;FinalCif V136 by Daniel Kratzert, Freiburg 2024, 
https://dkratzert.de/finalcif.html
;
_audit_contact_author_address
;Georg-August-Universitaet Goettingen
Institut fuer Organische und Biomolekulare Chemie 
Tammannstrasse 2
Goettingen
D-37077
Germany
;
_audit_contact_author_email       cgolz@gwdg.de
_audit_contact_author_name        'Golz, C.'
_audit_contact_author_phone       '+49(551) 39-21750'
_audit_creation_date              2024-03-22
_publ_contact_author_id_orcid     ''
_publ_section_references
;
Dolomanov, O.V., Bourhis, L.J., Gildea, R.J, Howard, J.A.K. & Puschmann, H.
 (2009), J. Appl. Cryst. 42, 339-341.

Sheldrick, G.M. (2008). Acta Cryst. A64, 112-122.

Sheldrick, G.M. (2015). Acta Cryst. A71, 3-8.
;
_diffrn_source_power              0.07
_exptl_crystal_colour_primary     colourless
_olex2_refinement_description
;
1. Fixed Uiso
 At 1.2 times of:
  All C(H) groups, All C(H,H) groups
2.a Secondary CH2 refined with riding coordinates:
 C2(H2A,H2B), C3(H3A,H3B)
2.b Aromatic/amide H refined with riding coordinates:
 C9(H9), C10(H10), C11(H11), C12(H12), C13(H13), C14(H14), C15(H15), C16(H16)
;
_olex2_submission_special_instructions 'No special instructions were received'
_shelx_SHELXL_version_number      '2018/3'
_chemical_name_systematic         ?
_chemical_name_common             ?
_chemical_formula_sum             'C17 H12 F6 O3 S2'
_chemical_formula_moiety          'C17 H12 F6 O3 S2'
_chemical_formula_weight          442.39
_chemical_melting_point           ?
_space_group_crystal_system       'monoclinic'
_space_group_IT_number            14
_space_group_name_H-M_alt         'P 1 21/n 1'
_space_group_name_Hall            '-P 2yn'
_shelx_space_group_comment
;
The symmetry employed for this shelxl refinement is uniquely defined
by the following loop, which should always be used as a source of
symmetry information in preference to the above space-group names.
They are only intended as comments.
;

loop_
_space_group_symop_operation_xyz
'x, y, z'
'-x+1/2, y+1/2, -z+1/2'
'-x, -y, -z'
'x-1/2, -y-1/2, z-1/2'

_cell_length_a                    10.0614(4)
_cell_length_b                    13.5333(9)
_cell_length_c                    13.7882(9)
_cell_angle_alpha                 90
_cell_angle_beta                  107.714(2)
_cell_angle_gamma                 90
_cell_volume                      1788.44(18)
_cell_formula_units_Z             4
_cell_measurement_temperature     100.00
_cell_measurement_reflns_used     9405
_cell_measurement_theta_min       2.603
_cell_measurement_theta_max       32.547
_exptl_crystal_description        block
_exptl_crystal_colour             colourless
_exptl_crystal_recrystallization_method ?
_exptl_crystal_density_meas       ?
_exptl_crystal_density_method     ?
_exptl_crystal_density_diffrn     1.643
_exptl_crystal_F_000              896
_exptl_crystal_size_max           0.296
_exptl_crystal_size_mid           0.18
_exptl_crystal_size_min           0.163
_exptl_absorpt_coefficient_mu     0.374
_exptl_absorpt_correction_type    numerical
_exptl_absorpt_correction_T_min   0.9147
_exptl_absorpt_correction_T_max   0.9715
_exptl_absorpt_process_details
;
SADABS-2016/2 (Bruker,2016/2) was used for absorption correction.
wR2(int) was 0.0769 before and 0.0391 after correction.
The Ratio of minimum to maximum transmission is 0.9415.
The \l/2 correction factor is Not present.
;
_exptl_absorpt_special_details    ?
_shelx_estimated_absorpt_T_min    0.897
_shelx_estimated_absorpt_T_max    0.942
_exptl_transmission_factor_min    ?
_exptl_transmission_factor_max    ?
_exptl_special_details            ?
_diffrn_ambient_temperature       100.00
_diffrn_ambient_environment       N~2~
_diffrn_radiation_type            MoK\a
_diffrn_radiation_wavelength      0.71073
_diffrn_radiation_monochromator   'mirror optics'
_diffrn_measurement_ambient_temperature_device_make 'Oxford Cryostream 800'
_diffrn_radiation_probe           x-ray
_diffrn_source                    'microfocus sealed X-ray tube'
_diffrn_source_type               'Incoatec I\ms'
_diffrn_source_voltage            50.0
_diffrn_source_current            1.4
_diffrn_detector                  CPAD
_diffrn_detector_type             'Bruker PHOTON III'
_diffrn_detector_area_resol_mean  7.41
_diffrn_measurement_device        'four-circle diffractometer'
_diffrn_measurement_device_type   'Bruker D8 VENTURE dual wavelength Mo/Ag'
_diffrn_measurement_method        '\w and \f scans'
_diffrn_measurement_specimen_support 'MiTeGen micromount'
_diffrn_reflns_number             94981
_diffrn_reflns_av_unetI/netI      0.0088
_diffrn_reflns_av_R_equivalents   0.0213
_diffrn_reflns_theta_min          2.161
_diffrn_reflns_theta_max          32.591
_diffrn_reflns_theta_full         25.242
_diffrn_reflns_limit_h_min        -15
_diffrn_reflns_limit_h_max        12
_diffrn_reflns_limit_k_min        -20
_diffrn_reflns_limit_k_max        20
_diffrn_reflns_limit_l_min        -20
_diffrn_reflns_limit_l_max        20
_diffrn_standards_number          0
_diffrn_measured_fraction_theta_max 0.999
_diffrn_measured_fraction_theta_full 1.000
_diffrn_reflns_Laue_measured_fraction_max 0.999
_diffrn_reflns_Laue_measured_fraction_full 1.000
_diffrn_reflns_point_group_measured_fraction_max 0.999
_diffrn_reflns_point_group_measured_fraction_full 1.000
_reflns_number_total              6519
_reflns_number_gt                 6130
_reflns_threshold_expression      'I > 2\s(I)'
_reflns_Friedel_coverage          0.000
_reflns_Friedel_fraction_max      .
_reflns_Friedel_fraction_full     .
_reflns_special_details
;
 Reflections were merged by SHELXL according to the crystal
 class for the calculation of statistics and refinement.
 
 _reflns_Friedel_fraction is defined as the number of unique
 Friedel pairs measured divided by the number that would be
 possible theoretically, ignoring centric projections and
 systematic absences.
;
_computing_data_collection        'Bruker BIS 8.5.1.2 Release/2023-09-07 and APEX5 2023.9-2'
_computing_cell_refinement        'SAINT V8.40B (?, 2016)'
_computing_data_reduction         'SAINT V8.40B (?, 2016)'
_computing_structure_solution     'XT  (Sheldrick, 2015)'
_computing_structure_refinement   'XL  (Sheldrick, 2008)'
_computing_molecular_graphics     'Olex2 1.5 (Dolomanov et al., 2009)'
_computing_publication_material   'Olex2 1.5 (Dolomanov et al., 2009)'
_refine_special_details           ?
_refine_ls_structure_factor_coef  Fsqd
_refine_ls_matrix_type            full
_refine_ls_weighting_scheme       calc
_refine_ls_weighting_details      'w=1/[\s^2^(Fo^2^)+(0.0520P)^2^+0.7887P] where P=(Fo^2^+2Fc^2^)/3'
_atom_sites_solution_primary      dual
_atom_sites_solution_secondary    ?
_atom_sites_solution_hydrogens    geom
_refine_ls_hydrogen_treatment     constr
_refine_ls_number_reflns          6519
_refine_ls_number_parameters      253
_refine_ls_number_restraints      0
_refine_ls_R_factor_all           0.0349
_refine_ls_R_factor_gt            0.0331
_refine_ls_wR_factor_ref          0.0958
_refine_ls_wR_factor_gt           0.0940
_refine_ls_goodness_of_fit_ref    1.048
_refine_ls_restrained_S_all       1.048
_refine_ls_shift/su_max           0.001
_refine_ls_shift/su_mean          0.000
_refine_diff_density_max          0.953
_refine_diff_density_min          -0.478
_refine_diff_density_rms          0.061
_refine_ls_extinction_method      none
_refine_ls_extinction_coef        .

loop_
_atom_type_symbol
_atom_type_description
_atom_type_scat_dispersion_real
_atom_type_scat_dispersion_imag
_atom_type_scat_source
'C' 'C' 0.0033 0.0016 'International Tables Vol C Tables 4.2.6.8 and 6.1.1.4'
'H' 'H' 0.0000 0.0000 'International Tables Vol C Tables 4.2.6.8 and 6.1.1.4'
'F' 'F' 0.0171 0.0103 'International Tables Vol C Tables 4.2.6.8 and 6.1.1.4'
'O' 'O' 0.0106 0.0060 'International Tables Vol C Tables 4.2.6.8 and 6.1.1.4'
'S' 'S' 0.1246 0.1234 'International Tables Vol C Tables 4.2.6.8 and 6.1.1.4'

_geom_special_details
;
 All esds (except the esd in the dihedral angle between two l.s. planes)
 are estimated using the full covariance matrix.  The cell esds are taken
 into account individually in the estimation of esds in distances, angles
 and torsion angles; correlations between esds in cell parameters are only
 used when they are defined by crystal symmetry.  An approximate (isotropic)
 treatment of cell esds is used for estimating esds involving l.s. planes.
;

loop_
_atom_site_label
_atom_site_type_symbol
_atom_site_fract_x
_atom_site_fract_y
_atom_site_fract_z
_atom_site_U_iso_or_equiv
_atom_site_adp_type
_atom_site_occupancy
_atom_site_site_symmetry_order
_atom_site_calc_flag
_atom_site_refinement_flags_posn
_atom_site_refinement_flags_adp
_atom_site_refinement_flags_occupancy
_atom_site_disorder_assembly
_atom_site_disorder_group
S1 S 0.74141(2) 0.88104(2) 0.55201(2) 0.01571(6) Uani 1 1 d . . . . .
S2 S 0.83528(3) 0.99507(2) 0.28424(2) 0.02069(6) Uani 1 1 d . . . . .
F1 F 0.67575(9) 0.66675(5) 0.60759(6) 0.03296(16) Uani 1 1 d . . . . .
F2 F 0.61900(8) 0.66904(6) 0.44537(6) 0.03656(18) Uani 1 1 d . . . . .
F3 F 0.80386(8) 0.59185(5) 0.53024(6) 0.03292(16) Uani 1 1 d . . . . .
F4 F 0.92427(10) 0.95373(7) 0.12775(6) 0.03883(18) Uani 1 1 d . . . . .
F5 F 0.71219(13) 0.91214(10) 0.10865(7) 0.0618(3) Uani 1 1 d . . . . .
F6 F 0.87946(18) 0.82690(7) 0.20700(9) 0.0726(4) Uani 1 1 d . . . . .
O1 O 0.73675(10) 0.94494(8) 0.32375(8) 0.0349(2) Uani 1 1 d . . . . .
O2 O 0.97742(9) 0.99170(8) 0.34920(7) 0.03256(19) Uani 1 1 d . . . . .
O3 O 0.79205(10) 1.09047(7) 0.23922(8) 0.03270(19) Uani 1 1 d . . . . .
C1 C 0.81431(10) 0.76434(7) 0.53368(7) 0.01824(16) Uani 1 1 d . . . . .
C2 C 0.91027(14) 0.76652(10) 0.46833(11) 0.0358(3) Uani 1 1 d . . . . .
H2A H 0.913069 0.707286 0.426867 0.043 Uiso 1 1 calc R U . . .
H2B H 0.921742 0.830172 0.436407 0.043 Uiso 1 1 calc R U . . .
C3 C 0.97079(11) 0.75798(9) 0.58131(11) 0.0313(2) Uani 1 1 d . . . . .
H3A H 1.019446 0.816375 0.619051 0.038 Uiso 1 1 calc R U . . .
H3B H 1.010772 0.693463 0.609510 0.038 Uiso 1 1 calc R U . . .
C4 C 0.72784(11) 0.67289(7) 0.52949(8) 0.02212(18) Uani 1 1 d . . . . .
C5 C 0.72359(10) 0.87578(6) 0.67643(7) 0.01658(15) Uani 1 1 d . . . . .
C6 C 0.58297(10) 0.87234(7) 0.67224(7) 0.01730(15) Uani 1 1 d . . . . .
C7 C 0.48851(9) 0.86900(7) 0.56844(7) 0.01701(15) Uani 1 1 d . . . . .
C8 C 0.55743(9) 0.87257(7) 0.49444(7) 0.01658(15) Uani 1 1 d . . . . .
C9 C 0.48879(10) 0.87613(7) 0.39064(8) 0.02071(17) Uani 1 1 d . . . . .
H9 H 0.538400 0.879811 0.342114 0.025 Uiso 1 1 calc R U . . .
C10 C 0.34341(11) 0.87403(8) 0.36112(9) 0.02375(19) Uani 1 1 d . . . . .
H10 H 0.292274 0.876213 0.290783 0.029 Uiso 1 1 calc R U . . .
C11 C 0.27191(10) 0.86879(8) 0.43300(9) 0.02348(19) Uani 1 1 d . . . . .
H11 H 0.172828 0.866891 0.410811 0.028 Uiso 1 1 calc R U . . .
C12 C 0.34281(10) 0.86630(7) 0.53650(8) 0.02118(17) Uani 1 1 d . . . . .
H12 H 0.292982 0.862803 0.584900 0.025 Uiso 1 1 calc R U . . .
C13 C 0.54932(11) 0.87653(8) 0.76305(8) 0.02174(18) Uani 1 1 d . . . . .
H13 H 0.454782 0.874786 0.762693 0.026 Uiso 1 1 calc R U . . .
C14 C 0.65699(12) 0.88330(8) 0.85408(8) 0.02491(19) Uani 1 1 d . . . . .
H14 H 0.635133 0.886153 0.916376 0.030 Uiso 1 1 calc R U . . .
C15 C 0.79643(12) 0.88602(8) 0.85619(8) 0.02460(19) Uani 1 1 d . . . . .
H15 H 0.867701 0.890059 0.919728 0.030 Uiso 1 1 calc R U . . .
C16 C 0.83265(10) 0.88289(7) 0.76641(8) 0.02050(17) Uani 1 1 d . . . . .
H16 H 0.927170 0.885488 0.766805 0.025 Uiso 1 1 calc R U . . .
C17 C 0.83957(16) 0.91753(9) 0.17662(9) 0.0330(3) Uani 1 1 d . . . . .

loop_
_atom_site_aniso_label
_atom_site_aniso_U_11
_atom_site_aniso_U_22
_atom_site_aniso_U_33
_atom_site_aniso_U_23
_atom_site_aniso_U_13
_atom_site_aniso_U_12
S1 0.01260(9) 0.01454(10) 0.02078(10) 0.00213(7) 0.00624(7) 0.00063(6)
S2 0.01728(11) 0.02133(11) 0.02553(12) -0.00056(8) 0.00957(9) -0.00023(8)
F1 0.0424(4) 0.0230(3) 0.0408(4) 0.0007(3) 0.0236(3) -0.0072(3)
F2 0.0306(4) 0.0291(4) 0.0391(4) -0.0134(3) -0.0056(3) 0.0018(3)
F3 0.0342(4) 0.0167(3) 0.0450(4) -0.0029(3) 0.0079(3) 0.0072(3)
F4 0.0503(5) 0.0391(4) 0.0360(4) -0.0057(3) 0.0265(4) -0.0016(4)
F5 0.0665(7) 0.0818(8) 0.0306(4) -0.0089(5) 0.0051(4) -0.0492(6)
F6 0.1536(13) 0.0203(4) 0.0591(7) 0.0002(4) 0.0550(8) 0.0126(6)
O1 0.0294(4) 0.0389(5) 0.0430(5) 0.0041(4) 0.0208(4) -0.0061(4)
O2 0.0224(4) 0.0440(5) 0.0287(4) 0.0006(4) 0.0040(3) -0.0017(3)
O3 0.0315(4) 0.0237(4) 0.0465(5) 0.0052(3) 0.0172(4) 0.0070(3)
C1 0.0167(4) 0.0169(4) 0.0225(4) 0.0015(3) 0.0079(3) 0.0037(3)
C2 0.0379(6) 0.0335(6) 0.0488(7) 0.0097(5) 0.0322(6) 0.0126(5)
C3 0.0152(4) 0.0262(5) 0.0512(7) 0.0003(5) 0.0083(4) 0.0049(4)
C4 0.0227(4) 0.0174(4) 0.0254(4) -0.0030(3) 0.0060(3) 0.0018(3)
C5 0.0156(3) 0.0148(3) 0.0200(4) -0.0001(3) 0.0063(3) 0.0005(3)
C6 0.0156(4) 0.0148(3) 0.0226(4) -0.0003(3) 0.0075(3) 0.0013(3)
C7 0.0140(3) 0.0142(3) 0.0235(4) 0.0008(3) 0.0067(3) 0.0015(3)
C8 0.0130(3) 0.0146(3) 0.0219(4) 0.0025(3) 0.0050(3) 0.0010(3)
C9 0.0186(4) 0.0196(4) 0.0226(4) 0.0046(3) 0.0044(3) 0.0006(3)
C10 0.0190(4) 0.0212(4) 0.0269(5) 0.0043(3) 0.0008(3) 0.0009(3)
C11 0.0144(4) 0.0198(4) 0.0336(5) 0.0014(4) 0.0033(3) 0.0016(3)
C12 0.0143(4) 0.0189(4) 0.0312(5) -0.0004(3) 0.0083(3) 0.0015(3)
C13 0.0219(4) 0.0213(4) 0.0253(4) -0.0023(3) 0.0121(4) 0.0004(3)
C14 0.0291(5) 0.0250(5) 0.0229(4) -0.0034(3) 0.0113(4) -0.0012(4)
C15 0.0254(5) 0.0252(5) 0.0216(4) -0.0023(3) 0.0047(4) -0.0019(4)
C16 0.0179(4) 0.0195(4) 0.0228(4) -0.0005(3) 0.0044(3) -0.0010(3)
C17 0.0505(7) 0.0234(5) 0.0267(5) -0.0038(4) 0.0143(5) -0.0095(5)

loop_
_geom_bond_atom_site_label_1
_geom_bond_atom_site_label_2
_geom_bond_distance
_geom_bond_site_symmetry_2
_geom_bond_publ_flag
S1 O1 3.2505(10) . ?
S1 C1 1.7914(9) . ?
S1 C5 1.7798(10) . ?
S1 C8 1.7821(9) . ?
S2 O1 1.4382(9) . ?
S2 O2 1.4388(9) . ?
S2 O3 1.4412(9) . ?
S2 C17 1.8285(12) . ?
F1 C4 1.3359(13) . ?
F2 C4 1.3320(12) . ?
F3 C4 1.3354(12) . ?
F4 C17 1.3303(15) . ?
F5 C17 1.3399(18) . ?
F6 C17 1.3186(16) . ?
C1 C2 1.5080(15) . ?
C1 C3 1.5126(14) . ?
C1 C4 1.5038(14) . ?
C2 H2A 0.9900 . ?
C2 H2B 0.9900 . ?
C2 C3 1.494(2) . ?
C3 H3A 0.9900 . ?
C3 H3B 0.9900 . ?
C5 C6 1.3991(13) . ?
C5 C16 1.3872(13) . ?
C6 C7 1.4581(13) . ?
C6 C13 1.3941(14) . ?
C7 C8 1.3981(13) . ?
C7 C12 1.3969(13) . ?
C8 C9 1.3879(13) . ?
C9 H9 0.9500 . ?
C9 C10 1.3942(14) . ?
C10 H10 0.9500 . ?
C10 C11 1.3923(16) . ?
C11 H11 0.9500 . ?
C11 C12 1.3883(15) . ?
C12 H12 0.9500 . ?
C13 H13 0.9500 . ?
C13 C14 1.3892(15) . ?
C14 H14 0.9500 . ?
C14 C15 1.3949(16) . ?
C15 H15 0.9500 . ?
C15 C16 1.3934(15) . ?
C16 H16 0.9500 . ?

loop_
_geom_angle_atom_site_label_1
_geom_angle_atom_site_label_2
_geom_angle_atom_site_label_3
_geom_angle
_geom_angle_site_symmetry_1
_geom_angle_site_symmetry_3
_geom_angle_publ_flag
C1 S1 O1 89.08(4) . . ?
C5 S1 O1 165.46(4) . . ?
C5 S1 C1 105.45(4) . . ?
C5 S1 C8 91.78(4) . . ?
C8 S1 O1 83.04(4) . . ?
C8 S1 C1 107.15(4) . . ?
O1 S2 O2 114.73(6) . . ?
O1 S2 O3 115.67(6) . . ?
O1 S2 C17 103.06(6) . . ?
O2 S2 O3 114.14(6) . . ?
O2 S2 C17 102.86(6) . . ?
O3 S2 C17 104.07(6) . . ?
S2 O1 S1 133.14(6) . . ?
S2 O2 S1 145.18(6) . 3_776 ?
C2 C1 S1 115.54(8) . . ?
C2 C1 C3 59.31(9) . . ?
C3 C1 S1 113.94(7) . . ?
C4 C1 S1 118.30(7) . . ?
C4 C1 C2 117.47(9) . . ?
C4 C1 C3 118.91(9) . . ?
C1 C2 H2A 117.7 . . ?
C1 C2 H2B 117.7 . . ?
H2A C2 H2B 114.8 . . ?
C3 C2 C1 60.50(7) . . ?
C3 C2 H2A 117.7 . . ?
C3 C2 H2B 117.7 . . ?
C1 C3 H3A 117.8 . . ?
C1 C3 H3B 117.8 . . ?
C2 C3 C1 60.19(7) . . ?
C2 C3 H3A 117.8 . . ?
C2 C3 H3B 117.8 . . ?
H3A C3 H3B 114.9 . . ?
F1 C4 C1 112.62(8) . . ?
F2 C4 F1 106.21(9) . . ?
F2 C4 F3 106.96(8) . . ?
F2 C4 C1 112.24(9) . . ?
F3 C4 F1 107.88(9) . . ?
F3 C4 C1 110.63(8) . . ?
C6 C5 S1 111.02(7) . . ?
C16 C5 S1 125.10(7) . . ?
C16 C5 C6 123.65(9) . . ?
C5 C6 C7 112.98(8) . . ?
C13 C6 C5 118.71(9) . . ?
C13 C6 C7 128.24(9) . . ?
C8 C7 C6 113.29(8) . . ?
C12 C7 C6 128.19(9) . . ?
C12 C7 C8 118.48(9) . . ?
C7 C8 S1 110.84(7) . . ?
C9 C8 S1 125.49(7) . . ?
C9 C8 C7 123.51(9) . . ?
C8 C9 H9 121.7 . . ?
C8 C9 C10 116.68(10) . . ?
C10 C9 H9 121.7 . . ?
C9 C10 H10 119.4 . . ?
C11 C10 C9 121.11(10) . . ?
C11 C10 H10 119.4 . . ?
C10 C11 H11 119.4 . . ?
C12 C11 C10 121.19(9) . . ?
C12 C11 H11 119.4 . . ?
C7 C12 H12 120.5 . . ?
C11 C12 C7 119.02(10) . . ?
C11 C12 H12 120.5 . . ?
C6 C13 H13 120.7 . . ?
C14 C13 C6 118.58(9) . . ?
C14 C13 H13 120.7 . . ?
C13 C14 H14 119.2 . . ?
C13 C14 C15 121.56(10) . . ?
C15 C14 H14 119.2 . . ?
C14 C15 H15 119.5 . . ?
C16 C15 C14 120.93(10) . . ?
C16 C15 H15 119.5 . . ?
C5 C16 C15 116.56(9) . . ?
C5 C16 H16 121.7 . . ?
C15 C16 H16 121.7 . . ?
F4 C17 S2 112.13(8) . . ?
F4 C17 F5 106.83(10) . . ?
F5 C17 S2 110.19(11) . . ?
F6 C17 S2 110.86(9) . . ?
F6 C17 F4 108.87(13) . . ?
F6 C17 F5 107.79(13) . . ?

loop_
_geom_torsion_atom_site_label_1
_geom_torsion_atom_site_label_2
_geom_torsion_atom_site_label_3
_geom_torsion_atom_site_label_4
_geom_torsion
_geom_torsion_site_symmetry_1
_geom_torsion_site_symmetry_2
_geom_torsion_site_symmetry_3
_geom_torsion_site_symmetry_4
_geom_torsion_publ_flag
S1 C1 C2 C3 103.85(9) . . . . ?
S1 C1 C3 C2 -106.56(9) . . . . ?
S1 C1 C4 F1 -50.31(11) . . . . ?
S1 C1 C4 F2 69.49(11) . . . . ?
S1 C1 C4 F3 -171.12(7) . . . . ?
S1 C5 C6 C7 2.86(10) . . . . ?
S1 C5 C6 C13 -174.57(7) . . . . ?
S1 C5 C16 C15 174.42(8) . . . . ?
S1 C8 C9 C10 -176.34(8) . . . . ?
O1 S1 C1 C2 33.36(9) . . . . ?
O1 S1 C1 C3 99.35(8) . . . . ?
O1 S1 C1 C4 -113.54(8) . . . . ?
O1 S1 C5 C6 66.11(17) . . . . ?
O1 S1 C5 C16 -108.55(15) . . . . ?
O1 S1 C8 C7 -164.67(7) . . . . ?
O1 S1 C8 C9 10.96(8) . . . . ?
O1 S2 O2 S1 -134.41(9) . . . 3_776 ?
O1 S2 C17 F4 178.54(10) . . . . ?
O1 S2 C17 F5 59.69(10) . . . . ?
O1 S2 C17 F6 -59.55(13) . . . . ?
O2 S2 O1 S1 21.65(10) . . . . ?
O2 S2 C17 F4 -61.89(11) . . . . ?
O2 S2 C17 F5 179.26(9) . . . . ?
O2 S2 C17 F6 60.02(13) . . . . ?
O3 S2 O1 S1 -114.49(8) . . . . ?
O3 S2 O2 S1 2.40(12) . . . 3_776 ?
O3 S2 C17 F4 57.43(11) . . . . ?
O3 S2 C17 F5 -61.42(10) . . . . ?
O3 S2 C17 F6 179.34(12) . . . . ?
C1 S1 C5 C6 -110.95(7) . . . . ?
C1 S1 C5 C16 74.38(9) . . . . ?
C1 S1 C8 C7 108.47(7) . . . . ?
C1 S1 C8 C9 -75.91(9) . . . . ?
C2 C1 C4 F1 163.42(10) . . . . ?
C2 C1 C4 F2 -76.78(12) . . . . ?
C2 C1 C4 F3 42.61(13) . . . . ?
C3 C1 C4 F1 95.14(11) . . . . ?
C3 C1 C4 F2 -145.05(10) . . . . ?
C3 C1 C4 F3 -25.67(13) . . . . ?
C4 C1 C2 C3 -108.96(10) . . . . ?
C4 C1 C3 C2 106.55(11) . . . . ?
C5 S1 C1 C2 -147.38(9) . . . . ?
C5 S1 C1 C3 -81.38(9) . . . . ?
C5 S1 C1 C4 65.72(8) . . . . ?
C5 S1 C8 C7 1.70(7) . . . . ?
C5 S1 C8 C9 177.32(9) . . . . ?
C5 C6 C7 C8 -1.61(11) . . . . ?
C5 C6 C7 C12 -179.20(9) . . . . ?
C5 C6 C13 C14 -0.41(14) . . . . ?
C6 C5 C16 C15 0.40(14) . . . . ?
C6 C7 C8 S1 -0.41(10) . . . . ?
C6 C7 C8 C9 -176.13(9) . . . . ?
C6 C7 C12 C11 176.49(9) . . . . ?
C6 C13 C14 C15 0.04(16) . . . . ?
C7 C6 C13 C14 -177.39(9) . . . . ?
C7 C8 C9 C10 -1.25(14) . . . . ?
C8 S1 C1 C2 115.79(9) . . . . ?
C8 S1 C1 C3 -178.22(8) . . . . ?
C8 S1 C1 C4 -31.12(9) . . . . ?
C8 S1 C5 C6 -2.61(7) . . . . ?
C8 S1 C5 C16 -177.28(8) . . . . ?
C8 C7 C12 C11 -0.99(14) . . . . ?
C8 C9 C10 C11 0.11(15) . . . . ?
C9 C10 C11 C12 0.54(16) . . . . ?
C10 C11 C12 C7 -0.08(15) . . . . ?
C12 C7 C8 S1 177.43(7) . . . . ?
C12 C7 C8 C9 1.71(14) . . . . ?
C13 C6 C7 C8 175.52(9) . . . . ?
C13 C6 C7 C12 -2.07(16) . . . . ?
C13 C14 C15 C16 0.58(17) . . . . ?
C14 C15 C16 C5 -0.77(15) . . . . ?
C16 C5 C6 C7 177.62(9) . . . . ?
C16 C5 C6 C13 0.19(14) . . . . ?
C17 S2 O1 S1 132.65(8) . . . . ?
C17 S2 O2 S1 114.47(9) . . . 3_776 ?

_shelx_res_file
;
TITL mo_2293_cg_0m_a.res in P2(1)/n
    mo_2293_cg_0m.res
    created by SHELXL-2018/3 at 08:47:59 on 22-Mar-2024
REM Old TITL mo_2293_CG_0m in P2(1)/n
REM SHELXT solution in P2(1)/n: R1 0.120, Rweak 0.004, Alpha 0.032
REM <I/s> 0.344 for 115 systematic absences, Orientation as input
REM Formula found by SHELXT: C17 O1 F6 S2
CELL 0.71073 10.0614 13.5333 13.7882 90 107.714 90
ZERR 4 0.0004 0.0009 0.0009 0 0.002 0
LATT 1
SYMM 0.5-X,0.5+Y,0.5-Z
SFAC C H F O S
UNIT 68 48 24 12 8
EQIV $1 2-X,2-Y,1-Z

L.S. 4
PLAN  12
SIZE 0.163 0.18 0.296
TEMP -173.15
CONF
BIND O1 S1
BIND O2 S1_$1
BOND
list 4
fmap 2
MORE -1
BOND $H
ACTA
REM <olex2.extras>
REM <HklSrc "%.\\mo_2293_CG_0m.hkl">
REM </olex2.extras>

WGHT    0.052000    0.788700
FVAR       0.41176
S1    5    0.741412    0.881044    0.552007    11.00000    0.01260    0.01454 =
         0.02078    0.00213    0.00624    0.00063
S2    5    0.835283    0.995065    0.284236    11.00000    0.01728    0.02133 =
         0.02553   -0.00056    0.00957   -0.00023
F1    3    0.675749    0.666751    0.607588    11.00000    0.04242    0.02299 =
         0.04080    0.00069    0.02357   -0.00723
F2    3    0.618997    0.669037    0.445373    11.00000    0.03062    0.02909 =
         0.03912   -0.01337   -0.00556    0.00179
F3    3    0.803855    0.591847    0.530235    11.00000    0.03423    0.01667 =
         0.04504   -0.00293    0.00787    0.00720
F4    3    0.924271    0.953726    0.127755    11.00000    0.05034    0.03908 =
         0.03604   -0.00566    0.02652   -0.00162
F5    3    0.712195    0.912145    0.108645    11.00000    0.06654    0.08176 =
         0.03059   -0.00892    0.00505   -0.04920
F6    3    0.879458    0.826897    0.206998    11.00000    0.15360    0.02027 =
         0.05911    0.00023    0.05498    0.01261
O1    4    0.736753    0.944940    0.323747    11.00000    0.02944    0.03893 =
         0.04295    0.00414    0.02078   -0.00606
O2    4    0.977423    0.991703    0.349200    11.00000    0.02243    0.04400 =
         0.02873    0.00057    0.00404   -0.00168
O3    4    0.792050    1.090468    0.239224    11.00000    0.03149    0.02372 =
         0.04649    0.00521    0.01723    0.00699
C1    1    0.814315    0.764343    0.533682    11.00000    0.01666    0.01687 =
         0.02246    0.00150    0.00787    0.00373
C2    1    0.910268    0.766519    0.468334    11.00000    0.03793    0.03354 =
         0.04875    0.00973    0.03219    0.01259
AFIX  23
H2A   2    0.913069    0.707286    0.426867    11.00000   -1.20000
H2B   2    0.921742    0.830172    0.436407    11.00000   -1.20000
AFIX   0
C3    1    0.970787    0.757976    0.581308    11.00000    0.01519    0.02622 =
         0.05120    0.00029    0.00831    0.00494
AFIX  23
H3A   2    1.019446    0.816375    0.619051    11.00000   -1.20000
H3B   2    1.010772    0.693463    0.609510    11.00000   -1.20000
AFIX   0
C4    1    0.727840    0.672893    0.529492    11.00000    0.02273    0.01736 =
         0.02542   -0.00297    0.00604    0.00183
C5    1    0.723586    0.875778    0.676430    11.00000    0.01562    0.01478 =
         0.01996   -0.00008    0.00635    0.00047
C6    1    0.582971    0.872345    0.672242    11.00000    0.01561    0.01479 =
         0.02260   -0.00032    0.00748    0.00134
C7    1    0.488509    0.868998    0.568437    11.00000    0.01403    0.01417 =
         0.02351    0.00083    0.00673    0.00147
C8    1    0.557426    0.872565    0.494440    11.00000    0.01303    0.01458 =
         0.02190    0.00252    0.00496    0.00096
C9    1    0.488789    0.876127    0.390637    11.00000    0.01863    0.01962 =
         0.02262    0.00463    0.00438    0.00056
AFIX  43
H9    2    0.538400    0.879811    0.342114    11.00000   -1.20000
AFIX   0
C10   1    0.343410    0.874031    0.361120    11.00000    0.01905    0.02119 =
         0.02690    0.00429    0.00083    0.00093
AFIX  43
H10   2    0.292274    0.876213    0.290783    11.00000   -1.20000
AFIX   0
C11   1    0.271911    0.868792    0.432997    11.00000    0.01439    0.01976 =
         0.03360    0.00137    0.00328    0.00156
AFIX  43
H11   2    0.172828    0.866891    0.410811    11.00000   -1.20000
AFIX   0
C12   1    0.342812    0.866296    0.536503    11.00000    0.01435    0.01894 =
         0.03116   -0.00037    0.00826    0.00154
AFIX  43
H12   2    0.292982    0.862803    0.584900    11.00000   -1.20000
AFIX   0
C13   1    0.549322    0.876529    0.763054    11.00000    0.02189    0.02126 =
         0.02534   -0.00227    0.01207    0.00038
AFIX  43
H13   2    0.454782    0.874786    0.762693    11.00000   -1.20000
AFIX   0
C14   1    0.656989    0.883303    0.854083    11.00000    0.02908    0.02503 =
         0.02293   -0.00345    0.01133   -0.00117
AFIX  43
H14   2    0.635133    0.886153    0.916376    11.00000   -1.20000
AFIX   0
C15   1    0.796426    0.886018    0.856187    11.00000    0.02538    0.02525 =
         0.02156   -0.00234    0.00472   -0.00193
AFIX  43
H15   2    0.867701    0.890059    0.919728    11.00000   -1.20000
AFIX   0
C16   1    0.832652    0.882887    0.766411    11.00000    0.01790    0.01954 =
         0.02283   -0.00054    0.00436   -0.00103
AFIX  43
H16   2    0.927170    0.885488    0.766805    11.00000   -1.20000
AFIX   0
C17   1    0.839570    0.917532    0.176624    11.00000    0.05053    0.02336 =
         0.02675   -0.00382    0.01430   -0.00953
HKLF 4


REM  mo_2293_cg_0m_a.res in P2(1)/n
REM wR2 = 0.095757, GooF = S = 1.04829, Restrained GooF = 1.04829 for all data
REM R1 = 0.033065 for 6130 Fo > 4sig(Fo) and 0.034932 for all 6519 data
REM 253 parameters refined using 0 restraints

END

WGHT      0.0520      0.7887

REM Highest difference peak  0.953,  deepest hole -0.478,  1-sigma level  0.061
Q1    1   0.7423  0.9850  0.2133  11.00000  0.05    0.95
Q2    1   0.7455  0.6604  0.6352  11.00000  0.05    0.50
Q3    1   0.6463  0.8744  0.6734  11.00000  0.05    0.50
Q4    1   0.7738  0.7188  0.5358  11.00000  0.05    0.46
Q5    1   0.4178  0.8654  0.5562  11.00000  0.05    0.46
Q6    1   0.5275  0.8761  0.4436  11.00000  0.05    0.46
Q7    1   0.8372  0.9543  0.2232  11.00000  0.05    0.45
Q8    1   0.7805  0.8799  0.7203  11.00000  0.05    0.45
Q9    1   0.4177  0.8747  0.3773  11.00000  0.05    0.45
Q10   1   0.5616  0.8765  0.7154  11.00000  0.05    0.45
Q11   1   0.5181  0.8702  0.5327  11.00000  0.05    0.44
Q12   1   0.8190  0.8930  0.8104  11.00000  0.05    0.44
;
_shelx_res_checksum               84436
_shelx_hkl_file
;
  -1   0   0 0.21875 0.05045  11
   1   0   0 0.13362 0.04806  11
  -1   0   0 0.29495 0.22048   7
  -2   0   0 4943.08 95.8712   7
  -2   0   0 4955.44 95.9590   4
  -3   0   0 4.46764 0.99798   3
  -3   0   0 0.40728 0.48755   5
  -4   0   0 544.164 14.1154   7
  -4   0   0 552.680 10.6460  14
  -4   0   0 544.379 10.8169  11
  -4   0   0 548.355 14.3243   4
  -4   0   0 542.051 13.7935   5
   4   0   0 552.566 10.8138  11
  -4   0   0 545.720 13.8562   3
  -5   0   0 0.69582 0.93187   5
  -5   0   0 0.26748 0.13608  12
  -5   0   0 1.27333 0.98497   7
  -5   0   0 -0.3413 0.82693   3
  -5   0   0 -0.4096 0.93141   4
  -5   0   0 0.19804 0.14366   9
   5   0   0 0.25116 0.18533  11
  -5   0   0 0.41349 0.15761  14
  -5   0   0 0.25160 0.20248  11
  -5   0   0 0.29594 0.15179  10
  -6   0   0 119.768 5.87659   3
  -6   0   0 121.346 2.77125  10
  -6   0   0 120.968 2.69622  12
  -6   0   0 121.911 2.69584   9
   6   0   0 123.030 2.96048  11
  -6   0   0 123.746 2.73273  14
  -6   0   0 129.502 6.08799   5
  -6   0   0 119.700 2.94587  11
  -6   0   0 118.671 6.19632   4
  -6   0   0 124.252 6.22906   7
  -7   0   0 0.19177 0.16978   9
  -7   0   0 1.94808 1.47191   3
  -7   0   0 0.53105 0.18748  12
  -7   0   0 0.12264 0.20127  11
  -7   0   0 0.01789 1.29600   5
  -7   0   0 0.14996 0.16415  14
  -7   0   0 0.34519 1.51377   4
   7   0   0 0.23284 0.24173  11
  -7   0   0 0.10106 0.17284  10
  -7   0   0 0.30459 1.48912   7
  -8   0   0 2.09369 0.33590  14
  -8   0   0 2.44894 0.33900  12
  -8   0   0 2.84651 0.36638   9
  -8   0   0 2.53332 0.42161  10
   8   0   0 2.35449 0.43810  11
  -9   0   0 -0.1059 0.20258  12
  -9   0   0 0.10333 0.22613  14
  -9   0   0 -0.0805 0.20216   9
  -9   0   0 0.07919 0.32164  11
  -9   0   0 -0.1472 0.20390  10
   9   0   0 0.13832 0.30085  11
 -10   0   0 118.825 2.91656   9
 -10   0   0 121.132 3.04275  10
 -10   0   0 122.871 3.01546  14
 -10   0   0 122.335 2.93673  12
 -11   0   0 -0.1135 0.24476  12
 -11   0   0 0.12490 0.27001  10
 -11   0   0 0.06043 0.28128  14
 -11   0   0 0.51111 0.28740   9
 -12   0   0 213.005 5.04548  10
 -12   0   0 217.599 4.93404   9
 -12   0   0 221.362 5.05948  14
 -12   0   0 219.380 4.91632  12
 -13   0   0 0.03664 0.29611  12
 -13   0   0 0.13788 0.34459  10
 -13   0   0 0.22035 0.31368  14
 -13   0   0 0.37618 0.30022   9
 -14   0   0 7.83210 0.73676   9
 -14   0   0 7.91051 0.74079  10
 -14   0   0 8.85168 0.70056  12
  -1  -1   0 134.258 2.67653  13
  -1  -1   0 134.531 2.66019  15
   1  -1   0 136.088 2.66274  15
   1  -1   0 138.186 3.66450   6
  -1  -1   0 136.886 3.42170   3
   1  -1   0 136.998 2.67987   8
   1  -1   0 138.659 3.64464   1
  -1  -1   0 143.715 4.04421   7
   1  -1   0 142.772 3.61453   6
  -1  -1   0 140.640 3.62250   2
   1  -1   0 135.389 2.65257   8
  -1  -1   0 136.398 2.66766  15
  -1  -1   0 136.498 2.67352  13
   1  -1   0 138.523 3.89637   3
  -1  -1   0 140.357 3.50360   4
  -1  -1   0 139.615 3.63009   1
   1  -1   0 124.356 2.69544  13
   1  -1   0 136.542 2.67881  13
  -1  -1   0 133.798 2.69353  14
   1  -1   0 135.088 2.70805  10
  -1  -1   0 138.448 2.66581  10
  -1  -1   0 137.085 2.64541   9
  -1   1   0 135.766 3.63751   6
  -1   1   0 135.345 2.67906  13
  -1   1   0 133.231 2.66642  15
   1   1   0 136.992 2.64486   9
   1   1   0 139.871 3.51121   4
   1   1   0 138.012 3.60571   1
  -1   1   0 139.294 3.65783   2
  -1   1   0 135.006 2.70268  10
  -1   1   0 138.106 3.80648   3
  -1   1   0 141.798 3.62791   2
  -1   1   0 140.329 3.79215   7
  -1   1   0 133.692 2.66325   8
  -1   1   0 138.534 2.69711   8
   1   1   0 134.909 2.66551  15
  -1   1   0 136.448 3.97522   5
  -1   1   0 135.707 2.67826  14
   1   1   0 137.386 3.67452   6
  -1   1   0 134.068 3.59979   1
  -1   1   0 135.889 2.67709  13
  -1   1   0 133.530 2.66154  15
   1   1   0 135.509 2.67364  13
   1   1   0 137.654 2.69753  14
   1   1   0 138.152 4.00415   7
  -1   1   0 136.675 3.55593   6
  -2  -1   0 190.602 3.72333  14
  -2  -1   0 188.552 4.67734   5
   2  -1   0 185.515 3.64348  13
  -2  -1   0 189.784 3.64562  13
  -2  -1   0 190.990 3.63728  15
  -2  -1   0 189.831 3.65956   9
  -2  -1   0 187.385 5.10342   4
   2  -1   0 175.412 3.74339  10
  -2  -1   0 186.407 5.63114   7
   2  -1   0 187.910 5.57219   3
  -2  -1   0 190.396 3.62883  15
  -2  -1   0 184.755 4.72631   1
   2  -1   0 184.878 4.68519   6
   2  -1   0 187.061 4.68166   1
  -2  -1   0 187.430 3.77616  11
  -2   1   0 186.011 3.63039  15
  -2   1   0 177.208 3.73647  10
  -2   1   0 183.472 3.78792  11
  -2   1   0 188.984 3.63848  15
  -2   1   0 186.508 4.61264   2
  -2   1   0 184.563 4.67477   2
  -2   1   0 189.572 5.50900   3
  -2   1   0 187.710 3.62008   8
   2   1   0 199.332 3.62052  15
  -2   1   0 176.999 4.54806   1
   2   1   0 192.990 3.64185  13
   2   1   0 191.137 3.78370  11
   2   1   0 190.370 4.58597   2
  -2   1   0 184.777 5.72147   5
   2   1   0 188.915 3.71986  14
   2   1   0 194.674 4.65571   2
  -2   1   0 180.741 3.59951   8
  -2   1   0 187.071 4.43293   6
  -2   1   0 183.010 4.50782   6
   2   1   0 204.495 4.65497   1
   2   1   0 193.048 3.62603  15
   2   1   0 185.429 5.61098   7
   2   1   0 189.968 3.66633   9
   2   1   0 189.865 5.21953   4
  -2   1   0 184.992 3.64403  13
  -3  -1   0 356.429 6.87199  15
  -3  -1   0 353.894 6.87480  15
  -3  -1   0 357.672 7.84019   1
  -3  -1   0 363.027 9.90603   7
   3  -1   0 360.259 9.78908   3
   3  -1   0 358.048 7.12719  11
  -3  -1   0 345.625 6.87733  13
  -3  -1   0 354.240 7.02585  14
  -3  -1   0 351.596 6.95695   9
  -3  -1   0 353.006 9.30440   4
  -3  -1   0 353.133 7.12540  11
  -3  -1   0 373.472 8.90943   5
   3  -1   0 377.246 7.94234   1
   3  -1   0 360.003 7.91556   6
   3  -1   0 365.434 8.03777   6
   3   1   0 362.426 9.84517   7
  -3   1   0 348.648 7.13578  11
   3   1   0 364.841 6.87621  13
  -3   1   0 356.500 6.88355  13
   3   1   0 357.193 7.73858   1
  -3   1   0 354.385 7.06320  10
  -3   1   0 355.971 6.88190  15
  -3   1   0 363.553 7.82639   2
   3   1   0 362.080 6.87094  13
   3   1   0 358.243 8.00911   6
  -3   1   0 353.818 7.87583   2
  -3   1   0 357.180 9.61496   3
   3   1   0 362.227 9.39576   4
  -3   1   0 357.753 6.88762  13
  -3   1   0 363.346 9.89120   5
  -3   1   0 357.268 6.87339  15
   3   1   0 361.445 7.84266   2
   3   1   0 373.121 7.85104   2
   3   1   0 359.471 7.13196  11
  -4  -1   0 1.15092 0.18182  14
  -4  -1   0 2.64269 1.04253   7
  -4  -1   0 1.37897 0.22082  11
   4  -1   0 1.11313 0.46389   6
   4  -1   0 1.48161 0.39181   1
  -4  -1   0 1.48677 0.83190   4
  -4  -1   0 1.32134 0.09746  15
   4  -1   0 1.30005 0.27342  11
  -4  -1   0 0.29231 0.59504   5
  -4   1   0 1.47416 0.82452   3
   4   1   0 1.07435 0.21152  11
  -4   1   0 0.84455 0.88337   5
   4   1   0 1.75160 0.30885   1
  -4   1   0 2.29596 0.35875   2
  -4   1   0 1.86985 0.32950   2
   4   1   0 0.63843 0.34537   2
  -4   1   0 1.75599 0.21998  10
  -4   1   0 1.40533 0.21941  11
  -4   1   0 1.68979 0.10319  13
   4   1   0 1.11649 0.37897   2
  -4   1   0 1.40439 0.34674   1
   4   1   0 0.56116 0.48463   6
  -4   1   0 1.95112 0.11540  15
  -4   1   0 1.87044 0.10777  15
   4   1   0 1.16868 0.93481   7
  -5  -1   0 81.9081 1.63985  15
  -5  -1   0 78.2294 4.33434   4
   5  -1   0 86.0372 2.10718  11
  -5  -1   0 81.5860 4.31038   3
  -5  -1   0 80.6249 4.04632   5
  -5  -1   0 82.2114 1.84427  12
  -5  -1   0 83.0090 1.85386   9
  -5  -1   0 83.1229 1.92918  14
  -5  -1   0 80.1203 2.24275  11
  -5  -1   0 75.2910 4.62208   7
  -5   1   0 83.5472 1.94442  12
  -5   1   0 83.0543 2.10878  11
  -5   1   0 78.8786 4.48032   3
   5   1   0 85.5192 2.10996  11
   5   1   0 84.0551 2.48627   6
  -5   1   0 83.4405 1.97812  10
  -5   1   0 88.2474 1.65494  15
  -5   1   0 83.6318 4.67483   5
  -5   1   0 82.8522 1.64360  15
  -5   1   0 85.0761 4.60444   7
  -5   1   0 86.4925 5.02890   4
  -6  -1   0 4.81752 0.32213  12
  -6  -1   0 5.84970 1.83883   7
  -6  -1   0 4.69521 0.32661   9
  -6  -1   0 5.46244 1.38718   5
  -6  -1   0 4.65163 1.70365   4
  -6  -1   0 4.68451 0.37476  14
  -6  -1   0 3.10942 1.29465   3
   6  -1   0 3.68012 0.43640  11
  -6  -1   0 4.45983 0.44435  11
   6   1   0 3.21522 0.50518   6
  -6   1   0 5.02793 1.73946   5
  -6   1   0 3.47026 1.36243   3
  -6   1   0 3.66231 1.57374   7
   6   1   0 4.87660 0.58112   6
   6   1   0 4.47224 0.46672  11
  -6   1   0 2.77629 1.53193   4
  -6   1   0 4.06882 0.37806  10
  -6   1   0 3.71937 0.41726  11
  -6   1   0 4.54263 0.37007  12
  -7  -1   0 191.893 7.70081   5
  -7  -1   0 191.719 8.98781   7
   7  -1   0 196.097 4.46662  11
  -7  -1   0 197.378 4.20811  14
  -7  -1   0 190.477 8.39976   4
  -7  -1   0 181.804 7.95418   3
  -7  -1   0 197.847 4.09783  12
  -7  -1   0 191.527 4.46037  11
  -7  -1   0 197.425 4.10540   9
  -7  -1   0 195.608 4.21915  10
  -7   1   0 197.804 8.72176   7
  -7   1   0 200.490 9.94534   3
  -7   1   0 193.735 4.25710  10
  -7   1   0 200.458 4.21898  12
  -7   1   0 191.224 9.06135   4
  -7   1   0 193.528 4.19506   9
   7   1   0 196.039 4.47174  11
  -7   1   0 198.383 4.18087  14
  -7   1   0 189.425 4.48187  11
  -8  -1   0 129.915 2.98856  14
  -8  -1   0 126.842 2.98686  10
  -8  -1   0 131.507 2.87128  12
  -8  -1   0 129.724 2.87596   9
  -8   1   0 126.577 2.95384  14
  -8   1   0 122.257 3.01308  10
  -8   1   0 126.463 3.89176  11
  -8   1   0 127.146 2.96671  12
  -8   1   0 122.126 2.50610   8
   8   1   0 132.461 3.31908  11
  -8   1   0 121.769 2.47797   8
  -9  -1   0 183.335 4.13922  10
  -9  -1   0 169.388 4.87532  11
  -9  -1   0 187.099 4.13578  14
  -9   1   0 188.229 4.10844   9
  -9   1   0 184.961 4.18571  10
   9   1   0 182.976 4.49226  11
  -9   1   0 186.033 4.10839  12
  -9   1   0 183.781 4.09647  14
  -9   1   0 175.901 3.56541   8
 -10  -1   0 34.1594 1.15353  12
 -10  -1   0 34.4152 1.17268   9
 -10  -1   0 32.6790 0.79894   8
 -10  -1   0 34.4574 1.26880  14
 -10  -1   0 35.7726 1.27423  10
 -10   1   0 34.9715 1.24917   9
 -10   1   0 32.0880 0.77507   8
 -10   1   0 34.0074 1.29961  10
 -10   1   0 33.5302 1.24132  14
  10   1   0 35.0390 1.58201  11
 -10   1   0 33.6674 1.23563  12
 -11  -1   0 94.7879 2.44638   9
 -11  -1   0 94.8551 2.58083  10
 -11  -1   0 94.5910 2.59358  14
 -11  -1   0 96.8271 2.43810  12
 -11   1   0 94.0171 2.55049  14
 -11   1   0 98.0560 2.56030  12
 -11   1   0 95.2555 2.63130  10
 -11   1   0 96.7707 2.55028   9
 -12  -1   0 87.6326 2.48662  14
 -12  -1   0 84.6319 2.30148   9
 -12  -1   0 84.5266 2.27095  12
 -12  -1   0 85.3258 2.44538  10
 -12   1   0 85.4033 2.41005  12
 -12   1   0 84.6505 2.42523  14
 -12   1   0 85.1880 2.50187  10
 -12   1   0 84.3593 2.40019   9
 -13  -1   0 26.5092 1.12972  12
 -13  -1   0 26.2898 1.25179  14
 -13  -1   0 30.3101 1.19336   9
 -13  -1   0 28.1669 1.25948  10
 -13   1   0 28.0857 1.24820  12
 -13   1   0 27.9682 1.31334  10
 -13   1   0 27.9712 1.25293  14
 -14  -1   0 1.03555 0.50409  14
 -14   1   0 2.20444 0.45257   9
 -14   1   0 1.20298 0.42655  10
 -14   1   0 1.04627 0.38518  12
   0  -2   0 632.047 14.1735   1
   0  -2   0 626.260 13.9075   6
   0  -2   0 616.351 14.1007   2
   0  -2   0 643.030 14.1000   7
   0  -2   0 634.404 14.2317   4
   0   2   0 613.188 14.0960   6
   0   2   0 643.039 14.1915   1
   0   2   0 645.137 13.2982   3
   0   2   0 633.555 14.2275   6
   0   2   0 632.180 14.1151   7
   0   2   0 616.418 14.0590   2
   0   2   0 605.348 13.2051   5
   1  -2   0 1064.32 22.5605   7
  -1  -2   0 1087.60 22.7788   6
  -1  -2   0 1064.83 22.6189   1
  -1  -2   0 1066.83 21.6887   3
  -1  -2   0 1065.97 22.5621   2
  -1  -2   0 1049.27 22.1460   4
  -1  -2   0 1032.21 22.8507   7
   1  -2   0 1053.73 22.4595   6
   1  -2   0 1075.88 22.6922   2
   1  -2   0 1065.94 22.7612   6
   1   2   0 1086.76 22.6376   2
   1   2   0 1092.50 22.6288   1
  -1   2   0 1084.75 22.6214   7
  -1   2   0 1065.80 22.4550   6
   1   2   0 1083.70 22.7709   6
  -1   2   0 1061.65 22.7027   6
  -1   2   0 1071.21 22.6638   2
   1   2   0 1097.48 22.5189   6
   1   2   0 1078.12 22.1159   4
  -1   2   0 1071.02 22.6186   2
  -1   2   0 1064.57 22.6123   1
   1   2   0 1094.25 23.0055   7
   1   2   0 1082.24 21.7073   3
  -1   2   0 1067.25 22.6694   5
   1   2   0 1072.55 20.6810   5
  -1   2   0 1077.37 22.3080   3
   2  -2   0 361.018 7.13620   8
   2  -2   0 360.030 7.26057  10
  -2  -2   0 369.451 7.19987  13
  -2  -2   0 372.540 7.47779   5
   2  -2   0 373.884 7.17240  15
  -2  -2   0 368.740 7.16943  15
   2  -2   0 372.331 9.04766   6
  -2  -2   0 368.669 7.13437   9
   2  -2   0 372.159 7.18922  13
  -2  -2   0 376.429 7.05080  12
   2  -2   0 368.793 7.16327  15
   2  -2   0 363.364 7.19853  13
   2  -2   0 360.029 9.59481   3
   2  -2   0 368.755 7.18737   8
  -2  -2   0 373.752 7.17150  10
  -2  -2   0 381.744 9.21809   1
  -2  -2   0 371.067 7.18833  13
  -2  -2   0 390.157 8.82280   3
   2  -2   0 376.820 9.36088   6
  -2  -2   0 364.429 11.0438   7
   2  -2   0 372.861 9.25469   1
  -2  -2   0 361.092 8.87829   4
   2   2   0 375.571 7.16152  15
  -2   2   0 362.895 7.23803   8
  -2   2   0 359.524 9.07186   1
   2   2   0 372.935 7.13232   9
   2   2   0 376.505 7.17792  15
   2   2   0 378.393 9.03471   6
   2   2   0 384.560 9.99893   7
  -2   2   0 364.734 10.8391   6
  -2   2   0 370.913 8.97259   6
  -2   2   0 366.193 9.52058   3
  -2   2   0 364.944 7.18371  15
   2   2   0 372.920 7.23824  14
  -2   2   0 370.681 9.19201   2
  -2   2   0 365.411 9.11080   2
   2   2   0 376.136 7.20354  13
   2   2   0 369.776 7.19536  13
  -2   2   0 366.121 7.19848  13
  -2   2   0 374.147 9.49236   7
   2   2   0 379.490 9.26327   6
   2   2   0 379.704 9.14302   2
  -2   2   0 361.693 7.20017  13
   2   2   0 380.118 9.22758   2
  -2   2   0 367.499 7.20156  14
   2   2   0 374.849 9.06875   1
  -2   2   0 361.947 9.87721   5
   3  -2   0 25.1358 1.86097   6
  -3  -2   0 26.2160 0.66272  13
  -3  -2   0 28.5383 0.67414  15
  -3  -2   0 26.9000 1.41195   5
   3  -2   0 27.7392 0.79905  10
  -3  -2   0 25.9050 1.77886   1
  -3  -2   0 26.2901 0.75647  14
  -3  -2   0 26.2634 0.65848   9
  -3  -2   0 24.8779 0.67220  13
  -3  -2   0 24.9334 2.26042   7
   3  -2   0 28.7773 1.87261   1
   3  -2   0 27.4717 1.75823   6
  -3  -2   0 28.9900 1.95133   4
  -3  -2   0 26.2007 0.60970  12
  -3  -2   0 26.0212 0.65089  15
   3  -2   0 30.3175 2.48870   3
   3  -2   0 28.3629 0.68927  13
   3   2   0 25.5977 2.39603   7
  -3   2   0 28.1151 0.69489  13
  -3   2   0 28.5281 0.79248  10
   3   2   0 24.4630 1.69889   2
  -3   2   0 29.0333 1.79410   2
   3   2   0 24.9593 1.90797   6
   3   2   0 30.4846 2.01804   4
  -3   2   0 30.1596 2.39782   5
   3   2   0 27.3504 0.63965  15
  -3   2   0 25.2362 1.67983   6
   3   2   0 26.9656 1.78742   2
  -3   2   0 28.4034 0.71763   8
   3   2   0 26.7769 0.65090  15
   3   2   0 28.0104 1.76546   6
  -3   2   0 29.5501 1.77545   2
  -3   2   0 29.0721 0.68303  15
  -3   2   0 27.5206 1.64785   6
  -3   2   0 25.5233 2.12960   3
  -3   2   0 27.9056 1.76453   1
  -3   2   0 27.8299 0.66203   8
  -3   2   0 27.5523 0.68942  13
   3   2   0 26.2272 0.67158  13
   3   2   0 26.9665 0.81645  11
   3   2   0 27.1644 0.66796   9
   3   2   0 27.3805 1.70332   1
  -3   2   0 28.4391 0.66481  15
  -4  -2   0 124.213 2.79136  11
  -4  -2   0 124.540 2.51359  15
  -4  -2   0 122.276 4.17530   5
  -4  -2   0 124.646 2.53515  13
  -4  -2   0 125.133 5.74301   7
   4  -2   0 119.009 5.61258   3
  -4  -2   0 124.244 4.90226   4
   4  -2   0 128.695 4.24451   1
  -4  -2   0 123.423 2.68796  14
  -4  -2   0 127.594 4.18830   1
  -4  -2   0 127.710 2.52359  15
  -4  -2   0 124.237 2.56942   9
  -4  -2   0 126.117 2.52500  12
  -4   2   0 133.135 5.87761   5
  -4   2   0 123.275 2.54037  13
   4   2   0 130.521 4.04156   1
   4   2   0 122.053 4.96485   4
  -4   2   0 125.934 4.06894   1
   4   2   0 125.545 5.76825   7
  -4   2   0 127.688 5.44216   3
  -4   2   0 122.119 4.02632   2
  -4   2   0 129.511 3.65499   6
   4   2   0 120.983 2.46610  15
  -4   2   0 124.308 2.53340  15
  -4   2   0 125.698 2.54153  13
  -4   2   0 120.909 3.69289   6
  -4   2   0 120.817 4.74371   2
  -4   2   0 122.367 2.51332  15
  -4   2   0 127.491 2.57150   8
   4   2   0 127.173 2.46210  15
  -4   2   0 123.114 2.72420  10
   4   2   0 125.645 2.52230  13
   4   2   0 123.581 2.68658  14
   4   2   0 127.186 4.11702   2
  -4   2   0 124.668 2.83309  11
  -4   2   0 122.439 2.50318   8
   4   2   0 126.281 4.16590   6
   4   2   0 120.825 2.57121  13
   4   2   0 125.248 4.16744   2
  -5  -2   0 1041.39 20.2572  11
  -5  -2   0 1020.32 25.3995   7
   5  -2   0 1054.84 21.6459   1
  -5  -2   0 1043.17 22.7989   5
  -5  -2   0 1025.28 23.9398   4
  -5  -2   0 1028.98 21.5702   1
  -5  -2   0 1024.27 19.9439   9
   5   2   0 1053.16 22.2421   6
  -5   2   0 1030.07 21.3935   1
  -5   2   0 1022.99 25.5526   5
  -5   2   0 1023.64 19.8377  13
  -5   2   0 1044.44 19.8936   8
   5   2   0 1052.21 19.7999  13
  -5   2   0 1065.47 21.5699   2
   5   2   0 1055.20 21.6088   2
  -5   2   0 1017.63 24.7520   3
   5   2   0 1041.39 19.8066  13
  -5   2   0 1024.32 21.4698   2
   5   2   0 1046.93 25.8489   7
   5   2   0 1035.35 21.8857   6
   5   2   0 1070.66 21.5467   2
   5   2   0 1058.88 22.1613   1
  -5   2   0 1022.06 19.8421  13
  -6  -2   0 56.2756 3.99790   3
  -6  -2   0 63.8834 1.51923   9
  -6  -2   0 68.1979 4.88944   7
  -6  -2   0 64.3507 1.34714  15
  -6  -2   0 63.3618 1.79887  11
  -6  -2   0 64.1776 1.48130  12
  -6  -2   0 67.0573 4.27042   4
  -6  -2   0 65.9438 1.65447  14
  -6  -2   0 62.5360 3.55001   5
  -6   2   0 68.3849 4.83291   5
  -6   2   0 63.8660 1.42839   8
  -6   2   0 59.6549 1.78899   1
  -6   2   0 62.8486 1.69476  10
  -6   2   0 65.2515 1.35172  15
   6   2   0 62.5124 2.74093   6
  -6   2   0 61.3850 1.35590   8
  -6   2   0 62.4291 4.53234   3
   6   2   0 65.6050 1.84113  11
  -6   2   0 62.7908 1.83333  11
  -6   2   0 63.5635 5.06006   4
  -6   2   0 64.9472 1.36686  15
  -6   2   0 63.4085 1.31710  13
  -6   2   0 65.5690 1.67292  12
  -6   2   0 64.9656 1.31653  13
   6   2   0 64.5528 3.03925   6
  -7  -2   0 170.220 8.55555   7
  -7  -2   0 172.408 7.75875   4
  -7  -2   0 169.012 6.88050   5
  -7  -2   0 181.426 3.70683  12
  -7  -2   0 177.960 3.73729   9
  -7  -2   0 167.568 7.50988   3
  -7  -2   0 178.386 3.89622  14
  -7  -2   0 175.323 4.12362  11
  -7   2   0 176.592 3.52839   8
  -7   2   0 177.929 3.98849  10
  -7   2   0 180.985 3.46300  15
  -7   2   0 177.316 3.46621  15
  -7   2   0 185.513 3.61364   8
  -7   2   0 170.045 4.12182  12
  -7   2   0 176.117 9.21937   4
   7   2   0 185.326 4.17989  11
  -7   2   0 175.905 4.18037  11
  -7   2   0 180.374 8.61641   5
   7   2   0 174.931 5.14365   6
  -7   2   0 179.442 8.29619   7
   7   2   0 174.448 4.92907   6
  -7   2   0 171.296 8.14614   3
  -8  -2   0 20.5005 0.72144  12
  -8  -2   0 19.4714 0.82939  10
  -8  -2   0 19.6336 0.73438   9
  -8  -2   0 19.5260 0.99432  14
  -8   2   0 19.3398 1.03498  11
   8   2   0 22.0641 1.08815  11
  -8   2   0 18.6916 0.61756   8
  -8   2   0 20.5379 0.87505  12
  -8   2   0 20.6873 0.83243  14
  -8   2   0 18.9467 0.55623   8
  -8   2   0 18.2730 0.87600  10
  -9  -2   0 26.3007 1.02932  10
  -9  -2   0 26.4953 1.07076  14
  -9  -2   0 27.2534 0.91245  12
  -9  -2   0 26.9336 0.93653   9
  -9   2   0 25.0162 0.74929   8
   9   2   0 27.4792 1.31128  11
  -9   2   0 26.9051 1.06405   9
  -9   2   0 28.4489 1.12840  10
  -9   2   0 27.4245 1.07360  12
  -9   2   0 27.1006 1.03386  14
 -10  -2   0 35.2475 1.55852  12
 -10  -2   0 37.9802 1.36726  14
 -10  -2   0 38.3771 1.20266   9
 -10  -2   0 36.3825 1.30468  10
 -10  -2   0 36.2595 0.99224   8
 -10   2   0 36.6833 1.38107  10
 -10   2   0 38.0589 1.31611  14
 -10   2   0 36.0155 1.32441  12
  10   2   0 38.4553 1.65931  11
 -10   2   0 36.7771 1.33493   9
 -11  -2   0 181.654 3.76319   8
 -11  -2   0 179.810 4.27119  10
 -11  -2   0 180.236 4.31885  14
 -11  -2   0 189.536 4.06123  12
 -11  -2   0 179.506 3.78398   8
 -11  -2   0 182.066 4.10133   9
 -11   2   0 184.052 4.27829  14
 -11   2   0 178.704 4.36812  10
  11   2   0 187.169 4.82331  11
 -11   2   0 186.762 4.31861   9
 -11   2   0 188.366 4.33826  12
 -12  -2   0 41.6783 1.34162  12
 -12  -2   0 42.9570 1.58440  14
 -12  -2   0 42.5070 1.39041   9
 -12  -2   0 40.5608 1.49076  10
 -12   2   0 42.2625 1.50881  14
 -12   2   0 41.1535 2.30549  10
 -12   2   0 40.4415 1.93179  12
 -12   2   0 42.6469 1.55873   9
  12   2   0 42.6087 1.95883  11
 -13  -2   0 3.38858 0.45704   9
 -13  -2   0 3.05471 0.48766  10
 -13  -2   0 3.82657 0.59316  14
 -13  -2   0 3.18715 0.42400  12
 -13   2   0 2.82063 0.53018  10
 -13   2   0 2.50596 0.49162   9
 -13   2   0 4.04357 0.56028  14
 -13   2   0 2.48811 0.49064  12
 -14  -2   0 0.51468 0.33827  14
 -14   2   0 0.30006 0.31493   9
 -14   2   0 0.54353 0.35792  10
 -14   2   0 0.66136 0.38246  12
   0  -3   0 0.04761 0.10031  13
   0  -3   0 0.13638 0.10390   8
   0  -3   0 0.03922 0.53628   1
   0  -3   0 0.25162 0.50083   6
   0  -3   0 0.08162 0.08728  15
   0  -3   0 0.06534 0.09204  13
   0  -3   0 0.06283 0.08599  15
   0  -3   0 0.44607 0.62690   6
   0  -3   0 0.10594 0.09636  14
   0  -3   0 0.20260 0.13432   8
   0  -3   0 0.17766 0.36074   3
   0  -3   0 0.11400 0.07320  10
   0  -3   0 -0.3554 0.50747   7
   0  -3   0 0.90034 0.55382   4
   0  -3   0 0.01491 0.08213   9
   0  -3   0 -0.3260 0.48264   2
   0   3   0 0.02766 0.44204   2
   0   3   0 0.26326 0.38932   5
   0   3   0 0.26532 0.52264   1
   0   3   0 -0.3396 0.31245   3
   0   3   0 -0.3922 0.57236   7
   0   3   0 0.07020 0.08120  15
   0   3   0 -0.1837 0.57015   4
   0   3   0 -0.0169 0.09582  13
   0   3   0 -0.0042 0.09204  13
   0   3   0 0.15844 0.46522   2
   0   3   0 0.02993 0.06826  10
   0   3   0 -0.0169 0.07642  15
   0   3   0 0.04680 0.08021   9
   0   3   0 0.19633 0.56490   6
   0   3   0 -0.3015 0.49519   6
  -1  -3   0 1244.62 29.3966   1
  -1  -3   0 1284.85 26.0303   3
   1  -3   0 1272.09 27.3051   6
   1  -3   0 1285.21 27.6445   1
   1  -3   0 1262.24 27.4283   7
  -1  -3   0 1252.25 26.9829   4
   1  -3   0 1260.62 27.7359   6
  -1  -3   0 1270.47 27.6983   7
  -1  -3   0 1271.51 27.7868   6
   1  -3   0 1300.34 26.9596   3
  -1  -3   0 1278.29 27.6059   2
   1   3   0 1265.82 27.5380   2
   1   3   0 1284.18 26.1000   3
  -1   3   0 1258.38 27.0712   5
   1   3   0 1285.41 27.8173   7
   1   3   0 1276.21 27.7086   6
   1   3   0 1270.28 25.1231   5
  -1   3   0 1268.75 26.7259   3
   1   3   0 1298.27 27.4006   6
   1   3   0 1275.82 26.9360   4
   1   3   0 1276.42 27.6871   2
  -1   3   0 1273.03 27.4572   7
   1   3   0 1279.32 27.4736   1
  -1   3   0 1276.07 27.6644   2
  -1   3   0 1255.78 27.4747   2
  -1   3   0 1279.75 27.7384   6
  -1   3   0 1265.45 27.3161   6
  -1   3   0 1296.75 27.6109   1
  -1   3   0 1244.49 28.2188   4
   2  -3   0 5.00689 0.31707   8
  -2  -3   0 6.81662 1.02820   3
   2  -3   0 4.28992 0.28099  13
   2  -3   0 4.31584 0.24381  15
  -2  -3   0 5.06345 0.29761  14
   2  -3   0 3.33342 1.03933   7
  -2  -3   0 5.01327 1.01689   4
  -2  -3   0 5.14612 0.22946   9
   2  -3   0 5.07053 0.27320  14
   2  -3   0 3.83195 0.95315   6
  -2  -3   0 6.85357 1.47140   7
  -2  -3   0 5.03577 0.28530  13
   2  -3   0 6.17426 1.23875   1
  -2  -3   0 5.66148 0.30177  13
  -2  -3   0 5.86142 0.25038  10
   2  -3   0 6.35060 1.27599   3
  -2  -3   0 4.66766 0.26666  15
  -2  -3   0 4.41690 1.07744   1
   2  -3   0 5.37153 0.29474  13
   2  -3   0 5.67470 0.27215   8
   2  -3   0 4.59124 1.14202   6
   2   3   0 5.82093 1.23920   2
   2   3   0 5.41488 1.36293   7
  -2   3   0 5.98865 1.18704   2
   2   3   0 6.00894 1.21112   6
  -2   3   0 4.64838 0.32569   8
   2   3   0 6.03317 0.30946  13
  -2   3   0 4.74711 0.28178  13
   2   3   0 5.59664 0.22501   9
   2   3   0 5.58636 0.25715  10
  -2   3   0 5.12981 1.12309   7
  -2   3   0 4.66017 1.05884   3
   2   3   0 6.35981 1.13527   4
  -2   3   0 4.34311 0.26099  15
   2   3   0 5.40413 0.30307  13
   2   3   0 4.85413 0.26407  15
  -2   3   0 3.23603 0.97207   1
  -2   3   0 4.96103 0.26138  15
   2   3   0 5.04404 0.91112   3
   2   3   0 5.26558 0.33596  14
  -2   3   0 2.52891 0.81862   2
  -2   3   0 5.37971 1.17895   6
  -2   3   0 5.03349 0.27094  14
   2   3   0 6.12287 1.30302   6
  -2   3   0 4.93096 1.15685   5
  -2   3   0 4.40129 0.27662  10
   2   3   0 7.16442 1.27240   1
   3  -3   0 339.102 7.23020   8
  -3  -3   0 362.671 7.45406   5
  -3  -3   0 352.887 10.9498   7
  -3  -3   0 363.707 9.59887   4
  -3  -3   0 366.573 6.89673  12
   3  -3   0 361.497 7.08507  15
  -3  -3   0 358.117 7.19071  14
  -3  -3   0 359.292 7.08955  15
  -3  -3   0 368.140 9.34577   3
   3  -3   0 363.349 10.7214   3
   3  -3   0 351.164 7.23521  10
  -3  -3   0 366.718 7.10874  15
   3  -3   0 366.342 7.12237  13
  -3  -3   0 365.847 7.09003  10
  -3  -3   0 350.867 7.03417   9
  -3  -3   0 364.234 6.90461  12
   3  -3   0 362.492 10.1061   6
  -3  -3   0 350.396 7.12653  13
  -3  -3   0 374.033 10.0274   1
  -3  -3   0 365.582 7.33643   5
   3  -3   0 361.462 7.13694  13
   3  -3   0 355.755 7.01772   8
  -3  -3   0 357.813 7.10391  13
   3  -3   0 365.302 9.79921   6
   3  -3   0 364.649 7.08610  15
   3  -3   0 373.425 10.1687   1
   3   3   0 363.081 7.03481   9
  -3   3   0 352.795 10.3440   7
  -3   3   0 364.316 7.15874  14
   3   3   0 369.504 7.19920  14
   3   3   0 364.451 10.1515   6
  -3   3   0 365.948 10.9558   5
   3   3   0 369.291 7.10085  15
   3   3   0 368.372 9.51200   4
   3   3   0 369.203 7.13441  13
  -3   3   0 372.129 10.4418   3
  -3   3   0 370.881 10.0697   2
  -3   3   0 357.429 7.11229  15
   3   3   0 371.616 9.84217   1
  -3   3   0 363.866 7.21230   8
  -3   3   0 354.566 7.20469  10
  -3   3   0 357.425 7.14310  13
   3   3   0 366.490 7.07851  15
   3   3   0 370.867 9.86358   6
  -3   3   0 367.318 9.88611   1
   3   3   0 352.077 10.9503   7
   3   3   0 370.653 7.26202  11
  -3   3   0 363.618 9.63020   6
  -3   3   0 358.279 7.12718   8
  -3   3   0 361.478 9.81156   2
  -3   3   0 360.252 7.14101  13
  -3   3   0 361.685 9.90592   6
   3   3   0 356.213 9.95040   2
   3   3   0 362.785 9.86335   2
  -3   3   0 361.307 7.09509  15
   3   3   0 370.478 7.14637  13
  -4  -3   0 54.8777 3.18360   1
   4  -3   0 59.6564 1.34531  13
  -4  -3   0 59.8308 1.48329  14
  -4  -3   0 58.4662 1.21811  12
  -4  -3   0 60.5085 3.35238   4
  -4  -3   0 59.4776 2.23382   5
  -4  -3   0 59.0593 1.32187   9
  -4  -3   0 65.1900 4.26342   7
   4  -3   0 51.4659 3.13237   1
   4  -3   0 64.4029 4.19242   3
  -4  -3   0 57.6193 1.36871  13
  -4  -3   0 57.8852 1.34200  15
  -4  -3   0 60.3564 1.35346  15
   4  -3   0 58.9320 3.14270   6
   4  -3   0 58.5895 1.53436  10
  -4  -3   0 60.2502 3.24228   3
   4  -3   0 58.6467 1.37260  13
  -4   3   0 60.0624 1.45727   8
  -4   3   0 57.0060 3.22234   1
   4   3   0 60.2919 1.48311  14
   4   3   0 60.6163 1.57256  11
  -4   3   0 59.9322 1.36928  15
  -4   3   0 57.2105 1.35743   8
   4   3   0 61.6801 4.25449   7
  -4   3   0 62.0200 3.85282   3
   4   3   0 61.5442 3.34308   4
   4   3   0 59.0932 1.38554  13
  -4   3   0 56.7130 1.48750  10
  -4   3   0 57.3221 3.03861   2
  -4   3   0 51.5735 3.89025   5
   4   3   0 60.6146 3.26401   2
   4   3   0 59.3725 1.32939   9
  -4   3   0 58.4652 1.42202  14
   4   3   0 59.4786 1.36688  13
  -4   3   0 58.1811 1.33820  15
  -4   3   0 59.6405 3.12124   6
   4   3   0 60.2660 1.33010  15
   4   3   0 60.0369 1.30421  15
   4   3   0 57.2923 3.19671   6
  -4   3   0 59.2468 1.37689  13
   4   3   0 61.4855 3.44828   6
   4   3   0 61.4169 3.21131   2
   4   3   0 62.5781 3.21358   1
  -4   3   0 58.4150 2.95752   6
  -4   3   0 61.8733 3.29572   2
  -4   3   0 57.6166 1.37731  13
  -4   3   0 57.5625 1.57458  11
  -4   3   0 59.5046 3.72580   7
  -5  -3   0 262.259 5.26083   9
  -5  -3   0 264.071 8.57063   4
  -5  -3   0 264.024 10.0569   7
   5  -3   0 259.651 7.89731   1
  -5  -3   0 272.240 5.24711  15
  -5  -3   0 269.572 5.16791  12
  -5  -3   0 269.553 5.46277  14
  -5  -3   0 269.632 7.06602   5
   5  -3   0 267.220 10.1735   3
  -5  -3   0 269.318 5.37433  10
  -5  -3   0 273.615 8.63906   3
  -5  -3   0 268.732 8.07772   1
  -5  -3   0 258.700 5.25420  13
  -5  -3   0 266.741 5.23495  15
   5   3   0 268.763 7.55543   1
  -5   3   0 262.920 5.26540  13
  -5   3   0 273.091 7.90633   2
  -5   3   0 258.791 5.48204  10
   5   3   0 273.628 8.16010   6
  -5   3   0 265.951 7.71170   2
  -5   3   0 262.007 7.04038   6
   5   3   0 271.152 5.16104  15
  -5   3   0 265.795 9.52019   7
  -5   3   0 254.249 7.16171   6
   5   3   0 262.886 8.69290   4
  -5   3   0 262.348 5.26028  15
   5   3   0 256.604 5.28018  13
  -5   3   0 255.638 5.25585   8
  -5   3   0 258.858 5.62152  11
   5   3   0 254.036 5.16401  15
   5   3   0 268.741 5.45946  14
   5   3   0 265.123 7.70331   2
  -5   3   0 265.965 5.37423   8
  -5   3   0 263.286 9.43517   3
  -5   3   0 259.439 10.0552   5
  -5   3   0 267.626 5.39495  14
   5   3   0 256.280 10.0329   7
  -5   3   0 258.997 5.47510  12
  -5   3   0 257.395 5.26290  13
  -5   3   0 261.036 5.23126  15
  -5   3   0 261.279 7.67795   1
   5   3   0 271.292 5.61824  11
   5   3   0 264.552 5.24299  13
  -6  -3   0 142.178 2.95373  12
  -6  -3   0 142.846 3.16021  10
  -6  -3   0 144.711 3.04222   9
  -6  -3   0 150.178 3.25854  14
  -6  -3   0 140.790 2.95636  15
  -6  -3   0 136.697 6.26246   4
  -6  -3   0 149.768 7.76470   7
  -6  -3   0 131.501 4.94173   1
  -6  -3   0 136.445 7.05735   3
   6  -3   0 148.963 5.18490   1
  -6  -3   0 142.852 5.13083   5
   6   3   0 143.958 5.40680   6
  -6   3   0 149.218 3.28014  12
  -6   3   0 147.692 3.29628  10
  -6   3   0 141.875 4.97951   2
  -6   3   0 148.909 2.99078  13
  -6   3   0 148.469 7.57823   5
   6   3   0 138.533 4.73468   1
  -6   3   0 145.159 3.46293  11
   6   3   0 147.952 2.92939  13
   6   3   0 137.122 4.89642   2
  -6   3   0 147.369 2.98096  13
   6   3   0 126.839 5.54945   6
  -6   3   0 145.645 2.98912  15
   6   3   0 146.349 3.43243  11
  -6   3   0 147.289 2.96233  15
  -6   3   0 145.585 3.01288   8
  -6   3   0 154.205 4.99915   1
   6   3   0 144.332 2.93834  13
   6   3   0 156.004 9.52735   7
  -7  -3   0 9.71586 1.15976   1
  -7  -3   0 9.24479 2.09126   3
  -7  -3   0 10.5249 0.48176   9
  -7  -3   0 12.0799 2.44969   4
  -7  -3   0 8.10061 1.63297   5
  -7  -3   0 10.6406 0.43337  12
  -7  -3   0 11.5564 0.62937  14
  -7   3   0 11.8832 1.16255   2
  -7   3   0 11.3944 1.23889   1
   7   3   0 9.13046 1.00355   1
   7   3   0 10.3117 1.75226   6
  -7   3   0 8.54841 2.31026   3
   7   3   0 9.20062 1.27381   2
   7   3   0 7.95009 1.76190   6
  -7   3   0 10.2954 1.09224   2
  -7   3   0 10.9989 0.64835  10
  -7   3   0 10.9420 0.73356  11
  -7   3   0 10.0767 0.37933  15
  -7   3   0 4.18462 2.14077   5
  -7   3   0 11.2920 0.51891   8
  -7   3   0 11.2278 2.99229   4
  -7   3   0 10.9951 0.63559  12
  -7   3   0 11.0496 0.37605  13
  -7   3   0 10.7876 0.36205  13
  -7   3   0 10.4534 0.43805   8
   7   3   0 10.5449 0.73089  11
  -7   3   0 10.7151 0.39835  15
  -8  -3   0 140.056 3.25978  14
  -8  -3   0 140.872 2.93968  12
  -8  -3   0 140.443 3.02834   9
   8   3   0 140.208 3.53740  11
  -8   3   0 139.560 2.77777  15
  -8   3   0 138.797 3.27776  12
  -8   3   0 131.669 2.90916   8
  -8   3   0 135.371 3.55692  11
  -8   3   0 138.568 3.30361  10
  -8   3   0 131.600 3.01691   8
  -8   3   0 135.851 2.78342  15
  -9  -3   0 71.2931 2.03284  10
  -9  -3   0 76.4842 1.80306  12
  -9  -3   0 72.9806 1.82522   8
  -9  -3   0 75.9779 2.10877  14
  -9  -3   0 75.1180 1.88113   9
  -9   3   0 79.5255 2.19860  10
  -9   3   0 75.7947 2.12588  12
   9   3   0 76.2956 2.39085  11
  -9   3   0 76.7388 2.04522  14
  -9   3   0 77.8929 1.78303   8
  -9   3   0 71.5198 2.01837  14
 -10  -3   0 47.1864 1.49964  10
 -10  -3   0 46.0481 1.29374   8
 -10  -3   0 47.7573 1.28388  12
 -10  -3   0 46.9375 1.58511  14
 -10   3   0 43.7328 1.48089  14
 -10   3   0 45.1490 1.57501   9
  10   3   0 46.2787 1.84930  11
 -10   3   0 44.4466 1.57140  12
 -10   3   0 43.9109 1.58877  10
 -11  -3   0 3.17010 0.46629  12
 -11  -3   0 3.26074 0.50288  14
 -11  -3   0 3.18582 0.46823  10
 -11  -3   0 2.59743 0.30915   8
 -11  -3   0 3.46347 0.42047   9
 -11  -3   0 3.41634 0.37868   8
 -11   3   0 3.64927 0.54755  12
  11   3   0 4.39360 0.73531  11
 -11   3   0 2.84836 0.51678  10
 -11   3   0 3.25841 0.47471  14
 -11   3   0 3.02973 0.49997   9
 -12  -3   0 17.7387 1.00469  14
 -12  -3   0 16.6526 0.90239  10
 -12  -3   0 18.3878 0.82483   9
 -12  -3   0 16.9898 0.74216  12
 -12   3   0 17.3978 1.01359  12
 -12   3   0 17.5329 1.03287  10
 -12   3   0 15.3209 0.88840  14
  12   3   0 15.6479 1.24236  11
 -13  -3   0 123.479 3.29830  10
 -13  -3   0 130.405 3.16261   9
 -13   3   0 135.210 3.54799  12
 -13   3   0 135.556 3.52791   9
 -13   3   0 129.498 3.38511  14
 -13   3   0 132.703 3.57413  10
 -14  -3   0 -0.5907 0.28159  14
 -14   3   0 -0.3327 0.32334  10
 -14   3   0 -0.2125 0.30233   9
 -14   3   0 0.01276 0.30805  12
   1  -4   0 1340.94 30.0171   7
  -1  -4   0 1337.86 30.3636   7
  -1  -4   0 1359.04 28.3069   3
  -1  -4   0 1379.19 29.8483   4
   1  -4   0 1324.07 29.8603   6
  -1  -4   0 1357.90 30.3793   1
   1  -4   0 1368.04 30.4654   1
   1  -4   0 1383.44 29.2315   3
  -1  -4   0 1348.38 30.5480   6
   1  -4   0 1352.02 30.6443   6
   1   4   0 1385.63 30.6324   7
   1   4   0 1364.25 27.4333   5
  -1   4   0 1381.76 29.0380   3
   1   4   0 1361.42 30.2464   1
  -1   4   0 1348.41 30.7145   2
   1   4   0 1365.40 30.1312   6
  -1   4   0 1352.51 30.1000   7
   1   4   0 1359.52 29.7928   4
  -1   4   0 1353.89 31.0878   4
  -1   4   0 1361.37 30.4643   6
   1   4   0 1371.83 28.4580   3
  -1   4   0 1370.13 29.4539   5
   1   4   0 1367.92 30.4562   2
  -1   4   0 1371.74 30.3660   2
   1   4   0 1350.44 30.5212   6
  -1   4   0 1367.14 30.2860   1
  -1   4   0 1371.93 30.0810   6
  -2  -4   0 2201.23 46.9283   7
  -2  -4   0 2202.02 44.1374   3
   2  -4   0 2225.15 46.6450   6
  -2  -4   0 2201.18 46.3501   1
  -2  -4   0 2091.80 45.4286   4
   2  -4   0 2199.99 46.0215   7
   2  -4   0 2188.91 45.7745   3
   2   4   0 2229.94 46.0178   6
  -2   4   0 2179.49 46.0558   1
  -2   4   0 2186.71 46.2033   7
   2   4   0 2195.11 46.8371   7
   2   4   0 2197.66 41.9827   5
   2   4   0 2173.99 46.0575   2
   2   4   0 2220.96 45.0777   4
  -2   4   0 2200.63 46.1832   2
  -2   4   0 2177.15 45.7859   6
   2   4   0 2224.11 44.3794   3
  -2   4   0 2154.11 46.2854   6
  -2   4   0 2254.13 46.4058   2
   2   4   0 2245.92 46.2174   1
   2   4   0 2144.93 48.6948   6
  -2   4   0 2159.58 46.0884   5
  -2   4   0 2120.22 45.3587   3
   2   4   0 2184.84 46.2857   2
   3  -4   0 19.6079 2.63456   6
   3  -4   0 14.2353 2.22222   3
   3  -4   0 20.2536 0.76538  13
  -3  -4   0 20.5468 0.64720  15
   3  -4   0 20.3517 0.62158   8
  -3  -4   0 19.7631 0.60757  10
   3  -4   0 20.9122 0.69854  13
  -3  -4   0 17.6227 2.55629   7
  -3  -4   0 20.4586 1.87513   3
  -3  -4   0 19.5181 2.05783   4
  -3  -4   0 20.7487 0.67722  13
  -3  -4   0 21.0322 2.63449   1
   3  -4   0 20.5939 0.69683   8
   3  -4   0 20.0260 2.10674   6
  -3  -4   0 18.9357 0.67216  13
   3  -4   0 21.2120 0.64825  15
   3  -4   0 20.8385 0.73697  10
  -3  -4   0 20.6232 0.71380  14
   3  -4   0 22.8558 2.39282   1
  -3  -4   0 20.3550 0.58708   9
  -3  -4   0 22.7062 0.68384  15
   3   4   0 21.5572 2.39816   6
  -3   4   0 21.0246 2.24060   2
  -3   4   0 20.6042 0.69080   8
   3   4   0 21.6762 2.91131   7
  -3   4   0 21.2186 0.65225  15
   3   4   0 22.3591 2.29292   1
   3   4   0 20.5101 0.57380   9
  -3   4   0 22.0048 2.34536   6
  -3   4   0 20.9934 0.77909   8
  -3   4   0 23.5328 0.69583  15
  -3   4   0 17.9804 2.46905   5
  -3   4   0 23.0828 2.22049   2
  -3   4   0 19.8753 0.65963  14
   3   4   0 20.2708 0.70589  14
   3   4   0 20.6951 0.68429  13
  -3   4   0 14.9064 2.13714   1
   3   4   0 22.2532 2.41839   2
  -3   4   0 19.2563 2.54640   7
  -3   4   0 20.6530 0.70470  10
   3   4   0 18.1955 2.14947   4
  -3   4   0 23.9770 2.34825   6
   3   4   0 19.1073 2.34913   6
   3   4   0 20.5381 0.65304  15
  -3   4   0 21.1517 0.69763  13
  -3   4   0 22.9956 2.28254   3
  -3   4   0 21.1117 0.70701  13
   3   4   0 20.2202 0.62739  10
   3   4   0 17.2297 1.79352   3
   4  -4   0 506.511 9.77006   8
  -4  -4   0 509.482 13.2503   4
  -4  -4   0 516.050 9.87002  15
   4  -4   0 498.330 10.0673  10
   4  -4   0 501.618 14.8829   3
  -4  -4   0 503.634 9.98638  14
  -4  -4   0 516.435 13.8991   1
   4  -4   0 504.324 9.86563  13
  -4  -4   0 511.930 9.87440  13
  -4  -4   0 494.790 9.77422   9
   4  -4   0 493.561 9.70734   8
   4  -4   0 499.275 13.8419   1
  -4  -4   0 510.142 9.84293  10
  -4  -4   0 517.731 15.3628   7
   4  -4   0 502.746 9.90650  13
  -4  -4   0 488.766 9.89419  13
  -4  -4   0 505.000 9.85697  15
  -4  -4   0 503.731 12.8379   3
  -4   4   0 500.184 14.3452   7
   4   4   0 507.585 15.4008   7
   4   4   0 507.793 14.8416   1
   4   4   0 508.252 9.90673  13
  -4   4   0 506.700 13.3279   6
  -4   4   0 503.673 13.6008   6
   4   4   0 519.378 14.1527   6
   4   4   0 508.090 9.81136  15
  -4   4   0 510.095 9.89250  15
   4   4   0 498.105 9.90003  13
  -4   4   0 498.198 13.5356   1
  -4   4   0 508.073 13.8686   2
  -4   4   0 494.921 9.99721  10
  -4   4   0 502.813 9.84860  15
  -4   4   0 502.076 9.90586  13
   4   4   0 508.236 9.78403   9
  -4   4   0 501.039 9.91726  14
   4   4   0 499.775 13.0737   4
  -4   4   0 506.114 14.3150   3
  -4   4   0 500.576 10.0285   8
   4   4   0 505.245 9.99288  14
  -4   4   0 477.940 14.8385   5
   4   4   0 516.342 13.6882   6
  -4   4   0 496.930 9.91029  13
   4   4   0 501.317 13.4494   2
   4   4   0 510.987 10.0737  11
  -4   4   0 489.506 9.90625   8
   4   4   0 504.061 9.85126  15
  -4   4   0 506.398 13.5767   2
   4   4   0 505.341 13.8136   2
  -5  -4   0 7.19742 0.34448   9
  -5  -4   0 7.53139 1.53518   3
  -5  -4   0 7.46854 0.24419  12
  -5  -4   0 7.65870 0.39772  10
  -5  -4   0 8.47976 1.79948   4
  -5  -4   0 8.26051 0.40743  13
  -5  -4   0 7.90729 0.37225  15
  -5  -4   0 7.72795 0.39177  15
   5  -4   0 6.35556 0.37277  13
  -5  -4   0 7.46145 1.65934   1
  -5  -4   0 7.31458 0.47979  14
   5  -4   0 9.38906 1.85014   1
  -5  -4   0 7.78486 0.22812  12
  -5  -4   0 7.32036 1.01098   5
  -5  -4   0 7.16084 0.82684   5
  -5  -4   0 6.98643 2.07811   7
  -5   4   0 7.34185 0.45811   8
   5   4   0 7.67234 0.33323  15
  -5   4   0 7.23027 1.45817   6
  -5   4   0 3.50243 1.43669   3
   5   4   0 7.77250 0.54150  11
   5   4   0 8.24303 0.36210   9
  -5   4   0 6.93053 0.39350  13
  -5   4   0 9.69690 1.75804   2
   5   4   0 7.70545 0.46754  14
   5   4   0 7.12895 1.60712   1
   5   4   0 8.23692 0.40852  13
  -5   4   0 7.19602 0.48362  12
  -5   4   0 4.86123 1.50042   2
  -5   4   0 6.57045 1.42166   6
  -5   4   0 6.50467 0.38005  15
  -5   4   0 6.33239 0.39131   8
   5   4   0 4.74794 2.25997   7
  -5   4   0 6.26388 0.46787  10
  -5   4   0 7.20365 0.36565  15
   5   4   0 5.26226 1.48377   2
   5   4   0 7.86678 1.83805   6
  -5   4   0 9.34383 0.57987  11
   5   4   0 6.20709 1.68757   6
  -5   4   0 7.49762 0.41700  14
   5   4   0 7.53097 0.34325  15
  -5   4   0 6.73303 1.56526   1
   5   4   0 8.35173 1.84826   4
   5   4   0 7.78303 0.38910  13
  -5   4   0 7.65208 2.11221   7
  -5   4   0 7.06783 0.40155  13
  -6  -4   0 194.593 6.14000   5
  -6  -4   0 204.836 4.03309  12
   6  -4   0 196.519 7.33266   1
  -6  -4   0 202.845 4.26037  10
  -6  -4   0 209.360 7.94563   4
  -6  -4   0 204.371 9.48688   7
  -6  -4   0 203.080 4.17804  13
  -6  -4   0 210.436 4.42320  14
  -6  -4   0 206.935 4.16029   9
  -6  -4   0 202.142 4.14531  15
  -6  -4   0 209.709 3.99053  12
  -6  -4   0 204.587 5.67346   5
  -6  -4   0 206.648 7.33589   1
   6   4   0 182.969 4.35253  13
  -6   4   0 198.596 4.34938   8
   6   4   0 200.432 7.72128   6
  -6   4   0 203.769 7.27373   2
  -6   4   0 199.730 4.22881   8
  -6   4   0 203.832 4.43533  12
  -6   4   0 204.959 7.11459   2
  -6   4   0 207.028 4.19896  15
   6   4   0 204.340 4.03801  15
  -6   4   0 200.323 8.93638   7
  -6   4   0 196.750 6.45163   6
  -6   4   0 201.368 4.19162  13
   6   4   0 207.720 4.41942  14
  -6   4   0 200.593 4.62113  11
   6   4   0 206.302 8.03337   4
   6   4   0 215.571 7.36643   2
  -6   4   0 204.196 4.19387  13
   6   4   0 198.029 6.84641   1
   6   4   0 200.457 4.05331  15
  -6   4   0 203.737 7.09795   1
   6   4   0 189.757 8.66742   6
  -6   4   0 205.283 4.32888  14
  -6   4   0 200.342 9.25745   5
   6   4   0 203.681 4.15880  13
  -6   4   0 190.393 8.70181   3
  -6   4   0 204.466 6.39798   6
   6   4   0 206.476 4.57814  11
  -6   4   0 205.811 4.15242  15
  -7  -4   0 17.0256 0.71309  10
  -7  -4   0 18.7859 0.65974   9
  -7  -4   0 17.1627 0.52793  12
  -7  -4   0 16.6026 0.59603  15
  -7   4   0 17.8184 0.61417  13
  -7   4   0 18.3376 0.96644  11
   7   4   0 17.3586 0.57158  13
  -7   4   0 18.8484 0.86841  12
  -7   4   0 18.9496 0.64435  15
  -7   4   0 17.5156 0.74511  14
  -7   4   0 19.0562 0.69427   8
  -7   4   0 19.3281 0.78485   8
  -7   4   0 20.0291 0.64485  13
   7   4   0 18.7198 0.96458  11
   7   4   0 18.0016 0.56779  13
  -7   4   0 18.9067 0.86022  10
  -7   4   0 19.6540 0.61834  15
  -8  -4   0 83.9605 1.93846   9
  -8  -4   0 83.0129 1.78445  12
  -8  -4   0 84.7077 2.06937   8
  -8  -4   0 78.9484 1.85129  12
  -8  -4   0 78.7557 2.05651  10
  -8  -4   0 84.5579 2.21478  14
  -8   4   0 75.7135 1.92314   8
  -8   4   0 79.9053 2.21031  12
  -8   4   0 75.7142 2.04047   8
   8   4   0 83.8476 2.48965  11
  -8   4   0 83.3523 1.84161  15
  -8   4   0 78.7602 2.09300  14
  -8   4   0 80.7383 1.76363  13
  -8   4   0 80.3612 2.22757  10
  -8   4   0 81.8230 1.77551  13
  -8   4   0 81.6388 2.47279  11
  -8   4   0 79.8712 1.79321  15
  -9  -4   0 41.9926 1.07845  12
  -9  -4   0 40.2905 1.32668  10
  -9  -4   0 40.5936 1.29993   8
  -9  -4   0 41.7847 1.16094  12
  -9  -4   0 42.4340 1.21438   9
  -9  -4   0 43.4836 1.47475  14
  -9   4   0 43.0038 1.01209  15
  -9   4   0 39.3960 1.38999  14
  -9   4   0 40.5172 1.48342  10
  -9   4   0 42.9507 1.23137   8
  -9   4   0 42.9735 1.49036  12
   9   4   0 45.4472 1.74109  11
 -10  -4   0 31.1201 1.17087  10
 -10  -4   0 29.7936 0.97589  12
 -10  -4   0 31.6650 1.28804  14
 -10  -4   0 31.0977 1.10339   8
 -10  -4   0 31.8114 0.90934  12
 -10  -4   0 32.3877 1.04805   9
 -10   4   0 30.9475 1.19510  14
 -10   4   0 31.4770 1.31871  10
 -10   4   0 30.9115 1.29006  12
 -10   4   0 31.7674 1.33104   9
  10   4   0 34.0324 1.55678  11
 -11  -4   0 24.5506 0.98083   8
 -11  -4   0 24.3490 0.92450   9
 -11  -4   0 24.2669 0.79663  12
 -11  -4   0 25.6126 1.06047  10
 -11  -4   0 23.0830 1.14214  14
 -11   4   0 22.4467 1.14547   9
  11   4   0 24.6998 1.43373  11
 -11   4   0 21.6614 1.03451  14
 -11   4   0 24.4919 1.20098  12
 -11   4   0 25.2269 1.23460  10
 -12  -4   0 5.91791 0.40604  12
 -12  -4   0 5.62591 0.58347  10
 -12  -4   0 5.61504 0.48404   9
 -12  -4   0 6.14529 0.70455  14
 -12   4   0 4.47071 0.64997  12
  12   4   0 5.35549 0.85244  11
 -12   4   0 5.70016 0.67868   9
 -12   4   0 5.08650 0.66602  10
 -12   4   0 5.84967 0.63567  14
 -13  -4   0 6.91919 0.64588  10
 -13  -4   0 5.60196 0.72583  14
 -13   4   0 5.42629 0.71893   9
 -13   4   0 6.54278 0.79900  12
 -13   4   0 6.32945 0.78084  10
 -13   4   0 6.01965 0.70847  14
 -14  -4   0 16.2263 1.06325  14
 -14   4   0 18.9057 1.74773  12
 -14   4   0 18.7897 1.11559   9
 -14   4   0 17.3521 1.14716  10
   0  -5   0 -0.7834 0.79219   7
   0  -5   0 0.18899 0.14013   8
   0  -5   0 0.63718 1.08631   6
   0  -5   0 0.30407 0.16212  14
   0  -5   0 0.49643 0.20679   8
   0  -5   0 0.07566 0.13976  13
   0  -5   0 0.46894 0.15269   9
   0  -5   0 0.77864 0.89935   4
   0  -5   0 0.13847 0.15001  13
   0  -5   0 0.32520 0.12560  10
   0  -5   0 0.07811 0.70449   3
   0   5   0 0.81826 0.71474   3
   0   5   0 -0.5628 0.90974   1
   0   5   0 0.23389 0.13806  15
   0   5   0 0.28241 0.14233  14
   0   5   0 0.10629 0.57027   5
   0   5   0 0.25322 0.11227  12
   0   5   0 0.76171 0.94014   6
   0   5   0 -0.1693 0.89489   2
   0   5   0 0.35361 0.14233   9
   0   5   0 2.57462 1.26292   4
   0   5   0 0.16088 0.93186   7
   0   5   0 0.19300 0.16266  13
   0   5   0 0.04182 0.85037   6
   0   5   0 1.22979 0.88792   2
   0   5   0 0.51776 0.14156  10
   0   5   0 0.34500 0.16457  13
   1  -5   0 3583.89 72.6179   7
  -1  -5   0 3434.37 72.9566   7
  -1  -5   0 3498.89 73.0678   1
   1  -5   0 3509.73 73.1619   6
   1  -5   0 3516.02 73.0900   1
  -1  -5   0 3548.87 72.3522   4
   1  -5   0 3484.26 71.2761   3
  -1  -5   0 3525.52 70.2825   3
   1   5   0 3553.62 73.2609   6
   1   5   0 3560.39 73.1218   7
  -1   5   0 3567.95 72.6722   6
  -1   5   0 3547.36 72.9440   2
  -1   5   0 3542.75 73.1305   2
   1   5   0 3524.79 73.1252   2
  -1   5   0 3524.32 72.7537   7
   1   5   0 3610.63 72.9283   1
  -1   5   0 3546.60 72.8476   1
  -1   5   0 3512.56 70.9420   3
   1   5   0 3577.98 72.9234   2
  -1   5   0 3507.12 73.1667   6
  -1   5   0 3535.85 73.9063   4
   1   5   0 3582.12 69.3570   5
  -1   5   0 3569.77 71.4250   5
   1   5   0 3619.50 70.5457   3
   1   5   0 3519.93 72.1741   4
   1   5   0 3461.45 72.5611   6
  -2  -5   0 762.881 18.2632   4
   2  -5   0 712.646 14.0201  15
  -2  -5   0 721.679 19.2745   7
   2  -5   0 702.320 18.9716   1
   2  -5   0 761.178 18.6982   3
   2  -5   0 689.291 19.8949   6
   2  -5   0 727.099 18.6738   7
   2  -5   0 715.992 14.2062   8
   2  -5   0 716.733 14.0695  13
   2  -5   0 705.016 14.1127  13
   2  -5   0 708.764 14.0626   8
   2  -5   0 709.771 14.0256  15
  -2  -5   0 738.827 19.0660   1
  -2  -5   0 734.947 16.6608   3
  -2  -5   0 726.898 14.2443   8
   2   5   0 718.392 18.7745   2
   2   5   0 734.707 20.5126   6
   2   5   0 677.149 13.9989   9
  -2   5   0 703.544 17.6885   3
   2   5   0 725.543 17.9175   4
  -2   5   0 704.860 14.0509  15
  -2   5   0 709.437 14.1023  13
   2   5   0 748.954 18.9003   1
  -2   5   0 697.012 18.6822   1
   2   5   0 739.332 14.8293   5
   2   5   0 731.586 19.3004   6
  -2   5   0 717.276 18.8542   2
  -2   5   0 730.841 18.6400   5
   2   5   0 743.107 14.1132  13
  -2   5   0 704.675 14.2361   8
   2   5   0 710.285 14.0937  13
  -2   5   0 724.538 19.4564   2
  -2   5   0 707.491 14.0846   9
   2   5   0 721.400 14.0619  15
  -2   5   0 719.051 19.1263   6
  -2   5   0 717.478 20.5437   4
   2   5   0 746.286 17.0245   3
  -2   5   0 743.840 19.0964   7
   2   5   0 712.719 14.0663  14
  -2   5   0 721.693 18.7186   6
  -2   5   0 714.215 14.0268  14
  -3  -5   0 469.987 9.11006  10
   3  -5   0 460.252 9.31946  10
  -3  -5   0 478.825 13.0880   4
  -3  -5   0 471.041 9.25863  13
   3  -5   0 458.355 9.19657   8
  -3  -5   0 464.121 14.5618   7
  -3  -5   0 463.252 9.10561   9
   3  -5   0 474.546 13.8365   7
  -3  -5   0 473.190 9.24340  15
   3  -5   0 467.845 9.21672  15
   3  -5   0 483.879 14.1209   1
   3  -5   0 472.910 9.22497  14
   3  -5   0 462.460 9.33338   8
  -3  -5   0 468.339 11.9114   3
   3  -5   0 445.675 9.23516  15
   3  -5   0 461.253 9.29418  13
  -3  -5   0 463.831 9.21473  15
  -3  -5   0 467.842 9.29350  13
   3  -5   0 474.695 14.3789   6
  -3  -5   0 478.778 14.0304   1
   3  -5   0 461.648 9.25746  13
  -3  -5   0 472.891 9.29632  14
   3  -5   0 471.384 13.8771   3
  -3   5   0 448.986 9.24499  10
  -3   5   0 460.833 13.5382   6
  -3   5   0 444.398 9.28196   8
  -3   5   0 481.334 13.9813   2
   3   5   0 455.496 9.27297  13
   3   5   0 468.423 12.7110   4
  -3   5   0 463.392 9.29757  13
   3   5   0 473.296 9.14858  10
   3   5   0 455.426 9.22014  15
   3   5   0 474.738 9.30120  13
  -3   5   0 473.294 9.27291  15
  -3   5   0 482.535 14.1734   5
   3   5   0 474.246 14.0845   6
  -3   5   0 477.997 13.9530   6
   3   5   0 446.778 13.6568   2
  -3   5   0 462.751 9.44031   8
   3   5   0 471.306 14.0009   2
   3   5   0 454.948 13.5476   6
   3   5   0 490.344 13.8106   1
   3   5   0 463.341 14.7653   7
  -3   5   0 469.599 13.6913   2
  -3   5   0 459.193 13.5411   1
  -3   5   0 465.770 9.20944  15
   3   5   0 439.381 9.16741   9
  -3   5   0 467.694 9.29702  13
  -3   5   0 477.856 13.4182   3
   3   5   0 480.973 12.2775   3
   3   5   0 468.667 9.30186  14
  -3   5   0 456.471 13.8801   7
  -3   5   0 464.636 9.23277  14
   4  -5   0 187.184 3.88276  15
   4  -5   0 187.154 3.82015   8
  -4  -5   0 182.644 3.82699  10
   4  -5   0 190.213 3.98716  13
  -4  -5   0 171.681 8.27454   7
  -4  -5   0 182.440 3.89664  15
   4  -5   0 181.847 4.07857  10
  -4  -5   0 177.801 3.94965  13
  -4  -5   0 185.903 4.01536  14
  -4  -5   0 177.916 6.97597   4
  -4  -5   0 190.177 3.92443  15
   4  -5   0 188.257 3.92705   8
   4  -5   0 184.584 3.91149  13
  -4  -5   0 191.145 6.56759   3
  -4  -5   0 180.609 3.79132   9
   4  -5   0 209.767 8.81650   1
   4  -5   0 187.238 3.89324  15
  -4  -5   0 187.235 3.92849  13
  -4   5   0 188.538 7.66016   6
  -4   5   0 182.051 7.31070   6
  -4   5   0 194.219 4.00347  13
  -4   5   0 201.961 8.10130   2
  -4   5   0 182.885 7.98566   7
  -4   5   0 191.129 3.99211  13
   4   5   0 182.480 7.48326   1
  -4   5   0 191.851 7.59899   2
   4   5   0 177.197 6.84872   4
  -4   5   0 177.763 7.57126   3
   4   5   0 187.141 3.87064  15
  -4   5   0 192.634 4.15691   8
   4   5   0 175.326 9.18202   6
   4   5   0 185.435 4.07731  11
  -4   5   0 185.920 3.89828  15
   4   5   0 193.876 8.84331   7
  -4   5   0 186.851 7.53928   1
   4   5   0 183.129 3.95696  13
  -4   5   0 188.978 4.02183  10
   4   5   0 182.337 3.97031  13
   4   5   0 179.856 3.76514   9
  -4   5   0 186.337 3.95052  15
   4   5   0 187.335 3.91879  15
   4   5   0 173.112 7.50232   6
   4   5   0 184.201 4.01549  14
  -4   5   0 183.579 3.97937   8
  -4   5   0 188.173 3.95277  14
  -4   5   0 183.024 8.38907   5
   4   5   0 190.527 7.63086   2
   5  -5   0 313.668 11.0431   1
  -5  -5   0 329.753 6.53721   9
   5  -5   0 335.931 6.36885   8
  -5  -5   0 339.685 7.16404  15
  -5  -5   0 319.110 10.3515   4
   5  -5   0 325.933 6.68839  13
  -5  -5   0 325.960 6.69224  13
  -5  -5   0 327.152 10.9956   1
  -5  -5   0 320.471 9.90515   3
  -5  -5   0 334.952 6.60349  10
  -5  -5   0 329.826 6.62814  15
  -5  -5   0 340.916 6.81633  14
  -5  -5   0 342.184 12.6776   7
   5   5   0 332.214 6.69195  13
   5   5   0 340.156 6.58142  15
   5   5   0 330.175 6.61924  15
  -5   5   0 347.266 10.8151   2
  -5   5   0 334.413 6.71295  13
  -5   5   0 329.209 10.7867   6
  -5   5   0 329.939 6.66581  15
   5   5   0 328.339 11.8079   2
   5   5   0 337.394 6.70608  13
  -5   5   0 304.494 6.79049  15
   5   5   0 333.776 10.7188   1
  -5   5   0 332.317 10.5541   6
  -5   5   0 329.240 11.5394   3
   5   5   0 337.871 11.4699   6
  -5   5   0 322.120 6.81997  10
   5   5   0 332.333 6.52363   9
   5   5   0 331.713 6.90869  11
  -5   5   0 329.864 11.0453   2
  -5   5   0 321.624 10.7383   1
   5   5   0 332.662 6.81294  14
  -5   5   0 328.885 6.88788   8
  -5   5   0 328.412 6.71795  14
  -5   5   0 301.317 7.01588  12
  -5   5   0 333.645 12.2664   5
   5   5   0 322.612 10.2072   4
  -5   5   0 336.402 11.8193   7
  -5   5   0 320.786 6.70854   8
  -5   5   0 334.434 6.71680  13
  -5   5   0 320.410 6.94514  11
  -6  -5   0 37.2784 1.04766  15
  -6  -5   0 38.2322 1.08017  13
  -6  -5   0 39.0440 1.07961  10
  -6  -5   0 34.3222 4.59777   7
   6  -5   0 30.8502 3.56000   1
  -6  -5   0 33.4107 3.63606   1
  -6  -5   0 37.3563 0.99254   9
  -6  -5   0 37.1030 1.04442  15
  -6  -5   0 34.3278 3.39302   4
  -6  -5   0 37.0890 1.23301  14
  -6  -5   0 35.4865 4.02606   3
  -6   5   0 35.0168 1.20908   8
   6   5   0 36.0388 1.05510  13
  -6   5   0 29.3628 2.98629   6
   6   5   0 37.5373 0.97162  15
   6   5   0 36.0803 0.98391  15
  -6   5   0 35.5057 1.02291  15
  -6   5   0 33.2754 1.08968   8
  -6   5   0 29.8251 3.07736   6
   6   5   0 38.4692 1.09353  13
  -6   5   0 35.8437 1.34216  11
   6   5   0 37.6444 3.92584   6
  -6   5   0 36.8849 1.07614  15
  -6   5   0 31.6476 3.03918   2
  -6   5   0 34.6735 3.32251   1
  -6   5   0 34.0872 1.20235  10
  -6   5   0 34.3421 1.07501  13
   6   5   0 37.0805 1.21748  14
  -6   5   0 33.8377 4.52519   5
   6   5   0 32.9430 3.22318   1
   6   5   0 40.1794 1.35564  11
   6   5   0 36.9566 0.99354   9
  -6   5   0 35.5434 1.12948  14
  -6   5   0 30.1841 3.34425   2
   6   5   0 35.0788 3.36671   2
   6   5   0 35.6680 3.56771   4
  -6   5   0 35.3191 1.07639  13
  -6   5   0 38.7248 3.91677   3
  -6   5   0 35.0877 1.22123  12
  -7  -5   0 0.72598 0.22014  10
  -7  -5   0 1.57188 0.24019  15
  -7  -5   0 0.96662 0.10201  12
  -7  -5   0 1.24197 0.22505   9
  -7  -5   0 0.81832 0.10239  12
  -7  -5   0 0.68352 0.27314   8
  -7  -5   0 1.17789 0.33020  14
  -7   5   0 1.28739 0.33948  12
   7   5   0 0.79220 0.20712  13
  -7   5   0 1.62174 0.25943  15
   7   5   0 0.89587 0.14589  15
  -7   5   0 1.60011 0.28760   8
  -7   5   0 0.81187 0.36623  11
  -7   5   0 1.29871 0.22275  15
  -7   5   0 1.25145 0.27809  13
  -7   5   0 0.76294 0.30442  10
  -7   5   0 0.99819 0.29060   8
   7   5   0 1.17592 0.29691  14
  -7   5   0 1.23017 0.24680  13
   7   5   0 0.73888 0.32468  11
  -8  -5   0 8.64423 0.32859  12
  -8  -5   0 7.98020 0.61397   8
  -8  -5   0 8.82405 0.48095   9
  -8  -5   0 9.37575 0.69231  14
  -8  -5   0 9.24777 0.56074  10
  -8  -5   0 8.57322 0.32284  12
   8   5   0 8.68455 0.40676  13
  -8   5   0 7.90942 0.46775  15
  -8   5   0 9.17647 0.63124  13
   8   5   0 9.13104 0.80827  11
  -8   5   0 8.94159 0.46155  15
  -8   5   0 8.48299 0.91041  11
  -8   5   0 8.82903 0.59246  14
  -8   5   0 8.78121 0.57052   8
  -8   5   0 8.07258 0.68837  10
  -8   5   0 8.71960 0.67430  12
  -8   5   0 8.84503 0.46885  13
  -9  -5   0 3.22762 0.35551   9
  -9  -5   0 3.43590 0.45887   8
  -9  -5   0 3.00436 0.26895  12
  -9  -5   0 3.16367 0.48973  14
  -9  -5   0 3.14146 0.39385  10
  -9  -5   0 2.89905 0.22109  12
  -9   5   0 3.41648 0.52274  12
  -9   5   0 3.43752 0.32174  15
  -9   5   0 3.69392 0.51633  10
   9   5   0 4.10718 0.64269  11
  -9   5   0 3.25017 0.26523  13
  -9   5   0 3.09813 0.29927  15
 -10  -5   0 2.69483 0.42943   8
 -10  -5   0 2.83109 0.34966   9
 -10  -5   0 2.84096 0.23210  12
 -10  -5   0 2.77714 0.40418  10
 -10  -5   0 3.08352 0.50638  14
 -10  -5   0 3.22627 0.43768  10
  10   5   0 2.72769 0.57418  11
 -10   5   0 3.00753 0.25050  15
 -10   5   0 2.92956 0.25992  15
 -10   5   0 3.14291 0.52419  12
 -10   5   0 2.65519 0.48998  10
 -11  -5   0 7.45329 0.72449  14
 -11  -5   0 7.37664 0.33530  12
 -11  -5   0 7.35040 0.62673   8
 -11  -5   0 8.35710 0.63617  10
 -11   5   0 7.80609 0.76983  10
 -11   5   0 7.63411 0.73739  12
 -11   5   0 6.53749 0.98651   9
  11   5   0 7.16544 0.91346  11
 -11   5   0 6.17242 0.61334  14
 -12  -5   0 0.31475 0.22920   9
 -12  -5   0 0.59664 0.28496  10
 -12   5   0 0.63952 0.33483  14
 -12   5   0 0.56333 0.36946  10
 -12   5   0 0.96740 0.39124   9
 -12   5   0 0.42795 0.35386  12
  12   5   0 0.34158 0.44884  11
 -13  -5   0 96.0828 2.92730  14
 -13   5   0 97.7361 2.75765  14
 -13   5   0 96.0234 2.98219  10
 -13   5   0 102.398 3.00508  12
 -13   5   0 98.8469 2.97239   9
 -14  -5   0 1.68616 0.45157  14
 -14   5   0 1.19863 0.42961   9
 -14   5   0 1.69468 0.48587  12
   0  -6   0 18.8693 2.42664   3
   0  -6   0 17.5540 0.67436  15
   0  -6   0 17.4443 0.82643   8
   0  -6   0 16.7255 0.60908  10
   0  -6   0 16.6163 0.72600   8
   0  -6   0 18.6358 0.70733  15
   0  -6   0 17.7187 0.67559  14
   0  -6   0 20.9158 3.11980   7
   0  -6   0 14.7699 2.72506   1
   0   6   0 19.1926 3.14049   4
   0   6   0 17.0748 0.61821  10
   0   6   0 16.7162 0.65866  15
   0   6   0 15.2544 2.65682   7
   0   6   0 16.7973 2.08178   5
   0   6   0 14.4819 1.99172   3
   0   6   0 16.7235 0.71065  13
   0   6   0 16.9394 2.98247   6
   0   6   0 17.9978 2.93598   1
   0   6   0 17.1171 0.56398  12
   0   6   0 20.5691 3.12223   2
   0   6   0 17.1895 0.67421  14
   0   6   0 16.4093 2.70043   2
   0   6   0 15.0317 0.61928   9
   1  -6   0 17.5392 0.73259   8
   1  -6   0 18.6556 0.83769   8
   1  -6   0 18.0129 0.67790  14
  -1  -6   0 18.8121 2.01967   3
   1  -6   0 16.3971 0.70553  13
  -1  -6   0 16.8304 0.61936   9
   1  -6   0 15.9644 0.62832  10
  -1  -6   0 16.7193 0.72002  13
   1  -6   0 16.9838 0.68161  15
  -1  -6   0 16.3570 0.69978  13
   1  -6   0 18.0401 0.73534  13
   1  -6   0 16.9050 2.80646   7
   1  -6   0 17.0485 0.66572  15
  -1  -6   0 16.4408 0.67459  14
  -1  -6   0 17.7383 0.69592  15
   1  -6   0 16.2116 2.35482   3
   1  -6   0 14.4972 2.84271   1
  -1  -6   0 16.4846 0.57869  10
   1  -6   0 19.0550 3.31530   6
  -1  -6   0 15.9545 2.68860   1
  -1  -6   0 17.2041 2.65814   4
  -1  -6   0 16.2352 0.72204   8
  -1  -6   0 16.9843 2.84529   7
   1   6   0 19.4868 2.86032   4
   1   6   0 16.4690 0.65789  15
   1   6   0 15.4233 2.56517   2
  -1   6   0 16.6248 0.60547  12
  -1   6   0 20.3018 3.05318   6
  -1   6   0 17.9337 2.96127   7
  -1   6   0 16.3264 0.65855  14
   1   6   0 17.2708 0.61339   9
  -1   6   0 11.2146 2.31266   2
   1   6   0 16.9772 2.75844   6
   1   6   0 14.8507 2.57709   6
   1   6   0 15.5879 2.87104   1
   1   6   0 16.2806 0.59351  10
  -1   6   0 13.9399 2.47381   2
   1   6   0 16.9896 1.59583   5
  -1   6   0 17.8243 0.67829  15
  -1   6   0 18.8442 2.51834   3
   1   6   0 16.3061 0.50069  12
   1   6   0 10.0651 2.27152   7
  -1   6   0 13.5146 2.40711   6
  -1   6   0 17.1085 0.73371  13
  -1   6   0 17.6412 0.72733  13
  -1   6   0 15.4874 2.80275   1
  -1   6   0 14.1148 2.85825   4
  -1   6   0 17.2419 0.62760  10
   1   6   0 15.4869 0.69441  13
   1   6   0 19.3052 2.34845   3
   1   6   0 16.2742 0.72101  13
   1   6   0 17.1659 2.86850   2
  -1   6   0 17.0959 2.44403   5
  -2  -6   0 314.549 11.4165   7
   2  -6   0 304.782 6.29916  15
  -2  -6   0 315.487 6.32654  15
  -2  -6   0 306.278 6.18686   9
   2  -6   0 297.540 10.3428   3
   2  -6   0 298.799 11.2565   1
   2  -6   0 309.258 11.0329   7
  -2  -6   0 304.631 6.29168  15
  -2  -6   0 311.443 11.4186   1
  -2  -6   0 318.374 9.12342   3
   2  -6   0 305.947 6.29811  15
   2  -6   0 302.133 6.49233   8
   2  -6   0 305.005 6.34256   8
  -2  -6   0 305.433 10.4784   4
  -2  -6   0 308.453 6.39828  13
  -2  -6   0 312.491 6.35472  13
   2  -6   0 308.910 6.27540  14
  -2  -6   0 311.247 6.54472   8
   2  -6   0 302.582 6.30931  10
  -2  -6   0 305.178 6.15145  10
   2  -6   0 311.855 11.6434   6
   2  -6   0 304.774 6.33698  13
   2  -6   0 297.499 6.38289  13
  -2  -6   0 303.996 6.31715  14
   2   6   0 308.986 6.16807   9
  -2   6   0 303.587 6.33842  15
  -2   6   0 303.772 6.28412  14
   2   6   0 308.373 6.28439  15
   2   6   0 313.552 11.0897   2
   2   6   0 321.566 9.44454   3
   2   6   0 313.263 11.0712   6
  -2   6   0 305.934 6.38701  13
  -2   6   0 316.236 11.1967   7
   2   6   0 310.948 7.48044   5
  -2   6   0 299.287 6.53722   8
   2   6   0 308.898 6.33553  15
  -2   6   0 310.403 6.29158  15
   2   6   0 318.898 11.4465   2
   2   6   0 319.333 6.19577  10
  -2   6   0 302.084 6.26028  10
  -2   6   0 306.826 11.2942   6
  -2   6   0 309.142 10.8771   6
  -2   6   0 301.277 10.5093   5
  -2   6   0 307.505 11.3019   2
   2   6   0 316.387 11.4617   6
  -2   6   0 317.858 11.1599   2
  -2   6   0 303.581 12.1011   4
   2   6   0 301.266 6.37009  13
  -2   6   0 298.069 9.81280   3
  -2   6   0 302.227 6.38831  13
   2   6   0 329.056 11.1750   1
   2   6   0 307.115 10.3492   4
  -2   6   0 314.739 11.1513   1
   2   6   0 316.877 6.40436  13
  -3  -6   0 115.802 2.57525   9
  -3  -6   0 123.547 2.75579  13
  -3  -6   0 116.018 6.76844   7
   3  -6   0 122.695 2.72152  15
  -3  -6   0 125.339 6.65951   1
  -3  -6   0 120.519 2.71432  15
   3  -6   0 116.963 6.32734   7
  -3  -6   0 117.312 2.91993   8
  -3  -6   0 119.547 2.76782  14
   3  -6   0 121.474 2.86868   8
  -3  -6   0 122.704 2.80383  13
   3  -6   0 117.893 2.74701  13
  -3  -6   0 121.193 2.58158  10
   3  -6   0 123.121 2.71917  14
  -3  -6   0 126.400 5.08174   3
   3  -6   0 118.697 2.70865  15
   3  -6   0 118.489 2.71350   8
  -3  -6   0 117.397 5.85234   4
  -3  -6   0 123.716 2.74223  15
   3  -6   0 119.744 2.80177  13
   3   6   0 111.609 6.16489   1
  -3   6   0 111.549 6.17227   2
   3   6   0 116.754 2.71615  15
   3   6   0 122.422 5.85347   4
  -3   6   0 108.433 6.08476   1
  -3   6   0 117.103 2.71976  10
  -3   6   0 115.467 2.92646   8
  -3   6   0 117.431 2.74357  15
   3   6   0 121.292 2.69183  15
   3   6   0 122.031 2.79719  13
   3   6   0 121.959 2.80469  13
  -3   6   0 116.308 2.78287  13
   3   6   0 122.827 2.62566  10
   3   6   0 120.835 2.77897  14
  -3   6   0 118.090 5.91357   3
   3   6   0 123.033 6.47410   2
  -3   6   0 115.230 6.36381   6
  -3   6   0 118.092 6.38001   6
  -3   6   0 116.630 2.80397   9
  -3   6   0 113.681 2.78599   8
  -3   6   0 119.121 2.69697  15
  -3   6   0 118.752 2.79806  13
  -3   6   0 117.716 2.70834  14
   3   6   0 116.628 2.55194   9
   3   6   0 129.680 7.03137   6
  -3   6   0 123.218 6.54449   5
  -3   6   0 121.254 6.61089   2
   3   6   0 122.434 5.28454   3
  -3   6   0 120.491 2.73471  12
  -3   6   0 127.712 6.66854   7
  -4  -6   0 439.205 12.1581   3
  -4  -6   0 441.127 8.86178  10
  -4  -6   0 459.367 9.02700  15
  -4  -6   0 445.160 15.4421   7
  -4  -6   0 455.117 9.02827  13
  -4  -6   0 459.917 9.11578  14
   4  -6   0 458.227 9.10468   8
  -4  -6   0 442.455 8.99643  15
   4  -6   0 442.379 9.00603  13
   4  -6   0 449.313 9.11126  13
  -4  -6   0 452.433 14.5753   1
   4  -6   0 453.989 8.94752   8
  -4  -6   0 440.217 8.84962   9
  -4  -6   0 447.199 9.25625   8
   4  -6   0 447.898 9.18645  10
  -4  -6   0 438.406 9.11600  13
   4  -6   0 452.018 14.7284   1
   4  -6   0 445.604 8.98297  15
  -4  -6   0 454.385 13.4116   4
   4   6   0 454.342 13.0126   4
  -4   6   0 448.497 9.05086  15
  -4   6   0 474.294 14.5960   6
  -4   6   0 447.542 8.98001  15
  -4   6   0 445.360 9.34179  13
   4   6   0 429.344 12.5666   3
   4   6   0 451.316 9.02837  15
  -4   6   0 450.765 14.6982   2
   4   6   0 450.414 9.11518  14
  -4   6   0 448.292 9.07587  10
  -4   6   0 452.732 9.09046  13
   4   6   0 455.216 8.93191  10
   4   6   0 443.714 9.07266  13
  -4   6   0 462.745 14.1383   3
  -4   6   0 451.041 9.09023  12
   4   6   0 458.004 14.2248   1
  -4   6   0 450.783 14.0734   6
   4   6   0 453.245 8.82842   9
  -4   6   0 445.318 9.02831  14
  -4   6   0 450.187 14.2174   1
  -4   6   0 452.747 9.30185   8
   4   6   0 453.427 9.09108  13
  -4   6   0 435.738 9.08595   8
  -4   6   0 450.440 14.1840   2
  -4   6   0 468.921 15.0061   5
   4   6   0 478.499 15.0308   6
  -4   6   0 436.762 14.5644   7
   5  -6   0 257.789 5.18619   8
  -5  -6   0 258.559 5.43333  13
  -5  -6   0 262.156 5.63355   8
  -5  -6   0 265.025 9.45287   4
  -5  -6   0 259.501 5.36660  15
  -5  -6   0 260.014 10.1757   1
   5  -6   0 246.042 10.1650   1
  -5  -6   0 258.273 5.22863   9
   5  -6   0 257.190 5.46676  13
  -5  -6   0 257.372 5.26358  10
   5  -6   0 251.721 5.26496   8
  -5  -6   0 262.326 9.64605   3
  -5  -6   0 267.117 11.5823   7
  -5  -6   0 266.032 5.38757  15
  -5  -6   0 265.113 5.54473  14
   5  -6   0 250.594 5.60995  10
   5   6   0 259.403 5.59529  11
   5   6   0 255.498 10.5456   6
  -5   6   0 254.515 5.65322   8
  -5   6   0 258.694 5.50997  10
  -5   6   0 257.766 5.45286  13
   5   6   0 277.320 10.2465   1
   5   6   0 265.269 10.0754   2
  -5   6   0 252.525 10.3115   2
  -5   6   0 253.729 5.46944  13
   5   6   0 252.454 5.50586  14
  -5   6   0 247.592 9.54012   6
   5   6   0 262.087 9.13332   4
   5   6   0 256.866 5.36182  15
  -5   6   0 254.776 5.42074  14
  -5   6   0 258.085 5.34145  15
   5   6   0 267.073 5.44962  13
   5   6   0 254.530 5.19359   9
  -5   6   0 238.099 10.0675   3
  -5   6   0 270.121 9.99681   2
  -5   6   0 260.306 5.40613  15
  -5   6   0 254.607 5.49573  12
  -5   6   0 246.541 10.0525   1
  -5   6   0 255.199 5.47953   8
   5   6   0 264.742 5.31626  15
  -5   6   0 237.409 10.7268   5
   5   6   0 261.707 5.43305  13
  -6  -6   0 171.380 9.36446   7
  -6  -6   0 148.255 7.00758   4
  -6  -6   0 151.477 3.65863   8
  -6  -6   0 159.797 3.41857  15
   6  -6   0 157.763 8.00669   1
  -6  -6   0 146.704 3.44667  13
  -6  -6   0 156.464 3.60823  14
  -6  -6   0 153.643 3.35621  10
  -6  -6   0 153.798 3.29283   9
  -6  -6   0 157.457 7.83939   1
  -6  -6   0 155.560 6.84699   3
   6   6   0 146.998 9.05164   6
   6   6   0 139.385 7.08937   1
  -6   6   0 153.630 3.47354  13
  -6   6   0 158.982 7.73493   2
  -6   6   0 156.221 3.39736  15
  -6   6   0 172.089 7.61292   2
  -6   6   0 172.650 8.35784   3
  -6   6   0 148.980 3.67488   8
  -6   6   0 160.591 7.45309   6
   6   6   0 152.281 3.61003  14
   6   6   0 155.130 3.45535  13
   6   6   0 143.290 6.88595   4
   6   6   0 154.843 3.72495  11
   6   6   0 156.010 3.33082  15
  -6   6   0 157.475 3.59378  15
  -6   6   0 152.510 3.67751  14
   6   6   0 157.512 3.51416  13
  -6   6   0 154.978 3.49106  13
  -6   6   0 162.208 7.21558   6
  -6   6   0 167.908 9.10626   5
  -6   6   0 150.246 3.78917  11
  -6   6   0 160.454 3.55253   8
   6   6   0 157.166 7.53619   2
  -6   6   0 151.950 7.46815   1
  -6   6   0 153.847 3.60802  12
   6   6   0 153.055 3.27343   9
  -6   6   0 156.537 3.61661  10
  -7  -6   0 161.874 3.42417   9
  -7  -6   0 159.858 3.55916  13
  -7  -6   0 161.966 3.51282  15
  -7  -6   0 165.532 3.78950  14
  -7  -6   0 163.952 3.82790   8
  -7  -6   0 155.206 3.49902  10
  -7   6   0 163.124 3.58082  13
  -7   6   0 154.814 3.64706  14
   7   6   0 162.570 3.95160  11
  -7   6   0 159.604 3.66227   8
  -7   6   0 156.863 3.56218  13
   7   6   0 158.987 3.55369  13
  -7   6   0 158.829 3.78420  12
  -7   6   0 161.862 3.56182  15
   7   6   0 159.267 3.37356  15
  -7   6   0 161.086 4.03816  11
  -7   6   0 160.162 3.48484  15
   7   6   0 156.381 3.52177  13
  -7   6   0 155.942 3.82451   8
  -7   6   0 164.484 3.81265  10
  -8  -6   0 18.0015 0.93973   8
  -8  -6   0 19.4860 0.96861  14
  -8  -6   0 19.6313 0.74223  15
  -8  -6   0 19.2614 0.71358   9
  -8  -6   0 18.5760 0.76780  10
   8   6   0 19.2169 0.72470  13
  -8   6   0 17.1092 0.74409  13
  -8   6   0 16.6512 0.72276  13
  -8   6   0 18.3876 0.75685  15
  -8   6   0 17.8305 0.95526  12
  -8   6   0 18.6619 0.98207  10
   8   6   0 18.2466 1.08367  11
  -8   6   0 16.0087 0.93685  14
  -8   6   0 17.0540 0.70037  15
   8   6   0 17.9353 0.70353  13
  -9  -6   0 17.4283 0.94942   8
  -9  -6   0 18.8955 0.99172  14
  -9  -6   0 16.5660 0.77499  10
  -9  -6   0 17.5409 0.71172   9
   9   6   0 17.4948 0.58537  13
  -9   6   0 18.9080 0.72191  13
  -9   6   0 19.2692 1.02642  10
  -9   6   0 18.3328 0.71000  15
  -9   6   0 20.1098 0.76075  15
   9   6   0 16.9373 1.10115  11
  -9   6   0 19.0718 1.02474  12
 -10  -6   0 33.9443 1.07387   9
 -10  -6   0 32.9244 1.39233  14
 -10  -6   0 34.9844 1.38282   8
 -10  -6   0 31.2467 1.16059  10
  10   6   0 33.5870 1.61523  11
 -10   6   0 35.9991 1.67364  10
 -10   6   0 33.1445 1.00378  15
 -10   6   0 33.4353 1.09729  15
 -10   6   0 33.6413 0.85582  13
 -10   6   0 34.9218 1.44229  12
 -10   6   0 35.6075 0.88369  13
 -11  -6   0 54.0707 1.90441  14
 -11  -6   0 50.9460 1.78408   8
 -11  -6   0 51.2909 1.62785  10
 -11  -6   0 52.4863 1.47819   9
  11   6   0 52.5488 3.11557  11
 -11   6   0 55.8414 1.24480  15
 -11   6   0 52.5562 1.92008  10
 -11   6   0 52.7270 1.91306  12
 -11   6   0 51.7179 1.23750  15
 -12  -6   0 33.4604 1.49670  14
 -12  -6   0 33.6490 1.26142  10
 -12   6   0 31.6038 1.51639  10
 -12   6   0 32.7316 1.52792   9
 -12   6   0 35.8650 1.57460  12
 -12   6   0 32.6717 1.37106  14
 -13  -6   0 3.01035 0.59381  14
 -13   6   0 3.97287 0.57176  14
 -13   6   0 4.55037 0.73346  12
 -13   6   0 4.29162 0.70233   9
 -13   6   0 3.76831 0.65274  10
   0  -7   0 0.31015 0.24992   8
   0  -7   0 0.19915 1.22496   7
   0  -7   0 0.00566 0.13480  15
   0  -7   0 0.47569 1.13971   3
   0  -7   0 0.33443 0.19606  15
   0  -7   0 0.04581 0.16999   8
   0  -7   0 0.04250 0.17184  13
   0  -7   0 0.04145 0.18657  13
   0  -7   0 0.36523 0.18928  14
   0  -7   0 -0.5733 1.36562   1
   0  -7   0 0.09096 0.14503  10
   0   7   0 0.39150 0.19589  15
   0   7   0 0.51118 0.18091  10
   0   7   0 0.17778 0.16758  14
   0   7   0 -1.0073 1.46164   2
   0   7   0 -2.3705 1.21079   1
   0   7   0 -0.0105 0.19251  13
   0   7   0 0.38693 0.16392  15
   0   7   0 0.10281 0.13849  12
   0   7   0 0.23661 0.16641   9
   0   7   0 0.50505 0.81933   3
   0   7   0 1.15806 1.71746   4
   0   7   0 -1.0624 0.84611   5
   0   7   0 -1.1595 1.19294   6
   0   7   0 0.77865 1.79054   7
   0   7   0 2.08409 1.48737   6
   0   7   0 0.17505 0.19459  13
   0   7   0 0.99909 1.25821   2
   1  -7   0 107.664 2.78149   8
   1  -7   0 106.295 2.62550   8
  -1  -7   0 112.366 5.18769   3
  -1  -7   0 108.444 6.54111   7
  -1  -7   0 105.746 2.77378   8
   1  -7   0 112.012 6.46844   7
  -1  -7   0 107.431 6.69347   1
   1  -7   0 108.890 2.52707  14
  -1  -7   0 107.926 2.66197   8
   1  -7   0 108.860 2.66716  13
  -1  -7   0 112.882 2.58013  15
  -1  -7   0 108.667 2.60222  13
  -1  -7   0 109.946 2.55536  14
  -1  -7   0 105.849 2.45765   9
   1  -7   0 110.425 2.56891  15
   1  -7   0 104.349 5.60841   3
   1  -7   0 101.312 7.80011   1
  -1  -7   0 110.798 2.56643  15
   1  -7   0 105.785 2.48901  10
  -1  -7   0 106.995 2.64190  13
  -1  -7   0 111.975 2.43076  10
  -1  -7   0 96.5437 6.02488   4
   1  -7   0 106.637 2.58939  13
   1   7   0 104.127 6.69090   2
   1   7   0 105.369 2.62598  13
   1   7   0 105.979 2.44363   9
  -1   7   0 109.872 6.99762   4
  -1   7   0 107.913 2.59367  15
  -1   7   0 109.978 2.53453  15
  -1   7   0 109.655 2.47297  10
   1   7   0 109.612 2.42586  10
   1   7   0 110.059 2.56943  14
   1   7   0 107.369 2.27721  12
   1   7   0 103.348 4.43268   5
   1   7   0 110.976 2.65006  13
  -1   7   0 106.333 6.47183   6
  -1   7   0 103.535 5.39985   5
  -1   7   0 106.664 2.40926  12
  -1   7   0 106.461 2.53401   9
  -1   7   0 107.151 2.63923  13
  -1   7   0 95.1120 6.41867   2
  -1   7   0 93.2800 6.10786   1
  -1   7   0 106.782 5.34357   3
  -1   7   0 107.921 2.64575  13
   1   7   0 107.166 6.28427   4
  -1   7   0 98.1603 6.23689   2
   1   7   0 101.430 6.67921   6
   1   7   0 105.974 6.34956   1
   1   7   0 106.981 2.57710  15
  -1   7   0 95.8819 6.46024   7
  -1   7   0 105.540 2.52799  14
   1   7   0 110.789 5.21863   3
   1   7   0 108.514 2.52772  15
  -1   7   0 107.266 6.67721   6
   1   7   0 106.433 6.36308   2
  -2  -7   0 45.7528 1.34763  15
  -2  -7   0 44.6504 3.26874   3
  -2  -7   0 43.8158 1.31293  15
   2  -7   0 44.9950 1.33243  15
   2  -7   0 46.1009 1.38081   8
   2  -7   0 47.4264 1.39031  13
   2  -7   0 44.5428 1.31848  10
   2  -7   0 45.6597 1.41078  13
  -2  -7   0 47.6182 4.11219   4
  -2  -7   0 46.5652 4.36528   7
  -2  -7   0 45.7610 1.23084   9
   2  -7   0 47.3212 1.53031   8
  -2  -7   0 44.8874 1.19535  10
  -2  -7   0 46.0240 1.38558  13
  -2  -7   0 43.0514 1.38566  13
   2  -7   0 48.5124 4.25630   7
  -2  -7   0 42.9193 1.39119   8
   2  -7   0 46.8130 1.34396  15
   2  -7   0 47.4622 4.62276   1
  -2  -7   0 47.9604 1.56757   8
  -2  -7   0 43.5869 4.42681   1
   2  -7   0 45.6245 1.31098  14
   2   7   0 43.4395 1.39126  13
  -2   7   0 47.2187 4.41096   6
   2   7   0 44.5647 4.39511   1
   2   7   0 45.5447 1.21380   9
  -2   7   0 45.7631 1.31662  15
   2   7   0 43.4421 3.30103   3
  -2   7   0 46.0923 1.29064  10
   2   7   0 44.0830 4.20824   2
  -2   7   0 55.5397 4.92996   2
  -2   7   0 40.1831 3.38925   3
  -2   7   0 40.9030 3.74682   5
   2   7   0 42.9211 1.32797  14
   2   7   0 45.4012 1.30412  15
  -2   7   0 44.0731 1.34994  15
  -2   7   0 42.6019 4.12795   2
  -2   7   0 44.3802 1.31188  14
   2   7   0 44.2707 1.38306  13
   2   7   0 43.6720 2.75273   5
  -2   7   0 47.8220 8.14358   7
  -2   7   0 43.5628 4.26673   1
  -2   7   0 43.9350 1.35386   9
  -2   7   0 46.0172 1.41134  13
  -2   7   0 49.4395 5.31901   6
   2   7   0 43.4194 4.41243   6
   2   7   0 44.8861 1.21845  10
  -2   7   0 47.1756 1.41897  13
   2   7   0 44.6465 1.01564  12
  -2   7   0 46.1827 1.27962  12
   2   7   0 44.4584 1.33708  15
   2   7   0 49.7516 4.79418   4
  -3  -7   0 236.387 9.22318   4
  -3  -7   0 201.116 11.4016   1
  -3  -7   0 220.154 4.54183   9
   3  -7   0 211.834 4.74257  10
  -3  -7   0 223.525 4.70776  15
   3  -7   0 215.492 4.69515   8
  -3  -7   0 229.118 8.81812   3
  -3  -7   0 218.840 4.51183  10
  -3  -7   0 215.968 4.94629   8
   3  -7   0 221.661 4.66604  14
   3  -7   0 219.662 10.0774   1
   3  -7   0 217.510 4.70781  13
  -3  -7   0 216.041 4.68325  15
   3  -7   0 213.143 4.70329  15
   3  -7   0 223.733 4.91706   8
  -3  -7   0 221.106 4.74385  14
   3  -7   0 215.964 9.51594   7
   3  -7   0 208.547 4.85732  13
  -3  -7   0 221.849 4.80073  13
   3  -7   0 219.316 4.76639  15
  -3  -7   0 222.997 4.74186  13
   3   7   0 204.875 9.40867   1
  -3   7   0 219.395 4.67734  12
   3   7   0 219.126 4.65594  15
   3   7   0 232.853 10.3718   6
  -3   7   0 222.116 4.73988  15
  -3   7   0 214.457 4.77830   9
   3   7   0 214.976 4.73941  15
  -3   7   0 212.267 10.0108   6
  -3   7   0 215.207 4.96070   8
   3   7   0 218.200 4.99541  13
  -3   7   0 210.036 10.5543   5
  -3   7   0 224.704 9.65627   1
  -3   7   0 211.107 9.46686   6
  -3   7   0 216.090 4.67677  14
  -3   7   0 219.099 4.66880  10
   3   7   0 220.147 9.61196   2
   3   7   0 218.812 4.50511   9
   3   7   0 220.899 8.01959   3
  -3   7   0 224.293 4.80139  13
   3   7   0 212.580 5.14564   5
  -3   7   0 220.105 10.0528   2
   3   7   0 225.630 4.57127  10
   3   7   0 209.215 8.62459   4
  -3   7   0 222.313 4.79698  13
  -3   7   0 212.178 9.73373   2
  -3   7   0 224.261 4.67273  15
   3   7   0 219.765 4.99525   5
   3   7   0 222.532 4.79058  13
   3   7   0 223.127 4.20257  12
   3   7   0 218.637 4.21594  12
  -3   7   0 208.633 8.56609   3
  -4  -7   0 324.555 10.1486   3
  -4  -7   0 338.216 13.4227   7
   4  -7   0 345.829 12.8159   7
   4  -7   0 336.733 7.01090   8
   4  -7   0 333.080 6.99686  13
   4  -7   0 332.153 6.81461   8
   4  -7   0 335.140 6.89839  13
   4  -7   0 335.268 12.9451   1
  -4  -7   0 328.415 6.96482  13
  -4  -7   0 334.999 7.17213   8
  -4  -7   0 327.707 6.85405  15
  -4  -7   0 352.428 11.8001   4
   4  -7   0 338.209 6.88658  15
  -4  -7   0 332.231 6.93029  13
  -4  -7   0 333.408 12.8871   1
   4  -7   0 342.880 6.88265  14
  -4  -7   0 335.913 6.88668  15
  -4  -7   0 326.618 6.68244  10
   4  -7   0 329.161 7.02557  10
   4  -7   0 329.733 6.83691  15
  -4  -7   0 333.434 6.69081   9
  -4   7   0 335.116 6.91246  10
  -4   7   0 320.458 6.86096  14
   4   7   0 332.211 6.95940  13
  -4   7   0 324.714 11.6996   3
   4   7   0 332.792 6.96493  13
  -4   7   0 342.316 13.1300   2
  -4   7   0 336.503 12.5153   2
   4   7   0 334.652 6.97511  14
   4   7   0 331.337 10.7829   3
   4   7   0 338.710 6.83208  15
   4   7   0 327.190 12.3803   2
  -4   7   0 326.835 12.5413   6
   4   7   0 323.697 6.64396   9
  -4   7   0 334.641 7.21317   8
   4   7   0 327.888 11.0912   4
   4   7   0 328.439 6.88855  15
  -4   7   0 330.748 7.00828  13
  -4   7   0 338.347 6.85649  15
  -4   7   0 332.663 6.97845  13
  -4   7   0 340.525 12.4723   1
  -4   7   0 333.031 12.7530   5
  -4   7   0 338.629 12.4005   6
  -4   7   0 327.757 6.89844  12
   4   7   0 341.426 13.1441   6
   4   7   0 333.109 6.75552  10
   4   7   0 323.320 12.2444   1
  -4   7   0 332.109 6.90639  15
  -4   7   0 329.646 7.03293   9
  -5  -7   0 18.7388 3.12320   4
  -5  -7   0 15.4923 3.51027   7
  -5  -7   0 22.0582 0.74441   9
  -5  -7   0 22.3171 0.95284  14
  -5  -7   0 21.5072 0.89637  13
   5  -7   0 21.4562 0.85466   8
   5  -7   0 21.7562 0.85291  13
  -5  -7   0 21.8619 3.71730   1
   5  -7   0 17.7838 3.61340   1
  -5  -7   0 22.4459 0.87242  15
  -5  -7   0 21.1571 2.84943   3
  -5  -7   0 21.0742 0.73409  10
  -5  -7   0 21.7359 0.83679  15
   5  -7   0 21.4636 0.75240   8
   5  -7   0 19.1544 0.86171  13
  -5  -7   0 23.3218 1.06525   8
  -5   7   0 20.1739 0.87789  13
   5   7   0 23.3053 1.00156  11
   5   7   0 20.0380 3.21305   1
  -5   7   0 21.9039 0.87809  15
  -5   7   0 22.2932 0.92919  10
  -5   7   0 25.2561 3.75872   3
  -5   7   0 20.2579 0.81829  15
  -5   7   0 21.7522 3.68404   1
  -5   7   0 17.4163 3.50253   6
   5   7   0 22.1156 0.79869  15
   5   7   0 24.4910 3.42632   4
   5   7   0 12.8811 3.06113   2
   5   7   0 20.5912 0.91838  14
  -5   7   0 19.7074 3.30022   2
  -5   7   0 21.0942 0.91708  12
  -5   7   0 19.8302 0.89257  13
  -5   7   0 21.5053 3.47577   6
   5   7   0 22.5630 0.90907  13
   5   7   0 19.8078 0.88011  13
   5   7   0 16.8759 3.33452   6
  -5   7   0 14.4871 3.22246   5
  -5   7   0 20.4692 0.96670  14
  -5   7   0 17.8462 3.30047   2
   5   7   0 21.9711 0.70440   9
  -6  -7   0 3.18227 0.40063  13
  -6  -7   0 3.01122 0.31859   9
   6  -7   0 2.85959 0.26399   8
  -6  -7   0 4.37040 0.51563  14
  -6  -7   0 4.00958 0.41985  15
   6  -7   0 2.88013 0.22916   8
  -6  -7   0 3.70394 0.37929  15
  -6  -7   0 3.84054 0.52881   8
  -6  -7   0 3.15071 0.32458  10
  -6   7   0 3.33194 0.48255  12
  -6   7   0 2.17088 0.37960  10
  -6   7   0 2.84228 0.35152  15
   6   7   0 3.45081 0.34144  15
  -6   7   0 3.50681 0.41557  15
  -6   7   0 3.21767 0.49019   8
   6   7   0 2.84186 0.27979   9
  -6   7   0 2.73629 0.39951  13
   6   7   0 3.65952 0.43872  13
   6   7   0 2.63564 0.43698  11
  -6   7   0 2.77208 0.40493  13
  -6   7   0 2.76088 0.38374  14
  -7  -7   0 54.5695 1.55095  15
  -7  -7   0 51.2125 1.45441  10
  -7  -7   0 52.6141 1.58750  13
  -7  -7   0 56.0292 1.75249  14
  -7  -7   0 56.6639 1.43877   9
  -7  -7   0 53.5904 1.81224   8
  -7   7   0 55.8400 1.76299  12
  -7   7   0 53.5596 1.65994  14
  -7   7   0 54.8410 1.59438  15
   7   7   0 55.0186 1.73631  13
  -7   7   0 54.9285 1.93365  11
   7   7   0 52.9597 1.40387   9
  -7   7   0 54.1242 1.52301  15
  -7   7   0 54.9894 1.61468  13
   7   7   0 55.9798 1.45573  15
  -7   7   0 55.9764 1.62408  13
  -7   7   0 58.2706 1.78634  10
  -8  -7   0 41.9784 1.52230  14
  -8  -7   0 38.9304 1.21886  10
  -8  -7   0 39.9359 1.53883   8
  -8  -7   0 41.6792 1.17419   9
  -8  -7   0 39.3009 1.24423  15
  -8   7   0 40.7085 1.50331  12
  -8   7   0 39.2605 1.29272  15
  -8   7   0 40.7007 1.24534  15
   8   7   0 40.4908 1.10160  15
  -8   7   0 41.1645 1.51649  10
  -8   7   0 40.6831 1.31675  13
  -8   7   0 39.5818 1.30428  13
   8   7   0 40.3925 1.64454  11
  -9  -7   0 31.0995 1.09964  10
  -9  -7   0 33.7923 1.38601  14
  -9  -7   0 31.3001 1.39108   8
  -9  -7   0 31.3438 1.01475   9
   9   7   0 34.2591 1.55379  11
  -9   7   0 33.0565 1.39397  10
  -9   7   0 33.2855 1.11316  13
  -9   7   0 33.8120 1.12211  13
   9   7   0 32.1038 1.04695  13
  -9   7   0 34.5395 1.15200  15
  -9   7   0 35.6972 2.07502  12
  -9   7   0 32.7166 1.06478  15
 -10  -7   0 0.29641 0.23456  10
 -10  -7   0 -0.0451 0.34763   8
 -10  -7   0 -0.0474 0.27272  14
 -10  -7   0 0.17168 0.18853   9
 -10   7   0 0.65184 0.37467  10
 -10   7   0 -0.1861 0.19835  15
 -10   7   0 0.39624 0.20501  13
 -10   7   0 0.56032 0.35689  12
  10   7   0 -0.0597 0.09055  13
 -10   7   0 0.03641 0.17152  13
  10   7   0 0.09028 0.34909  11
 -10   7   0 0.13822 0.18288  15
 -11  -7   0 25.5417 1.50193  14
 -11  -7   0 26.0659 1.07035  10
 -11  -7   0 25.9769 0.91016   9
 -11  -7   0 26.0392 1.29854   8
  11   7   0 26.8572 1.56485  11
 -11   7   0 24.9711 1.31719  12
 -11   7   0 26.4134 1.33985  10
 -11   7   0 25.3029 0.86139  15
 -11   7   0 27.9368 0.86518  15
 -12  -7   0 64.2295 2.91224   8
 -12  -7   0 69.2932 2.35542  14
 -12  -7   0 71.5445 2.01312  10
 -12   7   0 69.9800 2.42207  12
 -12   7   0 70.4382 2.45936   9
 -12   7   0 70.7157 2.20695  14
 -12   7   0 71.4998 2.42552  10
 -13  -7   0 25.5706 1.37649  14
 -13   7   0 26.6399 1.46789   9
 -13   7   0 27.5813 1.48202  12
 -13   7   0 25.2990 1.81096  10
 -13   7   0 24.1503 1.63369  14
   0  -8   0 2997.41 66.5363   1
   0  -8   0 2996.66 70.0817   7
   0   8   0 3037.87 62.3585   3
   0   8   0 3044.09 66.7108   2
   0   8   0 2969.63 61.7854   5
   0   8   0 2933.42 65.5213   1
   0   8   0 2969.51 66.4711   6
   0   8   0 2942.91 65.7267   2
  -1  -8   0 117.915 2.83285  14
  -1  -8   0 127.472 7.40923   4
   1  -8   0 118.318 3.10964   8
   1  -8   0 118.525 2.85174  15
  -1  -8   0 120.655 2.91459  13
  -1  -8   0 117.676 2.97576   8
   1  -8   0 119.388 2.95575   8
  -1  -8   0 109.910 7.32882   1
   1  -8   0 114.510 2.88455  13
  -1  -8   0 118.467 3.12566   8
   1  -8   0 121.049 2.86119  15
  -1  -8   0 117.465 2.73921   9
   1  -8   0 125.641 7.81833   1
  -1  -8   0 122.507 5.99398   3
  -1  -8   0 116.220 2.95604  13
   1  -8   0 115.630 2.77900  10
  -1  -8   0 118.447 2.84085  15
  -1  -8   0 115.560 2.67689  10
  -1  -8   0 119.884 2.86667  15
   1  -8   0 119.758 2.81352  14
  -1  -8   0 133.452 7.65073   7
  -1   8   0 115.743 2.82102   9
   1   8   0 118.458 2.81586  15
   1   8   0 127.805 7.57776   2
   1   8   0 121.334 2.90471  15
   1   8   0 115.665 2.72194   9
  -1   8   0 117.366 2.67477  12
  -1   8   0 108.177 5.98194   5
  -1   8   0 118.275 2.94139  13
   1   8   0 120.202 7.65862   6
  -1   8   0 130.915 8.05472   2
  -1   8   0 106.632 7.40846   6
  -1   8   0 113.805 6.82174   3
  -1   8   0 126.851 7.49270   1
   1   8   0 117.909 5.87335   3
   1   8   0 120.124 7.77809   2
   1   8   0 123.299 2.71625  10
   1   8   0 118.701 5.17052   5
  -1   8   0 115.538 2.92972  13
   1   8   0 109.697 6.96595   4
  -1   8   0 120.439 2.83136  15
  -1   8   0 114.551 2.86307  15
   1   8   0 118.471 2.53410  12
   1   8   0 125.365 2.98674  13
  -1   8   0 124.135 7.43796   2
   1   8   0 116.979 2.86826  14
   1   8   0 123.409 7.47993   1
   2  -8   0 12.8071 0.66023  10
  -2  -8   0 14.5945 0.88423   8
  -2  -8   0 15.0259 0.79251   8
  -2  -8   0 9.75006 2.88805   7
  -2  -8   0 17.1130 3.53428   1
   2  -8   0 12.2564 0.71839  13
   2  -8   0 13.0047 0.72053  13
  -2  -8   0 14.4905 0.76195  13
  -2  -8   0 13.9691 0.58205  10
  -2  -8   0 13.3843 2.98033   4
   2  -8   0 11.9383 0.69213   8
   2  -8   0 14.1940 0.85144   8
  -2  -8   0 13.0083 0.61355   9
  -2  -8   0 16.4927 2.42882   3
  -2  -8   0 13.4571 0.67563  15
   2  -8   0 14.5084 0.71072  15
   2  -8   0 8.17291 2.58211   1
   2  -8   0 13.5684 0.68141  14
  -2   8   0 13.6590 3.26222   2
  -2   8   0 12.9764 2.40156   3
   2   8   0 15.5100 0.64712  10
   2   8   0 13.7124 0.44330  12
   2   8   0 13.2888 0.75858  13
   2   8   0 7.89115 2.51664   6
   2   8   0 13.9786 0.74635  13
   2   8   0 16.6206 1.87414   5
  -2   8   0 15.9600 3.07898   6
   2   8   0 15.3714 3.09855   4
  -2   8   0 13.1008 0.67807  15
  -2   8   0 13.6631 0.69771   9
  -2   8   0 16.6314 3.30508   1
  -2   8   0 13.4021 0.63666  12
   2   8   0 12.0644 0.67633  14
  -2   8   0 9.34705 2.33313   5
  -2   8   0 12.9706 0.76125  10
  -2   8   0 16.2662 4.30862   2
   2   8   0 14.5771 0.69746  15
   2   8   0 14.3475 2.30885   3
   2   8   0 18.0364 3.43497   2
   2   8   0 13.6502 0.59587   9
  -2   8   0 9.48660 2.76760   6
   2   8   0 17.6545 3.34218   1
  -2   8   0 13.2565 0.74134  13
  -3  -8   0 16.5200 3.34851   7
   3  -8   0 26.0620 4.38796   1
   3  -8   0 25.8952 0.99579   8
  -3  -8   0 25.6768 1.01306  13
   3  -8   0 24.9620 0.96086  15
   3  -8   0 24.7142 1.03716  13
   3  -8   0 24.3368 0.99041  10
   3  -8   0 27.7838 1.16138   8
   3  -8   0 24.8070 1.00315  13
  -3  -8   0 24.9912 0.85705   9
  -3  -8   0 22.9571 1.14499   8
  -3  -8   0 21.9260 2.78905   3
   3  -8   0 27.0871 0.98548  15
  -3  -8   0 26.2126 1.01615  14
  -3  -8   0 24.5851 0.82539  10
  -3  -8   0 25.5781 0.98461  15
  -3  -8   0 27.5556 3.90293   4
  -3  -8   0 23.4982 1.02653   8
  -3  -8   0 24.6752 1.02595  13
   3  -8   0 27.2810 3.97101   7
   3  -8   0 25.5761 0.96052  14
  -3  -8   0 24.6238 0.94997  15
  -3  -8   0 26.7803 4.38207   1
  -3   8   0 26.0245 1.06007  13
   3   8   0 23.8637 4.68345   2
   3   8   0 25.8250 1.05013  13
   3   8   0 25.5501 4.19255   6
   3   8   0 24.5319 0.81944   9
   3   8   0 25.9094 0.87718  10
  -3   8   0 22.4043 0.97312   9
  -3   8   0 24.5462 1.02914  13
   3   8   0 24.5675 0.97950  15
   3   8   0 25.7735 3.16130   3
   3   8   0 24.2452 0.98909  14
  -3   8   0 24.0876 3.92408   2
   3   8   0 24.1799 3.88131   1
  -3   8   0 26.0246 0.97076  15
  -3   8   0 25.4442 3.95739   1
  -3   8   0 27.8969 4.28486   2
  -3   8   0 24.9559 0.95948  14
   3   8   0 24.3371 1.55901   5
  -3   8   0 21.0578 3.16233   3
   3   8   0 26.5477 3.76232   4
  -3   8   0 27.1702 4.24912   6
  -3   8   0 20.8853 3.79014   6
  -3   8   0 25.7923 1.00962  15
   3   8   0 26.5324 0.61704  12
  -3   8   0 25.2860 0.94784  12
  -3   8   0 32.0378 4.30853   5
   3   8   0 25.9336 0.95521  15
   3   8   0 23.0899 0.99840  13
  -4  -8   0 244.939 5.36160  14
   4  -8   0 241.666 5.24450   8
  -4  -8   0 240.973 11.2940   1
  -4  -8   0 241.475 5.39400  13
  -4  -8   0 246.778 5.30133  15
  -4  -8   0 241.285 5.41799   8
  -4  -8   0 244.672 5.63433   8
   4  -8   0 245.473 5.30876  13
  -4  -8   0 256.540 12.0715   7
  -4  -8   0 244.239 5.09571   9
  -4  -8   0 236.553 5.26728  15
  -4  -8   0 252.961 10.2712   4
  -4  -8   0 249.199 5.32561  13
   4  -8   0 255.645 5.48503   8
  -4  -8   0 242.840 5.07468  10
   4  -8   0 261.986 11.3353   7
   4  -8   0 239.077 5.23393  15
  -4  -8   0 238.283 8.64035   3
   4   8   0 249.596 9.98345   4
   4   8   0 245.941 9.12452   3
  -4   8   0 251.529 5.41867  13
  -4   8   0 242.509 5.34071  15
  -4   8   0 218.163 10.7304   6
  -4   8   0 246.453 5.39947  13
   4   8   0 274.016 11.5259   1
   4   8   0 243.311 11.0247   2
  -4   8   0 236.157 10.8740   1
   4   8   0 247.783 5.05440   9
  -4   8   0 242.404 10.8871   2
  -4   8   0 239.671 10.0273   3
  -4   8   0 244.855 5.29227  10
  -4   8   0 244.475 5.29386  12
  -4   8   0 243.334 10.8798   5
  -4   8   0 216.948 10.5412   6
   4   8   0 246.261 5.24216  15
   4   8   0 249.334 5.41405  13
   4   8   0 250.868 5.15420  10
   4   8   0 263.222 11.6808   6
  -4   8   0 246.191 5.25702  15
  -4   8   0 241.050 5.28092  14
  -5  -8   0 8.35104 0.63624  14
  -5  -8   0 7.97792 0.57224  15
  -5  -8   0 8.69112 0.60621  13
  -5  -8   0 7.32957 0.44038  10
  -5  -8   0 8.13968 0.85522   8
   5  -8   0 7.29210 0.55021  13
  -5  -8   0 7.96814 0.46924   9
  -5  -8   0 8.16192 0.54419  15
   5  -8   0 7.58291 0.58760   8
   5  -8   0 7.96163 0.49523   8
  -5   8   0 8.11542 0.57845  15
   5   8   0 7.91574 0.61511  13
  -5   8   0 7.62584 0.53344  14
  -5   8   0 7.24508 0.53147  15
  -5   8   0 7.56120 0.59741  12
  -5   8   0 7.21494 0.60330  13
   5   8   0 7.63676 0.42219   9
  -5   8   0 7.88124 0.59005  13
  -5   8   0 6.76891 0.57273  10
  -6  -8   0 103.362 2.51912  15
  -6  -8   0 97.9942 2.49642  15
  -6  -8   0 100.801 2.32572   9
  -6  -8   0 99.3045 2.65182  14
   6  -8   0 99.3698 2.36702   8
  -6  -8   0 97.9923 2.34534  10
  -6  -8   0 96.0736 2.57052  13
   6   8   0 97.7202 2.27004   9
  -6   8   0 100.000 2.50051  15
   6   8   0 102.102 2.76045  11
  -6   8   0 102.046 2.65416  12
  -6   8   0 98.0636 2.60528  13
   6   8   0 100.744 2.42967  15
  -6   8   0 100.257 2.60297  13
  -6   8   0 99.9276 2.62978  10
  -6   8   0 98.4017 2.56554  15
   6   8   0 99.4692 2.59965  13
  -7  -8   0 10.3290 0.63288  15
  -7  -8   0 10.0678 0.65469  13
  -7  -8   0 10.7892 0.84658   8
  -7  -8   0 9.21528 0.51965   9
  -7  -8   0 9.67025 0.75919  14
  -7  -8   0 9.64925 0.53463  10
  -7   8   0 9.03344 0.67771  13
  -7   8   0 8.91081 0.73098  12
   7   8   0 9.94727 0.67129  13
   7   8   0 11.0828 0.89538  15
   7   8   0 9.03980 0.48464   9
  -7   8   0 9.62575 0.64686  15
  -7   8   0 10.1207 0.76460  10
   7   8   0 8.42646 0.78606  11
  -7   8   0 9.34060 0.60007  15
  -8  -8   0 2.10668 0.31433   9
  -8  -8   0 2.48923 0.52709   8
  -8  -8   0 1.79078 0.34112  15
  -8  -8   0 1.64336 0.44214  14
  -8   8   0 1.66057 0.37457  13
  -8   8   0 2.00563 0.34566  15
  -8   8   0 2.65495 0.50887  10
   8   8   0 2.46743 0.29995  15
   8   8   0 2.03538 0.37470  13
  -8   8   0 1.77561 0.42303  12
  -8   8   0 2.32357 0.38184  15
   8   8   0 1.68675 0.45750  11
  -8   8   0 1.50527 0.33440  13
  -9  -8   0 27.7336 1.27858  14
  -9  -8   0 26.0845 1.31823   8
  -9  -8   0 25.1843 0.95017  10
  -9  -8   0 25.1016 0.88882   9
  -9   8   0 24.0275 1.02178  15
   9   8   0 25.6025 1.38927  11
  -9   8   0 24.8780 1.02053  13
  -9   8   0 25.3591 0.98155  15
  -9   8   0 26.4685 1.33429  10
  -9   8   0 28.5887 1.30853  12
  -9   8   0 26.4394 1.06664  13
 -10  -8   0 132.445 3.66689   8
 -10  -8   0 131.826 3.71718  14
 -10  -8   0 130.884 2.99057   9
  10   8   0 130.652 3.85027  11
 -10   8   0 134.372 3.58881  10
 -10   8   0 138.960 3.20304  15
 -10   8   0 136.260 3.62463  12
 -10   8   0 126.544 3.08379  13
 -10   8   0 130.569 3.10751  13
 -10   8   0 133.907 3.09157  15
 -11  -8   0 3.84310 0.61981  14
 -11  -8   0 3.00743 0.33993   9
 -11  -8   0 3.02587 0.60130   8
  11   8   0 2.81104 0.62328  11
 -11   8   0 2.94323 0.57945  10
 -11   8   0 3.46939 0.38110  15
 -11   8   0 2.80457 0.30320  13
 -11   8   0 3.26396 0.38182  15
 -11   8   0 4.56427 0.70883  12
 -12  -8   0 126.387 4.92905   8
 -12  -8   0 142.286 3.89664  14
 -12   8   0 140.761 3.91303  10
 -12   8   0 139.839 3.18717  15
 -12   8   0 145.068 4.12060  12
 -12   8   0 148.660 3.06257  15
 -13  -8   0 5.44018 0.77384  14
 -13   8   0 7.05081 0.89582  12
 -13   8   0 5.24550 0.79334   9
 -13   8   0 5.91257 0.83187  10
   0  -9   0 1.87030 1.97052   7
   0  -9   0 0.59754 0.29592  15
   0  -9   0 0.91712 2.12817   1
   0  -9   0 0.62140 0.29710   8
   0  -9   0 0.33634 0.24046  10
   0  -9   0 0.61513 0.28216  14
   0  -9   0 0.52901 0.28844  13
   0  -9   0 0.48494 0.23938  15
   0   9   0 0.81095 1.95310   6
   0   9   0 0.57101 0.24579  14
   0   9   0 0.37877 0.26622  10
   0   9   0 0.71202 0.32054  13
   0   9   0 0.03782 1.68704   2
   0   9   0 2.36641 1.28443   3
   0   9   0 0.24487 0.21559   9
   0   9   0 -0.4441 2.26678   2
   0   9   0 -0.7836 1.84333   1
   0   9   0 1.50648 1.27507   5
   0   9   0 0.46876 0.25530  15
   0   9   0 0.11839 0.20285  12
   0   9   0 0.48917 0.25152  15
  -1  -9   0 240.236 5.29320  14
   1  -9   0 242.813 5.37007  15
   1  -9   0 239.220 5.43648   8
   1  -9   0 242.978 5.27510  14
  -1  -9   0 250.878 5.38163  13
  -1  -9   0 241.582 11.3642   7
   1  -9   0 245.913 5.34044  15
  -1  -9   0 250.328 5.34927  15
  -1  -9   0 243.528 5.33431  15
  -1  -9   0 239.231 5.45258   8
   1  -9   0 222.219 11.5254   1
  -1  -9   0 250.922 5.71765   8
   1  -9   0 239.341 5.47402  13
   1  -9   0 239.371 5.22812  10
  -1  -9   0 238.990 5.30082  10
  -1  -9   0 243.356 11.9425   1
   1  -9   0 255.646 11.4125   7
   1  -9   0 243.971 5.63397   8
   1  -9   0 242.246 5.36385  13
  -1  -9   0 273.399 6.71409  13
  -1   9   0 239.771 5.08706  12
  -1   9   0 237.825 11.3339   2
  -1   9   0 243.208 12.0350   2
  -1   9   0 235.727 9.49739   5
  -1   9   0 230.326 9.34769   3
   1   9   0 235.506 12.6999   1
   1   9   0 242.961 5.68302  15
   1   9   0 255.069 5.48758  13
   1   9   0 248.986 11.6984   2
   1   9   0 248.889 10.8466   3
  -1   9   0 236.120 5.29470  14
  -1   9   0 249.462 5.23023  10
   1   9   0 248.639 4.95011  12
   1   9   0 247.294 5.28878  15
  -1   9   0 237.655 5.72353  13
  -1   9   0 241.769 5.28739   9
   1   9   0 238.847 5.19031   9
  -1   9   0 238.109 11.6974   6
   1   9   0 260.412 12.3515   6
  -1   9   0 240.809 5.38368  15
  -1   9   0 242.611 5.45013  13
  -1   9   0 226.802 11.1480   1
   1   9   0 237.289 8.28847   5
  -1   9   0 243.375 5.28559  15
   1   9   0 239.192 5.45480  13
   1   9   0 251.519 5.15388  10
   1   9   0 237.681 5.32870  14
  -2  -9   0 41.4288 1.23708  10
   2  -9   0 44.4876 1.38209  14
   2  -9   0 44.9038 4.99439   7
  -2  -9   0 38.0642 1.88503  15
  -2  -9   0 44.2876 1.67560   8
   2  -9   0 41.7004 1.39312  15
   2  -9   0 33.5987 5.24976   1
   2  -9   0 40.9223 1.43954   8
  -2  -9   0 40.7340 1.38365  15
  -2  -9   0 43.7629 5.53739   7
   2  -9   0 43.7800 1.64490   8
   2  -9   0 42.8686 1.40749  15
   2  -9   0 45.0151 1.47402  13
  -2  -9   0 40.6925 1.47984  13
  -2  -9   0 41.2453 1.43505  13
  -2  -9   0 43.0735 1.41983  14
  -2  -9   0 43.0916 1.90946   8
  -2  -9   0 43.2587 1.29326   9
  -2  -9   0 50.0332 4.94895   4
   2  -9   0 42.1996 1.42341  10
  -2  -9   0 44.1744 5.98702   1
  -2   9   0 33.7932 4.93260   6
   2   9   0 40.7300 5.39390   1
  -2   9   0 45.0096 5.83016   2
  -2   9   0 43.3939 1.33861  10
   2   9   0 41.1617 1.48745  13
  -2   9   0 40.2761 1.39848   9
   2   9   0 43.1666 1.27949  10
   2   9   0 42.3474 1.26601   9
  -2   9   0 44.4056 4.37508   5
   2   9   0 39.1729 2.78229   5
   2   9   0 48.5154 5.20194   2
  -2   9   0 42.1651 1.43567  15
   2   9   0 37.6991 3.69874   3
   2   9   0 43.0195 1.04517  12
  -2   9   0 47.5496 5.28652   2
  -2   9   0 44.1374 1.51370  13
   2   9   0 42.3901 1.38254  15
   2   9   0 42.2499 1.42564  15
  -2   9   0 45.1953 1.51995  13
  -2   9   0 42.4385 4.01512   3
   2   9   0 39.0127 5.80702   6
  -2   9   0 42.2053 1.38088  14
  -2   9   0 37.1730 5.02259   1
  -3  -9   0 1.41436 0.24212  10
  -3  -9   0 1.86481 0.35227  13
  -3  -9   0 1.17341 0.40154   8
   3  -9   0 3.53992 2.13616   7
   3  -9   0 1.70029 0.41826   8
  -3  -9   0 1.47271 0.31889  15
   3  -9   0 1.05326 0.31347  13
   3  -9   0 1.36412 0.30599   8
  -3  -9   0 0.62411 1.94782   4
  -3  -9   0 1.61529 0.35279  14
  -3  -9   0 1.52624 0.28038   9
   3  -9   0 1.07201 0.29538  14
  -3  -9   0 1.99349 0.34038  15
   3  -9   0 2.01415 2.42071   1
   3  -9   0 1.69851 0.31531  15
  -3  -9   0 1.10132 1.97372   7
  -3  -9   0 5.95239 2.69957   1
  -3  -9   0 1.93220 0.38824  13
  -3   9   0 1.97057 0.36843  15
   3   9   0 1.82737 2.01752   2
  -3   9   0 2.08112 1.48659   3
  -3   9   0 1.58111 0.30061  12
  -3   9   0 0.63508 2.06447   1
   3   9   0 1.72537 0.29818  10
   3   9   0 1.17317 2.17794   6
   3   9   0 -0.5874 0.77183   5
  -3   9   0 2.45875 2.06768   2
   3   9   0 1.02044 0.25638  15
  -3   9   0 1.17822 1.91767   6
  -3   9   0 1.48708 0.32327  13
   3   9   0 0.88111 1.45303   3
  -3   9   0 0.24532 1.63450   5
  -3   9   0 0.91610 2.74444   6
  -3   9   0 1.97163 0.34163  15
   3   9   0 1.36151 0.24480   9
  -3   9   0 1.26104 0.29596  10
  -3   9   0 1.70039 2.56763   2
   3   9   0 1.92613 0.39633  13
  -3   9   0 1.92745 0.38730  13
   3   9   0 1.38542 0.13954  12
  -3   9   0 1.38770 0.30273  14
   3   9   0 0.81264 2.22942   1
  -4  -9   0 36.9439 1.34096  14
   4  -9   0 37.3639 1.27986   8
   4  -9   0 36.4816 1.48469  15
  -4  -9   0 37.2620 1.31436  15
  -4  -9   0 35.1743 1.36263  13
  -4  -9   0 36.5518 1.53884   8
   4  -9   0 36.3945 1.28067  14
   4  -9   0 38.6954 1.34029  13
  -4  -9   0 39.0333 1.34442  13
  -4  -9   0 36.7995 1.29627  15
  -4  -9   0 37.1665 1.14630   9
   4  -9   0 39.0323 1.67498   8
  -4  -9   0 35.1161 1.10067  10
  -4   9   0 38.2380 1.39679  13
  -4   9   0 35.9512 1.28449  10
  -4   9   0 39.3405 1.30420  15
  -4   9   0 38.3081 1.29299  12
  -4   9   0 36.5416 1.33296  15
   4   9   0 35.1926 1.09320   9
  -4   9   0 36.2049 1.37070  13
   4   9   0 38.3404 1.41392  13
   4   9   0 37.9138 1.19804  10
  -5  -9   0 34.1458 1.08969   9
  -5  -9   0 35.8959 1.52605   8
   5  -9   0 34.8683 1.34072   8
  -5  -9   0 34.7555 1.31793  14
  -5  -9   0 35.0088 1.07830  10
   5  -9   0 33.0612 1.16170   8
  -5  -9   0 34.1577 1.32939  13
  -5  -9   0 33.9154 1.24157  15
  -5  -9   0 35.2450 1.26598  15
  -5   9   0 35.0903 1.23623  15
  -5   9   0 32.3239 1.32594  13
  -5   9   0 33.8865 1.27904  10
  -5   9   0 35.5624 1.34323  13
  -5   9   0 32.9907 1.27508  12
  -5   9   0 34.8279 1.30505  15
   5   9   0 33.2915 1.03638   9
   5   9   0 35.3628 1.33897  13
   5   9   0 33.8388 1.18779  15
   5   9   0 34.8521 1.15696  10
  -6  -9   0 5.09157 0.40857  10
  -6  -9   0 4.97243 0.62005  14
   6  -9   0 4.48949 0.49934   8
  -6  -9   0 4.24574 0.49304  15
   6  -9   0 4.37805 0.39285   8
  -6  -9   0 5.31573 0.69983   8
  -6  -9   0 4.71318 0.42109   9
  -6  -9   0 4.78649 0.52549  15
  -6  -9   0 4.80586 0.53180  13
  -6   9   0 4.19386 0.53531  12
  -6   9   0 3.82940 0.50702  10
  -6   9   0 3.71255 0.52264  13
   6   9   0 4.17744 0.53873  13
   6   9   0 3.86092 0.34661   9
  -6   9   0 4.38238 0.52409  15
  -6   9   0 4.69523 0.49834  15
   6   9   0 4.40287 0.44623  15
  -6   9   0 4.87642 0.59241  13
   6   9   0 4.23051 0.59352  11
   7  -9   0 65.0740 1.64496   8
  -7  -9   0 67.6770 1.72713   9
  -7  -9   0 70.1699 2.13925  14
  -7  -9   0 70.8231 2.32125   8
   7  -9   0 61.9629 1.51235   8
  -7  -9   0 63.4734 2.25032  10
  -7  -9   0 65.4737 1.91668  15
  -7  -9   0 65.5242 1.99127  13
  -7   9   0 65.6941 2.01641  13
  -7   9   0 63.8720 1.87823  15
  -7   9   0 65.5035 2.02291  13
  -7   9   0 64.8174 2.04101  10
   7   9   0 64.3932 1.66332   9
   7   9   0 68.6101 2.21656  11
   7   9   0 65.8432 1.81164  15
   7   9   0 65.3332 1.99667  13
  -7   9   0 62.3065 1.94604  15
  -7   9   0 63.1721 2.04183  12
  -8  -9   0 39.9687 1.56766  14
  -8  -9   0 35.6681 1.18312  10
  -8  -9   0 36.2880 1.14418   9
  -8  -9   0 39.0942 1.72265   8
  -8  -9   0 38.9370 1.34645  15
  -8   9   0 38.3417 1.54689  12
   8   9   0 37.8055 1.21929  15
   8   9   0 38.4019 1.14657   9
  -8   9   0 37.6199 1.34968  15
   8   9   0 38.0897 1.41205  13
  -8   9   0 38.0098 1.40809  15
  -8   9   0 36.2344 1.39257  13
   8   9   0 38.0223 1.65657  11
  -8   9   0 34.8099 1.86473  10
  -9  -9   0 101.806 2.93206  14
  -9  -9   0 91.1466 2.43816  10
  -9  -9   0 106.140 3.16228   8
  -9  -9   0 100.087 2.38959   9
  -9   9   0 103.335 2.92487  10
  -9   9   0 103.036 2.94988  12
   9   9   0 99.8760 3.11981  11
  -9   9   0 99.9823 2.69621  15
  -9   9   0 99.3786 2.70067  13
  -9   9   0 101.257 2.69946  13
   9   9   0 101.657 2.64836  13
   9   9   0 103.166 2.39649  15
  -9   9   0 102.215 2.58706  15
 -10  -9   0 2.07238 0.54270   8
 -10  -9   0 3.04568 0.35720   9
 -10  -9   0 2.91381 0.58418  14
 -10   9   0 3.19595 0.47151  15
 -10   9   0 2.45582 0.54405  10
 -10   9   0 3.57505 0.44905  15
 -10   9   0 3.33557 0.46054  13
 -10   9   0 3.18810 0.60704  12
  10   9   0 3.06495 0.71251  11
 -11  -9   0 71.0262 2.55807   8
 -11  -9   0 72.6141 2.46277  14
 -11   9   0 73.5549 2.51296  10
 -11   9   0 72.7164 1.93942  13
 -11   9   0 73.6382 1.97510  15
 -11   9   0 73.4180 2.05343  15
  11   9   0 69.6704 3.92665  11
 -11   9   0 71.3263 2.47016  12
 -12  -9   0 18.3332 1.22305  14
 -12   9   0 19.2236 0.79163  15
 -12   9   0 16.4469 1.21934  12
 -12   9   0 17.7339 0.77555  15
 -13  -9   0 22.3154 1.36474  14
 -13   9   0 24.6515 1.49244   9
 -13   9   0 22.6720 1.45110  10
   0 -10   0 136.759 9.32034   1
   0 -10   0 142.455 3.46988  13
   0 -10   0 138.063 3.39610  15
   0 -10   0 134.161 3.71348   8
   0 -10   0 135.517 8.79551   7
   0 -10   0 143.129 3.37626  14
   0 -10   0 137.886 3.39902  15
   0 -10   0 135.315 3.25177  10
   0  10   0 135.404 9.05056   1
   0  10   0 139.271 3.35587  15
   0  10   0 136.778 3.06584  12
   0  10   0 140.058 3.21951  10
   0  10   0 133.560 3.27509   9
   0  10   0 132.010 6.76214   5
   0  10   0 138.926 3.53388  13
   0  10   0 135.516 3.46729  15
   0  10   0 139.135 9.40500   6
   0  10   0 138.374 8.94821   2
   0  10   0 155.381 7.61380   3
   1 -10   0 816.668 16.3960  15
  -1 -10   0 824.496 16.3992  15
  -1 -10   0 844.887 16.8579   8
  -1 -10   0 831.702 27.0464   1
  -1 -10   0 835.974 16.4776  13
   1 -10   0 830.401 16.4684  13
   1 -10   0 796.868 25.0043   7
  -1 -10   0 811.650 16.1844  10
  -1 -10   0 821.593 16.5884  13
   1 -10   0 791.574 26.2206   1
   1 -10   0 821.483 16.8096   8
   1 -10   0 821.727 16.3925  15
   1 -10   0 839.005 16.3516  14
  -1 -10   0 786.242 25.1861   7
  -1 -10   0 831.850 16.3743  14
  -1 -10   0 794.011 16.7492  15
  -1  10   0 831.167 26.4842   6
  -1  10   0 816.249 16.4852  15
   1  10   0 794.872 25.3500   1
  -1  10   0 831.925 16.2247  10
   1  10   0 860.727 16.2165  10
   1  10   0 793.238 16.4386  15
  -1  10   0 811.126 16.1063  12
  -1  10   0 796.314 22.0857   5
   1  10   0 817.581 20.6283   5
  -1  10   0 813.398 26.6074   2
   1  10   0 827.063 26.3711   6
   1  10   0 811.772 22.0537   3
   1  10   0 829.407 25.6850   2
   1  10   0 851.171 16.3731  15
  -1  10   0 821.898 16.5813  13
   1  10   0 843.876 16.5743  13
  -1  10   0 820.404 16.5584  13
   1  10   0 799.987 16.2233   9
   1  10   0 826.019 15.9391  12
  -1  10   0 825.797 25.5269   2
  -1  10   0 805.593 16.3906  15
  -1  10   0 843.148 22.5993   3
  -1  10   0 829.889 25.7114   1
  -2 -10   0 229.058 11.7881   7
   2 -10   0 240.363 5.64872   8
  -2 -10   0 241.106 5.31703  15
  -2 -10   0 231.951 5.10290   9
  -2 -10   0 238.034 5.29749  14
   2 -10   0 250.439 12.8650   1
  -2 -10   0 227.098 5.04072  10
  -2 -10   0 234.974 11.4567   4
   2 -10   0 238.781 5.30227  15
  -2 -10   0 242.920 5.32606  15
   2 -10   0 243.722 11.8293   7
   2 -10   0 234.609 5.22578  14
  -2 -10   0 221.370 12.4165   1
  -2 -10   0 234.140 5.44875  13
  -2 -10   0 253.875 5.38523  13
  -2 -10   0 240.493 5.72885   8
   2  10   0 238.952 4.78139  12
  -2  10   0 242.897 12.1773   2
   2  10   0 245.827 9.79426   3
  -2  10   0 232.714 5.35813  15
   2  10   0 234.771 5.10096   9
   2  10   0 235.625 12.0939   1
   2  10   0 241.699 7.89737   5
   2  10   0 222.322 12.2155   6
  -2  10   0 235.468 5.09378  12
  -2  10   0 241.184 5.27076  15
  -2  10   0 238.866 5.16372  10
  -2  10   0 241.712 10.2357   3
  -2  10   0 237.849 10.3967   5
  -2  10   0 230.137 12.2084   6
   2  10   0 236.460 5.23690  15
  -2  10   0 240.372 5.45066  13
  -2  10   0 230.371 5.43800  13
   2  10   0 221.985 11.8310   2
  -2  10   0 222.855 11.7588   1
   3 -10   0 37.2728 1.36066  15
   3 -10   0 37.9121 1.59931   8
  -3 -10   0 41.8007 1.43551  15
  -3 -10   0 37.7925 1.41436  13
  -3 -10   0 38.5486 1.24560   9
  -3 -10   0 40.1661 1.68643   8
   3 -10   0 39.4311 1.42485  13
  -3 -10   0 37.2951 1.36947  15
   3 -10   0 37.1612 1.40822   8
  -3 -10   0 37.6327 1.49295  13
  -3 -10   0 37.8375 1.19162  10
   3 -10   0 40.6328 1.38820  14
  -3 -10   0 38.1623 1.40526  14
  -3  10   0 39.2200 1.44351  15
  -3  10   0 39.4839 1.49083  13
   3  10   0 39.5723 1.26708  10
  -3  10   0 37.1209 1.28362  12
  -3  10   0 36.5655 1.30390  10
   3  10   0 37.6460 1.34373  15
  -3  10   0 37.9791 1.46995  13
   3  10   0 38.5893 0.91168  12
   3  10   0 39.8422 1.50410  13
  -3  10   0 39.4181 1.37500  15
   4 -10   0 4.87297 0.52947  15
   4 -10   0 5.33651 0.52818   8
  -4 -10   0 5.28859 0.57821  13
  -4 -10   0 5.51986 0.61305  15
  -4 -10   0 4.98201 0.72008   8
  -4 -10   0 4.97493 0.41917  10
  -4 -10   0 4.53667 0.56283  14
  -4 -10   0 5.45081 0.46793   9
   4 -10   0 7.35231 0.61707  14
   4 -10   0 5.41841 0.58074  13
  -4 -10   0 5.57892 0.57182  15
   4 -10   0 4.96608 0.65281   8
  -4 -10   0 5.80596 0.60627  13
   4  10   0 4.80031 0.50609  15
   4  10   0 5.38944 0.63779  13
  -4  10   0 5.86931 0.55875  12
  -4  10   0 5.76854 0.55570  15
   4  10   0 5.22264 0.41650   9
  -4  10   0 5.79210 0.64668  15
  -4  10   0 4.69655 0.59624  13
  -4  10   0 4.28336 0.51284  10
  -4  10   0 5.59712 0.66259  13
   4  10   0 4.83416 0.50213  10
  -5 -10   0 176.130 4.44396  13
  -5 -10   0 189.253 4.35496  15
   5 -10   0 187.961 4.48831   8
  -5 -10   0 177.775 4.04363  10
  -5 -10   0 193.053 4.81680   8
  -5 -10   0 190.347 4.45769  14
  -5 -10   0 187.120 4.09034   9
  -5 -10   0 183.888 4.33858  15
   5  10   0 186.255 4.16461  10
  -5  10   0 185.638 4.34394  10
  -5  10   0 188.475 4.43866  15
   5  10   0 186.629 4.46267  13
  -5  10   0 188.570 4.32461  15
  -5  10   0 184.155 4.47239  13
  -5  10   0 182.747 4.50540  13
  -5  10   0 190.969 4.36189  12
   5  10   0 181.918 4.02183   9
   5  10   0 187.025 4.27511  15
  -6 -10   0 104.590 2.80726  15
   6 -10   0 108.485 2.82824   8
  -6 -10   0 105.345 2.92433  14
  -6 -10   0 110.755 2.83379  15
  -6 -10   0 108.038 3.21608   8
  -6 -10   0 103.981 2.90963  13
  -6 -10   0 107.612 2.56892   9
  -6 -10   0 103.474 2.54951  10
   6 -10   0 104.605 2.60944   8
  -6  10   0 106.061 2.95833  13
  -6  10   0 107.818 2.90736  15
  -6  10   0 112.938 2.91684  12
  -6  10   0 105.627 2.91377  13
   6  10   0 108.328 2.93230  13
  -6  10   0 105.100 2.77459  15
   6  10   0 110.617 3.03818  11
  -6  10   0 106.713 2.87633  10
   6  10   0 103.729 2.49233   9
  -7 -10   0 11.7278 0.88731  14
   7 -10   0 12.2208 0.61318   8
  -7 -10   0 11.2781 0.61760   9
  -7 -10   0 9.39449 0.75159  13
  -7 -10   0 10.5663 0.72531  15
  -7 -10   0 10.2390 0.58913  10
  -7 -10   0 10.5708 0.99973   8
  -7  10   0 11.6813 0.85415  13
   7  10   0 11.3457 0.68879  15
  -7  10   0 13.0060 0.92891  15
  -7  10   0 11.5568 0.82611  13
  -7  10   0 10.8591 0.77190  15
   7  10   0 10.4559 0.55955   9
   7  10   0 11.2447 0.82696  13
   7  10   0 10.3802 0.91654  11
  -7  10   0 10.4432 0.96861  12
  -7  10   0 11.9094 0.89720  10
  -8 -10   0 3.46766 0.61193  14
  -8 -10   0 2.59142 0.46289  15
  -8 -10   0 2.84485 0.61317   8
  -8 -10   0 2.25357 0.34598  10
  -8 -10   0 3.13057 0.38991   9
  -8  10   0 1.61384 0.43696  13
   8  10   0 2.38826 0.33469   9
  -8  10   0 2.27208 0.44538  15
  -8  10   0 2.11107 0.45475  13
   8  10   0 3.31401 0.51780  13
   8  10   0 2.23157 0.36897  15
  -8  10   0 1.86431 0.40138  15
  -8  10   0 2.16516 0.49793  12
   8  10   0 3.22833 0.62172  11
  -8  10   0 2.30171 0.52863  10
  -9 -10   0 0.36407 0.37212   8
  -9 -10   0 0.21320 0.19430   9
  -9 -10   0 0.12524 0.33873  14
  -9  10   0 -0.2327 0.21538  15
  -9  10   0 0.16334 0.33109  13
   9  10   0 -0.1470 0.26966  13
  -9  10   0 -0.0726 0.30337  10
  -9  10   0 0.22511 0.38005  12
  -9  10   0 -0.0198 0.23057  15
   9  10   0 0.24213 0.34845  11
 -10 -10   0 11.2802 0.93844  14
 -10 -10   0 11.5630 1.02501   8
 -10 -10   0 10.2534 0.55068   9
 -10  10   0 9.75553 0.70756  15
 -10  10   0 9.59785 0.75147  13
 -10  10   0 9.55031 0.92575  10
 -10  10   0 12.6944 0.99411  12
 -10  10   0 11.4726 0.78218  15
  10  10   0 12.2155 1.08745  11
 -11 -10   0 25.7834 1.44648  14
 -11 -10   0 26.0891 1.55882   8
 -11  10   0 27.6965 1.12543  15
 -11  10   0 26.4667 1.48035  10
 -11  10   0 27.5007 1.13876  13
 -11  10   0 33.2434 2.32799  12
 -12 -10   0 11.4915 1.05193  14
 -12  10   0 12.2223 1.10216  10
 -12  10   0 11.7743 0.68632  15
 -12  10   0 10.1885 1.04329  12
   0 -11   0 0.68398 0.29444  15
   0 -11   0 1.35498 0.35052  15
   0 -11   0 1.18164 0.34995  14
   0 -11   0 1.61195 0.50346   8
   0 -11   0 1.15044 0.38451  13
   0  11   0 0.60946 0.32876  10
   0  11   0 0.80853 0.32350  15
   0  11   0 0.91404 0.34067  15
   0  11   0 0.66750 0.25786  12
   0  11   0 0.98913 0.41735  13
   1 -11   0 391.356 8.25741  14
   1 -11   0 389.834 8.75112   8
  -1 -11   0 387.985 8.35007  15
  -1 -11   0 390.921 8.74726   8
  -1 -11   0 390.872 8.29887  14
   1 -11   0 387.238 8.31881  15
   1 -11   0 390.152 8.35360  13
  -1 -11   0 398.533 8.38312  13
  -1 -11   0 394.447 8.33801  15
   1  11   0 397.469 8.09668  10
  -1  11   0 386.754 8.43707  15
   1  11   0 406.420 8.51876  13
  -1  11   0 384.692 7.97811  12
  -1  11   0 384.236 8.45363  13
   1  11   0 386.985 7.81795  12
  -1  11   0 387.201 8.26466  15
  -1  11   0 379.891 8.10080  10
   1  11   0 395.165 8.26835  15
   2 -11   0 13.0751 0.81377  14
   2 -11   0 13.0582 0.86320  13
  -2 -11   0 13.1686 1.06298   8
  -2 -11   0 14.1536 0.86206  15
   2 -11   0 14.2372 0.84944  15
   2 -11   0 12.0257 0.98363   8
  -2 -11   0 13.0088 0.82864  15
  -2 -11   0 13.4757 0.87175  13
   2  11   0 11.7106 0.87593  13
   2  11   0 12.6114 0.69156   9
   2  11   0 13.6473 0.76676  10
  -2  11   0 13.3930 0.78639  10
  -2  11   0 11.5575 0.81124  15
  -2  11   0 13.7189 0.83793  15
  -2  11   0 14.0858 0.74465  12
  -2  11   0 12.6687 0.89986  13
   2  11   0 12.6316 0.80837  15
   2  11   0 13.3874 0.53321  12
  -3 -11   0 162.916 3.94840  13
   3 -11   0 160.113 3.93473  13
  -3 -11   0 155.917 3.64658  10
  -3 -11   0 160.985 4.31638   8
  -3 -11   0 155.290 4.03676  13
  -3 -11   0 153.385 3.88898  15
  -3 -11   0 160.138 3.68703   9
  -3 -11   0 161.849 3.91914  14
  -3 -11   0 164.643 3.93603  15
   3 -11   0 156.396 3.87021  15
   3 -11   0 169.277 3.88552  14
   3 -11   0 159.217 4.21348   8
  -3  11   0 159.311 3.72864  12
   3  11   0 163.891 3.70170  10
  -3  11   0 157.205 4.02810  13
   3  11   0 160.559 4.05641  13
   3  11   0 157.566 3.23676  12
  -3  11   0 157.590 4.08987  13
   3  11   0 156.275 3.64154   9
  -3  11   0 153.104 3.75761  10
  -3  11   0 159.932 3.98624  15
   3  11   0 158.282 3.83644  15
  -3  11   0 158.620 3.85912  15
  -4 -11   0 116.735 3.12123   9
   4 -11   0 114.691 3.44753  13
  -4 -11   0 120.750 3.57782   8
  -4 -11   0 123.739 3.20687  14
   4 -11   0 119.163 3.11601  15
  -4 -11   0 120.432 3.14684  15
  -4 -11   0 116.242 3.27831  13
  -4 -11   0 118.690 2.86088  10
  -4 -11   0 124.377 3.16786  15
  -4 -11   0 123.188 3.15935  13
   4 -11   0 121.161 3.39503   8
   4 -11   0 118.351 3.07760  14
   4  11   0 119.309 2.86003   9
  -4  11   0 118.604 3.21997  15
   4  11   0 116.727 3.06285  15
  -4  11   0 120.162 3.03992  12
  -4  11   0 119.216 3.29595  13
  -4  11   0 121.773 3.08520  10
   4  11   0 123.334 2.96083  10
  -4  11   0 120.680 3.27493  13
  -4  11   0 122.483 3.11968  15
  -5 -11   0 85.8384 2.83857   8
   5 -11   0 77.9755 2.28329   8
  -5 -11   0 84.7880 2.49517  14
  -5 -11   0 78.3224 2.11643  10
  -5 -11   0 81.6340 2.52346  13
  -5 -11   0 86.1191 2.42827  15
   5 -11   0 82.8014 2.35949  14
  -5 -11   0 80.6101 2.66728  15
   5 -11   0 81.2594 2.53127   8
  -5  11   0 80.9039 2.52406  13
   5  11   0 84.9962 2.53174  13
  -5  11   0 77.1549 2.49467  13
  -5  11   0 83.2439 2.35618  15
  -5  11   0 84.2890 2.37274  12
   5  11   0 74.0166 2.99541  15
   5  11   0 83.7865 2.23006  10
   5  11   0 81.6820 2.08665   9
  -5  11   0 81.1497 2.36508  10
  -6 -11   0 12.0975 0.84751  15
  -6 -11   0 11.5555 0.89215  14
  -6 -11   0 11.9932 0.65011  10
   6 -11   0 11.9587 0.86200   8
  -6 -11   0 12.9143 1.08324   8
  -6 -11   0 9.85780 0.76191  15
  -6 -11   0 10.4586 0.67571   9
   6 -11   0 11.0282 0.83476   8
  -6 -11   0 11.5212 0.85158  13
   6  11   0 9.99248 1.08734  15
  -6  11   0 11.8220 0.91461  13
  -6  11   0 9.74115 0.75364  15
   6  11   0 11.3153 0.93245  11
  -6  11   0 10.6809 0.81599  15
   6  11   0 11.4419 0.88680  13
   6  11   0 11.8690 0.60771   9
  -6  11   0 10.7811 0.96983  13
  -6  11   0 11.4392 0.86261  10
  -6  11   0 11.0970 0.84268  12
  -7 -11   0 34.5686 1.50931  13
  -7 -11   0 38.9769 1.62884  14
  -7 -11   0 35.3877 1.42164  15
  -7 -11   0 37.0008 1.22290   9
  -7 -11   0 40.1059 1.85644   8
   7 -11   0 35.5990 1.26318   8
   7 -11   0 36.7555 1.18107   8
   7  11   0 38.0223 1.31892   9
  -7  11   0 35.4740 1.55860  13
  -7  11   0 38.3252 1.79424  13
  -7  11   0 36.8217 1.53510  12
  -7  11   0 37.5222 1.44141  15
  -7  11   0 38.3529 1.55786  10
   7  11   0 37.7519 1.67496  11
  -7  11   0 35.5818 1.50286  15
   7  11   0 37.3882 1.36105  15
   7  11   0 36.2070 1.54213  13
  -8 -11   0 31.0050 1.33258  15
  -8 -11   0 34.0595 1.73365   8
  -8 -11   0 32.3626 1.51696  14
  -8 -11   0 31.8160 1.10314   9
   8  11   0 30.8965 1.60299  11
  -8  11   0 30.3197 1.39089  15
  -8  11   0 31.1955 1.44340  13
  -8  11   0 33.0141 1.50346  12
  -8  11   0 31.7621 1.45652  10
  -8  11   0 33.1957 1.33977  15
   8  11   0 34.2078 1.48291  13
   8  11   0 33.5131 1.25776  15
  -8  11   0 32.8494 1.44186  13
  -9 -11   0 2.75866 0.57694  14
  -9 -11   0 2.39055 0.34743   9
  -9 -11   0 1.86478 0.57154   8
  -9  11   0 2.29486 0.46684  15
  -9  11   0 2.96616 0.60675  12
  -9  11   0 2.19400 0.49364  13
  -9  11   0 1.95795 0.51863  10
   9  11   0 2.10241 0.56094  11
   9  11   0 2.34975 0.46512  13
  -9  11   0 1.94220 0.42076  15
 -10 -11   0 8.28649 0.97597   8
 -10 -11   0 8.32294 0.94962  14
 -10  11   0 10.7128 0.96929  12
  10  11   0 8.91794 1.31459  11
 -10  11   0 8.49616 0.75527  13
 -10  11   0 7.58315 0.86235  10
 -10  11   0 7.82638 0.69638  15
 -11 -11   0 22.8743 1.50706   8
 -11 -11   0 19.0827 1.30975  14
 -11  11   0 19.6435 1.04690  13
 -11  11   0 22.3690 1.35347  12
 -11  11   0 21.9550 1.04874  15
 -11  11   0 22.7743 1.47658  10
 -12  11   0 17.8845 1.16755  15
 -12  11   0 20.1185 1.74101  10
 -12  11   0 17.2298 0.86631  13
   0 -12   0 13.6633 0.92679  13
   0 -12   0 12.1642 0.84604  14
   0 -12   0 11.8930 0.86991  15
   0 -12   0 12.9247 1.10361   8
   0  12   0 13.2951 0.98077  13
   0  12   0 11.9697 0.84585  15
   0  12   0 12.5303 0.78908  10
   0  12   0 12.3934 0.66023  12
   1 -12   0 27.2306 1.31168  13
   1 -12   0 23.7791 1.45980   8
   1 -12   0 25.8733 1.23244  15
  -1 -12   0 25.1443 1.26063  13
  -1 -12   0 25.6946 1.22964  15
  -1 -12   0 26.9197 1.53127   8
  -1 -12   0 24.1170 1.18486  14
   1 -12   0 23.4733 1.16864  14
  -1 -12   0 26.0082 1.23956  15
  -1  12   0 28.2618 1.26561  15
  -1  12   0 23.8426 1.25549  15
  -1  12   0 25.2903 1.13043  10
  -1  12   0 24.8605 1.00148  12
   1  12   0 26.9129 1.12673  10
   1  12   0 25.6945 0.90037  12
   1  12   0 27.9837 1.25109  15
  -1  12   0 25.6696 1.34769  13
   1  12   0 25.9502 1.35653  13
   2 -12   0 17.6946 1.22681   8
  -2 -12   0 18.3267 1.01989  14
   2 -12   0 18.8377 0.99978  14
  -2 -12   0 18.6739 1.02038  15
   2 -12   0 16.9145 0.99421  15
   2 -12   0 18.0793 1.03389  13
  -2 -12   0 20.2667 1.31367   8
  -2 -12   0 17.9736 1.04375  13
  -2 -12   0 17.6668 1.01106  15
   2  12   0 18.7418 0.91872  10
  -2  12   0 17.3196 1.11388  15
   2  12   0 18.4314 1.11049  13
   2  12   0 17.3833 0.65461  12
  -2  12   0 18.3827 0.94566  10
  -2  12   0 16.9484 0.99974  15
  -2  12   0 17.7839 0.86413  12
   2  12   0 19.3685 1.01580  15
  -2  12   0 17.1094 1.08796  13
  -3 -12   0 17.0432 1.01780  13
  -3 -12   0 15.5738 0.93537  15
  -3 -12   0 17.3607 1.00105  14
   3 -12   0 16.8546 0.95105  14
   3 -12   0 17.1224 1.01826  13
   3 -12   0 16.7371 0.96186  15
   3 -12   0 15.5881 1.13951   8
  -3 -12   0 16.5502 0.98448  15
  -3 -12   0 14.1552 1.17622   8
   3  12   0 15.8467 0.93469  15
  -3  12   0 16.5281 0.90881  10
   3  12   0 16.4980 0.86718  10
  -3  12   0 15.7152 0.98872  15
   3  12   0 15.7608 1.06983  13
  -3  12   0 16.5140 0.96355  15
  -3  12   0 17.5350 1.09055  13
   3  12   0 16.0070 0.53822  12
  -3  12   0 17.5389 0.88396  12
  -4 -12   0 252.042 5.95229  15
  -4 -12   0 262.728 5.95533  15
   4 -12   0 267.879 6.30568   8
  -4 -12   0 259.813 6.48967   8
   4 -12   0 264.333 5.89416  14
  -4 -12   0 260.596 5.98587  14
  -4 -12   0 261.935 5.66450   9
  -4  12   0 256.704 5.83815  10
  -4  12   0 266.211 5.90779  15
   4  12   0 261.605 5.71285  10
  -4  12   0 252.349 6.09831  13
  -4  12   0 257.890 6.05400  15
  -4  12   0 258.505 5.78996  12
   4  12   0 260.977 6.11701  13
   4  12   0 253.350 5.85387  15
  -5 -12   0 2.65650 0.57332  14
  -5 -12   0 2.95012 0.52752  15
  -5 -12   0 3.78028 0.75972   8
   5 -12   0 3.60822 0.63932   8
  -5 -12   0 3.04197 0.50889  15
  -5 -12   0 3.05163 0.45112   9
   5 -12   0 2.80075 0.51552  14
  -5  12   0 2.54726 0.49217  12
   5  12   0 2.67102 0.46859  15
   5  12   0 2.74951 0.46490  10
   5  12   0 2.97378 0.41088   9
  -5  12   0 2.04933 0.52226  13
  -5  12   0 3.31793 0.53104  15
   5  12   0 2.75481 0.58061  13
  -5  12   0 3.00008 0.56130  15
  -5  12   0 2.88219 0.53066  10
   6 -12   0 245.329 5.63053   8
  -6 -12   0 241.264 6.01270  13
  -6 -12   0 254.603 5.45575   9
   6 -12   0 253.065 5.89698   8
  -6 -12   0 254.975 6.45626   8
  -6 -12   0 242.353 5.80930  15
   6  12   0 242.991 5.36400   9
  -6  12   0 255.223 5.77533  15
  -6  12   0 253.153 6.00678  13
   6  12   0 253.049 5.71025  15
  -6  12   0 246.911 6.02998  13
  -6  12   0 254.680 6.02435  15
  -6  12   0 259.691 5.84113  10
  -6  12   0 260.353 5.83246  12
  -7 -12   0 1.77173 0.46251  13
  -7 -12   0 2.04715 0.54932  14
  -7 -12   0 1.38103 0.38823  15
  -7 -12   0 0.93715 0.51180   8
  -7 -12   0 2.49151 0.40058   9
   7 -12   0 0.96780 0.29712   8
   7  12   0 1.66681 0.37426  15
  -7  12   0 2.13438 0.44586  15
   7  12   0 1.22010 0.42768  13
   7  12   0 1.69381 0.33076   9
  -7  12   0 1.67051 0.49467  13
  -7  12   0 2.26575 0.50674  15
  -7  12   0 1.71639 0.48855  12
   7  12   0 1.27488 0.48675  11
  -7  12   0 2.04795 0.50375  10
  -7  12   0 2.42777 0.54365  13
  -8 -12   0 57.4045 2.24352  15
  -8 -12   0 63.5512 2.26370  14
  -8 -12   0 63.6189 2.33453   9
  -8 -12   0 61.0775 2.54787   8
  -8  12   0 59.4915 2.14886  13
  -8  12   0 60.3278 2.14545  10
  -8  12   0 61.1619 2.02423  15
  -8  12   0 56.4499 2.49714  15
   8  12   0 62.2362 2.18874  13
  -8  12   0 62.7166 2.19878  12
  -9 -12   0 46.4632 1.96805  14
  -9 -12   0 44.7596 1.59561   9
  -9 -12   0 45.0562 2.21964   8
  -9  12   0 49.4202 1.97395  12
  -9  12   0 49.0829 1.89211  13
  -9  12   0 48.0538 1.93113  10
  -9  12   0 46.7455 1.71795  15
   9  12   0 47.2963 2.11070  11
   9  12   0 50.2486 1.88454  13
 -10 -12   0 52.4424 2.16819  14
 -10 -12   0 51.9859 2.38885   8
 -10  12   0 46.5806 2.41262  15
 -10  12   0 53.1055 1.95552  13
 -10  12   0 52.2403 2.28005  12
 -10  12   0 55.5945 2.67027  10
 -11 -12   0 21.4335 1.45572  14
 -11 -12   0 18.5465 1.47177   8
 -11  12   0 19.4672 1.35698  10
 -11  12   0 18.4216 1.40039  12
 -11  12   0 20.6229 1.11273  13
 -11  12   0 20.4885 1.06815  15
   0 -13   0 0.64466 0.36113  14
   0 -13   0 0.46308 0.36249  15
   0 -13   0 0.45040 0.46678   8
   0 -13   0 0.20976 0.35096  13
   0  13   0 0.43694 0.24966  12
   0  13   0 0.66535 0.39662  15
   0  13   0 0.04231 0.34682  13
   0  13   0 0.61240 0.32990  10
   1 -13   0 252.918 5.83586  14
   1 -13   0 260.500 6.44989   8
  -1 -13   0 259.028 5.97023  13
  -1 -13   0 253.821 5.93018  15
   1 -13   0 255.442 5.96283  13
  -1 -13   0 259.256 6.47908   8
   1 -13   0 256.229 5.93104  15
  -1 -13   0 253.917 5.88241  14
   1  13   0 258.713 5.68343  10
  -1  13   0 256.132 5.71196  10
  -1  13   0 256.256 5.88036  15
  -1  13   0 246.531 6.06339  13
   1  13   0 250.628 5.58202  12
  -1  13   0 253.106 5.51146  12
   1  13   0 256.520 5.86956  15
   1  13   0 249.405 6.09904  13
  -2 -13   0 7.87793 0.79908  13
   2 -13   0 7.97471 0.75297  14
  -2 -13   0 6.49637 0.72798  15
  -2 -13   0 9.35271 0.83377  14
   2 -13   0 7.09918 0.76818  13
   2 -13   0 7.19285 0.94455   8
  -2 -13   0 6.49852 0.91802   8
  -2 -13   0 8.61361 0.76529  15
   2 -13   0 6.91618 0.73044  15
   2  13   0 8.36577 0.69788  10
  -2  13   0 7.81559 0.63397  12
  -2  13   0 6.81212 0.82184  13
  -2  13   0 7.04079 0.73377  15
  -2  13   0 7.22048 0.70368  10
   2  13   0 7.89660 0.74177  15
   2  13   0 7.65994 0.88630  13
  -2  13   0 6.88666 0.73896  15
   2  13   0 6.92288 0.44373  12
  -3 -13   0 66.5608 2.19543  14
   3 -13   0 63.3807 2.15754  15
  -3 -13   0 67.3719 2.21205  15
  -3 -13   0 65.6744 2.59959   8
  -3 -13   0 63.3280 2.21131  15
   3 -13   0 63.8646 2.45392   8
   3 -13   0 66.9604 2.14560  14
  -3  13   0 66.7677 1.99582  12
   3  13   0 65.6690 1.99175  10
   3  13   0 64.4809 2.10679  15
   3  13   0 65.0355 1.52427  12
  -3  13   0 66.0592 2.07091  10
  -3  13   0 60.0014 2.80002  15
  -3  13   0 64.2902 2.32186  13
  -3  13   0 67.9373 2.17088  15
   3  13   0 68.2552 2.35222  13
   4 -13   0 13.4720 0.95718  14
  -4 -13   0 12.5278 0.90721  15
  -4 -13   0 12.7589 1.11464  14
  -4 -13   0 12.7341 1.20956   8
   4 -13   0 13.6314 1.13565   8
  -4 -13   0 12.2062 0.94439  15
  -4  13   0 13.3323 0.88168  12
  -4  13   0 12.5980 0.97753  15
   4  13   0 13.8250 0.85239  10
   4  13   0 13.1844 0.89855  15
   4  13   0 12.9233 1.02985  13
  -4  13   0 15.4580 1.45746  10
  -4  13   0 16.4908 1.02199  15
  -5 -13   0 63.7459 2.25270  14
   5 -13   0 63.4299 2.35260   8
   5 -13   0 67.9897 2.19198  14
  -5 -13   0 61.9384 2.18382  15
  -5 -13   0 62.4602 2.59334   8
  -5 -13   0 64.8823 2.21358  15
   5  13   0 63.9091 1.99204  10
  -5  13   0 70.7631 2.19429  12
  -5  13   0 64.0308 2.32743  13
   5  13   0 64.6220 2.31625  13
  -5  13   0 61.9727 2.26776  15
   5  13   0 62.9492 2.09067  15
  -5  13   0 67.5146 2.18921  15
  -5  13   0 63.9814 2.13834  10
   6 -13   0 8.88720 0.91715   8
  -6 -13   0 11.6794 0.88598  15
  -6 -13   0 9.51560 0.93056  14
  -6  13   0 9.37989 0.86183  12
  -6  13   0 9.86514 0.90029  15
  -6  13   0 10.5432 0.95570  13
  -6  13   0 10.5676 0.87152  15
  -6  13   0 11.2083 0.91661  10
   6  13   0 9.53495 0.91648  15
   6  13   0 10.3588 0.95476  13
  -7 -13   0 4.35064 0.73269  14
  -7 -13   0 4.81205 0.92290   8
   7 -13   0 3.58089 0.56403   8
  -7  13   0 3.86476 0.64641  12
  -7  13   0 3.36154 0.57021  15
  -7  13   0 3.62229 0.63535  10
  -7  13   0 4.48544 0.71378  13
   7  13   0 4.29554 0.69845  13
   7  13   0 3.80478 0.91600  11
  -8 -13   0 -0.1499 0.40621  14
   8 -13   0 0.13531 0.19431   8
  -8 -13   0 -0.4721 0.39096   8
   8  13   0 0.25538 0.39203  13
   8  13   0 0.23197 0.43415  11
  -8  13   0 0.20695 0.39368  10
  -8  13   0 -0.0032 0.36906  12
  -8  13   0 -0.3920 0.29270  15
  -8  13   0 -0.5295 0.34942  13
  -9 -13   0 3.19471 0.65155  14
  -9 -13   0 1.26678 0.53848   8
  -9  13   0 3.54292 0.70502  12
  -9  13   0 2.59399 0.52965  15
  -9  13   0 2.07628 0.54361  13
  -9  13   0 2.92250 0.64228  10
 -10 -13   0 6.77505 0.92683  14
 -10 -13   0 8.21204 1.16427   8
 -10  13   0 6.57502 0.88820  10
 -10  13   0 7.44872 0.78472  15
 -10  13   0 8.52069 1.00442  12
 -10  13   0 8.53613 0.87757  13
 -11 -13   0 3.59375 0.69569  14
 -11 -13   0 3.20491 0.83617   8
   0 -14   0 46.7944 2.26236   8
   0 -14   0 45.2211 1.80149  14
   0 -14   0 46.4354 1.87884  13
   0 -14   0 48.3932 1.86427  15
   0  14   0 49.3000 1.73576  10
   0  14   0 49.1649 2.05915  13
   0  14   0 45.4090 1.45301  12
   0  14   0 51.2581 1.88571  15
   1 -14   0 178.838 4.59306  15
   1 -14   0 187.094 5.16571   8
  -1 -14   0 179.082 4.62009  13
  -1 -14   0 186.652 4.64294  15
   1 -14   0 187.479 4.66290  13
  -1 -14   0 174.269 6.10993   8
   1 -14   0 179.943 4.53828  14
  -1 -14   0 183.660 4.88212  14
   1  14   0 184.480 4.37670  10
  -1  14   0 184.181 4.85925  13
   1  14   0 182.454 4.57719  15
   1  14   0 183.375 4.83749  13
  -1  14   0 180.231 4.17339  12
  -1  14   0 189.714 4.59686  15
   1  14   0 175.658 3.99484  12
  -1  14   0 187.339 4.43180  10
   2 -14   0 20.0790 1.20780  15
  -2 -14   0 21.0650 1.21652  15
   2 -14   0 23.9628 1.25307  14
  -2 -14   0 21.8719 1.61956  14
   2 -14   0 22.1163 1.50665   8
  -2  14   0 25.1528 1.19829  10
   2  14   0 21.2984 0.79203  12
   2  14   0 21.6488 1.11513  10
   2  14   0 23.5823 1.37245  13
   2  14   0 22.5846 1.26171  15
  -2  14   0 22.4756 1.21877  15
  -2  14   0 22.0768 1.03967  12
  -3 -14   0 76.4684 2.98912   8
  -3 -14   0 77.6008 2.51962  14
   3 -14   0 73.1496 2.78954   8
  -3 -14   0 75.8831 2.54433  15
   3 -14   0 76.7832 2.46870  14
  -3 -14   0 80.2593 2.53766  15
   3  14   0 79.3893 2.68971  13
   3  14   0 76.0476 1.76896  12
   3  14   0 75.0221 2.43826  15
  -3  14   0 74.3828 2.60271  15
  -3  14   0 78.6377 2.41863  10
   3  14   0 79.4240 2.32139  10
  -3  14   0 79.1134 2.27665  12
  -3  14   0 73.5174 2.42541  15
  -3  14   0 75.2163 2.65287  13
  -4 -14   0 12.8197 1.15608  15
   4 -14   0 11.2065 1.08508   8
  -4 -14   0 13.7024 1.25486   8
  -4 -14   0 12.3664 0.97329  14
  -4 -14   0 12.3947 0.98745  15
  -4  14   0 11.9674 1.03773  13
   4  14   0 11.8037 0.84806  10
   4  14   0 12.7308 1.04393  13
   4  14   0 10.1043 0.84894  15
  -4  14   0 12.1887 0.91326  10
  -4  14   0 12.6609 0.97265  15
  -4  14   0 11.3176 1.36932  12
   5 -14   0 173.705 4.33296  14
  -5 -14   0 166.575 4.41499  14
  -5 -14   0 157.481 4.35995  15
  -5 -14   0 173.885 5.02561   8
   5 -14   0 163.812 4.56926   8
  -5  14   0 164.139 4.50671  13
   5  14   0 174.424 4.60711  13
  -5  14   0 160.227 4.49137  15
   5  14   0 165.591 4.25111  15
   5  14   0 168.944 4.09223  10
  -5  14   0 164.470 4.29764  15
  -5  14   0 170.692 4.21730  12
  -5  14   0 165.642 4.25789  10
   6 -14   0 73.7907 2.62330   8
  -6 -14   0 79.2322 3.04757   8
  -6 -14   0 75.5592 2.61703  14
  -6  14   0 73.0360 2.42905  12
   6  14   0 75.1771 2.66676  13
   6  14   0 73.6536 2.40947  15
  -6  14   0 76.2010 2.49980  10
  -6  14   0 77.6797 2.69418  13
  -6  14   0 79.5560 2.50331  15
   6  14   0 76.2814 2.29079  10
  -7 -14   0 63.7408 2.80476   8
   7 -14   0 66.4619 2.22753   8
  -7 -14   0 65.9940 2.43755  14
  -7  14   0 63.0978 2.27558  12
  -7  14   0 67.2308 2.28591  15
   7  14   0 66.1481 2.46467  13
  -7  14   0 65.2357 2.44762  13
   7  14   0 65.3728 2.54604  11
  -7  14   0 61.8030 2.29521  10
   8 -14   0 13.9128 0.93708   8
  -8 -14   0 10.8577 1.26047   8
  -8 -14   0 14.1170 1.14766  14
   8  14   0 12.5048 1.10290  13
  -8  14   0 14.9100 1.17250  13
  -8  14   0 15.2026 1.06966  15
  -8  14   0 14.2149 1.15065  10
  -8  14   0 16.3398 1.14865  12
  -9 -14   0 2.51909 0.63813  14
  -9 -14   0 3.02213 0.79852   8
  -9  14   0 2.27558 0.58917  12
  -9  14   0 1.19410 0.50037  13
  -9  14   0 1.96692 0.49397  15
  -9  14   0 1.50106 0.54251  10
 -10 -14   0 1.29392 0.55659  14
 -10 -14   0 0.84182 0.56562   8
 -10  14   0 0.99438 0.46340  13
   0 -15   0 0.32908 0.44556  14
   0 -15   0 0.28455 0.53171   8
   0 -15   0 0.80981 0.42116  15
   0  15   0 -0.3874 0.35923  10
   0  15   0 0.37180 0.30351  12
   0  15   0 0.10916 0.57931  13
   0  15   0 0.13984 0.38501  15
   1 -15   0 154.660 4.60678   8
   1 -15   0 148.787 4.07704  15
  -1 -15   0 152.287 4.66724   8
  -1 -15   0 147.609 4.04865  15
  -1 -15   0 151.419 4.04422  14
   1 -15   0 147.253 3.97096  14
   1  15   0 150.349 4.03450  15
  -1  15   0 149.735 4.27585  13
  -1  15   0 155.648 4.06831  15
   1  15   0 148.532 3.41122  12
  -1  15   0 141.966 4.15317  10
  -1  15   0 141.612 3.55169  12
   1  15   0 147.784 4.24600  13
   1  15   0 155.325 3.84306  10
   2 -15   0 10.7703 1.20247   8
  -2 -15   0 11.7857 1.26866   8
   2 -15   0 11.0584 0.94999  14
  -2 -15   0 11.3614 0.98690  15
  -2 -15   0 11.2837 0.95769  14
  -2  15   0 11.9406 0.79956  12
  -2  15   0 10.1300 0.93734  15
  -2  15   0 12.0694 0.93763  10
   2  15   0 12.2102 0.90991  10
   2  15   0 11.8679 1.08032  13
   2  15   0 10.7976 0.95646  15
   2  15   0 11.0446 0.88756  12
  -2  15   0 13.0857 1.12982  13
  -3 -15   0 0.53317 0.40299  14
   3 -15   0 0.15376 0.44835   8
  -3 -15   0 0.18251 0.46587   8
   3 -15   0 0.25101 0.38844  14
  -3 -15   0 1.38572 0.46963  15
   3  15   0 0.21953 0.32019  10
   3  15   0 0.21296 0.20824  12
  -3  15   0 0.01221 0.35302  15
   3  15   0 0.22661 0.37488  13
   3  15   0 0.32465 0.17680  12
  -3  15   0 0.10134 0.34473  10
  -3  15   0 -0.0132 0.37931  13
   4 -15   0 6.12258 0.79205  14
   4 -15   0 7.36834 1.04375   8
  -4 -15   0 6.45834 1.02111   8
  -4 -15   0 4.95200 0.75201  14
  -4  15   0 5.08700 0.72235  10
   4  15   0 5.26188 0.71940  15
  -4  15   0 5.06850 0.82191  13
   4  15   0 6.19877 0.69859  10
   4  15   0 5.16483 0.80867  13
  -4  15   0 7.16451 0.86130  15
  -4  15   0 4.25048 0.61743  12
   5 -15   0 0.86551 0.46245  14
  -5 -15   0 1.07282 0.52608  14
  -5 -15   0 1.00999 0.62018   8
   5  15   0 1.47747 0.57770  13
  -5  15   0 1.97563 0.59130  13
   5  15   0 1.58450 0.45390  15
  -5  15   0 1.48864 0.52027  10
  -5  15   0 1.08024 0.45200  15
  -5  15   0 1.47989 0.47119  12
   5  15   0 1.53369 0.45697  10
  -6 -15   0 5.06947 0.96770   8
   6 -15   0 5.76600 0.84042   8
  -6 -15   0 4.04486 0.71919  14
  -6  15   0 4.65721 0.81952  13
  -6  15   0 5.89921 0.75127  15
  -6  15   0 6.83602 0.88043  10
   6  15   0 5.35099 0.67928  10
   6  15   0 5.25986 0.69003  15
  -6  15   0 5.83832 0.76934  12
   6  15   0 5.86194 0.90659  13
  -7 -15   0 28.3580 1.92793   8
   7 -15   0 28.2510 1.45393   8
  -7 -15   0 26.5381 1.56742  14
  -7  15   0 28.0149 1.48879  12
  -7  15   0 28.4791 1.50026  15
   7  15   0 27.2193 1.61184  13
  -7  15   0 25.3269 1.46743  10
  -7  15   0 24.7937 1.55415  13
  -8 -15   0 1.19608 0.68011   8
  -8 -15   0 0.77914 0.58383  14
  -8  15   0 0.73934 0.42657  15
   8  15   0 1.92450 0.64362  13
  -8  15   0 1.30583 0.51804  10
  -8  15   0 1.65998 0.57230  12
  -9 -15   0 23.8715 1.54395  14
  -9 -15   0 26.3797 1.89892   8
  -9  15   0 27.0703 1.84523  15
  -9  15   0 23.8280 1.52908  13
  -9  15   0 24.3917 1.85859  10
  -9  15   0 31.3318 1.99675  12
   0 -16   0 517.968 11.2691  14
   0 -16   0 525.943 12.1363   8
   0  16   0 524.415 11.6807  13
   0  16   0 511.042 10.6471  12
   0  16   0 533.115 11.1150  10
   0  16   0 522.363 11.3094  15
   1 -16   0 41.1565 2.24918   8
  -1 -16   0 44.9968 2.32165   8
   1 -16   0 43.7569 1.86409  14
  -1 -16   0 41.9855 1.85286  14
  -1  16   0 42.4236 2.04408  13
   1  16   0 45.5961 2.09117  13
  -1  16   0 40.5861 1.70571  10
   1  16   0 40.6818 1.34426  12
   1  16   0 41.2751 1.69538  10
   1  16   0 41.8477 1.84283  15
  -1  16   0 42.9900 1.49914  12
  -1  16   0 42.6953 1.87020  15
  -2 -16   0 6.78578 1.11082   8
   2 -16   0 7.73291 1.14924   8
  -2 -16   0 9.37260 0.95106  14
   2 -16   0 8.74013 0.90131  14
  -2  16   0 8.62483 0.85859  10
   2  16   0 9.89464 1.04332  13
  -2  16   0 8.84348 0.92251  15
  -2  16   0 8.51967 1.02998  13
   2  16   0 8.34976 0.53901  12
   2  16   0 9.04696 0.91446  15
  -2  16   0 9.67603 0.86169  12
  -3 -16   0 13.4536 1.11052  14
  -3 -16   0 13.1571 1.38270   8
   3 -16   0 12.6332 1.27206   8
   3 -16   0 11.8751 1.02048  14
  -3  16   0 13.1692 1.05822  15
   3  16   0 12.8599 1.08343  10
   3  16   0 12.2756 0.54511  12
  -3  16   0 13.8326 0.90835  12
   3  16   0 9.55882 1.31049  13
   3  16   0 11.7968 0.98871  15
  -3  16   0 12.8383 1.18189  13
  -3  16   0 12.0089 0.96613  10
  -4 -16   0 34.8478 1.72715  14
  -4 -16   0 36.0685 2.18333   8
   4 -16   0 36.5184 1.69928  14
   4 -16   0 35.7011 1.97274   8
  -4  16   0 35.8623 1.54121  12
  -4  16   0 39.0789 1.68993  10
   4  16   0 37.6000 1.58136  10
  -4  16   0 35.4612 1.87976  13
   4  16   0 34.0813 1.65466  15
  -4  16   0 38.3238 1.74332  15
   4  16   0 35.4013 2.08269  13
  -5 -16   0 40.5720 1.91720  14
   5 -16   0 42.0265 1.83196  14
   5 -16   0 43.0387 2.12274   8
  -5 -16   0 36.5406 2.23765   8
   5  16   0 37.9626 1.62112  10
  -5  16   0 36.3687 1.94199  13
   5  16   0 40.4276 1.78040  15
  -5  16   0 39.7682 1.69156  12
  -5  16   0 40.5900 1.82580  15
   5  16   0 39.0466 1.96046  13
  -5  16   0 38.6767 1.76882  10
  -6 -16   0 0.13937 0.49373   8
  -6 -16   0 0.17393 0.41447  14
   6 -16   0 -0.2052 0.36371   8
  -6  16   0 0.61437 0.46063  10
  -6  16   0 0.24177 0.41068  15
   6  16   0 -0.1532 0.38089  13
   6  16   0 0.10171 0.33287  10
  -6  16   0 -0.3526 0.39740  13
  -6  16   0 -0.0898 0.35118  12
  -7 -16   0 9.10295 1.70498  14
   7 -16   0 9.39215 0.96201   8
  -7 -16   0 10.0045 1.39099   8
   7  16   0 9.15548 1.11089  13
  -7  16   0 10.7850 1.10545  12
  -7  16   0 11.3056 1.18438  13
  -7  16   0 10.0319 1.03800  10
  -7  16   0 11.1531 1.03900  15
  -8 -16   0 17.7614 1.33288  14
  -8  16   0 17.3448 1.43075  10
  -8  16   0 18.8660 1.29150  12
  -8  16   0 18.3181 1.29288  15
  -8  16   0 17.9369 1.36366  13
  -9 -16   0 2.94255 0.88083   8
   0 -17   0 0.49263 0.49865  14
   0 -17   0 -0.4521 0.53782   8
   0  17   0 0.12899 0.42718  15
   0  17   0 -0.3100 0.45988  13
   0  17   0 0.81590 0.51409  10
   0  17   0 -0.3495 0.28589  12
  -1 -17   0 11.5876 1.40322   8
  -1 -17   0 12.5545 1.11091  14
   1 -17   0 12.4005 1.40210   8
   1 -17   0 10.3294 1.07318  14
   1  17   0 11.3379 0.97248  10
  -1  17   0 10.9726 1.01972  10
   1  17   0 10.9847 0.68919  12
   1  17   0 10.0491 1.01569  15
  -1  17   0 11.7005 1.23757  13
  -1  17   0 10.0345 0.76553  12
   1  17   0 12.1914 1.19529  13
  -1  17   0 8.92638 1.00599  15
   2 -17   0 12.1933 1.36063   8
   2 -17   0 12.0122 1.10318  14
  -2 -17   0 11.4553 1.08070  14
  -2 -17   0 12.6919 1.50448   8
   2  17   0 11.8540 0.65561  12
  -2  17   0 11.7701 1.09273  15
   2  17   0 12.9409 1.02829  10
   2  17   0 12.9743 1.22461  13
  -2  17   0 11.2111 0.83562  12
   2  17   0 12.1344 1.06638  15
  -2  17   0 12.1783 1.23130  13
  -2  17   0 11.2506 1.02459  10
   3 -17   0 69.6602 2.51887  14
  -3 -17   0 68.7280 2.60704  14
   3 -17   0 72.2619 3.01623   8
  -3 -17   0 69.9312 3.14045   8
   3  17   0 68.2548 2.50759  15
   3  17   0 67.9860 1.68308  12
  -3  17   0 71.6471 2.60770  15
   3  17   0 69.3711 2.36346  10
  -3  17   0 68.3497 2.22784  12
   3  17   0 64.6673 2.73312  13
  -3  17   0 71.3480 2.48529  10
  -3  17   0 67.3784 2.75315  13
  -4 -17   0 58.4251 2.87801   8
   4 -17   0 53.2168 2.21066  14
   4 -17   0 55.8982 2.60689   8
  -4 -17   0 55.0449 2.34144  14
  -4  17   0 57.3608 2.28093  15
   4  17   0 52.9236 2.18025  15
   4  17   0 54.1492 2.43917  13
  -4  17   0 57.0536 2.20614  10
  -4  17   0 53.6049 1.99356  12
  -4  17   0 56.7685 2.50021  13
   4  17   0 55.3085 2.06935  10
   5 -17   0 1.46470 0.57037   8
  -5 -17   0 2.06217 0.80213   8
   5 -17   0 2.71538 0.65707  14
  -5 -17   0 2.98144 1.10513  14
   5  17   0 1.83959 0.63943  13
  -5  17   0 2.87336 0.60548  12
  -5  17   0 2.98439 0.67199  15
   5  17   0 2.59280 0.53664  10
  -6 -17   0 0.86647 0.52558  14
   6 -17   0 1.88885 0.58093   8
  -6  17   0 1.16269 0.51225  10
   6  17   0 1.85167 0.49933  10
  -6  17   0 0.80744 0.59166  12
  -6  17   0 2.17811 0.58112  15
   6  17   0 1.55807 0.60361  13
  -6  17   0 1.83713 0.66513  13
  -7 -17   0 10.7016 1.13839  14
  -7 -17   0 8.52099 1.35318   8
   7 -17   0 9.45764 0.98084   8
  -7  17   0 11.1842 1.30323  13
  -7  17   0 10.8457 1.02090  12
  -7  17   0 10.4601 1.05410  15
  -8 -17   0 29.0066 2.19141   8
   0 -18   0 105.088 4.05874   8
   0 -18   0 109.760 3.46811  14
   0  18   0 108.920 3.28212  10
   0  18   0 104.172 2.79380  12
   0  18   0 99.0284 3.65139  13
   0  18   0 112.019 3.51218  15
  -1 -18   0 151.237 5.05474   8
   1 -18   0 142.341 4.89244   8
   1 -18   0 144.874 4.23681  14
  -1 -18   0 146.237 4.26880  14
  -1  18   0 145.437 4.24954  15
   1  18   0 147.160 4.58705  13
  -1  18   0 141.718 3.62430  12
   1  18   0 142.782 3.44593  12
   1  18   0 145.689 4.05444  10
  -1  18   0 147.249 4.08493  10
  -1  18   0 143.978 4.55604  13
   1  18   0 143.698 4.25261  15
   2 -18   0 47.6531 2.56679   8
  -2 -18   0 46.4010 2.27935  14
  -2 -18   0 46.4269 2.84754   8
   2 -18   0 45.7949 2.08962  14
  -2  18   0 45.5129 1.70760  12
   2  18   0 45.3920 2.31963  13
  -2  18   0 44.4700 1.99785  10
  -2  18   0 46.7812 2.10711  15
   2  18   0 45.4998 1.39849  12
   2  18   0 42.5950 2.00594  15
   2  18   0 49.4735 1.99729  10
  -2  18   0 45.1365 2.30614  13
  -3 -18   0 4.44450 1.09996  14
   3 -18   0 5.22912 1.04387   8
   3 -18   0 3.93255 0.75894  14
  -3 -18   0 4.76743 1.55740   8
   3  18   0 5.73656 0.85386  15
   3  18   0 5.37318 0.77273  10
  -3  18   0 4.97353 1.46640  13
  -3  18   0 5.33076 0.68720  12
   3  18   0 6.26547 0.99567  13
  -3  18   0 4.65569 0.80559  15
  -3  18   0 6.25871 0.87728  10
  -4 -18   0 0.81001 0.53242  14
   4 -18   0 0.90680 0.62641   8
  -4 -18   0 0.77433 0.70907   8
   4 -18   0 0.53823 0.59463  14
   4  18   0 -0.1082 0.44003  13
   4  18   0 0.26628 0.48933  15
  -4  18   0 -0.1558 0.33592  12
  -4  18   0 0.96844 0.57014  13
  -4  18   0 0.85377 0.48460  15
  -4  18   0 0.63099 0.48112  10
   4  18   0 0.07458 0.40011  10
  -5 -18   0 12.7003 1.17435  14
   5 -18   0 13.9866 1.37111   8
  -5 -18   0 10.6245 1.51943   8
  -5  18   0 9.58842 1.06789  15
  -5  18   0 7.88006 1.40268  12
  -5  18   0 14.1838 1.33557  13
  -5  18   0 11.4777 1.09973  10
   5  18   0 9.01009 1.19536  13
   5  18   0 10.5660 0.97487  10
   6 -18   0 -0.8250 0.43169   8
  -6 -18   0 0.08903 0.60173   8
  -6  18   0 -0.0193 0.34875  15
   6  18   0 0.10228 0.36499  10
   6  18   0 0.40564 0.53260  13
  -6  18   0 0.54320 0.41553  12
   0 -19   0 0.23510 0.54218  14
   0 -19   0 0.92022 0.70926   8
   0  19   0 0.10945 0.44253  15
   0  19   0 -0.7553 0.27530  12
   0  19   0 -0.1334 0.45219  10
  -1 -19   0 42.6305 2.60910   8
  -1 -19   0 45.9585 2.13886  14
   1 -19   0 38.3923 1.97046  14
   1 -19   0 39.6227 2.53351   8
   1  19   0 43.6053 1.96606  10
  -1  19   0 39.1327 2.24710  13
   1  19   0 39.8953 2.30668  13
   1  19   0 39.8549 2.01296  15
  -1  19   0 41.8067 2.44324  10
   1  19   0 39.6734 1.42385  12
  -1  19   0 40.4213 1.58613  12
  -1  19   0 43.5994 2.14225  15
  -2 -19   0 0.87473 0.55075  14
   2 -19   0 0.62370 0.64478   8
  -2 -19   0 1.35596 0.84346   8
   2 -19   0 0.96073 0.53435  14
  -2  19   0 1.86847 0.61650  10
  -2  19   0 0.87724 0.60232  13
   2  19   0 0.82780 0.59729  15
   2  19   0 1.93861 0.71368  13
  -2  19   0 2.12897 0.61098  15
   2  19   0 1.68341 0.54871  10
  -2  19   0 1.63402 0.47963  12
  -3 -19   0 3.64663 1.01326   8
   3 -19   0 2.57858 0.68398  14
  -3 -19   0 3.89534 0.78959  14
   3 -19   0 4.32936 0.98872   8
   3  19   0 2.47524 0.63591  10
  -3  19   0 1.79831 0.60610  10
  -3  19   0 3.87846 0.90513  13
  -3  19   0 3.88285 0.81007  15
  -3  19   0 1.70238 0.48251  12
   3  19   0 3.43186 0.83994  13
   3  19   0 2.17832 0.58140  15
   4 -19   0 0.85155 0.57636  14
   4 -19   0 1.79439 0.81642   8
  -4  19   0 1.43978 0.57228  12
   4  19   0 1.01769 0.47554  10
  -4  19   0 2.14287 0.66996  10
  -4  19   0 2.20885 0.60605  15
   4  19   0 1.27071 0.63996  13
   5  19   0 8.04024 1.18218  13
  -5  19   0 6.11299 0.82160  12
   5  19   0 7.09999 0.89128  10
  -5  19   0 8.22389 1.50335  15
   0  20   0 128.229 3.89616  10
   0  20   0 125.583 3.27869  12
   0  20   0 126.631 4.43755  13
   0  20   0 125.605 4.07320  15
   1  20   0 50.0751 2.36747  15
   1  20   0 50.5949 2.63039  13
  -1  20   0 52.8895 2.40954  15
  -1  20   0 48.7178 2.23959  10
   1  20   0 53.7904 2.27350  10
  -1  20   0 48.1736 1.80747  12
   2  20   0 2.38923 1.03776  10
  -2  20   0 3.90351 0.98317  10
   2  20   0 2.36102 0.70081  15
  -2  20   0 2.36502 1.18374  15
  -2  20   0 3.64458 0.59821  12
   2  20   0 4.28320 0.95476  13
   3 -20   0 42.5489 3.22875   8
   3  20   0 34.9192 2.20548  13
  -3  20   0 35.7751 1.96762  15
  -3  20   0 35.0914 1.65618  12
 -14   0   1 -0.0306 0.28657  10
 -14   0   1 -0.2860 0.26588  12
 -13   0   1 97.5604 2.62074  12
 -13   0   1 94.2165 2.52438   9
 -13   0   1 94.0914 2.76727  10
 -13   0   1 93.4566 2.58549  14
 -12   0   1 0.07191 0.24359  12
 -12   0   1 -0.0220 0.25831   9
 -12   0   1 -0.3450 0.20940  10
 -12   0   1 0.29791 0.25813  14
 -11   0   1 84.7486 2.20268   9
 -11   0   1 83.6689 2.43805  10
 -11   0   1 86.3596 2.27654  12
 -11   0   1 84.5336 2.27210  14
 -11   0   1 80.2777 1.74391   8
 -10   0   1 0.41145 0.25375  12
 -10   0   1 0.35273 0.23513   9
 -10   0   1 0.06021 0.23802  10
 -10   0   1 -0.2456 0.18721  14
  10   0  -1 0.32008 0.33549  11
  -9   0   1 71.6992 1.88429  14
  -9   0   1 73.1260 1.91016  12
  -9   0   1 68.0178 1.51439   8
  -9   0   1 73.6087 1.86354   9
  -9   0   1 71.9551 2.03334  10
  -9   0   1 70.1770 2.46927  11
   9   0  -1 71.1709 2.27980  11
  -8   0   1 0.30012 0.20604  14
  -8   0   1 0.09678 0.19651  12
  -8   0   1 0.15503 0.22223  10
   8   0  -1 0.33957 0.29551  11
  -8   0   1 0.13569 0.08382   8
  -8   0   1 0.16986 0.18729   9
   7   0  -1 33.2477 1.25361  11
  -7   0   1 33.4697 1.11353  10
  -7   0   1 29.7369 3.34990   7
  -7   0   1 31.1332 1.21713  11
  -7   0   1 35.0728 4.15963   5
  -7   0   1 31.7338 0.97203   9
  -7   0   1 32.4635 0.98359  14
  -7   0   1 34.0115 3.55737   3
  -7   0   1 33.3352 3.61507   4
  -6   0   1 -0.0962 1.15071   7
  -6   0   1 0.20190 0.05760  15
   6   0  -1 0.13129 0.20383  11
  -6   0   1 -1.4730 1.03292   4
  -6   0   1 -1.9491 1.03381   3
  -6   0   1 0.03933 0.16744  11
  -6   0   1 1.79318 1.27511   5
  -6   0   1 0.27574 0.14207  14
   6   0  -1 0.37532 0.57280   6
   5   0  -1 3.48828 0.67406   6
  -5   0   1 3.66398 1.19854   4
  -5   0   1 4.18098 0.27843  14
  -5   0   1 3.71993 1.35462   7
   5   0  -1 4.80724 0.41039  11
  -5   0   1 4.17934 0.45397  11
  -5   0   1 3.23598 1.30225   3
  -5   0   1 4.12724 0.16096  15
   4   0  -1 1.37330 0.44813   2
  -4   0   1 0.03653 0.11006  11
  -4   0   1 0.47643 0.35341   1
   4   0  -1 0.14145 0.05407  13
  -4   0   1 0.30951 0.06427  13
   4   0  -1 -0.2660 0.42239   6
  -4   0   1 0.37270 0.32216   2
  -4   0   1 0.73374 0.42010   1
  -4   0   1 0.12819 0.08824  14
   4   0  -1 0.17527 0.12759  11
  -3   0   1 541.426 11.5086   1
  -3   0   1 544.392 10.3475  13
  -3   0   1 555.128 11.4815   2
  -3   0   1 537.883 12.2894   7
  -3   0   1 549.177 11.0715   6
  -3   0   1 556.635 11.3961   1
   3   0  -1 560.124 11.5275   2
   3   0  -1 479.367 12.2567   6
  -2   0   1 0.30167 0.25828   7
  -2   0   1 -0.0236 0.23004   1
   2   0  -1 0.22128 0.26079   2
  -2   0   1 -0.0683 0.26937   6
  -2   0   1 -0.1505 0.21751   2
   2   0  -1 0.26737 0.05573  15
  -2   0   1 0.19261 0.05870   8
  -2   0   1 0.18639 0.05284  14
  -2   0   1 0.11602 0.05767  13
  -2   0   1 0.10579 0.08122  11
  -2   0   1 0.17704 0.05073  15
   2   0  -1 0.15324 0.08938  11
  -1   0   1 242.106 5.95392   5
  -1   0   1 247.332 5.87385   6
  -1   0   1 249.460 5.52561   4
  -1   0   1 247.994 5.80695   2
   1   0  -1 250.954 5.77120   1
   1   0  -1 248.272 5.97318   5
  -1   0   1 250.658 5.73779   1
   1   0  -1 244.571 5.54663   4
   1   0  -1 249.367 5.87701   6
   1   0   1 1489.17 28.9938   3
   1   0   1 1515.83 29.5994   5
  -1   0  -1 1485.63 29.2402   6
   1   0   1 1484.37 29.3787   2
  -1   0  -1 1497.66 29.2849   2
   1   0   1 1443.15 31.1541   4
   1   0   1 1513.52 29.2303   1
   1   0   1 1469.71 29.3043   6
  -1   0  -1 1493.78 29.2374   1
  -1   0  -1 1499.90 28.9601   3
  -1   0  -1 1492.74 29.5120   5
  -1   0  -1 1478.87 30.2248   4
   2   0   1 0.58371 0.65394   4
  -2   0  -1 0.25388 0.07776  12
  -2   0  -1 -0.1226 0.19380   6
   2   0   1 -0.1210 0.44034   5
  -2   0  -1 0.25408 0.37455   5
  -2   0  -1 0.04315 0.06163  10
   2   0   1 0.30024 0.28574   1
   2   0   1 -0.4509 0.27485   6
  -2   0  -1 -0.2571 0.27908   2
   2   0   1 0.12414 0.39113   3
  -2   0  -1 0.44228 0.33603   3
   2   0   1 0.56872 0.30026   2
  -2   0  -1 0.76479 0.55172   4
   2   0   1 0.03057 0.07794  11
   2   0   1 0.21565 0.05923  13
   3   0   1 2.52339 0.36052   1
   3   0   1 2.07413 0.23010  11
   3   0   1 2.33191 0.49562   6
  -3   0  -1 1.82338 0.21681  11
  -3   0  -1 2.15405 0.10368  15
   3   0   1 1.99248 0.40276   1
  -3   0  -1 1.55418 0.82622   7
   3   0   1 1.48086 0.35253   2
  -3   0  -1 1.91889 0.17553  10
  -3   0  -1 2.14565 0.36986   2
  -3   0  -1 0.49479 0.64397   4
   3   0   1 1.85509 0.79217   5
  -3   0  -1 2.14253 0.78541   5
  -3   0  -1 2.44708 0.11034  13
  -3   0  -1 1.95396 0.17442  12
   3   0   1 2.18988 0.09686  13
  -3   0  -1 2.38851 0.82025   3
  -3   0  -1 2.05345 0.19856   9
   4   0   1 0.53007 0.18420  11
  -4   0  -1 0.56529 0.15726   9
  -4   0  -1 0.53606 0.91750   4
  -4   0  -1 0.32736 0.13094  12
  -4   0  -1 0.52218 0.74280   5
   4   0   1 0.32874 0.45160   6
  -4   0  -1 0.30592 0.15938  11
  -4   0  -1 0.24536 0.12741  10
  -4   0  -1 1.14117 1.00262   7
  -4   0  -1 -0.2107 0.67278   3
   5   0   1 148.527 3.28783  11
  -5   0  -1 139.075 6.72366   4
  -5   0  -1 150.846 6.92120   7
  -5   0  -1 142.407 3.08248  10
  -5   0  -1 146.481 3.14946  14
  -5   0  -1 152.802 6.17575   5
  -5   0  -1 137.295 3.47119  11
  -5   0  -1 148.783 3.07389  12
   5   0   1 138.150 3.36994   6
  -5   0  -1 140.543 5.75535   3
  -5   0  -1 146.615 3.11332   9
  -6   0  -1 0.41227 0.17658  12
  -6   0  -1 0.86361 0.23067  14
  -6   0  -1 0.62408 0.24217  11
  -6   0  -1 0.94050 0.21907   9
  -6   0  -1 -0.6636 1.07204   5
  -6   0  -1 0.59001 0.19389  10
  -6   0  -1 0.99051 1.24413   7
   6   0   1 0.73134 0.27038  11
  -6   0  -1 -0.5433 1.11851   3
  -6   0  -1 1.41703 1.35404   4
  -7   0  -1 0.83635 1.41381   5
  -7   0  -1 0.39202 1.40947   3
  -7   0  -1 1.19663 0.25260   9
  -7   0  -1 0.89366 0.25182  14
  -7   0  -1 1.04926 0.24004  10
  -7   0  -1 1.12620 0.31133  11
  -7   0  -1 1.05827 0.24404  12
   7   0   1 1.17713 0.32551  11
  -7   0  -1 0.80855 1.67444   4
  -7   0  -1 1.26710 2.03097   7
  -8   0  -1 -0.0586 0.18021   9
  -8   0  -1 0.24033 0.20375  10
   8   0   1 -0.1220 0.23684  11
  -8   0  -1 0.00060 0.20064  14
  -9   0  -1 82.4540 2.24321  14
  -9   0  -1 84.3771 2.17865   9
  -9   0  -1 82.2511 2.12340  12
  -9   0  -1 82.1476 2.17415  10
 -10   0  -1 0.16823 0.25994  14
 -10   0  -1 0.07422 0.23430   9
 -10   0  -1 0.04165 0.22669  12
 -10   0  -1 0.21289 0.25074  10
 -11   0  -1 86.3940 2.39505  10
 -11   0  -1 87.4704 2.39982   9
 -11   0  -1 91.4148 2.53084  14
 -11   0  -1 87.6269 2.34306  12
 -12   0  -1 0.52810 0.33812  12
 -12   0  -1 0.73883 0.35429  14
 -12   0  -1 0.35139 0.31806   9
 -12   0  -1 0.95640 0.36981  10
 -13   0  -1 173.299 4.33284  10
 -13   0  -1 174.944 4.23634   9
 -13   0  -1 174.146 4.40103  14
 -14   0  -1 -0.1320 0.33347  14
 -14   0  -1 0.17593 0.46776  12
 -14   0  -1 0.22441 0.33658   9
 -14  -1   1 21.2148 1.13833  10
 -14  -1   1 20.4332 1.19648  12
 -14   1   1 20.5040 1.18698  10
 -14   1   1 20.6673 1.03336   9
 -14   1   1 21.3195 1.10301  12
 -13  -1   1 0.04719 0.28624  14
 -13  -1   1 0.30209 0.28475  12
 -13  -1   1 -0.4017 0.21279   9
 -13  -1   1 0.14630 0.34759  10
 -13   1   1 0.19973 0.28795   9
 -13   1   1 -0.2090 0.24272  14
 -13   1   1 0.24479 0.32214  12
 -13   1   1 -0.1545 0.27417  10
 -12  -1   1 36.8808 1.35348  14
 -12  -1   1 35.1227 1.25711  12
 -12  -1   1 35.8218 1.23105   9
 -12  -1   1 35.7498 1.44016  10
 -12   1   1 34.0677 1.28876  14
 -12   1   1 33.9981 1.44784  10
 -12   1   1 37.6193 1.33767   9
 -12   1   1 35.6341 1.37509  12
 -11  -1   1 0.72500 0.15595   8
 -11  -1   1 1.05052 0.29649   9
 -11  -1   1 0.60748 0.31270  10
 -11  -1   1 0.44527 0.26611  12
 -11  -1   1 0.70208 0.29913  14
 -11   1   1 0.41859 0.32962  10
 -11   1   1 0.12123 0.26608  12
 -11   1   1 0.34595 0.12473   8
 -11   1   1 0.46785 0.26515  14
  11   1  -1 0.23346 0.39494  11
 -11   1   1 0.69627 0.30017   9
 -10  -1   1 200.119 4.62098  10
 -10  -1   1 202.797 4.40844  12
 -10  -1   1 198.484 4.07378   8
 -10  -1   1 204.402 4.49078  14
 -10   1   1 195.840 4.01029   8
 -10   1   1 203.688 4.67831  10
 -10   1   1 204.486 4.68531  14
 -10   1   1 202.547 4.47522   9
 -10   1   1 200.209 4.52622  12
  10   1  -1 201.540 5.01073  11
  -9  -1   1 17.1467 0.69415   9
  -9  -1   1 18.3032 0.79031  12
  -9  -1   1 15.4061 0.74567  14
  -9  -1   1 17.1726 0.53020   8
  -9  -1   1 16.4444 1.15806  11
  -9  -1   1 16.8911 0.84832  10
  -9   1   1 15.4784 0.74747   9
  -9   1   1 16.4288 0.86203  10
  -9   1   1 16.2123 0.79341  12
  -9   1   1 15.7405 0.47957   8
   9   1  -1 16.9389 1.03699  11
  -9   1   1 15.8392 0.73071  14
  -8  -1   1 521.874 10.1320   9
  -8  -1   1 510.796 10.2228  14
  -8  -1   1 517.139 10.1880  12
   8  -1  -1 520.294 10.6603  11
  -8  -1   1 500.041 9.88567   8
  -8   1   1 491.278 11.9287  11
  -8   1   1 508.429 9.85796   8
  -8   1   1 505.115 10.2365   9
  -8   1   1 516.083 10.1950  14
  -8   1   1 508.542 10.2901  12
  -8   1   1 511.218 10.4156  10
   8   1  -1 530.990 10.6918  11
  -7  -1   1 45.6918 4.16352   7
  -7  -1   1 46.7428 4.18707   3
  -7  -1   1 47.9614 0.97058  15
  -7  -1   1 42.5574 3.67905   5
  -7  -1   1 48.9148 1.05887   8
  -7  -1   1 48.4324 1.31381  14
   7  -1  -1 48.2816 1.58402  11
  -7  -1   1 49.4524 1.24925   9
  -7  -1   1 47.7571 3.91910   4
  -7  -1   1 44.6114 1.54453  11
  -7   1   1 47.8911 0.98095  15
  -7   1   1 48.3186 0.97766  15
   7   1  -1 52.0914 1.62331  11
  -7   1   1 48.7429 4.44950   4
  -7   1   1 47.3017 4.40784   3
   7   1  -1 48.2587 1.93368   6
  -7   1   1 47.2859 1.04501   8
  -7   1   1 46.8445 1.27592  14
  -7   1   1 46.5252 4.07696   7
  -7   1   1 48.8955 1.59809  11
   7   1  -1 50.5130 2.02011   6
  -7   1   1 49.1643 4.24444   5
  -7   1   1 46.0946 1.42742  10
  -6  -1   1 2.76798 0.29211  14
  -6  -1   1 3.01383 0.26271   9
  -6  -1   1 2.10028 0.33333  11
  -6  -1   1 4.14987 1.59949   3
  -6  -1   1 1.17773 1.01545   5
  -6  -1   1 2.80492 1.17925   4
   6  -1  -1 3.04998 0.40480  11
   6  -1  -1 2.09702 1.05379   6
  -6  -1   1 1.54014 1.21257   7
  -6  -1   1 2.98045 0.14932  15
  -6   1   1 3.69629 1.47880   3
  -6   1   1 3.54494 0.29050  14
  -6   1   1 5.91346 1.65189   7
  -6   1   1 0.82670 1.36654   5
  -6   1   1 3.13104 0.16155   8
  -6   1   1 2.77705 0.15378  15
  -6   1   1 1.23353 1.36086   4
  -6   1   1 3.04935 0.15598  15
  -6   1   1 3.09229 0.16980   8
  -6   1   1 3.28115 0.35849  10
  -6   1   1 2.61101 0.35787  11
  -5  -1   1 887.263 20.3367   4
  -5  -1   1 857.942 17.0694  11
  -5  -1   1 861.932 16.7025   9
  -5  -1   1 859.029 16.5741  15
   5  -1  -1 861.519 16.5285  13
   5  -1  -1 870.949 18.2708   6
  -5  -1   1 859.480 16.5709  13
  -5  -1   1 869.832 20.8943   7
  -5  -1   1 859.025 17.6015   1
  -5   1   1 862.514 20.3608   7
   5   1  -1 884.869 18.5420   6
  -5   1   1 889.220 17.6675   2
  -5   1   1 895.276 21.6881   3
  -5   1   1 852.987 16.5757  13
   5   1  -1 840.192 16.5236  13
  -5   1   1 883.775 16.5790   8
   5   1  -1 881.458 17.6972   2
  -5   1   1 869.091 17.6957   1
  -5   1   1 856.791 17.0509  11
   5   1  -1 864.911 16.5252  13
  -5   1   1 884.263 17.6397   2
  -5   1   1 877.509 16.5675   8
  -5   1   1 866.930 16.5829  13
  -5   1   1 882.287 17.6342   1
   4  -1  -1 805.829 17.1350   2
  -4  -1   1 802.942 19.0110   7
   4  -1  -1 793.982 17.2700   6
   4  -1  -1 823.306 15.6416  13
  -4  -1   1 829.331 17.0379   1
   4  -1  -1 824.710 15.5842  15
  -4  -1   1 819.853 15.6539  13
  -4  -1   1 816.932 18.3341   4
   4   1  -1 841.953 17.0169   1
  -4   1   1 821.919 16.1954   6
  -4   1   1 807.504 15.6365   8
   4   1  -1 818.928 15.6299  13
  -4   1   1 796.926 15.6215   8
   4   1  -1 841.242 17.1764   2
  -4   1   1 826.602 17.2317   1
   4   1  -1 835.988 17.5374   6
  -4   1   1 791.422 19.6512   3
  -4   1   1 837.543 16.2526   6
   4   1  -1 822.491 18.9621   7
   4   1  -1 836.724 15.6490  13
  -3  -1   1 0.46755 0.38565   6
  -3  -1   1 0.08114 0.35547   1
  -3  -1   1 0.18063 0.08259  14
  -3  -1   1 0.20046 0.07557  13
  -3  -1   1 0.14514 0.10978  11
   3  -1  -1 0.36990 0.40327   1
  -3  -1   1 0.30343 0.07907   8
  -3  -1   1 0.35477 0.36685   2
  -3  -1   1 0.15535 0.06286   9
  -3  -1   1 -0.0480 0.35047   4
  -3  -1   1 0.31252 0.49333   7
  -3   1   1 -0.1091 0.56657   3
   3   1  -1 0.72431 0.55933   7
  -3   1   1 -0.0731 0.36855   6
  -3   1   1 0.17623 0.06388   8
   3   1  -1 0.14757 0.11014  11
  -3   1   1 0.11552 0.42353   1
  -3   1   1 0.63556 0.40654   2
  -3   1   1 0.21686 0.06663  15
  -3   1   1 0.31992 0.07885  13
   3   1  -1 0.13340 0.05150  15
   3   1  -1 -0.6701 0.30591   1
   3   1  -1 0.36365 0.09465  14
   2  -1  -1 3658.95 70.7424   6
  -2  -1   1 3633.66 69.7702   4
  -2  -1   1 3669.67 70.7422   6
  -2  -1   1 3608.00 70.6972   2
  -2  -1   1 3687.66 70.6876   5
   2  -1  -1 3650.43 70.8673   1
  -2  -1   1 3603.61 70.9078   7
   2  -1  -1 3627.53 70.8000   2
  -2  -1   1 3493.63 70.7328   1
   2   1  -1 3688.12 70.9382   6
  -2   1   1 3601.47 72.9082   3
   2   1  -1 3740.69 70.6264   1
   2   1  -1 3626.06 71.0065   7
   2   1  -1 3648.44 70.7541   2
  -2   1   1 3731.27 70.3124   7
  -2   1   1 3647.56 70.8117   2
  -2   1   1 3623.81 70.6384   6
  -2   1   1 3650.99 70.8939   1
   1  -1  -1 503.102 10.2656   7
  -1  -1   1 490.896 11.0873   6
  -1  -1   1 485.500 10.8780   2
  -1  -1   1 493.616 10.3109   5
  -1  -1   1 490.226 10.6615   7
   1  -1  -1 496.802 11.2479   4
  -1  -1   1 496.736 10.8502   1
   1  -1  -1 497.434 10.9488   6
  -1  -1   1 485.384 11.3957   3
   1   1  -1 494.943 10.6976   7
  -1   1   1 465.651 11.2088   4
   1   1  -1 495.337 10.3505   5
   1   1  -1 496.556 10.8970   3
  -1   1   1 498.311 11.0419   2
  -1   1   1 498.472 11.0487   1
  -1   1   1 488.491 10.2422   7
   1   1  -1 510.450 10.8690   1
   1   1  -1 504.335 11.1256   6
  -1   1   1 495.486 10.9224   6
  -1   1   1 492.884 10.9403   3
   0  -1   1 229.619 5.80490   1
   0  -1   1 237.045 5.83190   2
   0  -1  -1 231.223 5.90583   2
   0  -1  -1 231.766 5.75980   7
   0  -1  -1 231.594 5.80989   6
   0  -1   1 229.638 5.95158   6
   0  -1  -1 231.650 5.93710   1
   0  -1  -1 234.181 5.44229   5
   0  -1   1 235.013 5.74469   7
   0  -1  -1 224.102 5.84847   4
   0  -1   1 225.582 5.43273   3
   0  -1  -1 233.281 5.07358   3
   0   1   1 232.542 5.48021   5
   0   1   1 224.584 5.70440   7
   0   1   1 230.980 5.07534   3
   0   1  -1 233.184 5.96843   6
   0   1   1 238.770 5.94694   1
   0   1  -1 234.401 5.76795   7
   0   1  -1 227.346 5.74206   1
   0   1  -1 235.860 5.45002   3
   0   1   1 222.841 4.46835  12
   0   1  -1 227.914 5.43178   5
   0   1   1 230.666 5.87818   4
   0   1   1 233.723 5.94018   2
   1  -1   1 2261.85 43.1494   1
  -1  -1  -1 2247.08 43.7901   4
  -1  -1  -1 2169.08 43.0220   6
  -1  -1  -1 2207.17 43.2800   2
   1  -1   1 2214.39 43.5999   5
  -1  -1  -1 2218.93 44.0740   7
   1  -1   1 2223.86 43.4345   6
   1  -1   1 2124.34 43.1630   2
  -1  -1  -1 2155.31 43.2809   1
  -1  -1  -1 2200.45 42.5142   5
   1   1   1 2201.77 43.2497   6
  -1   1  -1 2186.12 43.5027   5
  -1   1  -1 2168.52 43.1567   2
   1   1   1 2181.45 43.8086   4
   1   1   1 2223.13 42.5044   5
  -1   1  -1 2210.45 43.3724   6
   1   1   1 2187.40 43.2686   2
   1   1   1 2192.75 44.0656   7
  -1   1  -1 2188.44 43.0750   1
   1   1   1 2203.55 43.3002   1
  -1   1  -1 2156.66 42.9763   3
  -2  -1  -1 1167.56 23.8722   3
  -2  -1  -1 1173.38 24.2466   1
  -2  -1  -1 1209.65 23.8971   6
  -2  -1  -1 1195.01 24.2410   2
   2  -1   1 1208.35 24.9333   3
  -2  -1  -1 1207.37 26.0678   7
   2  -1   1 1204.52 24.1109   1
   2  -1   1 1204.76 24.1806   2
   2  -1   1 1209.68 24.4106   6
  -2  -1  -1 1182.71 24.1159   5
  -2  -1  -1 1193.83 25.4678   4
   2  -1   1 1209.94 25.6312   5
  -2   1  -1 1192.59 24.1374   6
  -2   1  -1 1182.52 24.0666   1
   2   1   1 1212.62 24.1854   6
  -2   1  -1 1182.71 24.7474   3
   2   1   1 1196.15 24.2303   2
  -2   1  -1 1195.69 25.3964   5
  -2   1  -1 1201.03 24.1746   2
   2   1   1 1200.86 24.2355   1
   2   1   1 1198.36 25.5113   4
   2   1   1 1184.99 25.9198   7
  -2   1  -1 1181.50 26.0959   4
   3  -1   1 9.20092 0.89479   1
  -3  -1  -1 10.4119 0.29155  15
  -3  -1  -1 9.51109 1.18798   3
   3  -1   1 9.45599 0.28719  13
   3  -1   1 9.77179 0.39390  10
   3  -1   1 9.46176 1.54864   3
  -3  -1  -1 10.9434 1.17192   5
  -3  -1  -1 9.88745 0.29216  13
  -3  -1  -1 10.1749 0.37132   9
   3  -1   1 9.84872 0.24865  15
  -3  -1  -1 10.6673 0.42435  14
  -3  -1  -1 10.7096 0.44117  11
   3  -1   1 9.51586 1.08922   6
  -3  -1  -1 10.6301 1.64214   7
  -3  -1  -1 12.2335 0.91600   2
   3  -1   1 9.85274 1.68270   5
  -3  -1  -1 10.3580 0.96401   1
   3  -1   1 10.0665 0.92395   2
  -3  -1  -1 9.93297 0.32962  12
  -3  -1  -1 9.93410 1.57327   4
   3   1   1 10.7286 0.92946   1
   3   1   1 11.0288 0.40135   9
   3   1   1 10.1969 0.26230  15
  -3   1  -1 10.2995 1.36089   3
   3   1   1 10.1722 0.28682  13
   3   1   1 10.6064 0.28805  13
  -3   1  -1 9.32193 0.24107   8
  -3   1  -1 10.2659 1.49439   5
  -3   1  -1 10.7049 0.85506   2
  -3   1  -1 9.40767 0.28288  13
   3   1   1 12.6989 1.98290   7
  -3   1  -1 10.7072 1.85173   4
   3   1   1 10.5370 0.44687  11
  -3   1  -1 10.1082 0.38411  10
   3   1   1 10.5017 0.24437  15
   3   1   1 11.1350 0.96738   2
  -3   1  -1 10.9381 0.94234   1
  -3   1  -1 9.95413 0.24900   8
  -3   1  -1 8.49732 0.64350   6
  -3   1  -1 8.69448 0.69213   6
   3   1   1 12.4871 1.86075   4
  -3   1  -1 9.02456 0.42791  11
  -3   1  -1 9.20658 0.38373  12
  -3   1  -1 9.22833 0.27728  15
   3   1   1 9.98463 0.95047   6
  -3   1  -1 9.47734 0.30152  13
   3   1   1 12.5140 1.47800   5
  -4  -1  -1 727.903 14.2333  11
  -4  -1  -1 729.518 16.7685   3
  -4  -1  -1 731.758 14.1573  14
  -4  -1  -1 723.549 14.0114  12
   4  -1   1 729.003 13.8505  13
   4  -1   1 751.118 14.8880   1
   4  -1   1 723.854 17.7375   3
  -4  -1  -1 705.728 14.0629   9
  -4  -1  -1 733.978 16.8403   5
   4  -1   1 734.973 15.4650   6
  -4  -1  -1 719.669 18.8252   7
  -4  -1  -1 708.503 18.1213   4
  -4  -1  -1 714.218 13.8727  13
  -4   1  -1 701.000 17.2342   3
   4   1   1 731.455 14.7868   2
  -4   1  -1 738.524 14.8071   2
  -4   1  -1 721.579 17.8943   5
   4   1   1 754.641 14.7435   1
   4   1   1 762.182 18.5747   4
  -4   1  -1 721.299 14.8003   2
  -4   1  -1 721.838 18.9318   4
   4   1   1 748.013 13.8458  13
   4   1   1 738.406 14.7036   1
  -4   1  -1 716.663 14.7444   1
  -4   1  -1 718.983 13.8859  13
  -4   1  -1 724.454 13.8879  15
   4   1   1 735.459 15.2695   6
  -4   1  -1 728.213 13.8841  15
  -4   1  -1 725.834 13.8804  13
   4   1   1 735.895 14.8054   2
   4   1   1 727.306 13.8400  13
  -4   1  -1 716.716 14.2571  11
  -5  -1  -1 9.70721 1.63498   5
  -5  -1  -1 8.61707 0.41810  10
  -5  -1  -1 9.38184 2.09918   7
  -5  -1  -1 14.2728 2.37741   4
  -5  -1  -1 9.29801 0.26111  15
  -5  -1  -1 8.06586 1.50540   3
  -5  -1  -1 7.77466 0.40999   9
  -5  -1  -1 9.84195 0.64480  11
   5  -1   1 9.09897 1.05774   6
  -5  -1  -1 8.79317 0.48491  14
  -5  -1  -1 9.33057 0.39998  12
   5   1   1 10.0078 0.56486  11
  -5   1  -1 9.51656 2.21488   4
  -5   1  -1 11.1179 2.28834   7
  -5   1  -1 9.57785 0.26800  15
  -5   1  -1 9.40538 0.25916  15
  -5   1  -1 8.30174 0.44282  12
  -5   1  -1 7.33656 1.61895   3
  -5   1  -1 9.16715 0.46588  10
   5   1   1 9.71584 1.06687   6
  -5   1  -1 10.8122 1.95330   5
  -5   1  -1 8.36819 0.52997  11
  -6  -1  -1 55.1534 1.39588  10
  -6  -1  -1 55.7443 1.48444  14
  -6  -1  -1 55.9565 1.40142   9
  -6  -1  -1 53.2627 3.63247   5
  -6  -1  -1 51.9731 4.34027   4
  -6  -1  -1 51.9867 1.58170  11
  -6  -1  -1 54.8462 1.34424  12
  -6  -1  -1 54.7247 4.59758   7
  -6  -1  -1 48.1699 3.57414   3
   6   1   1 54.4714 1.61465  11
  -6   1  -1 49.1771 4.20796   7
  -6   1  -1 54.0933 1.45858   9
  -6   1  -1 50.3279 3.71262   3
  -6   1  -1 53.3948 1.60935  11
  -6   1  -1 53.7691 1.42556  12
   6   1   1 51.3965 1.83182   6
   6   1   1 52.7300 1.80248   6
  -6   1  -1 51.8864 1.42215  10
  -6   1  -1 47.5791 3.91698   5
  -6   1  -1 54.1818 4.61201   4
  -7  -1  -1 66.3789 6.45747   7
  -7  -1  -1 62.4700 5.18071   4
  -7  -1  -1 68.3179 2.03580  11
  -7  -1  -1 73.1935 1.90493  14
  -7  -1  -1 72.6747 1.74006  12
  -7  -1  -1 65.8298 4.45632   5
  -7  -1  -1 71.2453 1.78780   9
  -7  -1  -1 70.9493 4.62837   3
  -7  -1  -1 70.8103 1.80179  10
  -7   1  -1 75.0782 1.85209  12
  -7   1  -1 73.9891 5.23887   5
  -7   1  -1 69.2261 5.58360   7
   7   1   1 70.8899 2.06116  11
  -7   1  -1 74.7299 2.11022  11
  -7   1  -1 70.1081 1.85973   9
  -7   1  -1 63.4300 5.46699   4
  -7   1  -1 73.4735 1.88705  14
  -7   1  -1 73.6584 4.93073   3
  -7   1  -1 72.0762 1.85540  10
  -8  -1  -1 11.2932 0.70606   9
  -8  -1  -1 11.2895 0.60561  10
  -8  -1  -1 12.8985 0.69874  14
  -8  -1  -1 11.6746 0.57283  12
  -8   1  -1 11.7883 0.67529  14
  -8   1  -1 12.3492 0.67333   9
  -8   1  -1 12.5781 0.65000  12
  -8   1  -1 10.6116 0.64236  10
   8   1   1 11.1403 0.80340  11
  -8   1  -1 10.7197 0.33934   8
  -8   1  -1 12.0512 0.90370  11
  -9  -1  -1 3.09902 0.40499   9
  -9  -1  -1 3.42017 0.17617   8
  -9  -1  -1 2.50825 0.42156  14
  -9  -1  -1 2.85438 0.36841  12
  -9  -1  -1 3.25162 0.41043  10
  -9  -1  -1 3.62528 0.71132  11
  -9   1  -1 3.49706 0.45033   9
  -9   1  -1 3.03063 0.40535  12
  -9   1  -1 2.77477 0.40980  10
  -9   1  -1 3.15145 0.44658  14
   9   1   1 3.75881 0.58712  11
  -9   1  -1 2.88977 0.20723   8
 -10  -1  -1 37.1377 1.28729  10
 -10  -1  -1 37.9674 1.28514   9
 -10  -1  -1 39.1378 1.40552  14
 -10  -1  -1 36.6555 0.82792   8
 -10  -1  -1 39.1810 1.23379  12
 -10   1  -1 35.2795 1.35023  14
 -10   1  -1 37.7682 1.34336  10
 -10   1  -1 38.3185 1.35795   9
 -10   1  -1 35.8935 0.89326   8
  10   1   1 38.1746 1.62762  11
 -10   1  -1 37.1760 1.30698  12
 -11  -1  -1 3.88270 0.49776   9
 -11  -1  -1 2.95135 0.44353  10
 -11  -1  -1 3.70108 0.54490  14
 -11  -1  -1 3.99236 0.46187  12
 -11   1  -1 4.23720 0.51973  12
 -11   1  -1 4.45262 0.55698  10
 -11   1  -1 4.25115 0.56276  14
 -11   1  -1 4.89490 0.58188   9
 -12  -1  -1 120.771 3.24723  14
 -12  -1  -1 119.118 3.05295  10
 -12  -1  -1 119.812 2.96266  12
 -12  -1  -1 123.076 3.08455   9
 -12   1  -1 120.551 3.09306  12
 -12   1  -1 122.024 3.16240   9
 -12   1  -1 116.692 3.13502  10
 -12   1  -1 119.813 3.21328  14
 -13  -1  -1 26.5483 1.18581  10
 -13  -1  -1 27.2054 1.22510   9
 -13  -1  -1 27.2280 1.33131  14
 -13  -1  -1 28.7749 1.16806  12
 -13   1  -1 26.7793 1.24981   9
 -13   1  -1 28.9495 1.26553  12
 -13   1  -1 26.8717 1.24655  10
 -13   1  -1 27.2750 1.49183  14
 -14  -1  -1 51.9226 1.93785  14
 -14   1  -1 52.1073 1.83686  10
 -14   1  -1 52.7183 1.86948   9
 -14   1  -1 51.7037 1.81284  12
 -14   1  -1 49.3810 2.35675  14
 -14  -2   1 8.17842 0.75540  10
 -14   2   1 7.94404 0.70677   9
 -14   2   1 8.54624 0.78357  12
 -14   2   1 8.11606 0.81476  10
 -13  -2   1 45.1335 1.44112  12
 -13  -2   1 46.7701 1.43948   9
 -13  -2   1 46.3179 1.63379  14
 -13  -2   1 44.6842 1.69496  10
 -13   2   1 43.4269 1.61828   9
 -13   2   1 44.7660 1.67335  12
 -13   2   1 42.7641 1.73458  10
 -13   2   1 46.6644 1.57258  14
 -12  -2   1 10.9675 0.62275   9
 -12  -2   1 10.8658 0.64683  12
 -12  -2   1 10.9080 0.78058  10
 -12  -2   1 9.86457 0.73125  14
 -12   2   1 9.58210 1.06543  10
  12   2  -1 9.37496 1.00735  11
 -12   2   1 12.4762 0.74347  14
 -12   2   1 10.9205 0.74838   9
 -12   2   1 10.8108 0.93044  12
 -11  -2   1 43.7211 1.35965  12
 -11  -2   1 44.5825 1.51407  14
 -11  -2   1 44.0134 1.57250  10
 -11  -2   1 43.7811 1.21232   8
 -11  -2   1 45.3884 1.35130   9
 -11   2   1 43.3562 1.13427   8
 -11   2   1 48.1531 1.55105   9
  11   2  -1 45.7689 1.92183  11
 -11   2   1 44.3640 1.45250  14
 -11   2   1 46.6683 1.58767  12
 -11   2   1 45.5300 1.65872  10
 -10  -2   1 1.11218 0.34130  10
 -10  -2   1 1.70820 0.37243  14
 -10  -2   1 1.08540 0.25421   9
 -10  -2   1 1.38482 0.23905   8
 -10   2   1 0.65390 0.28169   9
 -10   2   1 0.30413 0.26966  12
  10   2  -1 0.66554 0.41922  11
 -10   2   1 1.28885 0.37129  10
 -10   2   1 0.83494 0.17130   8
 -10   2   1 0.92152 0.34097  14
  -9  -2   1 11.1897 0.54353   9
  -9  -2   1 10.2514 0.55745  12
  -9  -2   1 11.0297 0.57363   8
  -9  -2   1 10.9160 0.68413  10
  -9   2   1 10.3046 0.67201  12
  -9   2   1 10.7172 0.74769  10
  -9   2   1 10.2280 0.59046  14
  -9   2   1 11.2279 0.67825   9
  -9   2   1 10.2457 0.41937   8
   9   2  -1 12.3440 0.89240  11
  -8  -2   1 73.8005 1.73413   9
  -8  -2   1 73.1448 1.88417  14
  -8  -2   1 73.6372 1.76220  12
  -8  -2   1 74.5712 2.96145  11
  -8   2   1 72.9961 1.47052  15
  -8   2   1 71.0216 2.01003  10
  -8   2   1 71.3388 1.46263  15
   8   2  -1 74.6287 2.21450  11
  -8   2   1 70.5455 2.22053  11
  -8   2   1 64.3612 1.81986   8
  -8   2   1 72.9418 1.83431  14
  -8   2   1 70.8286 1.94932  12
  -7  -2   1 439.034 8.57403   9
  -7  -2   1 432.211 12.5916   5
  -7  -2   1 431.527 8.40149  15
  -7  -2   1 435.221 8.60576  12
  -7  -2   1 434.589 9.06815  11
  -7  -2   1 426.200 8.54186   8
  -7  -2   1 454.718 14.3228   7
  -7  -2   1 438.275 8.74290  14
  -7  -2   1 429.206 12.8267   4
  -7   2   1 437.878 8.48375  15
  -7   2   1 431.818 8.41414  15
  -7   2   1 432.177 8.32736  13
  -7   2   1 433.387 14.4540   3
  -7   2   1 438.424 8.33195  13
   7   2  -1 444.105 9.11146  11
  -7   2   1 428.570 9.11131  11
  -7   2   1 447.734 14.9077   5
  -7   2   1 435.247 13.5107   7
  -6  -2   1 288.410 10.1426   7
  -6  -2   1 282.631 6.06905  11
  -6  -2   1 287.641 8.99392   4
  -6  -2   1 289.078 5.81305  14
  -6  -2   1 298.949 9.02835   5
  -6  -2   1 283.964 5.65365   9
  -6  -2   1 284.460 5.55715  13
  -6  -2   1 289.398 7.19729   1
   6  -2  -1 282.861 7.76012   6
  -6  -2   1 287.574 5.64788   8
  -6  -2   1 281.063 5.56043  15
  -6   2   1 282.758 5.95856  10
  -6   2   1 285.023 7.10553   2
   6   2  -1 289.369 6.09394  11
  -6   2   1 275.007 7.06985   1
  -6   2   1 283.723 5.58290  15
   6   2  -1 297.198 8.21438   6
  -6   2   1 298.497 10.8840   5
   6   2  -1 285.380 5.50526  13
  -6   2   1 288.615 7.06789   2
  -6   2   1 286.107 10.5517   3
   6   2  -1 283.439 5.50036  13
  -6   2   1 285.729 5.57013  13
  -6   2   1 281.391 5.56838  15
  -6   2   1 271.029 7.02045   1
  -6   2   1 278.514 5.59641   8
  -6   2   1 280.975 6.10387  11
  -6   2   1 282.207 5.56491  13
   6   2  -1 285.839 7.13012   2
   6   2  -1 283.211 6.92309   1
  -5  -2   1 81.4511 3.79164   4
   5  -2  -1 76.4772 3.29139   1
  -5  -2   1 79.7092 1.68551   9
  -5  -2   1 76.3901 1.99499  11
  -5  -2   1 80.9806 1.67912  13
  -5  -2   1 78.8996 1.81865  14
  -5  -2   1 85.5726 4.68867   7
  -5  -2   1 82.3770 3.24566   1
  -5  -2   1 79.3999 1.65455  15
   5  -2  -1 76.1250 1.64380  13
  -5   2   1 74.2503 4.62309   3
  -5   2   1 76.4954 1.92645  10
  -5   2   1 73.8721 1.66796  13
  -5   2   1 71.8774 3.05379   2
   5   2  -1 78.0263 1.57266  15
  -5   2   1 76.1461 2.52274   6
   5   2  -1 86.5277 3.29101   2
  -5   2   1 78.3690 2.55877   6
  -5   2   1 77.3246 3.22147   2
  -5   2   1 77.9902 1.67829  13
  -5   2   1 75.3364 1.65639  15
   5   2  -1 80.0502 3.61928   1
   5   2  -1 79.4644 1.81854  14
   5   2  -1 79.8117 1.66858  13
  -5   2   1 78.8775 2.03661  11
  -5   2   1 70.8541 3.14076   1
   5   2  -1 84.2550 4.63336   7
   5   2  -1 80.2765 1.58243  15
  -5   2   1 78.2965 1.73142   8
   5   2  -1 79.7194 1.65270  13
  -5   2   1 77.4947 1.67498  15
  -5   2   1 77.3084 1.66404   8
   5   2  -1 81.7617 2.03477  11
  -4  -2   1 63.8455 1.39174   8
  -4  -2   1 63.6895 1.35976  13
  -4  -2   1 59.3207 3.57324   7
   4  -2  -1 60.9288 2.86424   2
  -4  -2   1 60.7699 2.77054   2
   4  -2  -1 60.2778 1.30138  15
  -4  -2   1 61.4403 1.39000  15
  -4  -2   1 60.5999 2.76554   4
   4  -2  -1 57.1436 2.89300   1
  -4  -2   1 61.5785 1.43041  14
  -4  -2   1 62.8318 2.85050   1
   4  -2  -1 49.6880 3.35493   6
  -4  -2   1 60.9724 1.29710   9
  -4  -2   1 59.3599 1.55772  11
   4   2  -1 67.9080 2.91148   2
  -4   2   1 63.1628 3.83593   3
   4   2  -1 64.0523 1.75621  11
  -4   2   1 61.3160 1.35699  13
  -4   2   1 57.5635 1.50551  10
  -4   2   1 58.4711 1.32309  15
  -4   2   1 57.1388 1.34756  13
  -4   2   1 60.1322 2.87716   2
   4   2  -1 64.3315 1.34532  13
  -4   2   1 57.6464 1.32383   8
   4   2  -1 65.0909 1.30091  15
  -4   2   1 60.1875 2.67155   6
   4   2  -1 62.2736 1.43916  14
   4   2  -1 62.9552 3.67023   7
   4   2  -1 65.2109 2.81906   1
   4   2  -1 62.9117 1.30626  15
  -4   2   1 61.5959 2.65103   6
  -4   2   1 60.2983 1.58582  11
  -4   2   1 58.4408 2.87411   1
  -4   2   1 56.7931 1.37541   8
  -3  -2   1 410.144 8.06120  10
  -3  -2   1 400.584 9.26155   4
   3  -2  -1 408.697 7.89174   8
   3  -2  -1 407.537 7.97037  15
  -3  -2   1 399.103 8.09133   8
  -3  -2   1 413.512 7.92788  12
  -3  -2   1 407.966 10.0889   2
  -3  -2   1 413.356 10.1514   1
   3  -2  -1 410.288 7.99876  13
   3  -2  -1 422.160 10.4394   1
  -3  -2   1 411.761 7.96832  15
  -3  -2   1 409.884 7.88845   9
   3  -2  -1 418.843 7.91243   8
   3  -2  -1 405.899 10.1132   6
  -3  -2   1 422.983 10.7487   3
  -3  -2   1 416.575 10.1239   6
  -3  -2   1 405.416 8.00464  13
   3  -2  -1 419.500 11.4540   3
   3  -2  -1 408.739 10.3195   2
  -3  -2   1 405.232 8.02568  14
  -3  -2   1 398.411 10.8786   7
   3   2  -1 413.798 8.02940  14
  -3   2   1 416.355 7.97497  14
  -3   2   1 406.995 10.2907   2
   3   2  -1 418.174 10.1626   2
  -3   2   1 395.482 8.11143  10
   3   2  -1 419.426 8.01848  13
  -3   2   1 405.076 11.1826   3
   3   2  -1 415.613 7.99840  13
   3   2  -1 417.830 10.4922   6
  -3   2   1 410.763 7.99067  15
  -3   2   1 405.483 8.07279   8
   3   2  -1 417.283 7.95724  15
   3   2  -1 428.080 9.36394   4
  -3   2   1 415.140 10.0251   6
   3   2  -1 429.536 11.0419   7
  -3   2   1 410.155 8.00736  13
  -3   2   1 399.605 8.00404  13
   3   2  -1 412.010 7.96891  15
  -3   2   1 408.788 10.3126   1
  -3   2   1 403.648 10.1444   6
   3   2  -1 442.810 10.2327   1
  -3   2   1 410.558 10.1578   7
  -2  -2   1 139.974 2.74810  12
  -2  -2   1 141.714 2.84065  15
   2  -2  -1 138.002 4.98786   3
  -2  -2   1 141.884 4.61892   3
   2  -2  -1 138.439 2.86915  13
  -2  -2   1 141.291 4.76866   6
  -2  -2   1 140.640 3.60752   4
   2  -2  -1 139.882 2.83539   8
  -2  -2   1 139.336 2.73522   9
  -2  -2   1 140.444 2.85972  14
  -2  -2   1 143.831 4.67083   2
   2  -2  -1 147.609 4.39381   7
  -2  -2   1 139.531 3.62258   5
  -2  -2   1 148.315 4.69659   1
   2  -2  -1 149.404 4.72409   6
  -2  -2   1 141.755 2.87720  10
   2  -2  -1 139.309 2.93320  10
   2  -2  -1 136.431 4.74146   1
  -2  -2   1 139.556 2.88215  13
   2  -2  -1 139.415 2.86661  14
  -2  -2   1 143.597 4.90126   7
  -2   2   1 135.930 4.87318   3
   2   2  -1 151.954 4.97922   6
   2   2  -1 144.082 3.78334   5
   2   2  -1 143.718 2.86043  13
   2   2  -1 145.190 2.88901  13
  -2   2   1 138.374 4.77639   1
   2   2  -1 144.978 2.76385  12
   2   2  -1 142.102 4.66044   3
  -2   2   1 136.239 2.84069  15
  -2   2   1 138.595 2.87566  13
  -2   2   1 142.150 4.44298   7
  -2   2   1 138.404 2.87397  13
  -2   2   1 138.468 2.86016  15
   2   2  -1 140.416 2.86161  14
  -2   2   1 145.840 4.68272   6
  -2   2   1 141.235 2.81498  14
  -2   2   1 137.431 2.90106   9
   2   2  -1 144.569 2.73166   9
   2   2  -1 142.171 4.84397   7
  -2   2   1 141.504 5.53057   4
   2   2  -1 144.450 3.55419   4
   2   2  -1 141.760 2.88172  10
  -2   2   1 137.361 4.72816   2
   2   2  -1 141.889 4.59326   1
   2   2  -1 139.910 2.84547  15
   1  -2  -1 1207.34 25.5509   6
  -1  -2   1 1217.80 25.5467   7
  -1  -2   1 1205.16 25.6115   2
   1  -2  -1 1244.88 26.2501   4
  -1  -2   1 1234.48 24.1472   5
   1  -2  -1 1229.08 25.0823   7
   1  -2  -1 1218.91 25.8522   1
  -1  -2   1 1220.66 25.5287   1
  -1  -2   1 1218.37 24.9857   3
   1  -2  -1 1198.81 25.7438   2
   1  -2  -1 1204.54 25.2194   3
  -1  -2   1 1230.58 27.0398   6
  -1   2   1 1221.92 25.1345   3
   1   2  -1 1211.52 25.0128   3
  -1   2   1 1227.17 26.2339   4
  -1   2   1 1200.67 25.8132   1
  -1   2   1 1234.23 25.8426   2
   1   2  -1 1238.03 24.5767   4
   1   2  -1 1221.11 25.8392   6
   1   2  -1 1197.13 25.5534   2
   1   2  -1 1221.29 25.7571   1
   1   2  -1 1208.97 24.1254   5
  -1   2   1 1187.88 26.6875   6
   1   2  -1 1230.13 25.5959   7
   0  -2   1 83.1542 3.26242   1
   0  -2  -1 76.9313 1.67197   9
   0  -2   1 79.7513 2.81584   3
   0  -2   1 79.5505 1.65550  10
   0  -2   1 83.5302 2.84104   5
   0  -2  -1 78.1751 1.71570  13
   0  -2   1 82.6187 1.67746  14
   0  -2  -1 77.8505 1.67153  15
   0  -2   1 79.8236 3.35669   6
   0  -2  -1 82.5643 3.26128   7
   0  -2  -1 79.8831 1.68941  15
   0  -2   1 79.6154 1.76422   8
   0  -2   1 80.6223 1.63331  12
   0  -2  -1 79.6822 3.34993   1
   0  -2  -1 77.5153 1.70602  13
   0  -2   1 82.6526 3.91131   2
   0  -2   1 79.9612 1.71222  13
   0  -2   1 82.8081 3.23722   7
   0  -2  -1 79.8548 1.61844  10
   0  -2  -1 79.9089 3.31049   2
   0  -2  -1 85.5552 3.22711   6
   0  -2   1 80.4577 1.67387  15
   0  -2  -1 78.2605 2.52975   3
   0  -2  -1 81.6801 3.38503   4
   0  -2  -1 78.8347 1.67790  14
   0   2  -1 78.8163 1.65561  10
   0   2  -1 79.6839 1.67229  15
   0   2   1 77.0593 3.81843   2
   0   2  -1 83.9543 2.80812   5
   0   2  -1 79.7356 1.77105   8
   0   2  -1 76.4261 3.17874   1
   0   2   1 79.0596 1.66059   9
   0   2   1 80.0982 1.67559  15
   0   2  -1 80.7626 1.68354  15
   0   2   1 78.7567 1.66805  14
   0   2  -1 79.7329 2.82001   3
   0   2  -1 77.1301 3.19330   7
   0   2   1 78.9381 1.70433   8
   0   2  -1 79.9329 3.25787   2
   0   2  -1 82.4528 3.40633   6
   0   2   1 83.2044 3.24036   7
   0   2   1 81.2254 3.35671   1
   0   2   1 77.1688 1.78179  13
   0   2   1 82.3683 2.52954   3
   0   2   1 82.2347 3.22348   6
   0   2  -1 77.0138 1.67134  12
   0   2   1 80.0640 1.69193  15
   0   2   1 77.8938 1.70566  13
   0   2   1 82.4109 1.61689  10
   0   2   1 78.7765 3.30924   4
  -1  -2  -1 1896.87 40.2215   2
   1  -2   1 1931.73 38.9423   5
  -1  -2  -1 1923.13 37.1514   5
  -1  -2  -1 1946.66 38.9123   4
   1  -2   1 1932.37 38.3709   3
   1  -2   1 1894.56 38.7487   2
  -1  -2  -1 1930.07 36.9788   3
   1  -2   1 1917.97 39.0472   6
  -1  -2  -1 1954.39 39.0042   1
  -1  -2  -1 1932.74 38.6026   6
  -1  -2  -1 1812.77 40.6424   7
  -1   2  -1 1834.65 39.7865   5
   1   2   1 1910.99 38.8761   1
   1   2   1 1889.63 39.3965   7
  -1   2  -1 1877.92 39.8937   2
   1   2   1 1948.26 37.0504   3
  -1   2  -1 1876.66 38.9189   6
   1   2   1 1918.61 38.8470   4
   1   2   1 1911.02 38.8691   2
  -1   2  -1 1903.25 38.6269   1
   1   2   1 1944.42 38.6627   6
   1   2   1 1928.97 37.0500   5
  -1   2  -1 1889.29 39.0627   7
  -1   2  -1 1949.26 38.3481   3
   2  -2   1 190.940 3.79126  10
   2  -2   1 185.282 5.58848   1
  -2  -2  -1 186.506 3.72213   9
   2  -2   1 191.550 3.75058  13
  -2  -2  -1 184.426 5.74289   1
  -2  -2  -1 187.530 3.72519  15
  -2  -2  -1 187.870 5.70986   2
   2  -2   1 181.148 6.30221   5
  -2  -2  -1 180.372 3.70365  15
  -2  -2  -1 186.277 3.64334  10
  -2  -2  -1 190.889 4.46552   5
   2  -2   1 193.401 5.70135   2
   2  -2   1 183.912 3.67136   8
   2  -2   1 189.915 3.70670   8
  -2  -2  -1 186.773 6.12791   4
   2  -2   1 193.379 5.95694   3
  -2  -2  -1 186.531 5.41537   6
   2  -2   1 174.069 3.76165  15
  -2  -2  -1 186.270 6.51517   7
  -2  -2  -1 182.264 3.73541  13
  -2  -2  -1 187.486 3.80667  14
   2  -2   1 191.011 5.83836   6
  -2  -2  -1 186.325 4.64025   3
  -2  -2  -1 184.642 3.61195  12
  -2   2  -1 185.587 3.77950  12
  -2   2  -1 185.655 5.51628   1
  -2   2  -1 188.578 5.77245   3
  -2   2  -1 187.298 5.56284   2
   2   2   1 188.340 3.90960  14
  -2   2  -1 190.729 3.71908  15
   2   2   1 187.807 5.94388   4
   2   2   1 183.034 3.78111  11
   2   2   1 194.752 5.67246   6
  -2   2  -1 187.150 3.73059  13
   2   2   1 184.574 5.66307   2
  -2   2  -1 186.748 3.70392  15
   2   2   1 185.892 3.69858  15
  -2   2  -1 194.216 6.23464   5
  -2   2  -1 190.136 5.74078   6
   2   2   1 185.219 3.73905  13
  -2   2  -1 190.130 3.78944   8
   2   2   1 189.726 5.74510   1
  -2   2  -1 182.272 3.76390  10
   2   2   1 183.562 3.71592   9
   2   2   1 189.245 3.61642  12
   2   2   1 199.121 6.74254   7
  -2   2  -1 190.941 5.43993   6
   2   2   1 189.001 4.48044   5
   2   2   1 191.252 3.74530  13
  -2   2  -1 184.839 3.74284  13
  -3  -2  -1 33.5890 1.64698   5
  -3  -2  -1 30.5070 2.05321   1
  -3  -2  -1 36.3155 2.92692   7
  -3  -2  -1 32.3489 0.82978   9
   3  -2   1 33.8476 0.91891  10
   3  -2   1 35.9096 2.11131   2
   3  -2   1 34.3628 2.10519   1
  -3  -2  -1 32.6241 0.78527  15
  -3  -2  -1 33.0043 0.80742  13
   3  -2   1 34.2555 0.77291  15
   3  -2   1 30.6730 2.15559   6
  -3  -2  -1 30.9788 0.77691  12
   3  -2   1 32.9475 2.56163   3
  -3  -2  -1 36.3668 0.81226  15
   3  -2   1 39.2367 3.05551   5
  -3  -2  -1 33.0033 2.45639   4
  -3  -2  -1 34.3607 0.92455  14
  -3   2  -1 34.7774 2.00749   1
  -3   2  -1 33.8032 0.80206   8
  -3   2  -1 30.6365 2.52692   5
   3   2   1 33.8847 0.77539  15
   3   2   1 34.2121 2.07343   6
  -3   2  -1 29.7956 1.94288   6
   3   2   1 33.2933 0.76094  15
   3   2   1 32.5660 0.91033  14
  -3   2  -1 31.5730 0.94238  11
  -3   2  -1 33.2042 0.84922   8
  -3   2  -1 34.4159 0.78756  15
  -3   2  -1 32.9053 0.81741  13
  -3   2  -1 31.3094 1.79755   6
   3   2   1 29.1844 1.77219   5
   3   2   1 32.3969 0.83349   9
  -3   2  -1 37.5688 0.81483  15
  -3   2  -1 29.0265 1.89960   2
   3   2   1 33.2366 2.06964   2
  -3   2  -1 33.6165 2.40436   3
   3   2   1 31.9480 2.88501   7
  -3   2  -1 33.2327 0.88647  10
   3   2   1 31.1569 2.44432   4
  -3   2  -1 33.0584 0.80622  13
   3   2   1 33.3691 0.93626  11
   3   2   1 34.6449 2.09767   1
  -4  -2  -1 266.682 5.13673  15
  -4  -2  -1 240.428 9.08864   5
  -4  -2  -1 257.833 9.40261   7
  -4  -2  -1 263.780 8.67247   4
  -4  -2  -1 260.709 5.22624   9
   4  -2   1 257.388 7.37977   6
   4  -2   1 264.986 8.85997   3
   4  -2   1 262.473 5.13178  13
  -4  -2  -1 259.258 7.07060   1
  -4  -2  -1 260.748 5.12253  12
   4  -2   1 260.855 5.35278  10
  -4  -2  -1 260.721 5.34398  14
  -4  -2  -1 259.872 5.12948  13
   4  -2   1 264.222 7.12381   1
  -4  -2  -1 262.648 5.39964  11
   4   2   1 259.963 8.79099   4
   4   2   1 255.966 9.48861   7
  -4   2  -1 266.968 6.36864   6
   4   2   1 265.553 5.05924  15
   4   2   1 259.187 5.24705   9
  -4   2  -1 260.630 5.15316  13
   4   2   1 254.789 7.72467   2
  -4   2  -1 253.137 8.28322   3
  -4   2  -1 263.586 5.31695  10
   4   2   1 261.136 5.12370  13
   4   2   1 252.375 5.59691  11
  -4   2  -1 274.111 6.95874   1
  -4   2  -1 262.319 5.13688  13
  -4   2  -1 266.627 5.13650  15
  -4   2  -1 262.798 5.17911   8
  -4   2  -1 257.017 5.12159   8
  -4   2  -1 262.685 6.44697   6
  -4   2  -1 257.921 6.92144   2
   4   2   1 269.553 6.98117   1
   4   2   1 257.045 6.94852   2
   4   2   1 272.361 5.08146  15
  -4   2  -1 266.208 9.01530   5
  -4   2  -1 264.162 5.11775  15
  -4   2  -1 260.202 7.30219   2
   4   2   1 265.482 5.12498  13
   4   2   1 265.124 7.16891   6
  -4   2  -1 257.676 5.43560  11
  -4   2  -1 259.765 5.31806  12
  -5  -2  -1 68.5443 3.35053   5
  -5  -2  -1 65.6877 1.45994  12
   5  -2   1 71.7871 2.81074   1
  -5  -2  -1 63.1109 3.54417   3
  -5  -2  -1 63.8839 4.13377   4
  -5  -2  -1 66.6632 1.75021  11
   5  -2   1 61.5977 3.10723   6
  -5  -2  -1 58.0891 4.53072   7
  -5  -2  -1 65.8509 1.67052  14
  -5  -2  -1 65.3282 1.54951   9
  -5  -2  -1 66.0040 2.68578   1
   5  -2   1 60.7136 4.35808   3
  -5  -2  -1 66.0179 1.40663  15
   5   2   1 70.0182 4.63403   4
   5   2   1 66.1293 2.53540   1
   5   2   1 73.0799 3.22390   6
   5   2   1 53.1389 4.60236   7
  -5   2  -1 67.2468 4.44622   5
   5   2   1 65.3131 1.35960  13
  -5   2  -1 64.3082 1.39875  13
   5   2   1 67.3118 1.36447  13
  -5   2  -1 61.1138 3.96596   3
   5   2   1 65.4402 3.00133   6
  -5   2  -1 64.5483 1.45722   8
   5   2   1 65.9125 1.75678  11
  -5   2  -1 65.8057 2.57158   2
  -5   2  -1 66.9227 4.95657   4
  -5   2  -1 66.0491 1.63982  10
   5   2   1 67.0408 2.71500   2
  -5   2  -1 66.1337 1.39788  15
  -5   2  -1 62.6419 1.76216  11
  -5   2  -1 63.0467 2.56570   1
  -5   2  -1 64.6199 1.40860  13
  -5   2  -1 64.3661 1.40739   8
  -5   2  -1 66.4181 1.64536  12
  -5   2  -1 65.2958 1.41444  15
  -5   2  -1 66.2301 2.64901   2
   5   2   1 65.8743 2.65582   2
  -6  -2  -1 14.2219 2.09050   3
  -6  -2  -1 15.6073 2.67630   4
  -6  -2  -1 14.0762 2.04117   5
  -6  -2  -1 14.6118 0.58199  10
  -6  -2  -1 14.9286 0.52100  12
  -6  -2  -1 15.2069 0.42128  15
  -6  -2  -1 14.5458 0.57958   9
  -6  -2  -1 14.7815 0.67486  14
  -6  -2  -1 15.3448 0.74577  11
  -6  -2  -1 15.5670 3.00917   7
  -6   2  -1 14.8393 0.44419   8
  -6   2  -1 14.9443 0.43000  15
  -6   2  -1 14.6497 3.05765   4
   6   2   1 12.7169 1.63155   6
  -6   2  -1 14.9485 0.76311  11
   6   2   1 13.9938 0.74817  11
  -6   2  -1 14.9732 0.65926  12
  -6   2  -1 15.1064 0.38159  13
  -6   2  -1 12.9438 2.99362   5
   6   2   1 13.2480 1.55289   6
  -6   2  -1 15.1376 0.49016   8
  -6   2  -1 14.3011 0.37102  13
  -6   2  -1 14.6554 0.65685  10
  -6   2  -1 9.34305 2.03294   3
  -6   2  -1 14.9627 0.41776  15
  -7  -2  -1 77.6788 1.88982   9
  -7  -2  -1 79.7999 1.80416  12
  -7  -2  -1 75.3600 1.88286  10
  -7  -2  -1 78.1274 2.06709  14
  -7  -2  -1 76.7945 2.16903  11
  -7   2  -1 80.2050 1.58032  15
   7   2   1 76.2245 2.19035  11
  -7   2  -1 76.4050 1.66153   8
  -7   2  -1 77.5895 1.99574  10
  -7   2  -1 76.9680 2.22326  11
  -7   2  -1 78.0847 1.99556  12
  -7   2  -1 73.7294 1.71152   8
  -7   2  -1 77.7037 2.04829   9
  -8  -2  -1 114.216 2.67208   9
  -8  -2  -1 112.969 2.68023  10
  -8  -2  -1 114.236 2.56519  12
  -8  -2  -1 113.558 2.82563  14
  -8   2  -1 114.667 2.79301  10
  -8   2  -1 111.766 2.45935   8
   8   2   1 115.048 3.06010  11
  -8   2  -1 113.424 3.08906  11
  -8   2  -1 117.687 2.83229   9
  -8   2  -1 116.488 2.78541  12
  -9  -2  -1 4.43986 0.28312   8
  -9  -2  -1 4.11118 0.44025  10
  -9  -2  -1 4.30426 0.45034   9
  -9  -2  -1 4.53549 0.40537  12
  -9  -2  -1 3.81956 0.51162  14
  -9   2  -1 3.78259 0.46876  12
  -9   2  -1 4.11370 0.51359  14
  -9   2  -1 3.47980 0.46808   9
   9   2   1 4.28337 0.61340  11
  -9   2  -1 2.94083 0.42676  10
 -10  -2  -1 5.53795 0.62662  14
 -10  -2  -1 4.94479 0.51091   9
 -10  -2  -1 4.82159 0.45638  12
 -10  -2  -1 4.52067 0.49263  10
 -10  -2  -1 5.05881 0.32542   8
 -10   2  -1 4.58114 0.34124   8
  10   2   1 4.89419 0.69149  11
 -10   2  -1 5.19678 0.58337  12
 -10   2  -1 5.29275 0.59964   9
 -10   2  -1 6.03909 0.58027  14
 -10   2  -1 5.07889 0.56744  10
 -11  -2  -1 12.1408 0.49340   8
 -11  -2  -1 13.9139 0.70026  12
 -11  -2  -1 14.1103 0.88854  14
 -11  -2  -1 12.6485 0.74430  10
 -11  -2  -1 12.6480 0.74223   9
 -11   2  -1 13.9810 0.86568   9
 -11   2  -1 13.6192 0.84331  10
 -11   2  -1 13.1374 0.82908  12
 -11   2  -1 14.0332 0.85979  14
  11   2   1 12.2855 1.05811  11
 -12  -2  -1 20.7472 0.96171   9
 -12  -2  -1 20.0887 0.96657  10
 -12  -2  -1 21.8522 0.91006  12
 -12  -2  -1 19.6743 1.11687  14
 -12   2  -1 20.6052 1.26955   9
 -12   2  -1 20.2593 1.08839  12
 -12   2  -1 21.6924 1.12260  10
 -12   2  -1 21.7995 1.12224  14
 -13  -2  -1 14.6027 0.98213  14
 -13  -2  -1 15.3239 0.83138  10
 -13  -2  -1 14.4216 0.74551  12
 -13  -2  -1 12.7257 0.79028   9
 -13   2  -1 15.1215 0.93291  12
 -13   2  -1 11.8584 0.89421  10
 -13   2  -1 13.8486 0.94168   9
 -13   2  -1 13.9708 1.08873  14
 -14  -2  -1 9.84284 0.87733  14
 -14   2  -1 11.1471 0.87090  10
 -14   2  -1 10.6360 0.86040   9
 -14   2  -1 11.3567 0.88056  12
 -14  -3   1 3.94201 0.58310  10
 -14   3   1 4.46455 0.65692  12
 -14   3   1 4.87190 0.64217   9
 -14   3   1 3.87403 0.63776  10
 -13  -3   1 3.84539 0.57106  14
 -13  -3   1 3.13686 0.53597  10
 -13  -3   1 3.38766 0.41677  12
 -13  -3   1 2.80880 0.48886   9
 -13   3   1 3.50499 0.57321  12
 -13   3   1 2.67750 0.56477  10
 -13   3   1 2.48352 0.45272  14
 -13   3   1 3.56562 0.55704   9
 -12  -3   1 2.51141 0.46305  14
 -12  -3   1 2.27639 0.42366  10
 -12  -3   1 2.93644 0.36668   9
 -12  -3   1 3.43297 0.37321   8
 -12  -3   1 3.20137 0.38053  12
 -12   3   1 3.66440 0.48354  14
  12   3  -1 2.06242 0.58950  11
 -12   3   1 2.52262 0.47839   9
 -12   3   1 3.24212 0.52426  12
 -12   3   1 2.32071 0.48718  10
 -11  -3   1 19.2015 0.98362  10
 -11  -3   1 19.0026 0.79483   8
 -11  -3   1 19.7284 0.97954  14
 -11  -3   1 21.9116 0.81784   9
 -11  -3   1 18.8174 0.84069  12
 -11  -3   1 19.7945 0.98280  12
 -11   3   1 19.3560 1.09938  10
 -11   3   1 20.5176 0.91584  14
  11   3  -1 21.7966 1.33801  11
 -11   3   1 19.3680 0.72609   8
 -11   3   1 20.3133 1.04528  12
 -11   3   1 19.8759 1.00519   9
 -10  -3   1 19.0228 0.91814  14
 -10  -3   1 18.9382 0.72969   9
 -10  -3   1 17.9141 0.75511   8
 -10  -3   1 17.5551 0.77383  12
 -10  -3   1 18.0246 0.71796  12
 -10  -3   1 20.1622 0.94541  10
 -10   3   1 18.2997 0.82221  14
 -10   3   1 19.4162 0.85916  14
 -10   3   1 18.3862 0.95650  12
 -10   3   1 19.9589 0.97025   9
  10   3  -1 18.6695 1.17235  11
 -10   3   1 19.1263 0.68027   8
 -10   3   1 19.0089 1.01151  10
  -9  -3   1 82.3691 2.09904  12
  -9  -3   1 91.0124 2.03778  12
  -9  -3   1 87.2418 2.26820  14
  -9  -3   1 82.8525 2.30623  10
  -9  -3   1 89.8294 2.04471   9
  -9  -3   1 91.6386 2.11923   8
   9   3  -1 89.3188 2.64284  11
  -9   3   1 86.3793 2.34775  12
  -9   3   1 82.6707 1.76346  15
  -9   3   1 84.6532 2.39057  10
  -9   3   1 85.8054 2.16941  14
  -9   3   1 87.0587 1.87283  15
  -9   3   1 80.9557 1.96499   8
  -8  -3   1 158.614 3.56050   8
  -8  -3   1 167.062 3.49456   9
  -8  -3   1 165.567 3.73436  14
  -8  -3   1 167.540 3.48972  12
  -8  -3   1 166.089 3.35275  15
  -8   3   1 171.711 3.36204  15
  -8   3   1 160.526 3.45990   8
  -8   3   1 169.644 3.26892  13
  -8   3   1 169.585 3.89546  10
  -8   3   1 164.595 3.66319  14
   8   3  -1 166.792 4.08714  11
  -8   3   1 164.348 3.26383  13
  -8   3   1 163.752 4.11255  11
  -8   3   1 168.627 3.84167  12
  -8   3   1 166.681 3.37456  15
  -7  -3   1 296.042 6.01686  14
  -7  -3   1 288.612 5.70900  15
  -7  -3   1 287.217 5.87755   8
  -7  -3   1 289.542 5.81123  13
  -7  -3   1 293.801 9.03079   5
  -7  -3   1 294.521 11.3281   7
  -7  -3   1 290.571 9.64569   4
  -7  -3   1 292.634 5.77451  12
  -7  -3   1 282.610 7.80163   1
  -7  -3   1 287.503 5.76558   9
   7   3  -1 283.479 7.77888   2
  -7   3   1 291.283 5.73271  15
  -7   3   1 283.138 5.70575  13
  -7   3   1 297.609 11.5271   3
   7   3  -1 292.025 7.60714   1
   7   3  -1 287.643 8.63010   6
  -7   3   1 283.853 6.34540  11
  -7   3   1 288.290 5.70882  13
  -7   3   1 292.319 5.71665  15
  -7   3   1 291.979 7.75930   1
  -7   3   1 281.259 10.6148   7
  -7   3   1 294.513 11.8404   5
  -7   3   1 288.089 5.92856  14
   7   3  -1 293.320 6.33557  11
  -7   3   1 293.942 6.17140  10
   7   3  -1 285.144 5.62188  13
  -7   3   1 281.776 5.77507   8
  -7   3   1 288.174 7.73135   2
  -7   3   1 283.858 7.62758   2
   7   3  -1 288.448 9.07485   6
   7   3  -1 291.715 5.63375  13
  -6  -3   1 269.111 5.58531  10
   6  -3  -1 264.886 8.07058   1
  -6  -3   1 275.530 10.3106   7
  -6  -3   1 264.081 7.88408   5
  -6  -3   1 278.330 9.79812   3
  -6  -3   1 272.093 5.35051  15
  -6  -3   1 272.210 5.56943  14
  -6  -3   1 265.974 5.33587   9
  -6  -3   1 270.905 7.99031   1
  -6  -3   1 265.460 5.47682   8
  -6  -3   1 269.057 8.44169   5
  -6  -3   1 269.559 8.48404   4
  -6  -3   1 264.622 5.36543  13
  -6   3   1 264.982 5.37189  13
   6   3  -1 266.659 5.33414  13
  -6   3   1 274.016 5.38389  15
   6   3  -1 262.273 5.22803  15
   6   3  -1 267.167 10.2557   7
  -6   3   1 262.787 5.37941   8
   6   3  -1 268.366 5.56239  14
  -6   3   1 269.160 9.37572   7
  -6   3   1 270.805 6.76437   6
   6   3  -1 269.212 7.73481   1
  -6   3   1 265.463 11.7452   3
  -6   3   1 266.975 10.8681   5
  -6   3   1 274.209 5.69857  10
  -6   3   1 266.283 5.47576  14
  -6   3   1 272.188 6.79925   6
   6   3  -1 272.852 7.93646   2
  -6   3   1 267.341 8.00143   2
  -6   3   1 278.815 7.92503   1
   6   3  -1 271.738 5.22606  15
   6   3  -1 273.782 5.35956  13
  -6   3   1 265.528 5.84440  11
  -6   3   1 271.791 5.37846  13
   6   3  -1 272.859 5.83133  11
  -6   3   1 271.975 5.35033  15
  -5  -3   1 882.003 16.9597  10
   5  -3  -1 874.917 16.7388  15
  -5  -3   1 853.921 21.1305   3
  -5  -3   1 903.794 20.1832   1
   5  -3  -1 901.855 20.3704   1
   5  -3  -1 847.207 19.9672   6
  -5  -3   1 871.702 19.4310   5
  -5  -3   1 880.771 19.1403   5
  -5  -3   1 871.381 16.7881  15
  -5  -3   1 867.299 16.7260   9
  -5  -3   1 884.940 16.7501  12
  -5  -3   1 860.492 16.9104   8
  -5  -3   1 873.664 22.1725   7
  -5  -3   1 848.806 16.8213  13
   5   3  -1 863.264 16.7437  15
  -5   3   1 823.178 23.8683   2
   5   3  -1 876.061 16.8076  13
   5   3  -1 881.936 16.7337  15
  -5   3   1 877.525 16.8264  13
  -5   3   1 873.390 22.2302   3
  -5   3   1 871.994 16.8609  14
   5   3  -1 874.951 16.9442  14
  -5   3   1 873.845 17.1944  11
  -5   3   1 874.219 21.0279   7
   5   3  -1 917.832 20.1081   2
   5   3  -1 892.898 22.3332   7
  -5   3   1 874.151 19.9309   2
   5   3  -1 879.960 19.7175   1
  -5   3   1 871.406 22.8896   5
  -5   3   1 858.408 19.4591   6
  -5   3   1 868.007 19.3408   6
  -5   3   1 882.182 20.0615   1
  -5   3   1 879.215 16.8183  15
   5   3  -1 864.343 20.6365   6
  -5   3   1 863.223 16.8257  13
  -4  -3   1 1016.03 22.8249   2
   4  -3  -1 1015.94 24.7970   3
  -4  -3   1 1053.23 23.0745   1
   4  -3  -1 1008.21 19.6375  13
   4  -3  -1 1018.51 19.6003  15
  -4  -3   1 1050.14 23.4304   3
  -4  -3   1 1009.24 19.7258   8
   4  -3  -1 1036.07 23.2760   1
  -4  -3   1 1016.83 24.3208   7
   4  -3  -1 1021.84 22.9542   6
  -4  -3   1 1000.09 21.7889   5
  -4  -3   1 1028.11 21.8470   4
   4  -3  -1 1010.13 19.4324   8
   4   3  -1 1034.82 24.4256   7
  -4   3   1 1019.89 24.3097   3
   4   3  -1 1033.86 23.3811   6
  -4   3   1 1049.70 22.7051   6
   4   3  -1 1005.36 19.5077   9
  -4   3   1 999.542 22.9419   1
   4   3  -1 1026.59 21.8088   4
   4   3  -1 1035.47 23.1945   2
  -4   3   1 1029.64 23.1501   2
  -4   3   1 999.964 22.8233   2
  -4   3   1 1023.66 23.2728   7
  -4   3   1 1004.95 22.8232   6
   4   3  -1 1040.80 22.7137   1
   4   3  -1 1028.44 19.6703  13
  -3  -3   1 1795.39 34.3722   5
  -3  -3   1 1737.14 36.9159   2
   3  -3  -1 1734.42 37.8638   3
  -3  -3   1 1739.84 36.9336   6
  -3  -3   1 1756.82 35.3115   4
   3  -3  -1 1705.39 36.9693   2
  -3  -3   1 1766.85 36.6208   3
  -3  -3   1 1741.29 36.8331   1
  -3  -3   1 1749.71 37.7263   7
   3  -3  -1 1761.60 36.8773   6
   3  -3  -1 1772.34 37.2826   1
  -3   3   1 1772.48 37.1074   2
  -3   3   1 1783.40 36.8628   6
   3   3  -1 1739.72 37.7437   7
  -3   3   1 1751.35 36.7202   7
   3   3  -1 1776.34 36.6605   1
  -3   3   1 1735.05 37.0544   1
   3   3  -1 1779.08 36.9956   2
   3   3  -1 1782.77 37.3436   6
   3   3  -1 1749.71 35.8984   4
  -3   3   1 1725.74 37.4686   3
  -3   3   1 1739.01 36.9847   6
  -2  -3   1 25.7186 2.19152   6
   2  -3  -1 23.5276 2.04360   6
  -2  -3   1 24.0446 0.52411  12
  -2  -3   1 24.1195 0.68205  14
   2  -3  -1 23.5100 2.05656   2
   2  -3  -1 21.9960 2.03946   3
  -2  -3   1 23.1753 1.55708   4
   2  -3  -1 23.6490 0.67344   8
   2  -3  -1 23.6735 2.22542   7
  -2  -3   1 23.7898 0.66574  15
   2  -3  -1 25.5822 0.69555  15
  -2  -3   1 25.8835 1.88558   3
   2  -3  -1 24.5666 0.71378  13
  -2  -3   1 21.9432 1.09322   5
   2  -3  -1 25.8906 0.75940   8
  -2  -3   1 25.7033 2.09505   1
  -2  -3   1 24.1961 0.57571   9
  -2  -3   1 24.2624 2.03181   2
   2  -3  -1 23.8210 0.71580  10
  -2  -3   1 24.7046 0.66743  10
  -2  -3   1 24.0398 0.67268  15
  -2  -3   1 23.0889 0.75898   8
  -2  -3   1 23.9655 0.71184  13
   2  -3  -1 23.9490 0.64509  14
  -2  -3   1 22.9131 2.10827   7
  -2   3   1 23.4000 0.70915   9
   2   3  -1 25.6366 2.24277   7
  -2   3   1 23.7268 1.93314   3
   2   3  -1 24.8466 0.69324  14
  -2   3   1 21.8396 2.02571   6
  -2   3   1 23.2615 0.69977  10
   2   3  -1 23.2190 1.86346   3
  -2   3   1 27.8284 2.68680   4
  -2   3   1 23.8771 0.71022  13
   2   3  -1 24.7997 0.56830   9
   2   3  -1 25.4251 1.59135   4
  -2   3   1 24.1823 0.71001  13
   2   3  -1 25.0400 0.67045  15
   2   3  -1 25.0504 0.53624  12
  -2   3   1 24.3037 0.64805  14
  -2   3   1 24.4179 1.93959   7
  -2   3   1 24.7654 0.67553  15
   2   3  -1 25.1738 0.68163  10
   2   3  -1 23.4342 0.69370  13
  -2   3   1 24.8891 2.12228   1
  -2   3   1 22.4374 2.05790   2
  -2   3   1 24.0203 0.68786  15
   2   3  -1 25.1581 2.21066   6
   2   3  -1 22.6712 2.01353   2
   2   3  -1 25.8590 0.68872  15
  -2   3   1 23.4223 2.08212   6
  -2   3   1 24.0471 0.69739   8
   2   3  -1 25.5366 2.05353   1
   2   3  -1 24.4754 1.19926   5
  -1  -3   1 583.821 14.5588   7
  -1  -3   1 600.675 13.6573   3
   1  -3  -1 594.404 14.8557   2
   1  -3  -1 590.222 14.9017   1
   1  -3  -1 581.463 15.2581   7
   1  -3  -1 600.720 14.0234   3
  -1  -3   1 597.430 14.9409   6
   1  -3  -1 587.638 14.4900   6
  -1  -3   1 589.598 14.6188   2
  -1  -3   1 617.979 14.7576   1
   1   3  -1 592.968 13.8894   3
   1   3  -1 606.633 14.6096   1
  -1   3   1 601.175 14.5737   6
   1   3  -1 598.062 13.8122   4
   1   3  -1 603.073 14.9651   6
  -1   3   1 610.213 15.0135   2
  -1   3   1 604.259 13.8439   3
   1   3  -1 601.376 14.6790   7
   1   3  -1 593.187 12.7372   5
  -1   3   1 606.313 14.9404   1
   1   3  -1 600.525 14.6603   2
  -1   3   1 604.287 14.3027   7
   0  -3  -1 41.5595 2.70319   1
   0  -3  -1 38.7705 2.65770   2
   0  -3   1 42.1707 0.98637  10
   0  -3  -1 42.3861 1.05301  13
   0  -3   1 41.1884 2.21102   3
   0  -3  -1 41.3725 2.56656   6
   0  -3   1 42.1401 1.13105   8
   0  -3  -1 42.8146 1.01067  14
   0  -3   1 45.7902 2.73031   7
   0  -3   1 42.0240 2.64377   2
   0  -3   1 39.7850 2.15993   5
   0  -3  -1 43.7472 2.05144   3
   0  -3   1 42.5024 2.66904   1
   0  -3   1 40.9621 2.75870   6
   0  -3  -1 41.5909 1.01502  15
   0  -3   1 42.8628 1.01057  14
   0  -3  -1 41.3893 0.99978   9
   0  -3  -1 41.6199 1.02616  15
   0  -3   1 42.2013 1.00928  15
   0  -3   1 42.2004 0.95590  12
   0  -3  -1 41.7766 0.94770  10
   0  -3  -1 41.3822 2.66283   7
   0  -3  -1 41.7137 1.05269  13
   0  -3  -1 41.0438 3.05581   4
   0   3  -1 40.0108 1.11072   8
   0   3   1 40.5058 1.00062  14
   0   3  -1 48.5864 2.35812   3
   0   3   1 41.9695 1.03107  15
   0   3   1 41.2084 0.99401   9
   0   3  -1 40.6170 2.61470   7
   0   3  -1 41.5860 1.03685  13
   0   3   1 43.0575 1.99541   3
   0   3   1 41.8481 2.73659   2
   0   3   1 42.2689 0.94060  10
   0   3  -1 40.8408 2.57168   1
   0   3  -1 42.1071 1.02242  15
   0   3  -1 42.3586 0.98681  10
   0   3   1 42.8642 1.05585   8
   0   3  -1 41.6293 0.94275  12
   0   3  -1 40.9544 2.12676   5
   0   3  -1 40.5798 2.61602   2
   0   3   1 36.7828 3.10155   1
   0   3  -1 41.1982 1.00902  14
   0   3   1 45.7698 2.85057   4
   0   3   1 40.9835 2.63746   7
   0   3   1 42.5411 2.65573   6
   0   3  -1 37.4837 2.63576   6
   0   3  -1 42.5427 1.00986  15
   1  -3   1 7.44594 0.33148  14
   1  -3   1 6.88920 0.39444  13
  -1  -3  -1 6.57775 1.25328   6
   1  -3   1 6.31489 1.26311   7
  -1  -3  -1 6.96146 0.33872  13
   1  -3   1 7.23041 0.38841   8
  -1  -3  -1 7.83733 0.33200  15
   1  -3   1 7.54022 1.39389   6
  -1  -3  -1 6.93015 0.30502  15
  -1  -3  -1 6.85694 0.33460   8
  -1  -3  -1 6.86034 0.23768  10
   1  -3   1 5.89177 1.18019   5
   1  -3   1 6.82365 0.33208   8
  -1  -3  -1 6.49579 0.83895   3
   1  -3   1 6.77106 1.14995   3
   1  -3   1 7.06647 0.30741  15
  -1  -3  -1 5.81545 1.21854   7
  -1  -3  -1 6.30788 0.28549   9
   1  -3   1 6.15637 1.19044   1
  -1  -3  -1 6.55812 1.31473   1
   1  -3   1 5.58757 1.22594   2
  -1  -3  -1 7.77683 1.42128   2
  -1  -3  -1 6.38379 0.32711  13
   1  -3   1 7.54494 0.36511  10
  -1   3  -1 6.95850 0.39537   8
   1   3   1 6.45540 0.78870   5
  -1   3  -1 6.27878 1.16731   1
   1   3   1 6.77426 0.30182  15
   1   3   1 7.03003 0.32196  15
   1   3   1 8.10769 1.46713   2
  -1   3  -1 6.21091 1.25745   7
   1   3   1 6.83260 0.24641  10
   1   3   1 7.14889 0.39054  13
  -1   3  -1 4.63860 1.06874   2
  -1   3  -1 7.80849 0.35939  13
  -1   3  -1 7.78423 0.33085  15
   1   3   1 6.24915 0.27802   9
   1   3   1 6.37001 1.19754   4
  -1   3  -1 7.09170 0.30904  15
   1   3   1 5.44528 1.27853   1
  -1   3  -1 5.45595 1.02506   3
  -1   3  -1 6.71653 1.19169   5
  -1   3  -1 6.75027 0.31407  14
  -1   3  -1 7.06426 0.33138  13
   1   3   1 5.98458 1.31966   7
   1   3   1 5.88617 1.17208   6
   1   3   1 7.12450 0.21870  12
  -1   3  -1 5.70723 1.23733   6
   1   3   1 6.22450 0.80202   3
   1   3   1 6.90250 0.33964  13
  -2  -3  -1 166.513 6.01200   4
  -2  -3  -1 171.729 5.78523   6
   2  -3   1 182.886 6.16858   1
  -2  -3  -1 168.621 3.54688  15
  -2  -3  -1 173.753 3.62891  14
  -2  -3  -1 174.170 3.56851  15
  -2  -3  -1 171.550 3.58825   8
  -2  -3  -1 170.208 3.52172   9
   2  -3   1 174.898 6.04730   2
  -2  -3  -1 174.007 3.99761   5
   2  -3   1 181.776 6.36620   6
  -2  -3  -1 173.362 3.59401  13
   2  -3   1 179.016 3.61979  10
  -2  -3  -1 171.049 5.13087   3
   2  -3   1 180.935 3.55275  15
  -2  -3  -1 173.297 6.19065   1
   2  -3   1 177.508 6.13027   3
  -2  -3  -1 172.198 3.59038  13
  -2  -3  -1 171.985 3.43858  10
  -2  -3  -1 173.260 6.78978   7
   2  -3   1 178.803 3.55909   8
   2  -3   1 191.979 6.76497   5
   2  -3   1 179.114 3.62636   8
  -2  -3  -1 173.819 3.36827  12
   2  -3   1 177.760 3.60860  13
  -2  -3  -1 180.687 6.18247   2
   2   3   1 171.772 6.04642   1
  -2   3  -1 173.238 3.58669  10
  -2   3  -1 178.684 3.69585   8
  -2   3  -1 173.758 6.28786   5
   2   3   1 168.566 3.51411   9
  -2   3  -1 175.021 3.54816  15
   2   3   1 171.356 3.45965  10
  -2   3  -1 166.945 6.10091   6
   2   3   1 183.440 6.12201   4
   2   3   1 176.123 3.35775  12
   2   3   1 180.458 4.82893   3
   2   3   1 176.252 3.56911  15
  -2   3  -1 167.514 5.90976   2
   2   3   1 177.347 3.63576  14
   2   3   1 179.721 3.60076  13
  -2   3  -1 177.568 6.08656   1
   2   3   1 170.802 5.95385   6
  -2   3  -1 177.023 3.60752  13
   2   3   1 170.864 3.86975   5
   2   3   1 179.986 6.87338   7
  -2   3  -1 177.642 5.89523   3
  -2   3  -1 174.949 3.59581  14
   2   3   1 167.896 6.06985   2
  -2   3  -1 184.907 6.86665   6
   2   3   1 174.836 3.59967  13
  -2   3  -1 175.753 6.47966   7
  -2   3  -1 176.959 3.59082  13
  -2   3  -1 177.911 3.56871  15
  -3  -3  -1 27.0313 0.72995  15
  -3  -3  -1 26.9511 0.73244   9
  -3  -3  -1 28.1210 2.35584   4
   3  -3   1 28.6883 0.84266  10
  -3  -3  -1 27.8306 0.75755  15
  -3  -3  -1 26.7091 0.67380  10
  -3  -3  -1 25.4357 2.22148   1
   3  -3   1 24.4033 2.50867   3
  -3  -3  -1 27.2506 0.58871  12
   3  -3   1 28.7945 0.78501  13
   3  -3   1 27.7655 0.72390  15
  -3  -3  -1 25.1036 2.67187   7
  -3  -3  -1 28.8452 1.24878   5
  -3  -3  -1 27.8997 0.83979  14
  -3  -3  -1 27.0355 0.76249  13
   3  -3   1 28.4954 2.51804   6
   3  -3   1 27.8635 0.66060   8
  -3  -3  -1 26.3119 0.76041  13
   3  -3   1 25.8535 2.22084   2
  -3  -3  -1 22.4772 1.58385   3
   3   3   1 27.6294 2.21602   2
   3   3   1 23.2743 2.35473   4
  -3   3  -1 28.1926 2.30585   3
   3   3   1 27.7933 0.84539  11
  -3   3  -1 26.2052 2.56535   5
  -3   3  -1 26.3118 2.79995   7
   3   3   1 26.9810 0.73124  15
  -3   3  -1 27.4608 2.14463   2
   3   3   1 27.9419 0.83535  14
  -3   3  -1 27.9316 0.73044  15
  -3   3  -1 27.5882 2.11150   6
   3   3   1 26.6680 0.75905  13
   3   3   1 27.5847 0.76033  13
  -3   3  -1 29.4772 0.85065   8
   3   3   1 25.8822 2.86575   7
   3   3   1 27.6098 0.71403  15
  -3   3  -1 28.4843 2.17155   1
  -3   3  -1 27.4020 0.74816  15
  -3   3  -1 28.1896 0.78092  13
   3   3   1 23.3627 2.18234   2
  -3   3  -1 28.3425 0.82466  12
   3   3   1 30.2102 2.34552   6
  -3   3  -1 28.2991 0.81048  10
  -3   3  -1 27.0652 0.81154  14
   3   3   1 26.6451 2.18266   1
  -3   3  -1 27.2440 0.76139  13
  -3   3  -1 24.9940 2.21060   6
   4  -3   1 19.5828 0.61006  13
   4  -3   1 19.4556 0.54801  15
  -4  -3  -1 18.9475 0.56491  10
  -4  -3  -1 16.8241 2.35250   4
  -4  -3  -1 20.6465 0.60267  15
   4  -3   1 22.9239 2.92565   3
  -4  -3  -1 19.3593 0.59476  13
   4  -3   1 21.1730 2.17612   1
  -4  -3  -1 20.8218 3.07596   7
  -4  -3  -1 18.8207 2.02748   1
  -4  -3  -1 17.9115 0.59324   9
   4  -3   1 22.4714 2.43014   6
   4  -3   1 17.6333 0.70108  10
  -4  -3  -1 16.5574 1.79836   3
  -4  -3  -1 19.6402 1.34558   5
  -4  -3  -1 19.2136 0.70739  14
   4   3   1 19.2799 0.73850  11
  -4   3  -1 17.4808 1.75472   6
  -4   3  -1 19.0076 0.60156  13
  -4   3  -1 19.0831 0.61366  13
  -4   3  -1 19.4323 0.67146   8
  -4   3  -1 19.1676 0.76114  11
  -4   3  -1 19.7473 0.57167  15
   4   3   1 19.1417 2.09547   2
  -4   3  -1 22.4367 2.30675   3
   4   3   1 19.1472 0.55317  15
  -4   3  -1 16.0921 1.76841   6
   4   3   1 19.4255 1.94003   2
   4   3   1 19.2901 0.70372  14
   4   3   1 18.5765 2.47797   4
   4   3   1 19.3977 0.60780   9
   4   3   1 21.0990 0.54937  15
  -4   3  -1 19.9616 0.69671  10
  -4   3  -1 18.7657 1.88186   1
  -4   3  -1 19.3989 2.72693   5
  -4   3  -1 17.9044 0.68207  12
  -4   3  -1 17.1673 1.73461   2
   4   3   1 18.2924 1.93290   1
  -4   3  -1 18.4163 0.60347   8
   4   3   1 18.6439 2.08118   6
   4   3   1 22.5809 3.24683   7
   4   3   1 20.0149 0.60326  13
   4   3   1 22.3909 2.11903   6
  -4   3  -1 17.9855 1.92841   2
  -5  -3  -1 1.30908 0.19021  10
  -5  -3  -1 1.89504 0.17863  12
   5  -3   1 1.88803 0.20111  13
   5  -3   1 2.50970 1.79305   3
  -5  -3  -1 1.73488 0.19449  13
  -5  -3  -1 1.81062 1.23369   4
  -5  -3  -1 1.74181 0.28940  14
  -5  -3  -1 1.75166 0.22098   9
   5  -3   1 1.45594 1.29345   6
  -5  -3  -1 1.11229 1.08494   3
  -5  -3  -1 -1.5421 1.23838   7
   5  -3   1 0.53090 0.97246   1
  -5  -3  -1 1.28262 0.91571   1
  -5  -3  -1 1.42348 0.18383  15
  -5   3  -1 1.32589 0.33609   8
   5   3   1 1.54386 0.28186  11
   5   3   1 1.63097 0.22538   9
  -5   3  -1 1.23351 0.24200  10
  -5   3  -1 2.14731 0.77193   2
   5   3   1 2.27822 1.74835   7
  -5   3  -1 1.18019 0.18412   8
  -5   3  -1 1.12869 0.18462  13
   5   3   1 1.68299 0.14699  15
   5   3   1 2.19675 0.20601  13
   5   3   1 1.94089 0.15108  15
  -5   3  -1 0.76838 1.12640   3
   5   3   1 2.58654 1.63194   4
  -5   3  -1 1.36726 0.16877  15
   5   3   1 -0.2436 0.85593   2
  -5   3  -1 1.54648 0.88292   2
   5   3   1 1.28452 1.16265   6
   5   3   1 1.67244 0.18750  13
  -5   3  -1 2.01799 1.00135   1
  -5   3  -1 1.30637 0.17947  15
  -5   3  -1 0.47426 0.69797   6
  -5   3  -1 1.52210 0.27069  12
   5   3   1 1.29356 0.85931   1
  -5   3  -1 1.46957 0.18906  13
  -5   3  -1 2.22987 1.34013   5
  -5   3  -1 2.36891 0.81171   6
  -5   3  -1 1.66807 0.28289  11
  -6  -3  -1 47.2503 2.74568   1
  -6  -3  -1 44.9935 1.08416  12
  -6  -3  -1 45.1816 1.21084   9
  -6  -3  -1 43.9046 1.20697  10
  -6  -3  -1 46.0988 3.55288   3
  -6  -3  -1 51.6842 4.16508   4
  -6  -3  -1 43.8184 1.17621  15
  -6  -3  -1 39.7829 2.72266   5
   6  -3   1 49.4181 2.90766   1
  -6  -3  -1 43.9282 3.29407   3
  -6  -3  -1 45.8037 4.72894   7
  -6  -3  -1 44.8578 1.36635  14
  -6   3  -1 46.1718 2.63470   2
   6   3   1 46.1420 2.68900   2
  -6   3  -1 45.2714 4.67918   4
   6   3   1 43.8288 1.04415  13
  -6   3  -1 47.6622 1.11970  15
  -6   3  -1 48.1871 1.11672  13
  -6   3  -1 44.3318 1.47908  11
  -6   3  -1 47.5668 1.34195   8
   6   3   1 37.9847 3.08849   6
  -6   3  -1 46.9330 2.54086   2
  -6   3  -1 47.5846 1.35631  10
   6   3   1 46.2070 1.47231  11
  -6   3  -1 49.0363 4.74407   3
   6   3   1 45.3214 2.45788   1
   6   3   1 41.2160 3.15212   6
  -6   3  -1 47.7347 1.15983   8
   6   3   1 45.4210 1.04226  13
  -6   3  -1 45.0930 2.55021   1
  -6   3  -1 46.8225 1.10008  13
  -6   3  -1 48.5076 4.38544   5
   6   3   1 52.8519 4.51139   4
  -7  -3  -1 56.2546 1.45885   9
  -7  -3  -1 55.3987 1.32459  12
  -7  -3  -1 57.0793 1.64481  14
  -7   3  -1 53.4164 1.77752  11
  -7   3  -1 52.0232 1.41931   8
  -7   3  -1 56.1643 1.25974  15
  -7   3  -1 56.2451 1.22374  13
  -7   3  -1 55.5596 1.60655  12
  -7   3  -1 56.9236 1.21256  13
  -7   3  -1 56.5591 1.28044  15
   7   3   1 55.7925 1.76078  11
  -7   3  -1 54.5114 1.59059  10
  -8  -3  -1 262.596 5.79991  10
  -8  -3  -1 271.783 5.77762  10
  -8  -3  -1 277.376 5.62071  12
  -8  -3  -1 281.662 6.03884  14
  -8  -3  -1 273.865 5.77260   9
  -8   3  -1 291.176 5.45701  15
  -8   3  -1 288.879 5.44169  15
  -8   3  -1 282.939 5.99417  12
  -8   3  -1 280.406 5.74190   8
   8   3   1 279.571 6.24392  11
  -8   3  -1 269.426 6.28680  11
  -8   3  -1 284.391 5.99548  10
  -9  -3  -1 0.70141 0.31761  14
  -9  -3  -1 1.00959 0.20067   8
  -9  -3  -1 1.19698 0.28195   9
  -9  -3  -1 0.71390 0.21689  12
  -9  -3  -1 1.39733 0.28597  10
  -9   3  -1 0.68375 0.31796   9
  -9   3  -1 0.57273 0.21309   8
   9   3   1 0.77457 0.38133  11
  -9   3  -1 1.38167 0.34701  10
  -9   3  -1 0.98527 0.33343  12
 -10  -3  -1 166.587 4.01247  10
 -10  -3  -1 169.198 3.68482   8
 -10  -3  -1 174.981 4.22257  14
 -10  -3  -1 181.072 3.97664   9
 -10  -3  -1 180.956 3.79381  12
 -10  -3  -1 176.252 3.97497  10
  10   3   1 180.356 4.57213  11
 -10   3  -1 167.324 3.81267   8
 -10   3  -1 180.743 4.22635   9
 -10   3  -1 182.858 4.18499  14
 -10   3  -1 177.039 4.17697  10
 -10   3  -1 180.158 4.17939  12
 -11  -3  -1 44.8284 1.44674  10
 -11  -3  -1 42.0315 1.26309   8
 -11  -3  -1 46.9472 1.69382  14
 -11  -3  -1 46.0105 1.45219   9
  11   3   1 43.8211 1.92366  11
 -11   3  -1 44.9287 1.64367  10
 -11   3  -1 47.8379 1.81810  12
 -11   3  -1 46.9819 1.66984   9
 -11   3  -1 44.4987 1.59939  14
 -12  -3  -1 81.4281 3.06003  14
 -12  -3  -1 82.5836 2.26602  10
 -12  -3  -1 83.2435 2.09411  12
 -12  -3  -1 80.3913 2.25507   9
  12   3   1 87.1938 2.93356  11
 -12   3  -1 83.0129 2.47503  14
 -12   3  -1 85.7340 2.49030  12
 -12   3  -1 83.6986 2.52190   9
 -12   3  -1 84.5957 2.50890  10
 -13  -3  -1 1.52140 0.34709   9
 -13  -3  -1 1.25911 0.34386  10
 -13  -3  -1 1.70951 0.49207  14
 -13   3  -1 0.56117 0.35803  10
 -13   3  -1 1.41141 0.44233  14
 -13   3  -1 1.42891 0.44831  12
 -13   3  -1 1.77997 0.49587   9
 -14  -3  -1 14.6179 1.03548  14
 -14   3  -1 12.8404 0.94632   9
 -14   3  -1 13.3023 0.96230  12
 -14   3  -1 12.3027 0.95651  10
 -14   4   1 0.74758 0.42350  10
 -14   4   1 0.57801 0.38952  12
 -14   4   1 0.25459 0.34413   9
 -13  -4   1 204.722 4.83465  14
 -13  -4   1 196.898 4.74736  10
 -13   4   1 202.914 4.89223   9
 -13   4   1 194.139 4.59993  14
 -13   4   1 199.446 5.01269  10
 -13   4   1 206.241 4.95731  12
 -12  -4   1 0.59791 0.22420   9
 -12  -4   1 1.03704 0.28305   8
 -12  -4   1 0.94609 0.36951  14
 -12  -4   1 0.51787 0.29166  10
 -12  -4   1 0.45192 0.20071  12
  12   4  -1 0.45406 0.43129  11
 -12   4   1 0.75512 0.40120  10
 -12   4   1 1.52541 0.34881  14
 -12   4   1 0.55642 0.35285  12
 -11  -4   1 197.758 4.55482  12
 -11  -4   1 217.344 4.90022  10
 -11  -4   1 212.282 4.50283   9
 -11  -4   1 211.022 4.71026   8
 -11  -4   1 220.041 4.93309  14
 -11  -4   1 217.976 4.43386  12
 -11   4   1 219.211 5.00097   9
 -11   4   1 215.864 4.75795  14
  11   4  -1 207.771 5.39439  11
 -11   4   1 215.293 5.76517  10
 -11   4   1 209.290 4.56511   8
 -10  -4   1 0.11293 0.27787  14
 -10  -4   1 1.02254 0.22103  12
 -10  -4   1 0.57513 0.26003   8
 -10  -4   1 0.70443 0.21192   9
 -10  -4   1 0.64305 0.18750  12
 -10   4   1 0.81173 0.22688   8
  10   4  -1 0.70747 0.39663  11
 -10   4   1 0.44270 0.30672  12
 -10   4   1 0.47088 0.31521  10
 -10   4   1 0.64336 0.12234  15
 -10   4   1 0.12485 0.21996  14
 -10   4   1 0.13819 0.20773  14
 -10   4   1 0.63103 0.11775  15
  -9  -4   1 59.5039 1.77997  10
  -9  -4   1 58.7980 1.50021  12
  -9  -4   1 60.0191 1.78839  14
  -9  -4   1 64.1922 1.72707   8
  -9  -4   1 61.2667 1.44083  12
  -9  -4   1 59.8391 1.49878   9
  -9   4   1 57.4661 1.67705  14
  -9   4   1 59.4462 1.38814  15
  -9   4   1 56.8497 1.55857   8
  -9   4   1 58.1284 1.24396  13
  -9   4   1 60.0988 1.25163  13
  -9   4   1 58.8678 1.85787  12
   9   4  -1 64.2702 2.14521  11
  -9   4   1 60.8689 1.41693  15
  -9   4   1 59.9162 1.89895  10
  -8  -4   1 5.25995 0.47258   8
  -8  -4   1 4.70228 0.51873  10
  -8  -4   1 4.55027 0.50045  14
  -8  -4   1 4.50498 0.30717  15
  -8  -4   1 4.09150 0.31934   9
  -8  -4   1 4.42391 0.30563  12
  -8  -4   1 4.86612 0.30498  12
   8   4  -1 4.59083 0.26593  13
  -8   4   1 3.87427 0.30265  15
  -8   4   1 4.53401 0.41447  14
  -8   4   1 3.48026 0.52492  11
   8   4  -1 3.95860 0.61877  11
  -8   4   1 3.71721 0.31060  13
   8   4  -1 4.25392 0.22958  13
  -8   4   1 4.52499 0.53868  12
  -8   4   1 4.42981 0.31850  15
  -8   4   1 4.69951 0.54692  10
  -8   4   1 3.86552 0.36183   8
  -7  -4   1 124.477 2.73022  13
  -7  -4   1 123.977 2.93109  10
  -7  -4   1 130.091 2.97878  14
  -7  -4   1 128.291 2.72509  15
  -7  -4   1 129.019 2.62574  12
  -7  -4   1 119.038 5.69424   4
  -7  -4   1 128.751 2.69163   9
  -7  -4   1 126.509 2.93909   8
  -7  -4   1 126.854 2.82076  12
  -7   4   1 129.011 2.72626  15
  -7   4   1 125.480 2.86461  14
  -7   4   1 127.709 2.75483  13
   7   4  -1 127.527 2.70571  13
  -7   4   1 129.656 3.08772  10
   7   4  -1 127.322 3.22901  11
  -7   4   1 128.779 2.82002   8
  -7   4   1 124.410 3.25811  11
   7   4  -1 127.413 2.54808  15
   7   4  -1 120.946 2.54885  15
   7   4  -1 126.468 2.72037  13
  -7   4   1 131.603 2.76373  13
  -7   4   1 130.371 2.76478  15
  -6  -4   1 0.35399 0.10614  12
  -6  -4   1 0.53784 0.11132  12
  -6  -4   1 0.25502 0.17905  14
  -6  -4   1 0.31836 1.49958   3
   6  -4  -1 -1.8250 1.09302   1
  -6  -4   1 0.72551 0.22381   8
  -6  -4   1 0.11830 0.15105  10
  -6  -4   1 0.31661 0.99418   5
  -6  -4   1 0.74858 0.77248   5
  -6  -4   1 0.10374 0.12664  13
  -6  -4   1 1.21066 1.10914   4
  -6  -4   1 0.29362 0.11910   9
  -6  -4   1 -0.6533 1.43745   7
   6  -4  -1 1.30122 1.20373   6
  -6  -4   1 0.16931 0.12113  15
  -6   4   1 0.13402 0.13983   8
   6   4  -1 0.03376 1.31637   6
   6   4  -1 -0.7221 1.12925   2
  -6   4   1 0.14145 0.13656  13
   6   4  -1 0.17816 1.08795   1
  -6   4   1 0.38200 1.00515   6
   6   4  -1 0.29963 0.23003  11
  -6   4   1 2.62589 1.75559   7
  -6   4   1 0.26744 0.15527  13
  -6   4   1 0.65017 0.16803  14
   6   4  -1 0.24633 0.10606  15
  -6   4   1 0.05992 0.20971  10
  -6   4   1 0.76958 1.11906   2
   6   4  -1 -0.4552 1.89790   7
  -6   4   1 -1.8116 1.18975   3
   6   4  -1 0.32470 0.11368  15
  -6   4   1 -0.3417 1.12189   1
  -6   4   1 0.33929 0.21468  11
  -6   4   1 -0.4711 0.92962   2
  -6   4   1 -0.2431 1.43831   5
   6   4  -1 -0.0130 0.11963  13
   6   4  -1 0.18399 0.16126  14
  -6   4   1 0.18370 0.13361  15
  -6   4   1 1.34629 1.07335   6
  -5  -4   1 150.451 2.94513  12
  -5  -4   1 161.055 7.55916   7
  -5  -4   1 152.617 4.25818   5
  -5  -4   1 148.707 3.02089   9
   5  -4  -1 158.978 6.61186   1
  -5  -4   1 148.766 3.30951   8
  -5  -4   1 144.221 3.18190  13
  -5  -4   1 149.092 3.27122  14
  -5  -4   1 149.368 6.28672   3
  -5  -4   1 146.418 6.73466   4
   5  -4  -1 151.926 6.16641   6
  -5  -4   1 146.033 3.14679  15
  -5  -4   1 148.984 3.22420  10
  -5  -4   1 137.492 6.02528   1
   5  -4  -1 148.200 3.16097  13
   5  -4  -1 149.059 3.11336  15
  -5   4   1 154.285 5.90554   6
   5   4  -1 151.572 3.20877  13
  -5   4   1 151.965 6.39877   2
  -5   4   1 155.542 6.15982   2
   5   4  -1 152.608 6.63984   6
   5   4  -1 147.754 3.12032  15
   5   4  -1 146.068 5.94223   1
   5   4  -1 149.592 3.27280  14
  -5   4   1 143.037 6.49979   7
   5   4  -1 149.175 5.41106   4
  -5   4   1 158.486 6.15903   6
  -5   4   1 142.328 6.91868   3
  -5   4   1 148.918 3.14278  15
  -5   4   1 147.056 3.34818  10
   5   4  -1 158.270 7.56249   7
   5   4  -1 145.324 3.02188   9
   5   4  -1 146.939 3.17067  13
  -5   4   1 147.499 6.11514   1
   5   4  -1 147.464 6.10696   2
  -5   4   1 148.072 3.19289  13
   5   4  -1 151.266 3.09654  15
  -5   4   1 158.108 7.70906   5
  -5   4   1 150.201 3.20621  13
   5   4  -1 150.629 3.43685  11
  -5   4   1 148.400 3.18662  14
  -5   4   1 145.158 3.45126  11
  -5   4   1 149.797 3.17873  15
  -5   4   1 145.646 3.18768   8
   4  -4  -1 7.47556 0.46422  10
  -4  -4   1 5.11913 1.37235   3
  -4  -4   1 7.16819 0.38519  10
  -4  -4   1 6.63552 0.38235  13
  -4  -4   1 7.34645 0.20213  12
  -4  -4   1 7.07815 0.28404   9
   4  -4  -1 9.96980 1.79807   6
   4  -4  -1 6.97035 0.32254   8
   4  -4  -1 7.52145 0.36733  15
  -4  -4   1 4.60016 1.11082   4
   4  -4  -1 6.66039 1.93185   3
  -4  -4   1 4.23489 1.37408   1
  -4  -4   1 6.65141 0.45283   8
   4  -4  -1 7.68731 0.37854   8
   4  -4  -1 6.39195 0.37768  13
  -4  -4   1 7.19227 0.42324  14
  -4  -4   1 7.04005 0.71323   5
  -4  -4   1 7.95764 0.37333  15
  -4  -4   1 8.37509 1.72335   2
  -4  -4   1 5.74541 1.59503   7
  -4   4   1 7.99830 1.57731   2
   4   4  -1 7.43351 0.35148  15
   4   4  -1 7.09531 0.27474   9
   4   4  -1 7.61307 0.48340  11
  -4   4   1 8.53693 0.41264  15
  -4   4   1 8.29159 1.86262   6
  -4   4   1 5.70808 1.45910   3
  -4   4   1 7.66419 0.40840  13
   4   4  -1 7.43585 0.36506  15
  -4   4   1 8.63046 1.73199   6
   4   4  -1 3.21362 1.63809   7
   4   4  -1 7.38877 0.41512  13
   4   4  -1 7.30246 0.38968  13
   4   4  -1 8.09946 0.42721  14
   4   4  -1 5.47653 1.11999   4
  -4   4   1 6.44666 1.62118   7
   4   4  -1 6.75088 1.67976   6
   4   4  -1 5.93428 1.67665   1
  -4   4   1 8.61080 1.80287   2
  -4   4   1 5.09492 1.43463   1
   4   4  -1 8.70561 1.72462   2
  -4   4   1 6.70120 0.43906  10
  -4   4   1 7.06595 0.39573   8
  -4   4   1 7.51206 0.37147  14
  -4   4   1 7.17613 0.36386  15
  -4   4   1 7.78070 0.42042  13
   3  -4  -1 9.61707 0.40695  14
  -3  -4   1 9.56086 0.68056   5
   3  -4  -1 6.19558 1.52897   1
  -3  -4   1 9.25943 1.73089   2
  -3  -4   1 9.32911 1.74925   1
   3  -4  -1 9.05482 1.67718   6
   3  -4  -1 9.16446 1.72420   7
   3  -4  -1 9.07948 0.39985   8
  -3  -4   1 12.1589 2.05045   6
  -3  -4   1 9.18642 0.44017  14
  -3  -4   1 10.2054 0.46015  13
   3  -4  -1 8.31213 2.09472   3
  -3  -4   1 8.80745 0.31494   9
  -3  -4   1 9.69129 0.22786  12
  -3  -4   1 8.80167 1.55013   3
   3  -4  -1 7.84638 0.42048  13
   3  -4  -1 8.38369 0.42772  13
  -3  -4   1 7.60413 1.76038   7
  -3  -4   1 7.48782 1.28556   4
  -3  -4   1 9.93139 0.41304  10
   3  -4  -1 9.17275 0.47006   8
  -3  -4   1 8.93360 0.39580  15
   3   4  -1 9.31708 0.41117  15
  -3   4   1 6.60629 1.53410   1
   3   4  -1 9.34099 0.43711  14
   3   4  -1 14.0222 1.90673   3
   3   4  -1 10.1349 1.39681   4
   3   4  -1 9.25627 0.30523   9
  -3   4   1 8.48280 1.83747   2
  -3   4   1 7.23038 1.54473   2
   3   4  -1 9.01113 1.76218   1
  -3   4   1 9.45410 0.44966  13
   3   4  -1 10.0134 0.43712  13
  -3   4   1 7.80144 0.41239   8
  -3   4   1 8.75537 0.38905  14
  -3   4   1 8.67010 2.51315   4
  -3   4   1 7.86197 1.61445   7
  -3   4   1 9.31746 1.62810   6
  -3   4   1 8.34617 0.43696  13
   3   4  -1 9.95660 0.43245  10
  -3   4   1 5.80166 1.43580   6
  -3   4   1 9.50662 0.47196   9
   3   4  -1 9.00684 1.88899   6
   3   4  -1 9.96028 0.46863  13
  -3   4   1 6.20059 1.52322   3
  -3   4   1 8.07716 0.39154  15
  -3   4   1 8.77747 0.44838  10
   3   4  -1 11.1976 2.20875   7
  -2  -4   1 1054.52 24.9495   7
  -2  -4   1 1077.28 21.5295   5
   2  -4  -1 1023.11 24.7290   2
  -2  -4   1 1067.19 23.3134   3
   2  -4  -1 997.629 25.1114   1
   2  -4  -1 1077.57 24.1366   7
  -2  -4   1 1055.20 23.2860   4
   2  -4  -1 1081.47 24.5787   6
   2  -4  -1 1093.05 24.4873   3
  -2  -4   1 1064.91 24.7013   1
  -2  -4   1 1070.02 24.9572   6
  -2  -4   1 1074.44 24.8709   2
   2   4  -1 1088.50 24.5885   1
   2   4  -1 1082.78 24.8143   2
  -2   4   1 1072.68 24.3113   7
   2   4  -1 1098.82 23.6316   3
   2   4  -1 1065.21 23.1045   4
  -2   4   1 1063.74 24.9291   2
   2   4  -1 1054.86 25.0175   7
  -2   4   1 1068.22 26.1787   4
  -2   4   1 1077.47 24.0828   3
  -2   4   1 1041.67 24.8927   6
   2   4  -1 1074.63 21.4846   5
  -2   4   1 1069.44 24.5638   6
   2   4  -1 1064.97 25.1148   6
  -2   4   1 1041.66 24.7568   1
  -1   4   1 9999.99 195.166   4
   0  -4  -1 37.6951 2.97463   1
   0  -4   1 33.5028 2.76775   2
   0  -4   1 36.3382 2.76725   7
   0  -4   1 38.1376 2.44636   5
   0  -4  -1 42.2456 1.04629  15
   0  -4   1 36.2940 1.00889  13
   0  -4   1 39.2557 2.41418   3
   0  -4  -1 38.8270 1.05246  13
   0  -4   1 38.2474 1.00807  15
   0  -4   1 36.1360 1.04764  13
   0  -4   1 35.2060 2.82557   1
   0  -4   1 35.8896 0.95311  10
   0  -4  -1 41.3127 2.31291   3
   0  -4   1 34.8883 1.10903   8
   0  -4  -1 38.9155 0.92952  10
   0  -4  -1 36.9877 0.97713   9
   0  -4  -1 40.0488 1.01429  15
   0  -4  -1 39.6090 3.04086   4
   0  -4  -1 36.7758 2.92896   2
   0  -4   1 36.7917 0.99055  15
   0  -4  -1 35.4951 2.76034   7
   0  -4  -1 41.5786 2.91783   6
   0  -4  -1 38.7934 1.05315   8
   0  -4   1 33.4409 2.90451   6
   0   4   1 40.1424 0.92780  10
   0   4   1 37.5122 2.98323   2
   0   4  -1 36.2551 0.97951  15
   0   4  -1 37.1770 2.95317   7
   0   4   1 40.5116 1.06588   8
   0   4  -1 35.6444 1.03549  13
   0   4  -1 35.8470 2.80336   2
   0   4   1 41.2223 1.06874  13
   0   4  -1 39.4130 3.54840   1
   0   4  -1 38.5401 2.30439   5
   0   4   1 43.6986 3.10226   6
   0   4   1 37.4234 1.04718  13
   0   4   1 40.4098 2.20585   3
   0   4   1 37.5296 0.98180   9
   0   4  -1 37.1496 2.33728   3
   0   4  -1 36.9086 0.95148  10
   0   4   1 39.5439 1.02974  15
   0   4   1 41.3681 3.17769   6
   0   4   1 43.8360 3.11340   7
   0   4  -1 38.0863 1.05012   9
   0   4  -1 36.1200 0.90159  12
   0   4  -1 40.3488 2.98258   4
   0   4   1 37.5990 0.99719  15
   0   4   1 38.8331 3.03789   4
   0   4   1 39.2037 1.00597  14
   0   4   1 35.7665 2.92806   1
   0   4  -1 35.7360 2.88842   6
   0   4  -1 35.7083 1.12181   8
   1  -4   1 6.24214 1.35515   7
   1  -4   1 6.68039 0.35657  13
   1  -4   1 5.76202 0.35865  13
   1  -4   1 4.98627 1.39308   6
   1  -4   1 5.58829 0.32569  15
  -1  -4  -1 5.96918 0.31244   9
  -1  -4  -1 5.83940 0.35401   8
  -1  -4  -1 4.97120 1.41509   7
  -1  -4  -1 6.21405 1.47745   1
  -1  -4  -1 5.46220 1.23719   2
   1  -4   1 4.85198 1.17392   2
   1  -4   1 6.14441 0.36083   8
  -1  -4  -1 5.48098 1.32694   4
  -1  -4  -1 3.46690 1.03668   6
  -1  -4  -1 6.30494 0.36759  13
   1  -4   1 6.75995 1.51260   1
  -1  -4  -1 7.80013 1.06913   3
   1  -4   1 5.61200 0.40806   8
   1  -4   1 5.92851 1.29920   5
   1  -4   1 6.71759 1.27022   3
   1  -4   1 5.67892 0.31442  15
   1   4   1 8.21503 1.59953   7
  -1   4  -1 6.08474 1.37681   6
  -1   4  -1 5.42341 0.34178  13
   1   4   1 6.11838 0.36338  13
   1   4   1 5.62391 0.33300  15
  -1   4  -1 7.42502 1.59177   7
  -1   4  -1 4.94312 1.23290   2
   1   4   1 6.80647 1.44150   2
   1   4   1 5.89262 0.31720  15
  -1   4  -1 5.94508 0.42134   8
  -1   4  -1 5.20391 1.05765   3
   1   4   1 6.27351 0.37717  13
  -1   4  -1 5.73950 0.36409  13
  -1   4  -1 4.08021 1.22247   1
   1   4   1 6.76965 0.27491  10
  -1   4  -1 5.07716 0.30852  15
   1   4   1 9.45081 1.74259   6
   1   4   1 8.29334 1.59874   4
  -1   4  -1 5.59977 0.32328  14
   1   4   1 6.07868 1.09170   3
   1   4   1 6.40211 1.40507   1
   1   4   1 3.13114 1.16289   6
  -1   4  -1 6.36428 1.33914   5
  -1   4  -1 5.88422 0.30461  12
   2  -4   1 560.268 11.0785  15
  -2  -4  -1 567.345 12.6544   3
  -2  -4  -1 569.238 11.1563  14
   2  -4   1 580.522 11.1184   8
  -2  -4  -1 559.918 11.1433  13
   2  -4   1 559.991 14.9793   2
   2  -4   1 562.069 11.1491  13
  -2  -4  -1 555.615 15.6804   7
   2  -4   1 577.110 11.1217  14
  -2  -4  -1 572.148 11.1548   8
   2  -4   1 567.717 14.7087   3
   2  -4   1 553.197 11.1251  10
   2  -4   1 586.831 15.4540   7
  -2  -4  -1 562.126 11.0329   9
   2  -4   1 579.168 11.2209   8
  -2  -4  -1 567.983 14.5530   6
  -2  -4  -1 567.527 14.8524   4
  -2  -4  -1 585.284 15.3045   1
   2  -4   1 588.466 15.5753   6
  -2   4  -1 577.430 14.8144   6
   2   4   1 569.894 14.7069   4
   2   4   1 571.923 12.9231   3
  -2   4  -1 557.431 14.9199   2
  -2   4  -1 557.440 14.2963   3
   2   4   1 564.283 11.1481  13
  -2   4  -1 570.336 11.2762   8
  -2   4  -1 555.218 11.1123  14
  -2   4  -1 582.572 15.5066   7
   2   4   1 579.042 15.9355   7
  -2   4  -1 567.771 11.1592  13
   2   4   1 564.659 14.9189   6
  -2   4  -1 558.826 14.8577   1
   2   4   1 560.116 15.6472   6
  -2   4  -1 555.819 11.1012  15
   2   4   1 578.120 15.3156   2
   2   4   1 568.022 15.0075   2
  -2   4  -1 564.991 11.1388  13
  -2   4  -1 571.196 15.2316   6
   2   4   1 561.594 11.1482  13
   2   4   1 559.706 11.1495  14
   2   4   1 591.198 15.1220   1
   2   4   1 571.131 11.4943   5
   2   4   1 576.738 11.1124  15
   2   4   1 574.341 10.9579  10
   2   4   1 565.749 10.8184  12
  -2   4  -1 585.844 15.0286   5
   3  -4   1 30.6622 2.78611   2
   3  -4   1 27.8285 0.86581  13
  -3  -4  -1 29.3909 0.92172  14
  -3  -4  -1 30.4088 0.84057  15
   3  -4   1 29.6425 3.88228   6
  -3  -4  -1 30.3626 0.85606  15
   3  -4   1 29.8509 0.82940  15
  -3  -4  -1 31.3553 0.88903  13
   3  -4   1 27.1525 2.90842   3
  -3  -4  -1 30.7363 0.73814  10
  -3  -4  -1 29.8107 0.80612   9
   3  -4   1 29.5909 2.70975   1
   3  -4   1 29.3678 0.91920  10
  -3  -4  -1 26.9582 2.90435   7
   3  -4   1 29.3988 0.87077   8
  -3  -4  -1 29.7707 1.84263   3
  -3  -4  -1 24.6790 2.46209   4
  -3  -4  -1 33.1481 2.95616   1
   3  -4   1 29.7867 0.79704   8
  -3  -4  -1 29.4520 0.87142  13
  -3   4  -1 30.2170 0.89574  10
   3   4   1 30.5792 0.81793  15
  -3   4  -1 28.2321 0.87604  13
   3   4   1 29.2365 0.87123  13
  -3   4  -1 26.2992 2.95395   7
  -3   4  -1 24.8263 2.66021   5
  -3   4  -1 25.0944 2.48681   1
   3   4   1 29.9323 2.70075   2
   3   4   1 26.1779 3.30057   6
   3   4   1 25.4983 3.38697   7
  -3   4  -1 28.2520 0.81590  15
   3   4   1 31.6324 2.85334   6
  -3   4  -1 27.6717 0.94802   8
  -3   4  -1 29.4466 2.54216   6
  -3   4  -1 27.2733 2.45638   2
  -3   4  -1 29.2513 0.87479  13
   3   4   1 30.2544 0.92424  14
  -3   4  -1 30.3881 0.86185  15
   3   4   1 30.2361 0.84791  15
   3   4   1 30.6114 2.68371   4
  -3   4  -1 27.2841 2.49354   3
   3   4   1 30.9727 2.75119   1
  -3   4  -1 31.6642 2.75600   6
  -3   4  -1 30.3666 0.89517  14
   3   4   1 28.8615 2.71775   2
   3   4   1 29.6351 0.79205   9
  -4  -4  -1 121.042 3.04897   5
  -4  -4  -1 124.046 2.65463  15
  -4  -4  -1 123.394 5.79928   4
  -4  -4  -1 128.148 4.55372   3
  -4  -4  -1 126.073 2.57636  10
   4  -4   1 122.245 2.71158  13
  -4  -4  -1 123.760 5.64799   1
   4  -4   1 122.387 2.63223  15
  -4  -4  -1 126.229 2.71160  13
  -4  -4  -1 127.496 2.68277  15
  -4  -4  -1 125.019 2.39591  12
  -4  -4  -1 125.476 2.82121  14
  -4  -4  -1 123.146 2.68454  13
   4  -4   1 114.733 6.30255   3
   4  -4   1 117.505 2.82168  10
  -4  -4  -1 122.165 2.63588   9
   4  -4   1 122.556 2.47551   8
  -4  -4  -1 123.062 6.75670   7
   4  -4   1 121.727 5.57417   1
   4  -4   1 122.064 5.78477   6
   4   4   1 127.118 5.74067   4
   4   4   1 128.605 2.70757  13
   4   4   1 126.102 2.84505  11
  -4   4  -1 114.947 6.19975   7
  -4   4  -1 128.488 5.98906   3
  -4   4  -1 122.192 2.69566  13
   4   4   1 118.620 6.75051   7
  -4   4  -1 120.667 5.23760   6
   4   4   1 126.259 2.82580  14
  -4   4  -1 116.369 5.41524   1
  -4   4  -1 113.221 6.10810   5
   4   4   1 126.386 5.55567   2
  -4   4  -1 122.368 2.67326  15
   4   4   1 126.685 2.70191  13
  -4   4  -1 124.097 2.64595  15
  -4   4  -1 118.396 2.77028  12
  -4   4  -1 122.785 2.83198   8
  -4   4  -1 124.026 2.76420  14
   4   4   1 126.353 2.61477  15
  -4   4  -1 113.685 5.27518   6
   4   4   1 127.821 2.64079   9
  -4   4  -1 121.771 2.77257  10
  -4   4  -1 133.002 5.54815   2
   4   4   1 127.854 5.64605   6
  -4   4  -1 129.284 5.62909   2
  -4   4  -1 120.962 2.70319  13
   4   4   1 125.322 5.81071   6
   4   4   1 124.376 2.64048  15
   4   4   1 129.209 5.54236   1
   5  -4   1 323.168 9.99680   1
  -5  -4  -1 317.085 6.23570  13
   5  -4   1 313.770 6.27089  13
  -5  -4  -1 310.543 9.92043   1
  -5  -4  -1 318.242 6.25134  15
  -5  -4  -1 320.902 9.08031   3
  -5  -4  -1 312.920 6.20667  10
  -5  -4  -1 311.977 6.25135   9
  -5  -4  -1 319.131 12.2794   7
  -5  -4  -1 309.221 6.01708  12
  -5  -4  -1 308.679 6.45656  14
  -5  -4  -1 309.687 6.22039  15
   5  -4   1 317.580 10.3658   6
   5  -4   1 307.975 6.51713  10
  -5  -4  -1 310.400 7.35643   5
  -5  -4  -1 313.454 10.6418   4
  -5   4  -1 303.863 9.44740   1
   5   4   1 299.585 9.62677   2
   5   4   1 309.907 6.46613  14
  -5   4  -1 317.998 6.45168   8
   5   4   1 318.423 6.26866  13
  -5   4  -1 309.267 6.25235  15
  -5   4  -1 314.156 9.46381   6
  -5   4  -1 306.579 6.38702  14
  -5   4  -1 314.106 6.29162  13
   5   4   1 314.279 9.61037   1
  -5   4  -1 309.008 6.41558  10
  -5   4  -1 310.055 10.7089   3
  -5   4  -1 301.747 11.3167   7
  -5   4  -1 317.221 9.63405   2
  -5   4  -1 317.082 9.15987   6
   5   4   1 308.532 6.25471   9
  -5   4  -1 308.830 6.59901  11
   5   4   1 297.290 10.4438   4
   5   4   1 314.744 10.1902   6
   5   4   1 318.139 6.15586  15
  -5   4  -1 310.568 6.43859  12
   5   4   1 307.044 6.25621  13
  -5   4  -1 294.130 11.2755   5
   5   4   1 316.036 6.20039  15
  -5   4  -1 315.970 6.28555  13
  -5   4  -1 315.066 6.22344  15
   5   4   1 314.810 6.53756  11
   5   4   1 306.550 9.74254   6
  -6  -4  -1 35.9209 1.00938  10
  -6  -4  -1 32.8496 3.46931   4
  -6  -4  -1 42.4025 3.34861   3
  -6  -4  -1 33.0740 4.50730   7
  -6  -4  -1 31.2788 3.08167   1
  -6  -4  -1 36.2184 1.03317   9
   6  -4   1 30.2263 3.04725   1
  -6  -4  -1 37.7088 0.99319  15
  -6  -4  -1 37.5117 0.84577  12
  -6  -4  -1 37.7488 2.37120   5
  -6  -4  -1 36.8768 1.24171  14
  -6   4  -1 37.4777 2.47895   6
   6   4   1 33.3451 2.81010   1
  -6   4  -1 36.7633 2.53717   6
   6   4   1 31.1471 4.06454   4
  -6   4  -1 36.4831 3.70714   3
  -6   4  -1 36.4715 1.02162  13
   6   4   1 38.0704 0.98067  13
  -6   4  -1 37.0628 1.01248  13
  -6   4  -1 35.7697 2.77175   2
   6   4   1 35.9546 0.86659  15
  -6   4  -1 36.5594 3.99907   5
  -6   4  -1 36.0304 1.19521  12
   6   4   1 35.6969 3.45884   6
  -6   4  -1 36.4505 0.96740  15
  -6   4  -1 36.4128 2.93847   1
  -6   4  -1 33.3831 2.93181   2
  -6   4  -1 35.9387 1.00243  15
  -6   4  -1 35.7504 1.14297   8
   6   4   1 35.8275 0.96747  13
   6   4   1 37.3190 0.86220  15
  -6   4  -1 35.1077 1.14525  14
   6   4   1 34.6891 3.02223   2
  -6   4  -1 35.5557 1.31389  11
   6   4   1 34.8378 1.27532  11
  -7  -4  -1 90.2011 1.92255  12
  -7  -4  -1 93.5652 2.14370   9
  -7  -4  -1 89.2691 2.36418  14
  -7  -4  -1 88.5904 2.12861  10
  -7  -4  -1 92.8998 2.01783  15
  -7   4  -1 90.7349 2.03097  13
  -7   4  -1 93.4002 2.35565  12
  -7   4  -1 88.7367 1.99570  15
  -7   4  -1 89.4616 2.00944  13
  -7   4  -1 90.9450 2.31707  14
  -7   4  -1 88.6776 2.31660  10
  -7   4  -1 88.0926 2.54218  11
  -7   4  -1 89.0123 2.23594   8
   7   4   1 90.5522 1.94673  13
  -7   4  -1 94.5013 2.06147  15
   7   4   1 88.8393 1.94065  13
   7   4   1 91.5319 2.50749  11
  -8  -4  -1 26.6272 0.93145   9
  -8  -4  -1 26.0542 0.92853  10
  -8  -4  -1 25.8967 0.93159  10
  -8  -4  -1 27.1051 1.13492  14
  -8  -4  -1 26.6667 0.75570  12
  -8  -4  -1 26.6145 0.89663   8
  -8   4  -1 26.7146 0.78774  15
  -8   4  -1 27.1382 1.11574  10
  -8   4  -1 26.0945 0.98698   8
   8   4   1 27.5576 1.27846  11
  -8   4  -1 26.4114 0.75841  15
  -8   4  -1 27.3878 1.12610  12
  -8   4  -1 28.3865 0.72822  13
  -8   4  -1 26.5154 0.70254  13
  -8   4  -1 26.1572 1.27809  11
  -8   4  -1 26.4456 1.22586  14
  -9  -4  -1 0.47830 0.23232  10
  -9  -4  -1 0.77937 0.24800  10
  -9  -4  -1 0.74980 0.18369  12
  -9  -4  -1 0.80680 0.21521   8
  -9  -4  -1 0.75735 0.33622  14
   9   4   1 0.15583 0.31743  11
  -9   4  -1 0.69536 0.24406   8
  -9   4  -1 0.66958 0.13708  15
  -9   4  -1 0.37278 0.29586  10
  -9   4  -1 0.96807 0.36415   9
  -9   4  -1 0.55162 0.13969  15
  -9   4  -1 0.38305 0.29172  12
 -10  -4  -1 6.12810 0.52299   9
 -10  -4  -1 6.67432 0.40423  12
 -10  -4  -1 6.85581 0.46755   8
 -10  -4  -1 5.82856 0.52476   8
 -10  -4  -1 6.61831 0.54030  10
 -10  -4  -1 8.05951 0.73979  14
 -10   4  -1 5.92831 0.68064  12
 -10   4  -1 7.32579 0.70682   9
  10   4   1 8.48471 0.88578  11
 -10   4  -1 6.23139 0.67972  10
 -11  -4  -1 57.6388 1.71506  10
 -11  -4  -1 59.2631 1.50100  12
 -11  -4  -1 60.2125 2.03177  14
 -11  -4  -1 58.6780 1.73421   9
 -11  -4  -1 59.2126 1.71416   8
 -11   4  -1 59.2190 1.93257  14
 -11   4  -1 59.3833 1.97903  10
 -11   4  -1 65.0374 2.90064   9
 -11   4  -1 64.0316 2.03079  12
  11   4   1 62.5233 2.33556  11
 -12  -4  -1 2.64249 0.39869   9
 -12  -4  -1 2.14003 0.36543  12
 -12  -4  -1 2.89162 0.57028  14
 -12  -4  -1 2.02834 0.37758  10
  12   4   1 2.13491 0.61392  11
 -12   4  -1 2.01804 0.48670  10
 -12   4  -1 1.21374 0.44305   9
 -12   4  -1 3.24399 0.56471  12
 -12   4  -1 2.30043 0.48954  14
 -13  -4  -1 1.15083 0.44324  14
 -13   4  -1 0.64150 0.38558  12
 -13   4  -1 1.55011 0.47778   9
 -13   4  -1 0.86657 0.42559  10
 -13   4  -1 0.91257 0.36104  14
 -14  -4  -1 1.19313 0.46763  14
 -14   4  -1 2.11179 0.50685  10
 -14   4  -1 1.36501 0.45769   9
 -14  -5   1 7.18635 1.10674  14
 -14   5   1 9.33828 0.89354  12
 -14   5   1 8.60354 0.83469   9
 -13  -5   1 8.68700 0.92044  14
 -13  -5   1 9.59833 0.76586  10
 -13   5   1 7.94889 0.88714  12
 -13   5   1 8.76471 0.92012   9
 -13   5   1 8.29237 0.92449  10
 -13   5   1 8.35954 0.66281  14
 -12  -5   1 4.69231 0.63160  14
 -12  -5   1 4.27703 0.36190   9
 -12  -5   1 3.22248 0.49480  10
 -12  -5   1 3.25713 0.47333   8
 -12   5   1 3.67204 0.62367  10
 -12   5   1 2.45429 0.51563   9
  12   5  -1 2.93272 0.65178  11
 -12   5   1 2.94650 0.55711  12
 -12   5   1 4.23445 0.52888  14
 -11  -5   1 4.37042 0.55297   8
 -11  -5   1 3.24440 0.53794  14
 -11  -5   1 4.52099 0.37482   9
 -11  -5   1 4.16782 0.28796  12
 -11  -5   1 3.35602 0.47816  10
 -11   5   1 3.16243 0.56562  10
 -11   5   1 4.18361 0.61402  12
 -11   5   1 4.50907 0.52254  14
  11   5  -1 3.74187 0.71763  11
 -11   5   1 4.18580 0.18661  15
 -11   5   1 4.62212 0.18773  15
 -10  -5   1 6.28547 0.59851   8
 -10  -5   1 6.73293 0.36172  12
 -10  -5   1 6.49752 0.32352  12
 -10  -5   1 6.89610 0.41891   9
 -10  -5   1 7.19253 0.66087  14
 -10   5   1 6.68639 0.68351  12
 -10   5   1 7.06539 0.36901  15
 -10   5   1 6.33969 0.37260  15
  10   5  -1 7.58901 0.85336  11
 -10   5   1 7.43624 0.70694  10
 -10   5   1 7.68897 0.54413   8
  -9  -5   1 14.0747 0.56186  15
  -9  -5   1 13.5822 0.78785   8
  -9  -5   1 14.3297 0.75116  10
  -9  -5   1 14.0349 0.45119  12
  -9  -5   1 14.8722 0.82962  14
  -9  -5   1 13.4887 0.56097   9
  -9   5   1 13.2711 0.88108  10
  -9   5   1 14.2672 0.57256  15
   9   5  -1 13.5077 0.39468  13
  -9   5   1 14.3156 0.56967  13
  -9   5   1 13.3076 0.69146   8
  -9   5   1 12.9093 0.56861  15
   9   5  -1 13.1600 0.38324  13
  -9   5   1 13.8612 0.71437  14
  -9   5   1 16.3691 0.92058  12
  -9   5   1 13.6971 0.54548  13
   9   5  -1 13.5943 0.98995  11
  -8  -5   1 20.7738 0.91739  14
  -8  -5   1 19.1516 0.89872   8
  -8  -5   1 20.0603 0.66193   9
  -8  -5   1 18.8441 0.70192  13
  -8  -5   1 19.1831 0.52737  12
  -8  -5   1 19.5824 0.55080  12
  -8  -5   1 20.1854 0.96205  10
  -8  -5   1 19.7839 0.70219  15
   8   5  -1 19.0473 0.70661  13
  -8   5   1 20.7834 0.81968   8
  -8   5   1 19.6237 0.72611  13
  -8   5   1 19.9766 0.73396  13
  -8   5   1 19.9047 1.10663  11
   8   5  -1 18.6516 1.06910  11
  -8   5   1 19.4491 0.91066  14
  -8   5   1 20.7972 0.96588  12
  -8   5   1 21.2324 0.75357  15
  -8   5   1 19.9819 0.99301  10
   8   5  -1 19.0391 0.67570  13
  -8   5   1 20.1427 0.71125  15
   8   5  -1 19.5627 0.49730  15
  -7  -5   1 22.1091 0.54479  12
  -7  -5   1 22.4628 0.68139   9
  -7  -5   1 23.1923 0.76537  15
  -7  -5   1 21.8981 0.84362  10
  -7  -5   1 23.3454 0.95344   8
  -7  -5   1 21.6610 0.77670  13
  -7   5   1 22.7826 0.79228  15
  -7   5   1 20.2900 0.81691   8
   7   5  -1 21.8463 0.65589  15
  -7   5   1 21.3288 0.91619  13
  -7   5   1 22.5164 0.83467  14
  -7   5   1 22.0333 0.74992  15
   7   5  -1 23.3522 1.08866  11
  -7   5   1 22.6705 0.99080  10
   7   5  -1 21.7814 1.08679  13
   7   5  -1 21.5646 0.89496  14
  -7   5   1 23.0631 0.80754  13
  -6  -5   1 110.064 6.97842   7
  -6  -5   1 107.398 2.38577  15
  -6  -5   1 104.945 2.83079   5
  -6  -5   1 105.156 2.04724  12
  -6  -5   1 105.532 2.55065  14
  -6  -5   1 105.559 5.73761   3
  -6  -5   1 106.099 2.24395   9
  -6  -5   1 104.161 5.85192   1
  -6  -5   1 108.622 2.61764   8
  -6  -5   1 107.839 2.05325  12
  -6  -5   1 107.179 2.46604  10
   6  -5  -1 103.485 5.58622   6
  -6  -5   1 102.900 2.43296  13
  -6  -5   1 100.590 2.73348   5
   6  -5  -1 100.026 5.78112   1
   6  -5  -1 102.356 2.37551  13
  -6  -5   1 101.221 4.86190   4
   6   5  -1 107.310 2.45348  13
   6   5  -1 110.263 5.02203   4
  -6   5   1 98.5636 5.20766   6
   6   5  -1 118.390 6.40005   6
  -6   5   1 105.339 2.43884  13
  -6   5   1 102.580 6.13380   2
   6   5  -1 105.301 2.71812  11
  -6   5   1 104.151 2.60680  10
  -6   5   1 105.071 2.43587  14
  -6   5   1 105.391 6.29435   7
   6   5  -1 107.924 5.47628   1
  -6   5   1 98.6288 5.33403   2
  -6   5   1 105.122 2.42948  15
  -6   5   1 95.7255 6.71192   5
   6   5  -1 104.425 2.34121  15
   6   5  -1 103.822 2.52641  14
  -6   5   1 108.972 2.38864  15
  -6   5   1 102.939 2.75399  11
  -6   5   1 106.351 2.44752  13
  -6   5   1 97.3254 6.09787   3
  -6   5   1 107.572 5.36780   6
   6   5  -1 110.978 5.72438   2
   6   5  -1 105.343 2.32413  15
  -6   5   1 102.717 2.45458   8
  -6   5   1 102.657 5.54512   1
   6   5  -1 104.313 2.41796  13
   5  -5  -1 0.58435 0.13052   8
  -5  -5   1 1.42359 1.36551   1
  -5  -5   1 0.83906 0.25705   8
   5  -5  -1 1.53097 1.39946   1
  -5  -5   1 0.40320 0.20291  14
   5  -5  -1 -0.9691 1.09309   6
  -5  -5   1 0.58271 1.57866   7
   5  -5  -1 0.56882 0.16214  15
  -5  -5   1 0.30063 0.14426  15
   5  -5  -1 0.51549 0.15438   8
  -5  -5   1 0.57019 0.13691   9
  -5  -5   1 0.29267 0.15633  10
   5  -5  -1 0.65449 0.31419  13
  -5  -5   1 1.42043 1.39874   3
  -5  -5   1 0.99085 1.04370   4
  -5   5   1 0.57075 0.17611  15
  -5   5   1 0.42267 0.22527  11
  -5   5   1 0.47416 0.17626  13
  -5   5   1 1.76552 1.98608   6
   5   5  -1 0.53055 0.15369  15
   5   5  -1 -3.7155 1.88145   7
   5   5  -1 1.20165 1.44689   6
   5   5  -1 0.85530 0.18009  15
  -5   5   1 0.72246 1.19168   3
   5   5  -1 0.46404 0.23192  11
  -5   5   1 -0.5864 1.12608   6
  -5   5   1 0.83284 0.19393  14
   5   5  -1 0.57254 0.18047  13
  -5   5   1 2.60628 1.69517   7
   5   5  -1 -0.0555 1.17264   2
   5   5  -1 0.74987 1.06848   4
  -5   5   1 0.22073 1.41023   5
  -5   5   1 0.32567 0.17267  15
   5   5  -1 0.39174 0.11367   9
   5   5  -1 1.11981 1.18531   1
  -5   5   1 0.34947 0.20958  10
  -5   5   1 0.12154 0.15160   8
  -5   5   1 0.94018 0.97290   2
  -5   5   1 0.01921 1.18336   2
   5   5  -1 0.49409 0.20134  14
   4  -5  -1 150.974 6.71401   6
  -4  -5   1 142.276 3.07822  10
   4  -5  -1 142.855 3.16778   8
  -4  -5   1 143.158 3.18101  14
   4  -5  -1 128.524 3.09233  15
  -4  -5   1 148.872 3.20358  13
   4  -5  -1 139.034 3.16938  13
  -4  -5   1 143.757 7.14745   7
   4  -5  -1 143.663 3.28271  10
   4  -5  -1 146.584 6.93393   1
  -4  -5   1 143.065 5.91256   3
  -4  -5   1 145.068 3.10559  15
  -4  -5   1 144.360 6.56712   2
  -4  -5   1 143.998 3.30129   8
  -4  -5   1 144.290 2.94064   9
   4  -5  -1 143.496 3.14802  13
  -4  -5   1 142.013 6.64644   1
  -4  -5   1 151.367 3.12978  15
  -4  -5   1 147.599 5.67697   4
   4  -5  -1 142.662 3.14757   8
   4   5  -1 147.293 3.13124  15
   4   5  -1 144.899 6.62985   1
  -4   5   1 135.610 7.04169   5
  -4   5   1 136.313 3.16160   8
   4   5  -1 144.124 3.19306  14
  -4   5   1 130.690 6.43604   7
  -4   5   1 142.998 6.79143   3
   4   5  -1 145.448 3.18521  13
   4   5  -1 144.550 3.16812  13
   4   5  -1 141.819 6.58036   6
  -4   5   1 146.565 3.11246  15
  -4   5   1 141.927 3.21003  10
  -4   5   1 136.181 6.52255   1
  -4   5   1 138.248 6.43821   6
  -4   5   1 145.439 3.26939   9
   4   5  -1 145.015 7.42652   7
   4   5  -1 143.346 3.28097  11
  -4   5   1 145.361 3.17836  13
  -4   5   1 143.559 3.15205  15
  -4   5   1 145.230 3.17866  13
   4   5  -1 144.586 5.26101   4
   4   5  -1 149.308 3.09079  15
  -4   5   1 134.820 6.58237   2
  -4   5   1 141.922 3.09500  14
   4   5  -1 140.548 2.90683   9
  -4   5   1 155.475 6.91297   6
   4   5  -1 153.795 7.18607   6
  -4   5   1 145.663 6.62169   2
   3  -5  -1 50.6915 1.35091  15
  -3  -5   1 53.2332 4.15670   7
  -3  -5   1 55.3018 4.13228   6
   3  -5  -1 51.7450 1.34394  15
  -3  -5   1 51.1161 1.75895   5
  -3  -5   1 53.2905 1.39141  14
  -3  -5   1 53.5371 1.35797  15
  -3  -5   1 52.1855 3.26676   3
  -3  -5   1 52.2360 1.21347   9
   3  -5  -1 54.7676 1.33575  14
   3  -5  -1 60.4386 3.89915   7
  -3  -5   1 50.0257 3.17090   4
  -3  -5   1 54.1121 1.30738  10
   3  -5  -1 52.7553 1.47024   8
  -3  -5   1 53.5385 1.36757  15
   3  -5  -1 51.8368 1.42738  13
   3  -5  -1 52.2736 1.40443  13
   3  -5  -1 54.1401 3.89354   6
  -3  -5   1 50.4382 1.40020  13
   3  -5  -1 51.3626 1.35071   8
  -3  -5   1 51.7858 3.84713   2
   3  -5  -1 52.9706 4.06284   3
  -3  -5   1 53.2888 3.99030   1
  -3  -5   1 52.5409 1.53225   8
   3   5  -1 55.1128 4.44627   7
   3   5  -1 53.9063 1.40928  13
  -3   5   1 51.3722 1.41403  13
  -3   5   1 50.8594 1.40834   8
  -3   5   1 53.5631 3.93622   1
   3   5  -1 54.3927 1.34627  10
   3   5  -1 52.2181 1.19582   9
   3   5  -1 59.3494 4.07167   1
   3   5  -1 52.4449 1.06386  12
  -3   5   1 54.7085 3.86453   7
   3   5  -1 51.8769 1.38732  14
  -3   5   1 49.8644 1.37753  10
  -3   5   1 52.2648 1.42272  13
  -3   5   1 52.7415 4.00959   2
  -3   5   1 52.7910 1.43690   9
   3   5  -1 58.0698 3.52217   3
   3   5  -1 53.4335 1.42116  13
   3   5  -1 51.5880 1.80179   5
   3   5  -1 52.2209 1.36534  15
   3   5  -1 49.7290 4.04189   6
  -3   5   1 52.1187 1.32974  14
  -3   5   1 44.6198 4.59059   4
  -3   5   1 46.8687 3.49307   3
  -3   5   1 50.4588 3.93411   6
  -3   5   1 52.8024 1.34803  15
   3   5  -1 54.1712 3.98372   2
   3   5  -1 53.1258 1.33821  15
  -3   5   1 53.0911 3.81011   2
  -3   5   1 57.0447 3.95462   6
   3   5  -1 52.2342 3.12431   4
  -3   5   1 53.3808 1.38959  15
   2  -5  -1 114.254 5.94919   1
  -2  -5   1 117.293 5.88257   1
   2  -5  -1 111.872 2.49464  15
   2  -5  -1 112.731 2.56522  13
  -2  -5   1 112.312 2.49795  14
   2  -5  -1 117.939 5.72494   6
  -2  -5   1 108.597 5.58378   2
   2  -5  -1 111.889 2.53840  13
  -2  -5   1 108.083 5.00010   4
  -2  -5   1 109.972 2.47667  15
  -2  -5   1 102.380 5.54425   7
  -2  -5   1 116.048 4.80916   3
   2  -5  -1 110.445 2.51536  15
  -2  -5   1 107.786 5.79351   6
  -2  -5   1 107.937 3.62883   5
  -2  -5   1 108.144 2.66930   8
  -2  -5   1 110.465 2.50286  13
   2  -5  -1 123.895 2.68877   8
   2  -5  -1 110.374 2.43374  14
  -2  -5   1 107.215 2.55920  13
  -2  -5   1 115.093 2.50431  15
   2  -5  -1 113.031 5.42799   7
  -2  -5   1 111.181 2.41091  10
   2  -5  -1 108.982 2.50416   8
  -2  -5   1 108.851 2.34761   9
  -2   5   1 111.904 5.87592   2
   2   5  -1 109.643 2.42489  10
  -2   5   1 113.578 5.08277   3
  -2   5   1 113.772 2.56887   8
  -2   5   1 111.622 2.54701  13
   2   5  -1 114.145 2.47843  15
  -2   5   1 112.504 2.47243  15
  -2   5   1 114.461 5.67797   2
   2   5  -1 109.755 2.49454  14
   2   5  -1 110.394 2.55012  13
  -2   5   1 110.252 5.60963   1
   2   5  -1 109.805 5.59491   2
   2   5  -1 109.952 2.50163  15
  -2   5   1 102.979 7.03470   4
   2   5  -1 104.853 5.79874   7
  -2   5   1 111.639 2.46821  10
  -2   5   1 112.489 2.45582  14
  -2   5   1 109.929 2.55119  13
   2   5  -1 113.589 3.54444   5
   2   5  -1 115.301 4.89535   3
   2   5  -1 108.646 2.33833   9
   2   5  -1 107.657 5.81971   6
  -2   5   1 110.104 5.75101   6
  -2   5   1 109.680 2.51873  15
   2   5  -1 111.406 2.53569  13
  -2   5   1 108.921 5.51515   6
   2   5  -1 110.899 5.56321   1
  -2   5   1 111.155 2.52691   9
   2   5  -1 105.067 4.80461   4
  -2   5   1 102.957 5.43347   7
  -1  -5   1 1.46486 0.21867  15
   1  -5  -1 2.64233 0.31741  13
   1  -5  -1 1.93885 1.14201   6
  -1  -5   1 1.53072 1.16941   6
   1  -5  -1 1.93484 0.24036  14
   1  -5  -1 1.65758 1.00632   7
   1  -5  -1 1.91950 0.26770   8
   1  -5  -1 1.69695 1.07787   3
  -1  -5   1 0.73153 0.82008   2
   1  -5  -1 2.03631 1.19022   1
  -1  -5   1 2.30620 1.05760   7
   1  -5  -1 1.44581 1.04459   4
  -1  -5   1 2.89153 0.34035  13
  -1  -5   1 1.59259 0.23144  14
  -1  -5   1 2.35468 0.24360  10
  -1  -5   1 2.14069 0.78628   5
  -1  -5   1 2.30373 0.28916  13
   1  -5  -1 2.45054 0.26151  10
   1  -5  -1 2.77448 0.36797   8
   1  -5  -1 2.76597 0.30797  13
  -1  -5   1 2.96522 1.05400   3
  -1  -5   1 2.45020 1.17070   1
   1  -5  -1 1.68808 0.23707   9
   1  -5  -1 2.07080 0.25003  15
   1   5  -1 1.64591 0.24486  13
  -1   5   1 2.60146 0.30017  15
   1   5  -1 2.62807 0.35876   8
   1   5  -1 2.09064 0.26025  14
  -1   5   1 1.85143 0.27517  13
   1   5  -1 2.73152 1.36355   6
  -1   5   1 2.19895 1.13744   6
   1   5  -1 2.44422 0.27282   9
   1   5  -1 1.97150 0.23148  10
   1   5  -1 1.94154 1.11748   1
  -1   5   1 2.02396 0.24750  14
   1   5  -1 2.51544 0.19294  12
  -1   5   1 1.82453 0.23960   9
   1   5  -1 2.01918 1.26978   7
  -1   5   1 1.48777 0.19734  15
  -1   5   1 0.42118 0.90222   2
   1   5  -1 2.83301 1.15277   4
   1   5  -1 1.47537 0.21140  15
  -1   5   1 1.20659 0.75151   3
  -1   5   1 2.46836 0.31536  13
   1   5  -1 1.94304 0.85533   3
  -1   5   1 1.96762 1.38983   1
  -1   5   1 1.77021 1.19625   6
   1   5  -1 2.85304 0.32981  13
  -1   5   1 2.49950 1.26994   4
  -1   5   1 1.95941 1.14864   2
   1   5  -1 4.08475 0.89616   5
   1   5  -1 2.42357 0.29498  15
  -1   5   1 1.49581 1.17079   7
  -1   5   1 2.23515 0.24535  10
   0  -5   1 163.281 3.65527   8
   0  -5  -1 161.144 3.46458  15
   0  -5  -1 162.824 3.35660  10
   0  -5   1 163.370 5.98523   3
   0  -5  -1 172.965 7.12608   7
   0  -5   1 158.841 7.29302   6
   0  -5  -1 164.336 3.43964  14
   0  -5  -1 156.166 3.40869   9
   0  -5  -1 163.573 3.50960  13
   0  -5   1 165.029 3.54417  13
   0  -5  -1 158.515 3.52446  13
   0  -5  -1 160.543 3.51419   8
   0  -5   1 168.951 7.18481   1
   0  -5  -1 155.599 6.70659   6
   0  -5   1 161.566 5.92936   5
   0  -5  -1 154.066 6.93084   4
   0  -5   1 165.271 3.48429  13
   0  -5   1 168.854 3.47050  15
   0  -5   1 172.291 7.24362   2
   0  -5  -1 158.829 7.11211   1
   0  -5  -1 164.090 3.48367  15
   0  -5  -1 153.682 5.60387   3
   0  -5   1 161.710 3.38601  10
   0  -5   1 163.456 3.44910  14
   0   5  -1 157.797 5.80042   3
   0   5   1 160.841 3.43275  15
   0   5  -1 163.308 3.49914  15
   0   5   1 153.339 6.94779   6
   0   5   1 154.216 6.91856   1
   0   5  -1 161.127 5.69361   5
   0   5  -1 157.294 6.81123   1
   0   5  -1 159.414 3.30888  12
   0   5  -1 167.656 7.10661   4
   0   5   1 161.540 3.51256  13
   0   5  -1 163.547 3.41370   9
   0   5   1 157.048 3.40403   9
   0   5  -1 159.949 7.19720   6
   0   5  -1 166.036 3.52016  13
   0   5  -1 165.723 3.66179   8
   0   5   1 169.919 7.03475   6
   0   5  -1 171.352 6.96168   6
   0   5  -1 158.450 6.92093   7
   0   5  -1 156.650 6.82776   2
   0   5   1 162.467 3.51881  13
   0   5   1 168.466 5.53833   3
   0   5  -1 163.990 3.38582  10
   0   5   1 158.832 7.11556   2
   0   5   1 156.973 6.88240   2
   0   5   1 162.819 3.33510  10
   1  -5   1 74.4501 4.53069   7
  -1  -5  -1 72.1678 4.44029   4
   1  -5   1 69.4201 3.83607   3
  -1  -5  -1 66.3526 1.77427  13
   1  -5   1 79.3088 4.34382   5
  -1  -5  -1 70.0277 3.24167   3
  -1  -5  -1 70.7822 1.71986  15
  -1  -5  -1 69.2831 4.22990   6
   1  -5   1 69.7327 1.71516  14
  -1  -5  -1 67.4792 1.78460   8
  -1  -5  -1 72.0355 1.68434   9
   1  -5   1 77.2774 1.92501   8
   1  -5   1 72.8758 1.80411  13
   1  -5   1 74.0814 1.74625  15
  -1  -5  -1 76.3087 1.76226  14
   1  -5   1 78.1828 4.89209   6
  -1  -5  -1 72.5954 1.75436  15
  -1  -5  -1 68.3060 4.51331   7
   1  -5   1 74.0659 1.73582  15
   1  -5   1 72.4469 1.71119  10
   1  -5   1 76.0019 4.63832   1
  -1  -5  -1 69.7417 1.77294  13
   1  -5   1 76.9449 4.67205   2
   1  -5   1 71.6958 1.75249  13
   1  -5   1 72.7782 1.79705   8
  -1   5  -1 71.8108 4.43331   6
  -1   5  -1 71.2329 4.60535   6
   1   5   1 70.5946 4.63073   2
   1   5   1 75.7131 4.57826   6
  -1   5  -1 70.8861 1.72933  14
  -1   5  -1 74.5226 1.76454  15
  -1   5  -1 74.5872 1.70409  10
  -1   5  -1 75.2713 1.73138  15
   1   5   1 69.6824 1.78890  13
  -1   5  -1 70.0956 4.38129   2
   1   5   1 64.8901 4.32065   1
  -1   5  -1 78.9184 4.07263   5
   1   5   1 67.6654 4.25376   4
  -1   5  -1 73.9554 1.66989  12
   1   5   1 66.4400 4.31581   2
   1   5   1 70.0095 1.71032  15
  -1   5  -1 72.8183 1.77876  13
   1   5   1 70.8614 1.59953  10
  -1   5  -1 73.6844 4.60354   7
   1   5   1 67.7045 3.20287   3
   1   5   1 73.8796 1.80490  13
  -1   5  -1 75.0482 4.49000   1
   1   5   1 71.2847 1.66737   9
   1   5   1 66.9475 4.50712   6
   1   5   1 72.6677 1.76113  15
  -1   5  -1 75.6592 1.94070   8
   1   5   1 71.8212 4.57359   7
  -1   5  -1 75.4289 1.82186  13
  -1   5  -1 67.3690 3.69540   3
   2  -5   1 42.4761 1.24290  13
  -2  -5  -1 43.8621 1.22634  14
   2  -5   1 50.5092 3.76563   7
  -2  -5  -1 44.5373 1.25684   8
  -2  -5  -1 43.8855 1.20543  15
   2  -5   1 45.8441 3.65924   2
   2  -5   1 44.4363 1.21747  10
   2  -5   1 44.0806 1.19695  13
  -2  -5  -1 44.4198 2.42072   3
  -2  -5  -1 45.7571 1.05076  10
  -2  -5  -1 44.9193 1.38366  13
   2  -5   1 44.7708 1.22541   8
  -2  -5  -1 46.3710 3.86943   7
   2  -5   1 42.6155 1.17224  15
  -2  -5  -1 43.3397 3.67344   1
   2  -5   1 43.4397 1.31466   8
  -2  -5  -1 47.1299 3.53871   4
   2  -5   1 41.1703 3.83086   6
  -2  -5  -1 43.1030 1.22396  13
   2  -5   1 45.9970 1.21253  14
  -2  -5  -1 44.7533 1.18298  15
  -2  -5  -1 43.3007 1.12708   9
   2   5   1 43.3559 3.59956   6
   2   5   1 44.6107 1.74657   5
   2   5   1 42.7676 3.58563   2
   2   5   1 46.0479 2.61480   3
  -2   5  -1 44.4709 3.63090   6
  -2   5  -1 43.7296 1.17355  15
   2   5   1 44.3262 1.22796  14
   2   5   1 39.1684 3.34031   4
   2   5   1 41.8458 1.81725   5
   2   5   1 45.6211 3.50351   2
  -2   5  -1 41.1588 3.02423   3
  -2   5  -1 44.1275 1.20256  15
   2   5   1 44.6654 1.24263  13
  -2   5  -1 41.3072 3.30067   2
   2   5   1 43.6807 0.92914  12
  -2   5  -1 46.2955 3.52893   6
  -2   5  -1 45.6186 1.18931  10
   2   5   1 40.3568 3.50641   1
   2   5   1 44.8307 1.21323  15
   2   5   1 43.7694 1.11637   9
  -2   5  -1 43.9712 1.19959  14
  -2   5  -1 42.8165 1.34122   8
  -2   5  -1 43.4993 1.24250  13
   2   5   1 45.2836 3.73168   6
  -2   5  -1 44.8710 1.18223  12
   2   5   1 45.8062 1.25244  13
   2   5   1 44.5149 1.07096  10
   2   5   1 46.6828 4.12017   7
   2   5   1 44.7373 1.17627  15
  -2   5  -1 40.7570 3.26629   5
  -2   5  -1 46.4906 3.50754   1
  -3  -5  -1 7.25465 0.45932  14
   3  -5   1 7.09826 1.87172   1
  -3  -5  -1 6.63117 0.38504  15
   3  -5   1 7.15598 0.39686  15
  -3  -5  -1 8.05864 0.38631   9
  -3  -5  -1 7.56558 0.32095  10
   3  -5   1 7.43952 1.94340   3
   3  -5   1 7.71913 0.40724   8
  -3  -5  -1 8.78156 2.12668   1
   3  -5   1 7.02039 0.44404  10
   3  -5   1 7.73463 1.99979   6
  -3  -5  -1 7.27006 0.42366  15
   3  -5   1 5.76462 1.77842   2
   3  -5   1 8.53889 0.46749  13
  -3  -5  -1 5.76174 1.71576   4
  -3  -5  -1 6.88558 0.42958  13
  -3  -5  -1 5.65401 1.11862   3
   3  -5   1 7.76456 0.47781   8
  -3  -5  -1 4.16270 1.64624   7
  -3  -5  -1 7.46773 0.44527  13
  -3  -5  -1 6.00705 0.41869   8
  -3   5  -1 7.28987 1.70402   2
  -3   5  -1 8.14566 0.52368   8
   3   5   1 3.11189 1.78559   7
   3   5   1 5.43147 1.72156   6
   3   5   1 3.70687 1.08666   3
  -3   5  -1 7.81454 0.45000  13
   3   5   1 7.46426 0.44567  13
   3   5   1 7.23171 0.34220  10
  -3   5  -1 9.65045 2.40641   7
  -3   5  -1 7.78531 0.44192  10
  -3   5  -1 7.21326 0.39948  15
  -3   5  -1 7.38687 1.86210   5
   3   5   1 7.02808 1.86724   2
  -3   5  -1 7.44902 0.41770  15
  -3   5  -1 6.55138 1.48472   3
   3   5   1 6.98007 0.35182   9
   3   5   1 7.73404 0.41072  15
   3   5   1 3.20239 1.49509   4
  -3   5  -1 12.2051 2.21058   2
   3   5   1 7.21664 0.44856  14
   3   5   1 8.78269 1.97414   6
   3   5   1 6.62446 0.43613  13
  -3   5  -1 7.31033 0.42038  14
  -3   5  -1 6.58954 1.68929   1
  -3   5  -1 7.94654 0.44868  12
  -3   5  -1 5.64704 1.60408   6
  -3   5  -1 7.02424 0.45295  13
  -3   5  -1 8.08710 1.89507   6
   3   5   1 7.22963 1.93758   1
  -4  -5  -1 40.9563 3.44948   4
   4  -5   1 35.6923 0.92894   8
  -4  -5  -1 35.0081 1.01267  15
  -4  -5  -1 34.3711 1.06565  13
   4  -5   1 37.1550 1.17080  10
   4  -5   1 32.6847 3.31882   1
  -4  -5  -1 32.4148 2.37980   3
  -4  -5  -1 35.3235 1.03860  15
   4  -5   1 37.1716 1.02608  15
  -4  -5  -1 34.8757 0.97422   9
  -4  -5  -1 35.6021 4.56689   7
  -4  -5  -1 35.2345 1.05457  13
   4  -5   1 36.1934 1.07949  13
  -4  -5  -1 36.5529 3.49784   1
   4  -5   1 36.2947 1.01475   8
  -4  -5  -1 35.6955 1.13287  14
   4   5   1 36.1460 1.15655  11
   4   5   1 34.5346 0.95915   9
  -4   5  -1 37.7077 1.03238  15
   4   5   1 34.8841 3.55763   6
  -4   5  -1 32.6991 3.25520   6
   4   5   1 35.7392 1.07386  13
   4   5   1 34.9105 3.27827   1
   4   5   1 34.6960 3.37856   4
   4   5   1 35.1909 0.98943  15
   4   5   1 34.0783 3.22590   2
   4   5   1 34.8188 1.06401  13
  -4   5  -1 33.2608 3.69199   2
  -4   5  -1 37.1882 1.09190  13
  -4   5  -1 33.1776 3.12128   6
  -4   5  -1 36.6180 1.08455  13
   4   5   1 35.2600 1.01639  15
  -4   5  -1 36.7276 1.20714   8
  -4   5  -1 36.2926 1.05345  15
  -4   5  -1 41.5078 4.10401   7
  -4   5  -1 35.9160 3.14759   3
  -4   5  -1 34.7152 1.07968  14
   4   5   1 35.9964 1.14280  14
  -4   5  -1 32.7269 3.33264   2
   4   5   1 33.6919 4.31746   6
  -4   5  -1 36.8593 1.11125  10
  -4   5  -1 34.5112 3.18821   1
  -4   5  -1 35.5220 1.10735  12
  -5  -5  -1 173.243 3.73537  15
  -5  -5  -1 176.085 3.64806  10
   5  -5   1 179.533 3.71133  15
  -5  -5  -1 165.657 8.94551   7
   5  -5   1 174.592 3.79776  13
   5  -5   1 174.242 4.01125  10
  -5  -5  -1 179.234 3.95803  14
  -5  -5  -1 180.798 3.77160  15
  -5  -5  -1 178.943 3.71757   9
  -5  -5  -1 174.247 3.79410  13
  -5  -5  -1 179.608 3.76434  13
  -5  -5  -1 174.807 6.24264   3
   5  -5   1 180.034 7.80797   1
  -5  -5  -1 176.969 7.68798   4
  -5  -5  -1 156.618 7.33674   1
  -5   5  -1 171.558 3.87064  14
  -5   5  -1 180.812 8.63982   5
   5   5   1 178.784 3.68582  15
   5   5   1 168.534 7.27244   2
  -5   5  -1 174.923 6.98313   6
  -5   5  -1 173.169 7.52388   2
   5   5   1 175.779 7.30315   1
  -5   5  -1 180.314 3.74516  15
   5   5   1 182.144 3.81362  13
   5   5   1 181.630 4.01554  11
  -5   5  -1 181.159 3.82699  13
  -5   5  -1 173.805 4.11475  10
   5   5   1 173.684 7.71334   4
  -5   5  -1 181.648 3.93604  12
  -5   5  -1 180.510 3.82560  13
   5   5   1 182.101 7.96484   6
  -5   5  -1 181.998 7.42477   6
   5   5   1 173.669 3.71457  15
  -5   5  -1 179.190 3.79792  15
   5   5   1 177.030 3.79378  13
   5   5   1 178.818 4.17710  14
   5   5   1 174.503 3.69958   9
  -5   5  -1 177.877 7.21825   1
  -5   5  -1 178.431 7.97208   3
  -5   5  -1 178.679 3.99653   8
  -5   5  -1 171.998 7.20921   2
  -6  -5  -1 414.566 8.09196  15
  -6  -5  -1 409.200 8.07542  15
  -6  -5  -1 405.103 8.07747   9
   6  -5   1 400.558 8.49364  10
   6  -5   1 404.687 8.28516  13
  -6  -5  -1 389.563 11.4056   3
  -6  -5  -1 395.449 15.2082   7
  -6  -5  -1 420.372 13.5542   4
   6  -5   1 424.135 12.7940   1
  -6  -5  -1 404.484 8.35486  14
  -6  -5  -1 404.150 12.6275   1
  -6  -5  -1 400.780 8.02259  10
   6   5   1 410.957 13.4591   4
  -6   5  -1 408.075 8.37859   8
   6   5   1 411.712 12.4297   2
  -6   5  -1 385.902 14.3993   5
   6   5   1 411.656 8.46052  11
  -6   5  -1 392.058 11.9639   1
  -6   5  -1 404.145 8.11385  15
  -6   5  -1 407.150 8.06072  15
   6   5   1 401.302 8.10100  13
   6   5   1 397.017 8.08164   9
  -6   5  -1 413.127 8.34195  12
   6   5   1 432.259 12.5545   1
  -6   5  -1 397.761 12.2510   2
  -6   5  -1 399.010 11.8343   6
   6   5   1 402.120 13.1855   6
  -6   5  -1 396.295 8.52220  11
   6   5   1 402.835 8.11093  13
  -6   5  -1 399.375 11.6271   6
  -6   5  -1 409.720 8.31697  10
  -6   5  -1 402.903 8.12383  13
  -6   5  -1 411.467 12.6946   2
   6   5   1 393.400 8.34480  14
   6   5   1 409.925 7.96178  15
  -6   5  -1 392.426 8.49380  14
  -6   5  -1 409.139 8.13897  13
  -6   5  -1 410.789 13.7797   3
  -7  -5  -1 335.036 6.53404  15
  -7  -5  -1 325.968 6.25675  12
  -7  -5  -1 322.822 6.53730  10
  -7  -5  -1 331.176 6.89938  14
  -7  -5  -1 323.693 6.66475   8
  -7  -5  -1 331.884 6.38853  12
  -7  -5  -1 328.310 6.58261   9
  -7   5  -1 316.862 6.82904  10
  -7   5  -1 317.560 6.49484  15
  -7   5  -1 317.493 7.14272  11
  -7   5  -1 325.699 6.55981  15
  -7   5  -1 320.398 6.84359  12
   7   5   1 326.580 6.51150  13
  -7   5  -1 306.532 6.75636  14
  -7   5  -1 315.992 6.83331   8
  -7   5  -1 319.690 6.54413  13
   7   5   1 332.002 7.05428  11
   7   5   1 315.432 6.30434  15
  -8  -5  -1 580.046 11.7263  14
  -8  -5  -1 564.096 11.0555  12
  -8  -5  -1 565.979 11.3610   9
  -8  -5  -1 571.248 11.0171  12
  -8  -5  -1 560.711 11.4378   8
  -8  -5  -1 563.721 11.3484  10
  -8   5  -1 578.401 11.6923  12
  -8   5  -1 574.612 11.2818  15
   8   5   1 592.090 12.2993  11
  -8   5  -1 587.569 11.3818  13
  -8   5  -1 581.224 11.6798  10
  -8   5  -1 571.509 11.2714  13
   8   5   1 579.062 11.1312  13
  -8   5  -1 579.583 11.2306  15
  -8   5  -1 564.190 11.6338   8
   8   5   1 560.332 11.1414  13
  -9  -5  -1 9.52553 0.57830  12
  -9  -5  -1 9.58791 0.57404  10
  -9  -5  -1 9.80239 0.56413  10
  -9  -5  -1 9.47022 0.35735  12
  -9  -5  -1 8.79246 0.64406   9
  -9  -5  -1 10.4589 0.79226  14
  -9  -5  -1 9.60158 0.57796   8
  -9   5  -1 9.43162 0.40813  13
  -9   5  -1 9.02983 0.74152  10
  -9   5  -1 9.35256 0.36412  13
  -9   5  -1 9.40624 0.46353  15
  -9   5  -1 7.13184 0.61511   8
  -9   5  -1 8.37364 0.73414  12
  -9   5  -1 8.54696 0.43272  15
   9   5   1 8.58317 0.83387  11
 -10  -5  -1 187.598 4.14295  10
 -10  -5  -1 186.846 4.14143   9
 -10  -5  -1 190.212 4.54613  14
 -10  -5  -1 175.078 4.30747   8
 -10  -5  -1 182.416 4.27612   8
 -10  -5  -1 184.656 3.75873  12
 -10  -5  -1 180.284 4.17333  10
 -10   5  -1 195.034 4.51187  10
 -10   5  -1 190.506 4.59534   9
  10   5   1 185.776 4.79379  11
 -10   5  -1 189.823 3.76716  15
 -10   5  -1 193.988 3.75765  15
 -11  -5  -1 53.5133 1.25263  12
 -11  -5  -1 53.7403 1.60771  10
 -11  -5  -1 55.1363 1.73448   8
 -11  -5  -1 53.0491 1.59721   9
 -11  -5  -1 53.4493 1.92762  14
 -11   5  -1 55.0070 1.92135  10
 -11   5  -1 56.4025 1.97457   9
 -11   5  -1 56.0980 1.94407  12
  11   5   1 58.2823 2.29052  11
 -11   5  -1 55.9566 1.84892  14
 -12  -5  -1 72.8303 2.01602   9
 -12  -5  -1 70.5368 2.36855  14
 -12  -5  -1 73.7848 1.98804  10
  12   5   1 72.1162 2.75361  11
 -12   5  -1 73.9230 2.36137  10
 -12   5  -1 70.4432 2.25213  14
 -12   5  -1 74.3722 2.42171   9
 -12   5  -1 71.5355 2.35231  12
 -13  -5  -1 3.32599 0.59907  14
 -13   5  -1 3.74400 0.57516  14
 -13   5  -1 3.31174 0.63403   9
 -13   5  -1 2.30271 0.54592  10
 -13   5  -1 3.47650 0.62385  12
 -14   6   1 2.74989 0.61765  12
 -14   6   1 0.98083 0.48532  10
 -14   6   1 2.01642 0.61569   9
 -13  -6   1 69.2803 2.29583  14
 -13  -6   1 69.1266 2.12249  10
 -13   6   1 68.0297 2.27155  14
 -13   6   1 70.3169 2.43372  12
 -13   6   1 68.6223 2.43602  10
 -13   6   1 69.0139 2.38663   9
 -12  -6   1 28.7617 1.22098  10
 -12  -6   1 26.4388 1.25725   8
 -12  -6   1 28.1816 1.31331  14
  12   6  -1 28.3551 2.54800  11
 -12   6   1 27.3431 1.40826  10
 -12   6   1 28.9089 1.18604  14
 -12   6   1 29.3194 1.41108  12
 -12   6   1 26.8791 1.36486   9
 -11  -6   1 23.0083 0.78190   9
 -11  -6   1 24.9438 1.19080  14
 -11  -6   1 22.7934 1.13442   8
 -11   6   1 24.5427 1.28045  10
 -11   6   1 25.2028 0.76729  15
 -11   6   1 23.4534 0.73561  15
 -11   6   1 24.6321 1.25346  12
 -10  -6   1 18.0437 0.99167   8
 -10  -6   1 19.4474 1.01321  14
 -10  -6   1 17.4842 0.65665   9
 -10   6   1 19.1223 1.38614  10
 -10   6   1 19.4244 0.91964   8
 -10   6   1 17.2730 1.01653  15
 -10   6   1 19.1628 1.13417  12
 -10   6   1 18.7207 0.65054  13
 -10   6   1 18.9954 0.65914  13
 -10   6   1 17.1110 0.68696  15
  10   6  -1 19.5944 1.23646  11
  -9  -6   1 5.36914 0.50163  10
  -9  -6   1 4.99668 0.40889  15
  -9  -6   1 5.56712 0.58537  14
  -9  -6   1 5.68659 0.60276   8
  -9  -6   1 5.34265 0.36445   9
  -9   6   1 5.30885 0.52000   8
  -9   6   1 5.63265 0.50675  14
  -9   6   1 5.35639 0.42890  15
  -9   6   1 5.48187 0.65424  12
   9   6  -1 4.52099 0.64682  11
   9   6  -1 5.61295 0.43425  13
  -9   6   1 6.99820 0.47098  13
  -9   6   1 5.49879 0.42258  13
  -9   6   1 6.15727 0.69755  10
   9   6  -1 4.81396 0.36096  13
  -9   6   1 5.08311 0.41249  15
  -8  -6   1 16.5356 0.60837   9
  -8  -6   1 15.9675 0.86494  14
  -8  -6   1 17.6778 0.93889   8
  -8  -6   1 15.4732 0.75435  10
  -8  -6   1 15.1808 0.70050  13
  -8  -6   1 16.6882 0.70100  15
  -8   6   1 18.7814 0.97776  12
  -8   6   1 17.9303 0.82860   8
  -8   6   1 17.0918 0.94093  10
  -8   6   1 17.5313 0.74458  13
   8   6  -1 15.4182 0.99251  13
   8   6  -1 18.1419 1.06085  11
   8   6  -1 16.0657 0.55869  15
  -8   6   1 17.4937 0.71512  15
  -8   6   1 18.0975 0.76304  13
  -8   6   1 14.8791 0.75786  14
  -8   6   1 18.0396 0.75021  15
  -7  -6   1 173.649 3.85372  10
  -7  -6   1 176.544 3.61833   9
  -7  -6   1 171.532 3.84976  13
  -7  -6   1 177.997 4.11325   8
  -7  -6   1 178.071 4.01206  14
  -7  -6   1 176.823 3.80747  15
   7   6  -1 169.515 3.81792  13
  -7   6   1 180.169 4.09304  10
   7   6  -1 181.144 4.24635  11
  -7   6   1 172.873 4.29298  11
  -7   6   1 171.752 3.92297   8
  -7   6   1 177.758 3.79984  15
   7   6  -1 175.894 3.86879  13
  -7   6   1 178.097 4.08845  12
  -7   6   1 167.819 3.86420  14
  -7   6   1 169.948 3.84506  13
  -7   6   1 173.729 3.86306  13
   7   6  -1 173.611 3.67970  15
   7   6  -1 171.621 4.01365  14
  -7   6   1 175.272 3.84491  15
  -6  -6   1 207.016 4.69530   8
  -6  -6   1 212.303 10.3623   7
   6  -6  -1 204.897 9.34671   1
  -6  -6   1 203.350 4.40457  10
  -6  -6   1 208.069 7.70513   4
  -6  -6   1 213.102 9.18389   1
  -6  -6   1 190.513 8.20873   3
  -6  -6   1 206.790 4.40331  15
  -6  -6   1 207.216 4.48241  13
  -6  -6   1 209.173 4.20993   9
   6  -6  -1 204.260 4.40597  13
  -6   6   1 212.595 9.74597   3
  -6   6   1 213.049 9.25915   2
   6   6  -1 208.843 4.18859   9
  -6   6   1 195.080 12.0532   6
   6   6  -1 201.303 7.48740   4
   6   6  -1 207.896 9.84744   6
   6   6  -1 208.066 4.57864  14
  -6   6   1 212.789 4.41062  15
   6   6  -1 204.999 4.56581  13
  -6   6   1 203.955 4.43960  14
  -6   6   1 220.464 8.93502   2
   6   6  -1 214.930 9.10038   2
  -6   6   1 214.096 8.75903   6
  -6   6   1 209.212 4.62412  10
  -6   6   1 202.861 4.77723  11
   6   6  -1 202.474 4.45733  13
  -6   6   1 209.505 4.49772  13
  -6   6   1 200.248 8.72939   1
   6   6  -1 198.963 8.61919   1
  -6   6   1 211.468 4.49652  13
  -6   6   1 206.793 4.51715   8
  -6   6   1 190.824 9.99155   5
   6   6  -1 208.334 4.33517  15
  -6   6   1 205.862 4.44775  15
   6   6  -1 209.061 4.75289  11
   5  -6  -1 317.653 6.42904   8
   5  -6  -1 304.085 6.32016  13
  -5  -6   1 302.284 6.24564  10
  -5  -6   1 314.569 6.41583  14
   5  -6  -1 307.658 11.1452   6
   5  -6  -1 301.233 6.54038  10
  -5  -6   1 320.276 10.3323   3
  -5  -6   1 305.708 6.08101   9
  -5  -6   1 310.313 6.29575  15
  -5  -6   1 301.382 11.2569   1
  -5  -6   1 316.014 6.60565   8
  -5  -6   1 303.574 9.72497   4
  -5  -6   1 303.719 6.37289  13
  -5  -6   1 310.285 15.8839   7
   5  -6  -1 301.582 11.6377   1
   5  -6  -1 304.307 6.26687   8
   5  -6  -1 308.210 6.27051  15
   5   6  -1 304.701 6.37853  13
  -5   6   1 301.734 11.2374   1
  -5   6   1 308.732 6.35292  15
  -5   6   1 304.604 6.29922  14
  -5   6   1 307.064 6.38217  13
  -5   6   1 296.289 11.3661   2
   5   6  -1 314.520 6.40094  13
   5   6  -1 292.861 11.7360   6
   5   6  -1 319.408 6.57022  11
   5   6  -1 301.795 6.42605  14
  -5   6   1 312.327 6.29733  15
   5   6  -1 302.634 9.35122   4
   5   6  -1 300.976 10.8505   1
  -5   6   1 287.888 11.9321   5
   5   6  -1 303.258 6.28066  15
   5   6  -1 292.347 6.37575   9
   5   6  -1 324.311 11.5276   2
  -5   6   1 327.409 11.3610   2
  -5   6   1 299.769 6.50377   9
  -5   6   1 290.258 10.9495   6
  -5   6   1 301.687 11.4149   7
  -5   6   1 313.697 11.6581   3
  -5   6   1 311.259 6.43840  10
  -5   6   1 305.028 6.38429  13
  -5   6   1 304.476 6.38863   8
  -5   6   1 294.582 12.7254   6
   5   6  -1 312.479 6.24472  15
  -4  -6   1 10.9386 1.96125   3
   4  -6  -1 8.29805 2.07459   6
  -4  -6   1 10.3905 0.53786  15
  -4  -6   1 9.63380 0.46793  10
   4  -6  -1 9.68367 2.13627   7
   4  -6  -1 11.0542 0.58025  13
   4  -6  -1 11.8389 0.70169  10
  -4  -6   1 9.62199 0.67139   8
  -4  -6   1 9.31434 0.56260  14
  -4  -6   1 8.82579 0.49250  15
   4  -6  -1 10.2727 0.49885   8
   4  -6  -1 11.2667 0.62505   8
  -4  -6   1 9.86158 0.64278  13
   4  -6  -1 10.3712 2.35544   1
  -4  -6   1 7.37779 2.38049   7
  -4  -6   1 9.86663 0.41709   9
  -4  -6   1 11.0055 1.96312   4
   4  -6  -1 10.1438 0.56984  13
  -4  -6   1 10.4842 2.44063   1
   4  -6  -1 10.9332 0.54056  14
  -4   6   1 12.6351 2.56736   2
  -4   6   1 9.24968 0.51499  15
  -4   6   1 10.7139 2.07093   3
  -4   6   1 7.72646 2.28275   2
  -4   6   1 10.5237 0.51424  14
  -4   6   1 10.1428 0.57792  13
  -4   6   1 9.36842 2.46786   7
   4   6  -1 10.3139 2.06764   3
   4   6  -1 9.64932 0.54245  13
  -4   6   1 10.8262 0.56357  15
  -4   6   1 7.09074 2.15796   6
  -4   6   1 15.2965 2.63783   6
   4   6  -1 10.6221 0.56407  14
  -4   6   1 12.9887 2.72271   5
   4   6  -1 9.44809 0.51494  10
   4   6  -1 7.80852 2.06440   1
  -4   6   1 12.2270 0.62418  13
   4   6  -1 10.1094 0.52078  15
  -4   6   1 10.4644 2.35085   1
   4   6  -1 9.45252 0.56407  13
   4   6  -1 9.91625 2.38827   6
   4   6  -1 9.72554 2.25560   2
  -4   6   1 10.4636 0.59123   8
   4   6  -1 10.0153 1.93684   4
   3  -6  -1 1709.07 37.9841   7
  -3  -6   1 1627.47 38.9325   7
  -3  -6   1 1713.41 38.9242   6
  -3  -6   1 1631.70 37.6423   3
   3  -6  -1 1712.14 38.4976   6
  -3  -6   1 1657.55 38.5945   2
  -3  -6   1 1629.58 36.4660   4
  -3  -6   1 1666.17 38.5042   1
  -3   6   1 1731.14 41.0467   2
   3   6  -1 1666.25 39.3315   7
  -3   6   1 1690.45 38.4518   2
   3   6  -1 1664.71 32.9305   5
  -3   6   1 1657.12 38.6288   1
  -3   6   1 1665.84 38.2020   6
  -3   6   1 1640.97 37.3913   3
  -3   6   1 1687.13 38.5064   5
   3   6  -1 1654.03 39.0541   6
   3   6  -1 1675.06 38.6020   2
   3   6  -1 1668.28 36.2336   4
  -3   6   1 1643.81 38.0328   7
   3   6  -1 1665.48 36.5542   3
  -3   6   1 1635.42 38.6804   6
  -2  -6   1 114.804 2.60100  15
   2  -6  -1 113.976 5.97690   7
  -2  -6   1 109.271 6.22137   2
   2  -6  -1 114.252 2.79909   8
  -2  -6   1 107.353 6.16021   7
   2  -6  -1 108.906 2.58908  10
  -2  -6   1 112.750 2.46097   9
   2  -6  -1 109.445 2.59161  15
   2  -6  -1 118.773 6.25666   6
  -2  -6   1 95.8275 5.22929   4
  -2  -6   1 121.357 2.63590  15
   2  -6  -1 115.293 2.69273  13
  -2  -6   1 110.110 5.05287   3
  -2  -6   1 108.312 6.19668   1
   2  -6  -1 120.894 5.99054   3
  -2  -6   1 114.744 2.49389  10
   2  -6  -1 115.172 2.65031   8
  -2  -6   1 120.006 6.59057   6
   2  -6  -1 114.562 2.55946  14
  -2  -6   1 112.531 2.68635  13
  -2  -6   1 110.591 2.81031   8
   2  -6  -1 113.584 6.48397   1
  -2  -6   1 115.121 2.61456  14
  -2  -6   1 114.966 2.62002  13
   2  -6  -1 114.566 2.65651  13
   2  -6  -1 115.111 2.60589  15
   2   6  -1 113.354 2.69215  13
   2   6  -1 113.601 2.30074  12
  -2   6   1 111.020 5.34090   3
  -2   6   1 110.363 2.55806  14
   2   6  -1 115.139 2.62666  14
  -2   6   1 103.769 6.20932   6
  -2   6   1 115.615 6.32371   6
   2   6  -1 107.261 5.14160   3
  -2   6   1 101.203 6.64927   4
   2   6  -1 106.993 6.15208   6
  -2   6   1 117.741 2.60042  15
   2   6  -1 116.841 6.57230   6
  -2   6   1 107.398 6.15161   1
   2   6  -1 114.067 2.58156  15
   2   6  -1 113.580 3.92385   5
  -2   6   1 113.379 2.55499  10
  -2   6   1 112.521 6.14294   2
   2   6  -1 111.627 2.62652  15
   2   6  -1 115.385 2.52899  10
   2   6  -1 110.993 5.53860   4
  -2   6   1 112.313 2.68340   8
  -2   6   1 112.763 2.67932  13
   2   6  -1 111.255 6.04702   1
   2   6  -1 111.258 2.64981  13
   2   6  -1 115.270 6.13073   2
  -2   6   1 117.845 6.41475   7
   2   6  -1 113.670 6.56370   7
  -2   6   1 107.810 6.25418   2
  -2   6   1 120.942 2.67814  15
  -2   6   1 115.733 2.68132  13
   2   6  -1 116.042 2.45655   9
  -1  -6   1 188.319 4.31227  15
  -1  -6   1 184.704 8.23493   2
  -1  -6   1 189.187 8.37881   1
   1  -6  -1 200.583 4.12268  14
   1  -6  -1 189.473 7.33689   3
   1  -6  -1 188.738 8.74179   4
   1  -6  -1 201.052 8.85509   1
   1  -6  -1 197.776 4.14555   9
  -1  -6   1 198.892 4.39213   8
   1  -6  -1 193.871 4.14431  15
  -1  -6   1 191.390 8.69366   6
   1  -6  -1 193.162 8.17019   6
   1  -6  -1 189.671 8.02807   7
   1  -6  -1 193.472 4.15799  15
  -1  -6   1 187.193 4.02559  10
   1  -6  -1 196.172 4.24124  13
  -1  -6   1 195.066 4.17660  13
   1  -6  -1 198.539 4.10209  10
  -1  -6   1 189.945 4.22095  13
   1  -6  -1 199.132 4.22030  13
  -1  -6   1 200.293 4.16600  15
   1  -6  -1 195.063 4.36490   8
  -1  -6   1 201.080 8.45994   7
  -1  -6   1 192.746 4.13057  14
   1  -6  -1 194.727 4.21416   8
   1   6  -1 191.226 4.23056  13
   1   6  -1 189.051 4.02979   9
  -1   6   1 201.329 8.69815   6
   1   6  -1 197.899 8.12949   4
   1   6  -1 194.011 4.13189  15
  -1   6   1 217.364 8.68090   7
   1   6  -1 187.169 8.23878   6
  -1   6   1 194.164 8.41055   1
  -1   6   1 198.398 4.22431  15
  -1   6   1 193.235 4.13276  15
  -1   6   1 194.232 4.23611  13
  -1   6   1 193.365 4.22429  13
  -1   6   1 192.134 4.04268  10
  -1   6   1 203.351 8.58799   6
   1   6  -1 195.230 4.05882  10
   1   6  -1 197.501 3.90689  12
  -1   6   1 190.770 4.10968  14
  -1   6   1 199.835 8.77045   2
   1   6  -1 189.305 8.24710   1
  -1   6   1 195.502 4.22506   8
   1   6  -1 191.913 8.31027   2
  -1   6   1 195.664 4.13810   9
  -1   6   1 188.545 8.77130   4
  -1   6   1 204.278 8.52921   2
   1   6  -1 197.181 6.26714   5
   1   6  -1 191.632 4.14461  14
   1   6  -1 186.310 8.55213   6
   1   6  -1 196.034 4.19050  15
  -1   6   1 192.331 6.89066   3
   1   6  -1 189.805 4.20649  13
   1   6  -1 195.876 7.13504   3
   1   6  -1 203.291 8.80729   7
   0  -6   1 2147.95 47.4760   1
   0  -6   1 2110.85 47.9705   6
   0  -6  -1 2106.29 47.4420   4
   0  -6  -1 2100.18 47.1998   7
   0  -6   1 2113.64 47.3570   2
   0  -6  -1 2206.75 44.8184   3
   0  -6  -1 2202.66 47.9205   1
   0  -6   1 2113.14 45.0121   3
   0  -6  -1 2114.32 46.7538   6
   0  -6   1 2136.59 47.1569   7
   0   6   1 2074.77 46.9360   6
   0   6  -1 2053.65 47.5994   6
   0   6   1 2147.73 47.2894   7
   0   6  -1 2132.99 47.1869   2
   0   6   1 2151.96 47.6956   2
   0   6  -1 2162.16 47.4023   7
   0   6  -1 2113.18 47.0407   1
   0   6   1 2155.24 47.3195   2
   0   6  -1 2111.37 44.4654   5
   0   6   1 2145.51 44.3503   3
   0   6  -1 2081.34 44.8840   3
   0   6   1 2155.71 47.4215   1
   0   6   1 2198.01 47.7310   6
   1  -6   1 501.642 10.0793  10
  -1  -6  -1 513.410 13.0515   3
  -1  -6  -1 507.760 10.1507  15
   1  -6   1 492.774 10.2186  13
   1  -6   1 507.236 16.0401   6
   1  -6   1 522.760 14.2680   3
   1  -6   1 504.031 10.1056  15
   1  -6   1 510.154 10.1529  13
  -1  -6  -1 508.522 10.2371   8
   1  -6   1 501.544 10.0964  14
  -1  -6  -1 521.640 15.7827   7
   1  -6   1 516.315 10.3807   8
  -1  -6  -1 511.539 10.1315  14
   1  -6   1 508.244 10.2096   8
  -1  -6  -1 508.944 10.0557   9
  -1  -6  -1 485.447 15.1747   4
   1  -6   1 504.060 15.3045   7
  -1  -6  -1 511.046 10.1186  15
  -1  -6  -1 495.214 14.9014   6
  -1  -6  -1 513.235 9.95979  10
   1  -6   1 504.661 10.1197  15
  -1  -6  -1 500.862 10.2031  13
  -1  -6  -1 512.086 10.2019  13
  -1  -6  -1 509.055 15.8592   1
   1  -6   1 492.736 15.4933   1
  -1   6  -1 521.668 17.3541   1
  -1   6  -1 522.341 15.3976   6
  -1   6  -1 507.563 10.2221  13
   1   6   1 514.866 15.6771   1
   1   6   1 515.881 12.9924   3
   1   6   1 508.308 15.3215   4
   1   6   1 514.945 10.1097  15
  -1   6  -1 501.430 16.2520   4
   1   6   1 539.642 16.1358   6
  -1   6  -1 523.526 15.7452   7
   1   6   1 501.071 15.7693   7
   1   6   1 525.223 15.6049   2
  -1   6  -1 512.266 10.1052  15
  -1   6  -1 510.691 13.9968   3
   1   6   1 504.123 10.0361   9
   1   6   1 509.516 10.1415  14
  -1   6  -1 511.925 10.0127  12
  -1   6  -1 498.056 10.3767   8
   1   6   1 509.336 12.4476   5
  -1   6  -1 510.761 10.1558  15
  -1   6  -1 510.370 10.2056  13
  -1   6  -1 499.935 15.6749   6
   1   6   1 497.067 10.1464  15
   1   6   1 510.806 10.2062  13
  -1   6  -1 517.923 15.4887   2
   1   6   1 570.100 22.1245   2
  -1   6  -1 506.416 10.1211  14
  -1   6  -1 512.688 14.0777   5
   1   6   1 505.418 10.1998  13
   1   6   1 507.898 15.4541   6
   1   6   1 518.373 9.95757  10
  -1   6  -1 506.191 10.1265   9
  -2  -6  -1 81.8535 2.01163  13
   2  -6   1 75.9904 5.47652   6
   2  -6   1 78.2037 1.96532  13
   2  -6   1 80.8950 1.96101  14
  -2  -6  -1 78.8839 1.87029   9
   2  -6   1 76.0919 1.95022  10
   2  -6   1 80.2437 2.12147   8
   2  -6   1 76.6942 2.01612  13
  -2  -6  -1 70.8593 5.19049   7
   2  -6   1 80.1988 1.95153  15
  -2  -6  -1 72.1596 4.81820   4
   2  -6   1 73.9700 4.99085   7
   2  -6   1 76.0958 1.98064   8
  -2  -6  -1 82.1267 3.81086   3
  -2  -6  -1 82.2010 5.35704   1
  -2  -6  -1 80.9710 1.94839  15
   2  -6   1 76.3329 5.27884   2
   2  -6   1 83.7874 5.42373   1
  -2  -6  -1 84.8790 1.99631  15
  -2  -6  -1 82.6624 2.05531   8
   2  -6   1 80.3933 4.94888   3
  -2  -6  -1 83.0270 1.79437  10
  -2  -6  -1 77.3711 1.97309  14
  -2  -6  -1 83.1517 2.04342  13
   2   6   1 80.4681 1.72814  12
   2   6   1 80.3118 1.65662  12
   2   6   1 76.6549 5.23775   6
  -2   6  -1 76.3255 1.94840  14
  -2   6  -1 86.9966 5.63064   7
  -2   6  -1 78.3539 1.90366  12
  -2   6  -1 78.5395 5.21049   6
  -2   6  -1 70.8757 4.93236   1
   2   6   1 77.7631 1.84260   9
   2   6   1 80.4110 1.98018  15
  -2   6  -1 82.1832 4.85579   5
   2   6   1 79.0841 5.12649   2
   2   6   1 82.1772 3.51121   5
   2   6   1 90.6673 5.92661   7
  -2   6  -1 79.7195 2.17872   8
  -2   6  -1 80.1926 1.93802  15
   2   6   1 79.9823 2.02595  13
   2   6   1 69.2684 5.13933   2
   2   6   1 78.8098 3.79935   3
  -2   6  -1 82.3562 5.15448   2
  -2   6  -1 78.2055 5.27847   6
  -2   6  -1 76.9831 4.45828   3
   2   6   1 83.7401 1.81170  10
   2   6   1 82.6343 2.93441   5
  -2   6  -1 81.0515 1.98825  15
   2   6   1 77.0600 5.25543   6
  -2   6  -1 78.0029 2.02441  13
   2   6   1 90.3716 5.28689   4
  -2   6  -1 79.6917 2.02203  13
   2   6   1 82.5095 2.04489  13
   2   6   1 75.3297 5.11834   1
  -3  -6  -1 30.6243 1.00248  13
   3  -6   1 28.9853 1.00925  13
  -3  -6  -1 30.0379 3.43134   1
   3  -6   1 28.4837 3.90099   7
   3  -6   1 30.6929 1.07297   8
  -3  -6  -1 27.6057 0.98497  13
  -3  -6  -1 26.5290 3.97734   7
  -3  -6  -1 29.4493 0.88896   9
   3  -6   1 29.8516 0.97781  14
  -3  -6  -1 26.3050 3.04577   4
  -3  -6  -1 28.7165 1.02217   8
  -3  -6  -1 30.3980 1.02440  14
   3  -6   1 29.7342 0.94380  15
  -3  -6  -1 30.4910 0.98156  15
  -3  -6  -1 28.6080 0.79472  10
  -3  -6  -1 28.7228 0.93795  15
  -3  -6  -1 26.0934 2.20086   3
   3  -6   1 29.3817 0.94245   8
  -3   6  -1 30.7243 0.98458  15
   3   6   1 28.9474 1.00720  14
  -3   6  -1 32.5365 3.44653   1
  -3   6  -1 27.9153 4.10193   7
  -3   6  -1 29.2875 0.96481  12
  -3   6  -1 30.8781 2.98433   3
   3   6   1 29.8611 1.01912  13
   3   6   1 24.1424 3.21180   2
  -3   6  -1 34.0539 3.72037   2
   3   6   1 23.4873 3.37392   1
   3   6   1 29.0356 0.95866  15
   3   6   1 28.6137 0.92155  15
   3   6   1 28.5767 0.85401   9
  -3   6  -1 30.4997 0.97778  10
  -3   6  -1 31.7082 1.04747  13
  -3   6  -1 30.2711 0.95457  15
  -3   6  -1 30.5233 3.31591   2
   3   6   1 29.2465 1.01133  13
  -3   6  -1 24.9775 3.44163   6
  -3   6  -1 29.1446 0.96901  14
   3   6   1 31.8018 2.49628   3
  -3   6  -1 25.1716 3.30646   5
  -3   6  -1 30.0789 1.01455  13
   3   6   1 32.7528 4.17153   6
  -3   6  -1 29.7104 3.37734   6
  -3   6  -1 29.2492 1.12833   8
   3   6   1 28.6128 3.60854   4
   3   6   1 29.5218 0.84103  10
   4  -6   1 6.95126 0.47601   8
  -4  -6  -1 5.61010 0.44482   8
  -4  -6  -1 5.68330 0.44130  13
  -4  -6  -1 4.73418 1.34139   3
  -4  -6  -1 4.59613 0.60425  15
   4  -6   1 5.89808 0.38754  15
  -4  -6  -1 5.00539 0.40946  13
  -4  -6  -1 5.82386 1.97242   1
   4  -6   1 6.31487 0.47843  10
  -4  -6  -1 5.50578 0.36500   9
   4  -6   1 2.29609 1.68529   1
  -4  -6  -1 6.88289 2.44340   7
  -4  -6  -1 5.90722 0.32220  10
  -4  -6  -1 6.23495 0.49043  14
   4  -6   1 6.65423 0.52538  13
  -4  -6  -1 5.24997 1.68858   4
   4  -6   1 5.72536 0.37074   8
  -4  -6  -1 5.51345 0.38916  15
   4   6   1 7.90118 2.10239   1
  -4   6  -1 3.28968 1.72203   6
  -4   6  -1 5.32507 0.42143  14
  -4   6  -1 3.52434 1.65720   6
   4   6   1 7.67978 2.05209   4
  -4   6  -1 12.0767 2.64294   5
   4   6   1 6.65776 0.41905  15
  -4   6  -1 5.83663 0.45786  10
  -4   6  -1 6.44634 1.79658   2
  -4   6  -1 7.78413 2.07092   1
  -4   6  -1 6.01758 0.44388  13
   4   6   1 5.51220 0.51630  14
   4   6   1 6.13620 0.38995  15
  -4   6  -1 8.27970 2.15853   2
  -4   6  -1 9.65909 2.17634   3
   4   6   1 6.20061 0.35353   9
   4   6   1 5.83882 0.50510  13
   4   6   1 3.97799 1.67652   6
  -4   6  -1 6.01591 0.52175   8
  -4   6  -1 6.23635 0.47076  13
  -4   6  -1 6.10100 0.42586  15
   4   6   1 5.69717 0.45345  13
  -5  -6  -1 13.0332 0.56260   9
   5  -6   1 13.6473 0.65145  13
  -5  -6  -1 13.8284 0.73970  14
  -5  -6  -1 12.4797 0.49638  10
  -5  -6  -1 12.4338 0.58649  15
  -5  -6  -1 12.8321 0.66159   8
   5  -6   1 13.7520 0.74092  10
   5  -6   1 12.9416 0.52114   8
  -5  -6  -1 12.8108 2.84324   1
  -5  -6  -1 14.0290 0.63711  15
  -5  -6  -1 13.9268 2.06338   3
  -5  -6  -1 11.8412 3.09887   7
  -5  -6  -1 13.5513 0.64902  13
   5  -6   1 12.9455 2.81545   1
  -5  -6  -1 14.5588 2.88279   4
   5  -6   1 12.7032 0.46516   8
  -5   6  -1 13.7808 2.44950   6
  -5   6  -1 12.5893 0.63846  13
   5   6   1 12.8830 0.73307  11
   5   6   1 14.0051 0.55543   9
  -5   6  -1 13.8639 2.73101   3
   5   6   1 22.5402 3.40285   4
  -5   6  -1 13.5555 0.63040  15
   5   6   1 12.8700 0.64512  13
  -5   6  -1 13.9962 0.71222  12
  -5   6  -1 12.2821 2.58976   1
  -5   6  -1 13.2223 0.59907  15
  -5   6  -1 14.1965 0.70144  10
  -5   6  -1 11.9201 2.67505   2
  -5   6  -1 12.9796 2.48523   2
   5   6   1 12.6058 0.69594  14
   5   6   1 14.0787 0.57060  15
  -5   6  -1 16.6432 2.93449   6
   5   6   1 11.9355 2.50136   2
   5   6   1 13.6651 2.65459   1
  -5   6  -1 12.6018 0.74180   8
   5   6   1 11.1180 2.59484   6
   5   6   1 13.0946 0.62682  13
   6  -6   1 1.25822 0.25368  13
  -6  -6  -1 1.79375 0.23861  10
  -6  -6  -1 1.67094 0.25946   9
  -6  -6  -1 1.49962 0.27861  15
  -6  -6  -1 1.96849 0.29382  13
  -6  -6  -1 1.60862 0.26487  15
  -6  -6  -1 1.70306 0.30385   8
  -6  -6  -1 1.51316 0.35799  14
  -6   6  -1 0.78649 0.26481  13
  -6   6  -1 1.45119 0.25442  15
  -6   6  -1 1.67606 0.29403  15
  -6   6  -1 1.67788 0.30624  14
  -6   6  -1 1.67362 0.35182  11
  -6   6  -1 1.95907 0.32012  13
   6   6   1 1.76899 0.38453  11
   6   6   1 1.44157 0.28217  13
  -6   6  -1 1.64510 0.34117  10
  -6   6  -1 1.44326 0.34060   8
   6   6   1 1.81135 0.25791   9
  -6   6  -1 1.54934 0.35309  12
   6   6   1 1.84937 0.28570  13
  -7  -6  -1 8.58543 0.51680   9
  -7  -6  -1 7.44085 0.45253  10
  -7  -6  -1 8.01065 0.68917  14
  -7  -6  -1 8.68392 0.58723   8
  -7  -6  -1 7.86298 0.52384  15
   7   6   1 7.66219 0.47781   9
  -7   6  -1 6.92160 0.70808  11
   7   6   1 7.62101 0.49542  13
   7   6   1 7.09288 0.71873  11
  -7   6  -1 7.18116 0.52409  13
  -7   6  -1 6.94283 0.65373  10
  -7   6  -1 6.56672 0.62462   8
   7   6   1 6.69787 0.68884  13
   7   6   1 8.21023 0.40986  15
  -7   6  -1 7.38067 0.64152  12
  -7   6  -1 7.82993 0.49995  15
  -7   6  -1 8.49267 0.54308  15
  -7   6  -1 8.14920 0.56222  13
  -8  -6  -1 94.6443 3.09306   8
  -8  -6  -1 93.8003 2.25900  10
  -8  -6  -1 100.715 2.67146  14
  -8  -6  -1 99.3760 2.32888   9
   8   6   1 98.4618 2.80586  11
  -8   6  -1 95.9611 2.26610  15
  -8   6  -1 94.2683 2.30062  13
  -8   6  -1 98.7714 2.63204  10
  -8   6  -1 94.7798 2.70502   8
   8   6   1 93.8049 2.23401  13
   8   6   1 94.7142 2.24515  13
  -8   6  -1 94.5750 2.31839  15
   8   6   1 93.8364 1.97761  15
  -8   6  -1 98.5903 2.63178  12
  -8   6  -1 99.5391 2.32668  13
  -9  -6  -1 61.2834 1.91304   8
  -9  -6  -1 66.3552 2.05239  14
  -9  -6  -1 57.6797 1.76378   8
  -9  -6  -1 60.0758 1.76601   9
  -9  -6  -1 58.4884 1.62183  10
  -9   6  -1 56.7884 1.91280   8
   9   6   1 59.3839 1.36510  13
  -9   6  -1 60.4597 1.55624  15
  -9   6  -1 60.1733 1.96395  12
  -9   6  -1 61.8404 1.58380  13
  -9   6  -1 63.0927 1.97457  10
   9   6   1 59.1272 1.47301  13
  -9   6  -1 62.0407 1.61681  15
  -9   6  -1 63.7842 1.57451  13
   9   6   1 64.8693 2.21709  11
 -10  -6  -1 8.34809 0.63028   8
 -10  -6  -1 9.55543 0.57987  10
 -10  -6  -1 10.9426 0.76553   8
 -10  -6  -1 10.0628 0.83558  14
 -10  -6  -1 10.1377 0.60310   9
 -10   6  -1 10.1877 0.49915  15
 -10   6  -1 10.0803 0.84964  12
 -10   6  -1 9.73620 1.05379  10
 -10   6  -1 9.87849 0.55712  15
  10   6   1 9.47865 0.93679  11
 -11  -6  -1 6.15234 0.63453   8
 -11  -6  -1 6.16166 0.52095   9
 -11  -6  -1 6.97596 0.80691  14
 -11   6  -1 6.08105 0.73378  10
 -11   6  -1 6.00891 0.74095  12
 -11   6  -1 5.75900 0.25113  15
  11   6   1 3.95119 0.93646  11
 -11   6  -1 6.30818 0.26175  15
 -11   6  -1 6.76347 0.79831   9
 -12  -6  -1 2.87423 0.41805   9
 -12  -6  -1 3.37891 0.61926  14
 -12   6  -1 2.25943 0.54523  12
 -12   6  -1 2.30628 0.54779  14
 -12   6  -1 3.10383 0.58486  10
 -12   6  -1 1.23476 0.49909   9
 -13  -6  -1 5.09258 0.76749  14
 -13   6  -1 7.11437 0.71631  14
 -13   6  -1 4.99796 0.75944   9
 -13   6  -1 5.36873 0.99462  12
 -13   6  -1 4.66805 0.69094  10
 -13  -7   1 0.46855 0.38968  14
 -13   7   1 1.39968 0.52416  12
 -13   7   1 1.14921 0.62000  10
 -13   7   1 1.41709 0.51177   9
 -12  -7   1 4.36712 0.66349  14
 -12  -7   1 4.69953 0.56829  10
 -12  -7   1 4.89013 0.70191   8
 -12   7   1 3.73518 0.67502  12
 -12   7   1 3.76822 0.52369  14
 -12   7   1 3.52742 0.63497  10
 -12   7   1 3.83791 0.28320  15
 -11  -7   1 0.28003 0.30195  14
 -11  -7   1 0.57593 0.36559   8
 -11  -7   1 0.32293 0.17114   9
 -11   7   1 0.42970 0.13370  13
 -11   7   1 0.04484 0.32340  10
 -11   7   1 0.40854 0.35692  12
 -11   7   1 0.21061 0.18226  15
 -11   7   1 0.29903 0.13532  13
 -11   7   1 0.55127 0.19669  15
  11   7  -1 0.06645 0.37613  11
 -10  -7   1 27.7452 0.86373   9
 -10  -7   1 30.4003 1.31721  14
 -10  -7   1 29.4492 1.48067   8
  10   7  -1 28.4923 0.91949  13
  10   7  -1 30.5029 1.55378  11
 -10   7   1 29.3001 1.04137  15
 -10   7   1 30.8978 1.02242  13
 -10   7   1 28.8536 0.98274  15
 -10   7   1 30.3855 1.37879  12
 -10   7   1 30.1839 1.37915  10
  -9  -7   1 22.1352 1.26283   8
  -9  -7   1 21.7143 1.05543  10
  -9  -7   1 22.9833 0.73685   9
  -9  -7   1 22.1784 1.08168  14
  -9  -7   1 22.3015 0.86579  15
  -9   7   1 21.4120 0.90497  13
   9   7  -1 23.3898 1.29790  11
  -9   7   1 21.3703 0.85539  15
  -9   7   1 23.9239 0.92611  15
  -9   7   1 20.6181 0.86746  13
  -9   7   1 23.5929 1.16797  10
  -9   7   1 22.2816 1.14468  12
   9   7  -1 23.0494 0.85507  13
  -8  -7   1 69.9343 1.88807  15
  -8  -7   1 75.9915 2.16333  14
  -8  -7   1 69.1552 1.95487  13
  -8  -7   1 72.5486 1.71203   9
  -8  -7   1 67.7434 1.91659  10
  -8  -7   1 70.8374 2.24779   8
  -8   7   1 75.5325 1.98407  15
  -8   7   1 78.6175 2.00966  13
  -8   7   1 73.4712 1.98865  13
   8   7  -1 72.2512 2.34934  11
  -8   7   1 74.1387 2.19794  12
   8   7  -1 70.1513 1.75352  15
  -8   7   1 74.7390 1.90796  15
  -8   7   1 72.5446 2.01954  14
  -8   7   1 73.4611 2.19823  10
   8   7  -1 70.6053 1.93383  13
  -8   7   1 73.6719 2.09478   8
  -7  -7   1 16.8297 0.95690   8
  -7  -7   1 16.3989 0.86968  14
  -7  -7   1 14.9704 0.57143   9
  -7  -7   1 16.1288 0.84998  15
  -7  -7   1 16.7282 0.77876  13
  -7   7   1 15.2298 0.87502  12
   7   7  -1 16.0276 0.56766   9
  -7   7   1 16.0217 0.78155  13
  -7   7   1 14.6540 0.77319  13
   7   7  -1 16.4490 0.69048  15
   7   7  -1 16.7193 0.80673  13
  -7   7   1 15.8098 0.97104  11
  -7   7   1 15.9475 0.75537  14
  -7   7   1 14.3116 0.79846   8
  -7   7   1 15.0057 0.70721  15
  -7   7   1 16.0418 0.88554  10
  -6  -7   1 16.6642 0.79260  13
  -6  -7   1 17.0277 0.73839  15
  -6  -7   1 17.3218 0.59456   9
  -6  -7   1 16.3727 0.69393  10
   6  -7  -1 15.6445 0.63727   8
   6  -7  -1 15.6742 0.69058  15
  -6  -7   1 17.3019 0.83934  14
   6  -7  -1 14.6217 0.72053  13
  -6  -7   1 16.9028 0.92874   8
   6  -7  -1 16.1250 0.57750   8
   6   7  -1 16.7633 0.55885   9
   6   7  -1 15.4070 0.91465  14
   6   7  -1 16.7311 0.80403  13
  -6   7   1 16.1697 0.72409  15
  -6   7   1 15.3924 0.80095   8
  -6   7   1 15.4777 0.78823  13
  -6   7   1 15.8824 0.82756  10
   6   7  -1 18.4586 0.95258  11
  -6   7   1 14.9544 0.73887  15
   6   7  -1 16.9168 0.69379  15
  -5  -7   1 733.268 14.6221   8
   5  -7  -1 718.563 14.3139   8
  -5  -7   1 756.608 21.4914   1
   5  -7  -1 718.807 14.3205  13
  -5  -7   1 740.932 19.1295   3
  -5  -7   1 745.790 19.0469   4
  -5  -7   1 737.689 14.3946  14
  -5  -7   1 710.591 14.2580  15
   5  -7  -1 696.363 21.4328   1
   5  -7  -1 723.942 14.1705   8
  -5  -7   1 724.960 14.1749  10
  -5  -7   1 721.449 14.0265   9
  -5  -7   1 733.438 22.4835   7
  -5  -7   1 718.143 14.3896  13
   5  -7  -1 727.017 20.8007   6
   5  -7  -1 704.943 14.3787  13
   5   7  -1 682.297 14.2225  15
   5   7  -1 713.772 13.9776   9
  -5   7   1 727.268 14.3984  13
  -5   7   1 734.911 20.8796   6
  -5   7   1 715.307 20.6750   3
  -5   7   1 728.083 21.4751   2
   5   7  -1 725.282 14.3687  13
  -5   7   1 734.572 14.2788  15
   5   7  -1 740.448 14.3883  13
  -5   7   1 713.624 14.2677  14
   5   7  -1 741.083 20.9989   1
   5   7  -1 745.224 14.5363  11
  -5   7   1 725.650 20.7994   2
  -5   7   1 738.764 21.1796   6
  -5   7   1 726.814 14.3575  15
   5   7  -1 725.245 21.6918   6
  -5   7   1 728.400 14.4079  13
  -5   7   1 701.980 14.3961   8
  -5   7   1 725.472 14.3833  10
  -5   7   1 689.839 20.6693   1
   5   7  -1 708.806 18.2486   4
   5   7  -1 713.797 14.3851  14
  -5   7   1 713.957 21.9171   5
   4  -7  -1 117.520 6.83964   6
   4  -7  -1 122.147 2.82426  13
   4  -7  -1 118.317 2.72067  14
   4  -7  -1 113.137 6.66146   7
  -4  -7   1 119.068 2.74973  15
   4  -7  -1 115.707 2.88885  10
  -4  -7   1 115.563 2.84083  13
   4  -7  -1 114.283 2.71869   8
   4  -7  -1 115.462 2.73950  15
  -4  -7   1 117.141 2.64650  10
  -4  -7   1 120.173 7.40567   7
   4  -7  -1 115.008 2.85643  13
  -4  -7   1 115.132 2.79538  14
   4  -7  -1 120.315 2.90658   8
  -4  -7   1 118.441 2.75960  15
  -4  -7   1 118.494 7.08439   1
  -4  -7   1 120.226 3.04056   8
  -4  -7   1 115.262 5.76919   4
   4  -7  -1 101.680 8.29819   1
  -4  -7   1 118.876 2.55894   9
  -4  -7   1 124.929 5.94617   3
   4   7  -1 118.118 2.71739  15
  -4   7   1 116.694 2.88826   9
  -4   7   1 115.425 2.85602   8
  -4   7   1 113.355 6.93889   1
  -4   7   1 118.542 2.73926  14
  -4   7   1 117.160 2.85234  13
  -4   7   1 113.515 6.83641   2
  -4   7   1 114.894 2.77839  10
  -4   7   1 118.432 7.23976   2
   4   7  -1 121.265 6.04175   3
   4   7  -1 117.280 2.85492  13
   4   7  -1 134.584 7.21122   1
  -4   7   1 110.447 6.29044   3
   4   7  -1 114.730 2.77763  15
   4   7  -1 118.335 2.51889   9
  -4   7   1 119.352 6.94802   6
  -4   7   1 119.923 3.10773  13
   4   7  -1 115.632 2.83304  13
   4   7  -1 107.438 6.66751   2
   4   7  -1 119.665 2.70991  10
   4   7  -1 118.318 5.79316   4
   4   7  -1 117.075 7.29023   6
  -4   7   1 115.805 2.80742  15
  -4   7   1 119.812 2.75536  15
  -4   7   1 116.556 6.93270   5
   4   7  -1 113.547 2.82074  14
  -4   7   1 119.171 7.18827   6
   3  -7  -1 198.727 4.36900  13
  -3  -7   1 199.534 4.61227   8
  -3  -7   1 203.513 4.33467  15
   3  -7  -1 209.248 9.79498   1
   3  -7  -1 195.258 8.86695   6
  -3  -7   1 199.308 4.30696  15
   3  -7  -1 197.218 4.51293   8
  -3  -7   1 210.733 9.75863   7
  -3  -7   1 200.774 4.18088  10
   3  -7  -1 197.304 8.83266   7
  -3  -7   1 200.313 4.42315  13
   3  -7  -1 191.641 4.31056  15
   3  -7  -1 199.475 4.26137  14
  -3  -7   1 178.145 9.24342   1
  -3  -7   1 208.769 7.59638   3
  -3  -7   1 187.751 7.94983   4
  -3  -7   1 199.119 4.12001   9
  -3  -7   1 196.250 9.31324   2
   3  -7  -1 194.393 4.32693   8
   3  -7  -1 200.567 4.67079  13
  -3  -7   1 206.546 4.36134  14
  -3   7   1 193.123 8.21545   3
   3   7  -1 197.854 7.82821   3
   3   7  -1 202.969 4.23051  10
  -3   7   1 199.364 4.41713  13
  -3   7   1 199.540 4.36526  15
   3   7  -1 174.312 4.68876  13
  -3   7   1 184.078 11.0911   5
   3   7  -1 208.888 9.36557   2
   3   7  -1 195.121 8.96147   1
  -3   7   1 201.725 9.51637   2
   3   7  -1 201.730 4.37044  15
  -3   7   1 201.212 4.30397  15
  -3   7   1 199.338 4.41001  13
   3   7  -1 213.223 9.86969   6
   3   7  -1 200.037 4.35158  14
   3   7  -1 198.636 4.09585   9
  -3   7   1 201.592 9.38380   1
  -3   7   1 196.371 4.40307   9
  -3   7   1 195.109 4.28243  10
   3   7  -1 201.261 5.36499   5
  -3   7   1 195.626 4.27413  14
  -3   7   1 205.339 9.19871   7
  -3   7   1 202.875 9.17255   6
   3   7  -1 200.863 4.41133  13
  -3   7   1 196.986 4.42348   8
   3   7  -1 193.100 7.90486   4
  -3   7   1 208.781 10.9085   6
   2  -7  -1 92.5954 2.19762  14
  -2  -7   1 100.387 5.64741   4
   2  -7  -1 93.7190 5.95742   6
  -2  -7   1 84.9143 7.25050   6
  -2  -7   1 91.0846 2.48035   8
   2  -7  -1 93.2780 2.45179   8
   2  -7  -1 88.6528 2.28935  13
  -2  -7   1 94.7442 2.26498  15
  -2  -7   1 92.7861 2.34618  13
   2  -7  -1 89.6113 2.24568  15
  -2  -7   1 91.6139 6.13921   1
   2  -7  -1 89.7304 2.32654  13
  -2  -7   1 79.6663 4.61514   3
  -2  -7   1 92.1450 2.26177  13
  -2  -7   1 99.8744 6.34771   7
  -2  -7   1 91.1560 6.06227   2
  -2  -7   1 92.0975 2.12244  10
   2  -7  -1 93.9485 6.31452   1
  -2  -7   1 89.3019 2.40020  15
  -2  -7   1 87.8355 2.08602   9
   2  -7  -1 89.6149 2.27287   8
   2  -7  -1 96.8712 5.91016   7
   2  -7  -1 91.8822 2.23944  15
   2  -7  -1 91.4267 2.23180  10
  -2  -7   1 93.0578 2.24848  14
   2   7  -1 90.4910 2.25553  14
   2   7  -1 95.4238 5.97665   2
  -2   7   1 98.4960 5.60790   5
   2   7  -1 93.5697 2.16598  10
  -2   7   1 89.0831 6.14034   6
   2   7  -1 86.7708 3.75514   5
   2   7  -1 88.8905 5.82163   1
  -2   7   1 91.1409 2.16961  10
   2   7  -1 90.8317 2.26508  15
   2   7  -1 86.7249 4.86256   3
   2   7  -1 91.7363 2.21514  15
   2   7  -1 92.7807 1.91888  12
  -2   7   1 96.1630 6.17831   2
   2   7  -1 90.0680 2.08259   9
  -2   7   1 85.1481 6.04661   1
   2   7  -1 91.3936 2.34070  13
  -2   7   1 98.4820 6.31190   6
  -2   7   1 87.8519 2.32202   8
   2   7  -1 77.3580 5.84108   6
  -2   7   1 89.1263 2.19688  14
  -2   7   1 85.9523 5.93340   7
   2   7  -1 81.0251 5.28706   4
  -2   7   1 90.1356 2.22391  15
  -2   7   1 91.3205 5.00054   3
  -2   7   1 92.3523 2.33745  13
   2   7  -1 89.6531 2.30278  13
  -2   7   1 91.5039 6.16749   2
  -2   7   1 90.9458 2.32272  13
   1  -7  -1 161.637 7.98984   6
   1  -7  -1 170.737 3.76092   9
   1  -7  -1 158.613 8.39543   1
  -1  -7   1 172.344 8.49779   1
   1  -7  -1 174.078 3.86369  13
   1  -7  -1 169.166 8.72808   4
   1  -7  -1 170.401 3.71403  10
  -1  -7   1 178.765 3.81432  15
  -1  -7   1 173.331 3.78300  15
   1  -7  -1 173.556 3.81277  15
   1  -7  -1 172.886 8.09638   7
  -1  -7   1 158.137 8.02341   7
  -1  -7   1 173.276 3.82266  13
   1  -7  -1 177.509 3.76006  14
  -1  -7   1 167.007 3.65508  10
  -1  -7   1 174.907 8.88958   6
  -1  -7   1 174.858 4.07497   8
   1  -7  -1 172.431 3.79020  15
  -1  -7   1 172.576 8.48539   2
   1  -7  -1 172.784 4.03406   8
   1  -7  -1 164.945 7.22195   3
   1  -7  -1 170.289 3.86285   8
  -1  -7   1 169.318 3.89496  13
  -1  -7   1 165.413 6.89283   3
   1   7  -1 169.385 3.66938   9
   1   7  -1 189.916 7.22022   3
  -1   7   1 175.463 7.22721   5
   1   7  -1 182.883 8.92178   6
  -1   7   1 160.303 8.24060   1
   1   7  -1 170.632 3.78848  14
  -1   7   1 166.965 3.86106  13
  -1   7   1 170.030 3.77128   9
  -1   7   1 165.146 8.49331   6
   1   7  -1 167.988 3.87696  13
  -1   7   1 173.244 3.85186  15
   1   7  -1 177.497 3.69127  10
  -1   7   1 164.940 8.21015   2
  -1   7   1 183.697 6.89163   3
  -1   7   1 173.623 3.67070  10
   1   7  -1 168.721 8.24487   1
  -1   7   1 160.163 8.63694   2
   1   7  -1 174.371 3.83701  15
   1   7  -1 173.991 3.51219  12
  -1   7   1 169.155 3.86163  13
   1   7  -1 171.339 3.87489  13
  -1   7   1 159.333 8.09554   7
   1   7  -1 172.490 8.38336   2
  -1   7   1 163.496 9.46815   4
   1   7  -1 172.882 6.16941   5
   1   7  -1 176.278 3.78299  15
  -1   7   1 171.116 3.75504  14
  -1   7   1 175.537 8.53551   6
   0  -7   1 1039.45 24.8487   3
   0  -7   1 1008.99 20.3073   8
   0  -7   1 1029.53 26.9316   7
   0  -7   1 1058.88 27.5115   1
   0  -7   1 1041.81 27.9273   6
   0  -7   1 1040.32 20.2051  15
   0  -7  -1 1027.28 20.3275  13
   0  -7  -1 1052.23 26.6168   6
   0  -7   1 1084.38 27.7150   2
   0  -7  -1 1059.33 27.7427   1
   0  -7   1 1029.28 20.3344  13
   0  -7  -1 1082.05 27.6686   4
   0  -7  -1 1048.40 24.5595   3
   0  -7  -1 1040.85 26.9227   7
   0  -7  -1 1015.88 20.4737   8
   0  -7  -1 1049.79 20.3276   8
   0   7  -1 1035.75 20.1414   9
   0   7  -1 1032.17 26.8976   1
   0   7   1 1042.67 27.1016   2
   0   7   1 1023.94 27.2922   4
   0   7  -1 1051.98 27.1202   4
   0   7  -1 1041.68 20.3152  13
   0   7   1 1012.67 20.1897  14
   0   7   1 1033.58 20.3120  13
   0   7   1 1013.06 20.1331   9
   0   7   1 1032.53 27.3844   6
   0   7   1 1032.07 24.0952   5
   0   7  -1 1068.22 27.2184   2
   0   7   1 1013.46 29.8416   7
   0   7   1 1044.84 20.2700  15
   0   7  -1 1021.59 26.8362   6
   0   7  -1 1041.04 27.6649   6
   0   7  -1 1054.62 24.2508   5
   0   7  -1 1026.00 20.4980   8
   0   7   1 999.975 27.0838   1
   0   7  -1 1042.84 24.6660   3
   0   7   1 1004.57 26.8358   6
   0   7   1 1018.31 24.0319   3
   0   7   1 1090.15 28.2155   2
  -1  -7  -1 168.116 3.83169  13
   1  -7   1 171.304 3.76146  13
  -1  -7  -1 166.925 3.63963   9
  -1  -7  -1 169.320 3.72940  15
  -1  -7  -1 172.020 3.73812  14
   1  -7   1 165.399 3.82513  13
   1  -7   1 189.177 8.90954   2
  -1  -7  -1 168.571 3.79096  13
  -1  -7  -1 157.423 8.12631   7
   1  -7   1 168.971 3.98502   8
  -1  -7  -1 166.494 8.64091   1
   1  -7   1 168.640 3.81941   8
  -1  -7  -1 168.936 3.83274   8
   1  -7   1 171.962 3.73395  15
   1  -7   1 168.912 3.68236  10
   1  -7   1 169.312 3.70078  14
  -1  -7  -1 167.997 3.98563   8
  -1  -7  -1 173.928 8.27427   4
   1  -7   1 173.491 8.73629   1
  -1  -7  -1 169.376 3.75326  15
   1  -7   1 164.816 3.70126  15
  -1  -7  -1 169.586 3.55911  10
   1  -7   1 159.961 7.98736   7
  -1   7  -1 164.097 3.97701   8
  -1   7  -1 170.926 3.71836  15
  -1   7  -1 177.956 8.67422   6
  -1   7  -1 169.737 3.81530  13
   1   7   1 168.980 3.81352  13
   1   7   1 155.141 8.14880   1
  -1   7  -1 167.642 3.64774  10
   1   7   1 165.715 8.59890   2
   1   7   1 163.924 3.72886  14
  -1   7  -1 165.761 7.03962   5
   1   7   1 163.118 8.26775   2
  -1   7  -1 162.301 8.14451   6
   1   7   1 173.212 3.55837  10
   1   7   1 166.752 3.81736  13
  -1   7  -1 170.092 3.83399  13
   1   7   1 169.026 3.76176  15
   1   7   1 165.305 5.92127   5
  -1   7  -1 167.928 9.20546   4
  -1   7  -1 160.417 8.00413   1
  -1   7  -1 167.499 3.57914  12
   1   7   1 167.713 3.62674   9
  -1   7  -1 175.626 7.12453   3
  -1   7  -1 166.626 3.71228   9
   1   7   1 166.716 3.70333  15
   1   7   1 169.291 6.35206   3
  -1   7  -1 166.673 3.71565  14
   1   7   1 155.750 7.95253   4
  -1   7  -1 169.421 3.76783  15
  -1   7  -1 171.813 8.31762   2
   1   7   1 178.721 8.77921   6
  -2  -7  -1 339.679 6.80235  10
  -2  -7  -1 336.692 6.90355   9
   2  -7   1 338.933 7.13848  13
  -2  -7  -1 357.186 13.5452   7
  -2  -7  -1 337.749 12.2849   4
   2  -7   1 344.737 7.00998  15
   2  -7   1 347.516 7.02711  15
   2  -7   1 339.433 7.03408  10
   2  -7   1 346.153 12.9035   1
   2  -7   1 341.943 12.5571   7
  -2  -7  -1 341.951 7.04936  14
  -2  -7  -1 342.730 7.02149  15
  -2  -7  -1 337.930 7.12042  13
  -2  -7  -1 338.766 7.07182  13
   2  -7   1 346.909 7.05376  13
  -2  -7  -1 337.743 7.14955   8
  -2  -7  -1 335.612 12.7232   1
  -2  -7  -1 337.033 9.89357   3
   2  -7   1 326.500 7.04332   8
   2  -7   1 346.139 7.27109   8
  -2  -7  -1 345.180 7.04104  15
   2  -7   1 348.089 7.01986  14
   2   7   1 340.606 7.06488  14
   2   7   1 344.396 7.13608  13
  -2   7  -1 344.883 12.6263   1
  -2   7  -1 342.634 7.13194  13
  -2   7  -1 323.836 12.4782   6
  -2   7  -1 342.709 12.9165   2
   2   7   1 349.453 12.9931   6
   2   7   1 364.391 10.3186   3
   2   7   1 349.974 8.65293   5
  -2   7  -1 336.176 7.11197  13
   2   7   1 346.078 6.82764  10
  -2   7  -1 342.989 6.93625  12
  -2   7  -1 327.106 7.00456  14
  -2   7  -1 338.087 7.32566   8
  -2   7  -1 332.424 12.3372   2
  -2   7  -1 326.619 11.4118   3
   2   7   1 346.771 7.07478  15
  -2   7  -1 341.774 7.00091  15
   2   7   1 336.168 6.62280  12
   2   7   1 341.977 6.99918  15
   2   7   1 337.508 7.11773  13
   2   7   1 349.715 12.2287   4
  -2   7  -1 332.524 7.05820   9
   2   7   1 338.878 6.88648   9
  -2   7  -1 358.307 11.7262   5
  -2   7  -1 345.245 7.07239  15
  -2   7  -1 335.587 6.95185  10
  -2   7  -1 344.137 13.1233   6
  -3  -7  -1 139.010 2.88698  10
  -3  -7  -1 135.788 5.45132   3
  -3  -7  -1 136.346 2.98527   9
  -3  -7  -1 134.688 3.13031  15
  -3  -7  -1 137.058 8.05261   7
   3  -7   1 137.778 3.10132  14
  -3  -7  -1 135.730 3.09328  15
  -3  -7  -1 136.751 3.16888  13
   3  -7   1 135.947 3.11084   8
  -3  -7  -1 136.775 7.19544   4
   3  -7   1 128.932 7.35814   7
  -3  -7  -1 128.724 7.47941   1
  -3  -7  -1 137.506 3.16192  14
  -3  -7  -1 136.005 3.21593   8
   3  -7   1 137.235 3.26935   8
   3  -7   1 131.981 3.15018  10
  -3  -7  -1 134.558 3.18438  13
   3  -7   1 133.309 3.08542  15
   3  -7   1 135.487 3.19663  13
   3   7   1 136.437 3.05794  15
   3   7   1 135.026 7.37295   1
   3   7   1 137.493 3.20290  13
  -3   7  -1 146.171 9.30538   2
   3   7   1 133.020 2.94315   9
   3   7   1 135.131 7.77535   6
  -3   7  -1 125.289 7.17955   1
  -3   7  -1 135.991 3.07245  15
  -3   7  -1 133.207 3.21432  13
  -3   7  -1 142.260 6.82086   3
  -3   7  -1 132.398 7.30592   2
  -3   7  -1 119.682 3.33623  10
   3   7   1 133.421 3.17334  14
  -3   7  -1 132.362 3.10820  14
  -3   7  -1 137.184 3.14447  15
  -3   7  -1 135.490 3.08151  12
   3   7   1 139.550 2.92868  10
  -3   7  -1 133.607 7.10549   5
  -3   7  -1 148.256 7.90797   6
   3   7   1 133.555 3.18909  13
   3   7   1 126.192 5.51114   3
  -3   7  -1 136.489 3.18747  13
  -3   7  -1 129.854 7.21526   6
   3   7   1 137.959 7.52861   2
   3   7   1 128.300 6.92934   4
  -3   7  -1 134.333 3.39618   8
   3   7   1 134.183 3.11386  15
   4  -7   1 240.937 5.11459   8
   4  -7   1 235.525 5.30902  10
  -4  -7  -1 250.341 5.20754  15
  -4  -7  -1 248.365 5.30491  14
  -4  -7  -1 246.635 4.94829  10
  -4  -7  -1 243.717 5.17961  15
  -4  -7  -1 243.263 10.7485   1
   4  -7   1 239.144 5.17516  15
  -4  -7  -1 243.759 11.4383   7
  -4  -7  -1 240.892 5.05640   9
  -4  -7  -1 248.741 5.28615  13
   4  -7   1 235.479 5.27493  13
  -4  -7  -1 254.440 5.24460  13
   4  -7   1 243.064 10.6816   1
  -4  -7  -1 239.425 7.81187   3
  -4  -7  -1 248.273 5.43552   8
   4  -7   1 244.457 5.27932   8
  -4  -7  -1 260.577 10.3017   4
  -4   7  -1 241.408 5.15005  15
  -4   7  -1 241.728 5.26300  13
  -4   7  -1 244.440 5.21921  10
  -4   7  -1 258.733 10.4651   6
   4   7   1 249.460 10.4028   1
  -4   7  -1 244.989 5.22232  12
   4   7   1 244.939 5.00521  10
  -4   7  -1 257.284 10.8951   6
   4   7   1 241.164 5.22371  15
   4   7   1 252.787 8.48778   3
   4   7   1 233.350 9.61367   4
  -4   7  -1 240.354 5.26665  13
   4   7   1 240.086 5.29902  14
  -4   7  -1 242.171 10.6502   2
  -4   7  -1 244.025 5.23845  15
  -4   7  -1 221.940 10.0228   1
  -4   7  -1 229.710 10.2688   5
  -4   7  -1 245.563 10.3911   2
   4   7   1 258.035 10.5578   2
   4   7   1 247.059 5.28507  13
   4   7   1 235.555 10.7469   6
   4   7   1 245.690 5.27610  13
  -4   7  -1 242.742 5.80081   8
   4   7   1 241.804 5.01491   9
  -4   7  -1 235.362 5.22897  14
  -4   7  -1 237.807 9.59818   3
  -5  -7  -1 50.8452 1.60110  14
   5  -7   1 51.6117 1.69927  13
  -5  -7  -1 49.4672 1.48126  13
  -5  -7  -1 50.9132 4.59587   4
  -5  -7  -1 48.5872 1.65241  13
  -5  -7  -1 50.8992 1.37035   9
   5  -7   1 47.5471 5.09583   1
  -5  -7  -1 50.6111 1.45703  15
  -5  -7  -1 49.4446 1.27339  10
  -5  -7  -1 48.7761 5.12136   1
   5  -7   1 50.5388 1.32236   8
  -5  -7  -1 50.3757 1.46728  15
   5  -7   1 52.5329 1.43590   8
  -5  -7  -1 46.1412 6.12240   7
  -5  -7  -1 50.1712 3.57540   3
  -5  -7  -1 49.0497 1.72122   8
   5   7   1 50.4604 1.40364  15
  -5   7  -1 51.5907 4.60709   3
  -5   7  -1 51.7233 1.84444   8
  -5   7  -1 50.5228 4.53676   2
  -5   7  -1 47.6061 4.58060   6
   5   7   1 39.5180 4.45633   4
  -5   7  -1 50.7075 4.86175   2
   5   7   1 46.9507 5.62287   6
  -5   7  -1 52.9553 1.56257  13
   5   7   1 51.5527 1.54242  13
  -5   7  -1 49.7467 1.53420  13
   5   7   1 37.7183 4.43905   2
   5   7   1 52.0345 1.35099   9
   5   7   1 50.0180 1.53582  13
  -5   7  -1 54.6385 5.05027   6
  -5   7  -1 50.4639 1.54404  12
  -5   7  -1 50.6036 1.44127  15
   5   7   1 44.7539 4.70172   1
  -5   7  -1 51.5796 1.50820  15
  -5   7  -1 50.7864 4.96267   5
  -5   7  -1 50.6496 1.52763  14
  -5   7  -1 58.1809 5.17895   1
  -5   7  -1 51.9120 1.54645  10
   5   7   1 49.4047 1.60179  11
  -6  -7  -1 1.60908 0.30568  15
  -6  -7  -1 1.75557 0.32090  13
  -6  -7  -1 1.54763 0.23354  10
  -6  -7  -1 1.46995 0.33184   8
  -6  -7  -1 1.68453 0.29266  15
  -6  -7  -1 1.99034 0.40313  14
  -6  -7  -1 1.79791 0.28451   9
   6   7   1 1.08355 0.22792   9
   6   7   1 1.31950 0.34839  11
  -6   7  -1 1.63469 0.31988  13
  -6   7  -1 2.01174 0.33911  15
  -6   7  -1 1.17741 0.26447  15
   6   7   1 1.34900 0.24209  15
  -6   7  -1 1.32803 0.33502  10
  -6   7  -1 1.26090 0.31007  13
  -6   7  -1 1.91102 0.37710  14
  -6   7  -1 1.92996 0.39221   8
   6   7   1 1.52329 0.31727  13
  -6   7  -1 1.90366 0.39036  12
  -7  -7  -1 22.4067 0.77548  10
  -7  -7  -1 22.7115 1.08651  14
  -7  -7  -1 22.7187 1.00134   8
  -7  -7  -1 23.4456 0.85172   9
  -7  -7  -1 23.5231 0.91532  15
   7   7   1 22.5446 0.82937   9
  -7   7  -1 24.1592 1.07819  12
   7   7   1 22.4617 0.91194  13
  -7   7  -1 20.2851 0.91902  13
  -7   7  -1 22.3970 0.93659  13
   7   7   1 23.1431 1.32888  11
  -7   7  -1 21.2453 1.34630  11
  -7   7  -1 22.0664 0.92019  15
   7   7   1 23.1803 0.78705  15
  -7   7  -1 21.7930 1.03435  10
  -7   7  -1 23.7711 0.88996  15
  -7   7  -1 20.3576 1.08682   8
  -8  -7  -1 11.2395 0.60634   9
  -8  -7  -1 11.3071 0.55097  10
  -8  -7  -1 12.4010 0.80198   8
  -8  -7  -1 11.2900 0.84807  14
  -8  -7  -1 11.1604 0.81721   8
   8   7   1 11.4563 0.90433  11
  -8   7  -1 9.37264 0.64245  13
  -8   7  -1 10.0479 0.60110  15
  -8   7  -1 11.0509 1.45565   8
  -8   7  -1 11.2019 0.64574  15
   8   7   1 10.1898 0.54382  15
  -8   7  -1 11.2426 0.81715  10
  -8   7  -1 9.69064 0.79877  12
  -8   7  -1 10.4459 0.63731  13
  -9  -7  -1 4.85362 0.53947   9
  -9  -7  -1 5.37255 0.66336  14
  -9  -7  -1 5.88976 0.42916  10
  -9  -7  -1 6.18648 0.80432   8
   9   7   1 5.61432 0.75540  11
  -9   7  -1 5.17565 0.44935  13
  -9   7  -1 3.95757 0.58307  12
  -9   7  -1 5.65464 0.49027  13
   9   7   1 6.08507 0.41726  13
  -9   7  -1 4.74281 0.60856  10
  -9   7  -1 5.34525 0.46651  15
 -10  -7  -1 12.1704 0.64347  10
 -10  -7  -1 12.6105 0.95251  14
 -10  -7  -1 13.0818 0.67512   9
 -10  -7  -1 14.3142 0.98962   8
 -10   7  -1 12.4422 0.57912  13
 -10   7  -1 13.4520 0.61499  15
 -10   7  -1 13.2257 0.95281  12
 -10   7  -1 12.8940 0.92644  10
 -10   7  -1 12.0779 0.54296  13
 -10   7  -1 13.0547 0.64625  15
  10   7   1 12.9664 1.05969  11
 -11  -7  -1 59.9830 1.99135  10
 -11  -7  -1 62.6958 1.76145   9
 -11  -7  -1 64.4713 2.17786   8
 -11  -7  -1 64.4948 2.21921  14
 -11   7  -1 63.9054 2.27669   9
  11   7   1 64.5021 2.46798  11
 -11   7  -1 61.2826 2.13513  10
 -11   7  -1 64.0281 2.19973  12
 -11   7  -1 60.9048 1.55303  15
 -11   7  -1 63.4583 1.54332  15
 -12  -7  -1 42.8264 1.83697  14
 -12   7  -1 42.5775 1.69187  14
 -12   7  -1 41.7421 1.80317  10
 -12   7  -1 43.1796 1.84116  12
 -12   7  -1 48.1392 1.97384   9
 -13  -7  -1 16.2661 1.14435  14
 -13   7  -1 16.3865 1.19510  12
 -13   7  -1 15.7482 0.99973  14
 -13   7  -1 14.4736 1.22437   9
 -13  -8   1 21.9965 1.27187  14
 -13   8   1 22.2759 1.37549  12
 -13   8   1 22.5345 1.39972  10
 -13   8   1 23.0733 1.79795   9
 -12  -8   1 5.09272 0.70454  14
 -12  -8   1 5.24575 0.72669   8
 -12  -8   1 5.44642 0.57731  10
 -12   8   1 4.94952 0.41479  15
 -12   8   1 4.83677 0.73254  10
 -12   8   1 4.71441 0.39678  15
 -12   8   1 4.16531 0.69218  12
 -11  -8   1 15.2045 1.05558   8
 -11  -8   1 15.1440 1.12754  14
 -11   8   1 15.6282 0.75616  15
 -11   8   1 14.5489 1.04441  10
 -11   8   1 15.2366 0.68928  13
 -11   8   1 15.5424 1.07590  12
 -11   8   1 15.7168 0.72476  15
  11   8  -1 17.0598 1.27747  11
 -10  -8   1 14.7494 0.97550  14
 -10  -8   1 15.4045 0.57364   9
 -10  -8   1 15.7177 1.06720   8
  10   8  -1 14.4066 0.69139  13
 -10   8   1 15.5991 0.77404  15
 -10   8   1 14.2213 0.74272  13
  10   8  -1 17.2501 1.20663  11
 -10   8   1 14.8469 0.77621  13
 -10   8   1 15.5045 1.02430  12
 -10   8   1 15.7491 0.75222  15
 -10   8   1 14.8390 1.02912  10
  -9  -8   1 33.4797 0.97026   9
  -9  -8   1 33.2109 1.39651  14
  -9  -8   1 34.3037 1.18967  15
  -9  -8   1 34.7244 1.53454   8
  -9   8   1 33.5383 1.43265  12
  -9   8   1 35.0857 1.19061  15
  -9   8   1 33.5046 1.23443  13
   9   8  -1 34.9836 1.62950  11
  -9   8   1 35.0634 1.25890  15
  -9   8   1 35.0412 1.24668  13
  -9   8   1 31.6374 1.62290  10
   9   8  -1 33.4315 0.99471  15
  -8  -8   1 10.8940 0.80480  14
  -8  -8   1 11.6976 0.51671   9
  -8  -8   1 11.0933 0.88817   8
  -8  -8   1 12.9479 0.71953  13
  -8  -8   1 10.7746 0.62364  10
  -8  -8   1 11.3635 0.65850  15
  -8   8   1 11.6328 0.83223  10
   8   8  -1 11.0881 1.08238  13
  -8   8   1 11.3186 0.73561  13
  -8   8   1 10.6358 0.68706  15
  -8   8   1 11.3706 0.67545  15
  -8   8   1 11.1455 0.82419  12
   8   8  -1 10.5762 0.56130  15
   8   8  -1 11.2192 0.92155  11
  -8   8   1 10.0471 0.76727   8
  -8   8   1 11.2459 0.70904  13
  -7  -8   1 181.521 4.19376  15
  -7  -8   1 193.540 3.94085   9
  -7  -8   1 191.226 4.63099   8
  -7  -8   1 194.701 4.41931  14
  -7  -8   1 180.228 4.11531  10
  -7  -8   1 192.237 4.60101  13
   7   8  -1 185.687 3.88955   9
   7   8  -1 187.487 4.32952  13
   7   8  -1 195.825 4.62424  11
  -7   8   1 187.793 4.19339  15
  -7   8   1 187.073 4.42467  12
  -7   8   1 184.755 4.27950  15
  -7   8   1 185.726 4.33239  13
   7   8  -1 186.288 4.10742  15
  -7   8   1 192.222 4.33430  13
  -7   8   1 186.258 4.39692   8
  -7   8   1 186.086 4.39562  10
  -7   8   1 179.584 4.27093  14
  -6  -8   1 0.43433 0.33235   8
   6  -8  -1 0.44633 0.18070   8
  -6  -8   1 0.22083 0.19421  15
  -6  -8   1 0.43813 0.21105  10
   6  -8  -1 0.44334 0.22839   8
   6  -8  -1 0.12268 0.18582  15
  -6  -8   1 0.24283 0.16268   9
   6  -8  -1 0.42525 0.23970  13
  -6  -8   1 0.04052 0.24808  14
  -6  -8   1 0.37187 0.22707  13
   6   8  -1 0.45463 0.27076  13
  -6   8   1 0.11121 0.23906   8
  -6   8   1 0.27123 0.26957  10
   6   8  -1 0.26249 0.14215   9
  -6   8   1 0.35099 0.20851  15
  -6   8   1 0.48720 0.22486  14
  -6   8   1 -0.0219 0.22908  12
  -6   8   1 -0.0800 0.18984  13
   6   8  -1 0.38799 0.29207  11
  -6   8   1 0.63068 0.29096  13
  -6   8   1 0.32854 0.22287  15
   6   8  -1 0.27520 0.19584  15
  -5  -8   1 501.417 9.98495  14
  -5  -8   1 479.810 9.59170   9
  -5  -8   1 480.634 9.98925  13
   5  -8  -1 480.506 9.90676  13
   5  -8  -1 495.451 9.80931   8
   5  -8  -1 489.874 9.98139   8
  -5  -8   1 479.083 9.87032  15
  -5  -8   1 487.334 9.73288  10
  -5   8   1 472.762 9.85016  14
   5   8  -1 489.685 10.0029  13
  -5   8   1 496.442 9.87364  15
  -5   8   1 479.248 9.95354  15
   5   8  -1 493.634 9.81433  10
  -5   8   1 486.468 10.0228  13
  -5   8   1 482.802 9.94655  10
  -5   8   1 484.218 9.99132  13
   5   8  -1 484.117 9.54937   9
  -4  -8   1 188.548 4.29535  15
   4  -8  -1 193.273 4.30903   8
   4  -8  -1 195.878 4.51042   8
   4  -8  -1 187.021 4.29635  15
  -4  -8   1 191.223 4.16246  10
   4  -8  -1 198.809 4.28132  14
  -4  -8   1 207.349 8.63199   4
   4  -8  -1 198.028 9.75461   7
  -4  -8   1 201.175 4.34455  15
   4  -8  -1 194.948 4.38326  13
  -4  -8   1 210.715 10.1379   1
  -4  -8   1 201.780 4.78521   8
  -4  -8   1 194.140 10.1653   7
  -4  -8   1 188.682 4.42385  13
  -4  -8   1 193.853 4.09290   9
  -4  -8   1 197.486 4.38295  14
   4   8  -1 198.943 4.25730  10
   4   8  -1 192.618 4.40126  14
  -4   8   1 197.910 4.32622  15
  -4   8   1 183.915 8.74200   3
   4   8  -1 192.676 9.72560   2
  -4   8   1 196.607 4.45030  13
  -4   8   1 193.518 4.39915  15
  -4   8   1 199.480 10.2501   2
  -4   8   1 188.680 4.74002   8
  -4   8   1 194.482 4.57283  14
   4   8  -1 179.986 8.11921   4
   4   8  -1 199.342 4.28895  15
   4   8  -1 185.931 8.25108   3
  -4   8   1 189.076 9.57646   5
  -4   8   1 190.233 9.85565   1
  -4   8   1 197.698 4.46809  13
   4   8  -1 198.747 9.65744   1
  -4   8   1 193.629 9.57905   2
  -4   8   1 197.056 4.34798  10
   4   8  -1 197.141 4.44182  13
   4   8  -1 195.896 4.06064   9
   4   8  -1 193.579 10.2001   6
  -4   8   1 196.346 9.86284   6
  -3  -8   1 14.3013 0.70677  15
   3  -8  -1 14.1121 0.84630   8
   3  -8  -1 14.8092 0.70781  14
   3  -8  -1 15.1526 0.74042   8
   3  -8  -1 15.2179 0.77237  13
  -3  -8   1 13.7212 3.13200   1
  -3  -8   1 14.7095 0.75986  14
   3  -8  -1 17.1506 3.69369   7
   3  -8  -1 15.2454 0.74854  10
   3  -8  -1 13.7643 0.76001  13
  -3  -8   1 15.9656 0.89027  15
   3  -8  -1 14.9216 0.71650  15
  -3  -8   1 17.7368 3.07581   4
   3  -8  -1 11.3498 2.68009   6
  -3  -8   1 14.9188 0.62940  10
  -3  -8   1 14.5664 0.77352  13
   3  -8  -1 16.3482 0.75335  15
  -3  -8   1 9.42371 2.68812   7
  -3  -8   1 14.4248 0.60828   9
   3  -8  -1 14.9570 3.49083   1
  -3  -8   1 15.1106 0.90616   8
  -3   8   1 11.6195 2.99954   6
   3   8  -1 15.0404 0.42994  12
  -3   8   1 15.8510 0.77092  15
   3   8  -1 16.6869 3.67124   6
  -3   8   1 14.2863 0.73458   9
  -3   8   1 14.9349 0.79977  13
   3   8  -1 15.7184 0.79218  13
   3   8  -1 15.1546 0.74801  14
  -3   8   1 16.4007 3.05344   2
   3   8  -1 15.4556 0.74423  15
  -3   8   1 9.66908 2.60517   5
  -3   8   1 12.3138 3.10063   6
   3   8  -1 15.0476 0.79776  13
   3   8  -1 11.0602 2.60019   2
  -3   8   1 15.2989 3.33684   1
   3   8  -1 14.5564 0.58570   9
   3   8  -1 15.8992 3.27587   1
  -3   8   1 14.2084 2.47346   3
   3   8  -1 12.6605 1.47743   5
  -3   8   1 15.9470 1.02451  15
  -3   8   1 15.2718 0.82410   8
   3   8  -1 15.6584 0.72159  15
  -3   8   1 13.9835 0.76677  13
  -3   8   1 14.6567 0.78891  14
  -3   8   1 14.1792 0.69610  10
  -3   8   1 15.1215 3.27936   2
  -2  -8   1 250.594 11.2927   1
  -2  -8   1 248.995 5.19308  10
  -2  -8   1 243.120 11.0434   7
   2  -8  -1 241.883 5.31453  10
   2  -8  -1 265.062 10.9750   6
   2  -8  -1 253.692 5.30378  14
  -2  -8   1 246.430 11.5904   6
   2  -8  -1 237.966 5.45027  13
  -2  -8   1 252.392 5.34632  15
  -2  -8   1 252.897 5.49841  13
   2  -8  -1 252.120 11.5542   1
   2  -8  -1 241.875 5.34687  15
   2  -8  -1 249.480 5.64046   8
  -2  -8   1 253.617 5.36310  15
   2  -8  -1 249.806 5.42075  13
   2  -8  -1 244.966 5.35049  15
   2  -8  -1 239.995 5.40243   8
   2  -8  -1 255.978 11.0624   7
  -2  -8   1 250.499 5.68170   8
  -2  -8   1 237.573 5.52377  14
   2   8  -1 255.253 5.49708  13
   2   8  -1 257.922 5.24568  10
   2   8  -1 253.168 4.95449  12
   2   8  -1 249.032 5.16850   9
  -2   8   1 243.828 11.4021   2
  -2   8   1 246.363 9.92901   5
  -2   8   1 252.828 5.33459  15
  -2   8   1 249.370 5.33070  14
   2   8  -1 247.656 5.31249  15
  -2   8   1 261.198 9.58182   3
   2   8  -1 246.646 5.41424  15
   2   8  -1 251.072 5.46822  13
   2   8  -1 254.640 11.3731   1
  -2   8   1 244.945 5.46462  13
  -2   8   1 247.443 11.0276   6
   2   8  -1 246.635 5.36905  14
  -2   8   1 247.630 5.41004  15
   2   8  -1 252.843 10.3289   4
  -2   8   1 247.615 11.0800   2
  -2   8   1 238.507 11.1349   6
   2   8  -1 271.659 11.9056   6
  -2   8   1 249.809 5.25182  10
  -2   8   1 245.505 11.0592   1
  -2   8   1 243.794 5.36744   9
   2   8  -1 261.674 11.1069   2
   2   8  -1 246.040 7.50517   5
   2   8  -1 245.770 9.26939   3
  -1  -8   1 494.973 10.4014   8
   1  -8  -1 497.904 10.3683   8
  -1  -8   1 476.518 16.9256   1
  -1  -8   1 497.801 10.0904  13
  -1  -8   1 486.788 9.90007  10
   1  -8  -1 510.661 10.0182  14
   1  -8  -1 488.382 9.96400  10
  -1  -8   1 504.719 10.0681  15
  -1  -8   1 492.576 10.1927  13
   1  -8  -1 505.585 10.1424  13
   1  -8  -1 503.668 17.3989   1
  -1  -8   1 510.160 10.0801  15
  -1  -8   1 491.796 10.0343  14
   1  -8  -1 491.962 16.5101   6
  -1  -8   1 498.972 16.8520   7
   1  -8  -1 494.649 10.0503  15
   1  -8  -1 535.981 10.1292  15
  -1  -8   1 490.595 17.1541   2
   1  -8  -1 475.354 18.5453   7
  -1  -8   1 495.593 10.2119   8
   1   8  -1 499.337 13.3837   5
  -1   8   1 511.319 17.7476   2
   1   8  -1 502.270 10.0397  15
   1   8  -1 491.439 17.2542   2
   1   8  -1 495.703 9.92171   9
   1   8  -1 460.238 16.4143   1
  -1   8   1 475.697 16.6533   2
   1   8  -1 508.535 9.92811  10
  -1   8   1 498.745 10.1887  13
  -1   8   1 510.939 14.5612   3
   1   8  -1 492.072 10.0633  14
  -1   8   1 504.452 10.2797   9
  -1   8   1 483.819 14.6838   5
   1   8  -1 489.921 9.71255  12
   1   8  -1 501.771 17.4358   6
  -1   8   1 498.806 10.1266  15
   1   8  -1 497.092 10.1716  13
  -1   8   1 496.759 9.89776  10
   1   8  -1 502.091 16.4591   4
  -1   8   1 464.940 16.7265   1
   1   8  -1 506.057 14.6539   3
  -1   8   1 501.927 10.1798  13
   1   8  -1 494.722 16.8188   2
  -1   8   1 498.284 10.0364  15
  -1   8   1 494.613 17.7392   6
  -1   8   1 492.710 10.0452  14
   0  -8  -1 546.731 10.8692  14
   0  -8   1 542.118 11.0465  13
   0  -8  -1 558.286 17.0569   3
   0  -8   1 554.921 18.2211   1
   0  -8   1 541.106 10.8868  15
   0  -8   1 541.772 18.2845   2
   0  -8   1 548.180 17.8075   7
   0  -8  -1 537.972 10.9147  15
   0  -8  -1 545.279 10.8300   9
   0  -8   1 541.164 10.8641  14
   0  -8  -1 548.508 10.9113  15
   0  -8   1 541.581 10.9292  13
   0  -8  -1 528.423 11.0151  13
   0  -8  -1 546.873 11.2416   8
   0  -8   1 539.777 11.2325   8
   0  -8   1 532.457 10.7760  10
   0  -8  -1 540.437 10.7453  10
   0  -8  -1 523.595 18.1982   1
   0  -8  -1 525.909 20.0000   7
   0  -8  -1 555.492 18.1806   4
   0  -8  -1 535.485 11.2939   8
   0  -8  -1 535.082 10.9620  13
   0  -8   1 552.291 10.9128  15
   0   8   1 552.930 10.7143  10
   0   8  -1 510.417 19.1157   6
   0   8  -1 539.076 10.8178   9
   0   8  -1 539.008 11.0141  13
   0   8  -1 549.064 10.7729  10
   0   8  -1 545.136 11.0291  13
   0   8  -1 537.408 17.6261   1
   0   8   1 547.369 14.9407   5
   0   8  -1 546.306 17.8320   2
   0   8  -1 531.714 14.8805   5
   0   8   1 535.075 10.9443  15
   0   8   1 537.080 11.0021  13
   0   8   1 533.642 10.8202   9
   0   8   1 532.181 10.9960  13
   0   8  -1 529.035 11.1114  14
   0   8  -1 547.988 15.6188   3
   0   8  -1 555.804 18.7863   2
   0   8   1 560.704 15.2029   3
   0   8   1 533.138 10.8662  15
   0   8   1 519.243 17.7452   1
   0   8   1 545.598 17.9500   2
   0   8  -1 546.308 10.6361  12
   0   8  -1 547.242 10.9457  15
   0   8   1 549.215 18.3820   6
   0   8   1 535.542 18.4581   2
   0   8  -1 544.909 10.8598  15
  -1  -8  -1 545.186 10.9494  10
  -1  -8  -1 539.341 18.0908   7
   1  -8   1 548.521 11.1492  15
   1  -8   1 555.706 11.1905  13
  -1  -8  -1 561.209 11.2350  13
  -1  -8  -1 554.053 11.0595   9
   1  -8   1 561.734 11.1293  14
  -1  -8  -1 560.946 11.1914  15
  -1  -8  -1 547.637 11.2829  13
   1  -8   1 559.517 11.1617  15
   1  -8   1 564.209 11.5001   8
   1  -8   1 552.969 11.2990   8
  -1  -8  -1 565.599 11.1751  15
  -1  -8  -1 560.694 15.2382   3
   1  -8   1 550.673 11.2918  13
  -1  -8  -1 531.417 17.6758   4
  -1  -8  -1 562.050 11.4953   8
  -1  -8  -1 532.565 18.3583   1
   1  -8   1 550.927 17.8654   7
   1  -8   1 548.546 11.1113  10
  -1  -8  -1 549.576 11.1479  14
  -1  -8  -1 563.716 11.3227   8
   1  -8   1 571.612 18.6807   1
  -1   8  -1 574.601 16.0864   3
   1   8   1 560.277 18.3077   2
  -1   8  -1 559.396 10.9708  12
  -1   8  -1 504.297 18.6848   6
  -1   8  -1 538.337 17.8458   1
   1   8   1 567.004 11.3037  13
   1   8   1 550.633 18.1295   1
   1   8   1 577.887 15.2100   3
  -1   8  -1 552.210 11.0479  10
   1   8   1 548.290 10.7990  12
   1   8   1 549.803 11.0387   9
  -1   8  -1 556.814 11.2022  15
  -1   8  -1 548.847 11.2785  13
   1   8   1 554.524 11.1280  15
  -1   8  -1 593.226 18.4888   2
  -1   8  -1 557.902 11.1246  15
  -1   8  -1 549.847 15.9389   5
  -1   8  -1 544.212 11.1749  14
  -1   8  -1 539.700 11.4895   8
   1   8   1 567.413 11.3081  13
   1   8   1 569.764 10.9589  10
  -1   8  -1 566.869 18.6885   2
  -1   8  -1 559.590 18.5989   6
  -1   8  -1 542.240 11.1447   9
   1   8   1 541.385 11.1643  14
   1   8   1 556.706 11.2145  15
   1   8   1 574.475 18.7275   6
   1   8   1 551.067 14.3409   5
  -1   8  -1 559.292 11.2923  13
   2  -8   1 1.51424 0.31999  14
  -2  -8  -1 0.25045 1.48509   4
   2  -8   1 0.00108 1.43414   7
  -2  -8  -1 1.99415 0.36891   8
  -2  -8  -1 2.86000 2.37276   1
  -2  -8  -1 2.04449 0.35450  14
   2  -8   1 1.48137 0.30194  15
  -2  -8  -1 2.35381 0.38275  13
   2  -8   1 0.21766 1.78934   1
  -2  -8  -1 2.37696 0.26748  10
  -2  -8  -1 1.86951 0.41102   8
  -2  -8  -1 1.13234 1.31186   3
   2  -8   1 1.66273 0.40322   8
   2  -8   1 1.31588 0.26922  15
  -2  -8  -1 1.98054 0.30188   9
   2  -8   1 1.64114 0.32236   8
  -2  -8  -1 1.85561 0.31969  15
   2  -8   1 1.40725 0.30489  13
  -2  -8  -1 2.04103 0.33838  15
   2  -8   1 1.88952 0.31839  10
  -2  -8  -1 3.32951 1.99196   7
   2  -8   1 1.99735 0.35206  13
  -2  -8  -1 1.92320 0.35307  13
   2   8   1 2.19681 0.99256   5
   2   8   1 2.46604 1.73378   2
  -2   8  -1 1.26943 1.96040   2
   2   8   1 1.37610 1.92645   6
  -2   8  -1 1.37494 0.27631  12
   2   8   1 1.90094 0.35834  13
   2   8   1 1.70463 0.27253   9
  -2   8  -1 1.85190 0.39495   8
  -2   8  -1 1.64857 0.33260  13
  -2   8  -1 1.77895 0.36757  13
  -2   8  -1 1.70005 1.35838   5
  -2   8  -1 -0.7070 1.15562   2
   2   8   1 3.38704 2.09839   4
   2   8   1 1.80038 0.31249  15
  -2   8  -1 1.12823 1.23825   3
   2   8   1 2.03722 0.27493  10
   2   8   1 1.90555 0.33517  14
   2   8   1 3.60131 2.06107   1
  -2   8  -1 2.86716 0.39719  15
   2   8   1 1.89648 0.19553  12
  -2   8  -1 1.63576 0.29250  14
  -2   8  -1 3.57355 1.96748   6
  -2   8  -1 1.73198 0.29504  10
  -2   8  -1 4.07796 2.01818   1
   2   8   1 3.15423 1.33537   3
  -2   8  -1 2.05493 0.33511   9
   2   8   1 2.15830 0.34018  15
  -2   8  -1 1.96573 1.95333   6
  -2   8  -1 2.19628 0.34579  15
   2   8   1 2.01502 0.35212  13
  -3  -8  -1 39.3699 4.36029   4
  -3  -8  -1 44.9862 5.11357   1
   3  -8   1 48.1556 1.50216  10
  -3  -8  -1 46.8012 1.33188   9
  -3  -8  -1 45.1633 1.49924  13
  -3  -8  -1 45.3207 1.65390   8
  -3  -8  -1 47.5543 1.49038  14
  -3  -8  -1 44.6493 1.41598  15
   3  -8   1 43.5301 4.81646   7
  -3  -8  -1 48.0614 1.49655  13
  -3  -8  -1 45.0398 3.36223   3
   3  -8   1 47.1319 1.95447  14
   3  -8   1 45.8926 1.58820   8
  -3  -8  -1 46.1363 1.43825  15
   3  -8   1 46.4366 1.52185  13
  -3  -8  -1 44.0301 1.21095  10
   3  -8   1 47.2060 1.43228  15
   3  -8   1 39.1222 5.16466   1
   3  -8   1 48.4035 1.46730   8
  -3  -8  -1 42.7099 1.49449   8
  -3  -8  -1 48.4423 5.25679   7
   3   8   1 44.9959 0.95825  12
   3   8   1 40.1318 5.23932   6
   3   8   1 40.5830 4.71078   1
  -3   8  -1 48.1140 1.70728   8
  -3   8  -1 46.1019 1.40196  15
   3   8   1 40.7375 4.63793   4
  -3   8  -1 43.4260 5.06240   2
  -3   8  -1 52.1778 4.90694   2
  -3   8  -1 49.5460 1.55772  13
   3   8   1 42.5252 5.32519   2
  -3   8  -1 55.1965 4.66411   5
   3   8   1 46.9418 1.48355  14
  -3   8  -1 45.2893 1.49570  13
  -3   8  -1 46.4771 1.44168  14
  -3   8  -1 46.0751 4.96149   1
   3   8   1 46.8101 1.51037  13
   3   8   1 46.5898 1.81989   5
   3   8   1 44.4300 1.27429   9
   3   8   1 46.4400 1.51673  13
   3   8   1 43.8424 1.93786   5
  -3   8  -1 49.5058 5.27090   6
  -3   8  -1 48.5243 1.40990  12
  -3   8  -1 51.8913 4.48075   3
   3   8   1 51.8207 3.66680   3
   3   8   1 44.6565 1.38094  15
  -3   8  -1 48.4200 1.49417  15
   3   8   1 46.6495 0.97421  12
  -3   8  -1 47.0846 5.15359   6
   3   8   1 47.2204 1.27290  10
  -3   8  -1 50.7619 1.45644  10
   3   8   1 47.8229 1.46573  15
  -4  -8  -1 122.117 2.96894  14
  -4  -8  -1 123.089 7.92656   1
   4  -8   1 122.022 3.00775   8
  -4  -8  -1 114.755 2.98214   8
  -4  -8  -1 120.525 2.72662   9
   4  -8   1 117.217 2.81404   8
  -4  -8  -1 114.626 2.94073  13
  -4  -8  -1 113.936 2.59226  10
   4  -8   1 111.855 7.85043   1
  -4  -8  -1 120.538 2.88628  15
  -4  -8  -1 128.209 8.51228   7
  -4  -8  -1 117.594 2.85237  15
  -4  -8  -1 120.611 2.92259  13
  -4  -8  -1 118.692 3.21740   8
  -4  -8  -1 112.480 5.36360   3
  -4  -8  -1 116.874 7.14905   4
  -4   8  -1 114.699 2.88552  14
  -4   8  -1 119.089 7.85849   2
   4   8   1 111.614 5.65751   3
   4   8   1 113.877 7.07509   4
  -4   8  -1 104.094 7.07991   1
   4   8   1 118.084 2.96254  13
  -4   8  -1 116.882 7.58011   6
   4   8   1 121.304 7.57090   1
   4   8   1 118.305 2.67055  10
  -4   8  -1 117.754 7.71607   6
   4   8   1 116.063 2.67302   9
   4   8   1 121.924 7.47281   2
  -4   8  -1 117.971 2.84111  15
  -4   8  -1 115.539 2.89293  15
  -4   8  -1 106.673 7.03048   5
  -4   8  -1 117.829 3.19227   8
   4   8   1 116.307 7.81501   6
   4   8   1 117.630 2.79966  15
  -4   8  -1 123.066 2.89146  12
  -4   8  -1 126.233 2.99253  13
  -4   8  -1 119.993 2.96530  13
  -4   8  -1 119.565 2.87216  10
  -4   8  -1 131.721 7.23598   3
  -4   8  -1 112.682 7.27431   2
  -5  -8  -1 24.0646 0.86963   9
  -5  -8  -1 25.9123 1.01606  13
  -5  -8  -1 24.2985 0.97807  15
   5  -8   1 23.5671 0.85625   8
   5  -8   1 23.3688 0.97386   8
  -5  -8  -1 24.7267 1.07739  14
  -5  -8  -1 22.8490 1.00381  13
  -5  -8  -1 23.5274 1.03435   8
  -5  -8  -1 23.9569 0.77438  10
  -5  -8  -1 25.0548 0.97004  15
  -5   8  -1 22.3018 0.99935  10
   5   8   1 24.8103 1.08513  11
  -5   8  -1 23.4741 1.01521  13
   5   8   1 22.8111 0.81172   9
  -5   8  -1 23.6852 0.97924  15
   5   8   1 22.7015 0.88453  15
  -5   8  -1 23.8380 1.01605  12
  -5   8  -1 22.8659 1.01412  13
   5   8   1 22.6573 1.00893  13
  -5   8  -1 23.0410 0.92982  15
  -5   8  -1 24.5944 1.18558   8
  -6  -8  -1 8.37187 0.52568   9
  -6  -8  -1 8.08749 0.56859  15
  -6  -8  -1 8.21806 0.60433  13
   6  -8   1 7.46139 0.45528   8
  -6  -8  -1 8.36788 0.44918  10
  -6  -8  -1 9.25578 0.87739   8
  -6  -8  -1 8.62021 0.60953  15
  -6  -8  -1 8.19019 0.60223  13
   6  -8   1 6.80798 0.38859   8
  -6  -8  -1 9.77354 0.74734  14
   6   8   1 8.69124 0.49454   9
   6   8   1 8.98210 0.64863  13
   6   8   1 8.99218 0.74076  11
  -6   8  -1 8.18704 0.63141  13
  -6   8  -1 6.82350 0.63511  12
  -6   8  -1 7.39978 0.62741  13
  -6   8  -1 7.87729 0.56304  15
  -6   8  -1 7.67628 0.64492  10
  -6   8  -1 8.02521 0.60674  15
   6   8   1 9.56650 0.54641  15
  -7  -8  -1 11.4080 0.62222   9
  -7  -8  -1 11.2040 0.69144  15
  -7  -8  -1 11.2034 0.53347  10
  -7  -8  -1 10.7890 0.81879  14
  -7  -8  -1 10.6191 0.86266   8
   7   8   1 13.0604 0.74958  13
   7   8   1 10.8113 0.57568  15
  -7   8  -1 10.0078 0.70768  13
   7   8   1 11.2015 0.86577  11
  -7   8  -1 10.0633 0.71899  13
   7   8   1 10.4693 0.57258   9
  -7   8  -1 11.4766 0.80827  12
  -7   8  -1 11.1753 0.66726  15
  -7   8  -1 10.5177 0.77819  10
  -8  -8  -1 5.48496 0.47545   9
  -8  -8  -1 7.23692 0.75122   8
  -8  -8  -1 5.94129 0.42311  10
  -8  -8  -1 6.40358 0.74679  14
   8   8   1 6.00127 0.53902  13
  -8   8  -1 4.66704 0.62707  12
   8   8   1 5.60152 0.71133  11
   8   8   1 7.00822 0.43315  15
  -8   8  -1 5.50614 0.51182  15
  -8   8  -1 5.30011 0.51960  13
  -8   8  -1 5.53387 0.64387  10
  -8   8  -1 4.97269 0.56776  13
  -8   8  -1 5.26712 0.52666  15
  -9  -8  -1 19.1789 0.75503  10
  -9  -8  -1 21.9031 1.17677   8
  -9  -8  -1 19.3351 1.11836  14
   9   8   1 19.9413 1.21607  11
   9   8   1 20.6444 0.84010  13
  -9   8  -1 20.3651 0.91699  15
  -9   8  -1 22.5682 1.17008  10
  -9   8  -1 19.5925 0.89164  13
  -9   8  -1 20.0006 1.11624  12
  -9   8  -1 19.5192 0.88707  13
  -9   8  -1 20.7864 0.87076  15
 -10  -8  -1 2.70307 0.57777   8
 -10  -8  -1 3.60784 0.42268   9
 -10  -8  -1 3.76092 0.61735  14
 -10   8  -1 3.50675 0.41663  13
 -10   8  -1 3.71034 0.46387  15
 -10   8  -1 2.90565 0.56113  12
  10   8   1 2.62024 0.59722  11
 -10   8  -1 2.74746 0.37368  15
 -10   8  -1 2.89744 0.56630  10
 -11  -8  -1 19.3920 1.16783   8
 -11  -8  -1 18.5299 0.80041  10
 -11  -8  -1 18.3101 0.81658   9
 -11  -8  -1 16.1624 1.11109  14
  11   8   1 18.3677 1.34407  11
 -11   8  -1 20.3488 1.20140  10
 -11   8  -1 20.0604 0.77815  15
 -11   8  -1 18.9626 0.58473  13
 -11   8  -1 20.3780 1.19737  12
 -11   8  -1 18.7163 0.79889  15
 -12  -8  -1 0.51579 0.44410  14
 -12   8  -1 1.37286 0.53704   9
 -12   8  -1 0.39055 0.16571  15
 -12   8  -1 0.78183 0.48016  10
 -12   8  -1 0.82513 0.17610  15
 -12   8  -1 0.49072 0.54430  12
 -13  -8  -1 79.6791 2.80222  14
 -13   8  -1 87.7508 2.94242   9
 -13   8  -1 94.0192 4.17492  12
 -13   8  -1 80.1394 2.78158  10
 -13  -9   1 0.20406 0.41871  14
 -13   9   1 -0.1320 0.14134  15
 -13   9   1 0.17478 0.16619  15
 -13   9   1 0.58284 0.49243  10
 -12  -9   1 8.71180 0.85330  14
 -12  -9   1 7.81111 0.95339   8
 -12   9   1 7.83148 1.16209  10
 -12   9   1 7.97649 1.02577  12
 -12   9   1 8.25174 0.55477  15
 -12   9   1 8.72535 0.56028  15
 -12   9   1 8.16493 0.42552  13
 -11  -9   1 1.28353 0.49567   8
 -11  -9   1 1.07617 0.42156  14
 -11   9   1 1.81511 0.34118  15
 -11   9   1 0.98224 0.45583  12
 -11   9   1 1.34647 0.31875  13
 -11   9   1 1.18622 0.30347  15
  11   9  -1 1.27534 0.64468  11
 -11   9   1 0.88543 0.43901  10
 -10  -9   1 35.6587 1.69537   8
 -10  -9   1 35.4602 0.97667   9
  10   9  -1 36.5967 1.28972  13
 -10   9   1 38.7815 1.37809  15
 -10   9   1 38.1481 1.64840  12
 -10   9   1 36.0343 1.28788  15
 -10   9   1 37.8027 1.62554  10
  10   9  -1 37.2233 1.91885  11
 -10   9   1 36.9423 1.36381  13
  -9  -9   1 0.75960 0.36707  14
  -9  -9   1 1.15128 0.46387   8
  -9  -9   1 1.14113 0.21713   9
  -9  -9   1 0.69962 0.26859  15
  -9   9   1 1.07971 0.32510  15
  -9   9   1 0.76862 0.33906  13
  -9   9   1 0.88492 0.31713  13
   9   9  -1 0.68746 0.25878  15
   9   9  -1 0.63271 0.30578  13
  -9   9   1 0.75916 0.28273  15
  -9   9   1 0.42593 0.37343  10
   9   9  -1 0.09220 0.37140  11
  -9   9   1 1.46115 0.43539  12
  -8  -9   1 160.816 3.96857  13
  -8  -9   1 163.343 3.52232   9
  -8  -9   1 169.085 4.10620  14
  -8  -9   1 169.020 4.38182   8
  -8   9   1 165.721 3.97768  13
  -8   9   1 163.267 4.23770  10
   8   9  -1 164.910 4.31571  11
   8   9  -1 163.830 3.73216  15
  -8   9   1 163.452 3.99222  13
   8   9  -1 167.678 3.98486  13
  -7  -9   1 16.1261 0.84528  15
  -7  -9   1 18.2105 0.99503  14
   7  -9  -1 16.8920 0.68334   8
   7  -9  -1 18.8201 0.64556   8
  -7  -9   1 18.8799 1.14041   8
  -7  -9   1 18.1337 0.68514   9
  -7  -9   1 18.1484 0.94683  13
  -7  -9   1 18.0969 0.80264  10
   7   9  -1 19.0301 1.10028  11
   7   9  -1 18.5498 0.82292  15
  -7   9   1 17.7151 0.95834  13
  -7   9   1 16.8412 0.91077  15
  -7   9   1 17.4572 0.87171  15
  -7   9   1 19.8221 1.02641  10
   7   9  -1 17.7283 0.95640  13
  -7   9   1 17.5128 0.95037  13
   7   9  -1 18.5940 0.65089   9
  -7   9   1 17.4348 1.00228  12
   6  -9  -1 1.26952 0.27375   8
  -6  -9   1 2.30864 0.43612  14
   6  -9  -1 1.94878 0.32985  15
  -6  -9   1 1.31331 0.35188  13
  -6  -9   1 2.15660 0.29008   9
   6  -9  -1 1.11089 0.32185   8
   6  -9  -1 1.04494 0.32422  13
  -6  -9   1 1.35557 0.46075   8
  -6  -9   1 1.01481 0.27955  15
  -6  -9   1 1.72985 0.30739  10
   6   9  -1 1.32989 0.36898  13
   6   9  -1 1.87367 0.25053   9
   6   9  -1 1.59129 0.29338  15
  -6   9   1 1.32775 0.36353  13
  -6   9   1 1.63349 0.36897  15
  -6   9   1 1.15139 0.35778  12
   6   9  -1 1.92033 0.43026  11
  -6   9   1 1.76995 0.40231  13
  -6   9   1 1.47668 0.32833  15
  -6   9   1 1.51158 0.37527  10
   5  -9  -1 18.6552 0.87738  15
  -5  -9   1 17.4186 0.76942  10
   5  -9  -1 19.5699 0.86667   8
  -5  -9   1 17.8978 0.94502  13
   5  -9  -1 20.4865 0.91321  14
   5  -9  -1 20.0991 0.95943  13
  -5  -9   1 17.7159 0.86944  15
  -5  -9   1 17.7129 1.10464   8
  -5  -9   1 20.3468 0.98155  14
   5  -9  -1 19.9314 1.02355   8
  -5  -9   1 19.1345 0.73098   9
   5   9  -1 17.9784 0.97273  13
   5   9  -1 18.6291 0.85107  15
  -5   9   1 20.0302 1.01337  13
  -5   9   1 19.4862 0.89290  14
  -5   9   1 20.6315 0.90917  15
   5   9  -1 18.4261 0.68235   9
  -5   9   1 21.2342 0.96497  12
  -5   9   1 19.5802 0.94675  10
  -5   9   1 19.6567 0.95638  15
   5   9  -1 19.1855 0.87984  10
  -5   9   1 18.8887 0.97813  13
  -4  -9   1 51.4661 1.72357  13
   4  -9  -1 52.2145 1.57032  14
  -4  -9   1 54.1073 1.64295  15
  -4  -9   1 53.9464 1.84043  10
  -4  -9   1 52.2611 1.42220   9
  -4  -9   1 52.6692 1.91457   8
   4  -9  -1 51.9363 1.61718  15
  -4  -9   1 52.3632 1.65544  14
   4  -9  -1 50.3493 1.77266   8
   4  -9  -1 49.9612 1.64920  13
  -4  -9   1 51.4666 1.61142  15
  -4   9   1 53.8778 1.62210  15
   4   9  -1 53.7020 1.55589  10
   4   9  -1 52.7534 1.58977  15
   4   9  -1 52.3479 1.38827   9
   4   9  -1 53.9731 1.73310  13
  -4   9   1 53.0205 1.62225  12
  -4   9   1 52.7627 1.72980  13
  -4   9   1 52.6965 1.72974  13
  -4   9   1 50.9646 1.58569  14
  -4   9   1 53.8376 1.69778  15
  -4   9   1 54.0928 1.62163  10
  -3  -9   1 5.83949 2.88646   1
   3  -9  -1 6.44861 2.49800   7
  -3  -9   1 6.97805 0.57827  15
   3  -9  -1 10.3483 3.37073   1
   3  -9  -1 6.33433 0.58715  13
   3  -9  -1 6.60175 0.68917   8
   3  -9  -1 6.60638 0.55913  15
  -3  -9   1 6.82714 0.53978  15
  -3  -9   1 6.95367 0.57218  14
   3  -9  -1 6.53307 0.54862  14
  -3  -9   1 6.12004 0.71823   8
   3  -9  -1 6.30764 0.55358   8
  -3  -9   1 6.18701 0.57269  13
  -3  -9   1 5.67681 2.66897   7
   3   9  -1 5.18844 2.48593   4
   3   9  -1 6.64756 0.30148  12
  -3   9   1 6.34055 0.50251  14
   3   9  -1 6.93876 0.52096  10
  -3   9   1 6.56046 2.67960   6
   3   9  -1 5.24422 1.25305   5
  -3   9   1 6.56370 0.62047  13
  -3   9   1 8.56189 3.03319   2
  -3   9   1 4.19577 1.72435   3
   3   9  -1 5.44001 2.67648   6
   3   9  -1 6.77569 0.54509  15
   3   9  -1 7.14871 2.74909   1
  -3   9   1 2.09891 2.22323   1
  -3   9   1 2.91242 2.02588   5
   3   9  -1 4.26144 2.71380   3
  -3   9   1 6.91519 0.60697  13
  -3   9   1 7.48520 2.45949   2
   3   9  -1 6.72320 0.62267  13
  -3   9   1 5.79308 0.51785  10
   3   9  -1 7.87936 2.54703   2
  -3   9   1 6.24434 0.54686  15
  -3   9   1 6.27180 0.55956  15
   3   9  -1 6.06966 0.42247   9
   2  -9  -1 26.9869 1.11502  13
  -2  -9   1 26.6002 1.13735  13
   2  -9  -1 26.5928 1.02168  14
  -2  -9   1 30.9673 4.72028   7
  -2  -9   1 28.5432 1.22021  15
  -2  -9   1 27.2010 1.07274  10
   2  -9  -1 25.1049 1.03613  15
  -2  -9   1 25.7583 1.03566  14
  -2  -9   1 27.3027 1.09162  13
   2  -9  -1 33.0526 4.52979   7
  -2  -9   1 28.8703 1.33567   8
   2  -9  -1 25.7779 1.10160   8
  -2  -9   1 29.2880 1.53832   8
  -2  -9   1 26.1709 1.04321  15
   2  -9  -1 24.0728 1.00117  10
   2  -9  -1 25.4095 1.05471  15
   2  -9  -1 27.0402 1.25892   8
   2  -9  -1 22.2879 4.46626   1
   2   9  -1 28.8772 3.76806   3
  -2   9   1 25.3397 1.01542  14
  -2   9   1 31.0653 5.01899   2
  -2   9   1 31.4560 4.18415   5
   2   9  -1 28.1039 4.40503   2
  -2   9   1 23.1667 3.16462   3
   2   9  -1 23.0293 4.24545   1
  -2   9   1 26.6420 1.15109  13
  -2   9   1 26.0211 1.05319   9
  -2   9   1 25.3210 1.05764  15
   2   9  -1 28.9774 2.55362   5
   2   9  -1 25.7665 0.75402  12
   2   9  -1 29.1535 1.01409  10
   2   9  -1 26.9666 1.09187  15
   2   9  -1 27.2941 1.05017  15
  -2   9   1 29.9697 4.75196   1
  -2   9   1 27.0298 1.09902  15
  -2   9   1 36.4016 5.35053   2
   2   9  -1 24.3451 1.18791  14
  -2   9   1 26.6873 0.99138  10
   2   9  -1 26.4720 1.16038  13
  -2   9   1 20.7705 4.46535   6
  -2   9   1 29.0670 1.18443  13
   2   9  -1 29.7479 5.61587   4
   2   9  -1 27.9737 0.94348   9
  -1  -9   1 47.6262 1.64201  13
   1  -9  -1 51.0186 1.55231  14
  -1  -9   1 48.4276 1.80644   8
   1  -9  -1 50.4463 1.59234  15
  -1  -9   1 47.4035 1.54470  15
  -1  -9   1 47.7005 5.55086   1
   1  -9  -1 51.9550 1.59257  15
   1  -9  -1 50.6918 1.64840   8
  -1  -9   1 50.8555 1.58963  13
   1  -9  -1 48.6136 5.60613   1
  -1  -9   1 52.4223 1.57336  14
  -1  -9   1 48.9444 1.68131   8
  -1  -9   1 47.7666 1.43028  10
   1  -9  -1 50.1032 1.49667  10
  -1  -9   1 49.4774 1.57200  15
   1  -9  -1 52.5407 1.85272   8
  -1  -9   1 50.9266 5.30128   7
   1  -9  -1 52.8159 1.66033  13
   1  -9  -1 47.5282 4.98969   7
   1  -9  -1 52.2374 1.69722  13
  -1   9   1 54.5053 1.71272  13
  -1   9   1 50.3674 1.53714  14
   1   9  -1 54.2669 4.42839   3
  -1   9   1 54.2107 5.97785   2
   1   9  -1 43.0735 4.90744   2
   1   9  -1 50.2266 1.57076  14
   1   9  -1 51.2475 1.47194  10
  -1   9   1 49.9897 5.53455   1
   1   9  -1 47.0851 1.62509  13
  -1   9   1 56.6641 4.53082   5
   1   9  -1 42.2398 4.94496   1
   1   9  -1 49.9074 1.59204  15
   1   9  -1 51.6290 3.61176   5
   1   9  -1 49.7730 5.62882   6
   1   9  -1 48.5906 1.43846   9
  -1   9   1 56.9631 4.30330   3
   1   9  -1 49.8213 1.53384  15
  -1   9   1 56.0808 5.67365   6
   1   9  -1 49.3063 1.27447  12
  -1   9   1 51.2187 1.68007  13
  -1   9   1 52.0796 1.62978  15
   1   9  -1 47.9739 1.65341  13
  -1   9   1 46.6486 5.12181   2
  -1   9   1 48.5007 1.52456   9
   0  -9  -1 1607.49 40.7552   1
   0  -9   1 1563.86 39.5943   7
   0  -9   1 1596.57 30.9245  13
   0  -9  -1 1586.49 40.3490   4
   0  -9   1 1610.98 30.7643  15
   0  -9   1 1561.33 30.9053   8
   0  -9  -1 1636.84 40.0175   7
   0  -9   1 1577.84 40.6571   1
   0  -9   1 1641.26 31.1760   8
   0  -9  -1 1517.03 30.8816  13
   0  -9  -1 1579.84 30.7584  15
   0  -9  -1 1564.59 30.8960   8
   0   9   1 1558.91 30.8907  13
   0   9  -1 1604.49 35.9959   5
   0   9  -1 1573.79 30.7934  15
   0   9  -1 1532.63 30.7218  14
   0   9   1 1568.98 30.7426  14
   0   9  -1 1592.68 39.9606   2
   0   9  -1 1627.24 40.8237   6
   0   9  -1 1584.89 30.8919  13
   0   9   1 1639.42 40.4366   1
   0   9   1 1574.12 40.1584   2
   0   9  -1 1547.23 30.8914   9
   0   9  -1 1600.18 36.6082   3
   0   9   1 1579.38 35.7757   5
   0   9   1 1576.04 30.8047  15
   0   9  -1 1619.87 40.2786   1
   0   9   1 1574.10 30.6500   9
   0   9   1 1570.18 40.7216   6
   0   9  -1 1581.13 40.7851   2
   1  -9   1 39.2080 1.42332   8
   1  -9   1 46.7288 4.80351   7
   1  -9   1 27.6702 4.77967   1
  -1  -9  -1 42.1221 1.43495  13
  -1  -9  -1 39.9649 1.35398  15
  -1  -9  -1 39.6242 1.19839  10
  -1  -9  -1 41.5609 1.29569   9
  -1  -9  -1 38.9205 1.36436  15
   1  -9   1 40.6231 1.59172   8
  -1  -9  -1 36.7997 5.26111   7
   1  -9   1 38.1343 1.27940  10
   1  -9   1 42.6240 1.40349  13
  -1  -9  -1 40.6592 1.60005   8
  -1  -9  -1 40.2589 1.47767   8
  -1  -9  -1 38.9957 1.33113  14
   1  -9   1 38.2323 1.43019  13
   1  -9   1 41.4662 1.34529  14
  -1  -9  -1 35.2431 5.84222   4
   1  -9   1 39.8083 1.35018  15
  -1  -9  -1 33.6563 5.03692   1
  -1   9  -1 41.0626 1.28381  10
   1   9   1 41.7806 1.39003  14
  -1   9  -1 40.3717 1.38886  15
  -1   9  -1 46.2778 5.73490   5
   1   9   1 42.1917 1.47398  13
   1   9   1 41.4727 1.21909  10
  -1   9  -1 40.5937 5.62320   6
  -1   9  -1 40.2191 1.20130  12
  -1   9  -1 41.1765 1.33859  15
  -1   9  -1 43.6162 5.82646   1
  -1   9  -1 39.9246 1.32774   9
  -1   9  -1 38.9189 1.33480  14
   1   9   1 38.7939 3.20179   5
   1   9   1 38.7716 1.39028  15
  -1   9  -1 39.8436 1.43274  13
   1   9   1 30.2026 4.15698   2
   1   9   1 41.5012 1.33511  15
   1   9   1 47.1015 6.20113   6
   1   9   1 40.5126 1.45797  13
   1   9   1 40.8587 1.07349  12
   1   9   1 39.7133 3.62753   3
  -1   9  -1 38.3113 3.61547   3
   1   9   1 40.8116 5.45254   1
  -2  -9  -1 154.486 3.45068  10
  -2  -9  -1 154.192 3.81002  13
  -2  -9  -1 158.098 9.12612   4
   2  -9   1 161.016 3.67794  14
   2  -9   1 154.694 3.69175  15
   2  -9   1 163.965 3.70831  15
  -2  -9  -1 159.517 4.02037   8
  -2  -9  -1 164.720 3.74351  15
   2  -9   1 161.238 9.00586   7
  -2  -9  -1 160.417 3.77647  13
   2  -9   1 157.740 3.97512   8
   2  -9   1 156.354 3.77813   8
   2  -9   1 161.998 10.1228   1
  -2  -9  -1 158.770 3.56950   9
  -2  -9  -1 157.588 3.70081  15
  -2  -9  -1 175.826 10.0002   1
   2  -9   1 159.786 3.71287  13
  -2  -9  -1 157.363 9.37302   7
   2   9   1 157.331 3.74551  15
  -2   9  -1 158.653 8.96242   2
  -2   9  -1 159.912 3.61434  10
   2   9   1 155.864 6.99677   3
  -2   9  -1 157.767 3.65643  15
  -2   9  -1 157.927 3.81549  13
  -2   9  -1 149.230 9.49843   2
  -2   9  -1 148.928 9.11432   6
  -2   9  -1 157.149 3.74836  15
   2   9   1 161.090 3.82939  13
   2   9   1 144.491 9.48059   6
  -2   9  -1 152.290 3.70024  14
   2   9   1 171.820 9.40292   2
  -2   9  -1 151.897 8.89953   1
  -2   9  -1 156.110 8.02355   5
   2   9   1 157.973 3.54751   9
   2   9   1 163.933 3.48970  10
   2   9   1 152.009 5.68201   5
  -2   9  -1 154.921 7.70940   3
  -2   9  -1 148.159 3.96972   9
  -2   9  -1 158.371 3.54920  12
   2   9   1 159.076 9.26305   1
  -2   9  -1 159.876 3.82512  13
   2   9   1 159.557 3.24090  12
   2   9   1 160.942 3.65743  15
  -3  -9  -1 0.33103 0.23336  13
  -3  -9  -1 0.24476 0.29384   8
  -3  -9  -1 -2.0009 1.70543   7
  -3  -9  -1 0.14688 0.20872  15
   3  -9   1 0.71437 2.25137   1
  -3  -9  -1 0.37033 1.50481   3
   3  -9   1 0.65230 1.97925   7
   3  -9   1 0.10832 0.21028   8
  -3  -9  -1 0.77028 0.23028   9
  -3  -9  -1 0.31591 0.23226  13
  -3  -9  -1 0.34878 1.86168   4
   3  -9   1 0.49079 0.30390   8
  -3  -9  -1 -0.0993 2.34133   1
   3  -9   1 0.05710 0.21438  14
  -3  -9  -1 0.41431 0.25311  14
  -3  -9  -1 -0.0031 0.12444  10
  -3   9  -1 -0.6940 2.35698   6
   3   9   1 4.11368 2.22094   6
  -3   9  -1 0.32711 0.25945  13
   3   9   1 0.39700 0.09683  12
   3   9   1 0.12947 0.18953  10
  -3   9  -1 -0.3169 2.30683   2
  -3   9  -1 -1.0129 2.00301   6
  -3   9  -1 -0.0807 0.18318  13
   3   9   1 0.35204 0.68123   5
  -3   9  -1 0.24150 0.21471  15
   3   9   1 0.20089 0.16803   9
   3   9   1 0.05854 1.02530   5
   3   9   1 0.93762 1.71896   2
  -3   9  -1 0.21084 0.20736  10
  -3   9  -1 0.34534 1.56260   5
  -3   9  -1 0.21106 0.20503  12
  -3   9  -1 -1.3604 1.53060   2
   3   9   1 -0.5387 1.98949   1
   3   9   1 -1.5942 1.32526   3
  -3   9  -1 -0.3905 1.22451   3
  -3   9  -1 2.98126 2.34384   1
  -3   9  -1 0.62210 0.27269  15
   3   9   1 0.20640 0.24734  13
   3   9   1 0.22295 0.19656  15
   4  -9   1 298.470 6.23960  14
  -4  -9  -1 291.654 6.31900  14
  -4  -9  -1 295.259 6.61654   8
  -4  -9  -1 285.948 6.34000  13
  -4  -9  -1 297.397 6.27326  13
  -4  -9  -1 288.718 6.04506   9
  -4  -9  -1 287.147 5.91515  10
  -4  -9  -1 289.772 6.23330  15
   4  -9   1 292.230 6.47178   8
  -4  -9  -1 292.913 6.24068  15
   4  -9   1 278.305 6.17248   8
  -4   9  -1 289.198 6.37562  13
   4   9   1 291.188 5.99265  10
  -4   9  -1 288.562 6.28610  15
  -4   9  -1 288.946 6.21276  10
   4   9   1 285.484 5.99319   9
  -4   9  -1 285.943 6.18223  12
   4   9   1 291.557 6.34844  13
  -4   9  -1 287.118 6.18390  15
  -4   9  -1 282.764 6.32279  13
   4   9   1 284.814 6.15164  15
  -5  -9  -1 120.470 2.73901  10
  -5  -9  -1 127.651 3.17874  14
  -5  -9  -1 128.271 3.41699   8
  -5  -9  -1 121.737 3.02445  15
   5  -9   1 115.936 2.88338   8
  -5  -9  -1 118.866 3.13046  13
  -5  -9  -1 124.562 2.87830   9
  -5  -9  -1 128.971 3.09185  13
   5  -9   1 124.663 3.12001   8
  -5  -9  -1 126.743 3.06182  15
  -5   9  -1 119.927 2.98729  15
  -5   9  -1 120.199 3.12280  13
  -5   9  -1 121.975 3.09873  15
  -5   9  -1 118.015 3.13418  13
  -5   9  -1 116.620 3.03466  12
   5   9   1 125.145 3.14164  13
  -5   9  -1 121.013 3.06238  10
   5   9   1 122.118 2.81098   9
   6  -9   1 118.656 2.76101   8
  -6  -9  -1 126.507 3.06696  15
   6  -9   1 119.437 2.88476   8
  -6  -9  -1 118.886 3.11349  13
  -6  -9  -1 120.635 3.02753  15
  -6  -9  -1 125.129 3.22483  14
  -6  -9  -1 126.238 2.88352   9
  -6  -9  -1 119.150 2.73625  10
  -6  -9  -1 128.033 3.45453   8
  -6   9  -1 120.688 3.13040  12
   6   9   1 125.536 3.14747  13
   6   9   1 124.335 3.39599  11
  -6   9  -1 123.927 3.13915  10
  -6   9  -1 121.689 3.15522  13
   6   9   1 120.031 2.87377   9
  -6   9  -1 120.006 3.14150  13
   6   9   1 121.716 2.93083  15
  -6   9  -1 121.453 3.09094  15
  -6   9  -1 120.266 3.00368  15
  -7  -9  -1 84.6005 2.14005   9
  -7  -9  -1 81.3528 2.00585  10
  -7  -9  -1 88.1908 2.32803  15
  -7  -9  -1 83.3312 2.48387  14
  -7  -9  -1 82.7875 2.27780  15
  -7  -9  -1 88.3962 2.69629   8
  -7   9  -1 83.7601 2.35211  15
   7   9   1 87.9621 2.61071  11
  -7   9  -1 80.5546 2.36829  13
   7   9   1 85.0395 2.36995  13
  -7   9  -1 79.2467 2.36602  13
  -7   9  -1 80.9222 2.23782  15
  -7   9  -1 79.7085 2.40493  12
  -7   9  -1 81.3214 2.41775  10
  -8  -9  -1 0.81102 0.35597   9
  -8  -9  -1 -0.2322 0.32803  14
  -8  -9  -1 0.98661 0.44463   8
  -8  -9  -1 0.61719 0.22235  10
   8   9   1 0.90881 0.25092   9
  -8   9  -1 0.81511 0.30656  15
   8   9   1 0.38306 0.37490  11
   8   9   1 0.27358 0.28092  13
  -8   9  -1 0.29132 0.25485  15
   8   9   1 0.52472 0.22352  15
  -8   9  -1 1.02591 0.37683  13
  -8   9  -1 1.21346 0.40154  13
  -8   9  -1 0.97239 0.40393  12
  -9  -9  -1 3.08330 0.46872   9
  -9  -9  -1 3.93746 0.61677  14
  -9  -9  -1 3.39828 0.62306   8
  -9   9  -1 2.80860 0.54290  10
  -9   9  -1 2.95211 0.43935  15
   9   9   1 2.86289 0.59948  11
  -9   9  -1 2.38791 0.43885  13
  -9   9  -1 3.58597 0.44992  15
   9   9   1 3.44458 0.55775  13
  -9   9  -1 2.58513 0.43508  13
  -9   9  -1 2.92420 0.54090  12
 -10  -9  -1 11.6494 0.95765  14
 -10  -9  -1 11.0475 0.95796   8
 -10  -9  -1 11.1749 0.64828   9
 -10   9  -1 11.3175 0.68223  15
 -10   9  -1 13.1681 0.98285  12
  10   9   1 10.6879 1.07935  11
 -10   9  -1 12.2279 0.95806  10
 -10   9  -1 10.8492 0.70982  13
 -10   9  -1 10.6245 0.70736  15
 -11  -9  -1 2.05756 0.53026  14
 -11  -9  -1 1.27864 0.51014   8
 -11   9  -1 1.97266 0.54259  10
 -11   9  -1 2.12699 0.36651  15
 -11   9  -1 1.56048 0.30211  13
 -11   9  -1 1.50144 0.30475  15
 -11   9  -1 1.42660 0.48982  12
 -12  -9  -1 81.2828 2.82342  14
 -12   9  -1 89.9045 2.89436  12
 -12   9  -1 85.0621 3.05328   9
 -12 -10   1 42.6890 1.88203  14
 -12 -10   1 41.6764 2.04298   8
 -12  10   1 43.7075 1.95269  12
 -12  10   1 43.9758 1.35210  13
 -12  10   1 46.5547 2.01091  10
 -12  10   1 45.0843 1.45621  15
 -11 -10   1 0.20309 0.34541  14
 -11 -10   1 0.28192 0.40142   8
 -11  10   1 0.39411 0.37900  10
 -11  10   1 0.21933 0.26688  13
 -11  10   1 0.61246 0.43633  12
 -11  10   1 0.24826 0.25775  15
 -10 -10   1 23.3633 1.42830   8
 -10 -10   1 23.3265 1.27120  14
 -10  10   1 25.6877 1.09044  15
 -10  10   1 24.2849 1.32077  10
 -10  10   1 22.4597 1.09478  15
  10  10  -1 21.7610 1.42115  11
 -10  10   1 23.5981 1.12133  13
 -10  10   1 21.3294 1.28675  12
  -9 -10   1 0.47359 0.40352   8
  -9 -10   1 0.60300 0.30623  13
  -9 -10   1 1.24228 0.34348  15
  -9  10   1 0.59400 0.41246  10
  -9  10   1 1.06305 0.31737  15
  -9  10   1 0.65584 0.40223  12
   9  10  -1 0.85361 0.25139  15
  -9  10   1 1.24745 0.36600  15
   9  10  -1 0.66996 0.42753  11
  -9  10   1 0.91490 0.34807  13
   9  10  -1 0.62117 0.29318  13
  -8 -10   1 62.3160 1.94119  15
  -8 -10   1 60.7429 2.03172  13
  -8 -10   1 63.5448 1.60027   9
  -8 -10   1 67.0711 2.39255   8
  -8 -10   1 66.0778 2.14640  14
  -8  10   1 62.1611 2.02312  13
   8  10  -1 63.2879 2.29474  11
   8  10  -1 64.8428 1.83203  15
  -8  10   1 61.7877 2.11392  10
  -8  10   1 59.6342 1.97866  15
   8  10  -1 59.7057 1.54794   9
  -8  10   1 61.6540 2.06088  13
   8  10  -1 64.4442 2.05814  13
  -8  10   1 59.7040 1.90123  15
  -8  10   1 61.6418 2.09941  12
  -7 -10   1 89.2177 2.61200  13
   7 -10  -1 88.4597 2.30125   8
   7 -10  -1 89.8809 2.20185   8
  -7 -10   1 91.4282 2.64606  14
  -7 -10   1 91.7695 2.17866   9
  -7 -10   1 86.9276 2.48888  15
  -7 -10   1 93.4157 2.95898   8
  -7  10   1 92.5451 2.64555  12
  -7  10   1 89.4628 2.62290  13
   7  10  -1 90.2512 2.62291  13
   7  10  -1 91.5365 2.12100   9
  -7  10   1 91.8488 2.49429  15
  -7  10   1 93.0020 2.65570  10
   7  10  -1 92.5071 2.43134  15
   7  10  -1 92.4012 2.79866  11
  -7  10   1 90.3808 2.59865  15
  -7  10   1 90.2792 2.64403  13
  -6 -10   1 34.9056 1.32939  15
   6 -10  -1 36.6196 1.37783  13
  -6 -10   1 37.1519 1.66133   8
   6 -10  -1 34.7682 1.52273   8
   6 -10  -1 34.9631 1.22435   8
  -6 -10   1 36.0414 1.20497  10
  -6 -10   1 36.2421 1.44650  13
  -6 -10   1 36.6021 1.44703  14
  -6 -10   1 35.1121 1.09793   9
   6  10  -1 35.3600 1.04644   9
   6  10  -1 34.8072 1.43552  13
  -6  10   1 33.0457 1.35806  10
  -6  10   1 36.0623 1.44534  13
  -6  10   1 34.3090 1.38885  12
  -6  10   1 33.4540 1.37744  15
   6  10  -1 35.9006 1.51584  11
  -6  10   1 33.1663 1.42473  13
  -6  10   1 35.3952 1.32399  15
   5 -10  -1 23.1589 1.08872  15
   5 -10  -1 24.2265 1.06103  14
  -5 -10   1 22.9162 0.91064  10
  -5 -10   1 25.5295 0.89666   9
   5 -10  -1 22.6050 1.01273   8
  -5 -10   1 21.5160 1.10494  13
  -5 -10   1 24.9910 1.13251  14
  -5 -10   1 25.8885 1.36182   8
   5 -10  -1 24.9577 1.20989   8
  -5 -10   1 24.1327 1.05750  15
   5 -10  -1 22.6532 1.07268  13
  -5  10   1 22.3886 1.13989  13
   5  10  -1 24.9714 1.03459  10
  -5  10   1 23.7256 1.11402  15
   5  10  -1 23.8788 1.00975  15
  -5  10   1 22.7884 1.14191  13
   5  10  -1 22.5787 1.14539  13
   5  10  -1 23.6481 0.82197   9
  -5  10   1 23.4484 1.06919  12
  -5  10   1 23.5428 1.04968  15
  -5  10   1 22.7977 1.08691  10
   4 -10  -1 0.57485 0.31591  13
  -4 -10   1 1.64631 0.47860   8
  -4 -10   1 0.93280 0.36058  13
   4 -10  -1 1.23804 0.33885  15
   4 -10  -1 0.83589 0.28790   8
  -4 -10   1 1.20484 0.36962  14
   4 -10  -1 0.33617 0.33349   8
  -4 -10   1 1.22125 0.33864  15
  -4 -10   1 0.69581 0.27968  15
  -4 -10   1 0.92511 0.24229  10
   4 -10  -1 0.64302 0.30193  14
   4  10  -1 0.72571 0.29803  10
  -4  10   1 0.48493 0.31282  13
   4  10  -1 0.54460 0.31983  13
  -4  10   1 0.53825 0.29084  12
   4  10  -1 0.54988 0.27961  15
  -4  10   1 0.42505 0.27569  15
   4  10  -1 1.24314 0.24643   9
  -4  10   1 0.88822 0.31091  10
  -4  10   1 0.30444 0.23836  15
   4  10  -1 0.81825 0.09153  12
   3 -10  -1 57.6269 1.72457  14
   3 -10  -1 57.2395 1.82338  13
  -3 -10   1 52.4360 1.72092  15
   3 -10  -1 56.7407 2.00863   8
  -3 -10   1 55.8713 1.77028  14
   3 -10  -1 55.6485 1.98622   8
  -3 -10   1 55.1087 1.59096  10
   3 -10  -1 55.5215 1.75923  15
  -3 -10   1 53.6753 1.86391  13
  -3 -10   1 57.2257 2.09926   8
  -3 -10   1 57.2781 1.76817  15
  -3  10   1 54.0936 1.67022  10
  -3  10   1 56.8819 1.74874  15
   3  10  -1 55.2839 1.72504  15
   3  10  -1 56.0187 1.55487   9
   3  10  -1 58.0882 1.67452  10
  -3  10   1 56.0307 1.83030  15
  -3  10   1 57.0946 1.68036  12
   3  10  -1 56.2888 1.28721  12
  -3  10   1 56.7622 1.87129  13
  -3  10   1 56.4118 1.89987  13
   3  10  -1 57.5322 1.89907  13
  -2 -10   1 64.0860 6.91031   1
   2 -10  -1 58.1671 7.26496   1
  -2 -10   1 62.0344 1.87008  14
  -2 -10   1 56.9506 1.67492  10
   2 -10  -1 62.9845 1.84262  14
  -2 -10   1 58.6404 1.96965  13
   2 -10  -1 59.4787 6.04669   7
   2 -10  -1 64.5817 2.17471   8
  -2 -10   1 59.1602 6.11558   7
  -2 -10   1 63.5536 1.90517  15
   2 -10  -1 62.9356 1.97554  13
  -2 -10   1 61.1908 2.18934   8
   2 -10  -1 60.7027 1.87872  15
  -2  10   1 61.1955 7.73314   2
   2  10  -1 63.6980 6.93796   6
   2  10  -1 62.3585 1.75654  10
   2  10  -1 60.0747 3.82217   5
  -2  10   1 59.5688 6.48370   6
  -2  10   1 60.2999 1.71794  12
   2  10  -1 61.2462 1.47107  12
   2  10  -1 63.4007 5.15006   3
  -2  10   1 59.1704 6.42400   1
  -2  10   1 62.8717 1.86957  15
  -2  10   1 63.5434 1.95000  15
   2  10  -1 66.0035 6.48037   1
  -2  10   1 60.6908 1.97843  13
  -2  10   1 62.3361 1.98966  13
   2  10  -1 58.6559 1.81378  15
   2  10  -1 59.3121 6.17489   2
  -2  10   1 64.5437 6.31412   2
  -2  10   1 63.9164 1.77755  10
   2  10  -1 62.2354 2.09937  13
  -2  10   1 67.7647 5.50751   5
  -2  10   1 64.9466 5.04450   3
   1 -10  -1 210.958 11.7458   1
   1 -10  -1 192.816 4.31941  14
  -1 -10   1 180.001 4.16668  10
   1 -10  -1 191.333 4.68457  10
   1 -10  -1 191.406 4.43469  13
  -1 -10   1 178.385 10.2555   7
  -1 -10   1 183.665 4.50959  13
   1 -10  -1 184.902 4.36408  15
   1 -10  -1 189.949 10.3301   7
  -1 -10   1 188.935 4.33669  14
  -1 -10   1 193.276 11.1023   1
   1 -10  -1 185.963 4.68841   8
  -1 -10   1 187.908 4.36015  15
  -1 -10   1 180.942 4.33499  15
  -1 -10   1 191.391 4.77070   8
   1 -10  -1 187.840 4.36453  15
   1  10  -1 187.626 3.95554  12
   1  10  -1 187.793 10.5409   1
  -1  10   1 190.438 4.32958  15
  -1  10   1 190.929 8.75413   5
  -1  10   1 185.448 4.49812  13
  -1  10   1 186.954 4.52261  13
   1  10  -1 199.839 9.01680   3
   1  10  -1 184.802 4.19590   9
  -1  10   1 184.192 10.7380   6
   1  10  -1 181.053 7.46584   5
   1  10  -1 208.025 11.4904   6
  -1  10   1 189.082 4.09450  12
  -1  10   1 185.275 11.9034   2
   1  10  -1 190.724 4.32643  15
  -1  10   1 182.661 10.7112   1
   1  10  -1 192.660 4.21175  10
   1  10  -1 184.037 4.40555  15
  -1  10   1 170.321 10.2270   2
  -1  10   1 195.926 4.19723  10
   1  10  -1 196.937 10.6941   2
  -1  10   1 187.476 8.54165   3
   1  10  -1 186.356 4.50657  13
  -1  10   1 184.557 4.41683  15
   0 -10  -1 377.415 16.3131   1
   0 -10   1 377.777 15.4159   7
   0 -10  -1 376.985 7.94989  15
   0 -10   1 384.309 7.94770  15
   0 -10  -1 381.811 15.4053   7
   0 -10  -1 380.361 7.88904  14
   0 -10  -1 374.589 7.93671  15
   0 -10  -1 374.107 7.99583  13
   0 -10  -1 370.550 8.29502   8
   0 -10   1 363.318 15.9934   1
   0 -10   1 374.677 7.96070  13
   0 -10   1 370.737 7.86984  14
   0 -10   1 374.638 8.33509   8
   0 -10  -1 360.808 7.72793  10
   0  10   1 372.005 12.4508   5
   0  10   1 372.792 7.86967  15
   0  10  -1 382.202 7.77335  10
   0  10   1 377.734 15.5852   2
   0  10  -1 377.631 8.02010  15
   0  10  -1 340.230 16.5952   2
   0  10   1 374.439 8.32436  15
   0  10  -1 374.323 13.1772   3
   0  10   1 369.798 7.83742   9
   0  10  -1 373.999 12.4843   5
   0  10   1 380.043 15.8647   1
   0  10   1 366.205 15.9963   6
   0  10   1 374.870 8.07714  13
   0  10   1 372.906 7.56407  12
   0  10  -1 377.078 7.57549  12
   0  10  -1 365.437 7.80234   9
   0  10   1 385.228 12.7312   3
   0  10  -1 384.738 8.10868  13
   0  10   1 386.510 7.70759  10
   0  10  -1 385.289 15.5962   1
   0  10  -1 365.139 15.9539   6
   0  10  -1 377.132 7.89147  15
  -1 -10  -1 8.51576 0.81346   8
  -1 -10  -1 9.41644 0.72430  15
   1 -10   1 10.4262 0.69330  14
   1 -10   1 11.6239 0.74091  15
  -1 -10  -1 9.30139 0.57367  10
   1 -10   1 13.8589 4.20062   1
  -1 -10  -1 9.68839 0.65436   9
   1 -10   1 10.7345 0.73614  13
   1 -10   1 9.68048 0.85682   8
   1 -10   1 12.7125 3.43971   7
  -1 -10  -1 4.92308 2.66852   4
  -1 -10  -1 10.5331 3.44958   1
  -1 -10  -1 10.2576 0.75294  13
  -1 -10  -1 11.1580 0.73780  14
  -1 -10  -1 8.55478 0.69948  13
  -1 -10  -1 8.30286 2.87373   7
  -1 -10  -1 9.76951 0.67444  15
  -1  10  -1 10.4342 3.73684   2
   1  10   1 8.95909 0.74797  13
   1  10   1 8.67244 0.46851  12
  -1  10  -1 15.7871 3.68175   2
   1  10   1 9.38817 3.34321   6
   1  10   1 6.24999 1.79192   5
   1  10   1 5.77538 3.23957   1
   1  10   1 4.20646 2.26397   2
   1  10   1 8.38485 2.27284   3
  -1  10  -1 10.3602 0.75221  13
   1  10   1 10.9724 0.68536  10
  -1  10  -1 11.8851 3.71726   1
  -1  10  -1 10.5076 0.66374  10
  -1  10  -1 9.83313 2.49544   3
  -1  10  -1 9.34042 0.69927  15
  -1  10  -1 5.36895 2.76163   6
  -1  10  -1 9.16267 2.63738   5
  -1  10  -1 10.3513 0.77627  13
   1  10   1 10.0736 0.68992  15
  -1  10  -1 9.90285 0.69017  12
   1  10   1 9.91087 0.60632   9
  -1  10  -1 10.2108 0.82793  15
   1  10   1 10.1675 0.70387  15
  -2 -10  -1 43.8072 1.55729  13
  -2 -10  -1 44.3483 1.51375  15
   2 -10   1 44.9747 1.49817  14
  -2 -10  -1 42.4211 1.45895   9
  -2 -10  -1 46.9950 1.84015   8
  -2 -10  -1 44.3601 1.61401  13
  -2 -10  -1 47.4113 1.55679  14
   2 -10   1 44.0408 1.50627  15
   2 -10   1 42.2972 1.71648   8
  -2 -10  -1 45.1889 1.53343  15
  -2  10  -1 44.0780 1.62326  13
   2  10   1 46.4425 1.35260  10
   2  10   1 41.7241 1.45206  15
   2  10   1 43.5267 1.83946  13
  -2  10  -1 43.8299 1.43460  10
  -2  10  -1 43.5091 1.55031  15
   2  10   1 45.0682 1.11065  12
  -2  10  -1 44.3511 1.36941  12
   2  10   1 44.5833 1.38237   9
  -2  10  -1 43.6852 1.49033  15
   3 -10   1 33.4377 1.45901   8
  -3 -10  -1 30.3640 1.21192  15
   3 -10   1 33.1558 1.24759  14
  -3 -10  -1 31.7097 1.24631  15
  -3 -10  -1 32.6985 1.53860  13
  -3 -10  -1 31.3272 1.26799  14
  -3 -10  -1 32.1499 1.49748   8
  -3 -10  -1 30.8929 1.27589  13
   3 -10   1 32.6144 1.27462   8
  -3 -10  -1 31.3728 1.04140  10
   3  10   1 33.6643 1.36210  13
  -3  10  -1 33.9794 1.19052  12
   3  10   1 32.3804 1.08917  10
  -3  10  -1 31.3949 1.22384  15
   3  10   1 31.2485 1.08865   9
  -3  10  -1 32.9356 1.34967  13
  -3  10  -1 31.8740 1.28162  15
  -3  10  -1 34.6632 1.42792  13
   3  10   1 32.0583 0.80039  12
   3  10   1 31.3454 0.76116  12
  -3  10  -1 33.0044 1.22365  10
   3  10   1 31.0150 1.19232  15
  -4 -10  -1 5.55880 0.56394  15
  -4 -10  -1 6.07864 0.59633   9
  -4 -10  -1 6.34901 0.62618  13
  -4 -10  -1 6.46840 0.75894   8
  -4 -10  -1 6.06606 0.60117  15
   4 -10   1 6.23504 0.69259   8
   4 -10   1 6.39153 0.60085  14
  -4 -10  -1 6.13035 0.61493  13
  -4 -10  -1 6.77688 0.65250  14
   4 -10   1 6.44460 0.56894   8
  -4 -10  -1 5.94221 0.42953  10
  -4  10  -1 7.22884 0.61293  12
   4  10   1 5.57014 0.49935  10
   4  10   1 5.68461 0.54304  15
  -4  10  -1 6.78324 0.59390  15
   4  10   1 5.99325 0.64728  13
   4  10   1 6.93330 0.48594   9
  -4  10  -1 6.41547 0.67062  13
  -4  10  -1 5.61850 0.61438  13
  -4  10  -1 5.33265 0.55773  10
  -5 -10  -1 120.006 3.18419  14
  -5 -10  -1 120.584 3.10562  13
  -5 -10  -1 113.705 2.73241  10
  -5 -10  -1 125.384 3.12350  15
   5 -10   1 120.858 3.22311   8
   5 -10   1 118.090 2.96495   8
  -5 -10  -1 117.326 3.06533  15
  -5 -10  -1 127.390 3.52200   8
  -5 -10  -1 119.994 3.27380   9
  -5 -10  -1 117.688 3.20089  13
  -5  10  -1 119.785 3.20746  13
   5  10   1 122.233 2.86632  10
   5  10   1 123.771 3.22787  13
   5  10   1 118.560 2.82608   9
  -5  10  -1 120.934 3.19643  13
  -5  10  -1 120.295 3.11017  10
  -5  10  -1 124.596 3.10886  12
  -5  10  -1 123.013 3.06042  15
  -5  10  -1 116.017 3.13438  15
   5  10   1 118.067 2.97824  15
  -6 -10  -1 0.80106 0.43569   8
  -6 -10  -1 0.76745 0.41202  14
   6 -10   1 0.60896 0.25324   8
   6 -10   1 0.46460 0.30912   8
  -6 -10  -1 0.99481 0.31178  15
  -6 -10  -1 0.89310 0.33769  15
  -6 -10  -1 0.80539 0.32731  13
  -6 -10  -1 0.86857 0.22646  10
  -6  10  -1 0.17681 0.32675  12
  -6  10  -1 0.80657 0.32228  15
  -6  10  -1 0.78669 0.35396  13
  -6  10  -1 0.64131 0.31985  15
   6  10   1 1.40539 0.44270  11
   6  10   1 1.08041 0.29824  15
   6  10   1 0.39749 0.23224   9
   6  10   1 1.04721 0.38719  13
  -6  10  -1 1.09645 0.38738  10
  -6  10  -1 0.56214 0.36165  13
   7 -10   1 77.4996 1.76194   8
  -7 -10  -1 77.5845 2.63562   8
  -7 -10  -1 77.3409 2.42041  15
  -7 -10  -1 76.6902 2.17825   9
  -7 -10  -1 76.6493 2.41764  14
  -7 -10  -1 72.9882 1.89709  10
  -7 -10  -1 75.6058 2.21711  15
   7 -10   1 77.0445 1.72901   8
  -7  10  -1 72.4492 2.32002  13
  -7  10  -1 75.9319 2.29100  15
  -7  10  -1 76.8918 2.31473  15
  -7  10  -1 78.6219 2.85901  10
   7  10   1 76.0305 1.98661   9
  -7  10  -1 76.8146 2.56226  12
   7  10   1 76.7645 2.10934  15
   7  10   1 74.4529 2.45459  11
   7  10   1 78.5300 2.33087  13
  -7  10  -1 77.2649 2.35047  13
  -8 -10  -1 146.837 4.09052   8
  -8 -10  -1 134.948 3.24274  10
  -8 -10  -1 140.682 4.13820  14
  -8 -10  -1 141.368 3.30795   9
  -8  10  -1 143.671 3.47452  15
  -8  10  -1 145.559 3.66964  13
   8  10   1 140.900 3.34604  15
   8  10   1 143.970 3.61145  13
  -8  10  -1 145.017 3.76143  12
  -8  10  -1 147.827 3.76814  10
   8  10   1 135.353 3.26785   9
  -8  10  -1 133.776 3.59301  13
   8  10   1 146.985 3.95310  11
  -9 -10  -1 2.34843 0.55097  14
  -9 -10  -1 2.85869 0.62955   8
  -9 -10  -1 2.83627 0.40434   9
  -9  10  -1 3.42692 0.60884  10
  -9  10  -1 3.92830 0.50441  15
  -9  10  -1 2.96701 0.57051  12
  -9  10  -1 4.12763 0.58105  13
  -9  10  -1 3.27478 0.48468  15
   9  10   1 3.84493 0.68293  11
 -10 -10  -1 1.77642 0.52837   8
 -10 -10  -1 1.66083 0.50153  14
 -10 -10  -1 2.01481 0.34232   9
  10  10   1 2.01166 0.57513  11
 -10  10  -1 0.92922 0.44493  10
 -10  10  -1 0.99130 0.44786  12
 -10  10  -1 1.12184 0.34344  15
 -10  10  -1 0.65022 0.31610  15
 -10  10  -1 1.19792 0.35369  13
 -11 -10  -1 2.97224 0.65423  14
 -11 -10  -1 1.14138 0.48713   8
 -11  10  -1 2.47041 0.67013  12
 -11  10  -1 1.70450 0.35825  13
 -11  10  -1 2.67697 0.58761  10
 -11  10  -1 2.38020 0.44762  15
 -12 -10  -1 17.5180 1.50978  14
 -12  10  -1 15.8047 2.02464  12
 -12  10  -1 17.4735 1.27417  10
 -12  10  -1 18.0061 0.82359  15
 -12 -11   1 1.04867 0.41676  14
 -12 -11   1 -0.6768 0.34850   8
 -12  11   1 -0.2909 0.38637  10
 -12  11   1 0.15334 0.27755  15
 -12  11   1 0.64206 0.31463  13
 -11 -11   1 11.8389 1.20402   8
 -11 -11   1 11.3071 1.01416  14
 -11  11   1 11.1320 1.01325  12
 -11  11   1 10.4816 0.81133  13
 -11  11   1 11.3545 0.83643  15
 -10 -11   1 5.79794 0.78792  14
 -10 -11   1 4.79251 0.85138   8
 -10  11   1 3.72010 0.57726  13
  10  11  -1 3.99812 0.95766  11
 -10  11   1 4.19400 0.66905  12
 -10  11   1 4.64367 0.57529  15
 -10  11   1 4.76072 0.75965  10
  -9 -11   1 5.96955 0.76545  14
  -9 -11   1 5.77036 0.61032  15
  -9 -11   1 5.39238 0.83831   8
  -9  11   1 5.46298 0.74646  12
  -9  11   1 4.63528 0.58375  15
  -9  11   1 6.01255 0.71989  13
  -9  11   1 4.13726 0.80024  15
  -9  11   1 5.21144 0.72592  10
   9  11  -1 6.41964 0.89320  11
   9  11  -1 5.87498 0.64828  13
  -8 -11   1 39.5794 1.89196   8
  -8 -11   1 35.1245 1.43844  15
  -8 -11   1 38.5836 1.57080  13
  -8 -11   1 37.1699 2.08698  14
   8  11  -1 36.6305 1.08589   9
  -8  11   1 37.2799 1.58559  12
  -8  11   1 35.9339 1.56001  13
  -8  11   1 36.3501 1.51961  15
  -8  11   1 39.3197 1.63602  10
   8  11  -1 34.4646 1.63601  15
  -8  11   1 39.3512 1.46612  15
   8  11  -1 35.9474 1.73106  11
  -8  11   1 38.8602 1.57299  13
   8  11  -1 36.8332 1.54673  13
   7 -11  -1 30.7978 1.23026   8
  -7 -11   1 31.8311 1.43348  14
  -7 -11   1 28.4702 1.58252   8
  -7 -11   1 31.2638 1.40526  13
  -7 -11   1 28.7106 1.26442  15
   7 -11  -1 28.4953 1.07473   8
   7  11  -1 29.8630 1.39066  13
  -7  11   1 31.5260 1.30231  15
   7  11  -1 31.1885 1.52427  11
  -7  11   1 32.8182 1.46439  13
  -7  11   1 28.5300 1.33448  15
  -7  11   1 33.1110 1.42497  12
  -7  11   1 31.1503 1.40145  10
  -7  11   1 28.5597 1.37395  13
   7  11  -1 29.1733 0.95522   9
   7  11  -1 28.9944 1.20605  15
  -6 -11   1 1.42233 0.37169  15
  -6 -11   1 1.31895 0.44373  14
  -6 -11   1 1.45094 0.52672   8
   6 -11  -1 1.04571 0.33190   8
   6 -11  -1 1.15742 0.41088   8
   6 -11  -1 1.22060 0.38221  13
  -6  11   1 1.27678 0.40366  10
   6  11  -1 1.42202 0.25938   9
  -6  11   1 1.08629 0.37720  12
   6  11  -1 0.91787 0.40674  13
  -6  11   1 0.70887 0.38918  13
  -6  11   1 1.63724 0.41092  15
  -6  11   1 0.61975 0.32257  15
   6  11  -1 1.35978 0.35997  15
   5 -11  -1 110.919 3.15801   8
   5 -11  -1 112.785 2.90741  14
   5 -11  -1 108.836 2.98454   8
   5 -11  -1 109.920 2.92420  15
  -5 -11   1 107.724 2.95230  15
  -5 -11   1 111.298 3.02385  14
  -5 -11   1 104.063 3.08035  13
   5 -11  -1 105.561 2.99979  13
  -5 -11   1 112.912 3.41762   8
  -5  11   1 109.338 3.13498  13
  -5  11   1 107.179 3.02921  15
   5  11  -1 107.669 2.86675  15
   5  11  -1 111.510 3.11177  13
  -5  11   1 112.234 2.95179  10
  -5  11   1 109.139 3.09497  13
   5  11  -1 106.468 2.58217   9
  -5  11   1 116.176 2.97341  12
   5  11  -1 119.097 2.88588  10
  -5  11   1 118.509 2.97715  15
   4 -11  -1 341.101 7.53526  15
  -4 -11   1 354.608 7.61855  14
  -4 -11   1 363.589 7.61915  15
  -4 -11   1 329.744 7.75015  13
  -4 -11   1 354.970 8.11058   8
  -4 -11   1 334.073 7.56058  15
   4 -11  -1 360.543 7.67654  13
   4 -11  -1 356.821 7.51059  14
   4 -11  -1 359.782 7.91808   8
   4  11  -1 344.093 7.49242  15
  -4  11   1 350.676 7.70361  15
  -4  11   1 351.641 7.80194  13
  -4  11   1 350.975 7.52843  15
   4  11  -1 347.014 7.79149  13
  -4  11   1 349.893 7.72610  13
  -4  11   1 349.392 7.46615  12
   4  11  -1 360.455 7.42222  10
  -4  11   1 355.588 7.49815  10
   4  11  -1 343.717 7.57847   9
   3 -11  -1 109.356 2.91943  15
   3 -11  -1 111.946 3.00177  13
  -3 -11   1 105.634 2.89263  14
  -3 -11   1 107.652 2.92858  15
  -3 -11   1 105.152 3.36672  13
  -3 -11   1 112.478 3.36475   8
   3 -11  -1 114.496 3.29261   8
   3 -11  -1 110.892 2.87535  14
  -3 -11   1 111.460 2.93885  15
  -3  11   1 113.577 2.93389  15
  -3  11   1 111.668 2.83326  10
  -3  11   1 111.112 2.79302  12
   3  11  -1 112.406 2.80348  10
  -3  11   1 110.637 3.03549  15
   3  11  -1 107.353 2.34708  12
  -3  11   1 112.890 3.09337  13
   3  11  -1 110.104 2.88670  15
   3  11  -1 108.331 2.67859   9
   3  11  -1 108.523 3.05957  13
  -2 -11   1 496.543 10.1073  15
  -2 -11   1 473.948 10.0962  15
   2 -11  -1 486.571 10.5057   8
   2 -11  -1 477.895 10.0826  15
   2 -11  -1 481.347 9.99841  14
  -2 -11   1 485.452 10.0652  14
  -2 -11   1 488.200 10.5962   8
   2 -11  -1 485.315 10.1854  13
  -2  11   1 487.320 10.0643  15
   2  11  -1 504.658 9.92973  10
   2  11  -1 489.108 10.0400  15
  -2  11   1 490.545 9.92295  10
  -2  11   1 469.685 10.2145  13
  -2  11   1 468.459 10.1872  15
   2  11  -1 459.032 9.82408   9
  -2  11   1 483.857 9.83539  12
   2  11  -1 497.950 10.2771  13
   2  11  -1 475.478 9.50704  12
   1 -11  -1 6.75773 0.65963  14
   1 -11  -1 7.32198 0.85641   8
  -1 -11   1 6.29302 0.67926  15
   1 -11  -1 6.47510 0.73941  13
  -1 -11   1 6.97612 0.67149  14
   1 -11  -1 6.11435 0.66670  15
   1 -11  -1 9.28686 1.05061  15
  -1 -11   1 7.47573 0.90965   8
  -1  11   1 7.14694 0.61011  10
  -1  11   1 6.46204 0.54100  12
   1  11  -1 7.38282 0.78894  13
  -1  11   1 5.74669 0.64819  15
   1  11  -1 6.09306 0.63765  15
  -1  11   1 7.04565 0.92124  15
   1  11  -1 5.47203 0.44077  12
   1  11  -1 6.41952 0.62866   9
  -1  11   1 7.36050 0.77084  13
   1  11  -1 6.23290 0.63120  10
   0 -11  -1 1022.70 20.1449  14
   0 -11  -1 1018.60 20.2190  15
   0 -11   1 998.586 20.2011  15
   0 -11  -1 1038.88 20.2735  13
   0 -11   1 1006.06 20.1150  14
   0 -11   1 1014.77 20.1728  15
   0 -11   1 1027.10 20.6813   8
   0 -11  -1 1020.82 20.6508   8
   0  11   1 1019.02 20.1227  15
   0  11  -1 982.756 20.2378  15
   0  11   1 1025.02 19.9235  10
   0  11  -1 1018.27 20.3940  13
   0  11   1 1014.47 20.3007  15
   0  11   1 1014.05 19.7495  12
   0  11  -1 1010.86 21.3391  15
   0  11  -1 1045.40 20.0177  10
   0  11  -1 976.157 19.7829  12
   0  11   1 1029.45 20.3546  13
  -1 -11  -1 2.81071 0.62222   8
   1 -11   1 2.54616 0.46348  15
  -1 -11  -1 1.73687 0.45230  13
  -1 -11  -1 2.12947 0.41550  15
   1 -11   1 2.03993 0.41991  14
  -1 -11  -1 1.90603 0.41842  14
  -1 -11  -1 1.91240 0.43464  15
  -1 -11  -1 2.06196 0.39352   9
  -1 -11  -1 2.23040 0.38169  10
   1 -11   1 1.74985 0.50402   8
   1  11   1 1.96767 0.49942  13
  -1  11  -1 2.07798 0.51355  13
   1  11   1 2.23874 0.41126  15
   1  11   1 2.12329 0.29560  12
  -1  11  -1 1.99253 0.35267  12
  -1  11  -1 2.43824 0.43123  10
  -1  11  -1 1.52776 0.34804  15
  -1  11  -1 1.87427 0.41168  15
   1  11   1 1.64225 0.35342  10
  -2 -11  -1 12.6086 1.03310   8
  -2 -11  -1 12.2908 0.73873   9
   2 -11   1 11.7461 0.78412  14
  -2 -11  -1 12.3053 0.80849  15
   2 -11   1 11.7641 0.96945   8
  -2 -11  -1 12.4794 0.84641  13
  -2 -11  -1 11.8727 0.64476  10
  -2 -11  -1 14.8920 0.87413  15
  -2 -11  -1 12.7471 0.83008  14
  -2  11  -1 12.0742 0.77933  15
  -2  11  -1 12.3513 0.88481  13
  -2  11  -1 13.5518 0.84358  15
   2  11   1 12.4165 0.78067  15
   2  11   1 12.0026 0.49736  12
  -2  11  -1 14.2063 0.73485  12
  -2  11  -1 12.5989 0.76766  10
   2  11   1 12.6186 0.70537  10
   2  11   1 12.4190 0.88804  13
  -3 -11  -1 13.5025 0.88674  13
  -3 -11  -1 13.2030 0.66735  10
  -3 -11  -1 13.7321 1.07048   8
  -3 -11  -1 15.0379 0.87205  15
  -3 -11  -1 13.3915 0.85151  15
  -3 -11  -1 14.5346 0.77415   9
   3 -11   1 13.9859 1.01923   8
  -3 -11  -1 14.7592 0.90446  14
   3 -11   1 14.6053 0.86542  14
  -3 -11  -1 13.7561 0.91255  13
  -3  11  -1 13.7516 0.86766  15
  -3  11  -1 13.0311 0.76969  12
   3  11   1 13.7279 0.81635   9
  -3  11  -1 13.0672 0.80232  10
  -3  11  -1 13.8917 0.92098  13
   3  11   1 14.8313 0.96678  13
  -3  11  -1 14.2858 0.84577  15
   3  11   1 14.1866 0.44935  12
   3  11   1 14.0951 0.85818  10
   3  11   1 14.5284 0.83130  15
  -3  11  -1 13.4006 0.91761  13
   3  11   1 13.4361 0.47299  12
  -4 -11  -1 18.5751 1.04247  13
  -4 -11  -1 17.4054 0.76088  10
  -4 -11  -1 17.0547 1.00190  14
   4 -11   1 17.9194 0.97855  14
   4 -11   1 17.5114 1.11786   8
  -4 -11  -1 16.7886 0.96566  15
  -4 -11  -1 16.6713 0.96947  13
  -4 -11  -1 17.2040 0.84267   9
  -4 -11  -1 17.6095 1.21109   8
  -4 -11  -1 17.6259 0.95602  15
  -4  11  -1 17.3666 0.97498  15
   4  11   1 17.2192 0.78830   9
  -4  11  -1 16.8346 1.02741  13
  -4  11  -1 18.4475 0.95630  10
   4  11   1 16.4895 0.89793  15
   4  11   1 16.2408 1.62297  13
  -4  11  -1 17.0654 1.04146  13
  -4  11  -1 16.3916 0.92613  15
  -4  11  -1 17.9579 0.92058  12
  -5 -11  -1 84.3424 2.49127  15
  -5 -11  -1 83.6915 2.59127  13
   5 -11   1 83.4805 2.57246   8
  -5 -11  -1 86.8396 2.57607  14
  -5 -11  -1 88.2307 2.50308  15
   5 -11   1 83.7605 2.38517   8
  -5 -11  -1 83.4412 2.13630  10
  -5 -11  -1 89.4427 2.89874   8
  -5 -11  -1 86.3684 2.27608   9
  -5 -11  -1 86.2521 2.48947  13
   5  11   1 87.0180 2.41072  15
   5  11   1 86.0466 2.21664   9
  -5  11  -1 86.5788 2.60481  13
   5  11   1 86.3718 2.26693  10
  -5  11  -1 81.8515 2.42955  10
   5  11   1 85.1050 2.59246  13
  -5  11  -1 88.5827 2.45569  15
  -5  11  -1 84.7901 2.60943  13
  -5  11  -1 84.1040 2.43247  12
  -5  11  -1 84.3036 2.52679  15
  -6 -11  -1 5.28619 0.67459  13
   6 -11   1 5.35291 0.53383   8
   6 -11   1 5.97248 0.65921   8
  -6 -11  -1 5.21552 0.54610   9
  -6 -11  -1 4.83347 0.68198  14
  -6 -11  -1 5.16709 0.81982  15
  -6 -11  -1 5.44699 0.44415  10
  -6 -11  -1 5.24021 0.57955  15
  -6 -11  -1 5.66172 0.83297   8
  -6  11  -1 6.07408 0.67181  15
  -6  11  -1 6.15202 0.83311  12
  -6  11  -1 5.38804 0.68805  13
   6  11   1 6.48860 0.74926  11
  -6  11  -1 6.70749 0.78513  10
  -6  11  -1 5.69522 0.84013  15
   6  11   1 5.56939 0.67044  13
   6  11   1 5.22028 0.46494   9
  -6  11  -1 5.54506 0.70798  13
  -7 -11  -1 66.2731 1.79935  10
  -7 -11  -1 69.3362 2.59406   8
  -7 -11  -1 72.2770 2.17638  15
   7 -11   1 71.7958 1.86415   8
  -7 -11  -1 69.3126 1.95303   9
  -7 -11  -1 75.3455 2.62887  14
   7 -11   1 67.4342 1.76628   8
   7  11   1 68.4928 2.03153  15
   7  11   1 72.0941 2.42184  11
  -7  11  -1 72.0151 2.28976  10
  -7  11  -1 70.3075 2.25825  12
   7  11   1 67.8944 1.90390   9
   7  11   1 67.6534 2.23594  13
  -7  11  -1 64.8674 2.22820  13
  -7  11  -1 70.0996 2.13445  15
  -7  11  -1 67.3091 2.22664  15
  -8 -11  -1 103.349 3.36933   8
  -8 -11  -1 102.558 2.61381   9
  -8 -11  -1 107.642 3.14821  14
   8  11   1 101.922 3.20128  11
  -8  11  -1 105.640 3.05772  10
  -8  11  -1 101.845 2.79462  15
  -8  11  -1 104.166 2.99069  13
   8  11   1 101.570 2.69808  15
  -8  11  -1 109.103 3.08075  12
  -8  11  -1 101.158 2.94193  15
   8  11   1 102.659 2.96134  13
  -9 -11  -1 12.6460 1.13936   8
  -9 -11  -1 15.3136 1.10136  14
  -9 -11  -1 14.9819 0.76280   9
   9  11   1 13.8842 1.13343  11
  -9  11  -1 13.8899 0.93889  13
   9  11   1 16.0304 0.96482  13
  -9  11  -1 14.0695 1.06155  10
  -9  11  -1 13.3960 0.86020  15
  -9  11  -1 14.6620 1.31099  15
  -9  11  -1 15.5974 1.10127  12
 -10 -11  -1 5.55942 0.53965   9
 -10 -11  -1 5.09141 0.98350   8
 -10 -11  -1 6.37274 0.86341  14
 -10  11  -1 4.65137 0.76686  12
  10  11   1 4.94686 1.03087  11
 -10  11  -1 5.91322 0.63564  13
 -10  11  -1 5.66448 0.79895  10
 -10  11  -1 5.71926 0.62254  15
 -11 -11  -1 84.2391 2.86367  14
 -11 -11  -1 75.6579 2.93117   8
 -11  11  -1 80.6133 2.76500  12
 -11  11  -1 78.6385 2.33828  13
 -11  11  -1 80.8687 2.77809  10
 -11  11  -1 80.4628 2.30877  15
 -12 -11  -1 17.3624 1.28285  14
 -11 -12   1 41.9134 2.18621   8
 -11 -12   1 44.6026 1.96154  14
 -11  12   1 46.9288 1.76347  13
 -11  12   1 42.6070 1.62490  15
 -11  12   1 46.2821 2.02559  10
 -11  12   1 40.4390 1.92491  12
 -10 -12   1 0.44369 0.41139   8
 -10 -12   1 0.62752 0.41517  14
 -10  12   1 0.08021 0.37205  15
 -10  12   1 0.32381 0.40430  10
 -10  12   1 0.47731 0.35308  13
  -9 -12   1 20.2480 1.25819  14
  -9 -12   1 22.0277 1.66774   8
   9  12  -1 22.4973 1.45448  11
  -9  12   1 19.5863 1.08245  15
  -9  12   1 23.1819 1.23776  13
  -9  12   1 21.1328 1.27786  12
  -9  12   1 20.1461 1.26654  10
   9  12  -1 18.6569 1.15992  13
   8 -12  -1 0.36028 0.30742   8
   8 -12  -1 0.23357 0.19989   8
  -8 -12   1 -0.0223 0.31239  14
  -8 -12   1 0.72328 0.43808   8
  -8 -12   1 0.20862 0.24257  15
  -8  12   1 0.72465 0.41685  10
  -8  12   1 0.32980 0.35010  13
  -8  12   1 0.30587 0.33670  15
   8  12  -1 0.74846 0.37341  13
  -8  12   1 0.34098 0.37255  12
   8  12  -1 0.56439 0.29651  15
  -8  12   1 -0.0157 0.26841  15
  -7 -12   1 2.25777 0.50526  13
   7 -12  -1 1.19870 0.41821   8
  -7 -12   1 1.75952 0.51139  14
  -7 -12   1 2.26458 0.66169   8
  -7 -12   1 1.49862 0.41101  15
   7 -12  -1 1.55218 0.42741   8
   7  12  -1 3.00289 0.61297  11
  -7  12   1 2.42674 0.51575  12
   7  12  -1 1.59654 0.32261   9
  -7  12   1 1.21782 0.39800  15
  -7  12   1 1.85485 0.48490  13
  -7  12   1 1.88977 0.47505  10
  -7  12   1 2.48312 0.54148  13
   7  12  -1 2.16033 0.50681  13
  -7  12   1 1.36238 0.40951  15
  -6 -12   1 61.5267 2.23170  13
  -6 -12   1 62.6528 2.51520   8
  -6 -12   1 65.5371 2.20028  14
   6 -12  -1 67.0659 2.25532   8
   6  12  -1 67.9984 2.03506  10
  -6  12   1 67.4424 2.17235  10
  -6  12   1 61.4616 2.26210  13
  -6  12   1 62.6663 2.55815  13
  -6  12   1 64.5489 2.14461  12
   6  12  -1 61.0246 1.72195   9
  -6  12   1 66.3024 2.10644  15
  -6  12   1 65.8064 2.49626  15
   6  12  -1 62.8069 2.02133  15
   6  12  -1 58.7315 2.22937  13
   5 -12  -1 35.0026 1.40093  14
   5 -12  -1 34.4853 1.61518   8
   5 -12  -1 35.7341 1.49495  13
  -5 -12   1 35.4709 1.80319   8
   5 -12  -1 35.2337 1.41790  15
  -5 -12   1 34.6277 1.45319  15
  -5 -12   1 33.2222 1.47468  14
  -5  12   1 34.7023 1.56909  13
  -5  12   1 32.5035 1.48472  15
  -5  12   1 36.2082 1.45919  15
   5  12  -1 34.1047 1.37642  15
  -5  12   1 35.3105 1.41987  12
  -5  12   1 33.9692 1.41606  10
   5  12  -1 35.5422 1.35634  10
   5  12  -1 32.3794 1.13524   9
   5  12  -1 38.0713 1.61923  13
  -4 -12   1 63.0889 2.06331  14
   4 -12  -1 61.0925 2.27372   8
   4 -12  -1 60.3376 2.00447  15
  -4 -12   1 61.4009 2.04724  15
   4 -12  -1 59.9623 2.06759  13
  -4 -12   1 58.7311 2.37921   8
   4 -12  -1 62.7088 1.98158  14
  -4  12   1 59.3931 1.94231  10
   4  12  -1 57.7796 1.71339   9
  -4  12   1 59.8563 1.92159  12
  -4  12   1 63.5606 2.18862  13
   4  12  -1 62.6525 1.92010  10
  -4  12   1 60.3541 2.11204  15
  -4  12   1 61.8175 2.00425  15
   4  12  -1 61.6269 1.96278  15
   4  12  -1 61.6862 2.15968  13
   4  12  -1 60.2799 1.33407  12
   3 -12  -1 1.70748 0.45271  13
   3 -12  -1 1.90563 0.43962  14
  -3 -12   1 1.57550 0.41637  14
   3 -12  -1 2.21416 0.57182   8
  -3 -12   1 3.36226 0.52889  15
  -3 -12   1 1.73623 0.53804   8
   3 -12  -1 1.26447 0.36698  15
  -3 -12   1 1.64690 0.37034  15
  -3  12   1 1.79682 0.39702  10
  -3  12   1 2.85032 0.50120  15
  -3  12   1 1.96531 0.39834  12
   3  12  -1 1.70907 0.40952  15
   3  12  -1 1.62206 0.39058  10
   3  12  -1 1.17349 0.44320  13
  -3  12   1 1.68820 0.46943  13
  -3  12   1 1.98034 0.43200  15
   3  12  -1 2.05516 0.23796  12
   2 -12  -1 101.719 2.89300  13
  -2 -12   1 98.6105 2.81787  14
   2 -12  -1 103.624 3.22089   8
   2 -12  -1 98.0049 2.81626  15
   2 -12  -1 105.180 2.79693  14
  -2 -12   1 102.422 2.85034  15
  -2 -12   1 100.356 3.25715   8
  -2  12   1 107.439 2.85263  15
  -2  12   1 100.414 2.59623  12
   2  12  -1 101.932 2.81580  15
  -2  12   1 103.004 3.00751  13
  -2  12   1 102.441 2.70196  10
   2  12  -1 99.4395 2.31869  12
   2  12  -1 102.517 2.69718  10
   2  12  -1 103.493 3.01599  13
   1 -12  -1 1113.24 22.1804  14
   1 -12  -1 1112.74 22.3327  13
  -1 -12   1 1114.24 22.2329  14
   1 -12  -1 1118.13 22.7903   8
  -1 -12   1 1128.78 22.8522   8
  -1 -12   1 1082.15 22.2785  15
   1 -12  -1 1098.41 22.3469  15
  -1 -12   1 1124.28 22.2595  15
  -1  12   1 1138.33 22.0251  10
  -1  12   1 1105.43 22.4045  15
  -1  12   1 1119.06 21.8660  12
   1  12  -1 1127.47 22.2246  15
   1  12  -1 1142.17 22.4808  13
  -1  12   1 1153.51 22.2508  15
   1  12  -1 1120.37 21.7109  12
   1  12  -1 1125.45 22.0340  10
  -1  12   1 1119.46 22.4701  13
   0 -12  -1 3.12839 0.54614  13
   0 -12  -1 3.01933 0.52575  15
   0 -12  -1 3.98000 0.75800  15
   0 -12  -1 3.27832 0.70189   8
   0 -12   1 2.02210 0.43650  15
   0 -12   1 3.05293 0.52686  14
   0 -12  -1 2.06800 0.44848  14
   0 -12   1 2.38748 0.60610   8
   0  12   1 3.49247 0.48336  10
   0  12  -1 2.31213 0.49750  13
   0  12  -1 2.25625 0.44496  10
   0  12  -1 2.83047 0.37209  12
   0  12   1 3.07259 0.50357  15
   0  12  -1 3.30460 0.53371  15
   0  12   1 3.79370 0.63183  13
   1 -12   1 113.608 3.00044  14
  -1 -12  -1 111.862 3.01105  14
  -1 -12  -1 111.134 3.43269   8
   1 -12   1 111.371 3.41015   8
   1 -12   1 109.128 3.02290  15
  -1 -12  -1 116.087 3.08395  15
  -1 -12  -1 110.440 3.07236  15
  -1 -12  -1 110.073 3.07257  13
   1  12   1 112.325 3.21034  13
  -1  12  -1 111.810 2.89758  10
   1  12   1 114.276 2.81870  10
  -1  12  -1 111.785 3.18956  13
  -1  12  -1 114.231 2.74474  12
  -1  12  -1 113.153 3.01680  15
  -1  12  -1 112.147 3.14211  15
   1  12   1 110.214 2.56081  12
[truncated: 2,830,887 more chars]
