# Supplementary material for: A Photocatalytic Approach to Radical 1-(Trifluoromethyl)cyclopropanation
Source: ACS Catal. 2025 Apr 17;15(9):7232–40. doi: 10.1021/acscatal.5c01642 (PMC12053945; doi:10.1021/acscatal.5c01642)
Supplement: Supplementary file 3 — cs5c01642_si_003.cif [file cs5c01642_si_003.cif]

data_mo_2463_cg_0m
_audit_contact_author_name        'Golz, C.'
_audit_contact_author_phone       '+49(551) 39-21750'
_audit_contact_author_email       cgolz@gwdg.de
_audit_contact_author_address
;Georg-August-Universit\"at G\"ottingen
Institut f\"ur Organische und Biomolekulare Chemie
Tammannstra\&se 2
D-37077 G\"ottingen
Germany
;

loop_
_audit_author_name
_audit_author_email
_audit_author_address
'Timmann, S.'  sven.timmann@chemie.uni-goettingen.de
;
Georg-August-Universitaet Goettingen
Institut fuer Organische und Biomolekulare Chemie 
Tammannstrasse 2
Goettingen
D-37077
Germany
;
'Golz, C.'     'cgolz@gwdg.de '
;
Georg-August-Universitaet Goettingen
Institut fuer Organische und Biomolekulare Chemie 
Tammannstrasse 2
Goettingen
D-37077
Germany
;
'Alcarazo, P.' 'malcara@gwdg.de '
;
Georg-August-Universitaet Goettingen
Institut fuer Organische und Biomolekulare Chemie 
Tammannstrasse 2
Goettingen
D-37077
Germany
;

_audit_creation_method
;FinalCif V144 by Daniel Kratzert, Freiburg 2024, 
https://dkratzert.de/finalcif.html
;
_audit_creation_date              2024-12-02
_publ_contact_author_id_orcid     ?
_diffrn_source_power              0.05
_publ_section_references
;
Dolomanov, O.V., Bourhis, L.J., Gildea, R.J, Howard, J.A.K. & Puschmann, H.
 (2009), J. Appl. Cryst. 42, 339-341.

Sheldrick, G.M. (2008). Acta Cryst. A64, 112-122.

Sheldrick, G.M. (2015). Acta Cryst. A71, 3-8.
;
_exptl_crystal_colour_primary     colourless
_olex2_refinement_description
;
1. Fixed Uiso
 At 1.2 times of:
  All C(H) groups, All C(H,H) groups
2.a Ternary CH refined with riding coordinates:
 C3(H3), C16(H16)
2.b Secondary CH2 refined with riding coordinates:
 C11(H11A,H11B), C12(H12A,H12B), C13(H13A,H13B), C24(H24A,H24B), C25(H25A,
 H25B), C26(H26A,H26B)
2.c Aromatic/amide H refined with riding coordinates:
 C7(H7), C8(H8), C9(H9), C10(H10), C20(H20), C21(H21), C22(H22), C23(H23)
;
_olex2_submission_special_instructions 'No special instructions were received'
_shelx_SHELXL_version_number      '2018/3'
_chemical_name_systematic         ?
_chemical_name_common             ?
_chemical_formula_sum             'C13 H11 F3 O'
_chemical_formula_moiety          'C13 H11 F3 O'
_chemical_formula_weight          240.22
_chemical_melting_point           ?
_space_group_crystal_system       'monoclinic'
_space_group_IT_number            14
_space_group_name_H-M_alt         'P 1 21/n 1'
_space_group_name_Hall            '-P 2yn'
_shelx_space_group_comment
;
The symmetry employed for this shelxl refinement is uniquely defined
by the following loop, which should always be used as a source of
symmetry information in preference to the above space-group names.
They are only intended as comments.
;

loop_
_space_group_symop_operation_xyz
'x, y, z'
'-x+1/2, y+1/2, -z+1/2'
'-x, -y, -z'
'x-1/2, -y-1/2, z-1/2'

_cell_length_a                    5.379(4)
_cell_length_b                    20.079(16)
_cell_length_c                    19.946(16)
_cell_angle_alpha                 90
_cell_angle_beta                  92.176(19)
_cell_angle_gamma                 90
_cell_volume                      2153(3)
_cell_formula_units_Z             8
_cell_measurement_temperature     100.00
_cell_measurement_reflns_used     5220
_cell_measurement_theta_min       2.272
_cell_measurement_theta_max       26.860
_exptl_crystal_description        needle
_exptl_crystal_colour             colourless
_exptl_crystal_recrystallization_method 'Crystallized from chloroform.'
_exptl_crystal_density_meas       ?
_exptl_crystal_density_method     ?
_exptl_crystal_density_diffrn     1.482
_exptl_crystal_F_000              992
_exptl_crystal_size_max           0.645
_exptl_crystal_size_mid           0.037
_exptl_crystal_size_min           0.035
_exptl_absorpt_coefficient_mu     0.128
_exptl_absorpt_correction_type    numerical
_exptl_absorpt_correction_T_min   0.6975
_exptl_absorpt_correction_T_max   1.0000
_exptl_absorpt_process_details
;
SADABS-2016/2 (Bruker,2016/2) was used for absorption correction.
wR2(int) was 0.1395 before and 0.0665 after correction.
The Ratio of minimum to maximum transmission is 0.6975.
The \l/2 correction factor is Not present.
;
_exptl_absorpt_special_details    ?
_shelx_estimated_absorpt_T_min    0.922
_shelx_estimated_absorpt_T_max    0.996
_exptl_transmission_factor_min    ?
_exptl_transmission_factor_max    ?
_exptl_special_details            ?
_diffrn_ambient_temperature       100.00
_diffrn_ambient_environment       N~2~
_diffrn_radiation_type            MoK\a
_diffrn_radiation_wavelength      0.71073
_diffrn_radiation_monochromator   'mirror optics'
_diffrn_measurement_ambient_temperature_device_make 'Oxford Cryostream 800'
_diffrn_radiation_probe           x-ray
_diffrn_source                    'microfocus sealed X-ray tube'
_diffrn_source_type               'Incoatec I\ms'
_diffrn_source_voltage            50.0
_diffrn_source_current            1.0
_diffrn_detector                  CPAD
_diffrn_detector_type             'Bruker PHOTON III'
_diffrn_detector_area_resol_mean  7.41
_diffrn_measurement_device        'four-circle diffractometer'
_diffrn_measurement_device_type   'Bruker D8 VENTURE dual wavelength Mo/Cu'
_diffrn_measurement_method        '\w and \f scans'
_diffrn_measurement_specimen_support 'MiTeGen micromount'
_diffrn_reflns_number             35791
_diffrn_reflns_av_unetI/netI      0.0796
_diffrn_reflns_av_R_equivalents   0.0915
_diffrn_reflns_theta_min          2.271
_diffrn_reflns_theta_max          27.897
_diffrn_reflns_theta_full         25.242
_diffrn_reflns_limit_h_min        -7
_diffrn_reflns_limit_h_max        7
_diffrn_reflns_limit_k_min        -25
_diffrn_reflns_limit_k_max        26
_diffrn_reflns_limit_l_min        -26
_diffrn_reflns_limit_l_max        26
_diffrn_standards_number          0
_diffrn_measured_fraction_theta_max 0.997
_diffrn_measured_fraction_theta_full 0.999
_diffrn_reflns_Laue_measured_fraction_max 0.997
_diffrn_reflns_Laue_measured_fraction_full 0.999
_diffrn_reflns_point_group_measured_fraction_max 0.997
_diffrn_reflns_point_group_measured_fraction_full 0.999
_reflns_number_total              5113
_reflns_number_gt                 3294
_reflns_threshold_expression      'I > 2\s(I)'
_reflns_Friedel_coverage          0.000
_reflns_Friedel_fraction_max      .
_reflns_Friedel_fraction_full     .
_reflns_special_details
;
 Reflections were merged by SHELXL according to the crystal
 class for the calculation of statistics and refinement.
 
 _reflns_Friedel_fraction is defined as the number of unique
 Friedel pairs measured divided by the number that would be
 possible theoretically, ignoring centric projections and
 systematic absences.
;
_computing_data_collection        'Bruker BIS V6.2.15/2021-03-16 and None'
_computing_cell_refinement        'SAINT V8.40B (?, 2016)'
_computing_data_reduction         'SAINT V8.40B (?, 2016)'
_computing_structure_solution     'XT  (Sheldrick, 2015)'
_computing_structure_refinement   'XL  (Sheldrick, 2008)'
_computing_molecular_graphics     'Olex2 1.5 (Dolomanov et al., 2009)'
_computing_publication_material   'Olex2 1.5 (Dolomanov et al., 2009)'
_refine_special_details           'The material was composed of thin and noticably bendy needles. Diffraction was rather weak.'
_refine_ls_structure_factor_coef  Fsqd
_refine_ls_matrix_type            full
_refine_ls_weighting_scheme       calc
_refine_ls_weighting_details      'w=1/[\s^2^(Fo^2^)+(0.0651P)^2^+0.5223P] where P=(Fo^2^+2Fc^2^)/3'
_atom_sites_solution_primary      dual
_atom_sites_solution_secondary    ?
_atom_sites_solution_hydrogens    geom
_refine_ls_hydrogen_treatment     constr
_refine_ls_number_reflns          5113
_refine_ls_number_parameters      307
_refine_ls_number_restraints      0
_refine_ls_R_factor_all           0.0952
_refine_ls_R_factor_gt            0.0576
_refine_ls_wR_factor_ref          0.1650
_refine_ls_wR_factor_gt           0.1415
_refine_ls_goodness_of_fit_ref    1.032
_refine_ls_restrained_S_all       1.032
_refine_ls_shift/su_max           0.001
_refine_ls_shift/su_mean          0.000
_refine_diff_density_max          0.296
_refine_diff_density_min          -0.361
_refine_diff_density_rms          0.065
_refine_ls_extinction_method      none
_refine_ls_extinction_coef        .

loop_
_atom_type_symbol
_atom_type_description
_atom_type_scat_dispersion_real
_atom_type_scat_dispersion_imag
_atom_type_scat_source
'C' 'C' 0.0033 0.0016 'International Tables Vol C Tables 4.2.6.8 and 6.1.1.4'
'H' 'H' 0.0000 0.0000 'International Tables Vol C Tables 4.2.6.8 and 6.1.1.4'
'F' 'F' 0.0171 0.0103 'International Tables Vol C Tables 4.2.6.8 and 6.1.1.4'
'O' 'O' 0.0106 0.0060 'International Tables Vol C Tables 4.2.6.8 and 6.1.1.4'

_geom_special_details
;
 All esds (except the esd in the dihedral angle between two l.s. planes)
 are estimated using the full covariance matrix.  The cell esds are taken
 into account individually in the estimation of esds in distances, angles
 and torsion angles; correlations between esds in cell parameters are only
 used when they are defined by crystal symmetry.  An approximate (isotropic)
 treatment of cell esds is used for estimating esds involving l.s. planes.
;

loop_
_atom_site_label
_atom_site_type_symbol
_atom_site_fract_x
_atom_site_fract_y
_atom_site_fract_z
_atom_site_U_iso_or_equiv
_atom_site_adp_type
_atom_site_occupancy
_atom_site_site_symmetry_order
_atom_site_calc_flag
_atom_site_refinement_flags_posn
_atom_site_refinement_flags_adp
_atom_site_refinement_flags_occupancy
_atom_site_disorder_assembly
_atom_site_disorder_group
F1   F 1.0771(2) 0.35770(6)  0.15622(7)  0.0332(3) Uani 1 1 d    . . . . .
F2   F 0.7326(3) 0.30611(6)  0.13764(7)  0.0365(3) Uani 1 1 d    . . . . .
F3   F 0.9303(3) 0.34445(7)  0.05491(7)  0.0397(4) Uani 1 1 d    . . . . .
O1   O 1.1273(3) 0.50667(7)  0.18860(8)  0.0293(4) Uani 1 1 d    . . . . .
C1   C 0.8668(4) 0.35858(11) 0.11760(12) 0.0280(5) Uani 1 1 d    . . . . .
C2   C 0.7297(4) 0.42321(10) 0.12274(11) 0.0258(5) Uani 1 1 d    . . . . .
C3   C 0.7183(4) 0.45239(10) 0.19243(11) 0.0251(5) Uani 1 1 d    . . . . .
H3   H 0.602360  0.491244    0.188372    0.030     Uiso 1 1 calc R U . . .
C4   C 0.9673(4) 0.48044(10) 0.22094(12) 0.0255(5) Uani 1 1 d    . . . . .
C5   C 0.9709(4) 0.46986(10) 0.29398(11) 0.0242(5) Uani 1 1 d    . . . . .
C6   C 0.7699(4) 0.43083(10) 0.31080(11) 0.0254(5) Uani 1 1 d    . . . . .
C7   C 0.7363(4) 0.41522(11) 0.37766(12) 0.0282(5) Uani 1 1 d    . . . . .
H7   H 0.598239  0.389169    0.390264    0.034     Uiso 1 1 calc R U . . .
C8   C 0.9097(4) 0.43859(11) 0.42601(12) 0.0312(5) Uani 1 1 d    . . . . .
H8   H 0.888407  0.428169    0.471894    0.037     Uiso 1 1 calc R U . . .
C9   C 1.1126(4) 0.47679(11) 0.40839(12) 0.0318(5) Uani 1 1 d    . . . . .
H9   H 1.228506  0.491933    0.442145    0.038     Uiso 1 1 calc R U . . .
C10  C 1.1465(4) 0.49280(10) 0.34207(12) 0.0278(5) Uani 1 1 d    . . . . .
H10  H 1.285092  0.518653    0.329456    0.033     Uiso 1 1 calc R U . . .
C11  C 0.6196(4) 0.40835(11) 0.24935(11) 0.0264(5) Uani 1 1 d    . . . . .
H11A H 0.439602  0.415870    0.254908    0.032     Uiso 1 1 calc R U . . .
H11B H 0.647716  0.360540    0.240155    0.032     Uiso 1 1 calc R U . . .
C12  C 0.5096(4) 0.43237(12) 0.07457(12) 0.0322(5) Uani 1 1 d    . . . . .
H12A H 0.469503  0.395770    0.042710    0.039     Uiso 1 1 calc R U . . .
H12B H 0.363473  0.456667    0.090844    0.039     Uiso 1 1 calc R U . . .
C13  C 0.7418(4) 0.47119(11) 0.06461(12) 0.0319(5) Uani 1 1 d    . . . . .
H13A H 0.739193  0.519439    0.074764    0.038     Uiso 1 1 calc R U . . .
H13B H 0.845238  0.458533    0.026623    0.038     Uiso 1 1 calc R U . . .
F4   F 0.6076(3) 0.76053(6)  0.18439(8)  0.0394(4) Uani 1 1 d    . . . . .
F5   F 0.2560(3) 0.80821(6)  0.16327(7)  0.0391(4) Uani 1 1 d    . . . . .
F6   F 0.4587(3) 0.76670(7)  0.08265(7)  0.0431(4) Uani 1 1 d    . . . . .
O2   O 0.6629(3) 0.61033(7)  0.22902(8)  0.0296(4) Uani 1 1 d    . . . . .
C14  C 0.3967(4) 0.75557(11) 0.14642(12) 0.0317(5) Uani 1 1 d    . . . . .
C15  C 0.2682(4) 0.69032(10) 0.15573(11) 0.0263(5) Uani 1 1 d    . . . . .
C16  C 0.2535(4) 0.66559(10) 0.22670(11) 0.0249(5) Uani 1 1 d    . . . . .
H16  H 0.137155  0.626751    0.224201    0.030     Uiso 1 1 calc R U . . .
C17  C 0.4977(4) 0.63825(10) 0.25822(11) 0.0246(5) Uani 1 1 d    . . . . .
C18  C 0.4876(4) 0.64937(10) 0.33119(12) 0.0258(5) Uani 1 1 d    . . . . .
C19  C 0.2869(4) 0.68970(10) 0.34480(11) 0.0247(5) Uani 1 1 d    . . . . .
C20  C 0.2349(4) 0.70481(11) 0.41095(11) 0.0280(5) Uani 1 1 d    . . . . .
H20  H 0.095366  0.731516    0.420992    0.034     Uiso 1 1 calc R U . . .
C21  C 0.3916(4) 0.67995(11) 0.46187(12) 0.0318(5) Uani 1 1 d    . . . . .
H21  H 0.359330  0.690286    0.507197    0.038     Uiso 1 1 calc R U . . .
C22  C 0.5954(4) 0.64013(11) 0.44783(12) 0.0337(5) Uani 1 1 d    . . . . .
H22  H 0.699985  0.623735    0.483568    0.040     Uiso 1 1 calc R U . . .
C23  C 0.6467(4) 0.62427(11) 0.38228(12) 0.0304(5) Uani 1 1 d    . . . . .
H23  H 0.785380  0.597222    0.372287    0.036     Uiso 1 1 calc R U . . .
C24  C 0.1504(4) 0.71216(11) 0.28105(11) 0.0267(5) Uani 1 1 d    . . . . .
H24A H 0.187032  0.759397    0.271154    0.032     Uiso 1 1 calc R U . . .
H24B H -0.031564 0.706590    0.284371    0.032     Uiso 1 1 calc R U . . .
C25  C 0.2946(5) 0.63873(11) 0.10153(12) 0.0314(5) Uani 1 1 d    . . . . .
H25A H 0.401453  0.649749    0.063755    0.038     Uiso 1 1 calc R U . . .
H25B H 0.297360  0.591310    0.115129    0.038     Uiso 1 1 calc R U . . .
C26  C 0.0559(4) 0.67564(12) 0.10638(12) 0.0333(5) Uani 1 1 d    . . . . .
H26A H -0.088967 0.651070    0.122983    0.040     Uiso 1 1 calc R U . . .
H26B H 0.015127  0.709510    0.071609    0.040     Uiso 1 1 calc R U . . .

loop_
_atom_site_aniso_label
_atom_site_aniso_U_11
_atom_site_aniso_U_22
_atom_site_aniso_U_33
_atom_site_aniso_U_23
_atom_site_aniso_U_13
_atom_site_aniso_U_12
F1  0.0332(7)  0.0235(7)  0.0423(8)  -0.0016(6)  -0.0073(6)  0.0052(5)
F2  0.0427(8)  0.0193(6)  0.0475(9)  -0.0022(6)  0.0027(7)   -0.0040(6)
F3  0.0542(9)  0.0342(8)  0.0307(8)  -0.0062(6)  0.0034(7)   0.0086(7)
O1  0.0327(9)  0.0197(7)  0.0354(9)  0.0004(7)   0.0025(7)   -0.0024(6)
C1  0.0319(12) 0.0231(11) 0.0289(12) -0.0013(9)  -0.0006(9)  -0.0006(9)
C2  0.0282(11) 0.0225(10) 0.0265(11) 0.0019(9)   -0.0012(9)  0.0006(9)
C3  0.0269(11) 0.0192(10) 0.0290(12) -0.0003(9)  -0.0027(9)  0.0025(9)
C4  0.0289(12) 0.0136(9)  0.0339(12) -0.0011(8)  -0.0009(9)  0.0020(8)
C5  0.0237(11) 0.0179(10) 0.0309(12) -0.0022(8)  -0.0026(9)  0.0036(8)
C6  0.0276(11) 0.0188(10) 0.0294(12) -0.0029(9)  -0.0026(9)  0.0038(8)
C7  0.0296(12) 0.0245(11) 0.0306(12) 0.0006(9)   0.0000(9)   0.0030(9)
C8  0.0373(13) 0.0269(11) 0.0290(12) -0.0004(9)  -0.0045(10) 0.0063(10)
C9  0.0335(13) 0.0244(11) 0.0369(14) -0.0069(10) -0.0085(10) 0.0047(10)
C10 0.0275(12) 0.0184(10) 0.0372(13) -0.0027(9)  -0.0040(9)  0.0020(9)
C11 0.0265(11) 0.0221(10) 0.0304(12) -0.0014(9)  -0.0015(9)  -0.0036(9)
C12 0.0332(13) 0.0346(13) 0.0284(12) 0.0001(10)  -0.0042(10) 0.0023(10)
C13 0.0390(13) 0.0265(11) 0.0300(12) 0.0048(9)   -0.0006(10) 0.0014(10)
F4  0.0362(8)  0.0257(7)  0.0556(10) 0.0038(6)   -0.0052(7)  -0.0074(6)
F5  0.0486(9)  0.0184(6)  0.0503(9)  0.0028(6)   0.0031(7)   0.0041(6)
F6  0.0600(10) 0.0316(8)  0.0385(9)  0.0076(6)   0.0110(7)   -0.0057(7)
O2  0.0306(9)  0.0206(7)  0.0376(9)  -0.0023(7)  0.0014(7)   0.0023(6)
C14 0.0361(13) 0.0250(11) 0.0343(13) 0.0010(10)  0.0030(10)  0.0011(10)
C15 0.0289(12) 0.0203(10) 0.0297(12) -0.0009(9)  -0.0001(9)  -0.0006(9)
C16 0.0280(11) 0.0185(10) 0.0279(11) -0.0002(8)  -0.0031(9)  0.0005(8)
C17 0.0260(11) 0.0143(9)  0.0333(12) 0.0018(8)   -0.0003(9)  -0.0011(8)
C18 0.0250(11) 0.0196(10) 0.0327(12) 0.0004(9)   -0.0019(9)  -0.0024(8)
C19 0.0228(11) 0.0182(10) 0.0327(12) 0.0001(9)   -0.0032(9)  -0.0016(8)
C20 0.0308(12) 0.0238(11) 0.0293(12) -0.0018(9)  -0.0004(9)  -0.0016(9)
C21 0.0384(13) 0.0253(11) 0.0314(13) 0.0000(10)  -0.0025(10) -0.0033(10)
C22 0.0355(13) 0.0282(12) 0.0365(14) 0.0039(10)  -0.0090(10) -0.0003(10)
C23 0.0284(12) 0.0239(11) 0.0386(13) 0.0027(10)  -0.0040(10) 0.0018(9)
C24 0.0289(12) 0.0212(10) 0.0296(12) -0.0023(9)  -0.0052(9)  0.0029(9)
C25 0.0427(14) 0.0241(11) 0.0275(12) -0.0028(9)  0.0012(10)  -0.0004(10)
C26 0.0370(13) 0.0323(12) 0.0300(13) 0.0019(10)  -0.0051(10) -0.0002(10)

loop_
_geom_bond_atom_site_label_1
_geom_bond_atom_site_label_2
_geom_bond_distance
_geom_bond_site_symmetry_2
_geom_bond_publ_flag
F1  C1   1.345(3) . ?
F2  C1   1.346(3) . ?
F3  C1   1.339(3) . ?
O1  C4   1.215(3) . ?
C1  C2   1.498(3) . ?
C2  C3   1.512(3) . ?
C2  C12  1.507(3) . ?
C2  C13  1.511(3) . ?
C3  H3   1.0000   . ?
C3  C4   1.542(3) . ?
C3  C11  1.549(3) . ?
C4  C5   1.472(3) . ?
C5  C6   1.387(3) . ?
C5  C10  1.398(3) . ?
C6  C7   1.388(3) . ?
C6  C11  1.512(3) . ?
C7  H7   0.9500   . ?
C7  C8   1.397(3) . ?
C8  H8   0.9500   . ?
C8  C9   1.390(3) . ?
C9  H9   0.9500   . ?
C9  C10  1.380(3) . ?
C10 H10  0.9500   . ?
C11 H11A 0.9900   . ?
C11 H11B 0.9900   . ?
C12 H12A 0.9900   . ?
C12 H12B 0.9900   . ?
C12 C13  1.492(3) . ?
C13 H13A 0.9900   . ?
C13 H13B 0.9900   . ?
F4  C14  1.344(3) . ?
F5  C14  1.350(3) . ?
F6  C14  1.346(3) . ?
O2  C17  1.217(3) . ?
C14 C15  1.496(3) . ?
C15 C16  1.505(3) . ?
C15 C25  1.508(3) . ?
C15 C26  1.508(3) . ?
C16 H16  1.0000   . ?
C16 C17  1.536(3) . ?
C16 C24  1.550(3) . ?
C17 C18  1.475(3) . ?
C18 C19  1.385(3) . ?
C18 C23  1.399(3) . ?
C19 C20  1.392(3) . ?
C19 C24  1.513(3) . ?
C20 H20  0.9500   . ?
C20 C21  1.388(3) . ?
C21 H21  0.9500   . ?
C21 C22  1.394(3) . ?
C22 H22  0.9500   . ?
C22 C23  1.384(4) . ?
C23 H23  0.9500   . ?
C24 H24A 0.9900   . ?
C24 H24B 0.9900   . ?
C25 H25A 0.9900   . ?
C25 H25B 0.9900   . ?
C25 C26  1.488(3) . ?
C26 H26A 0.9900   . ?
C26 H26B 0.9900   . ?

loop_
_geom_angle_atom_site_label_1
_geom_angle_atom_site_label_2
_geom_angle_atom_site_label_3
_geom_angle
_geom_angle_site_symmetry_1
_geom_angle_site_symmetry_3
_geom_angle_publ_flag
F1   C1  F2   105.57(18) . . ?
F1   C1  C2   112.19(18) . . ?
F2   C1  C2   112.77(19) . . ?
F3   C1  F1   107.05(18) . . ?
F3   C1  F2   105.67(18) . . ?
F3   C1  C2   113.03(19) . . ?
C1   C2  C3   115.85(18) . . ?
C1   C2  C12  116.02(19) . . ?
C1   C2  C13  117.7(2)   . . ?
C12  C2  C3   118.70(19) . . ?
C12  C2  C13  59.25(15)  . . ?
C13  C2  C3   117.59(19) . . ?
C2   C3  H3   106.0      . . ?
C2   C3  C4   114.55(19) . . ?
C2   C3  C11  118.67(18) . . ?
C4   C3  H3   106.0      . . ?
C4   C3  C11  104.80(18) . . ?
C11  C3  H3   106.0      . . ?
O1   C4  C3   125.8(2)   . . ?
O1   C4  C5   127.2(2)   . . ?
C5   C4  C3   106.92(18) . . ?
C6   C5  C4   109.87(19) . . ?
C6   C5  C10  122.2(2)   . . ?
C10  C5  C4   127.9(2)   . . ?
C5   C6  C7   119.4(2)   . . ?
C5   C6  C11  111.8(2)   . . ?
C7   C6  C11  128.8(2)   . . ?
C6   C7  H7   120.7      . . ?
C6   C7  C8   118.6(2)   . . ?
C8   C7  H7   120.7      . . ?
C7   C8  H8   119.3      . . ?
C9   C8  C7   121.4(2)   . . ?
C9   C8  H8   119.3      . . ?
C8   C9  H9   119.9      . . ?
C10  C9  C8   120.3(2)   . . ?
C10  C9  H9   119.9      . . ?
C5   C10 H10  121.0      . . ?
C9   C10 C5   118.1(2)   . . ?
C9   C10 H10  121.0      . . ?
C3   C11 H11A 111.0      . . ?
C3   C11 H11B 111.0      . . ?
C6   C11 C3   103.66(18) . . ?
C6   C11 H11A 111.0      . . ?
C6   C11 H11B 111.0      . . ?
H11A C11 H11B 109.0      . . ?
C2   C12 H12A 117.7      . . ?
C2   C12 H12B 117.7      . . ?
H12A C12 H12B 114.8      . . ?
C13  C12 C2   60.49(15)  . . ?
C13  C12 H12A 117.7      . . ?
C13  C12 H12B 117.7      . . ?
C2   C13 H13A 117.7      . . ?
C2   C13 H13B 117.7      . . ?
C12  C13 C2   60.26(15)  . . ?
C12  C13 H13A 117.7      . . ?
C12  C13 H13B 117.7      . . ?
H13A C13 H13B 114.9      . . ?
F4   C14 F5   105.72(19) . . ?
F4   C14 F6   106.63(19) . . ?
F4   C14 C15  112.27(19) . . ?
F5   C14 C15  112.9(2)   . . ?
F6   C14 F5   105.47(18) . . ?
F6   C14 C15  113.3(2)   . . ?
C14  C15 C16  116.53(19) . . ?
C14  C15 C25  117.2(2)   . . ?
C14  C15 C26  115.6(2)   . . ?
C16  C15 C25  117.22(19) . . ?
C16  C15 C26  118.9(2)   . . ?
C25  C15 C26  59.15(16)  . . ?
C15  C16 H16  105.4      . . ?
C15  C16 C17  115.36(18) . . ?
C15  C16 C24  119.45(18) . . ?
C17  C16 H16  105.4      . . ?
C17  C16 C24  104.61(18) . . ?
C24  C16 H16  105.4      . . ?
O2   C17 C16  126.6(2)   . . ?
O2   C17 C18  126.6(2)   . . ?
C18  C17 C16  106.67(18) . . ?
C19  C18 C17  109.89(19) . . ?
C19  C18 C23  121.8(2)   . . ?
C23  C18 C17  128.3(2)   . . ?
C18  C19 C20  120.0(2)   . . ?
C18  C19 C24  111.5(2)   . . ?
C20  C19 C24  128.5(2)   . . ?
C19  C20 H20  120.8      . . ?
C21  C20 C19  118.5(2)   . . ?
C21  C20 H20  120.8      . . ?
C20  C21 H21  119.3      . . ?
C20  C21 C22  121.3(2)   . . ?
C22  C21 H21  119.3      . . ?
C21  C22 H22  119.7      . . ?
C23  C22 C21  120.6(2)   . . ?
C23  C22 H22  119.7      . . ?
C18  C23 H23  121.1      . . ?
C22  C23 C18  117.8(2)   . . ?
C22  C23 H23  121.1      . . ?
C16  C24 H24A 111.1      . . ?
C16  C24 H24B 111.1      . . ?
C19  C24 C16  103.47(17) . . ?
C19  C24 H24A 111.1      . . ?
C19  C24 H24B 111.1      . . ?
H24A C24 H24B 109.0      . . ?
C15  C25 H25A 117.7      . . ?
C15  C25 H25B 117.7      . . ?
H25A C25 H25B 114.8      . . ?
C26  C25 C15  60.44(15)  . . ?
C26  C25 H25A 117.7      . . ?
C26  C25 H25B 117.7      . . ?
C15  C26 H26A 117.7      . . ?
C15  C26 H26B 117.7      . . ?
C25  C26 C15  60.41(16)  . . ?
C25  C26 H26A 117.7      . . ?
C25  C26 H26B 117.7      . . ?
H26A C26 H26B 114.9      . . ?

loop_
_geom_torsion_atom_site_label_1
_geom_torsion_atom_site_label_2
_geom_torsion_atom_site_label_3
_geom_torsion_atom_site_label_4
_geom_torsion
_geom_torsion_site_symmetry_1
_geom_torsion_site_symmetry_2
_geom_torsion_site_symmetry_3
_geom_torsion_site_symmetry_4
_geom_torsion_publ_flag
F1  C1  C2  C3  -41.6(3)    . . . . ?
F1  C1  C2  C12 172.31(18)  . . . . ?
F1  C1  C2  C13 105.1(2)    . . . . ?
F2  C1  C2  C3  77.5(2)     . . . . ?
F2  C1  C2  C12 -68.6(3)    . . . . ?
F2  C1  C2  C13 -135.9(2)   . . . . ?
F3  C1  C2  C3  -162.72(18) . . . . ?
F3  C1  C2  C12 51.2(3)     . . . . ?
F3  C1  C2  C13 -16.1(3)    . . . . ?
O1  C4  C5  C6  -172.4(2)   . . . . ?
O1  C4  C5  C10 6.3(4)      . . . . ?
C1  C2  C3  C4  71.3(2)     . . . . ?
C1  C2  C3  C11 -53.4(3)    . . . . ?
C1  C2  C12 C13 -108.1(2)   . . . . ?
C1  C2  C13 C12 105.3(2)    . . . . ?
C2  C3  C4  O1  33.1(3)     . . . . ?
C2  C3  C4  C5  -147.49(18) . . . . ?
C2  C3  C11 C6  146.23(19)  . . . . ?
C3  C2  C12 C13 106.8(2)    . . . . ?
C3  C2  C13 C12 -108.6(2)   . . . . ?
C3  C4  C5  C6  8.2(2)      . . . . ?
C3  C4  C5  C10 -173.1(2)   . . . . ?
C4  C3  C11 C6  16.9(2)     . . . . ?
C4  C5  C6  C7  -179.40(18) . . . . ?
C4  C5  C6  C11 3.2(2)      . . . . ?
C4  C5  C10 C9  179.99(19)  . . . . ?
C5  C6  C7  C8  -1.1(3)     . . . . ?
C5  C6  C11 C3  -12.9(2)    . . . . ?
C6  C5  C10 C9  -1.4(3)     . . . . ?
C6  C7  C8  C9  0.0(3)      . . . . ?
C7  C6  C11 C3  169.9(2)    . . . . ?
C7  C8  C9  C10 0.3(3)      . . . . ?
C8  C9  C10 C5  0.4(3)      . . . . ?
C10 C5  C6  C7  1.8(3)      . . . . ?
C10 C5  C6  C11 -175.64(19) . . . . ?
C11 C3  C4  O1  164.8(2)    . . . . ?
C11 C3  C4  C5  -15.7(2)    . . . . ?
C11 C6  C7  C8  175.9(2)    . . . . ?
C12 C2  C3  C4  -143.5(2)   . . . . ?
C12 C2  C3  C11 91.8(2)     . . . . ?
C13 C2  C3  C4  -75.3(2)    . . . . ?
C13 C2  C3  C11 159.94(19)  . . . . ?
F4  C14 C15 C16 43.4(3)     . . . . ?
F4  C14 C15 C25 -102.8(2)   . . . . ?
F4  C14 C15 C26 -169.59(19) . . . . ?
F5  C14 C15 C16 -76.0(3)    . . . . ?
F5  C14 C15 C25 137.9(2)    . . . . ?
F5  C14 C15 C26 71.0(3)     . . . . ?
F6  C14 C15 C16 164.25(18)  . . . . ?
F6  C14 C15 C25 18.1(3)     . . . . ?
F6  C14 C15 C26 -48.8(3)    . . . . ?
O2  C17 C18 C19 172.8(2)    . . . . ?
O2  C17 C18 C23 -8.0(4)     . . . . ?
C14 C15 C16 C17 -74.3(2)    . . . . ?
C14 C15 C16 C24 51.8(3)     . . . . ?
C14 C15 C25 C26 -105.0(2)   . . . . ?
C14 C15 C26 C25 107.7(2)    . . . . ?
C15 C16 C17 O2  -31.4(3)    . . . . ?
C15 C16 C17 C18 151.42(18)  . . . . ?
C15 C16 C24 C19 -149.99(19) . . . . ?
C16 C15 C25 C26 109.1(2)    . . . . ?
C16 C15 C26 C25 -106.2(2)   . . . . ?
C16 C17 C18 C19 -10.0(2)    . . . . ?
C16 C17 C18 C23 169.2(2)    . . . . ?
C17 C16 C24 C19 -19.0(2)    . . . . ?
C17 C18 C19 C20 177.51(18)  . . . . ?
C17 C18 C19 C24 -2.8(2)     . . . . ?
C17 C18 C23 C22 -178.1(2)   . . . . ?
C18 C19 C20 C21 1.6(3)      . . . . ?
C18 C19 C24 C16 14.1(2)     . . . . ?
C19 C18 C23 C22 1.0(3)      . . . . ?
C19 C20 C21 C22 -0.7(3)     . . . . ?
C20 C19 C24 C16 -166.3(2)   . . . . ?
C20 C21 C22 C23 0.0(3)      . . . . ?
C21 C22 C23 C18 -0.1(3)     . . . . ?
C23 C18 C19 C20 -1.8(3)     . . . . ?
C23 C18 C19 C24 177.9(2)    . . . . ?
C24 C16 C17 O2  -164.7(2)   . . . . ?
C24 C16 C17 C18 18.1(2)     . . . . ?
C24 C19 C20 C21 -178.1(2)   . . . . ?
C25 C15 C16 C17 71.9(3)     . . . . ?
C25 C15 C16 C24 -162.09(19) . . . . ?
C26 C15 C16 C17 139.9(2)    . . . . ?
C26 C15 C16 C24 -94.1(3)    . . . . ?

_shelx_res_file
;
TITL mo_2463_cg_0m_a.res in P2(1)/n
    mo_2463_cg_0m.res
    created by SHELXL-2018/3 at 13:49:32 on 02-Dec-2024
REM Old TITL mo_2463_CG_0m in P2(1)/n
REM SHELXT solution in P2(1)/n: R1 0.234, Rweak 0.006, Alpha 0.040
REM <I/s> 0.302 for 80 systematic absences, Orientation as input
REM Formula found by SHELXT: C26 O2 F6
CELL 0.71073 5.3785 20.0791 19.9463 90 92.176 90
ZERR 8 0.0042 0.0161 0.0158 0 0.019 0
LATT 1
SYMM 0.5-X,0.5+Y,0.5-Z
SFAC C H F O
UNIT 104 88 24 8

L.S. 4
PLAN  5
SIZE 0.035 0.037 0.645
TEMP -173.15
CONF
BOND
list 4
MORE -1
BOND $H
fmap 2
acta
REM <olex2.extras>
REM <HklSrc "%.\\mo_2463_CG_0m.hkl">
REM </olex2.extras>

WGHT    0.065100    0.522300
FVAR       0.41371
F1    3    1.077133    0.357704    0.156220    11.00000    0.03322    0.02351 =
         0.04229   -0.00156   -0.00726    0.00523
F2    3    0.732640    0.306114    0.137643    11.00000    0.04271    0.01930 =
         0.04748   -0.00224    0.00275   -0.00396
F3    3    0.930291    0.344447    0.054909    11.00000    0.05422    0.03425 =
         0.03074   -0.00621    0.00336    0.00856
O1    4    1.127263    0.506667    0.188599    11.00000    0.03274    0.01971 =
         0.03545    0.00041    0.00249   -0.00236
C1    1    0.866755    0.358581    0.117597    11.00000    0.03194    0.02305 =
         0.02886   -0.00130   -0.00063   -0.00061
C2    1    0.729714    0.423215    0.122742    11.00000    0.02823    0.02253 =
         0.02651    0.00187   -0.00115    0.00056
C3    1    0.718255    0.452387    0.192431    11.00000    0.02686    0.01915 =
         0.02905   -0.00031   -0.00271    0.00246
AFIX  13
H3    2    0.602360    0.491244    0.188372    11.00000   -1.20000
AFIX   0
C4    1    0.967276    0.480445    0.220939    11.00000    0.02891    0.01365 =
         0.03390   -0.00109   -0.00087    0.00196
C5    1    0.970908    0.469864    0.293983    11.00000    0.02368    0.01786 =
         0.03088   -0.00219   -0.00262    0.00363
C6    1    0.769950    0.430835    0.310802    11.00000    0.02759    0.01879 =
         0.02939   -0.00289   -0.00261    0.00385
C7    1    0.736316    0.415218    0.377658    11.00000    0.02963    0.02446 =
         0.03055    0.00057   -0.00004    0.00304
AFIX  43
H7    2    0.598239    0.389169    0.390264    11.00000   -1.20000
AFIX   0
C8    1    0.909664    0.438593    0.426008    11.00000    0.03731    0.02689 =
         0.02903   -0.00037   -0.00454    0.00631
AFIX  43
H8    2    0.888407    0.428169    0.471894    11.00000   -1.20000
AFIX   0
C9    1    1.112620    0.476787    0.408387    11.00000    0.03349    0.02437 =
         0.03687   -0.00694   -0.00851    0.00467
AFIX  43
H9    2    1.228506    0.491933    0.442145    11.00000   -1.20000
AFIX   0
C10   1    1.146512    0.492802    0.342069    11.00000    0.02753    0.01836 =
         0.03717   -0.00269   -0.00404    0.00205
AFIX  43
H10   2    1.285092    0.518653    0.329456    11.00000   -1.20000
AFIX   0
C11   1    0.619558    0.408347    0.249345    11.00000    0.02652    0.02214 =
         0.03035   -0.00139   -0.00153   -0.00364
AFIX  23
H11A  2    0.439602    0.415870    0.254908    11.00000   -1.20000
H11B  2    0.647716    0.360540    0.240155    11.00000   -1.20000
AFIX   0
C12   1    0.509568    0.432371    0.074574    11.00000    0.03324    0.03460 =
         0.02836    0.00006   -0.00415    0.00233
AFIX  23
H12A  2    0.469503    0.395770    0.042710    11.00000   -1.20000
H12B  2    0.363473    0.456667    0.090844    11.00000   -1.20000
AFIX   0
C13   1    0.741799    0.471189    0.064606    11.00000    0.03901    0.02655 =
         0.03004    0.00484   -0.00058    0.00144
AFIX  23
H13A  2    0.739193    0.519439    0.074764    11.00000   -1.20000
H13B  2    0.845238    0.458533    0.026623    11.00000   -1.20000
AFIX   0

F4    3    0.607607    0.760532    0.184388    11.00000    0.03624    0.02567 =
         0.05565    0.00384   -0.00517   -0.00740
F5    3    0.256000    0.808208    0.163274    11.00000    0.04856    0.01841 =
         0.05031    0.00277    0.00313    0.00411
F6    3    0.458652    0.766697    0.082650    11.00000    0.06000    0.03157 =
         0.03848    0.00765    0.01097   -0.00575
O2    4    0.662863    0.610331    0.229019    11.00000    0.03064    0.02063 =
         0.03762   -0.00227    0.00140    0.00234
C14   1    0.396666    0.755572    0.146420    11.00000    0.03606    0.02496 =
         0.03431    0.00096    0.00296    0.00109
C15   1    0.268246    0.690320    0.155729    11.00000    0.02893    0.02027 =
         0.02970   -0.00092   -0.00009   -0.00058
C16   1    0.253520    0.665590    0.226702    11.00000    0.02796    0.01846 =
         0.02791   -0.00024   -0.00311    0.00047
AFIX  13
H16   2    0.137155    0.626751    0.224201    11.00000   -1.20000
AFIX   0
C17   1    0.497705    0.638254    0.258225    11.00000    0.02597    0.01428 =
         0.03330    0.00181   -0.00028   -0.00110
C18   1    0.487630    0.649374    0.331186    11.00000    0.02504    0.01959 =
         0.03268    0.00043   -0.00190   -0.00240
C19   1    0.286906    0.689698    0.344805    11.00000    0.02281    0.01816 =
         0.03275    0.00009   -0.00324   -0.00162
C20   1    0.234914    0.704806    0.410951    11.00000    0.03081    0.02376 =
         0.02931   -0.00181   -0.00035   -0.00163
AFIX  43
H20   2    0.095366    0.731516    0.420992    11.00000   -1.20000
AFIX   0
C21   1    0.391610    0.679952    0.461871    11.00000    0.03838    0.02527 =
         0.03136    0.00003   -0.00246   -0.00332
AFIX  43
H21   2    0.359330    0.690286    0.507197    11.00000   -1.20000
AFIX   0
C22   1    0.595404    0.640129    0.447828    11.00000    0.03550    0.02822 =
         0.03645    0.00387   -0.00903   -0.00028
AFIX  43
H22   2    0.699985    0.623735    0.483568    11.00000   -1.20000
AFIX   0
C23   1    0.646689    0.624273    0.382283    11.00000    0.02840    0.02386 =
         0.03855    0.00274   -0.00403    0.00176
AFIX  43
H23   2    0.785380    0.597222    0.372287    11.00000   -1.20000
AFIX   0
C24   1    0.150440    0.712163    0.281049    11.00000    0.02889    0.02123 =
         0.02965   -0.00234   -0.00524    0.00289
AFIX  23
H24A  2    0.187032    0.759397    0.271154    11.00000   -1.20000
H24B  2   -0.031564    0.706590    0.284371    11.00000   -1.20000
AFIX   0
C25   1    0.294572    0.638732    0.101533    11.00000    0.04268    0.02410 =
         0.02749   -0.00282    0.00124   -0.00036
AFIX  23
H25A  2    0.401453    0.649749    0.063755    11.00000   -1.20000
H25B  2    0.297360    0.591310    0.115129    11.00000   -1.20000
AFIX   0
C26   1    0.055936    0.675644    0.106382    11.00000    0.03704    0.03230 =
         0.03001    0.00185   -0.00508   -0.00020
AFIX  23
H26A  2   -0.088967    0.651070    0.122983    11.00000   -1.20000
H26B  2    0.015127    0.709510    0.071609    11.00000   -1.20000
AFIX   0
HKLF 4


REM  mo_2463_cg_0m_a.res in P2(1)/n
REM wR2 = 0.164997, GooF = S = 1.03178, Restrained GooF = 1.03178 for all data
REM R1 = 0.057618 for 3294 Fo > 4sig(Fo) and 0.095243 for all 5113 data
REM 307 parameters refined using 0 restraints

END

WGHT      0.0651      0.5223

REM Highest difference peak  0.296,  deepest hole -0.361,  1-sigma level  0.065
Q1    1   0.7578  0.4316  0.1594  11.00000  0.05    0.30
Q2    1   0.3848  0.6657  0.3390  11.00000  0.05    0.27
Q3    1   0.5697  0.4202  0.1067  11.00000  0.05    0.27
Q4    1   0.5214  0.7523  0.2600  11.00000  0.05    0.24
Q5    1   0.7975  0.3965  0.1203  11.00000  0.05    0.24
;
_shelx_res_checksum               33282
_shelx_hkl_file
;
   1   0   0 -2.2610 6.76814   4
   1   0   0 -7.2201 3.67452   1
  -1   0   0 3.18950 2.02418   6
  -1   0   0 1.28236 1.09166   8
   1   0   0 -0.7312 0.70391   7
  -1   0   0 -4.6834 5.31693   1
  -1   0   0 1.53318 1.38703   5
   1   0   0 -0.5586 1.15486   5
   1   0   0 -4.2013 3.36758   2
  -1   0   0 -3.6223 3.18666   3
   1   0   0 -3.2806 3.22539   3
  -1   0   0 -0.7063 7.36132   4
   1   0   0 -0.1371 1.02418   8
   1   0   0 -3.2794 1.57515   6
   2   0   0 509.259 87.1203   5
   2   0   0 472.619 97.7877   1
  -2   0   0 510.663 87.3540   6
  -2   0   0 568.348 96.7887   1
   2   0   0 558.253 91.9435   3
  -2   0   0 521.867 87.2047   5
   2   0   0 524.619 93.1874   2
   2   0   0 484.514 87.1025   8
   2   0   0 559.171 86.9028   7
  -2   0   0 529.361 91.7621   3
   2   0   0 503.210 99.1602   4
  -2   0   0 535.080 101.402   4
   2   0   0 474.019 87.0983   5
   3   0   0 7.88162 10.2963   4
  -3   0   0 -5.1668 8.14035   1
   3   0   0 0.30713 2.08177   8
   3   0   0 5.71030 10.8237   2
   3   0   0 -2.1489 2.26710   5
  -3   0   0 2.72986 5.72977   3
  -3   0   0 0.85478 2.88330   6
   3   0   0 7.31571 9.16881   3
  -3   0   0 -2.9790 5.48847   2
   3   0   0 3.94957 6.92161   2
   3   0   0 11.6292 11.0525   4
  -3   0   0 2.72782 11.4487   4
  -3   0   0 0.53617 2.19345   5
   3   0   0 -1.4356 1.25826   7
   3   0   0 -0.9611 2.21722   5
   3   0   0 0.51912 7.36832   1
   4   0   0 62.0728 10.9215   5
   4   0   0 46.5757 9.59215   7
  -4   0   0 61.4502 11.1809   5
  -4   0   0 63.7632 11.4128   6
   4   0   0 49.3432 10.5789   8
   5   0   0 1.03601 2.53952   7
  -5   0   0 4.41534 4.16704   5
  -5   0   0 -9.5206 3.26934   6
   5   0   0 4.96269 5.37227   5
   6   0   0 94.8187 18.7790   5
  -6   0   0 100.577 19.6639   5
   7   0   0 -1.8341 8.12284   5
  -7   0   0 -3.1972 5.98442   6
  -1  -1   0 335.346 58.5436   8
   1  -1   0 237.241 64.1573   1
  -1  -1   0 360.152 58.8232   6
   1  -1   0 338.616 61.1450   3
   1  -1   0 354.997 58.5142   7
  -1  -1   0 341.174 60.9170   2
  -1  -1   0 376.328 58.5363   7
  -1  -1   0 361.699 64.1987   1
   1  -1   0 285.651 65.3171   4
   1  -1   0 323.384 66.2801   4
   1  -1   0 363.563 58.7672   6
  -1  -1   0 360.637 60.7870   3
   1  -1   0 344.294 62.4524   2
   1  -1   0 329.143 58.6505   8
  -1   1   0 359.026 58.8063   6
   1   1   0 377.252 62.2852   4
   1   1   0 325.785 58.5619   8
   1   1   0 361.163 61.0103   3
  -1   1   0 326.511 60.9487   3
  -1   1   0 367.353 64.4945   1
   1   1   0 339.594 60.5793   2
  -1   1   0 358.737 58.6662   8
  -1   1   0 370.016 62.9788   2
   1   1   0 359.351 58.6925   6
  -1   1   0 350.416 58.7130   5
   1   1   0 338.651 62.1157   1
   1   1   0 340.918 58.4910   7
   1   1   0 384.759 61.7254   4
   1   1   0 310.675 58.5463   5
  -1   1   0 306.139 65.8679   4
  -1   1   0 356.539 58.5028   7
   2  -1   0 63.1644 11.0674   7
  -2  -1   0 76.7085 21.9721   1
   2  -1   0 62.5352 11.5578   5
   2  -1   0 71.7719 24.5580   4
   2  -1   0 54.1343 20.8360   1
  -2  -1   0 29.3485 20.4754   4
  -2  -1   0 65.9230 11.5842   5
   2  -1   0 72.6604 18.1818   3
   2  -1   0 53.7190 11.4327   8
  -2  -1   0 67.4843 12.0503   6
   2  -1   0 50.3847 17.2484   2
   2  -1   0 66.0774 11.6502   5
   2  -1   0 53.1824 19.2533   4
  -2  -1   0 67.9650 17.5729   3
  -2   1   0 53.0253 18.6313   2
   2   1   0 68.9658 18.0503   3
   2   1   0 67.9097 20.1227   4
   2   1   0 64.1417 11.4599   5
   2   1   0 63.2720 19.9245   1
   2   1   0 62.9772 11.3809   5
   2   1   0 60.5004 11.3150   8
  -2   1   0 97.5938 19.2220   3
  -2   1   0 62.6791 12.0213   6
   2   1   0 66.1397 11.0639   7
  -2   1   0 108.191 27.7958   4
  -2   1   0 115.957 27.1266   1
   2   1   0 77.6104 18.1008   2
   2   1   0 86.0107 22.7708   4
  -2   1   0 69.1264 11.7968   5
  -3  -1   0 27.1121 19.1196   4
   3  -1   0 25.4285 5.56561   8
   3  -1   0 27.9861 16.1358   2
   3  -1   0 48.7670 19.2951   1
   3  -1   0 27.5514 15.8515   4
  -3  -1   0 33.2699 6.82930   6
  -3  -1   0 27.4371 18.0452   1
  -3  -1   0 28.3558 5.84840   5
  -3  -1   0 41.4179 13.7861   3
   3  -1   0 31.6318 12.0288   3
   3  -1   0 22.1310 16.5050   4
   3  -1   0 29.1305 14.6165   2
   3  -1   0 23.1763 5.80889   5
   3  -1   0 24.6533 5.00020   7
   3   1   0 21.7907 16.4572   4
   3   1   0 31.7806 5.07585   7
  -3   1   0 51.6664 15.7683   3
  -3   1   0 7.83141 15.7547   1
   3   1   0 24.6705 5.59893   8
   3   1   0 30.3455 13.6627   3
   3   1   0 42.5164 19.2875   4
   3   1   0 21.2343 5.49621   5
   3   1   0 20.8828 5.56145   5
   3   1   0 28.0933 15.2148   1
  -3   1   0 21.0544 5.88689   5
  -3   1   0 6.95988 15.2085   4
   3   1   0 27.4237 17.3910   2
   3   1   0 34.3510 13.3269   2
  -3   1   0 32.8762 6.82722   6
  -3   1   0 18.4114 13.0248   2
  -4  -1   0 3.89198 3.38119   5
   4  -1   0 -0.4984 2.89868   8
   4  -1   0 1.64898 3.75496   5
   4  -1   0 4.11803 1.99934   7
  -4  -1   0 -4.4684 3.05964   6
  -4   1   0 4.68816 3.31051   5
   4   1   0 4.71743 3.84638   5
   4   1   0 4.88152 3.04715   8
   4   1   0 6.83302 2.18246   7
  -4   1   0 6.89122 3.63411   6
   5  -1   0 145.503 27.6066   5
  -5  -1   0 154.507 27.7863   5
   5  -1   0 168.954 26.4036   7
  -5  -1   0 133.308 26.8126   8
  -5  -1   0 148.558 27.9022   6
   5   1   0 200.336 27.9255   5
  -5   1   0 124.826 27.6449   6
  -5   1   0 137.274 27.6854   5
   5   1   0 166.320 26.3578   7
  -5   1   0 130.196 27.0468   8
  -6  -1   0 52.7543 11.4908   6
  -6  -1   0 66.2958 16.3935   5
   6  -1   0 40.5866 10.5979   7
   6  -1   0 36.4663 11.5395   5
   6   1   0 48.6208 10.8186   5
  -6   1   0 46.1544 11.3746   6
  -6   1   0 44.1895 11.2932   5
  -7  -1   0 -2.1466 6.21727   6
   7  -1   0 -2.3111 8.51124   5
  -7   1   0 -0.7310 6.58856   6
   7   1   0 1.35728 7.89405   5
  -1  -2   0 3508.34 575.055   7
   1  -2   0 3367.34 581.475   4
  -1  -2   0 3449.60 575.052   8
  -1  -2   0 3178.99 576.399   2
  -1  -2   0 3442.15 577.541   1
   1  -2   0 3211.10 575.078   7
   1  -2   0 3347.97 575.278   5
   1  -2   0 3449.68 579.551   2
   1  -2   0 3385.04 581.476   1
   1  -2   0 3192.60 575.224   5
  -1  -2   0 3498.58 575.198   6
   1  -2   0 3209.30 579.224   3
   1  -2   0 3677.93 575.320   6
   1  -2   0 3397.62 582.389   4
   1  -2   0 3224.00 575.236   8
   1   2   0 3576.12 575.200   6
   1   2   0 3515.03 576.137   2
  -1   2   0 3575.72 586.015   4
  -1   2   0 3488.32 575.343   6
   1   2   0 3388.26 576.940   4
   1   2   0 3596.96 577.664   3
  -1   2   0 3420.61 581.516   1
   1   2   0 3488.15 575.102   7
  -1   2   0 3389.69 578.217   3
   1   2   0 3445.06 577.421   1
   1   2   0 3371.99 576.254   4
   1   2   0 3630.74 575.037   5
  -1   2   0 3682.34 575.088   7
  -1   2   0 3484.74 575.239   8
  -1   2   0 3038.66 575.252   5
   1   2   0 3141.65 575.068   8
  -1   2   0 3482.02 579.582   2
   2  -2   0 5.32209 10.1601   1
   2  -2   0 27.3399 10.0747   3
  -2  -2   0 7.35303 6.49364   3
   2  -2   0 6.97516 2.51333   5
   2  -2   0 2.65052 1.96400   8
   2  -2   0 14.3983 12.9132   4
  -2  -2   0 3.36352 4.93852   2
  -2  -2   0 3.33652 10.5873   4
   2  -2   0 5.65513 1.50592   7
   2  -2   0 13.9602 8.11887   2
  -2  -2   0 7.69244 2.14411   5
  -2  -2   0 4.51473 2.66421   6
   2  -2   0 11.0713 11.5727   4
  -2  -2   0 -7.1979 5.93191   1
   2   2   0 7.66572 8.29651   4
  -2   2   0 30.6807 15.9016   1
   2   2   0 0.51053 1.63226   5
   2   2   0 3.54502 1.38105   7
   2   2   0 3.56269 6.94794   3
  -2   2   0 6.75015 14.7924   4
   2   2   0 -0.0976 1.59537   8
   2   2   0 14.6692 7.78235   4
  -2   2   0 -0.6152 9.04239   2
  -2   2   0 11.1994 6.70765   3
  -2   2   0 6.91230 2.97754   6
  -2   2   0 14.6228 3.05915   5
   2   2   0 23.3133 9.56886   1
   2   2   0 3.16699 1.86504   5
   2   2   0 0.84483 5.20110   2
   3  -2   0 259.843 56.8905   4
   3  -2   0 229.796 57.0847   2
   3  -2   0 208.317 33.9027   7
   3  -2   0 184.696 34.3084   8
  -3  -2   0 229.530 51.9019   4
   3  -2   0 136.400 49.0217   4
  -3  -2   0 199.138 47.2597   1
   3  -2   0 187.019 34.3909   5
  -3  -2   0 210.349 34.3124   5
  -3  -2   0 206.459 34.6328   6
  -3  -2   0 183.146 40.9550   3
   3  -2   0 142.598 41.4191   3
   3  -2   0 159.783 46.3490   2
  -3  -2   0 200.836 44.6478   2
   3  -2   0 211.774 56.1997   1
   3   2   0 254.038 44.7843   2
   3   2   0 204.759 43.5512   3
   3   2   0 198.041 46.8308   4
  -3   2   0 94.0158 44.2879   4
  -3   2   0 218.345 34.5726   5
   3   2   0 187.123 45.3510   1
   3   2   0 168.589 34.0768   5
   3   2   0 207.766 48.1919   2
   3   2   0 212.162 34.2363   8
  -3   2   0 338.192 63.1174   1
   3   2   0 214.680 33.8839   7
   3   2   0 118.382 40.3698   4
  -3   2   0 219.742 34.9276   6
  -3   2   0 216.404 44.2306   3
  -3   2   0 186.591 45.7186   2
  -4  -2   0 2.30204 3.27800   5
  -4  -2   0 9.46093 3.96701   6
   4  -2   0 2.52893 3.26767   8
   4  -2   0 9.28417 2.49863   7
   4   2   0 7.30314 4.33332   5
  -4   2   0 5.51744 3.70862   6
   4   2   0 5.46945 3.13579   8
   4   2   0 7.91171 3.16829   5
   4   2   0 6.66971 2.35468   7
   5  -2   0 165.648 27.1091   7
   5  -2   0 160.161 28.3990   5
  -5  -2   0 132.486 28.1075   6
  -5  -2   0 167.132 28.5644   5
   5   2   0 161.768 27.0390   7
  -5   2   0 133.718 28.6155   6
  -5   2   0 146.079 28.4980   5
   5   2   0 162.054 27.8014   5
   6  -2   0 31.2484 14.2610   5
   6  -2   0 32.8124 6.84841   7
  -6  -2   0 14.6818 8.12792   6
  -6   2   0 25.3485 9.22004   6
   6   2   0 37.1477 8.62481   5
  -6   2   0 46.6192 9.94685   5
  -7  -2   0 12.3971 6.91962   6
   7  -2   0 5.39737 8.97564   5
   7   2   0 31.4947 8.36833   5
  -7   2   0 14.3264 8.62245   6
   0  -3   0 0.06258 0.71908   8
   0  -3   0 -0.1838 1.14876   1
   0  -3   0 -0.6977 0.85183   6
   0  -3   0 -0.5089 0.96611   5
   0  -3   0 -3.3372 3.45806   4
   0   3   0 -4.5489 3.23284   1
   0   3   0 -0.0516 1.01853   5
   0   3   0 -0.4599 0.86686   6
   1  -3   0 531.444 102.534   4
  -1  -3   0 566.353 95.3439   8
   1  -3   0 623.344 104.197   4
  -1  -3   0 529.851 98.4931   3
   1  -3   0 503.728 95.6105   5
   1  -3   0 549.504 95.6098   8
   1  -3   0 540.264 107.354   2
  -1  -3   0 581.078 96.5267   2
  -1  -3   0 547.399 97.2859   1
   1  -3   0 564.454 95.4431   7
   1  -3   0 633.366 103.778   1
   1  -3   0 562.657 95.6768   5
  -1  -3   0 580.692 95.5077   6
  -1  -3   0 571.110 95.4046   7
   1   3   0 575.590 96.3826   2
   1   3   0 567.241 97.1374   1
  -1   3   0 570.364 99.2917   3
  -1   3   0 559.794 95.6815   5
  -1   3   0 576.585 95.6380   8
  -1   3   0 561.405 95.7369   6
  -1   3   0 605.451 101.719   2
   1   3   0 620.942 99.0282   3
   1   3   0 516.831 95.3983   7
  -1   3   0 668.622 104.799   1
  -1   3   0 577.253 105.119   4
   1   3   0 541.696 95.3673   8
   1   3   0 577.875 95.3425   5
  -1   3   0 637.432 95.4535   7
   2  -3   0 24.0411 5.92236   5
  -2  -3   0 23.0564 5.52312   5
   2  -3   0 21.0682 10.2645   3
   2  -3   0 22.8816 5.85399   8
  -2  -3   0 36.9520 12.6127   1
   2  -3   0 20.3834 15.2000   4
   2  -3   0 39.2767 20.2349   4
  -2  -3   0 27.9950 6.20815   6
   2  -3   0 32.5988 5.46907   7
   2  -3   0 24.3407 12.2159   2
  -2  -3   0 31.6577 12.7998   4
   2  -3   0 26.7896 14.7119   1
  -2  -3   0 25.4931 10.6738   3
  -2  -3   0 34.7186 10.5635   2
   2   3   0 36.2795 5.47570   7
  -2   3   0 21.7116 6.00927   5
   2   3   0 35.2557 5.47935   5
  -2   3   0 19.0832 12.0869   2
   2   3   0 24.2736 10.8740   4
  -2   3   0 47.8462 21.8728   4
  -2   3   0 46.7908 13.9150   3
   2   3   0 31.0283 5.59514   5
   2   3   0 18.4847 8.72985   4
  -2   3   0 39.8317 6.92416   6
   2   3   0 47.1034 13.3528   1
   2   3   0 36.6160 12.2472   3
   2   3   0 30.1535 5.58783   8
  -2   3   0 42.9900 19.1050   1
   2   3   0 36.5600 9.48489   2
  -3  -3   0 135.494 22.5492   6
   3  -3   0 136.740 21.7791   7
   3  -3   0 259.490 54.8589   4
   3  -3   0 155.062 34.3833   3
   3  -3   0 74.8191 33.6561   4
   3  -3   0 123.379 22.2828   8
  -3  -3   0 127.336 29.9457   3
  -3  -3   0 129.308 37.9890   4
  -3  -3   0 116.988 22.1075   5
  -3  -3   0 137.435 32.5740   2
   3  -3   0 122.060 22.6682   5
   3  -3   0 170.306 39.3746   2
   3  -3   0 60.3235 33.7181   2
  -3  -3   0 170.863 38.4488   1
   3   3   0 179.805 37.4102   2
   3   3   0 119.998 30.8344   3
   3   3   0 126.547 21.7102   7
  -3   3   0 103.619 34.1368   2
   3   3   0 130.525 33.0323   1
   3   3   0 100.669 29.0208   4
  -3   3   0 176.032 46.2548   1
   3   3   0 140.343 29.7400   2
   3   3   0 97.0829 22.0787   5
   3   3   0 126.721 21.8142   5
  -3   3   0 148.860 43.7375   4
  -3   3   0 148.035 22.5734   5
   3   3   0 163.505 34.9682   4
  -3   3   0 152.792 32.7843   3
   3   3   0 120.602 22.0094   8
  -3   3   0 163.034 24.0279   6
   4  -3   0 11.5784 2.92154   7
   4  -3   0 1.45148 3.96722   5
  -4  -3   0 6.77668 3.54514   5
  -4  -3   0 13.4703 4.09156   6
   4  -3   0 5.18168 3.63987   8
   4   3   0 8.24747 3.17368   5
   4   3   0 10.1721 2.79445   7
  -4   3   0 8.76441 4.03516   6
  -4   3   0 7.74093 3.90644   5
   4   3   0 7.66036 4.13097   5
   4   3   0 10.3557 3.46201   8
   5  -3   0 46.0959 7.86479   7
  -5  -3   0 30.2632 8.72047   6
   5  -3   0 49.3135 9.92038   5
  -5  -3   0 26.1821 8.44571   5
  -5   3   0 42.3617 9.80057   6
   5   3   0 45.2688 7.77439   7
  -5   3   0 42.7245 9.96887   5
   5   3   0 30.2579 8.84123   5
  -5   3   0 37.3548 8.81034   8
   6  -3   0 2.90945 7.02003   5
  -6  -3   0 -1.4024 5.04177   6
   6  -3   0 -0.7515 3.02255   7
  -6   3   0 4.42828 5.70870   5
   6   3   0 3.31241 5.76336   5
  -6   3   0 -0.9368 5.14455   6
  -7  -3   0 7.95606 7.40832   6
   7  -3   0 32.0234 10.0182   5
  -7   3   0 20.4483 8.92692   6
   7   3   0 26.8003 8.33689   5
   0  -4   0 64.1270 10.7352   5
   0  -4   0 108.370 20.0560   4
   0  -4   0 70.1661 10.7191   5
   0  -4   0 63.9608 10.6239   6
   0  -4   0 52.8473 17.0707   4
   0   4   0 53.2188 10.5730   8
   0   4   0 59.8741 10.6209   6
   0   4   0 60.4325 17.5779   1
  -1  -4   0 67.6056 11.6322   6
   1  -4   0 69.4265 21.0341   2
  -1  -4   0 68.2033 11.4221   5
  -1  -4   0 97.6862 15.3708   1
   1  -4   0 61.7479 11.9220   5
  -1  -4   0 69.7296 17.2096   3
  -1  -4   0 76.6541 14.1346   4
  -1  -4   0 68.4297 13.6614   2
   1  -4   0 71.0315 24.3153   4
   1  -4   0 67.4651 11.9073   8
   1  -4   0 99.6839 25.3337   4
   1  -4   0 73.7719 22.9439   1
  -1   4   0 76.9621 20.5582   2
   1   4   0 61.8308 11.5231   7
  -1   4   0 79.6039 26.0101   4
  -1   4   0 73.3591 23.8200   1
  -1   4   0 82.4246 12.3792   6
  -1   4   0 92.7043 20.1823   3
  -1   4   0 65.6664 11.9128   8
   1   4   0 63.5220 11.3821   8
   1   4   0 95.4747 15.4569   1
  -1   4   0 72.4188 12.2174   5
   1   4   0 45.8359 16.2021   3
   1   4   0 63.2087 11.6191   6
   2  -4   0 -3.6895 9.02914   2
   2  -4   0 -2.2582 6.67921   2
   2  -4   0 2.25169 1.29271   7
   2  -4   0 -3.7076 6.73603   1
   2  -4   0 -3.4088 1.49578   8
   2  -4   0 7.26032 15.5083   4
   2  -4   0 -1.0728 2.00463   5
  -2  -4   0 5.17457 7.20627   1
  -2  -4   0 -0.7370 3.17575   4
  -2  -4   0 -1.3459 2.01026   6
  -2  -4   0 -3.3931 4.52533   2
   2  -4   0 4.13464 8.91325   4
   2  -4   0 5.23647 6.72996   3
  -2  -4   0 3.60237 7.85360   3
  -2   4   0 -3.8896 2.33358   6
   2   4   0 0.50308 1.23589   8
   2   4   0 5.05056 4.35971   4
   2   4   0 -2.5296 4.90831   3
   2   4   0 0.06931 1.23610   5
   2   4   0 -1.4172 0.98047   5
  -2   4   0 -3.6732 9.57110   4
  -2   4   0 7.95465 8.10615   3
  -2   4   0 0.82511 7.61000   1
   2   4   0 8.22056 4.40599   4
   2   4   0 1.85004 1.12757   7
  -2   4   0 -2.8785 1.86304   5
  -2   4   0 4.39598 9.05885   2
   2   4   0 0.81977 3.41101   2
   2   4   0 -1.4117 4.60587   1
   3  -4   0 4.56813 2.71056   8
  -3  -4   0 3.08312 2.21147   5
   3  -4   0 6.30757 3.24303   5
   3  -4   0 5.07258 1.90303   7
  -3   4   0 8.96151 3.21203   5
   3   4   0 5.29456 1.72499   7
  -3   4   0 15.4322 4.54889   6
   3   4   0 4.35991 2.22112   8
   3   4   0 2.91798 1.72747   5
  -4  -4   0 3.34475 3.16772   5
   4  -4   0 2.81423 3.35470   8
   4  -4   0 5.30117 5.39368   5
  -4  -4   0 2.63383 2.89476   6
   4  -4   0 5.48052 2.30592   7
   4   4   0 4.34283 2.09029   7
  -4   4   0 4.98753 3.72952   5
   4   4   0 6.31999 3.63792   5
   4   4   0 5.12478 2.27976   5
   4   4   0 1.40428 2.90805   8
   5  -4   0 23.0286 7.71976   5
  -5  -4   0 38.1625 7.58629   5
  -5  -4   0 31.8519 7.48884   6
   5  -4   0 15.6036 5.53902   7
  -5   4   0 36.7168 7.37109   8
  -5   4   0 30.5411 8.09767   5
   5   4   0 30.0980 5.94055   7
  -5   4   0 33.4164 7.87576   6
   5   4   0 23.2778 8.51282   5
   6  -4   0 1.67199 3.14804   7
   6  -4   0 -5.5906 6.54616   5
  -6  -4   0 1.68731 4.90645   6
   6   4   0 -4.1795 5.52697   5
  -6   4   0 9.50524 6.26115   6
  -6   4   0 9.18272 6.29530   5
   6   4   0 0.02838 3.38802   7
   0  -5   0 -6.3559 5.20058   4
   0  -5   0 -0.1171 2.80045   1
   0  -5   0 -4.6813 1.17850   6
   0  -5   0 -0.5790 1.53924   5
   0  -5   0 2.58173 8.41019   4
   0   5   0 0.58543 1.11837   8
   0   5   0 1.87375 1.39384   8
   0   5   0 0.16628 1.28205   6
   0   5   0 -3.9969 6.26491   1
  -1  -5   0 3019.01 514.820   2
   1  -5   0 3133.73 512.393   8
   1  -5   0 2998.61 521.578   1
  -1  -5   0 2868.93 516.498   3
   1  -5   0 3021.91 521.397   4
  -1  -5   0 2986.28 514.229   4
   1  -5   0 3005.51 512.379   5
   1  -5   0 3175.96 522.938   4
  -1  -5   0 3167.33 512.108   6
   1  -5   0 3059.67 521.762   2
   1  -5   0 3135.26 519.192   2
  -1  -5   0 3008.62 514.225   1
   1   5   0 2858.77 512.146   7
  -1   5   0 3000.89 512.461   5
   1   5   0 3007.44 516.735   3
  -1   5   0 2813.23 512.410   6
   1   5   0 2903.86 512.043   8
  -1   5   0 3138.40 522.914   4
  -1   5   0 3236.51 512.435   8
   1   5   0 3167.53 512.114   6
  -1   5   0 3272.13 519.161   2
  -1   5   0 3143.94 521.801   1
   2  -5   0 28.3682 16.6154   4
   2  -5   0 18.2038 15.5843   2
   2  -5   0 -1.9178 7.97661   4
   2  -5   0 -4.0074 5.90483   2
   2  -5   0 -0.7006 1.99869   5
  -2  -5   0 0.81069 2.33403   6
   2  -5   0 -0.1398 1.21966   7
   2  -5   0 -6.6622 5.67329   1
  -2  -5   0 10.9511 7.93312   3
   2  -5   0 6.31599 2.25515   8
  -2  -5   0 -5.5353 2.58204   2
  -2  -5   0 1.46376 5.31318   1
  -2   5   0 9.61662 14.8836   1
  -2   5   0 -3.4418 1.84961   5
   2   5   0 -0.9900 1.00464   5
   2   5   0 -1.5921 1.15717   7
  -2   5   0 -4.4553 5.04686   3
  -2   5   0 1.41432 2.54717   6
   2   5   0 -3.6051 4.43691   1
   2   5   0 5.09544 4.21506   2
   2   5   0 1.09595 1.10688   8
  -2   5   0 3.34966 8.76375   2
   2   5   0 7.05655 7.08277   3
  -2   5   0 24.9628 17.9993   4
   3  -5   0 26.1515 6.12609   5
   3  -5   0 29.9202 5.18225   7
  -3  -5   0 22.1063 5.25979   5
  -3  -5   0 27.4122 6.17193   6
   3  -5   0 20.9934 5.96660   8
   3   5   0 30.5525 5.12477   7
   3   5   0 24.2857 5.13718   5
   3   5   0 22.2460 4.82503   5
  -3   5   0 33.5508 6.38439   5
  -3   5   0 28.8003 6.92439   6
   3   5   0 27.9205 5.25303   8
   4  -5   0 0.42346 1.95874   7
  -4  -5   0 -2.1609 2.68585   5
  -4  -5   0 -0.8530 2.55862   6
   4  -5   0 2.47232 3.94849   5
   4   5   0 0.95935 1.74106   7
   4   5   0 2.63496 1.85335   5
   4   5   0 2.78799 2.64987   8
   4   5   0 3.57938 3.06414   5
  -4   5   0 -3.2401 3.19179   6
  -4   5   0 -3.1444 3.12699   5
  -4   5   0 2.91389 3.10089   8
  -5  -5   0 -0.3700 3.92765   6
  -5  -5   0 -1.9321 3.56110   5
   5  -5   0 3.59221 5.32295   5
   5  -5   0 2.17150 2.69533   7
   5   5   0 2.70970 2.46651   7
  -5   5   0 5.77440 4.17677   8
   5   5   0 1.06083 4.05903   5
  -5   5   0 10.8540 5.25918   6
  -5   5   0 -4.9657 4.33884   5
  -6  -5   0 0.35338 4.84597   6
   6  -5   0 6.60229 7.25278   5
   6  -5   0 14.1615 3.98624   7
   6   5   0 5.03667 3.52969   7
  -6   5   0 7.51906 6.09308   5
  -6   5   0 3.28215 6.16327   6
   0  -6   0 1725.60 271.645   5
   0  -6   0 1316.81 277.166   1
   0  -6   0 1638.15 278.111   4
   0  -6   0 1523.20 277.871   4
   0  -6   0 1712.53 271.534   6
   0   6   0 1660.85 271.653   8
   0   6   0 1573.02 278.017   1
   0   6   0 1551.22 271.532   6
   0   6   0 1552.82 271.552   8
  -1  -6   0 2451.94 397.786   2
   1  -6   0 2337.62 399.792   2
   1  -6   0 2458.19 403.405   2
  -1  -6   0 2344.72 397.996   3
   1  -6   0 2347.26 392.784   5
  -1  -6   0 2331.60 395.250   1
  -1  -6   0 2304.03 395.611   1
   1  -6   0 2335.45 404.205   4
   1  -6   0 2344.92 403.139   4
   1  -6   0 2408.59 403.409   1
   1   6   0 2271.50 392.411   8
  -1   6   0 2388.60 392.858   5
  -1   6   0 2524.32 404.740   4
  -1   6   0 2422.62 392.835   8
  -1   6   0 2314.06 399.526   2
  -1   6   0 2237.51 392.811   6
   1   6   0 2309.75 397.920   3
   1   6   0 2239.59 392.536   7
  -1   6   0 2324.01 403.395   1
  -1   6   0 2245.64 392.698   8
  -2  -6   0 4.95175 4.40672   1
  -2  -6   0 1.55046 5.69230   4
  -2  -6   0 7.27993 4.64843   2
   2  -6   0 2.37501 2.03231   8
  -2  -6   0 -4.1849 4.80713   3
   2  -6   0 7.32277 11.5780   2
   2  -6   0 10.7360 11.7176   4
   2  -6   0 4.52953 15.8828   4
  -2  -6   0 -0.0886 1.06408   5
   2  -6   0 20.6676 16.9135   2
   2  -6   0 14.4099 11.6787   1
  -2  -6   0 3.79099 2.09094   6
   2   6   0 -1.5002 1.01056   8
  -2   6   0 18.5169 15.7966   4
  -2   6   0 -3.3700 7.48306   3
  -2   6   0 -5.2656 5.44626   2
   2   6   0 12.2007 8.67679   3
   2   6   0 -0.9072 1.08459   7
  -2   6   0 -2.0852 1.94446   5
   2   6   0 6.98305 5.06928   1
  -2   6   0 -6.0867 6.35934   1
  -3  -6   0 8.24528 3.40206   6
   3  -6   0 10.5768 2.47689   7
   3  -6   0 5.37436 3.29795   8
   3  -6   0 11.5282 3.58748   5
  -3   6   0 8.05726 3.75632   5
   3   6   0 6.16698 2.09373   5
   3   6   0 6.81191 2.29614   8
   3   6   0 7.97763 2.25346   7
  -3   6   0 5.78420 4.34385   6
  -4  -6   0 19.8909 4.47569   5
  -4  -6   0 5.25463 4.16928   6
   4  -6   0 4.61875 5.03246   5
   4  -6   0 18.2480 3.86401   7
   4   6   0 24.0880 4.07321   5
  -4   6   0 14.5421 5.36172   5
  -4   6   0 18.3986 4.88604   8
  -4   6   0 5.64535 4.72925   6
   4   6   0 12.4222 3.64210   7
   4   6   0 18.2211 3.33092   5
   4   6   0 16.6592 4.10842   8
   5  -6   0 23.9392 8.02977   5
  -5  -6   0 27.6953 7.67223   6
   5  -6   0 29.1013 6.16652   7
  -5  -6   0 26.4989 7.00977   5
  -5   6   0 27.7496 8.19853   6
  -5   6   0 25.5653 8.34303   5
  -5   6   0 25.0234 7.33252   8
   5   6   0 32.1239 6.44404   5
   5   6   0 32.7863 6.24828   7
  -6  -6   0 -3.1856 4.25655   6
   6  -6   0 5.74182 7.20487   5
   6   6   0 3.40197 4.29847   5
  -6   6   0 -4.4833 5.50921   5
   6   6   0 -0.5199 2.95196   7
  -6   6   0 1.38109 6.19345   6
   0  -7   0 1.73128 4.20642   2
   0  -7   0 -7.8336 5.02324   4
   0  -7   0 0.49791 7.53396   1
   0  -7   0 -0.5264 2.18758   5
   0  -7   0 -7.7546 6.03436   4
   0   7   0 2.47811 8.19161   1
   0   7   0 -1.9474 1.52543   6
   0   7   0 -0.7644 0.96537   8
   0   7   0 0.24225 1.63990   8
   1  -7   0 41.7262 18.5583   1
  -1  -7   0 36.7578 13.0795   1
   1  -7   0 43.0076 7.50246   5
  -1  -7   0 37.5445 11.1891   1
   1  -7   0 57.4150 23.9651   4
   1  -7   0 48.1804 17.4116   2
   1  -7   0 42.6485 20.4990   2
  -1  -7   0 18.4796 10.7177   2
   1  -7   0 66.3339 24.6732   4
  -1   7   0 111.882 29.4503   4
  -1   7   0 39.8544 7.62937   6
   1   7   0 40.2352 6.86696   7
   1   7   0 18.6848 11.8452   3
   1   7   0 36.8246 6.55841   8
  -1   7   0 35.3790 7.38280   8
  -1   7   0 47.4980 21.3842   1
  -1   7   0 36.2323 7.33692   5
  -1   7   0 39.2614 7.20652   8
   2  -7   0 126.801 43.4630   4
   2  -7   0 88.5329 32.2798   4
  -2  -7   0 99.4250 15.5073   6
  -2  -7   0 86.7140 15.1304   5
   2  -7   0 120.179 35.1937   2
  -2  -7   0 91.1909 19.4836   4
   2  -7   0 45.3791 23.2449   2
   2  -7   0 61.7000 27.1043   1
  -2  -7   0 103.191 19.1517   2
  -2  -7   0 135.389 21.7290   1
  -2  -7   0 104.265 25.1625   3
   2  -7   0 94.7174 16.1820   5
   2  -7   0 96.9330 16.2520   8
  -2   7   0 55.6439 25.1942   2
   2   7   0 80.0573 15.2985   7
  -2   7   0 79.5201 31.6636   1
  -2   7   0 82.6162 16.5043   6
  -2   7   0 98.4522 34.9451   4
  -2   7   0 101.103 15.7900   8
   2   7   0 83.2558 15.1180   8
   2   7   0 86.8867 18.9078   1
   2   7   0 87.3598 15.5700   6
   2   7   0 56.7911 21.8631   3
  -2   7   0 182.432 34.3777   3
  -2   7   0 93.1555 16.4507   5
  -3  -7   0 22.6365 4.68578   6
   3  -7   0 21.5417 4.83652   5
   3   7   0 14.2623 3.17748   8
  -3   7   0 4.90505 3.69771   8
  -3   7   0 16.9572 4.78144   5
  -3   7   0 31.7788 6.38479   6
   3   7   0 11.5955 3.12454   7
  -4  -7   0 206.921 38.6764   6
   4  -7   0 240.206 39.4753   5
  -4   7   0 234.097 39.0138   8
   4   7   0 234.814 38.3380   7
  -4   7   0 254.459 39.7200   5
  -4   7   0 175.193 39.3791   6
  -5  -7   0 4.36713 4.55769   6
   5  -7   0 0.95105 5.59295   5
  -5   7   0 9.70271 6.66294   8
   5   7   0 3.49303 3.17040   7
   5   7   0 9.03846 2.47143   5
  -5   7   0 7.27787 5.06885   6
   5   7   0 14.4990 3.07817   5
  -5   7   0 11.8874 5.74692   5
  -6  -7   0 6.99173 5.08539   6
   6  -7   0 16.6111 7.66371   5
  -6   7   0 7.86009 6.27530   5
  -6   7   0 9.68984 6.98413   6
   6   7   0 7.44654 3.79630   7
   0  -8   0 26.8956 5.53965   6
   0  -8   0 47.2637 16.6125   4
   0  -8   0 24.5083 13.7953   1
   0  -8   0 40.9797 6.17790   5
   0  -8   0 23.2428 11.0293   2
   0   8   0 18.9478 13.7042   1
   0   8   0 24.7643 5.66017   8
   0   8   0 31.4375 5.56139   8
   1  -8   0 5.78014 8.91206   2
  -1  -8   0 -2.6302 6.50998   2
   1  -8   0 6.14284 14.1928   4
   1  -8   0 16.6504 15.2098   2
   1  -8   0 1.21078 9.61547   4
  -1  -8   0 1.08836 4.36775   1
   1  -8   0 30.2863 14.9164   1
  -1  -8   0 0.41326 5.91059   1
   1  -8   0 -0.4803 2.06439   5
  -1   8   0 0.02869 2.08811   8
  -1   8   0 -1.2140 1.40298   8
  -1   8   0 10.6965 12.8764   4
  -1   8   0 2.07444 2.39939   6
   1   8   0 9.60266 10.3175   3
   1   8   0 0.17461 1.34926   7
  -1   8   0 -2.4929 6.76180   1
   1   8   0 0.55185 0.80841   8
  -2  -8   0 1379.78 244.995   5
   2  -8   0 1463.53 262.065   4
   2  -8   0 1439.08 264.317   4
   2  -8   0 1454.00 261.238   2
   2  -8   0 1511.61 257.439   2
  -2  -8   0 1438.74 247.632   1
  -2  -8   0 1501.31 245.143   6
  -2  -8   0 1325.62 247.721   4
   2  -8   0 1377.88 245.557   5
  -2  -8   0 1399.09 247.184   2
   2  -8   0 1613.90 262.033   1
  -2   8   0 1547.98 257.280   2
  -2   8   0 1399.76 245.699   5
   2   8   0 1427.31 245.139   6
  -2   8   0 1573.25 245.527   8
  -2   8   0 1516.63 264.922   4
  -2   8   0 1502.31 245.805   6
  -2   8   0 1883.87 257.688   3
   2   8   0 1424.76 252.806   3
  -2   8   0 1503.78 262.705   1
  -3  -8   0 6.77833 2.13435   5
   3  -8   0 5.56265 3.83037   5
  -3  -8   0 6.80928 2.22328   6
  -3   8   0 4.70085 3.28246   6
   3   8   0 5.20348 2.08836   7
   3   8   0 3.49292 1.70064   8
  -3   8   0 3.04875 3.33494   5
  -3   8   0 2.22643 2.82583   8
   4  -8   0 786.019 123.752   5
  -4  -8   0 619.340 122.830   6
  -4   8   0 860.431 123.452   8
   4   8   0 718.807 122.693   7
  -4   8   0 822.493 123.954   5
  -4   8   0 623.406 123.378   6
  -5  -8   0 17.4387 6.21688   6
   5  -8   0 25.6824 8.50562   5
  -5   8   0 39.7799 8.82578   5
  -5   8   0 36.9449 8.41567   6
  -5   8   0 29.7500 7.36124   8
   5   8   0 23.8882 5.73181   7
  -6  -8   0 87.5772 18.2510   6
   6  -8   0 110.118 19.9040   5
  -6   8   0 112.106 20.2552   5
  -6   8   0 76.3477 19.6251   6
   6   8   0 100.632 17.6245   7
   0  -9   0 -1.3433 6.40173   4
   0  -9   0 6.74676 13.4731   4
   0  -9   0 3.93606 6.08070   2
   0  -9   0 -2.6633 1.85914   5
   0  -9   0 1.44552 1.36960   6
   0  -9   0 -9.3645 4.95854   1
   0   9   0 -2.2969 1.63297   8
   0   9   0 10.3241 9.56089   1
   0   9   0 4.24241 1.86407   8
   0   9   0 -2.9379 1.49942   6
   1  -9   0 96.2784 35.3738   1
   1  -9   0 109.534 20.0527   5
  -1  -9   0 124.950 28.4169   2
   1  -9   0 98.8826 36.9957   4
  -1  -9   0 86.2340 24.9441   1
   1  -9   0 156.384 40.0653   2
   1  -9   0 120.925 35.9303   4
  -1  -9   0 138.400 29.2266   1
   1  -9   0 172.718 41.6344   2
  -1   9   0 94.9659 33.2829   1
  -1   9   0 115.460 20.1510   8
  -1   9   0 117.633 20.1897   6
   1   9   0 152.198 33.6497   3
  -2  -9   0 147.007 23.2113   2
  -2  -9   0 124.190 22.0730   1
   2  -9   0 154.340 38.1332   2
   2  -9   0 199.208 54.1325   4
   2  -9   0 145.583 43.0662   1
   2  -9   0 190.583 47.2022   4
   2  -9   0 143.702 42.2086   2
  -2  -9   0 109.759 21.9563   1
  -2  -9   0 122.732 29.9946   3
   2  -9   0 119.735 18.5447   5
  -2  -9   0 87.3622 17.1745   5
  -2  -9   0 121.994 22.6317   4
  -2   9   0 176.079 47.9789   4
  -2   9   0 108.785 39.5062   1
  -2   9   0 155.273 35.6382   3
   2   9   0 97.8015 17.1532   8
   2   9   0 151.376 32.4059   3
  -2   9   0 102.265 18.5360   5
  -2   9   0 139.753 19.3481   6
  -2   9   0 110.486 17.9396   8
   2   9   0 89.0020 17.3899   7
  -3  -9   0 2.61752 1.75057   5
  -3  -9   0 -1.4062 1.73144   6
   3  -9   0 0.34630 3.43943   5
  -3   9   0 -3.0182 3.01895   5
   3   9   0 2.71523 1.79617   7
   3   9   0 -0.9749 1.26485   8
  -3   9   0 -1.8237 2.56790   8
  -3   9   0 1.24121 2.70604   6
   4  -9   0 9.48554 5.62223   5
  -4  -9   0 4.64195 3.14464   6
  -4  -9   0 11.6367 3.42185   5
  -4   9   0 11.0936 4.78235   6
   4   9   0 7.43427 2.99155   7
  -4   9   0 16.6255 4.88947   8
  -5  -9   0 -2.0084 3.47905   6
   5  -9   0 11.6176 6.65141   5
  -5   9   0 -1.4839 4.73168   5
  -5   9   0 5.75138 4.57426   8
  -5   9   0 13.2753 5.47974   6
   5   9   0 5.63861 3.68016   7
  -6  -9   0 7.91551 4.83362   6
   6  -9   0 -1.9975 7.62618   5
  -6   9   0 3.96681 6.58809   6
   6   9   0 2.96204 3.58846   7
  -6   9   0 -2.5044 5.80748   5
   0 -10   0 44.4934 21.0197   1
   0 -10   0 30.2361 5.90697   6
   0 -10   0 26.6410 16.3862   4
   0 -10   0 36.1139 6.53541   5
   0 -10   0 40.7653 14.7106   2
   0  10   0 30.0327 6.32984   8
   0  10   0 31.2902 6.17928   6
   0  10   0 32.2464 5.97760   8
   0  10   0 28.5357 15.1840   1
   1 -10   0 676.769 136.837   1
   1 -10   0 879.640 143.733   2
   1 -10   0 847.354 146.656   4
   1 -10   0 917.468 145.429   4
   1 -10   0 747.732 116.126   5
  -1 -10   0 643.979 121.237   1
  -1 -10   0 724.333 123.533   1
  -1 -10   0 699.623 122.368   2
  -1 -10   0 643.721 122.035   4
   1 -10   0 727.196 133.769   2
   1  10   0 707.501 125.483   3
  -1  10   0 680.735 135.335   1
  -1  10   0 683.585 115.951   8
   1  10   0 672.564 115.609   8
   1  10   0 619.179 115.735   8
  -1  10   0 670.896 116.133   8
   1  10   0 691.024 115.817   7
  -1  10   0 709.220 116.101   6
   2 -10   0 1499.02 250.378   5
   2  10   0 1409.94 249.891   7
  -2  10   0 1496.45 250.509   6
   2  10   0 1484.40 249.652   8
  -2  10   0 1486.35 250.482   5
  -2  10   0 1522.69 250.208   8
  -3 -10   0 11.0659 2.67458   6
   3 -10   0 5.24367 4.15754   5
  -3  10   0 15.0958 4.30748   6
   3  10   0 8.88545 2.92216   7
  -3  10   0 7.77866 3.66341   8
  -3  10   0 13.2396 4.64105   5
  -4 -10   0 3.01612 2.71020   5
  -4 -10   0 0.60709 2.59047   6
   4 -10   0 2.47883 5.39196   5
  -4  10   0 2.54475 4.50869   6
   4  10   0 3.93700 2.60612   7
  -4  10   0 3.70122 4.27318   5
  -4  10   0 4.13919 3.68771   8
   5 -10   0 8.13803 9.39132   5
  -5 -10   0 9.63520 4.26201   6
  -5  10   0 9.98419 6.13057   6
   5  10   0 10.7406 3.84168   7
  -5  10   0 10.1273 5.23986   8
  -5  10   0 10.3926 6.30251   5
  -6 -10   0 1.09430 4.85298   6
   6 -10   0 15.6626 8.85725   5
  -6  10   0 2.33805 6.70367   6
   6  10   0 8.79244 3.96062   7
   0 -11   0 -1.6476 6.66731   4
   0 -11   0 9.03784 12.2260   4
   0 -11   0 0.41999 2.15675   5
   0 -11   0 2.00657 6.60698   2
   0 -11   0 4.28554 10.0778   1
   0 -11   0 -1.2695 1.32774   6
   0  11   0 0.30829 1.82343   6
   0  11   0 4.36787 8.12976   1
   0  11   0 0.02997 7.85423   3
   0  11   0 2.99177 2.13810   8
   0  11   0 1.47651 1.33373   8
  -1 -11   0 210.728 41.4245   4
   1 -11   0 242.830 55.4346   1
   1 -11   0 155.090 46.8689   4
   1 -11   0 198.491 52.5055   2
  -1 -11   0 146.671 37.4826   1
  -1 -11   0 177.798 41.0803   2
   1 -11   0 296.050 53.1750   2
   1 -11   0 194.003 29.8990   5
  -1 -11   0 190.829 41.0074   1
  -1 -11   0 165.248 29.2646   5
   1 -11   0 286.587 63.1907   4
  -1  11   0 163.263 29.4473   8
  -1  11   0 213.387 53.3057   1
   1  11   0 174.871 29.3646   7
   1  11   0 163.865 29.0714   8
  -1  11   0 175.050 29.7286   6
  -1  11   0 161.627 29.7349   8
   1  11   0 216.192 46.2505   3
   2 -11   0 3.94366 3.10631   5
  -2 -11   0 0.48851 1.41444   5
  -2  11   0 1.52763 3.47742   6
   2  11   0 -0.4559 0.86559   8
   2  11   0 -0.5308 1.66642   7
  -2  11   0 -1.1906 2.09293   8
  -3 -11   0 3.60722 1.99806   5
  -3 -11   0 4.56505 1.97729   6
   3 -11   0 7.64005 4.89100   5
  -3  11   0 3.47812 4.02552   5
  -3  11   0 13.1120 3.70467   8
  -3  11   0 9.46179 3.85964   6
   3  11   0 6.58086 2.50557   7
  -4 -11   0 -1.3393 2.88597   6
   4 -11   0 -0.2659 5.34469   5
   4  11   0 4.44798 2.74328   7
  -4  11   0 1.98457 3.94683   6
  -4  11   0 -0.2683 3.43882   8
  -4  11   0 -7.6503 3.58179   5
  -5 -11   0 31.8541 6.55922   6
   5 -11   0 20.6687 8.97416   5
  -5  11   0 34.3624 9.04688   6
   5  11   0 20.3159 5.81020   7
  -5  11   0 27.5009 8.46734   5
  -5  11   0 28.8041 7.85504   8
   6 -11   0 11.9616 8.65418   5
  -6 -11   0 0.46214 4.96634   6
   6  11   0 5.77834 4.16585   7
  -6  11   0 -3.2297 6.22217   6
   0 -12   0 84.4231 12.8789   5
   0  12   0 64.2493 12.3291   6
   0  12   0 65.8920 12.7920   8
   0  12   0 67.4905 12.3974   8
  -1 -12   0 5.66257 2.74623   5
   1 -12   0 10.6128 3.70379   5
   1  12   0 9.23715 2.11686   8
   1  12   0 5.35879 2.55234   8
  -1  12   0 16.8775 3.95121   8
   1  12   0 5.75164 2.63319   7
  -1  12   0 10.5311 2.97362   8
  -1  12   0 14.6323 3.80274   6
   2 -12   0 123.261 16.3689   5
  -2 -12   0 79.0832 14.1311   5
  -2  12   0 68.0412 14.9935   6
   2  12   0 67.4974 14.0202   8
   2  12   0 77.9276 14.4453   7
  -2  12   0 104.274 14.9978   8
   2  12   0 87.6043 13.9401   8
   3 -12   0 4.93832 5.39151   5
  -3 -12   0 5.91757 2.05528   5
  -3 -12   0 4.56480 1.71552   6
  -3  12   0 14.0407 4.94955   5
  -3  12   0 4.06082 3.23394   8
  -3  12   0 2.73622 3.72388   6
   3  12   0 12.6122 2.85494   7
  -4 -12   0 20.0823 4.71165   6
   4 -12   0 24.1741 7.33489   5
  -4  12   0 27.5578 7.24662   5
  -4  12   0 7.74444 5.94137   6
  -4  12   0 35.0058 7.00125   8
   5 -12   0 61.2785 13.3007   5
  -5 -12   0 49.5589 10.6100   6
   5  12   0 53.9560 10.6773   7
  -5  12   0 70.0741 12.3774   8
  -5  12   0 51.7773 12.6209   6
   6 -12   0 52.7072 11.7118   5
  -6  12   0 5.63690 8.10752   6
   6  12   0 21.1427 5.76861   7
   0 -13   0 -4.5734 2.20972   5
   0  13   0 2.50913 2.38866   8
   0  13   0 1.14967 1.67898   8
   0  13   0 0.63227 1.96894   6
  -1 -13   0 374.360 62.5719   5
   1 -13   0 346.278 63.0492   5
   1  13   0 347.178 62.6104   8
   1  13   0 362.969 62.3636   8
  -1  13   0 358.342 63.0254   8
   1  13   0 424.683 62.7299   7
  -1  13   0 367.725 62.6983   8
  -2 -13   0 52.6968 10.1709   5
   2 -13   0 58.0275 11.6247   5
  -2  13   0 74.1509 11.3821   8
  -2  13   0 43.2284 10.8917   6
   2  13   0 62.2028 9.94221   8
   2  13   0 51.4431 10.1591   8
   2  13   0 61.1968 10.5757   7
  -3 -13   0 184.423 37.1672   5
   3 -13   0 278.623 39.0560   5
  -3  13   0 245.337 38.2518   8
   3  13   0 252.301 37.6873   7
  -4 -13   0 15.2316 3.90152   6
   4 -13   0 14.8980 6.55663   5
  -4  13   0 18.6600 6.74104   6
   4  13   0 17.7402 4.48017   7
  -4  13   0 27.8092 6.23393   8
   5 -13   0 9.84313 7.60636   5
  -5  13   0 17.4258 6.67347   8
  -5  13   0 12.7357 7.12323   6
   5  13   0 20.1069 4.85447   7
   6 -13   0 39.9230 12.7344   5
  -6  13   0 53.9014 11.9744   6
   6  13   0 29.2619 7.92253   7
   0 -14   0 135.960 19.4025   5
   0  14   0 91.7607 18.5569   6
   0  14   0 107.060 19.3030   8
   0  14   0 121.148 18.9230   8
  -1 -14   0 6.44618 3.00982   5
   1 -14   0 8.62620 3.61635   5
   1  14   0 12.1736 3.11893   7
  -1  14   0 6.52861 2.77799   6
   1  14   0 6.96030 1.98158   8
  -1  14   0 3.89292 3.44356   8
  -1  14   0 6.88000 2.58746   8
   1  14   0 0.40448 2.43374   8
  -2 -14   0 32.3560 8.83720   5
   2 -14   0 63.5182 10.8377   5
  -2  14   0 62.0000 10.1109   8
  -2  14   0 53.9054 10.0613   6
   2  14   0 52.7174 8.59054   8
   3 -14   0 72.2070 10.5272   5
  -3 -14   0 34.4288 6.82406   5
   3  14   0 39.3394 7.59548   7
  -3  14   0 25.5500 8.34256   6
  -3  14   0 44.0864 8.92999   8
  -4 -14   0 3.34333 2.74048   6
   4 -14   0 -1.2791 5.76159   5
  -4  14   0 1.67840 4.18780   8
  -4  14   0 -0.3788 4.16390   6
   4  14   0 3.12887 2.99801   7
   5 -14   0 3.88328 6.88464   5
  -5  14   0 -3.4808 5.59379   6
  -5  14   0 2.26268 5.19827   8
   5  14   0 0.72708 3.39463   7
   0 -15   0 -0.9150 2.47388   5
   0  15   0 -0.5446 2.69236   8
   0  15   0 -0.1851 1.82744   8
   0  15   0 0.38634 1.38915   6
   1 -15   0 143.238 24.1929   5
  -1  15   0 123.903 24.3829   8
   1  15   0 116.099 23.5648   8
  -1  15   0 132.145 23.7190   8
   1  15   0 170.700 23.8327   7
   1  15   0 135.187 23.2324   8
   2 -15   0 12.7065 4.63921   5
  -2  15   0 5.05517 3.32299   6
  -2  15   0 5.87567 3.30264   8
   2  15   0 1.87899 2.44176   7
   2  15   0 1.83171 2.46123   8
   2  15   0 1.93764 1.44735   8
   3 -15   0 150.758 24.4555   5
  -3  15   0 101.279 23.4082   6
  -3  15   0 156.628 23.5857   8
   3  15   0 119.605 22.6984   7
   4 -15   0 5.50884 6.52012   5
  -4  15   0 -1.0281 4.11683   8
  -4  15   0 -0.7355 4.26935   6
   4  15   0 -0.4726 2.78033   7
   5 -15   0 25.4296 9.31794   5
   5  15   0 15.2844 5.07583   7
  -5  15   0 18.1802 7.75594   6
  -5  15   0 19.6589 7.45026   8
   0 -16   0 171.861 27.2203   5
   0  16   0 148.336 27.3272   8
   0  16   0 136.234 26.4658   6
   0  16   0 184.911 26.9433   8
  -1 -16   0 132.174 17.0444   5
  -1  16   0 83.3008 16.3781   6
  -1  16   0 114.002 16.7608   8
   1  16   0 77.1135 16.2725   7
   1  16   0 89.8489 15.8202   8
  -1  16   0 66.7572 16.7689   8
   1  16   0 87.3236 16.3673   8
   2 -16   0 184.538 28.8044   5
  -2  16   0 148.404 28.0610   6
  -2  16   0 163.021 27.8670   8
   2  16   0 143.836 27.4032   8
   2  16   0 169.043 27.6492   7
   2  16   0 161.789 27.1257   8
   3 -16   0 78.8025 17.6638   5
  -3  16   0 106.913 17.2649   8
  -3  16   0 92.8870 17.5595   6
   3  16   0 81.5080 16.1144   7
   4 -16   0 2.48728 6.49450   5
  -4  16   0 1.96503 4.41984   8
   4  16   0 2.07011 3.35175   7
  -4  16   0 -2.1620 5.08543   6
   5 -16   0 -0.3755 7.72447   5
   5  16   0 4.29073 4.04756   7
  -5  16   0 2.29409 6.19516   6
  -5  16   0 4.39160 5.37726   8
   0 -17   0 1.62759 3.12090   5
   0  17   0 -0.3846 3.30248   8
   0  17   0 1.10021 1.39827   6
   0  17   0 -2.1372 1.75707   8
   1 -17   0 11.6002 5.03827   5
  -1 -17   0 9.51334 4.08575   5
  -1  17   0 5.80622 4.69019   8
   1  17   0 14.4554 3.97296   8
  -1  17   0 5.70437 3.15728   6
  -1  17   0 7.69770 3.25108   8
   1  17   0 10.3550 3.35820   7
   1  17   0 7.27838 2.46956   8
   2 -17   0 18.7111 6.45787   5
   2  17   0 23.2201 4.36799   8
  -2  17   0 18.3297 5.92300   6
   2  17   0 18.8684 5.04777   7
   2  17   0 26.9534 5.11110   8
  -2  17   0 21.8298 5.67532   8
   3 -17   0 7.34953 6.12655   5
  -3  17   0 6.22180 4.73397   6
   3  17   0 2.97926 2.88452   7
  -3  17   0 -2.4319 3.19141   8
  -4  17   0 17.4380 5.82119   8
  -4  17   0 16.2418 6.72697   6
   4  17   0 8.61754 4.36572   7
   5 -17   0 -6.3344 8.16799   5
  -5  17   0 -0.5350 6.04945   6
  -5  17   0 3.90721 5.30738   8
   5  17   0 3.61706 5.03949   7
   0 -18   0 684.783 107.072   5
   0  18   0 685.512 106.746   8
   0  18   0 641.800 107.168   8
   0  18   0 556.055 106.282   6
   1 -18   0 3.84196 4.16748   5
  -1 -18   0 9.56840 4.08770   5
   1  18   0 3.03756 2.92666   7
   1  18   0 4.13810 3.47704   8
  -1  18   0 6.11370 5.35105   8
  -1  18   0 0.20096 2.67085   6
  -1  18   0 6.70339 3.06437   8
   1  18   0 2.08681 2.00777   8
   2 -18   0 31.7868 7.53035   5
  -2  18   0 20.2341 5.75081   6
   2  18   0 12.5121 4.73602   7
  -2  18   0 25.9000 5.80455   8
   2  18   0 19.2658 4.20359   8
   2  18   0 27.9539 5.07703   8
   3 -18   0 1.01018 5.25363   5
  -3  18   0 -1.2881 3.47739   8
  -3  18   0 -6.9997 3.89328   6
   3  18   0 -2.2662 2.76877   7
   4 -18   0 69.4107 16.8995   5
  -4  18   0 92.5148 16.0157   8
   4  18   0 75.9057 14.9726   7
   5 -18   0 8.39313 8.48506   5
  -5  18   0 7.14850 7.43524   6
  -5  18   0 9.48748 6.49325   8
   5  18   0 9.26727 4.95728   7
   0 -19   0 2.83807 3.89692   5
   0  19   0 -2.3127 1.39481   6
   0  19   0 -0.5151 3.85198   8
   0  19   0 4.60867 2.54372   8
  -1 -19   0 2.06208 4.23064   5
   1 -19   0 4.17487 4.16302   5
   1  19   0 3.44135 3.79649   8
  -1  19   0 5.08482 3.00233   6
  -1  19   0 8.60291 3.49211   8
   1  19   0 1.44341 3.06005   7
   1  19   0 8.31725 2.39577   8
   2 -19   0 111.944 14.2443   5
  -2  19   0 54.2793 10.9009   8
   2  19   0 60.3577 10.3716   8
  -2  19   0 38.7712 10.8098   6
   2  19   0 51.6878 9.68959   8
   2  19   0 52.7584 10.5911   7
   3 -19   0 48.2172 10.9686   5
   3  19   0 28.5032 7.81370   7
  -3  19   0 48.7815 9.26596   8
  -3  19   0 35.6631 9.15377   6
   4 -19   0 2.70288 7.99795   5
   4  19   0 3.87442 4.05016   7
  -4  19   0 -0.4574 4.81870   8
  -4  19   0 2.84437 5.52971   6
   0  20   0 38.7386 8.12494   8
   1 -20   0 21.4329 6.47612   5
  -1 -20   0 46.8762 9.06883   5
   1  20   0 22.2805 6.03953   8
  -1  20   0 17.5237 5.12868   8
   1  20   0 13.6520 4.86251   7
   1  20   0 18.3662 4.38501   8
  -1  20   0 20.8800 5.19952   6
   2 -20   0 21.9689 6.47747   5
  -2  20   0 1.66806 3.82209   6
   2  20   0 11.7412 3.92144   7
   2  20   0 7.79376 2.51044   8
   2  20   0 4.84680 3.51876   8
  -2  20   0 17.8753 4.60641   8
   3 -20   0 12.1921 8.19106   5
  -3  20   0 25.3337 6.61469   8
  -3  20   0 23.3459 7.09633   6
   3  20   0 30.5195 8.38828   7
   4 -20   0 -7.2026 7.02689   5
   4  20   0 6.18111 4.50366   7
  -4  20   0 2.28253 5.72509   6
  -4  20   0 14.6205 5.91318   8
   0 -21   0 -0.3310 4.55412   5
   0  21   0 -3.3153 2.38516   8
   1 -21   0 6.51078 4.70959   5
  -1  21   0 -2.4984 2.82441   6
   1  21   0 -0.2681 3.11461   7
   1  21   0 -1.5746 1.96359   8
   2 -21   0 36.6200 9.25917   5
  -2  21   0 41.6524 8.58541   8
  -2  21   0 30.9490 8.53216   6
   2  21   0 32.3981 6.52977   8
   2  21   0 37.9128 7.90177   7
   2  21   0 34.9032 7.31949   8
   3 -21   0 8.03510 6.55523   5
   3  21   0 -1.7535 3.62108   7
  -3  21   0 4.42344 5.27700   6
  -3  21   0 3.73482 4.45738   8
   4 -21   0 6.88448 7.55665   5
  -4  21   0 -3.4148 5.60097   6
  -4  21   0 13.1555 5.97484   8
   4  21   0 5.73506 4.74721   7
   0 -22   0 -0.2008 5.05012   5
   0  22   0 1.46215 2.66819   8
   0  22   0 -0.9824 3.50809   7
   1 -22   0 -1.6167 5.31883   5
   1  22   0 2.45362 3.52206   7
   1  22   0 -0.4799 2.18342   8
  -1  22   0 -0.4140 2.99825   8
   2 -22   0 -1.5582 5.65600   5
   2  22   0 -0.3999 3.39142   7
  -2  22   0 0.76873 4.52726   6
  -2  22   0 -2.0022 3.61188   8
   2  22   0 -1.1519 2.32503   8
   2  22   0 2.29308 3.58558   8
  -3  22   0 0.28480 5.08983   6
   3  22   0 1.25920 4.09187   7
  -3  22   0 4.88282 4.81108   8
   0  23   0 -3.1461 3.50931   7
   0  23   0 1.60565 2.76234   8
   1 -23   0 61.9653 11.3128   5
  -1  23   0 58.6154 9.24758   8
   1  23   0 45.4836 9.53120   7
   1  23   0 29.6381 7.80899   8
   2 -23   0 40.2141 9.49976   5
   2  23   0 23.4417 5.01159   8
  -2  23   0 28.1854 6.89238   8
  -2  23   0 23.3765 7.21738   6
   2  23   0 20.3379 6.45773   7
   3 -23   0 -0.4547 6.94682   5
  -3  23   0 1.33601 5.54683   6
   3  23   0 0.20778 4.22550   7
  -3  23   0 7.08255 5.30445   8
   0  24   0 109.396 20.9281   8
   0  24   0 131.769 21.9682   7
   1  24   0 1.69427 3.88380   7
   1  24   0 -2.0675 2.56345   8
  -1  24   0 4.94584 3.71269   8
   2 -24   0 50.5433 11.6229   5
   2  24   0 34.3987 8.79671   7
   2  24   0 32.1281 7.02392   8
  -2  24   0 61.1150 9.68038   8
   0  25   0 0.44175 3.00185   8
   0  25   0 -1.9080 4.32295   7
   1  25   0 0.76170 4.24174   7
   1  25   0 -0.5584 2.52216   8
  -1  25   0 2.18119 3.98790   8
   2 -25   0 -0.3774 7.83168   5
  -2  25   0 -1.1295 4.73300   8
   2  25   0 4.63016 4.62792   7
   2  25   0 3.48477 2.46272   8
   0  26   0 5.54256 5.88378   7
   0  26   0 15.8999 5.34683   8
   1  26   0 0.98382 3.04233   8
  -1  26   0 10.1111 5.32009   8
   7   0  -1 -9.0771 7.15363   5
  -7   0   1 -3.2767 5.58229   6
   6   0  -1 -0.6542 5.85643   5
  -6   0   1 -2.0327 4.72244   5
   6   0  -1 -0.4481 2.94124   7
   5   0  -1 64.1742 9.85517   7
   5   0  -1 45.0355 11.1355   5
  -5   0   1 41.4215 11.7023   5
  -5   0   1 42.4546 11.1091   6
   4   0  -1 -1.5253 2.51002   7
  -4   0   1 -3.2051 2.76633   5
   4   0  -1 1.92484 3.68562   5
  -3   0   1 9.95560 3.83870   6
   3   0  -1 19.3216 15.3792   4
  -3   0   1 -0.5105 4.88963   2
   3   0  -1 -2.8542 8.86498   2
   3   0  -1 8.76668 12.5502   1
  -3   0   1 -2.1639 5.21193   3
   3   0  -1 17.8787 13.5176   4
   3   0  -1 10.1252 2.98476   5
   3   0  -1 7.87280 1.92766   7
  -3   0   1 -2.0771 9.49599   4
   3   0  -1 8.21636 7.91715   3
   3   0  -1 8.50098 2.56937   8
  -3   0   1 3.01034 2.59036   5
   3   0  -1 11.6309 10.0988   2
  -3   0   1 -2.4021 6.07248   1
   3   0  -1 6.05732 3.06617   5
  -2   0   1 0.62458 1.83274   5
   2   0  -1 4.08678 5.32676   3
   2   0  -1 2.25380 1.79347   5
   2   0  -1 0.03898 0.92631   7
  -2   0   1 -0.2752 2.56628   6
  -2   0   1 4.20655 6.54808   3
   2   0  -1 -4.2702 1.59407   5
  -2   0   1 0.16355 0.90758   7
   2   0  -1 -0.4851 1.48511   8
  -2   0   1 -3.9718 6.93021   1
   2   0  -1 3.84713 8.36151   2
   2   0  -1 12.0857 12.6316   4
   2   0  -1 -3.0309 4.55374   2
   2   0  -1 4.29314 7.05478   4
   2   0  -1 2.29379 6.93751   1
   1   0  -1 5.93361 1.78228   5
  -1   0   1 4.73528 5.03398   4
  -1   0   1 5.64398 2.27152   6
   1   0  -1 5.13930 4.35270   3
  -1   0   1 -3.2318 6.31158   4
   1   0  -1 -0.5423 6.59322   2
   1   0  -1 1.43639 1.64739   5
   1   0  -1 10.4517 2.42856   6
   1   0  -1 14.7700 6.68286   2
   1   0  -1 8.26529 1.29628   7
  -1   0   1 8.57016 1.29906   7
  -1   0   1 -1.9510 5.48964   2
  -1   0   1 0.65407 3.44366   3
  -1   0   1 12.0586 6.92456   1
  -1   0   1 4.71684 1.77488   5
   1   0  -1 1.94108 7.98018   4
  -1   0   1 5.49053 1.91682   5
  -1   0   1 3.97550 1.69547   8
   1   0  -1 -1.5488 5.40940   1
  -1   0  -1 1.25220 1.63783   5
  -1   0  -1 4.01641 8.08245   4
  -1   0  -1 -1.8738 1.97379   2
  -1   0  -1 6.19580 5.13900   3
   1   0   1 4.75413 1.09669   7
   1   0   1 2.10140 4.95328   2
  -1   0  -1 4.20738 1.08237   7
  -1   0  -1 5.89077 7.81581   1
   1   0   1 6.33804 5.98139   1
   1   0   1 4.63499 1.45630   8
   1   0   1 5.20161 6.67962   4
  -1   0  -1 1.80085 1.31463   8
   1   0   1 9.95705 5.80874   3
   1   0   1 2.61778 1.97126   6
   1   0   1 5.25628 1.59911   5
  -1   0  -1 3.71932 2.06260   6
   2   0   1 -0.6292 1.12192   7
   2   0   1 0.71981 1.68554   8
  -2   0  -1 4.51966 6.65979   3
  -2   0  -1 -10.763 6.01809   1
  -2   0  -1 10.0159 10.4700   4
   2   0   1 -1.2432 7.05127   4
  -2   0  -1 -1.9338 1.88213   5
   2   0   1 -0.3992 1.71700   5
  -2   0  -1 0.10606 2.71170   6
   2   0   1 -7.4930 4.69025   1
   2   0   1 4.02042 6.07807   3
   2   0   1 8.75912 7.48858   2
  -2   0  -1 6.24753 6.71216   2
   3   0   1 13.0579 9.84741   3
   3   0   1 18.5375 14.3522   4
   3   0   1 5.71172 1.89130   7
   3   0   1 6.78898 7.64921   2
   3   0   1 5.08755 2.69739   5
   3   0   1 14.5070 10.5824   1
  -3   0  -1 4.69672 10.1890   1
  -3   0  -1 6.29905 7.29606   3
   3   0   1 4.99177 2.49809   8
  -3   0  -1 5.21031 2.86244   5
  -3   0  -1 4.74061 7.09711   2
  -3   0  -1 12.7905 16.2964   4
  -3   0  -1 -3.8375 2.76300   6
   3   0   1 27.7689 16.1648   4
   4   0   1 5.97402 3.30702   8
   4   0   1 -4.1606 3.64960   5
  -4   0  -1 2.42691 3.35033   6
  -4   0  -1 1.31944 3.07771   5
   4   0   1 0.99711 1.89818   7
   5   0   1 83.7915 14.7552   5
   5   0   1 72.0019 12.7392   7
   5   0   1 88.7953 14.4237   8
  -5   0  -1 62.4884 13.8303   5
  -5   0  -1 47.1080 13.4964   6
   6   0   1 1.64509 3.03219   7
  -6   0  -1 0.64068 5.47560   5
   6   0   1 11.3541 6.76739   5
  -7   0  -1 4.53273 7.23316   6
   7   0   1 13.9782 8.43227   5
  -7  -1   1 -2.3420 6.12436   6
   7  -1  -1 -0.5123 7.85968   5
  -7   1   1 11.1907 6.89023   6
   7   1  -1 -2.6625 7.12908   5
  -6  -1   1 39.3409 9.34562   6
   6  -1  -1 35.0187 9.51077   5
   6  -1  -1 34.1182 7.16709   7
  -6   1   1 30.7848 9.21607   5
   6   1  -1 37.9250 7.16916   7
  -6   1   1 23.3408 9.19385   6
   6   1  -1 33.6442 9.17717   5
  -5  -1   1 5.71978 4.46406   5
  -5  -1   1 -0.3665 3.99461   6
   5  -1  -1 10.1778 2.94997   7
   5  -1  -1 4.49790 5.40846   5
  -5  -1   1 3.48249 3.77570   8
  -5   1   1 2.88935 4.24031   6
   5   1  -1 17.2348 5.52543   5
  -5   1   1 0.12790 4.03348   5
  -5   1   1 10.0024 3.88033   8
   5   1  -1 8.80117 2.89496   7
  -4  -1   1 0.57314 2.60834   5
  -4  -1   1 -1.5069 2.21571   8
   4  -1  -1 -0.6960 1.64749   7
   4  -1  -1 3.95898 3.98176   5
  -4  -1   1 -6.2308 2.72909   6
  -4   1   1 -0.3835 2.76508   6
  -4   1   1 -0.1019 2.78182   5
  -4   1   1 1.16584 2.43386   8
   4   1  -1 0.42117 2.59622   5
   4   1  -1 -4.2213 3.54308   5
   3  -1  -1 5.79080 9.85860   4
  -3  -1   1 -2.8451 6.59918   1
  -3  -1   1 1.24977 2.68419   6
   3  -1  -1 0.27785 1.22960   7
  -3  -1   1 14.2984 13.4235   4
   3  -1  -1 17.0328 17.6010   2
   3  -1  -1 17.3715 10.7972   2
   3  -1  -1 -1.6940 5.39750   3
   3  -1  -1 3.55691 8.84552   1
   3  -1  -1 5.13943 2.82097   5
   3  -1  -1 -1.9395 9.29706   4
  -3  -1   1 -0.9778 1.97550   5
  -3  -1   1 -2.7631 3.98219   3
   3  -1  -1 1.44833 1.97534   8
   3   1  -1 1.41856 2.44931   5
  -3   1   1 11.0382 13.6872   4
  -3   1   1 -1.1356 2.03957   5
   3   1  -1 5.68510 15.6476   4
  -3   1   1 3.26581 6.51716   2
   3   1  -1 -1.0676 1.21395   7
   3   1  -1 10.8256 6.96687   3
   3   1  -1 -3.3103 7.79744   2
   3   1  -1 0.48421 10.6015   4
   3   1  -1 7.93064 8.79140   1
   3   1  -1 0.58330 1.74492   8
  -3   1   1 -3.2535 2.77931   6
   3   1  -1 0.34044 2.10494   5
   3   1  -1 -3.1633 4.70849   2
  -3   1   1 4.95347 5.92610   3
   2  -1  -1 666.545 111.752   2
   2  -1  -1 637.916 109.132   3
   2  -1  -1 546.330 105.029   5
   2  -1  -1 580.392 117.150   2
  -2  -1   1 642.289 105.060   5
   2  -1  -1 596.900 105.115   5
   2  -1  -1 658.708 114.845   4
  -2  -1   1 653.366 108.301   3
  -2  -1   1 651.060 110.587   2
  -2  -1   1 650.998 104.791   7
   2  -1  -1 615.788 104.816   7
  -2  -1   1 764.602 114.343   1
   2  -1  -1 573.872 105.064   8
   2  -1  -1 648.000 115.208   4
  -2  -1   1 645.897 105.297   6
   2  -1  -1 589.464 113.278   1
  -2  -1   1 704.891 114.682   4
  -2   1   1 625.053 105.157   5
  -2   1   1 660.934 104.842   7
   2   1  -1 740.148 113.066   4
  -2   1   1 617.137 111.732   2
   2   1  -1 649.921 112.340   1
   2   1  -1 612.976 104.994   5
  -2   1   1 646.009 114.768   1
   2   1  -1 627.314 104.800   7
  -2   1   1 590.879 108.215   3
   2   1  -1 692.925 112.343   2
  -2   1   1 530.143 117.549   4
   2   1  -1 601.067 104.987   5
   2   1  -1 663.751 111.746   4
  -2   1   1 618.233 105.326   6
   2   1  -1 673.169 108.735   3
   2   1  -1 555.584 104.959   8
   2   1  -1 643.480 110.297   2
   1  -1  -1 3801.64 639.247   3
  -1  -1   1 3808.69 638.766   3
   1  -1  -1 3343.85 637.430   5
  -1  -1   1 3981.19 637.362   8
  -1  -1   1 3662.05 639.375   2
  -1  -1   1 3751.13 637.352   5
   1  -1  -1 3571.54 642.929   4
   1  -1  -1 3785.15 641.050   2
  -1  -1   1 3768.98 637.493   6
   1  -1  -1 4088.97 637.557   6
   1  -1  -1 3763.23 642.463   4
  -1  -1   1 4094.70 637.279   7
   1  -1  -1 3804.56 637.543   5
  -1  -1   1 3605.89 637.318   8
   1  -1  -1 3890.26 642.343   2
  -1  -1   1 3626.52 640.310   2
   1  -1  -1 3584.92 645.181   1
   1  -1  -1 3635.16 637.297   7
  -1   1   1 3905.28 637.448   8
  -1   1   1 3593.74 637.387   8
   1   1  -1 3843.64 637.282   7
   1   1  -1 3891.28 639.193   2
   1   1  -1 3726.01 639.836   4
   1   1  -1 3995.06 638.849   3
  -1   1   1 3733.31 642.663   2
  -1   1   1 3787.84 637.440   5
   1   1  -1 3598.62 637.359   5
   1   1  -1 4103.10 637.507   6
  -1   1   1 3607.87 637.470   5
  -1   1   1 3821.45 641.007   2
  -1   1   1 3869.69 642.489   1
  -1   1   1 3796.93 639.171   3
  -1   1   1 3813.27 637.290   7
  -1   1   1 3884.63 643.335   4
   1   1  -1 3938.47 640.655   1
   1   1  -1 3733.27 640.144   4
  -1   1   1 3694.88 642.510   4
   1   1  -1 3712.95 640.035   2
   1  -1   1 334.787 65.2753   4
   1  -1   1 331.821 60.3980   2
  -1  -1  -1 339.876 56.2049   5
   1  -1   1 325.860 65.4182   1
  -1  -1  -1 408.223 68.1947   1
  -1  -1  -1 349.304 56.1254   7
  -1  -1  -1 319.746 60.0645   4
   1  -1   1 321.298 56.2879   5
  -1  -1  -1 334.458 56.3401   6
  -1  -1  -1 326.681 56.1604   8
   1  -1   1 369.014 56.4170   6
   1  -1   1 332.545 56.1376   7
  -1  -1  -1 307.830 59.0867   3
   1  -1   1 480.461 73.9194   3
   1  -1   1 297.409 56.2500   8
   1   1   1 347.704 59.7764   4
  -1   1  -1 305.105 64.5496   4
   1   1   1 445.149 72.5480   3
   1   1   1 326.948 58.5012   2
   1   1   1 316.775 56.1774   8
  -1   1  -1 316.551 59.2171   3
   1   1   1 375.763 60.6675   1
  -1   1  -1 348.685 56.1331   7
  -1   1  -1 358.223 56.2897   8
   1   1   1 350.249 56.3418   6
  -1   1  -1 325.499 56.3991   6
  -1   1  -1 345.433 60.5463   2
   1   1   1 303.626 56.1549   5
   1   1   1 319.530 56.1217   7
  -1   1  -1 290.588 63.0920   1
  -2  -1  -1 744.910 120.267   5
   2  -1   1 721.703 129.936   1
   2  -1   1 751.659 125.267   3
   2  -1   1 687.084 119.684   5
  -2  -1  -1 735.104 119.888   6
  -2  -1  -1 743.265 132.093   4
  -2  -1  -1 761.482 129.059   1
   2  -1   1 710.858 129.036   4
  -2  -1  -1 767.545 124.582   3
   2  -1   1 627.173 119.664   8
   2  -1   1 697.687 125.839   2
   2  -1   1 688.674 119.451   7
   2   1   1 704.203 119.445   7
   2   1   1 676.005 119.616   8
  -2   1  -1 687.143 119.753   5
   2   1   1 750.962 119.721   5
  -2   1  -1 757.028 124.888   3
   2   1   1 778.893 125.287   3
  -2   1  -1 615.728 132.900   4
  -2   1  -1 765.590 127.572   2
  -2   1  -1 745.839 129.807   1
   2   1   1 765.179 124.680   2
   2   1   1 688.922 126.690   1
   2   1   1 691.913 126.036   4
  -2   1  -1 717.560 119.955   6
   3  -1   1 0.86379 7.02533   1
   3  -1   1 1.60506 1.39943   7
  -3  -1  -1 -0.5660 8.86903   4
   3  -1   1 -3.5711 2.08276   8
  -3  -1  -1 -3.6378 1.91468   5
   3  -1   1 -2.8786 2.09749   5
  -3  -1  -1 1.42300 2.84094   6
   3  -1   1 11.5229 12.7341   4
   3  -1   1 2.97994 7.17108   3
  -3  -1  -1 -0.5130 4.79566   2
   3  -1   1 4.74290 9.07001   4
  -3  -1  -1 -0.7492 6.53318   3
  -3  -1  -1 14.8424 14.0761   1
   3  -1   1 -0.3408 4.86597   2
  -3   1  -1 1.10860 6.46237   3
   3   1   1 2.88464 2.14255   8
   3   1   1 12.6778 9.09140   3
  -3   1  -1 1.35616 3.25670   6
  -3   1  -1 6.63261 7.62801   2
  -3   1  -1 1.87301 2.33201   5
   3   1   1 4.41319 10.2974   4
   3   1   1 -1.7564 1.91028   5
   3   1   1 -1.6245 7.58525   4
   3   1   1 1.56927 2.25923   5
  -3   1  -1 16.0675 16.7609   1
  -3   1  -1 -3.0412 10.9707   4
   3   1   1 0.51542 1.41000   7
   3   1   1 -2.5923 5.75502   2
   3   1   1 19.0085 10.9435   1
   4  -1   1 199.753 30.4034   8
  -4  -1  -1 185.500 30.6269   5
   4  -1   1 170.197 29.5846   7
   4  -1   1 147.186 30.2526   5
  -4  -1  -1 167.064 30.2696   6
   4   1   1 183.114 29.5990   7
  -4   1  -1 157.744 30.8053   6
   4   1   1 170.434 30.2064   8
  -4   1  -1 159.658 30.3725   5
   4   1   1 176.606 30.2857   5
   5  -1   1 34.4666 7.36758   7
  -5  -1  -1 22.8634 8.39993   6
   5  -1   1 63.8599 10.5623   5
   5  -1   1 26.5162 8.31657   8
  -5   1  -1 24.4299 8.37733   6
   5   1   1 46.6344 7.51937   7
   5   1   1 61.6181 10.0787   5
  -5   1  -1 34.7439 9.02118   5
   5   1   1 45.1704 8.92528   8
   6  -1   1 37.0657 8.22544   7
  -6  -1  -1 29.6446 10.3213   6
  -6  -1  -1 40.1289 10.6068   5
   6  -1   1 55.8631 14.7435   5
  -6   1  -1 47.5838 10.7965   6
  -6   1  -1 56.1314 11.3337   5
   6   1   1 42.9344 8.41157   7
   6   1   1 37.5042 10.4808   5
   7  -1   1 0.66892 8.01697   5
  -7  -1  -1 0.83055 6.45995   6
   7   1   1 0.30442 7.90268   5
  -7   1  -1 -1.2412 6.92735   6
   7  -2  -1 -3.4331 8.21269   5
  -7  -2   1 7.72042 6.09850   6
   7   2  -1 -6.6251 6.89543   5
  -7   2   1 1.91902 6.21814   6
  -6  -2   1 70.4070 18.3836   6
   6  -2  -1 93.5455 17.0055   7
  -6   2   1 102.742 19.5743   6
  -6   2   1 102.910 19.1995   5
   6   2  -1 97.8552 17.0607   7
   6   2  -1 106.044 18.4199   5
  -5  -2   1 168.015 28.3552   5
   5  -2  -1 160.727 27.2976   7
  -5  -2   1 174.344 29.1629   6
   5  -2  -1 184.451 28.9031   5
  -5   2   1 152.107 29.0359   5
   5   2  -1 173.783 27.3472   7
  -5   2   1 142.513 28.8061   6
   5   2  -1 151.034 27.9061   5
  -5   2   1 127.382 27.6984   8
   4  -2  -1 22.1408 5.44524   5
  -4  -2   1 13.9585 4.63515   6
  -4  -2   1 13.3456 4.02123   8
   4  -2  -1 22.6448 3.73680   7
  -4  -2   1 22.5857 4.89263   5
  -4   2   1 11.9751 4.64799   6
  -4   2   1 14.2997 4.36948   8
   4   2  -1 18.4785 4.83992   5
  -4   2   1 15.8597 5.13724   5
   4   2  -1 15.1168 4.25054   7
   4   2  -1 9.20145 4.04340   5
   3  -2  -1 190.420 47.8666   2
  -3  -2   1 198.142 35.5041   5
   3  -2  -1 232.637 54.7867   1
  -3  -2   1 198.873 50.9132   4
   3  -2  -1 332.983 63.0334   2
   3  -2  -1 194.970 35.5610   8
   3  -2  -1 166.227 51.7751   4
  -3  -2   1 238.760 36.0550   6
  -3  -2   1 171.792 42.7360   2
   3  -2  -1 213.637 35.1267   7
  -3  -2   1 192.163 41.9365   3
   3  -2  -1 206.703 35.6622   5
  -3  -2   1 329.527 55.5997   1
   3  -2  -1 217.541 45.1246   3
   3  -2  -1 264.533 59.2562   4
   3   2  -1 181.660 35.3038   5
   3   2  -1 217.228 48.8735   1
   3   2  -1 160.220 44.5028   4
  -3   2   1 275.129 63.5031   1
   3   2  -1 233.922 44.8805   2
  -3   2   1 213.997 57.0534   4
  -3   2   1 262.431 36.3729   6
   3   2  -1 202.803 35.3896   8
   3   2  -1 234.221 44.9132   3
  -3   2   1 183.230 42.6211   3
  -3   2   1 188.980 35.6801   5
   3   2  -1 134.083 41.6199   4
  -3   2   1 140.717 44.6310   2
   3   2  -1 215.824 35.1049   7
   3   2  -1 230.167 48.8891   2
   3   2  -1 218.111 35.3610   5
  -2  -2   1 12.6523 6.82773   3
  -2  -2   1 11.1944 2.52855   7
   2  -2  -1 -2.8952 10.6172   4
  -2  -2   1 18.2720 3.84184   6
  -2  -2   1 15.2226 2.96692   5
   2  -2  -1 11.9160 2.34232   7
  -2  -2   1 10.2073 10.9639   4
   2  -2  -1 10.6152 2.85616   8
   2  -2  -1 13.3199 10.0989   2
   2  -2  -1 3.74750 10.2019   2
   2  -2  -1 42.9579 19.2741   4
  -2  -2   1 -5.5565 6.42735   1
   2  -2  -1 7.00455 2.95853   5
   2  -2  -1 2.05083 7.57298   1
  -2  -2   1 15.3760 6.89310   2
   2  -2  -1 20.7824 10.1031   3
  -2   2   1 20.0565 8.82163   3
   2   2  -1 10.9072 2.58195   8
   2   2  -1 6.82782 7.47264   4
   2   2  -1 11.9242 8.06892   4
  -2   2   1 14.4042 3.74745   6
   2   2  -1 20.8394 10.7891   2
  -2   2   1 -9.2994 5.85730   1
   2   2  -1 7.08363 2.54922   5
  -2   2   1 24.8770 19.5906   4
  -2   2   1 7.39473 3.07648   5
   2   2  -1 0.78945 5.86709   1
   2   2  -1 16.9388 2.33281   7
   2   2  -1 25.3762 8.75578   2
  -2   2   1 11.2758 11.8045   2
   2   2  -1 7.76098 2.53896   5
   2   2  -1 11.9548 8.19878   3
  -1  -2   1 2146.47 367.614   2
  -1  -2   1 2018.80 367.950   4
  -1  -2   1 2189.45 368.117   3
   1  -2  -1 2069.20 373.365   4
   1  -2  -1 2027.85 375.638   1
   1  -2  -1 2075.11 366.377   5
   1  -2  -1 2138.95 366.412   5
   1  -2  -1 2216.94 372.761   4
   1  -2  -1 2444.37 366.500   6
   1  -2  -1 2162.88 366.238   7
   1  -2  -1 2237.83 372.269   2
   1  -2  -1 2207.04 370.905   2
  -1  -2   1 2112.77 366.189   5
  -1  -2   1 2234.10 366.190   8
  -1  -2   1 2197.00 368.264   1
   1   2  -1 2286.33 368.189   3
  -1   2   1 2141.63 366.474   6
  -1   2   1 2165.74 370.433   2
  -1   2   1 2218.08 366.199   7
  -1   2   1 2262.15 366.393   5
   1   2  -1 1966.87 366.158   5
   1   2  -1 2336.48 367.104   2
   1   2  -1 2110.10 368.219   1
   1   2  -1 2228.09 366.164   5
  -1   2   1 1988.63 366.396   5
   1   2  -1 2282.34 366.352   6
  -1   2   1 2023.97 372.264   4
  -1   2   1 2202.57 368.746   3
  -1   2   1 2177.00 372.794   1
  -1   2   1 2244.27 366.377   8
  -1   2   1 2168.53 372.806   2
  -1   2   1 2128.16 366.309   8
   1   2  -1 2154.46 366.181   7
   1   2  -1 2196.99 367.516   2
   0  -2  -1 102.313 16.9696   3
   0  -2   1 83.9553 15.7791   2
   0  -2   1 108.987 18.9789   4
   0  -2  -1 75.9410 13.1472   8
   0  -2   1 85.5140 13.2178   5
   0  -2  -1 99.9688 17.2076   1
   0   2   1 79.3330 13.2323   5
   0   2  -1 77.0173 13.2139   5
   0   2   1 81.0018 17.6659   4
   0   2   1 91.2779 16.3749   3
   0   2  -1 92.8996 16.3294   2
   0   2   1 105.110 18.5953   2
   0   2  -1 64.4370 16.0950   1
   0   2   1 71.0001 13.1403   8
   0   2  -1 78.0726 13.1910   8
   0   2   1 83.5337 13.1787   6
   0   2   1 66.4604 13.1417   7
   0   2  -1 91.3725 17.7436   4
  -1  -2  -1 500.961 88.4541   1
  -1  -2  -1 433.690 87.5434   4
   1  -2   1 540.594 88.8723   3
   1  -2   1 475.340 85.1622   5
   1  -2   1 512.741 91.8237   1
  -1  -2  -1 501.564 86.9417   2
   1  -2   1 387.277 88.6029   2
   1  -2   1 520.616 92.2175   4
   1  -2   1 476.819 85.1396   8
  -1  -2  -1 503.451 84.9580   7
  -1  -2  -1 478.740 84.9524   8
   1  -2   1 490.023 84.9885   7
   1  -2   1 580.213 85.2920   6
  -1  -2  -1 495.628 88.2200   3
   1   2   1 477.208 84.9622   7
  -1   2  -1 526.023 90.2978   2
   1   2   1 539.736 87.4979   4
  -1   2  -1 512.154 85.1312   8
   1   2   1 517.219 88.3693   1
   1   2   1 551.120 88.5817   3
  -1   2  -1 528.712 84.9860   7
  -1   2  -1 506.940 85.2618   6
  -1   2  -1 515.099 88.8075   3
   1   2   1 552.887 87.1681   2
  -1   2  -1 513.177 92.1596   1
   1   2   1 468.105 84.9747   8
  -1   2  -1 467.871 85.1798   5
  -1   2  -1 533.904 94.1069   4
   1   2   1 556.498 85.1368   6
   1   2   1 535.788 84.9647   5
   2  -2   1 16.3498 9.34467   3
  -2  -2  -1 -1.9497 4.36829   3
  -2  -2  -1 5.32202 7.91621   2
   2  -2   1 1.99143 1.27471   7
   2  -2   1 3.53227 7.73611   1
   2  -2   1 -3.6235 5.96535   2
   2  -2   1 14.4958 11.2616   4
   2  -2   1 5.20526 1.97303   8
  -2  -2  -1 0.19013 8.48156   4
  -2  -2  -1 5.59479 7.64952   1
  -2  -2  -1 1.80889 2.71590   6
  -2  -2  -1 -0.5009 1.72047   5
  -2   2  -1 -11.265 10.6347   4
  -2   2  -1 -1.3008 2.03375   5
   2   2   1 0.18485 1.40531   8
  -2   2  -1 12.1907 9.50858   2
   2   2   1 -0.2176 1.10762   7
   2   2   1 -0.2689 1.36620   5
   2   2   1 4.23842 5.78380   2
   2   2   1 -3.0800 6.14824   3
   2   2   1 6.69333 7.61791   4
  -2   2  -1 0.77664 4.54422   3
  -2   2  -1 2.21822 2.71421   6
  -2   2  -1 -9.8099 5.80188   1
   2   2   1 5.78947 6.00622   1
   3  -2   1 159.093 48.3640   4
  -3  -2  -1 150.278 46.7116   4
   3  -2   1 177.874 44.2771   2
   3  -2   1 201.376 33.2886   8
   3  -2   1 206.862 32.7340   7
   3  -2   1 290.290 67.9067   1
   3  -2   1 157.034 33.1137   5
   3  -2   1 246.068 56.6054   4
  -3  -2  -1 143.760 39.1019   3
  -3  -2  -1 215.203 49.7138   1
   3  -2   1 216.547 44.8085   3
  -3  -2  -1 217.460 33.5552   6
  -3  -2  -1 174.326 33.0026   5
   3   2   1 201.657 32.8704   5
   3   2   1 194.778 32.9921   8
   3   2   1 121.830 40.5435   1
  -3   2  -1 226.785 33.8312   6
   3   2   1 214.319 42.5707   2
  -3   2  -1 186.140 53.9607   2
  -3   2  -1 187.540 33.3425   5
  -3   2  -1 213.171 52.9462   1
   3   2   1 221.606 45.0680   3
  -3   2  -1 269.700 46.7129   3
   3   2   1 186.298 32.9628   5
  -3   2  -1 224.425 56.9579   4
   3   2   1 186.678 32.6621   7
   3   2   1 141.464 43.6607   4
  -4  -2  -1 16.5367 4.97780   6
   4  -2   1 21.4338 4.34657   7
  -4  -2  -1 20.3971 5.33172   5
   4  -2   1 21.7746 5.92721   5
   4  -2   1 18.9812 5.37536   8
   4   2   1 25.6878 5.31903   8
  -4   2  -1 30.3081 6.37580   5
   4   2   1 18.1565 5.34082   5
   4   2   1 10.9995 4.42887   5
  -4   2  -1 20.2019 5.71542   6
   4   2   1 19.2960 4.23275   7
   5  -2   1 233.696 40.4454   7
  -5  -2  -1 238.794 41.3217   5
  -5  -2  -1 204.665 41.2044   6
   5  -2   1 224.927 41.3730   8
   5  -2   1 240.848 41.7667   5
   5   2   1 228.745 41.3262   5
   5   2   1 246.599 41.2494   8
  -5   2  -1 200.624 41.3523   6
  -5   2  -1 281.529 41.8825   5
   5   2   1 257.871 40.4936   7
   6  -2   1 46.2910 9.65373   7
  -6  -2  -1 62.3699 12.2051   6
   6  -2   1 62.9758 13.2321   5
   6   2   1 47.6267 9.77074   7
   6   2   1 60.1229 12.0329   5
  -6   2  -1 39.6359 11.3850   6
  -6   2  -1 48.2777 12.3715   5
  -7  -2  -1 3.65752 6.64137   6
   7  -2   1 2.99843 8.38385   5
   7   2   1 17.2358 8.37375   5
  -7   2  -1 -2.4383 6.51422   6
  -7  -3   1 -1.5529 5.93903   6
   7  -3  -1 15.6597 9.13772   5
   7   3  -1 4.70156 6.54813   5
  -7   3   1 6.50856 7.31776   6
   6  -3  -1 0.07902 3.14089   7
   6  -3  -1 9.52976 6.56054   5
  -6  -3   1 2.89964 4.91829   6
  -6   3   1 1.56540 5.28154   6
   6   3  -1 -0.8548 5.34818   5
  -6   3   1 7.09195 5.60104   5
   6   3  -1 1.70399 3.14626   7
  -5  -3   1 -3.9579 3.25615   5
  -5  -3   1 7.05384 4.19863   6
   5  -3  -1 9.80437 5.19350   5
   5  -3  -1 -1.1058 2.34807   7
   5   3  -1 -0.1334 6.13228   5
   5   3  -1 4.55910 2.58819   7
  -5   3   1 4.56855 3.70720   8
  -5   3   1 2.52738 4.17270   6
  -5   3   1 2.87793 4.49634   5
   4  -3  -1 4.32417 4.27177   5
  -4  -3   1 -0.2366 2.59993   5
  -4  -3   1 5.76701 3.21094   6
   4  -3  -1 5.32168 2.35740   7
  -4  -3   1 5.84008 2.59786   8
  -4   3   1 5.12766 3.61458   5
   4   3  -1 11.7141 3.02259   5
  -4   3   1 8.44128 3.34729   8
   4   3  -1 8.85458 2.25584   7
   4   3  -1 3.08059 3.62136   5
  -4   3   1 5.10527 3.76792   6
   3  -3  -1 11.7230 2.29034   7
   3  -3  -1 21.7881 17.7451   2
   3  -3  -1 4.74883 8.05403   3
   3  -3  -1 4.97910 10.2790   1
  -3  -3   1 4.47370 8.21459   1
   3  -3  -1 11.0802 12.9891   4
  -3  -3   1 18.0905 8.77629   3
   3  -3  -1 3.23732 3.14868   5
   3  -3  -1 17.3620 16.2040   4
  -3  -3   1 -3.9142 8.24020   4
   3  -3  -1 7.54064 11.0093   2
  -3  -3   1 9.11326 3.48473   6
  -3  -3   1 10.3693 2.89184   5
  -3  -3   1 2.62424 6.08733   2
  -3   3   1 9.36170 4.45251   6
   3   3  -1 11.4195 8.12800   1
   3   3  -1 7.06486 6.80054   2
  -3   3   1 8.57855 3.38450   5
   3   3  -1 -7.2228 8.15110   2
   3   3  -1 4.13084 8.06604   4
  -3   3   1 7.85891 2.87890   8
   3   3  -1 8.96772 2.06444   7
   3   3  -1 7.73169 2.44695   5
   3   3  -1 -3.4305 5.29668   3
   3   3  -1 7.38055 2.41284   8
  -3   3   1 -7.0168 10.2541   4
  -3   3   1 3.33515 7.10981   3
  -3   3   1 4.32488 8.84450   2
   3   3  -1 17.1405 9.51687   4
  -3   3   1 12.8272 13.8125   1
   3   3  -1 2.69363 2.74256   5
   2  -3  -1 24.7867 17.1541   4
   2  -3  -1 48.1633 8.66875   5
  -2  -3   1 25.2564 11.1954   2
   2  -3  -1 57.0311 21.3925   2
  -2  -3   1 73.4169 16.8684   1
   2  -3  -1 44.1029 7.99288   7
   2  -3  -1 65.5241 16.5410   3
  -2  -3   1 57.1985 8.78356   6
   2  -3  -1 18.1687 19.1195   2
   2  -3  -1 52.5675 19.3567   1
   2  -3  -1 54.7834 20.9814   4
  -2  -3   1 74.9194 16.2807   3
  -2   3   1 48.4928 8.42907   8
   2   3  -1 49.7877 14.7755   3
   2   3  -1 39.6691 7.98112   5
  -2   3   1 37.6806 8.59289   5
  -2   3   1 55.9247 9.26746   6
   2   3  -1 54.3169 7.96737   7
   2   3  -1 47.5854 7.98775   5
   2   3  -1 37.3414 12.9810   1
  -2   3   1 15.6185 16.8069   4
  -2   3   1 28.3967 12.1471   3
   2   3  -1 39.3227 7.99890   8
  -2   3   1 48.4976 21.4286   1
   2   3  -1 39.8276 11.7296   4
   2   3  -1 50.7759 12.7100   4
   2   3  -1 35.3081 13.6377   2
   1  -3  -1 183.237 41.2731   2
   1  -3  -1 162.222 43.8974   4
   1  -3  -1 171.173 33.0213   5
  -1  -3   1 195.579 32.6748   5
   1  -3  -1 173.864 42.3810   4
  -1  -3   1 184.699 36.5141   3
   1  -3  -1 192.325 33.0854   5
   1  -3  -1 207.636 43.2441   1
  -1  -3   1 184.112 32.7499   7
  -1  -3   1 201.406 32.8858   6
  -1   3   1 195.082 33.0316   8
   1   3  -1 187.353 32.7441   7
  -1   3   1 200.505 44.0708   2
  -1   3   1 205.462 45.0618   4
  -1   3   1 188.831 33.0456   5
  -1   3   1 213.934 32.8022   7
  -1   3   1 202.449 33.1818   6
   1   3  -1 191.812 32.9845   6
  -1   3   1 244.773 46.2203   1
  -1   3   1 195.786 33.0022   8
  -1   3   1 140.620 41.5967   4
   1   3  -1 242.894 36.8432   3
   0  -3   1 16.2180 2.92496   5
   0  -3   1 15.3131 7.33913   2
   0  -3  -1 19.2816 2.81149   8
   0  -3   1 -1.3978 6.28012   4
   0  -3  -1 15.5243 2.97967   5
   0  -3  -1 12.0798 7.08450   4
   0  -3  -1 18.3101 2.86378   6
   0   3   1 12.4953 2.69384   8
   0   3  -1 14.4557 2.83278   8
   0   3  -1 9.33731 2.86799   5
   0   3  -1 25.5602 9.91457   4
   0   3  -1 6.70854 5.96122   1
   0   3   1 17.5589 8.55748   4
   0   3   1 11.6581 7.59291   2
   0   3  -1 23.9093 7.36168   2
   0   3   1 17.0060 3.06547   5
   0   3   1 32.7410 8.77542   3
   0   3  -1 14.3408 2.82640   6
   0   3   1 12.5768 2.75988   6
   0   3   1 24.0194 8.85073   1
   1  -3   1 17.0600 4.89247   8
   1  -3   1 16.5425 10.4901   1
   1  -3   1 22.5310 9.82255   2
  -1  -3  -1 17.9717 4.85782   6
  -1  -3  -1 31.5413 10.2520   3
  -1  -3  -1 25.3061 7.60526   2
  -1  -3  -1 27.4485 4.65606   7
   1  -3   1 17.5868 9.77842   3
   1  -3   1 32.5441 5.45836   5
   1  -3   1 37.9693 15.7674   4
   1  -3   1 25.0282 4.68786   7
  -1  -3  -1 40.3896 10.3539   1
   1   3   1 26.7141 4.57749   8
   1   3   1 55.9938 10.2383   2
   1   3   1 30.4499 8.82512   1
   1   3   1 32.1576 4.62305   5
  -1   3  -1 23.8676 5.31973   6
  -1   3  -1 31.1500 14.1504   2
  -1   3  -1 26.6872 10.1199   3
   1   3   1 24.8650 4.59555   7
  -1   3  -1 20.1964 5.11284   5
  -1   3  -1 26.9526 5.03638   8
   1   3   1 22.5856 4.90912   6
  -1   3  -1 24.6500 12.5285   1
   1   3   1 25.4390 7.79307   4
  -1   3  -1 38.3376 16.8767   4
   1   3   1 29.0505 9.92243   3
   2  -3   1 65.2258 27.1393   1
  -2  -3  -1 96.0782 23.9448   4
   2  -3   1 96.1161 16.5785   7
  -2  -3  -1 100.331 17.1416   6
  -2  -3  -1 103.493 24.0001   3
   2  -3   1 118.092 27.1391   3
   2  -3   1 101.355 26.8986   2
  -2  -3  -1 116.912 23.4849   2
   2  -3   1 131.132 35.7514   4
  -2  -3  -1 109.376 25.7642   1
  -2  -3  -1 95.4398 16.7022   5
   2  -3   1 107.931 32.4881   4
  -2   3  -1 101.519 17.6818   6
  -2   3  -1 149.588 27.7242   3
  -2   3  -1 166.279 39.3550   4
  -2   3  -1 92.2732 17.1173   5
  -2   3  -1 141.399 36.1908   1
   2   3   1 114.005 25.3361   1
   2   3   1 106.297 23.6346   4
   2   3   1 98.7347 16.5365   5
  -2   3  -1 76.6781 26.3619   2
   2   3   1 112.880 25.2505   3
   2   3   1 136.185 23.2780   2
   2   3   1 89.0828 16.6914   8
   2   3   1 87.2176 16.5352   7
  -3  -3  -1 3.60137 5.57422   3
   3  -3   1 -2.4531 6.46998   2
   3  -3   1 9.24681 3.28459   8
  -3  -3  -1 2.31214 7.27066   1
  -3  -3  -1 -5.4496 10.2674   4
  -3  -3  -1 5.94065 2.72909   5
   3  -3   1 0.83158 2.87941   7
   3  -3   1 2.83643 10.4834   1
   3  -3   1 1.81895 3.00260   5
  -3  -3  -1 2.19867 3.09114   6
  -3  -3  -1 17.1243 10.5904   2
   3  -3   1 15.2045 16.4449   4
   3  -3   1 1.82617 9.29771   4
   3  -3   1 12.4957 9.66846   3
   3   3   1 1.35167 7.74327   4
   3   3   1 10.1548 2.31149   5
   3   3   1 18.9523 11.4596   4
  -3   3  -1 7.81897 7.61711   3
  -3   3  -1 -3.0500 8.10885   2
  -3   3  -1 16.0000 15.5241   4
  -3   3  -1 12.3579 12.7874   1
  -3   3  -1 4.42618 3.12150   5
   3   3   1 10.1514 2.89161   5
   3   3   1 5.03109 6.06757   2
  -3   3  -1 4.53086 3.73098   6
   3   3   1 14.0927 11.2230   1
   3   3   1 4.48708 1.89666   7
   3   3   1 8.27397 2.44188   8
   3   3   1 6.94457 8.09930   3
  -4  -3  -1 95.3467 16.7165   5
   4  -3   1 87.7439 15.6745   7
  -4  -3  -1 100.496 16.6856   6
   4  -3   1 99.3651 17.0856   5
   4  -3   1 96.1801 16.8633   8
   4   3   1 95.5925 16.3821   5
  -4   3  -1 104.015 17.2140   5
  -4   3  -1 86.4801 16.9651   6
   4   3   1 68.5783 15.6789   5
   4   3   1 90.7806 16.3493   8
   4   3   1 85.1722 15.7035   7
  -5  -3  -1 89.0310 15.1762   5
   5  -3   1 96.9732 15.3867   8
   5  -3   1 85.7162 15.4768   5
   5  -3   1 59.0596 13.3579   7
  -5  -3  -1 66.4220 14.5354   6
   5   3   1 81.4280 14.5896   5
   5   3   1 87.8900 13.6872   7
  -5   3  -1 71.8965 14.9661   5
   5   3   1 73.8927 14.3498   8
  -5   3  -1 50.4648 14.4990   6
  -6  -3  -1 17.8483 6.86775   6
   6  -3   1 18.5568 4.80509   7
   6  -3   1 19.4539 8.58557   5
  -6   3  -1 13.6534 6.46188   6
   6   3   1 15.7320 6.89342   5
   6   3   1 10.9164 4.18703   7
  -7  -3  -1 0.72308 6.62156   6
   7  -3   1 11.7172 8.77233   5
   7   3   1 22.9233 7.76781   5
  -7   3  -1 6.56891 8.69610   6
  -6  -4   1 5.85636 5.38257   6
   6  -4  -1 13.5637 7.20860   5
   6   4  -1 8.17950 5.93113   5
  -6   4   1 10.0739 6.36567   5
   6   4  -1 13.1869 3.81486   7
  -6   4   1 13.4078 6.69521   6
   5  -4  -1 38.3546 7.61824   7
  -5  -4   1 37.5422 8.76828   5
  -5  -4   1 49.1508 9.35899   6
   5  -4  -1 36.4030 9.35506   5
  -5   4   1 48.5665 8.85298   8
   5   4  -1 38.1575 7.59924   7
  -5   4   1 21.2009 8.64819   6
   5   4  -1 35.9183 8.54000   5
  -5   4   1 58.5852 10.1763   5
  -4  -4   1 7.70365 3.24697   5
   4  -4  -1 5.17232 2.49850   7
   4  -4  -1 13.5445 5.27752   5
  -4  -4   1 11.8929 3.97875   6
   4   4  -1 9.66035 2.61542   7
  -4   4   1 14.3645 3.85862   8
   4   4  -1 8.83757 3.35107   5
  -4   4   1 4.95118 3.95979   5
   4   4  -1 8.48917 2.74733   5
  -3  -4   1 12.7129 3.79250   5
   3  -4  -1 20.8911 3.59810   7
   3  -4  -1 23.9459 5.19508   5
   3   4  -1 12.9932 3.56242   5
  -3   4   1 17.3730 4.65961   5
  -3   4   1 18.2593 5.34118   6
   3   4  -1 21.2339 3.56148   7
   3   4  -1 14.9556 3.40374   5
   3   4  -1 15.2689 3.65974   8
  -3   4   1 19.1175 4.39344   8
   2  -4  -1 188.578 49.3333   1
   2  -4  -1 254.925 49.6683   2
  -2  -4   1 166.471 38.4176   2
   2  -4  -1 230.647 53.7670   2
  -2  -4   1 191.318 41.0090   3
   2  -4  -1 204.725 52.1410   4
   2  -4  -1 154.815 51.7672   4
   2  -4  -1 214.063 35.3464   7
   2  -4  -1 208.868 35.7644   5
  -2  -4   1 233.645 41.7216   1
   2   4  -1 183.431 41.5824   3
  -2   4   1 250.295 48.9943   2
   2   4  -1 213.961 35.2962   7
  -2   4   1 222.379 35.6433   8
  -2   4   1 200.097 35.8193   5
  -2   4   1 220.664 36.0361   6
   2   4  -1 236.559 38.3269   2
   2   4  -1 208.911 35.2112   5
   2   4  -1 175.581 39.5589   1
  -2   4   1 239.586 53.4415   1
   2   4  -1 206.843 35.1858   5
   2   4  -1 220.860 37.0477   2
   2   4  -1 193.011 35.2984   8
  -2   4   1 279.078 46.6554   3
  -2   4   1 134.909 47.7881   4
  -1  -4   1 445.039 82.4040   3
   1  -4  -1 407.590 89.2011   2
   1  -4  -1 464.245 79.0304   5
   1  -4  -1 456.630 85.0631   2
   1  -4  -1 467.843 94.0166   4
   1  -4  -1 452.594 90.1143   4
   1  -4  -1 432.741 89.9578   1
  -1  -4   1 487.460 78.7922   6
  -1   4   1 468.119 78.8944   8
  -1   4   1 537.860 92.6964   1
  -1   4   1 488.157 79.1185   6
  -1   4   1 380.527 88.9225   4
   1   4  -1 474.072 78.7583   7
   1   4  -1 488.906 82.6395   3
  -1   4   1 349.877 87.8781   4
  -1   4   1 479.749 79.0205   8
   1   4  -1 462.394 78.8154   6
  -1   4   1 438.060 79.0081   5
   0  -4   1 3318.61 599.817   2
   0  -4  -1 3744.26 597.066   6
   0  -4  -1 3626.44 601.667   4
   0  -4  -1 3577.21 597.102   5
   0  -4   1 3830.81 597.144   5
   0  -4  -1 3595.19 597.058   8
   0  -4   1 3474.02 601.786   4
   0   4  -1 3543.76 597.129   5
   0   4  -1 3514.43 597.105   8
   0   4   1 3536.75 597.116   5
   0   4   1 3466.39 597.056   8
   0   4  -1 3534.57 597.070   6
   0   4   1 3378.33 597.043   6
   0   4   1 3523.73 600.759   3
   0   4   1 3628.97 602.018   4
   0   4   1 3503.62 602.031   1
   0   4  -1 3373.98 601.597   1
   0   4  -1 3443.60 599.773   2
   0   4   1 3504.83 601.468   2
   0   4  -1 3607.40 601.665   4
   1  -4   1 5251.13 896.266   7
   1  -4   1 5258.62 904.711   1
  -1  -4  -1 5285.47 900.376   3
  -1  -4  -1 5643.15 896.275   6
  -1  -4  -1 5337.85 899.147   1
   1  -4   1 5333.48 896.460   8
   1  -4   1 5307.43 906.206   4
  -1  -4  -1 5379.97 898.253   2
   1  -4   1 5225.97 902.168   2
  -1   4  -1 5147.00 904.747   1
   1   4   1 5493.29 898.594   4
  -1   4  -1 5518.88 902.742   2
  -1   4  -1 5263.51 896.514   6
   1   4   1 5299.28 900.355   3
  -1   4  -1 5232.69 896.525   5
   1   4   1 5378.13 899.454   1
  -1   4  -1 5409.57 896.452   8
   1   4   1 5079.90 896.178   8
  -1   4  -1 5238.20 905.517   4
   1   4   1 5463.28 896.189   5
  -1   4  -1 5232.67 900.912   3
   1   4   1 5058.03 896.235   7
   1   4   1 5427.27 898.482   2
  -2  -4  -1 34.6632 11.0931   2
   2  -4   1 45.3096 6.77462   7
  -2  -4  -1 23.8678 12.0894   1
   2  -4   1 75.9188 27.0610   4
   2  -4   1 65.3913 18.7507   3
  -2  -4  -1 32.7465 6.62908   5
   2  -4   1 61.2140 24.9004   4
   2  -4   1 40.4370 17.2545   2
   2  -4   1 25.6667 6.90648   8
   2  -4   1 45.4179 20.2891   1
  -2  -4  -1 36.9400 7.27837   6
  -2  -4  -1 36.7080 12.7701   4
  -2  -4  -1 16.8127 11.4278   3
  -2   4  -1 38.5298 7.59540   5
  -2   4  -1 25.2858 16.1736   1
   2   4   1 50.0251 12.6197   4
  -2   4  -1 82.6042 29.7733   4
   2   4   1 44.7995 13.8484   3
  -2   4  -1 31.7594 7.74947   6
  -2   4  -1 48.5214 18.4583   2
   2   4   1 39.7442 6.52102   5
   2   4   1 42.1036 11.8577   2
  -2   4  -1 38.4681 14.8073   3
   2   4   1 49.7549 14.0967   1
   2   4   1 33.8849 6.59961   8
   2   4   1 35.5992 6.56071   7
   3  -4   1 3.13567 1.72181   7
   3  -4   1 3.90433 2.67373   8
  -3  -4  -1 -1.3219 1.99864   5
   3  -4   1 1.26770 2.64779   5
   3   4   1 -0.6481 2.17606   5
  -3   4  -1 2.40959 3.50802   6
   3   4   1 -0.4433 1.77456   8
   3   4   1 1.08006 2.54966   7
   3   4   1 1.31526 1.67750   5
   4  -4   1 260.383 45.3028   7
  -4  -4  -1 255.374 45.7394   6
  -4  -4  -1 271.988 45.8044   5
   4  -4   1 282.005 46.1503   8
  -4   4  -1 287.306 46.2882   5
   4   4   1 251.003 45.5574   5
   4   4   1 256.837 45.2698   7
   4   4   1 287.756 46.1371   8
  -5  -4  -1 407.390 67.8564   5
   5  -4   1 351.688 68.0821   5
  -5  -4  -1 364.900 67.7324   6
   5  -4   1 392.123 67.1863   7
   5   4   1 402.844 67.6691   8
  -5   4  -1 413.693 67.8104   8
  -5   4  -1 362.274 68.0408   6
   5   4   1 404.716 67.1140   7
  -5   4  -1 423.441 68.3484   5
   5   4   1 413.275 67.6197   5
  -6  -4  -1 5.09379 5.57148   6
   6  -4   1 -8.7534 6.71739   5
   6  -4   1 -0.6804 3.20771   7
  -6   4  -1 -13.204 4.84970   6
  -6   4  -1 -3.9243 5.64313   5
   6   4   1 1.54105 3.20667   7
  -6  -5   1 6.16284 5.78815   6
   6  -5  -1 19.5882 8.24817   5
  -6   5   1 34.0310 8.85229   5
   6   5  -1 15.0114 5.86709   5
   6   5  -1 26.6526 5.13182   7
  -6   5   1 12.5729 7.41206   6
  -5  -5   1 34.1605 6.59061   5
   5  -5  -1 10.5269 7.02252   5
   5  -5  -1 20.3879 5.12540   7
  -5  -5   1 22.1858 6.29381   6
   5   5  -1 25.8480 5.91721   5
   5   5  -1 16.6798 4.87459   5
   5   5  -1 33.5089 5.40460   7
  -5   5   1 32.4771 6.55770   8
  -5   5   1 26.5991 6.92096   5
  -5   5   1 12.7434 6.72086   6
   4  -5  -1 -0.4380 1.76640   7
   4  -5  -1 -2.6110 4.26043   5
  -4  -5   1 -0.2300 2.69838   6
  -4  -5   1 1.84143 2.60432   5
   4   5  -1 3.21907 1.88240   5
   4   5  -1 -1.9231 2.69864   5
   4   5  -1 2.65031 1.91904   7
  -4   5   1 -1.9308 3.35482   5
  -4   5   1 3.80928 2.90580   8
  -4   5   1 0.53428 3.38921   6
  -3  -5   1 0.57239 1.37456   5
   3  -5  -1 -2.2915 2.68123   5
   3  -5  -1 4.06886 1.69800   7
  -3  -5   1 -0.9268 2.86271   6
  -3   5   1 -1.6185 2.21996   5
  -3   5   1 5.16123 3.79284   6
   3   5  -1 5.57676 1.62120   7
   3   5  -1 0.32574 1.69722   5
  -3   5   1 0.75410 2.35522   8
  -2  -5   1 18.1027 3.77269   6
  -2  -5   1 15.1645 2.95480   5
  -2  -5   1 5.38541 6.70169   4
   2  -5  -1 23.3492 16.3866   2
  -2  -5   1 19.9633 7.48847   1
   2  -5  -1 20.0285 10.8847   2
   2  -5  -1 -3.5177 6.48312   4
   2  -5  -1 7.44427 13.4177   4
   2  -5  -1 -0.0159 9.04177   1
  -2  -5   1 17.4201 6.34731   2
   2  -5  -1 15.1003 3.85550   5
  -2  -5   1 30.9753 9.33103   3
   2   5  -1 13.0870 2.81204   8
  -2   5   1 12.4958 12.6298   1
  -2   5   1 15.3134 4.16614   5
  -2   5   1 15.6384 4.48191   6
   2   5  -1 16.6253 2.98791   7
  -2   5   1 16.9247 11.4351   2
  -2   5   1 6.72352 7.49138   3
   2   5  -1 12.5529 5.96279   1
  -2   5   1 16.4240 3.78758   8
  -2   5   1 37.2726 22.4157   4
   2   5  -1 26.7119 9.85003   3
   1  -5  -1 446.846 83.8947   2
   1  -5  -1 450.793 88.3854   4
   1  -5  -1 519.595 89.0225   1
   1  -5  -1 514.017 93.5045   4
   1  -5  -1 429.123 73.8341   5
  -1  -5   1 461.075 73.4931   6
  -1  -5   1 395.338 73.4174   5
   1  -5  -1 480.110 87.4908   2
   1   5  -1 412.236 73.5277   6
  -1   5   1 459.381 73.8306   8
   1   5  -1 415.963 73.5283   7
  -1   5   1 452.184 73.9059   6
  -1   5   1 497.597 90.5780   4
   1   5  -1 431.204 78.2338   3
  -1   5   1 548.360 91.7829   1
  -1   5   1 450.448 73.6854   8
  -1   5   1 639.571 98.3123   4
   0  -5  -1 200.959 35.6698   4
   0  -5   1 137.661 30.3715   1
   0  -5   1 158.600 29.7679   2
   0  -5  -1 135.113 22.8682   6
   0  -5  -1 137.942 22.9408   5
   0  -5   1 172.322 33.7102   4
   0   5   1 157.040 32.3871   1
   0   5   1 128.247 22.8299   8
   0   5  -1 129.696 22.9350   8
   0   5   1 134.907 22.8605   6
   0   5  -1 219.214 36.1516   4
   0   5  -1 129.753 22.9003   6
   0   5   1 139.337 32.5849   4
   0   5   1 227.509 34.6189   3
   0   5  -1 121.972 29.8631   1
   0   5  -1 124.899 22.9330   5
   0   5   1 142.126 23.0216   5
   0   5   1 133.631 31.5839   2
  -1  -5  -1 18.7773 7.88612   1
  -1  -5  -1 18.9627 9.12179   3
  -1  -5  -1 12.7405 5.28482   2
  -1  -5  -1 8.35064 1.84165   6
   1  -5   1 1.36053 2.12005   8
   1  -5   1 12.6263 11.6559   4
   1  -5   1 9.00155 10.1961   1
   1  -5   1 13.1651 10.1775   2
  -1   5  -1 3.20031 2.62967   6
  -1   5  -1 -9.1167 4.47011   3
   1   5   1 10.1768 7.88355   3
  -1   5  -1 14.0314 11.5893   1
   1   5   1 12.3040 6.44457   4
   1   5   1 4.79443 1.80915   5
  -1   5  -1 -5.9213 13.8894   4
  -1   5  -1 3.42900 2.36272   5
  -1   5  -1 21.1180 13.1982   2
   1   5   1 12.1712 5.73657   1
  -1   5  -1 9.27717 2.65242   8
   1   5   1 8.11475 1.46039   8
   1   5   1 18.4452 8.61604   2
   1   5   1 5.39003 1.73243   7
   2  -5   1 11.0370 2.91038   8
  -2  -5  -1 8.97322 2.75533   6
   2  -5   1 25.4777 11.1575   3
  -2  -5  -1 8.19540 8.92277   2
   2  -5   1 8.48567 1.94657   7
  -2  -5  -1 0.20688 3.20006   4
  -2  -5  -1 1.27968 5.35886   1
  -2  -5  -1 5.73810 6.98066   3
   2  -5   1 1.96786 2.50014   5
   2  -5   1 -5.1885 8.13852   1
   2  -5   1 8.44234 10.1640   2
   2  -5   1 5.21798 12.9292   4
   2  -5   1 43.8450 21.7324   4
  -2   5  -1 15.6543 3.32628   5
  -2   5  -1 20.6772 11.4575   3
   2   5   1 11.8180 8.45121   3
   2   5   1 10.0490 4.85964   4
  -2   5  -1 14.1697 12.2253   2
  -2   5  -1 -10.835 8.76149   4
  -2   5  -1 9.44783 3.69203   6
   2   5   1 5.85348 1.71796   5
   2   5   1 8.02517 1.88236   8
   2   5   1 4.52582 5.75696   1
  -2   5  -1 28.7656 17.1851   1
   2   5   1 4.08756 1.72163   7
   2   5   1 2.36257 4.42716   2
  -3  -5  -1 50.8258 8.77442   5
   3  -5   1 46.6325 8.41163   7
   3  -5   1 46.7674 9.41619   5
   3  -5   1 46.6753 9.28963   8
  -3  -5  -1 62.7702 9.73827   6
   3   5   1 48.8492 8.58319   8
  -3   5  -1 47.3550 9.47757   5
   3   5   1 33.3574 8.10954   5
   3   5   1 45.1984 8.31073   7
  -3   5  -1 47.6246 9.86884   6
   3   5   1 59.3058 9.01975   5
   4  -5   1 18.3153 5.26423   5
  -4  -5  -1 11.2631 3.66510   5
   4  -5   1 6.67891 2.76860   7
  -4  -5  -1 0.81563 3.11033   6
   4  -5   1 7.99706 4.08394   8
   4   5   1 4.51767 2.41089   7
  -4   5  -1 8.50168 4.13973   6
  -4   5  -1 6.96978 4.16787   5
   4   5   1 7.60235 3.95008   5
   4   5   1 6.79571 2.63568   5
   5  -5   1 46.5957 12.5686   5
  -5  -5  -1 57.2074 11.7550   5
  -5  -5  -1 40.7325 11.3183   6
   5  -5   1 63.5711 10.6985   7
   5   5   1 80.7868 11.8032   5
   5   5   1 52.5727 10.5494   7
  -5   5  -1 52.7393 11.7697   8
  -5   5  -1 41.4452 12.1626   6
   5   5   1 61.8525 11.4113   8
  -5   5  -1 63.7445 12.7270   5
  -6  -5  -1 -2.1809 4.75256   6
   6  -5   1 1.83419 3.25095   7
   6  -5   1 -1.6079 7.21144   5
  -6   5  -1 0.05463 5.97678   5
   6   5   1 0.42424 3.22341   7
  -6   5  -1 -1.4223 5.60154   6
   6   5   1 5.15946 5.75821   5
  -6  -6   1 -5.8045 4.19449   6
   6  -6  -1 4.44297 6.94754   5
  -6   6   1 10.3248 6.53275   6
   6   6  -1 1.15658 3.62503   7
  -6   6   1 4.72989 6.00427   5
  -5  -6   1 10.7703 4.83478   6
   5  -6  -1 9.44921 6.13820   5
   5   6  -1 12.1576 3.72186   5
  -5   6   1 5.28017 5.14891   5
  -5   6   1 26.4988 5.33442   8
   5   6  -1 5.31150 2.95087   7
   5   6  -1 3.26292 2.49474   5
  -5   6   1 21.9098 6.04660   6
  -4  -6   1 160.594 29.6266   6
   4  -6  -1 165.074 30.5257   5
  -4  -6   1 190.172 29.6219   5
  -4   6   1 184.131 30.4772   5
   4   6  -1 191.064 29.2526   7
   4   6  -1 142.522 28.9588   5
  -4   6   1 185.455 29.8553   8
  -4   6   1 142.181 30.3933   6
   4   6  -1 185.819 29.0727   5
  -3  -6   1 -3.3633 2.32411   6
   3  -6  -1 -0.9441 2.89129   5
  -3   6   1 -1.0058 3.43733   6
  -3   6   1 4.17057 2.90627   5
   3   6  -1 -1.1763 1.34451   7
  -3   6   1 1.47773 2.30512   8
  -2  -6   1 34.6820 6.27815   6
  -2  -6   1 54.7406 9.87548   2
   2  -6  -1 24.2738 15.1675   2
  -2  -6   1 14.3137 10.4596   3
   2  -6  -1 1.89289 13.2553   4
   2  -6  -1 16.0844 15.1220   2
   2  -6  -1 22.4087 6.72479   5
   2  -6  -1 33.3032 19.3791   1
  -2  -6   1 42.6120 10.2031   4
   2  -6  -1 21.6210 16.3647   4
   2   6  -1 35.4901 8.61351   1
  -2   6   1 22.4624 17.2623   4
  -2   6   1 33.9925 6.52139   8
  -2   6   1 31.6410 6.73726   5
   2   6  -1 39.4799 13.6029   3
  -2   6   1 35.6660 12.8516   3
   2   6  -1 35.9450 5.93835   7
  -2   6   1 15.7650 12.0412   2
  -2   6   1 40.1027 20.2217   1
  -1  -6   1 9574.57 1578.14   5
   1  -6  -1 9787.40 1578.53   5
  -1  -6   1 9999.99 1578.11   6
   1  -6  -1 9657.52 1589.19   1
  -1  -6   1 9361.52 1579.90   1
   1  -6  -1 9458.10 1586.07   2
   1  -6  -1 8860.17 1587.48   2
   1  -6  -1 9110.57 1588.59   4
   1  -6  -1 9417.25 1590.65   4
  -1  -6   1 9466.86 1580.29   4
  -1  -6   1 9235.57 1580.14   1
  -1  -6   1 9330.60 1580.36   2
  -1   6   1 9628.88 1589.44   4
   1   6  -1 8878.99 1578.08   8
  -1   6   1 9348.63 1578.49   8
   1   6  -1 8878.73 1578.24   7
  -1   6   1 9387.33 1578.54   6
   1   6  -1 9491.79 1578.16   6
   1   6  -1 9691.02 1583.27   3
   1   6  -1 9069.01 1578.14   8
  -1   6   1 9324.19 1588.94   4
  -1   6   1 9616.42 1589.13   1
  -1   6   1 8994.45 1578.37   8
   0  -6  -1 2228.93 356.293   5
   0  -6  -1 2154.83 363.012   4
   0  -6   1 2091.82 360.660   2
   0  -6   1 1970.65 362.772   4
   0  -6   1 2215.38 362.271   1
   0  -6   1 2199.18 356.223   5
   0   6   1 2197.71 361.653   3
   0   6   1 2256.70 363.187   2
   0   6  -1 2011.28 362.327   1
   0   6  -1 2118.04 356.229   8
   0   6   1 2130.79 363.097   4
   0   6  -1 2048.06 356.166   8
   0   6   1 2029.74 356.139   8
   0   6  -1 2025.11 356.146   6
   0   6   1 2178.75 363.375   1
   0   6   1 2080.93 356.128   6
  -1  -6  -1 11.8631 9.16377   3
  -1  -6  -1 19.4513 8.54574   2
  -1  -6  -1 11.7956 2.37799   6
   1  -6   1 20.8895 14.2216   4
   1  -6   1 3.82834 12.0116   1
   1  -6   1 11.1779 3.05220   8
  -1  -6  -1 13.2981 7.53762   1
   1  -6   1 4.12415 6.71841   2
   1  -6   1 17.2461 13.4211   4
  -1   6  -1 13.4760 3.23468   8
   1   6   1 10.0923 2.62673   5
   1   6   1 18.6909 8.99035   2
  -1   6  -1 12.6090 3.68297   6
   1   6   1 9.94415 6.04455   4
  -1   6  -1 3.03363 7.80536   2
  -1   6  -1 17.8639 16.5558   4
   1   6   1 26.5440 9.84788   3
   1   6   1 12.4946 2.28565   8
   1   6   1 11.1169 2.52555   7
  -1   6  -1 8.95228 3.11253   5
  -1   6  -1 19.7552 13.9917   1
   2  -6   1 138.773 24.5267   7
   2  -6   1 117.096 34.6587   2
   2  -6   1 193.914 49.8702   4
  -2  -6  -1 176.531 30.0917   2
   2  -6   1 221.846 51.0874   4
   2  -6   1 145.130 24.9521   8
  -2  -6  -1 208.558 34.1825   1
  -2  -6  -1 151.192 24.7069   6
   2  -6   1 160.825 44.6045   1
  -2  -6  -1 154.141 34.2589   3
  -2   6  -1 145.871 46.4330   4
  -2   6  -1 176.568 46.3978   1
  -2   6  -1 140.282 38.5269   2
  -2   6  -1 162.842 25.8110   6
   2   6   1 118.019 28.1302   2
  -2   6  -1 140.974 25.8878   5
  -2   6  -1 131.474 34.7078   3
   2   6   1 130.065 24.4462   7
   2   6   1 147.453 24.3380   5
   2   6   1 157.096 34.7806   3
   2   6   1 166.109 33.0440   1
   2   6   1 136.741 24.3942   8
  -3  -6  -1 86.2019 15.2531   5
   3  -6   1 98.8600 15.2693   7
   3  -6   1 94.7857 16.2275   8
  -3  -6  -1 108.484 16.2251   6
   3  -6   1 93.1833 16.4605   5
  -3   6  -1 83.4841 16.5648   5
   3   6   1 83.1382 15.1261   7
   3   6   1 80.3696 14.9415   5
  -3   6  -1 106.480 17.5393   6
   3   6   1 78.0218 15.0677   5
   3   6   1 86.9898 15.2637   8
  -4  -6  -1 62.4742 11.9387   6
  -4  -6  -1 54.7433 11.5232   5
   4  -6   1 41.6581 12.0531   5
   4  -6   1 65.3442 11.2762   7
   4  -6   1 62.2460 12.4273   8
  -4   6  -1 65.9704 12.6823   6
   4   6   1 68.7533 11.2414   7
   4   6   1 65.2695 11.4224   5
  -4   6  -1 55.1761 12.4458   5
  -5  -6  -1 51.9989 8.60774   6
   5  -6   1 45.4609 9.81115   5
  -5  -6  -1 35.8383 7.93076   5
   5   6   1 26.5053 7.09448   5
   5   6   1 28.2353 6.58504   7
  -5   6  -1 31.8642 8.00093   8
   5   6   1 27.4401 7.23764   8
  -5   6  -1 33.3414 8.94443   6
   6  -6   1 8.05418 9.05706   5
  -6  -6  -1 20.2875 7.37627   6
   6  -6   1 23.2166 5.96229   7
  -6   6  -1 36.4916 9.59514   5
   6   6   1 29.4384 6.83831   5
  -6   6  -1 31.9424 8.92422   6
   6   6   1 25.3565 5.98755   7
  -6  -7   1 80.4631 15.1671   6
   6  -7  -1 81.5800 16.1403   5
   6   7  -1 63.8860 14.0444   7
  -6   7   1 96.5319 17.0266   6
  -5  -7   1 38.8312 9.74366   6
   5  -7  -1 59.8883 11.2286   5
  -5   7   1 43.8706 10.5340   6
  -5   7   1 57.7685 10.1092   8
  -5   7   1 32.7976 10.0101   5
   5   7  -1 44.7919 8.73617   7
   4  -7  -1 0.33187 4.06266   5
  -4  -7   1 -2.6825 2.34282   6
  -4   7   1 -4.2956 2.59590   8
  -4   7   1 1.41041 3.92045   5
   4   7  -1 -0.1926 1.99562   7
  -4   7   1 5.25116 4.09616   6
  -3  -7   1 3.12568 1.67350   5
   3  -7  -1 -1.3684 3.05435   5
  -3  -7   1 -5.1635 2.19695   6
   3   7  -1 -0.4776 1.47138   7
  -3   7   1 0.52291 2.21493   8
  -3   7   1 1.54105 3.75794   6
  -3   7   1 8.26134 3.45685   5
  -2  -7   1 64.5996 20.1951   3
   2  -7  -1 85.3236 14.3864   5
   2  -7  -1 48.9377 25.6962   4
   2  -7  -1 89.3327 28.6174   2
   2  -7  -1 111.205 35.3419   4
   2  -7  -1 125.529 36.5056   2
  -2  -7   1 115.292 17.4358   4
   2  -7  -1 53.1675 25.6992   1
  -2  -7   1 72.7155 13.4318   6
  -2   7   1 90.9140 14.7876   6
   2   7  -1 109.727 24.0636   3
  -2   7   1 64.9545 14.0023   5
  -2   7   1 90.5573 33.6995   4
   2   7  -1 74.7407 13.6515   6
  -2   7   1 70.2546 13.7622   8
  -2   7   1 91.8396 26.4235   3
   2   7  -1 75.6693 13.2938   7
  -2   7   1 76.4555 30.3187   1
   1  -7  -1 117.828 30.5289   2
  -1  -7   1 80.5940 13.5038   5
   1  -7  -1 60.0019 28.6610   4
  -1  -7   1 81.6798 18.5174   2
   1  -7  -1 50.4555 22.6397   4
   1  -7  -1 77.8068 27.7882   1
   1  -7  -1 88.5057 14.1574   5
   1  -7  -1 67.7941 22.4786   2
  -1  -7   1 56.5389 17.6161   4
  -1  -7   1 90.0474 18.2304   1
  -1  -7   1 89.3015 17.7756   1
  -1   7   1 89.9206 29.1816   1
   1   7  -1 69.9039 21.3641   3
  -1   7   1 92.9866 29.5889   4
  -1   7   1 79.1944 14.0285   8
   1   7  -1 72.7745 13.4386   8
   1   7  -1 79.3989 13.3198   8
   1   7  -1 75.1474 13.5985   7
  -1   7   1 82.4709 13.7673   8
   0  -7   1 820.534 140.443   1
   0  -7   1 837.661 133.374   5
   0  -7   1 793.638 141.821   4
   0  -7  -1 775.855 133.271   6
   0  -7   1 873.628 140.999   4
   0  -7   1 796.451 138.625   2
   0   7  -1 739.303 133.334   6
   0   7   1 692.329 140.617   1
   0   7   1 786.245 133.238   6
   0   7   1 848.872 140.036   3
   0   7   1 840.951 133.405   5
   0   7   1 742.849 141.530   4
   0   7  -1 788.477 133.369   8
   0   7   1 861.685 142.197   2
   0   7  -1 767.250 133.280   8
   0   7  -1 743.491 140.810   1
   0   7   1 776.570 133.261   8
  -1  -7  -1 313.449 60.4934   1
   1  -7   1 316.037 67.5298   2
   1  -7   1 363.167 56.3346   5
   1  -7   1 397.887 75.7590   1
   1  -7   1 295.828 70.7285   4
  -1  -7  -1 313.341 59.9369   2
   1  -7   1 428.708 78.6439   4
   1  -7   1 325.354 56.2506   8
  -1  -7  -1 338.376 68.2677   1
  -1  -7  -1 336.317 65.8960   3
   1   7   1 361.020 60.1982   4
   1   7   1 326.931 55.9572   5
  -1   7  -1 352.046 56.4001   5
   1   7   1 455.135 70.0334   3
  -1   7  -1 395.026 77.7803   4
  -1   7  -1 354.998 56.3832   6
  -1   7  -1 445.064 72.4407   2
  -1   7  -1 329.360 56.2843   8
   1   7   1 344.856 63.1047   2
   1   7   1 304.003 55.8375   8
  -1   7  -1 317.702 72.4692   1
   1   7   1 305.303 55.9694   7
   2  -7   1 93.6001 32.5064   4
   2  -7   1 91.1318 15.1692   8
   2  -7   1 98.8761 38.3921   4
   2  -7   1 121.853 32.1064   2
  -2  -7  -1 100.669 24.1855   3
  -2  -7  -1 88.2057 19.2169   2
  -2  -7  -1 82.5703 14.3993   6
   2  -7   1 151.157 39.4328   1
  -2  -7  -1 85.6014 20.8423   1
   2  -7   1 93.1557 15.1565   5
   2   7   1 72.1418 14.1951   7
   2   7   1 110.322 26.7652   3
  -2   7  -1 90.0322 28.8968   2
  -2   7  -1 76.3001 15.0843   5
   2   7   1 75.2134 14.0885   5
  -2   7  -1 115.156 29.8868   3
   2   7   1 83.0173 22.0826   1
  -2   7  -1 86.0381 35.4784   4
   2   7   1 77.6167 14.3435   6
  -2   7  -1 107.939 16.0586   6
  -2   7  -1 117.128 35.6109   1
   2   7   1 82.4594 14.1215   8
   2   7   1 108.687 18.9127   2
  -3  -7  -1 269.434 39.8334   6
   3  -7   1 246.173 40.0202   8
   3  -7   1 224.512 39.3325   7
  -3   7  -1 227.880 40.1333   5
  -3   7  -1 253.496 40.4953   6
   3   7   1 244.063 39.3351   8
   3   7   1 215.162 39.0782   5
   3   7   1 209.971 39.2717   7
   4  -7   1 24.2347 5.48551   7
   4  -7   1 24.2882 6.75257   8
  -4  -7  -1 26.6573 6.08171   6
  -4  -7  -1 25.4147 5.81456   5
   4  -7   1 25.9342 7.31249   5
  -4   7  -1 18.9542 6.50420   6
   4   7   1 28.2326 6.28583   8
   4   7   1 22.8623 5.32886   7
  -4   7  -1 33.1764 7.82347   5
   4   7   1 26.9392 5.38140   5
   5  -7   1 -2.2565 6.23497   5
   5  -7   1 1.56851 2.80600   7
  -5   7  -1 6.68995 4.85631   8
   5   7   1 3.26557 2.84003   7
   5   7   1 4.14017 3.66949   5
   5   7   1 0.81781 2.88856   5
  -5   7  -1 3.68541 4.96580   5
  -5   7  -1 10.2392 5.59283   6
  -6  -7  -1 -0.3280 4.54341   6
   6  -7   1 3.72868 7.52664   5
   6   7   1 -1.9771 3.07932   7
  -6   7  -1 1.52263 6.35633   6
  -6   7  -1 -4.3350 6.07175   5
  -6  -8   1 0.16979 4.50850   6
   6  -8  -1 8.70520 7.14315   5
   6   8  -1 8.65602 3.65161   7
  -6   8   1 -4.0317 5.99498   6
  -5  -8   1 -0.2588 3.52207   6
   5  -8  -1 15.0266 6.26329   5
  -5   8   1 18.5014 5.49406   8
  -5   8   1 8.83629 5.85650   6
   5   8  -1 5.54211 2.88343   7
  -5   8   1 -0.2270 4.85109   5
  -4  -8   1 25.1737 5.80190   6
   4  -8  -1 25.0009 7.26470   5
  -4  -8   1 27.4207 5.68318   5
  -4   8   1 20.4212 6.81143   5
  -4   8   1 23.0671 6.78837   6
  -4   8   1 32.9658 6.51853   8
   4   8  -1 22.8170 5.19833   7
   3  -8  -1 2.39527 3.63438   5
  -3  -8   1 4.35327 1.82728   5
  -3  -8   1 2.72623 1.74118   6
  -3   8   1 -0.3319 2.56238   5
   3   8  -1 2.45707 1.61228   7
  -3   8   1 -0.1134 2.64973   6
  -3   8   1 2.81263 2.36560   8
   2  -8  -1 170.286 39.0963   2
   2  -8  -1 195.576 44.5007   2
  -2  -8   1 121.346 21.1645   4
   2  -8  -1 115.710 36.4520   1
   2  -8  -1 111.626 19.2471   5
  -2  -8   1 95.7561 18.1561   6
  -2  -8   1 98.5773 17.9636   5
   2  -8  -1 97.8472 38.2250   4
  -2  -8   1 168.153 31.6246   3
   2  -8  -1 132.485 41.2184   4
  -2   8   1 188.475 47.3596   1
   2   8  -1 109.360 18.2162   7
  -2   8   1 102.194 19.1449   5
  -2   8   1 186.608 37.7038   3
  -2   8   1 132.497 19.3883   6
   2   8  -1 110.694 28.7319   3
   2   8  -1 100.790 18.3592   6
  -2   8   1 108.099 18.5411   8
  -2   8   1 160.047 43.9536   4
  -1  -8   1 13.6530 8.00869   2
  -1  -8   1 11.2638 6.04906   1
   1  -8  -1 4.99041 8.95058   2
   1  -8  -1 10.5059 13.4984   1
  -1  -8   1 0.80133 4.28350   1
   1  -8  -1 20.7631 13.0135   4
   1  -8  -1 10.8674 11.3388   4
   1  -8  -1 -9.1218 6.72576   2
   1  -8  -1 -2.3589 2.18782   5
   1   8  -1 2.35857 1.35903   8
   1   8  -1 27.9491 11.5320   3
  -1   8   1 2.58553 2.38759   8
  -1   8   1 -2.9131 7.41363   1
  -1   8   1 8.38835 2.77642   6
  -1   8   1 1.58330 1.65720   8
   0  -8  -1 0.52161 6.24155   4
   0  -8   1 -4.0731 7.33928   4
   0  -8   1 12.9366 8.92403   2
   0  -8  -1 1.44116 1.80000   5
   0  -8   1 11.2006 9.67024   1
   0  -8  -1 -0.0592 4.30792   2
   0  -8  -1 3.21416 1.64143   6
   0  -8   1 -3.5141 8.15610   4
   0  -8  -1 0.22848 5.40815   1
   0   8  -1 0.28199 1.34155   8
   0   8   1 -0.0755 7.36089   3
   0   8  -1 3.84926 2.06670   6
   0   8   1 1.03559 1.22349   8
   0   8  -1 11.1261 2.17663   8
   0   8   1 -7.3270 5.87310   1
   0   8   1 0.93384 7.79429   4
   0   8   1 0.28539 2.29065   5
   0   8  -1 18.0026 10.6909   1
  -1  -8  -1 11.3080 8.67649   3
   1  -8   1 -1.9996 9.60413   4
  -1  -8  -1 3.92780 1.94003   5
   1  -8   1 -3.4910 5.06674   1
  -1  -8  -1 5.68336 6.22305   1
   1  -8   1 1.40190 2.34441   8
  -1  -8  -1 -5.4088 3.92422   2
  -1  -8  -1 8.53257 7.41574   4
   1  -8   1 14.5386 3.04493   5
  -1  -8  -1 16.0081 9.60262   1
   1  -8   1 -7.0749 7.06713   4
   1  -8   1 -0.9936 5.63080   2
  -1   8  -1 6.62998 2.80762   8
  -1   8  -1 9.99407 3.32611   6
  -1   8  -1 2.93391 9.02460   2
   1   8   1 11.7309 2.28952   7
  -1   8  -1 54.9676 21.9442   4
  -1   8  -1 13.3956 3.67550   5
   1   8   1 12.8642 2.40836   5
   1   8   1 14.1659 9.93804   3
   1   8   1 9.52174 1.72309   8
  -1   8  -1 22.1992 16.1860   1
  -2  -8  -1 9.68530 6.57351   2
   2  -8   1 10.3622 12.8000   1
   2  -8   1 17.4728 3.95572   8
   2  -8   1 33.1457 19.4587   2
   2  -8   1 2.23540 3.41751   5
   2  -8   1 2.18760 8.31101   4
  -2  -8  -1 24.8784 11.3066   3
  -2  -8  -1 16.2078 8.44000   1
   2  -8   1 51.2796 30.2733   4
  -2  -8  -1 14.4475 3.06551   6
   2  -8   1 -5.7295 7.30227   2
  -2   8  -1 16.3279 12.1770   3
  -2   8  -1 9.83383 3.99610   5
  -2   8  -1 27.7618 20.8518   4
   2   8   1 19.4888 13.8806   3
  -2   8  -1 16.7328 13.6878   2
   2   8   1 14.6600 2.62974   8
   2   8   1 12.8353 2.86775   7
  -2   8  -1 10.7389 4.38852   6
  -2   8  -1 44.3387 23.8450   1
   3  -8   1 6.70638 3.59038   8
   3  -8   1 9.42325 3.93041   5
  -3  -8  -1 8.50387 2.64286   6
  -3   8  -1 9.23344 3.84703   6
   3   8   1 7.89095 2.49823   7
   3   8   1 7.47191 2.33316   8
  -3   8  -1 7.93497 4.01515   5
   4  -8   1 36.6373 9.78226   5
  -4  -8  -1 50.1982 8.94680   6
   4   8   1 34.9409 8.18980   8
   4   8   1 56.8298 8.43692   7
  -4   8  -1 61.7611 10.8034   5
  -4   8  -1 39.8924 9.25660   8
  -4   8  -1 31.2923 9.22006   6
   5  -8   1 -0.4187 6.23413   5
  -5  -8  -1 -0.5457 3.77935   6
   5   8   1 9.30279 4.91011   7
  -5   8  -1 12.4649 5.46250   8
  -5   8  -1 -4.5269 4.76951   5
  -5   8  -1 4.44152 5.65787   6
   6  -8   1 14.1598 9.24043   5
  -6  -8  -1 19.2292 6.64181   6
   6   8   1 16.9875 5.34986   7
  -6   8  -1 16.5218 7.82347   6
  -6   8  -1 50.2447 9.62034   5
  -6  -9   1 14.0710 6.37458   6
   6  -9  -1 15.3533 8.60554   5
   6   9  -1 20.5278 5.31655   7
  -6   9   1 29.6678 8.04228   6
   5  -9  -1 14.0114 6.83650   5
  -5  -9   1 6.51060 4.47893   6
  -5   9   1 23.6695 6.18836   8
  -5   9   1 15.8361 6.38620   6
   5   9  -1 12.6931 4.10729   7
  -5   9   1 35.8080 7.50541   5
  -4  -9   1 26.3150 7.04011   6
   4  -9  -1 44.3036 9.25183   5
  -4  -9   1 34.8123 7.17351   5
   4   9  -1 45.1247 7.13790   7
  -4   9   1 34.5504 8.54732   6
  -4   9   1 49.6467 10.1047   5
  -4   9   1 31.2684 7.90212   8
  -3  -9   1 117.392 23.4717   6
  -3  -9   1 129.799 23.3531   5
   3  -9  -1 144.109 24.9932   5
  -3   9   1 144.733 24.3563   6
  -3   9   1 166.101 24.7495   5
   3   9  -1 132.554 23.5215   7
  -3   9   1 173.590 24.2040   8
  -2  -9   1 280.920 51.3326   4
   2  -9  -1 257.291 68.9545   2
   2  -9  -1 310.622 76.8614   4
   2  -9  -1 461.305 83.6411   1
  -2  -9   1 277.916 48.8003   5
   2  -9  -1 284.852 49.6150   5
   2  -9  -1 339.707 74.9990   4
  -2   9   1 275.376 70.3087   1
  -2   9   1 372.105 82.4411   4
  -2   9   1 292.640 63.8847   3
   2   9  -1 283.515 66.5221   3
   2   9  -1 292.184 48.9773   6
  -2   9   1 300.919 49.8161   6
  -2   9   1 324.534 49.3844   8
   2   9  -1 269.527 48.9988   7
   1  -9  -1 3844.61 661.024   2
   1  -9  -1 3950.14 666.743   4
   1  -9  -1 3957.50 662.970   2
  -1  -9   1 3750.03 654.276   1
   1  -9  -1 4143.51 650.478   5
  -1  -9   1 3959.88 655.411   2
   1  -9  -1 3760.16 663.757   4
  -1  -9   1 3760.46 655.041   1
   1  -9  -1 4050.44 665.715   1
   1   9  -1 3929.61 658.589   3
  -1   9   1 3956.06 650.483   6
   1   9  -1 3651.59 650.010   8
  -1   9   1 3986.46 664.725   1
  -1   9   1 3867.44 650.490   8
   1   9  -1 3615.88 650.104   8
   0  -9   1 598.501 111.521   2
   0  -9  -1 617.517 104.382   6
   0  -9  -1 617.066 118.834   1
   0  -9   1 664.174 123.197   4
   0  -9  -1 616.399 104.517   5
   0  -9   1 738.864 115.067   4
   0  -9   1 620.371 113.126   1
   0  -9  -1 669.922 115.469   4
   0  -9  -1 765.922 125.707   4
   0  -9   1 641.289 104.558   5
   0   9   1 715.552 122.369   1
   0   9   1 612.373 112.808   3
   0   9   1 599.710 104.390   6
   0   9  -1 520.285 116.490   1
   0   9  -1 599.563 104.562   8
   0   9   1 622.902 104.608   5
   0   9  -1 602.134 104.430   6
   1  -9   1 987.376 169.611   1
  -1  -9  -1 950.269 162.821   4
  -1  -9  -1 948.461 163.278   1
  -1  -9  -1 979.325 156.540   5
   1  -9   1 981.417 156.891   5
  -1  -9  -1 829.568 162.019   1
   1  -9   1 1052.66 172.188   2
  -1  -9  -1 1076.53 163.203   2
   1  -9   1 972.013 171.795   4
   1  -9   1 982.808 170.392   4
  -1   9  -1 922.010 156.912   6
   1   9   1 869.807 156.517   5
   1   9   1 909.291 169.383   3
  -1   9  -1 939.990 156.928   5
  -1   9  -1 940.452 156.902   8
  -1   9  -1 923.537 156.780   8
  -1   9  -1 1039.14 172.275   1
   1   9   1 869.578 156.574   7
  -1   9  -1 1033.73 173.471   4
   1   9   1 867.841 156.419   8
   2  -9   1 595.684 104.152   5
   2  -9   1 790.950 136.071   4
  -2  -9  -1 655.305 113.386   3
   2  -9   1 672.304 140.557   4
  -2  -9  -1 599.386 106.901   2
   2  -9   1 649.701 124.592   2
   2  -9   1 684.951 132.943   2
   2  -9   1 661.078 104.210   8
   2  -9   1 756.015 135.193   1
  -2  -9  -1 617.595 107.915   1
  -2   9  -1 563.251 126.750   1
  -2   9  -1 707.465 115.546   3
  -2   9  -1 624.918 104.373   5
  -2   9  -1 615.099 123.871   2
   2   9   1 576.387 103.690   7
   2   9   1 577.101 116.050   3
  -2   9  -1 773.194 139.642   4
   2   9   1 576.057 103.514   8
  -2   9  -1 650.112 104.410   6
   3  -9   1 7.64697 4.04734   5
  -3  -9  -1 8.39750 2.73175   6
   3  -9   1 10.1179 3.72779   8
  -3  -9  -1 9.16714 2.57654   5
  -3   9  -1 1.62790 3.85210   5
   3   9   1 8.12624 2.53150   7
   3   9   1 7.06507 2.34086   8
  -3   9  -1 5.20788 3.49497   6
  -4  -9  -1 -0.3686 2.88253   6
   4  -9   1 10.9833 5.18926   5
  -4   9  -1 14.1031 8.65640   5
   4   9   1 5.83024 2.77175   7
  -4   9  -1 6.02933 4.03056   8
  -4   9  -1 5.83782 4.17958   6
   4   9   1 2.34995 2.59697   8
  -5  -9  -1 -1.6179 3.38066   6
   5  -9   1 -2.9983 6.39283   5
  -5   9  -1 1.73982 4.66040   8
  -5   9  -1 2.58959 5.14275   6
  -5   9  -1 -2.2145 4.80388   5
   5   9   1 -0.5897 2.77810   7
  -6  -9  -1 11.8464 6.16285   6
   6  -9   1 28.5450 9.54307   5
   6   9   1 23.2750 5.87565   7
  -6   9  -1 15.8482 8.47591   5
  -6   9  -1 36.4121 8.99986   6
  -6 -10   1 5.61517 5.01185   6
   6 -10  -1 7.50372 7.57427   5
   6  10  -1 6.48707 3.64621   7
  -6  10   1 -3.4710 5.60617   6
  -5 -10   1 -6.8109 3.04742   6
   5 -10  -1 -1.2824 7.42178   5
  -5  10   1 -1.9033 5.31240   6
  -5  10   1 -3.3360 4.51511   8
   5  10  -1 0.04610 2.83666   7
  -4 -10   1 4.09349 2.48654   5
  -4 -10   1 -0.8825 2.51162   6
   4 -10  -1 -0.2694 4.60310   5
   4  10  -1 1.99236 2.37895   7
  -4  10   1 -2.1714 3.85968   5
  -4  10   1 0.45195 3.52974   8
  -4  10   1 -5.4876 3.14983   6
  -3 -10   1 4.97073 2.13782   6
  -3 -10   1 4.04782 2.02676   5
   3 -10  -1 10.1230 4.42827   5
   3  10  -1 11.2442 2.58916   7
  -3  10   1 10.0120 3.65223   8
  -3  10   1 7.02768 3.67907   6
  -3  10   1 16.9265 4.76379   5
  -2 -10   1 178.611 28.7307   5
   2 -10  -1 179.082 29.5530   5
  -2 -10   1 155.672 28.4716   6
  -2  10   1 191.225 29.1957   8
   2  10  -1 157.368 28.7617   7
  -2  10   1 177.162 29.6863   6
   1 -10  -1 179.208 44.6432   4
   1 -10  -1 136.124 37.7998   1
  -1 -10   1 89.3512 20.5531   1
  -1 -10   1 117.634 24.4014   1
   1 -10  -1 112.409 30.7058   2
  -1 -10   1 71.1451 22.2624   2
  -1 -10   1 73.5994 19.6355   2
   1 -10  -1 60.4972 26.6472   2
   1 -10  -1 106.902 14.6042   5
   1 -10  -1 171.644 46.0183   4
  -1  10   1 58.4294 27.2386   1
   1  10  -1 79.5958 13.6910   8
  -1  10   1 85.4487 14.7241   8
   1  10  -1 106.603 28.3955   3
  -1  10   1 72.5569 14.0055   8
   1  10  -1 68.3635 13.8624   8
   0 -10  -1 4.82777 1.73113   6
   0 -10   1 7.54880 8.58607   4
   0 -10  -1 -0.8513 5.42532   2
   0 -10   1 -3.3723 4.67567   2
   0 -10   1 1.60232 2.11530   5
   0 -10  -1 -0.6096 1.82647   5
   0 -10  -1 7.43557 10.3950   4
   0 -10  -1 -2.2607 4.93817   1
   0 -10  -1 -3.4734 6.16982   4
   0 -10   1 -3.6081 5.38036   1
   0  10   1 0.65495 1.60024   6
   0  10   1 0.25704 1.81466   8
   0  10   1 -0.4684 1.23132   8
   0  10  -1 4.96886 1.98120   6
   0  10   1 3.15071 8.69286   3
   0  10   1 -0.2236 6.88165   1
   0  10  -1 3.19298 7.33225   1
   0  10  -1 1.70263 2.04791   8
  -1 -10  -1 310.652 55.7401   4
   1 -10   1 280.005 67.2086   4
  -1 -10  -1 333.682 55.4564   1
   1 -10   1 302.413 62.7546   1
   1 -10   1 338.481 70.4760   2
   1 -10   1 325.096 69.9490   4
  -1 -10  -1 238.684 50.8704   1
   1 -10   1 253.004 42.3107   5
  -1 -10  -1 281.904 53.5776   2
   1 -10   1 302.907 60.4373   2
  -1 -10  -1 252.372 41.9402   5
  -1  10  -1 234.800 42.2857   8
  -1  10  -1 258.669 42.3809   5
   1  10   1 276.238 55.8447   3
  -1  10  -1 364.532 73.9862   4
  -1  10  -1 254.091 42.1568   8
  -1  10  -1 392.785 69.8528   1
   1  10   1 241.535 41.9512   7
  -1  10  -1 242.627 42.2996   6
   1  10   1 219.713 41.7208   8
   2 -10   1 373.208 59.9079   5
  -2 -10  -1 345.671 59.0386   6
  -2  10  -1 341.809 59.9554   5
   2  10   1 320.134 59.2554   7
   2  10   1 355.033 59.0722   8
  -2  10  -1 385.973 59.7554   8
  -2  10  -1 337.679 59.9682   6
  -3 -10  -1 5.96061 2.10569   5
   3 -10   1 7.08357 4.18099   5
  -3 -10  -1 6.63652 2.18913   6
  -3  10  -1 2.15546 3.06632   8
  -3  10  -1 1.46883 2.95360   6
  -3  10  -1 6.12125 4.21538   5
   3  10   1 1.02414 1.76433   8
   3  10   1 6.79820 2.33602   7
  -4 -10  -1 3.29943 2.95111   5
  -4 -10  -1 0.11847 2.52464   6
   4 -10   1 6.79863 5.36106   5
   4  10   1 -0.9334 2.27681   7
   4  10   1 -2.7766 1.90416   8
  -4  10  -1 -1.9654 4.14765   5
  -4  10  -1 -2.5514 3.68010   8
  -4  10  -1 -1.8977 3.72386   6
  -5 -10  -1 3.87068 3.91309   6
   5 -10   1 6.50936 11.5500   5
  -5  10  -1 9.57693 6.16768   5
   5  10   1 5.82436 3.45518   7
  -5  10  -1 3.89261 7.77676   6
  -5  10  -1 6.54883 5.40361   8
   6 -10   1 6.58519 8.46100   5
  -6 -10  -1 3.36426 5.03050   6
  -6  10  -1 0.35387 6.66625   6
  -6  10  -1 21.1134 8.03050   5
   6  10   1 4.63508 3.81787   7
  -6 -11   1 20.7149 6.24866   6
   6 -11  -1 10.7388 8.07388   5
   6  11  -1 6.47331 4.45057   7
  -6  11   1 10.1789 7.16922   6
  -5 -11   1 8.19874 4.76304   6
   5 -11  -1 12.2386 7.23951   5
  -5  11   1 27.1753 6.69888   8
   5  11  -1 21.0044 4.68188   7
  -5  11   1 20.0688 7.40456   6
   4 -11  -1 7.11109 5.38265   5
  -4 -11   1 -0.5091 2.46193   6
  -4  11   1 6.64339 4.51298   6
   4  11  -1 3.81136 2.67511   7
  -4  11   1 6.78570 3.98988   8
  -3 -11   1 3.70182 1.92663   5
  -3 -11   1 1.29703 1.53393   6
   3 -11  -1 2.52681 3.80501   5
  -3  11   1 1.57748 2.83874   6
  -3  11   1 3.50243 3.20883   8
   3  11  -1 3.72481 2.25432   7
   2 -11  -1 408.847 60.5038   5
  -2  11   1 344.263 60.5285   6
   2  11  -1 327.129 59.7587   7
  -1 -11   1 0.49202 1.30704   5
   1 -11  -1 59.0805 25.1298   2
  -1 -11   1 13.1799 7.69622   1
   1 -11  -1 -3.4431 7.57473   1
  -1 -11   1 2.52649 6.27790   1
   1 -11  -1 18.5480 15.0650   4
   1 -11  -1 -1.9717 2.35308   5
  -1 -11   1 5.75805 6.79725   2
  -1 -11   1 19.1357 10.8318   4
   1 -11  -1 20.6559 18.0718   4
   1 -11  -1 2.28860 7.85669   2
  -1 -11   1 2.59800 7.36698   2
  -1 -11   1 3.77218 8.04046   4
   1  11  -1 3.83208 1.76763   8
  -1  11   1 22.2946 17.1985   1
   1  11  -1 2.83847 1.19221   8
  -1  11   1 0.20807 2.56884   6
  -1  11   1 9.26330 3.41075   8
   1  11  -1 0.43795 7.67734   3
  -1  11   1 2.31309 1.60270   8
   0 -11  -1 5.26915 10.0077   1
   0 -11   1 -1.5376 7.10402   2
   0 -11  -1 0.25410 6.16457   2
   0 -11   1 5.12532 2.33154   5
   0 -11   1 0.92966 12.9287   4
   0 -11  -1 -0.0471 7.58583   4
   0 -11  -1 4.06542 1.70182   6
   0 -11   1 14.4171 10.9767   1
   0 -11   1 12.9000 10.8956   4
   0 -11  -1 -9.7084 7.70976   4
   0 -11  -1 -0.3386 1.92820   5
   0  11   1 -0.8799 1.66210   6
   0  11  -1 -4.1032 5.66937   1
   0  11  -1 2.24571 2.08288   6
   0  11   1 2.85982 1.61440   8
   0  11  -1 2.18144 1.57608   8
   0  11   1 0.28367 7.40391   3
   0  11   1 14.7479 11.2402   1
   0  11   1 1.34888 2.15830   8
   0  11  -1 5.00449 2.28303   8
  -1 -11  -1 127.326 35.3841   1
   1 -11   1 266.446 52.2300   2
   1 -11   1 116.712 40.6927   1
   1 -11   1 221.597 50.6685   4
   1 -11   1 210.024 54.3980   4
  -1 -11  -1 157.081 25.7444   5
  -1 -11  -1 176.139 38.6778   2
  -1 -11  -1 279.048 44.8719   1
   1 -11   1 257.234 55.7471   2
  -1 -11  -1 238.135 43.8472   4
   1 -11   1 177.358 26.2316   5
  -1  11  -1 151.642 26.1290   6
   1  11   1 131.987 25.4336   8
  -1  11  -1 147.704 25.8471   8
   1  11   1 131.856 25.6587   7
  -1  11  -1 170.202 26.2301   8
  -1  11  -1 91.3901 36.4379   1
   1  11   1 210.877 43.8760   3
   2 -11   1 7.11528 3.62564   5
  -2  11  -1 9.07992 3.71807   5
   2  11   1 8.03240 2.55894   7
  -2  11  -1 4.63720 3.88905   6
  -2  11  -1 12.5386 3.48753   8
   2  11   1 8.00313 1.93471   8
  -3 -11  -1 16.9728 3.32763   5
   3 -11   1 21.2044 5.81566   5
  -3 -11  -1 6.23008 2.98105   6
  -3  11  -1 9.42393 4.14054   8
  -3  11  -1 17.9508 5.03627   6
   3  11   1 21.9993 3.90319   7
   3  11   1 16.8926 3.07719   8
  -3  11  -1 20.8075 6.12831   5
   4 -11   1 6.70962 5.14046   5
  -4 -11  -1 0.30233 3.03237   5
  -4 -11  -1 -2.6582 2.35865   6
  -4  11  -1 4.39464 4.54285   5
  -4  11  -1 -0.1139 4.15690   6
   4  11   1 -2.2696 2.39405   7
  -4  11  -1 1.04694 3.99830   8
  -5 -11  -1 45.3616 9.60534   6
   5 -11   1 56.1417 12.3897   5
   5  11   1 41.7211 9.30302   7
  -5  11  -1 46.6872 10.9964   8
  -5  11  -1 52.5401 11.7871   6
  -5  11  -1 65.0462 12.3705   5
   6 -11   1 12.7209 8.67011   5
  -6 -11  -1 16.8496 5.96474   6
   6  11   1 10.8045 4.80406   7
  -6  11  -1 5.31213 7.38411   5
  -6  11  -1 8.10496 7.72898   6
   6 -12  -1 1.13216 7.74131   5
   6  12  -1 5.73938 4.27292   7
  -6  12   1 14.4982 7.39784   6
   5 -12  -1 0.79362 6.53886   5
  -5 -12   1 -0.4548 3.07044   6
  -5  12   1 -2.9290 5.04821   6
   5  12  -1 5.80872 3.36710   7
  -5  12   1 1.82366 4.52090   8
   4 -12  -1 56.4682 12.5584   5
  -4 -12   1 52.6699 10.3781   6
  -4  12   1 63.3814 12.2822   6
   4  12  -1 49.7195 10.5055   7
  -4  12   1 83.6506 12.3088   8
  -3 -12   1 8.72580 2.23490   6
  -3  12   1 14.7618 4.20310   8
   3  12  -1 8.77341 3.20431   7
  -3  12   1 6.77484 3.87969   6
   2 -12  -1 224.129 32.9843   5
  -2 -12   1 178.747 31.8513   5
   2  12  -1 193.859 32.1229   7
  -2  12   1 139.667 32.3217   6
  -2  12   1 234.987 32.6629   8
   1 -12  -1 -3.2973 2.23737   5
  -1 -12   1 3.35872 1.91216   5
  -1  12   1 -1.8852 1.71877   8
  -1  12   1 -0.3605 2.66401   8
  -1  12   1 0.81219 2.85797   6
   1  12  -1 3.92466 1.81680   8
   1  12  -1 0.72064 1.11955   8
   0 -12  -1 94.9776 15.3241   6
   0 -12  -1 92.1259 15.6810   5
   0 -12   1 95.4404 15.8269   5
   0  12   1 87.6969 15.3473   6
   0  12  -1 96.2191 15.5127   6
   0  12   1 86.3109 15.8562   8
   0  12  -1 96.0020 15.9713   8
   0  12  -1 73.1176 15.2781   8
   0  12   1 82.5796 15.3385   8
  -1 -12  -1 14.9406 3.16152   5
   1 -12   1 -0.5325 2.74762   5
   1  12   1 10.3292 2.46177   7
  -1  12  -1 5.96997 3.26869   6
  -1  12  -1 7.33111 2.64112   8
   1  12   1 5.53391 1.81800   8
  -1  12  -1 6.37620 3.25770   8
   2 -12   1 107.312 14.8147   5
  -2  12  -1 87.1386 14.0397   8
   2  12   1 75.6831 13.3889   7
  -2  12  -1 55.3220 13.7719   6
   2  12   1 69.3851 12.8418   8
  -2  12  -1 86.5141 14.7099   5
  -3 -12  -1 1.55911 1.51061   6
   3 -12   1 -1.1995 4.40647   5
  -3 -12  -1 2.27959 1.87178   5
  -3  12  -1 -1.6011 3.13212   6
   3  12   1 1.24319 2.38621   7
  -3  12  -1 -4.5072 3.03697   5
  -3  12  -1 -1.3049 3.04487   8
   4 -12   1 67.1514 12.4537   5
  -4 -12  -1 43.4812 9.00946   6
   4  12   1 44.6052 9.22873   7
  -4  12  -1 44.3227 10.9454   6
  -4  12  -1 46.0583 11.1040   5
  -4  12  -1 62.3861 10.5527   8
   5 -12   1 0.04878 6.42834   5
  -5 -12  -1 7.87587 4.20519   6
  -5  12  -1 13.8690 5.97096   8
   5  12   1 10.8576 3.88584   7
  -5  12  -1 17.5485 6.85595   5
  -5  12  -1 0.40588 5.94189   6
   6 -12   1 28.6315 10.6920   5
  -6  12  -1 45.4400 11.3418   6
   6  12   1 29.1492 7.36522   7
   6 -13  -1 6.39855 8.19438   5
   6  13  -1 -0.5506 4.03379   7
  -6  13   1 -4.1702 5.97947   6
   5 -13  -1 1.07416 8.32396   5
   5  13  -1 25.5515 5.65726   7
  -5  13   1 19.9376 8.41065   6
  -5  13   1 36.9456 7.86753   8
   4 -13  -1 2.12691 5.30740   5
  -4 -13   1 1.31030 2.13053   6
  -4  13   1 2.34010 3.90661   8
   4  13  -1 2.70683 2.68437   7
  -4  13   1 -0.9327 4.08816   6
   3 -13  -1 -2.0334 4.18181   5
   3  13  -1 0.15467 2.48201   7
  -3  13   1 0.03555 3.17569   8
  -2 -13   1 2.36981 2.04687   5
   2 -13  -1 12.3501 4.45561   5
   2  13  -1 1.65564 2.01982   7
   2  13  -1 1.89944 1.07438   8
   2  13  -1 2.29929 1.32495   8
  -2  13   1 0.69590 2.60128   6
  -2  13   1 3.36215 2.51220   8
  -1 -13   1 5.97379 2.49444   5
  -1  13   1 1.91940 2.20602   8
  -1  13   1 1.80941 2.29002   6
   1  13  -1 2.35810 1.48702   8
   1  13  -1 18.9697 3.17909   8
  -1  13   1 5.03607 3.50980   8
   0 -13  -1 1.35813 1.51810   6
   0 -13  -1 4.63597 2.78790   5
   0 -13   1 5.20351 2.74290   5
   0  13  -1 2.36295 1.78371   8
   0  13   1 3.32388 1.90595   6
   0  13   1 0.34875 1.48025   8
   0  13  -1 -0.8231 2.28464   8
   0  13   1 -0.6530 2.29379   8
   0  13  -1 3.18699 2.21588   6
   1 -13   1 5.41783 2.91905   5
  -1 -13  -1 2.67643 2.66224   5
  -1  13  -1 5.00564 2.35792   8
  -1  13  -1 1.76911 2.96374   8
   1  13   1 2.07708 2.24967   8
  -1  13  -1 2.40152 2.21637   6
   1  13   1 2.79203 1.52513   8
   1  13   1 0.23901 2.08347   7
   2 -13   1 4.90018 3.86205   5
  -2  13  -1 2.23154 2.89840   8
  -2  13  -1 4.43312 3.00476   6
   2  13   1 4.00572 1.56567   8
   2  13   1 6.69108 2.58233   7
  -3 -13  -1 26.8401 5.51838   5
   3 -13   1 30.2719 7.31521   5
  -3  13  -1 22.3905 6.93987   5
  -3  13  -1 20.6012 6.03248   8
   3  13   1 23.5130 5.32799   7
  -3  13  -1 20.1200 6.98042   6
   4 -13   1 29.6353 9.17005   5
  -4 -13  -1 28.3127 6.02298   6
  -4  13  -1 44.9049 8.65914   8
  -4  13  -1 30.8712 8.42164   6
   4  13   1 25.6986 6.36331   7
  -4  13  -1 34.8101 8.77311   5
   5 -13   1 3.17941 6.78658   5
  -5  13  -1 -2.7925 5.03505   6
  -5  13  -1 0.15869 5.14561   8
   5  13   1 4.21247 3.51257   7
   6 -13   1 -1.4329 8.92422   5
   6  13   1 4.00738 4.24650   7
  -6  13  -1 2.44102 7.78270   6
   6  14  -1 4.82531 4.79084   7
  -6  14   1 0.92798 10.7157   6
   5 -14  -1 83.4846 17.3745   5
  -5  14   1 68.3287 16.4050   6
  -5  14   1 84.3461 15.6787   8
   4 -14  -1 -4.1006 5.28105   5
  -4 -14   1 5.76265 2.63135   6
   4  14  -1 9.45750 3.19123   7
  -4  14   1 7.00244 4.47216   8
  -4  14   1 7.43776 5.07730   6
   3 -14  -1 87.0950 15.0752   5
  -3  14   1 80.2992 14.0618   8
  -3  14   1 55.6525 13.9264   6
   3  14  -1 74.2010 14.1566   7
   2 -14  -1 530.795 81.9906   5
  -2 -14   1 444.710 81.0432   5
   2  14  -1 476.040 80.8798   8
   2  14  -1 467.436 81.2973   7
  -2  14   1 440.373 81.6136   6
  -2  14   1 528.276 81.5700   8
   2  14  -1 493.324 80.9854   8
   1 -14  -1 132.976 18.8510   5
  -1 -14   1 101.387 17.5543   5
  -1  14   1 86.7493 18.1239   8
  -1  14   1 80.7032 17.5371   6
   1  14  -1 87.5335 17.4432   8
   1  14  -1 106.715 17.0853   8
   1  14  -1 115.693 17.6006   7
  -1  14   1 91.6074 17.3923   8
   0 -14  -1 137.655 27.7485   6
   0 -14   1 180.485 28.4024   5
   0 -14  -1 207.203 28.4939   5
   0  14  -1 175.640 28.0161   8
   0  14  -1 145.575 27.7952   6
   0  14   1 197.492 28.1040   8
   0  14   1 139.641 27.6996   6
   0  14   1 176.695 28.4995   8
   0  14  -1 178.600 28.4445   8
  -1 -14  -1 2.09672 4.39682   5
   1 -14   1 4.34165 4.04073   5
   1  14   1 4.96042 2.35899   7
   1  14   1 3.10567 2.26161   8
  -1  14  -1 -2.1295 2.20476   6
   1  14   1 -2.2720 1.22050   8
  -1  14  -1 0.89237 3.22058   8
  -1  14  -1 -0.0676 2.31689   8
   2 -14   1 1.70434 3.78278   5
   2  14   1 -1.3483 2.05532   7
  -2  14  -1 -3.8521 2.47316   8
   2  14   1 2.57046 1.98345   8
  -2  14  -1 -0.6078 3.00281   6
   2  14   1 0.79902 1.37845   8
   3 -14   1 61.3257 10.7580   5
  -3  14  -1 37.0080 9.35428   6
   3  14   1 38.5633 8.17433   7
   4 -14   1 73.2942 12.7498   5
  -4 -14  -1 48.4240 9.23665   6
  -4  14  -1 69.7220 11.4975   8
  -4  14  -1 42.5638 10.9068   6
   4  14   1 38.5712 9.42150   7
   5 -14   1 19.5481 8.36155   5
  -5  14  -1 7.06767 5.90713   8
   5  14   1 3.43695 3.72871   7
  -5  14  -1 0.62293 5.45901   6
   5 -15  -1 -9.8463 7.03615   5
   5  15  -1 3.86276 3.83647   7
  -5  15   1 1.44276 4.99076   8
  -5  15   1 7.62265 5.92100   6
   4 -15  -1 4.53425 6.14792   5
  -4  15   1 5.07206 3.98882   8
  -4  15   1 -1.2311 4.57089   6
   4  15  -1 4.22962 3.18729   7
   3 -15  -1 390.714 66.9431   5
  -3  15   1 435.522 66.5662   8
   3  15  -1 379.071 66.0598   7
  -3  15   1 347.237 66.6322   6
   2 -15  -1 180.612 24.9224   5
  -2 -15   1 115.739 22.8622   5
  -2  15   1 156.581 23.9864   8
   2  15  -1 141.460 22.5803   8
   2  15  -1 118.847 22.7078   8
  -2  15   1 132.486 23.9707   6
  -1 -15   1 20.9490 5.28130   5
   1 -15  -1 38.1938 6.77855   5
   1  15  -1 29.6704 4.79379   8
   1  15  -1 24.0179 5.22356   7
  -1  15   1 18.1441 5.12789   8
  -1  15   1 18.2889 5.99233   8
   1  15  -1 18.1428 5.12650   8
   0 -15  -1 12.6777 4.57765   5
   0 -15   1 6.88846 3.38749   5
   0  15   1 11.0364 2.74765   8
   0  15  -1 5.22798 3.29726   8
   0  15  -1 6.38399 2.46488   8
   0  15   1 6.37906 1.91896   6
   0  15  -1 4.54311 2.01080   6
   0  15   1 5.65440 3.47152   8
  -1 -15  -1 4.52719 3.40085   5
   1 -15   1 13.4450 4.28206   5
   1  15   1 2.35464 2.86720   8
   1  15   1 9.65709 2.28942   8
  -1  15  -1 4.26893 3.74915   8
  -1  15  -1 10.9818 3.51371   8
   1  15   1 3.40330 2.79094   7
  -2 -15  -1 2.10432 3.41934   5
   2 -15   1 -0.9113 4.12890   5
   2  15   1 0.33692 2.10286   8
  -2  15  -1 1.24985 3.41216   6
  -2  15  -1 0.16219 2.81505   8
   2  15   1 3.66336 2.46663   7
   3 -15   1 16.2873 6.60408   5
   3  15   1 18.3826 4.33561   7
  -3  15  -1 17.8920 5.33246   8
  -3  15  -1 6.11099 4.64173   6
   4 -15   1 4.36134 6.51241   5
  -4  15  -1 8.63673 4.99141   8
   4  15   1 2.78289 3.30361   7
  -4  15  -1 -0.8628 4.73348   6
   5 -15   1 28.9691 10.0315   5
  -5  15  -1 36.0926 9.51128   6
  -5  15  -1 36.9748 9.41811   8
   5  15   1 24.9778 6.93084   7
   5 -16  -1 -4.8874 6.70764   5
  -5  16   1 -4.9062 5.30651   6
  -5  16   1 -4.2885 5.20175   8
   5  16  -1 0.97234 3.84098   7
   4 -16  -1 -2.8053 6.42946   5
   4  16  -1 -1.9112 2.88669   7
  -4  16   1 3.73986 5.36507   6
  -4  16   1 -0.9029 3.83868   8
   3 -16  -1 10.4031 5.89741   5
   3  16  -1 3.46920 3.00409   7
  -3  16   1 2.88940 3.52460   8
  -3  16   1 1.02799 4.41483   6
   2 -16  -1 141.797 20.9953   5
  -2 -16   1 84.8054 18.8788   5
  -2  16   1 115.105 19.9685   6
  -2  16   1 120.897 19.9027   8
   2  16  -1 115.281 18.7870   8
   2  16  -1 108.379 19.3563   7
   1 -16  -1 0.54250 3.16351   5
  -1 -16   1 -0.2731 3.86578   5
   1  16  -1 3.65022 2.67271   7
  -1  16   1 -0.2611 2.26641   6
   1  16  -1 3.03986 2.62955   8
   1  16  -1 -2.9493 1.41225   8
  -1  16   1 0.07060 3.68016   8
  -1  16   1 -0.9102 2.36889   8
   0 -16  -1 46.7564 8.48355   5
   0 -16   1 54.6954 8.56695   5
   0  16   1 41.5872 8.30845   8
   0  16  -1 45.2833 7.81632   8
   0  16  -1 32.7091 7.04142   6
   0  16   1 34.4135 6.93879   6
   0  16  -1 25.5394 7.87315   8
   0  16   1 46.2177 7.63989   8
  -1 -16  -1 106.671 16.4290   5
   1 -16   1 117.805 17.1353   5
   1  16   1 98.3262 16.0862   7
  -1  16  -1 106.955 16.2186   8
   1  16   1 82.5102 15.3897   8
  -1  16  -1 84.5980 16.0663   6
  -1  16  -1 72.3326 16.4678   8
   1  16   1 66.0204 15.8482   8
  -2 -16  -1 1.19871 2.39176   5
   2 -16   1 8.89944 5.02369   5
  -2  16  -1 8.16937 4.02714   6
   2  16   1 4.01484 2.66411   7
   2  16   1 4.59791 1.84638   8
  -2  16  -1 5.52043 3.59358   8
   3 -16   1 4.83326 5.54755   5
   3  16   1 4.96319 3.27937   7
  -3  16  -1 12.7704 4.76331   8
  -3  16  -1 3.43346 4.48069   6
   4 -16   1 29.0156 7.93930   5
  -4  16  -1 1.14928 4.93257   6
  -4  16  -1 8.79632 5.28366   8
   4  16   1 8.58552 3.79635   7
   5 -16   1 -1.4374 7.99191   5
  -5  16  -1 5.65448 5.82628   8
  -5  16  -1 -4.5812 5.77451   6
   5 -17  -1 3.13779 7.66433   5
   5  17  -1 -4.4423 3.74808   7
  -5  17   1 -2.7747 5.37083   6
  -5  17   1 -4.6688 5.33071   8
   4 -17  -1 41.9545 12.6000   5
  -4  17   1 9.70416 5.77660   6
  -4  17   1 22.0326 6.40024   8
   4  17  -1 9.08338 4.36272   7
   3 -17  -1 47.8856 9.67222   5
   3  17  -1 30.8101 6.69930   7
  -3  17   1 39.4006 7.59928   8
  -3  17   1 13.5020 6.92910   6
  -2 -17   1 0.70816 3.06050   5
   2 -17  -1 -1.8605 4.57824   5
   2  17  -1 1.55941 2.64833   7
   2  17  -1 4.30337 2.23683   8
  -2  17   1 3.30059 2.92024   8
  -2  17   1 -0.7876 2.88885   6
   2  17  -1 -1.2244 1.27397   8
  -1 -17   1 222.651 38.5911   5
   1 -17  -1 228.915 39.0142   5
  -1  17   1 188.051 39.1570   8
   1  17  -1 213.788 38.2051   8
   1  17  -1 231.317 38.7004   7
  -1  17   1 259.170 38.8143   8
   1  17  -1 228.192 38.6857   8
   0 -17  -1 135.520 17.1043   5
   0 -17   1 105.175 16.5946   5
   0  17   1 76.3108 15.1057   6
   0  17   1 110.413 16.8551   8
   0  17  -1 97.8553 16.5259   8
   0  17  -1 65.9206 15.1766   6
   0  17  -1 98.7052 15.7423   8
   0  17   1 105.426 15.8004   8
   1 -17   1 0.43077 3.90634   5
  -1 -17  -1 4.88026 3.87151   5
  -1  17  -1 1.11260 2.73864   6
   1  17   1 0.00532 3.03474   8
  -1  17  -1 2.86258 3.94776   8
   1  17   1 2.81053 2.49356   7
   1  17   1 -0.7076 1.55063   8
  -1  17  -1 -2.5376 2.47998   8
  -2 -17  -1 -1.5798 2.69370   5
   2 -17   1 11.5587 5.23008   5
  -2  17  -1 1.47612 3.03255   8
  -2  17  -1 4.22193 3.70168   6
   2  17   1 4.39627 1.80425   8
   2  17   1 4.93251 2.88612   7
   2  17   1 6.27873 3.07805   8
   3 -17   1 -3.6833 4.74227   5
  -3  17  -1 4.09580 4.11215   8
   3  17   1 0.12635 3.07543   7
  -3  17  -1 0.46328 4.34668   6
  -4  17  -1 18.1745 6.32604   8
  -4  17  -1 8.92833 5.95883   6
   4  17   1 12.6162 4.79258   7
   5 -17   1 3.31475 8.04270   5
  -5  17  -1 2.34847 6.48777   8
  -5  17  -1 4.63722 6.81572   6
   5  17   1 -2.0763 4.14171   7
   5 -18  -1 2.98387 8.11676   5
  -5  18   1 6.80276 6.46143   6
   5  18  -1 0.39387 4.46319   7
  -5  18   1 8.42924 5.92359   8
   4 -18  -1 14.3887 7.20380   5
   4  18  -1 5.05409 4.20504   7
  -4  18   1 20.5244 6.16950   8
   3 -18  -1 -7.2568 5.25757   5
  -3  18   1 -2.3916 3.82889   6
   3  18  -1 6.06344 3.45537   7
  -3  18   1 -0.1758 3.46721   8
   2 -18  -1 13.4528 7.38026   5
   2  18  -1 10.4558 2.42620   8
  -2  18   1 11.8329 4.26768   6
  -2  18   1 5.85050 3.68550   8
   2  18  -1 6.67017 3.35798   7
   2  18  -1 9.59222 3.17381   8
  -1 -18   1 6.26787 3.68841   5
   1 -18  -1 7.98235 4.34180   5
   1  18  -1 -0.4524 1.78632   8
  -1  18   1 5.18295 2.80183   8
   1  18  -1 10.6092 3.69560   7
  -1  18   1 0.41957 2.77001   6
   1  18  -1 4.19422 3.35683   8
  -1  18   1 7.13973 7.31518   8
   0 -18   1 52.6022 10.2756   5
   0 -18  -1 62.9656 10.8271   5
   0  18  -1 64.4548 10.0543   8
   0  18  -1 39.5314 9.14040   6
   0  18   1 80.9542 10.5090   8
   0  18   1 48.3452 9.11103   6
   0  18   1 45.7020 10.6261   8
   0  18  -1 50.0478 10.6105   8
  -1 -18  -1 3.18791 4.15904   5
   1 -18   1 7.65411 4.35694   5
   1  18   1 3.87790 3.00880   7
  -1  18  -1 -0.4991 2.85236   6
  -1  18  -1 11.1415 5.42459   8
   1  18   1 0.98974 3.28056   8
  -1  18  -1 2.72570 2.59846   8
   1  18   1 0.68911 1.90725   8
   2 -18   1 -2.7413 4.56566   5
   2  18   1 -1.9681 2.73031   8
  -2  18  -1 1.01250 2.94346   8
   2  18   1 2.66550 2.93187   7
  -2  18  -1 -0.3678 3.50271   6
   2  18   1 0.43812 1.73401   8
   3 -18   1 12.9011 6.68789   5
  -3  18  -1 14.2955 5.19330   8
  -3  18  -1 2.18780 5.08817   6
   3  18   1 10.3196 4.01309   7
   4 -18   1 -2.2092 7.00063   5
  -4  18  -1 5.74473 5.40666   8
   4  18   1 4.16932 5.12563   7
  -4  18  -1 -5.3682 5.53137   6
   5 -18   1 -4.6894 8.84698   5
  -5  18  -1 0.33348 5.41825   8
   5  18   1 2.83106 4.48500   7
  -5  18  -1 9.23570 7.16240   6
   4 -19  -1 70.0485 13.6881   5
  -4  19   1 55.2257 13.1039   6
  -4  19   1 52.0347 12.3913   8
   3 -19  -1 0.03475 5.62452   5
  -3  19   1 8.04985 4.21181   8
  -3  19   1 7.91523 4.80645   6
   3  19  -1 2.57121 3.61673   7
   2 -19  -1 141.826 22.6473   5
  -2  19   1 160.999 22.2721   8
  -2  19   1 95.4272 21.3175   6
   2  19  -1 106.804 20.5372   8
   2  19  -1 135.350 21.4508   7
   2  19  -1 115.284 20.2324   8
  -1 -19   1 73.4409 13.7270   5
   1 -19  -1 91.7010 14.7403   5
  -1  19   1 55.1229 12.9722   6
  -1  19   1 93.4349 13.9367   8
   1  19  -1 70.8400 13.5138   7
   1  19  -1 74.8918 13.5098   8
   1  19  -1 66.3490 12.7774   8
   0 -19  -1 52.9743 11.0171   5
   0 -19   1 38.4610 8.15816   5
   0  19  -1 28.3185 6.42295   6
   0  19  -1 39.3785 7.34302   8
   0  19   1 31.1512 8.10013   8
   0  19  -1 26.5559 7.96503   8
   0  19   1 34.8500 6.34170   6
   0  19   1 63.1194 7.92506   8
   1 -19   1 4.99719 4.64886   5
  -1 -19  -1 2.84210 4.27138   5
   1  19   1 4.01764 3.12828   7
   1  19   1 4.08393 3.74858   8
  -1  19  -1 -2.1174 2.71441   8
  -1  19  -1 3.92334 3.03726   6
   1  19   1 4.09262 2.18883   8
   2 -19   1 3.81474 6.00566   5
   2  19   1 3.19003 3.08250   7
   2  19   1 -0.6276 1.76811   8
   2  19   1 2.37771 3.18864   8
  -2  19  -1 -2.5059 3.68369   6
  -2  19  -1 2.73770 3.34335   8
   3 -19   1 63.4252 12.7477   5
  -3  19  -1 56.8216 11.0951   8
   3  19   1 51.2467 10.1687   7
  -3  19  -1 35.4832 10.9732   6
   4 -19   1 10.5542 7.48037   5
  -4  19  -1 3.06912 6.23662   6
   4  19   1 1.17811 3.86098   7
  -4  19  -1 -2.9203 4.37098   8
   4 -20  -1 18.7671 8.82345   5
  -4  20   1 20.6783 8.05743   6
  -4  20   1 26.9466 7.21096   8
   4  20  -1 17.2816 5.81023   7
   3 -20  -1 11.5335 7.00038   5
  -3  20   1 3.23768 4.45437   8
  -3  20   1 1.46067 4.45464   6
   3  20  -1 5.93610 4.17854   7
   2 -20  -1 34.4627 9.64100   5
   2  20  -1 43.3010 7.98466   8
   2  20  -1 40.9887 7.34290   8
  -2  20   1 39.8310 8.75753   6
  -2  20   1 51.7190 9.30025   8
   2  20  -1 30.6215 8.22070   7
   1 -20  -1 60.0557 11.2397   5
  -1  20   1 65.0193 10.2673   8
   1  20  -1 49.2570 9.82399   7
  -1  20   1 34.2748 9.15453   6
   1  20  -1 43.1156 9.81382   8
   1  20  -1 50.6894 9.05338   8
   0 -20  -1 170.218 32.6224   5
   0 -20   1 180.466 32.4384   5
   0  20   1 166.402 32.1816   7
   0  20  -1 182.933 31.9015   8
   0  20   1 210.974 32.0211   8
   1 -20   1 -3.4701 4.29976   5
  -1 -20  -1 -4.4251 4.52501   5
   1  20   1 -1.9223 2.96167   7
  -1  20  -1 -2.1825 2.78652   6
   1  20   1 -0.4185 1.93432   8
  -1  20  -1 7.18764 3.22509   8
   1  20   1 -1.9839 3.92350   8
   2 -20   1 13.5969 6.34026   5
  -2  20  -1 14.3323 4.66137   8
   2  20   1 12.9810 4.24167   8
  -2  20  -1 7.41041 4.54600   6
   2  20   1 12.2390 4.12852   7
   2  20   1 7.26816 2.76736   8
   3 -20   1 12.3780 7.03609   5
  -3  20  -1 20.2894 5.83559   8
   3  20   1 7.59566 4.34951   7
  -3  20  -1 6.85808 5.51646   6
   4 -20   1 27.7207 10.0698   5
  -4  20  -1 31.6888 8.85657   6
   4  20   1 23.3411 6.75201   7
  -4  20  -1 24.9589 7.91506   8
   4 -21  -1 -3.5911 7.42775   5
  -4  21   1 1.01979 5.73342   6
  -4  21   1 -1.9772 4.92512   8
   4  21  -1 2.54856 4.34726   7
   3 -21  -1 2.67535 6.38054   5
  -3  21   1 0.80255 4.92788   8
  -3  21   1 2.30198 4.84948   6
   3  21  -1 1.28799 3.75860   7
   2 -21  -1 4.66714 5.76355   5
   2  21  -1 6.43069 3.25647   8
   2  21  -1 4.94805 2.10903   8
  -2  21   1 5.61079 4.04064   8
  -2  21   1 7.99396 4.91323   6
   1 -21  -1 0.15132 5.15754   5
  -1  21   1 -0.6756 2.79754   6
   1  21  -1 -2.5326 1.84693   8
   1  21  -1 -4.3311 3.27498   7
   0 -21   1 3.90473 4.68490   5
   0 -21  -1 5.59438 5.30278   5
   0  21   1 10.5682 4.46025   7
   0  21   1 -2.5531 2.33691   8
   0  21  -1 0.29526 2.47881   8
   1 -21   1 3.54891 4.77176   5
   1  21   1 5.54590 2.58397   8
   1  21   1 12.0615 6.65168   7
  -1  21  -1 2.58008 3.32512   6
   2 -21   1 19.7299 7.51651   5
   2  21   1 8.60964 3.01392   8
   2  21   1 15.5742 4.68272   8
   2  21   1 12.4475 4.54776   7
  -2  21  -1 13.0974 4.54980   8
   3 -21   1 11.5120 8.05510   5
   3  21   1 5.05182 4.41481   7
  -3  21  -1 14.2813 5.25439   8
  -3  21  -1 -0.2194 5.24237   6
   4 -21   1 43.0566 12.5636   5
  -4  21  -1 17.5682 9.42340   6
  -4  21  -1 59.2937 10.4373   8
   4  21   1 36.9788 8.54033   7
   3 -22  -1 1.08202 10.6866   5
   3  22  -1 2.27072 4.33527   7
  -3  22   1 1.64355 4.94134   8
  -3  22   1 2.46326 5.13317   6
   2 -22  -1 0.91072 6.39154   5
   2  22  -1 -0.1414 3.39519   7
  -2  22   1 -0.9908 3.56286   8
   2  22  -1 -4.1772 3.31896   8
  -2  22   1 0.20762 4.56899   6
   2  22  -1 -0.0658 2.04032   8
   1 -22  -1 91.8064 12.8558   5
  -1  22   1 66.2363 10.5396   8
   1  22  -1 44.9623 9.35333   8
   1  22  -1 32.1479 9.72682   7
   0 -22  -1 62.6777 13.1911   5
   0  22   1 71.4290 12.7223   7
   0  22   1 52.4524 11.3186   8
   0  22  -1 60.9397 11.5735   8
   1 -22   1 -4.8620 4.62830   5
   1  22   1 -1.8948 3.34585   7
  -1  22  -1 3.67840 3.21808   8
   1  22   1 6.24142 2.84391   8
   2 -22   1 -2.4091 5.82137   5
   2  22   1 7.23771 2.52360   8
   2  22   1 7.42554 6.57716   8
  -2  22  -1 0.38234 4.23732   6
  -2  22  -1 8.21613 4.40367   8
   2  22   1 5.83118 4.13758   7
  -3  22  -1 3.10319 4.50308   8
  -3  22  -1 11.1302 5.86642   6
   3  22   1 8.62291 4.69773   7
   3 -23  -1 4.38378 7.70938   5
  -3  23   1 0.38624 4.66867   8
  -3  23   1 1.23107 5.43525   6
   3  23  -1 3.60825 4.61657   7
   2 -23  -1 58.4959 12.3394   5
  -2  23   1 43.8787 9.92294   6
   2  23  -1 48.2873 8.85667   8
   2  23  -1 43.1744 8.15152   8
   2  23  -1 37.4095 9.21429   7
  -2  23   1 49.2895 10.0086   8
   1 -23  -1 33.9415 9.78504   5
   1  23  -1 33.6986 6.48585   8
   1  23  -1 16.6567 7.05923   7
  -1  23   1 42.0826 7.85211   8
   0  23   1 -2.6259 2.40899   8
   0  23   1 0.21138 3.99872   7
   0  23  -1 0.53097 2.67622   8
   1 -23   1 13.1172 6.02025   5
   1  23   1 1.23966 2.62279   8
   1  23   1 2.32217 3.86118   7
  -1  23  -1 -0.1288 3.12063   8
   2 -23   1 21.9565 8.08747   5
  -2  23  -1 13.2041 5.65383   6
   2  23   1 14.3891 5.53265   7
  -2  23  -1 23.1994 6.36020   8
   2  23   1 13.7705 3.76608   8
   3 -23   1 11.8250 7.88467   5
   3  23   1 3.15504 4.68251   7
  -3  23  -1 14.5638 5.85584   8
  -3  23  -1 2.78724 5.72513   6
   2 -24  -1 -3.9188 7.10285   5
  -2  24   1 -1.3689 3.68919   8
   2  24  -1 1.03277 3.89652   7
   2  24  -1 1.30142 2.08425   8
   1 -24  -1 6.76593 7.05085   5
  -1  24   1 5.87686 3.99201   8
   1  24  -1 2.93604 2.82614   8
   1  24  -1 -2.3433 3.86447   7
   0  24  -1 32.3433 10.8918   7
   0  24   1 57.8581 10.8470   8
   0  24   1 57.1613 11.5082   7
   0  24  -1 71.4284 11.1614   8
   1  24   1 0.72005 4.01363   7
  -1  24  -1 0.02022 3.21531   8
   1  24   1 -1.7763 2.30278   8
   2 -24   1 13.4350 7.57674   5
   2  24   1 2.94282 2.58525   8
  -2  24  -1 6.98644 4.68446   8
   2  24   1 7.06808 4.76951   7
   2 -25  -1 11.6014 8.28511   5
   2  25  -1 2.50363 2.29672   8
  -2  25   1 6.35274 4.68203   8
   2  25  -1 3.61267 4.70244   7
  -1  25   1 100.871 19.1808   7
   1  25  -1 120.830 19.7271   7
   1  25  -1 92.5752 18.0291   8
  -1  25   1 103.492 18.9229   8
   0  25   1 2.69318 4.43703   7
   0  25   1 -1.4930 2.99235   8
   0  25  -1 10.7755 5.07081   7
   0  25  -1 2.77281 3.30383   8
  -1  25  -1 19.6099 5.69594   8
   1  25   1 18.5056 5.87888   7
   1  25   1 16.7202 4.64665   8
   2 -25   1 -7.0887 6.87436   5
  -2  25  -1 3.00178 5.38182   8
   2  25   1 5.52293 4.77029   7
   2  25   1 -2.1980 2.39604   8
   1  26  -1 16.0628 9.54486   7
  -1  26   1 -0.5836 5.08531   8
  -1  26   1 6.17059 5.89860   7
   1  26  -1 8.93116 3.43757   8
   0  26  -1 1.75389 5.66385   7
   0  26   1 5.59704 4.18128   8
   0  26  -1 6.12593 4.02559   8
   1  26   1 0.98291 3.10083   8
  -1  26  -1 2.26406 4.36192   8
   7   0  -2 -3.9853 7.59695   5
  -7   0   2 -3.2131 5.72133   6
  -6   0   2 -1.2000 4.46868   5
   6   0  -2 1.61911 6.27783   5
   6   0  -2 -1.5603 3.02980   7
   5   0  -2 2.79637 2.18963   7
  -5   0   2 -1.3901 3.88039   6
   5   0  -2 -8.4826 3.73121   5
  -4   0   2 5.67661 3.70966   5
  -4   0   2 -3.9776 2.59781   6
   4   0  -2 -3.8100 3.31748   5
   4   0  -2 0.80804 1.67496   7
  -3   0   2 1.63506 2.32381   5
   3   0  -2 4.46350 10.5036   4
  -3   0   2 4.09013 3.45915   6
   3   0  -2 15.1883 15.5500   2
   3   0  -2 14.1663 10.7149   2
  -3   0   2 -4.4449 9.92433   4
   3   0  -2 0.90162 1.23645   7
   3   0  -2 3.57056 8.16137   1
  -3   0   2 5.13369 9.06751   1
  -3   0   2 3.17552 5.89057   3
   3   0  -2 2.92570 2.38802   5
   3   0  -2 -0.4887 6.32689   3
   3   0  -2 15.2209 11.5888   4
   3   0  -2 1.63069 2.44270   5
  -3   0   2 -0.7091 4.47063   2
   2   0  -2 118.205 30.1589   3
  -2   0   2 122.344 20.6106   5
   2   0  -2 125.998 20.6433   5
  -2   0   2 131.394 31.8768   1
   2   0  -2 153.202 31.8026   2
  -2   0   2 120.297 20.7737   6
  -2   0   2 111.108 30.6380   4
   2   0  -2 154.414 32.4350   4
   2   0  -2 102.138 20.3185   5
   2   0  -2 132.870 31.7190   4
   2   0  -2 111.347 30.6299   1
   2   0  -2 117.286 19.9995   7
   2   0  -2 127.450 28.7507   2
  -2   0   2 120.441 19.9933   7
  -2   0   2 76.2262 36.9322   4
  -2   0   2 104.163 23.8418   3
  -1   0   2 -4.0471 4.89288   1
   1   0  -2 0.68791 0.45330   7
   1   0  -2 5.05749 7.17297   1
   1   0  -2 0.97261 9.52102   4
  -1   0   2 0.83209 0.42457   7
  -1   0   2 1.78919 1.78177   6
  -1   0   2 2.06049 1.47029   5
   1   0  -2 -3.7633 6.23440   2
  -1   0   2 0.26969 2.48749   3
   1   0  -2 -0.5134 0.94785   8
  -1   0   2 1.41657 5.99790   2
   1   0  -2 -1.3885 1.35774   5
  -1   0   2 -1.0435 4.00358   4
   1   0  -2 -1.4141 2.67381   3
   1   0  -2 -0.7788 1.26368   5
  -1   0   2 -1.4157 6.89803   4
   1   0  -2 -4.2772 4.80785   4
   1   0  -2 7.21443 2.36668   6
   1   0  -2 -4.8396 3.74693   2
  -1   0  -2 4.85714 5.26006   2
   1   0   2 3.69859 7.39376   4
  -1   0  -2 0.20648 1.22825   8
  -1   0  -2 -5.6053 7.76811   4
   1   0   2 1.33971 1.31955   5
  -1   0  -2 -0.4788 0.86250   7
  -1   0  -2 0.16946 1.99902   6
  -1   0  -2 -1.4779 4.55116   1
   1   0   2 4.14253 4.31133   3
   1   0   2 1.52894 0.93130   7
   1   0   2 -4.6760 4.56097   1
  -1   0  -2 0.33582 1.66489   5
   1   0   2 -1.0177 1.72809   6
   1   0   2 -3.7527 3.43968   2
  -1   0  -2 -2.8522 4.34974   3
   1   0   2 -1.0608 1.12129   8
   2   0   2 431.859 74.5380   7
  -2   0  -2 464.559 74.8455   5
   2   0   2 368.694 83.9190   1
  -2   0  -2 428.952 87.9059   4
   2   0   2 411.561 74.7174   8
   2   0   2 401.346 82.4854   2
  -2   0  -2 522.827 82.3714   2
   2   0   2 450.771 74.7329   5
  -2   0  -2 430.974 80.7379   3
  -2   0  -2 448.585 88.7137   1
   2   0   2 451.522 80.9571   3
   2   0   2 539.310 89.0230   4
  -2   0  -2 449.319 75.0348   6
  -3   0  -2 19.0260 14.2595   1
  -3   0  -2 3.28007 2.60174   5
   3   0   2 10.1356 10.6164   3
  -3   0  -2 -7.6824 2.65027   6
   3   0   2 13.2625 9.76644   2
  -3   0  -2 -6.0082 11.4086   4
   3   0   2 -0.3451 8.45615   4
   3   0   2 -2.5762 2.00386   8
   3   0   2 -1.4812 8.59603   4
  -3   0  -2 8.35431 7.63937   2
   3   0   2 -4.0200 5.03149   1
  -3   0  -2 12.3731 12.2147   3
   4   0   2 47.0061 9.13365   7
  -4   0  -2 50.0543 10.3482   6
   4   0   2 64.3610 10.5773   5
  -4   0  -2 41.3486 10.0755   5
   4   0   2 45.4513 10.0266   8
  -5   0  -2 4.66973 4.80884   5
   5   0   2 0.96940 5.07425   5
   5   0   2 -0.2882 3.78284   8
   5   0   2 2.65291 2.64169   7
  -5   0  -2 -1.3396 3.78068   6
   6   0   2 77.3710 19.1248   5
  -6   0  -2 109.606 21.5214   6
  -6   0  -2 101.552 19.6044   5
   6   0   2 100.423 17.5799   7
   7   0   2 -1.5647 4.63081   7
   7   0   2 3.89662 8.62827   5
  -7   0  -2 -7.0778 6.60180   6
   7  -1  -2 -4.3901 7.37876   5
  -7  -1   2 3.76178 6.24833   6
   7   1  -2 4.43438 7.25851   5
  -7   1   2 -6.6504 6.17574   6
  -6  -1   2 30.5330 8.48401   6
   6  -1  -2 33.9814 9.47451   5
   6  -1  -2 27.4899 6.41216   7
   6   1  -2 32.4656 8.60839   5
  -6   1   2 23.6733 8.26838   6
   6   1  -2 37.4335 6.74736   7
  -6   1   2 32.0441 8.79413   5
  -5  -1   2 3.06541 3.75536   5
  -5  -1   2 -2.5037 3.30922   6
   5  -1  -2 1.52349 4.66006   5
   5  -1  -2 3.83711 2.30089   7
  -5   1   2 0.36396 2.71528   8
  -5   1   2 1.08492 3.53114   5
   5   1  -2 7.94418 2.46957   7
   5   1  -2 7.76446 4.62614   5
  -5   1   2 5.41215 4.42925   6
   4  -1  -2 21.0848 5.38529   5
  -4  -1   2 11.0656 3.73445   8
  -4  -1   2 9.38489 4.43081   6
   4  -1  -2 17.9448 3.30345   7
  -4  -1   2 21.6023 4.84467   5
  -4   1   2 16.5089 3.95829   8
   4   1  -2 8.83339 4.12397   5
   4   1  -2 13.2205 3.21282   7
   4   1  -2 22.5524 4.63197   5
  -4   1   2 12.4827 4.55506   5
  -4   1   2 10.4624 4.32385   6
   3  -1  -2 28.4008 14.0034   2
   3  -1  -2 19.0517 4.79438   5
   3  -1  -2 4.89717 10.2601   1
   3  -1  -2 24.3029 10.6013   3
   3  -1  -2 4.42187 13.6891   2
   3  -1  -2 24.3569 4.04725   7
   3  -1  -2 44.8476 18.9802   4
  -3  -1   2 11.0103 12.4025   4
  -3  -1   2 19.4010 4.28774   8
  -3  -1   2 21.0471 4.88161   5
  -3  -1   2 26.7487 5.91857   6
   3  -1  -2 39.6885 17.7702   4
  -3  -1   2 25.4195 16.6556   1
  -3  -1   2 18.1310 8.90595   3
  -3  -1   2 25.7180 11.7002   2
   3   1  -2 17.4604 4.60877   5
   3   1  -2 21.1784 4.76134   5
  -3   1   2 20.8438 5.08175   5
   3   1  -2 6.30524 8.89024   1
   3   1  -2 4.24263 10.0767   2
  -3   1   2 41.1378 20.9141   1
  -3   1   2 17.6174 4.38769   8
  -3   1   2 23.2309 10.0140   2
   3   1  -2 20.1177 13.2850   4
   3   1  -2 3.33882 9.38689   4
   3   1  -2 41.0165 15.9376   2
   3   1  -2 11.9695 8.03146   3
  -3   1   2 19.0797 9.65244   3
   3   1  -2 24.8287 4.00826   7
  -3   1   2 28.2555 5.92818   6
  -3   1   2 23.2123 19.8081   4
  -2  -1   2 45.5886 6.92289   7
   2  -1  -2 27.3889 17.7154   4
  -2  -1   2 33.3646 7.82084   6
   2  -1  -2 33.0829 15.3180   2
  -2  -1   2 50.7295 17.2746   4
  -2  -1   2 39.6671 7.46325   5
   2  -1  -2 43.8660 7.80783   5
  -2  -1   2 43.8447 7.15683   8
   2  -1  -2 32.1472 7.32853   5
  -2  -1   2 20.6957 12.1054   2
   2  -1  -2 40.2936 11.9091   3
   2  -1  -2 46.8772 17.9971   4
   2  -1  -2 51.3647 17.7827   1
  -2  -1   2 28.1972 14.1660   4
   2  -1  -2 38.6543 6.93497   7
  -2  -1   2 6.85522 10.6926   1
   2  -1  -2 33.9950 13.2034   2
  -2  -1   2 56.3927 11.8466   3
  -2   1   2 39.9296 8.06638   6
   2   1  -2 66.6051 16.8447   4
   2   1  -2 44.0307 7.54467   5
  -2   1   2 30.0550 11.9475   2
  -2   1   2 60.0729 12.7991   3
  -2   1   2 27.7177 15.3797   4
  -2   1   2 42.4937 7.75135   5
   2   1  -2 41.7692 15.5756   2
   2   1  -2 41.5148 6.90322   7
   2   1  -2 32.5242 12.1594   2
  -2   1   2 46.0246 6.93598   7
  -2   1   2 48.8929 19.1621   4
  -2   1   2 45.3846 17.7458   1
   2   1  -2 45.4950 16.3519   4
  -2   1   2 37.4129 7.18437   8
   2   1  -2 25.8925 7.04965   5
   2   1  -2 47.6393 15.9352   1
  -1  -1   2 200.483 38.7861   4
   1  -1  -2 172.165 41.9190   4
  -1  -1   2 165.158 37.5166   2
   1  -1  -2 178.916 40.6387   4
   1  -1  -2 185.479 34.0700   5
  -1  -1   2 195.498 33.9072   8
  -1  -1   2 236.225 35.1269   3
   1  -1  -2 134.888 38.7276   1
   1  -1  -2 180.468 33.9950   8
  -1  -1   2 218.968 33.8422   7
  -1  -1   2 192.384 33.9846   5
   1  -1  -2 154.537 39.5179   2
  -1  -1   2 189.398 38.5292   1
  -1  -1   2 201.717 34.1503   6
   1   1  -2 157.710 38.5025   1
   1   1  -2 214.503 40.5350   4
   1   1  -2 179.026 33.9217   8
   1   1  -2 155.768 36.5684   2
   1   1  -2 192.152 33.9983   5
  -1   1   2 194.838 41.2008   4
  -1   1   2 257.523 36.1189   3
  -1   1   2 224.609 34.2587   6
   1   1  -2 224.789 35.0198   3
  -1   1   2 194.115 33.9680   8
   1   1  -2 213.700 36.9930   4
   1   1  -2 185.397 37.5262   2
  -1   1   2 215.389 41.5667   2
  -1   1   2 222.208 33.8691   7
  -1   1   2 204.732 34.1078   5
   1   1  -2 211.012 33.8428   7
  -1   1   2 153.233 40.7784   4
   0  -1  -2 24.7542 4.42614   8
   0  -1  -2 30.1054 8.41785   1
   0  -1   2 19.7038 7.07302   4
   0  -1  -2 24.8373 4.41519   7
   0  -1  -2 26.6629 6.99595   3
   0  -1  -2 28.6507 4.53491   6
   0  -1   2 27.2612 6.94043   2
   0  -1   2 27.8564 4.48977   5
   0   1  -2 25.7466 4.50161   6
   0   1  -2 19.8696 6.41632   2
   0   1   2 12.2620 5.93974   3
   0   1   2 22.6354 4.48213   6
   0   1   2 30.4684 8.73507   1
   0   1  -2 26.7706 4.49452   5
   0   1   2 30.9844 4.58654   5
   0   1  -2 29.3667 8.13930   1
   0   1  -2 27.4538 7.13792   3
   0   1  -2 37.1609 9.07435   4
   0   1   2 23.7110 7.99043   4
   0   1   2 27.2855 7.71369   2
   0   1  -2 23.6051 4.44169   8
   0   1  -2 24.7450 4.41475   7
   1  -1   2 30.4887 5.58867   5
   1  -1   2 21.3625 11.7531   4
  -1  -1  -2 32.5701 5.76397   6
  -1  -1  -2 31.0641 10.2942   3
  -1  -1  -2 26.1989 5.24288   8
   1  -1   2 40.8129 5.39745   7
   1  -1   2 30.1886 9.80300   2
   1  -1   2 22.2962 5.78209   6
  -1  -1  -2 24.4657 10.6680   1
   1  -1   2 25.5955 5.45178   8
  -1  -1  -2 33.8006 5.27714   7
  -1  -1  -2 24.3318 11.1108   4
  -1  -1  -2 26.8137 5.36699   5
   1  -1   2 7.71540 8.07680   3
  -1   1  -2 51.8298 16.7535   4
  -1   1  -2 21.0911 11.9056   1
  -1   1  -2 30.5836 5.67910   5
   1   1   2 30.6722 5.60587   6
   1   1   2 30.7726 5.32512   5
   1   1   2 31.9404 9.54889   2
   1   1   2 31.6612 5.35800   8
  -1   1  -2 37.3850 11.4084   2
  -1   1  -2 25.1911 5.31319   8
  -1   1  -2 30.1441 5.96373   6
  -1   1  -2 28.2115 9.70786   3
  -1   1  -2 40.7024 5.37272   7
   1   1   2 22.5897 5.13130   7
   1   1   2 32.0891 10.7910   1
   1   1   2 25.4196 11.0297   4
   1   1   2 50.1132 13.4327   3
   2  -1   2 -1.2524 4.95420   2
  -2  -1  -2 -0.9776 2.91344   2
  -2  -1  -2 2.90721 2.19007   5
   2  -1   2 2.42636 6.85427   1
   2  -1   2 11.0121 11.9165   4
   2  -1   2 3.16499 1.88124   8
  -2  -1  -2 -9.6954 4.64327   3
   2  -1   2 2.29014 1.30314   7
  -2  -1  -2 -3.3735 1.98802   6
  -2  -1  -2 9.68183 8.38937   1
  -2  -1  -2 22.4820 12.6286   4
   2  -1   2 5.46762 7.57919   3
  -2   1  -2 0.92631 5.63796   3
  -2   1  -2 22.4047 10.8518   2
  -2   1  -2 -1.2477 2.53353   6
   2   1   2 -1.3817 7.01051   4
  -2   1  -2 2.89278 2.47966   5
   2   1   2 -2.6469 6.86290   3
   2   1   2 9.39198 8.40383   1
  -2   1  -2 -13.244 5.41748   1
   2   1   2 2.91192 1.78255   5
   2   1   2 0.61961 1.61583   8
   2   1   2 0.07581 5.25771   2
   2   1   2 2.10508 1.26435   7
  -2   1  -2 22.4347 15.5516   4
   3  -1   2 200.966 37.5722   8
  -3  -1  -2 203.681 37.5862   5
  -3  -1  -2 218.999 54.2737   1
   3  -1   2 211.816 37.4301   7
   3  -1   2 192.709 51.9742   1
  -3  -1  -2 186.869 52.2948   4
   3  -1   2 199.723 51.1008   4
  -3  -1  -2 239.806 53.0877   3
  -3  -1  -2 146.116 45.5435   2
   3  -1   2 196.037 55.5852   4
   3  -1   2 208.309 49.3152   3
   3  -1   2 186.008 46.9331   2
  -3  -1  -2 273.486 38.2654   6
  -3   1  -2 219.088 58.1048   4
   3   1   2 205.307 49.3964   4
  -3   1  -2 305.024 78.1295   1
   3   1   2 220.721 37.5732   8
  -3   1  -2 223.736 38.1347   6
   3   1   2 272.818 50.1898   2
   3   1   2 190.010 46.8648   3
  -3   1  -2 277.518 53.2527   2
  -3   1  -2 236.418 37.8310   5
   3   1   2 276.532 54.7484   1
  -4  -1  -2 7.59114 4.48028   6
   4  -1   2 19.6140 3.87201   7
   4  -1   2 21.6136 5.25129   5
  -4  -1  -2 15.3403 5.01309   5
   4  -1   2 20.1603 5.15963   8
   4   1   2 15.0128 3.63570   7
  -4   1  -2 3.12108 4.05043   6
   4   1   2 20.6742 5.09544   5
   4   1   2 14.3068 4.47758   8
   5  -1   2 0.35726 4.94808   5
  -5  -1  -2 -1.5833 3.98899   6
  -5  -1  -2 3.97209 4.65914   5
   5  -1   2 -1.5551 2.52155   7
   5  -1   2 -6.3005 3.58305   8
   5   1   2 -3.4740 4.75413   5
   5   1   2 4.30447 3.84989   8
  -5   1  -2 -0.6158 3.61910   6
  -5   1  -2 6.36246 4.95294   5
   5   1   2 1.70942 2.44280   7
  -6  -1  -2 -1.3597 5.39970   5
   6  -1   2 -1.1117 3.00729   7
   6  -1   2 -4.6037 10.4195   5
  -6  -1  -2 -1.7987 7.91504   6
   6   1   2 17.7223 7.11162   5
  -6   1  -2 5.06370 6.50925   5
   6   1   2 -2.0271 3.16231   7
  -6   1  -2 -3.0510 5.26516   6
   7  -1   2 -11.309 9.46883   5
   7  -1   2 0.57660 4.44440   7
  -7  -1  -2 1.20941 7.46459   6
   7   1   2 -2.6015 4.28762   7
  -7   1  -2 7.34398 7.95350   6
   7   1   2 -7.2775 7.53791   5
   7  -2  -2 5.96492 7.80028   5
  -7  -2   2 9.98497 6.33157   6
   7   2  -2 -0.3074 6.82223   5
  -7   2   2 -0.3784 6.01110   6
  -6  -2   2 -3.2311 4.32811   6
   6  -2  -2 4.21439 3.09324   7
  -6   2   2 -7.3851 4.13549   6
  -6   2   2 9.36526 5.68866   5
   6   2  -2 2.88755 5.46747   5
   6   2  -2 -0.6767 2.79133   7
  -5  -2   2 29.0651 6.90738   5
   5  -2  -2 30.6229 7.14482   5
   5  -2  -2 26.2556 5.22900   7
  -5  -2   2 22.1123 6.45140   6
  -5   2   2 29.0974 7.02101   5
   5   2  -2 30.9284 7.04643   5
  -5   2   2 10.7443 6.51830   6
  -5   2   2 16.4899 5.74338   8
   5   2  -2 25.9345 5.12480   7
   4  -2  -2 1.20036 1.61987   7
  -4  -2   2 3.54229 2.88766   5
   4  -2  -2 -0.4397 3.47168   5
  -4  -2   2 14.4921 3.78023   6
  -4   2   2 3.26475 3.21003   6
  -4   2   2 4.28781 2.60391   8
   4   2  -2 4.12929 3.11639   5
   4   2  -2 0.37703 1.63080   7
  -4   2   2 -2.5350 2.85513   5
   3  -2  -2 1.34817 12.5876   2
   3  -2  -2 17.0887 2.78067   7
   3  -2  -2 11.0913 12.2083   4
   3  -2  -2 14.8405 3.90081   5
   3  -2  -2 26.9998 13.6587   2
  -3  -2   2 16.3886 4.78013   6
   3  -2  -2 5.91845 14.7895   4
  -3  -2   2 5.51242 19.5304   4
   3  -2  -2 14.6382 8.70538   3
  -3  -2   2 19.6202 10.5379   2
  -3  -2   2 6.70651 8.54724   1
  -3  -2   2 12.5655 2.91794   8
   3  -2  -2 3.27817 8.44732   1
  -3  -2   2 9.86519 7.75447   3
   3   2  -2 9.87441 8.27460   3
  -3   2   2 6.68832 3.40528   5
  -3   2   2 48.5200 22.0704   4
  -3   2   2 8.71709 3.18597   8
   3   2  -2 9.09692 7.15938   2
  -3   2   2 16.7417 4.77138   6
  -3   2   2 28.0686 21.1065   1
   3   2  -2 4.19228 7.87033   4
   3   2  -2 17.1036 13.4988   2
  -3   2   2 3.80995 7.16994   2
   3   2  -2 12.1857 3.22276   5
   3   2  -2 18.0881 2.82680   7
  -3   2   2 15.9829 8.90164   3
   3   2  -2 7.27479 9.32099   4
   3   2  -2 9.12160 3.22616   5
   3   2  -2 2.79186 8.59050   1
   2  -2  -2 117.553 19.3055   7
  -2  -2   2 127.428 19.2613   7
   2  -2  -2 127.877 33.4951   2
  -2  -2   2 96.7113 19.4831   5
  -2  -2   2 110.074 19.8380   6
   2  -2  -2 136.945 25.4153   3
   2  -2  -2 101.435 32.7933   4
   2  -2  -2 129.254 30.7859   2
   2  -2  -2 105.865 19.7286   5
  -2  -2   2 150.231 29.7788   4
   2  -2  -2 109.831 32.3526   4
  -2  -2   2 110.544 19.3541   8
  -2  -2   2 103.715 26.0494   1
   2  -2  -2 87.2258 29.3289   1
  -2  -2   2 94.2507 26.5363   4
  -2  -2   2 123.919 23.8398   3
  -2   2   2 120.301 20.0801   6
   2   2  -2 109.821 19.4888   5
  -2   2   2 144.928 25.4382   3
   2   2  -2 130.766 26.4107   4
   2   2  -2 74.2434 24.6281   4
  -2   2   2 120.197 33.7964   1
  -2   2   2 116.903 27.2700   2
  -2   2   2 80.5060 30.4018   4
  -2   2   2 125.660 19.2985   7
   2   2  -2 113.082 19.2504   7
  -2   2   2 113.687 19.5372   8
  -2   2   2 104.308 31.4604   4
   2   2  -2 114.179 24.4815   2
  -2   2   2 110.240 19.7849   5
   2   2  -2 132.089 26.6926   2
   2   2  -2 83.3288 24.6716   1
   2   2  -2 153.906 26.5147   3
   2   2  -2 96.2827 19.4293   5
   1  -2  -2 285.328 49.4463   8
   1  -2  -2 263.596 49.4889   5
   1  -2  -2 224.228 56.5391   1
  -1  -2   2 284.857 49.2879   8
   1  -2  -2 286.834 49.5691   5
   1  -2  -2 313.354 58.3265   4
   1  -2  -2 250.459 57.1371   2
  -1  -2   2 296.893 51.2140   3
  -1  -2   2 298.185 51.8490   2
  -1  -2   2 319.404 49.5303   6
   1  -2  -2 239.939 58.3538   4
  -1  -2   2 286.190 49.3362   5
  -1  -2   2 268.342 52.5162   4
   1   2  -2 321.337 50.1526   4
   1   2  -2 259.730 49.3604   5
   1   2  -2 289.612 49.2897   7
  -1   2   2 356.243 61.4001   1
  -1   2   2 292.095 59.2800   4
   1   2  -2 342.591 51.4270   3
   1   2  -2 315.921 49.5596   6
  -1   2   2 335.382 61.2850   4
   1   2  -2 252.044 51.7577   1
  -1   2   2 309.411 49.6566   6
   1   2  -2 301.667 50.8203   2
  -1   2   2 310.297 58.9139   2
   1   2  -2 295.430 50.9998   4
   1   2  -2 345.353 51.2154   2
  -1   2   2 297.766 49.4409   8
   1   2  -2 293.953 49.3375   5
   0  -2  -2 62.9877 11.5381   8
   0  -2  -2 70.1813 15.1004   3
   0  -2  -2 63.7451 11.6032   5
   0  -2  -2 75.9896 11.5675   7
   0  -2  -2 75.5719 11.6141   6
   0  -2   2 61.1592 11.5225   7
   0  -2   2 87.0170 17.6780   4
   0  -2   2 70.2713 11.5970   5
   0  -2  -2 95.6436 17.5421   4
   0  -2  -2 64.7566 15.8007   2
   0  -2   2 61.5719 14.3572   2
   0  -2  -2 77.0291 17.4019   1
   0  -2   2 55.4399 14.7177   3
   0   2  -2 108.888 19.7050   4
   0   2   2 63.4622 11.5135   7
   0   2   2 68.2254 11.5210   8
   0   2  -2 49.0315 13.9219   2
   0   2   2 96.1246 18.0353   2
   0   2  -2 67.6625 11.5526   8
   0   2  -2 55.5161 14.4135   3
   0   2   2 65.4081 11.6559   5
   0   2   2 81.0807 15.4539   3
   0   2  -2 67.4083 11.6095   5
   0   2   2 69.6046 11.5749   6
   0   2  -2 84.8031 16.2321   1
   0   2   2 70.0355 17.2576   4
   0   2   2 82.9615 17.3734   1
   1  -2   2 147.111 26.2665   7
  -1  -2  -2 172.646 33.1075   4
   1  -2   2 150.279 36.2776   4
   1  -2   2 135.006 26.3892   8
   1  -2   2 151.074 32.8699   2
  -1  -2  -2 162.777 26.2951   7
  -1  -2  -2 162.242 26.2968   5
   1  -2   2 154.810 26.4748   5
  -1  -2  -2 161.311 26.4600   6
   1  -2   2 167.198 37.2731   1
  -1  -2  -2 155.949 32.5149   1
   1  -2   2 215.318 35.4067   3
  -1  -2  -2 163.033 32.1096   3
  -1   2  -2 166.365 33.5127   2
   1   2   2 141.623 26.2514   8
   1   2   2 195.830 32.0104   2
   1   2   2 190.037 33.7502   3
  -1   2  -2 159.496 26.5543   5
  -1   2  -2 162.860 39.0629   4
   1   2   2 170.729 26.2758   5
  -1   2  -2 158.184 26.6539   6
   1   2   2 168.799 32.1074   4
  -1   2  -2 121.271 33.7510   1
   1   2   2 147.764 32.7489   1
   1   2   2 140.850 26.2374   7
  -1   2  -2 178.426 33.4404   3
   2  -2   2 534.609 83.5109   4
   2  -2   2 409.030 72.0851   3
   2  -2   2 360.656 75.7553   1
   2  -2   2 349.142 60.7372   7
  -2  -2  -2 312.484 67.2656   3
   2  -2   2 384.676 61.0826   8
  -2  -2  -2 320.201 72.6514   4
  -2  -2  -2 351.782 72.6563   1
  -2  -2  -2 369.700 61.1506   6
   2   2   2 408.487 65.6120   2
  -2   2  -2 344.862 61.2687   6
   2   2   2 343.800 60.8588   8
   2   2   2 347.089 60.7203   7
  -2   2  -2 367.735 61.1411   5
  -2   2  -2 409.505 79.3049   1
   2   2   2 506.404 74.2916   3
   2   2   2 312.662 69.3112   1
  -2   2  -2 316.840 75.9304   4
  -2   2  -2 435.427 72.3484   3
   2   2   2 304.040 68.6328   4
   3  -2   2 183.618 50.3080   1
  -3  -2  -2 109.775 39.2327   3
   3  -2   2 120.711 39.7088   4
  -3  -2  -2 169.366 25.1115   6
  -3  -2  -2 220.085 46.7485   1
   3  -2   2 95.5972 36.9647   2
   3  -2   2 141.250 24.0542   7
   3  -2   2 148.370 44.4171   4
   3  -2   2 106.563 35.9265   3
   3  -2   2 135.731 24.5464   8
  -3  -2  -2 138.178 38.6077   4
  -3  -2  -2 143.619 24.4442   5
   3   2   2 116.331 34.5176   4
   3   2   2 158.805 24.4496   8
   3   2   2 92.1164 33.2126   1
   3   2   2 156.104 35.5859   3
   3   2   2 161.009 34.8965   2
  -3   2  -2 120.411 33.3878   3
   3   2   2 127.079 24.1957   7
   3   2   2 124.799 24.1245   5
  -3   2  -2 175.098 25.9893   6
  -3   2  -2 138.693 24.7846   5
  -3   2  -2 128.408 43.2063   4
  -3   2  -2 137.405 38.3789   2
  -3   2  -2 198.185 45.7632   1
  -4  -2  -2 -0.7654 2.95915   6
  -4  -2  -2 0.69843 3.20820   5
   4  -2   2 0.99625 3.40831   8
   4  -2   2 -4.2699 3.45793   5
   4  -2   2 0.79051 2.05046   7
   4   2   2 -2.4046 1.79441   7
   4   2   2 -0.5490 3.10462   8
  -4   2  -2 2.70792 3.31929   6
  -4   2  -2 -0.2254 3.24597   5
   4   2   2 -1.1774 3.19497   5
  -5  -2  -2 13.3712 5.14537   5
   5  -2   2 3.59993 5.37984   5
  -5  -2  -2 12.9820 5.24167   6
   5  -2   2 0.28917 4.30834   8
   5  -2   2 8.06776 3.25585   7
   5   2   2 10.4933 3.17747   7
   5   2   2 9.29341 4.44420   8
  -5   2  -2 18.0458 5.59409   5
   5   2   2 9.44834 5.67687   5
  -5   2  -2 0.06700 4.35736   6
   6  -2   2 20.4995 8.73794   5
  -6  -2  -2 20.0422 7.62544   6
   6  -2   2 21.9585 5.74216   7
  -6   2  -2 6.15663 6.97086   6
  -6   2  -2 30.3684 8.45627   5
   6   2   2 12.0298 8.13741   5
   6   2   2 24.7668 5.49321   7
   7  -2   2 12.9334 10.0508   5
  -7  -2  -2 12.9597 7.53826   6
   7  -2   2 0.57349 4.32316   7
   7   2   2 0.75191 7.57131   5
  -7   2  -2 16.6323 8.90572   6
   7   2   2 -1.8801 6.58771   7
   7  -3  -2 11.0346 8.66007   5
  -7  -3   2 3.43604 6.23852   6
  -7   3   2 9.49274 7.06780   6
   7   3  -2 3.84678 7.79921   5
   6  -3  -2 22.8391 7.57287   5
  -6  -3   2 19.6516 6.46357   6
   6  -3  -2 9.31922 4.22296   7
  -6   3   2 23.3104 7.13574   6
   6   3  -2 14.8900 6.38761   5
   6   3  -2 13.7374 4.32976   7
  -5  -3   2 33.2411 8.89823   6
   5  -3  -2 44.5121 7.87015   7
  -5  -3   2 51.8846 9.40396   5
   5  -3  -2 29.5607 9.10260   5
  -5   3   2 41.1259 9.70758   5
   5   3  -2 44.4792 7.87074   7
  -5   3   2 38.2874 9.73619   6
  -5   3   2 38.6366 8.74875   8
  -4  -3   2 11.0079 3.87390   6
   4  -3  -2 10.6902 4.50605   5
   4  -3  -2 12.2185 3.43628   7
  -4  -3   2 5.60692 3.39970   5
  -4  -3   2 8.76468 2.80080   8
   4   3  -2 12.4334 4.07663   5
  -4   3   2 10.8818 3.54857   8
   4   3  -2 5.12621 3.00302   5
  -4   3   2 12.6772 4.46673   5
  -4   3   2 9.35992 4.20959   6
   4   3  -2 11.6495 2.72829   7
   3  -3  -2 257.992 59.6667   3
  -3  -3   2 287.649 58.8717   3
   3  -3  -2 318.159 52.4000   7
  -3  -3   2 392.138 67.2016   1
  -3  -3   2 297.590 52.6441   5
   3  -3  -2 385.460 78.4893   4
  -3  -3   2 298.245 52.4116   8
  -3  -3   2 351.204 53.1518   6
   3  -3  -2 431.164 78.2132   2
   3  -3  -2 306.237 75.5175   4
   3  -3  -2 352.637 73.6573   1
   3  -3  -2 264.506 52.8462   5
  -3  -3   2 244.212 59.7697   2
  -3  -3   2 295.386 66.2950   4
   3  -3  -2 320.194 70.1229   2
  -3   3   2 424.045 89.0548   1
  -3   3   2 351.642 53.4626   6
  -3   3   2 308.995 53.0296   5
  -3   3   2 295.071 52.6460   8
   3   3  -2 288.437 60.1450   3
   3   3  -2 322.810 52.3496   7
  -3   3   2 226.780 68.8729   4
   3   3  -2 319.971 65.4622   1
   3   3  -2 281.349 61.8896   2
   3   3  -2 380.909 61.6566   2
   3   3  -2 309.034 52.5380   5
  -3   3   2 315.794 60.7021   3
   3   3  -2 307.295 52.4981   5
   3   3  -2 364.671 62.4001   4
  -3   3   2 306.528 65.8677   2
   2  -3  -2 1109.26 209.707   5
   2  -3  -2 1255.99 222.433   4
   2  -3  -2 1223.06 220.219   2
  -2  -3   2 1178.35 209.390   8
  -2  -3   2 1354.54 214.502   1
  -2  -3   2 1349.61 212.803   3
   2  -3  -2 1247.68 221.948   2
  -2  -3   2 1279.44 209.731   6
   2  -3  -2 1516.32 223.189   4
  -2  -3   2 1337.34 214.993   4
  -2  -3   2 1227.36 209.363   7
   2  -3  -2 1280.00 221.314   1
   2   3  -2 1146.60 209.390   5
   2   3  -2 1245.32 209.388   7
   2   3  -2 1268.30 213.047   3
  -2   3   2 1224.82 220.905   1
  -2   3   2 1264.61 209.621   8
  -2   3   2 1160.70 221.676   4
   2   3  -2 1257.70 213.143   2
   2   3  -2 1214.64 211.537   4
   2   3  -2 1256.47 209.422   5
  -2   3   2 1306.36 213.971   3
   2   3  -2 1260.27 211.683   4
  -2   3   2 1297.70 210.001   6
   2   3  -2 1233.80 211.935   2
  -2   3   2 1275.89 221.459   4
   2   3  -2 1225.56 214.369   1
  -2   3   2 1252.32 209.801   5
  -1  -3   2 310.321 54.9419   5
   1  -3  -2 325.424 55.2865   5
   1  -3  -2 254.503 65.7108   1
   1  -3  -2 293.800 55.1940   5
   1  -3  -2 330.503 68.0731   4
  -1  -3   2 321.367 56.0482   2
   1  -3  -2 295.164 64.4045   4
   1  -3  -2 310.823 55.1443   8
  -1  -3   2 349.837 55.2075   6
  -1  -3   2 337.328 54.9187   8
   1  -3  -2 362.169 65.8471   2
   1   3  -2 327.393 56.4668   1
  -1   3   2 321.374 55.3450   6
  -1   3   2 290.377 65.4221   4
   1   3  -2 304.927 56.5817   1
   1   3  -2 362.754 55.2027   6
  -1   3   2 368.478 66.8189   1
   1   3  -2 340.544 57.9274   3
  -1   3   2 342.385 65.9829   2
  -1   3   2 336.916 55.2231   8
   0  -3  -2 984.946 156.525   5
   0  -3  -2 971.807 156.453   7
   0  -3   2 967.132 156.515   5
   0  -3  -2 957.653 156.458   8
   0  -3   2 852.198 160.389   4
   0  -3   2 899.416 159.029   2
   0  -3  -2 934.524 159.502   3
   0  -3  -2 969.924 160.980   4
   0  -3  -2 961.620 160.856   1
   0  -3  -2 802.610 159.826   2
   0  -3  -2 964.847 156.486   6
   0   3   2 906.547 160.814   4
   0   3   2 862.357 160.060   1
   0   3   2 870.063 160.744   2
   0   3   2 872.978 156.440   7
   0   3   2 944.195 156.486   6
   0   3  -2 921.666 156.531   5
   0   3  -2 934.832 159.060   2
   0   3  -2 866.569 160.801   4
   0   3  -2 841.381 160.240   1
   0   3   2 972.006 156.609   5
   0   3   2 893.310 156.451   8
   0   3  -2 892.482 156.475   8
   0   3  -2 948.092 156.458   7
   1  -3   2 635.759 112.262   1
   1  -3   2 608.924 109.326   2
   1  -3   2 573.944 111.577   4
  -1  -3  -2 648.021 103.751   6
  -1  -3  -2 639.334 107.003   4
   1  -3   2 595.898 103.756   8
  -1  -3  -2 677.918 103.571   5
  -1  -3  -2 569.062 107.811   1
   1  -3   2 687.044 109.321   3
  -1  -3  -2 588.757 107.887   2
  -1  -3  -2 640.886 108.011   3
   1  -3   2 609.252 103.601   7
  -1   3  -2 619.616 103.751   8
  -1   3  -2 614.745 108.872   2
  -1   3  -2 656.338 112.338   1
   1   3   2 641.010 103.554   5
   1   3   2 670.961 108.474   1
  -1   3  -2 607.496 103.875   6
  -1   3  -2 600.140 103.826   5
   1   3   2 559.602 103.554   7
   1   3   2 619.334 106.515   2
  -1   3  -2 586.357 108.239   3
   1   3   2 574.224 106.628   4
   1   3   2 565.360 103.542   8
   1   3   2 652.860 108.198   3
  -1   3  -2 589.947 112.786   4
  -2  -3  -2 35.6921 6.66191   5
   2  -3   2 30.4017 6.96992   8
  -2  -3  -2 31.8868 11.4708   2
  -2  -3  -2 31.8735 7.17900   6
  -2  -3  -2 47.6179 15.4312   4
  -2  -3  -2 23.9826 13.5064   1
   2  -3   2 36.3032 6.56250   7
   2  -3   2 44.1221 20.4242   4
   2  -3   2 46.3744 17.8221   2
   2  -3   2 56.0765 21.1490   1
  -2  -3  -2 14.7410 10.8415   3
   2  -3   2 34.8860 13.8892   3
  -2   3  -2 22.4627 15.7063   1
  -2   3  -2 14.5745 18.3797   4
   2   3   2 55.4899 16.2651   1
  -2   3  -2 35.2498 7.29720   5
   2   3   2 32.6189 6.46136   5
   2   3   2 46.3618 13.8861   4
   2   3   2 56.5920 14.9452   2
  -2   3  -2 40.0749 7.72076   6
   2   3   2 59.6666 16.6723   3
  -2   3  -2 39.2099 15.1114   3
  -2   3  -2 12.0809 10.9193   2
   2   3   2 39.5191 6.50241   7
   2   3   2 38.1287 6.61341   8
   3  -3   2 -0.1540 1.63660   7
  -3  -3  -2 1.67015 3.27765   6
   3  -3   2 4.76810 2.42915   8
  -3  -3  -2 -2.4281 2.12372   5
   3   3   2 -0.2139 1.44681   7
  -3   3  -2 -2.0762 3.50747   6
   3   3   2 2.42915 1.86873   5
  -3   3  -2 3.12218 2.58121   5
   3   3   2 2.96008 2.12261   8
  -4  -3  -2 50.9609 11.6526   5
   4  -3   2 64.1515 12.2759   8
   4  -3   2 70.3929 13.1924   5
   4  -3   2 65.3839 11.2106   7
  -4  -3  -2 44.1003 11.5486   6
   4   3   2 73.3384 12.1044   5
  -4   3  -2 59.3429 12.5404   5
  -4   3  -2 64.2140 12.5520   6
   4   3   2 62.8477 11.1587   7
  -5  -3  -2 83.3016 15.1964   5
   5  -3   2 89.7985 14.0210   7
  -5  -3  -2 68.3539 14.9128   6
   5  -3   2 62.5410 15.1434   5
   5  -3   2 67.6037 15.1238   8
   5   3   2 82.6044 14.7915   8
  -5   3  -2 71.2157 15.3570   5
   5   3   2 72.5284 13.8278   7
   6  -3   2 17.9212 8.74809   5
   6  -3   2 18.9257 5.15379   7
  -6  -3  -2 16.6193 6.71081   6
  -6   3  -2 13.5433 7.54337   5
   6   3   2 16.7358 4.97277   7
  -6   3  -2 20.9978 7.43102   6
   6   3   2 27.8523 7.72273   5
  -6  -4   2 -10.088 4.04491   6
   6  -4  -2 -8.4766 6.15380   5
   6   4  -2 -2.1734 4.92529   5
  -6   4   2 3.05626 5.26794   6
   6   4  -2 -0.7865 2.86243   7
  -5  -4   2 -0.5936 3.52019   6
  -5  -4   2 3.42108 3.76336   5
   5  -4  -2 0.59132 2.39303   7
   5  -4  -2 8.66699 5.77843   5
   5   4  -2 5.65875 4.35592   5
  -5   4   2 6.50342 3.92742   8
  -5   4   2 2.66506 4.08778   5
   5   4  -2 2.00291 3.05904   5
  -5   4   2 4.18476 4.65919   6
   5   4  -2 2.99868 2.33564   7
   4  -4  -2 7.69524 4.55017   5
   4  -4  -2 6.20298 1.98897   7
  -4  -4   2 -0.6703 2.55418   6
   4   4  -2 4.18241 2.80334   5
   4   4  -2 2.50386 1.83115   7
  -4   4   2 2.24225 3.25983   5
   4   4  -2 1.05684 2.00931   5
  -4   4   2 -0.6354 2.46737   8
  -3  -4   2 -0.1044 2.37531   8
   3  -4  -2 4.66176 2.84527   5
   3  -4  -2 2.19594 1.39806   7
  -3  -4   2 0.17328 1.64167   5
   3   4  -2 0.58439 1.38230   5
  -3   4   2 4.11412 3.41848   6
  -3   4   2 -1.3745 1.77772   8
   3   4  -2 2.48775 1.23712   7
  -3   4   2 0.29648 2.25359   5
   3   4  -2 -1.0726 1.82659   5
  -2  -4   2 4.11332 1.00596   8
   2  -4  -2 20.2044 13.0520   2
  -2  -4   2 1.07055 4.03692   2
   2  -4  -2 -1.2041 9.33906   2
  -2  -4   2 6.69567 6.22834   1
   2  -4  -2 -1.6113 7.51389   4
   2  -4  -2 19.0842 15.0081   1
   2  -4  -2 -11.826 8.41353   4
  -2  -4   2 5.09726 6.23616   4
  -2  -4   2 4.30621 5.16506   3
   2  -4  -2 1.82650 2.37973   5
  -2  -4   2 6.09141 1.59985   5
  -2  -4   2 6.52298 2.50935   6
  -2   4   2 -6.3693 7.12893   1
  -2   4   2 4.69454 10.4167   4
  -2   4   2 1.87774 1.87269   8
   2   4  -2 2.63411 4.62430   3
   2   4  -2 3.15381 1.20558   7
   2   4  -2 0.51421 0.84609   5
  -2   4   2 4.71299 2.26193   5
  -2   4   2 -2.7058 9.73050   4
  -2   4   2 4.63559 2.98508   6
   2   4  -2 3.68594 1.13851   5
   2   4  -2 5.35389 5.15474   1
  -2   4   2 6.27257 7.13423   3
   1  -4  -2 159.347 27.6492   5
   1  -4  -2 135.455 39.4190   4
  -1  -4   2 151.768 27.4556   6
   1  -4  -2 181.992 41.0059   4
   1  -4  -2 156.662 27.4906   8
   1  -4  -2 167.136 42.6551   1
   1  -4  -2 248.360 44.8028   2
  -1   4   2 169.220 40.1189   1
  -1   4   2 162.245 39.8977   4
  -1   4   2 165.628 27.4528   8
   1   4  -2 178.100 33.0098   3
  -1   4   2 183.445 38.7679   2
   1   4  -2 173.854 27.4738   6
  -1   4   2 148.235 27.7099   6
   0  -4  -2 158.654 29.6239   2
   0  -4  -2 108.530 25.8804   1
   0  -4  -2 119.091 25.1713   3
   0  -4   2 104.373 26.7671   4
   0  -4  -2 125.018 19.2448   5
   0  -4   2 110.589 19.1552   5
   0  -4  -2 108.722 19.0282   8
   0  -4  -2 133.756 28.0535   4
   0  -4   2 91.6111 23.2529   2
   0   4  -2 110.289 19.1083   8
   0   4   2 155.599 29.6713   2
   0   4   2 105.975 19.0201   8
   0   4  -2 131.121 25.5990   2
   0   4   2 91.5523 23.7905   3
   0   4   2 108.566 19.0477   7
   0   4   2 114.647 19.3665   5
   0   4  -2 107.057 19.1477   5
   0   4   2 116.616 26.7385   4
   0   4  -2 165.609 30.0207   4
   0   4   2 116.156 19.0775   6
   0   4  -2 138.468 26.8351   1
  -1  -4  -2 26.0876 9.82472   3
  -1  -4  -2 11.2061 3.13433   6
   1  -4   2 16.8712 3.32353   8
   1  -4   2 7.34666 8.03345   3
   1  -4   2 20.5646 3.04824   7
  -1  -4  -2 14.7371 2.85312   5
  -1  -4  -2 20.9082 8.73171   4
   1  -4   2 15.0502 10.0163   2
  -1  -4  -2 19.9198 8.09636   2
   1  -4   2 14.7866 11.9652   4
  -1  -4  -2 1.38915 5.46254   1
   1  -4   2 20.7776 12.0140   1
   1   4   2 12.7765 8.74561   1
   1   4   2 34.9517 10.5606   2
  -1   4  -2 3.49422 10.6427   1
   1   4   2 12.8611 2.88549   5
   1   4   2 15.9749 2.72463   8
   1   4   2 11.9709 2.74157   7
   1   4   2 12.6838 9.14640   3
  -1   4  -2 11.4232 3.81459   6
  -1   4  -2 -4.2205 7.73342   2
  -1   4  -2 28.6266 11.8368   3
  -1   4  -2 10.6031 3.20688   8
  -1   4  -2 14.8536 13.6916   4
  -1   4  -2 11.2549 3.56158   5
   1   4   2 6.18938 6.52038   4
  -2  -4  -2 91.7455 23.8690   1
  -2  -4  -2 98.9322 16.2391   5
   2  -4   2 111.736 34.9615   4
   2  -4   2 142.958 31.3991   2
  -2  -4  -2 94.0553 25.0695   4
  -2  -4  -2 106.355 25.2417   3
  -2  -4  -2 89.4544 16.5878   6
  -2  -4  -2 99.5133 22.2159   2
   2  -4   2 85.6310 16.5312   8
   2  -4   2 91.1752 16.2105   7
   2  -4   2 98.5708 30.6038   1
   2  -4   2 79.1276 25.1313   3
  -2   4  -2 106.501 17.2266   6
  -2   4  -2 176.395 41.4189   1
  -2   4  -2 68.3621 25.9045   2
  -2   4  -2 95.4738 17.1018   5
   2   4   2 111.187 23.4741   4
  -2   4  -2 149.309 29.0292   3
   2   4   2 116.306 22.8941   2
   2   4   2 86.9437 16.1701   8
   2   4   2 100.787 16.1123   5
   2   4   2 106.243 25.5720   1
   2   4   2 81.8668 16.0902   7
  -2   4  -2 129.852 38.1916   4
   2   4   2 123.339 27.8139   3
   3  -4   2 59.8615 12.6349   8
  -3  -4  -2 78.9535 13.6159   6
   3  -4   2 68.1813 11.8218   7
  -3  -4  -2 71.5507 12.2823   5
  -3   4  -2 44.0388 12.4895   5
   3   4   2 61.7065 11.8486   5
   3   4   2 64.1219 12.0344   8
   3   4   2 73.6599 11.8008   7
  -3   4  -2 102.287 14.5052   6
  -4  -4  -2 140.547 32.9782   6
   4  -4   2 190.059 33.5614   8
  -4  -4  -2 186.575 33.1952   5
   4  -4   2 250.347 35.8523   5
   4  -4   2 210.808 32.8364   7
   4   4   2 174.546 33.0078   5
  -4   4  -2 190.745 33.8467   5
  -4   4  -2 190.229 34.9699   6
   4   4   2 218.827 32.7720   7
  -5  -4  -2 14.7486 5.72247   6
  -5  -4  -2 33.5924 6.60517   5
   5  -4   2 17.0365 4.67301   7
   5  -4   2 11.7395 5.90711   8
   5  -4   2 26.2917 7.33226   5
   5   4   2 33.2069 7.07722   5
   5   4   2 14.8709 5.44683   8
  -5   4  -2 17.6087 6.39653   6
   5   4   2 17.4353 4.67055   7
  -5   4  -2 30.0333 7.22422   5
  -6  -4  -2 9.52526 5.92317   6
   6  -4   2 10.4401 4.01122   7
   6  -4   2 8.29400 7.88901   5
   6   4   2 6.90144 3.65188   7
  -6   4  -2 1.39642 5.85186   6
   6   4   2 1.99693 6.47905   5
  -6   4  -2 12.7258 7.34567   5
   6  -5  -2 0.57349 6.40974   5
  -6  -5   2 2.14712 4.54989   6
   6   5  -2 1.00533 2.92324   7
  -6   5   2 -2.0292 5.24538   6
   6   5  -2 4.55694 3.98397   5
   5  -5  -2 15.0202 6.39498   5
  -5  -5   2 0.11391 3.63781   5
  -5  -5   2 4.16957 3.82255   6
   5   5  -2 2.92787 2.41607   7
   5   5  -2 -1.5519 3.54874   5
  -5   5   2 -7.4716 4.02901   6
  -5   5   2 6.66374 3.87144   8
  -5   5   2 9.12740 4.56820   5
  -4  -5   2 17.7053 4.61707   5
  -4  -5   2 11.5719 4.48257   6
   4  -5  -2 29.1687 6.47896   5
   4   5  -2 16.1040 3.79024   5
  -4   5   2 21.4122 5.64228   6
  -4   5   2 22.0019 5.21172   8
  -4   5   2 23.6777 5.88427   5
   4   5  -2 28.1155 4.36440   7
   4   5  -2 14.5947 4.15119   5
  -3  -5   2 536.335 79.4116   6
   3  -5  -2 467.596 79.4485   5
  -3   5   2 482.959 79.2022   8
  -3   5   2 460.010 79.4840   5
  -3   5   2 497.667 79.8851   6
   3   5  -2 470.089 78.8384   7
   3   5  -2 415.296 78.6835   5
  -2  -5   2 1878.48 305.273   6
  -2  -5   2 1798.71 307.882   4
  -2  -5   2 1856.97 307.207   2
  -2  -5   2 1864.29 309.709   3
  -2  -5   2 1738.86 308.082   4
   2  -5  -2 1972.43 320.579   1
   2  -5  -2 1815.93 317.909   2
   2  -5  -2 1869.41 319.022   4
  -2  -5   2 1790.42 305.004   5
   2  -5  -2 2004.86 316.231   2
   2  -5  -2 1877.51 321.087   4
  -2   5   2 1764.01 318.753   1
  -2   5   2 1774.38 305.877   6
   2   5  -2 1835.82 309.566   3
   2   5  -2 1753.28 306.954   1
  -2   5   2 1801.06 305.285   8
  -2   5   2 1815.31 319.856   4
  -2   5   2 1674.41 305.447   5
  -2   5   2 1952.04 310.983   3
   2   5  -2 1814.72 305.028   7
  -2   5   2 1691.92 318.531   4
   1  -5  -2 4954.52 856.174   5
   1  -5  -2 4961.18 864.843   2
   1  -5  -2 4993.50 865.574   1
   1  -5  -2 4938.21 866.416   4
   1  -5  -2 5012.35 865.604   4
  -1  -5   2 4815.35 855.822   5
  -1  -5   2 5419.06 855.911   6
  -1   5   2 4978.89 866.200   1
  -1   5   2 5092.40 856.229   6
  -1   5   2 5157.09 865.963   4
   1   5  -2 5034.75 860.318   3
   1   5  -2 5568.66 856.224   6
  -1   5   2 4894.69 856.034   8
  -1   5   2 5069.23 865.545   2
   0  -5  -2 2348.57 435.812   2
   0  -5  -2 2571.22 436.279   4
   0  -5  -2 2525.85 434.978   3
   0  -5  -2 2727.24 435.768   1
   0  -5   2 2617.79 435.339   1
   0  -5  -2 2611.57 430.227   6
   0  -5   2 2463.18 436.183   4
   0  -5   2 2453.59 433.899   2
   0   5  -2 2483.91 430.283   5
   0   5   2 2721.70 430.215   6
   0   5   2 2502.53 430.189   8
   0   5  -2 2431.44 435.748   1
   0   5   2 2532.95 430.197   7
   0   5   2 2555.43 434.949   3
   0   5   2 2559.19 436.475   2
   0   5   2 2679.69 430.291   5
   0   5   2 2494.15 437.099   4
   0   5  -2 2561.86 436.411   4
   0   5  -2 2512.93 434.163   2
   0   5  -2 2505.90 430.245   8
   1  -5   2 561.183 97.9461   8
  -1  -5  -2 604.752 101.762   4
   1  -5   2 591.556 97.7585   7
   1  -5   2 668.876 116.805   4
  -1  -5  -2 594.028 97.7213   6
   1  -5   2 596.825 104.538   2
   1  -5   2 559.943 110.787   1
  -1  -5  -2 603.131 101.177   2
  -1  -5  -2 591.023 97.6783   5
  -1  -5  -2 540.935 102.891   3
  -1  -5  -2 592.891 102.358   1
  -1   5  -2 555.602 98.0482   6
   1   5   2 584.073 103.284   3
   1   5   2 540.427 97.7152   7
   1   5   2 537.862 97.6405   8
  -1   5  -2 592.150 97.9438   8
   1   5   2 561.058 101.563   2
   1   5   2 605.877 97.7242   5
  -1   5  -2 569.497 98.0501   5
   1   5   2 572.176 102.133   4
  -1   5  -2 667.764 109.744   1
  -1   5  -2 739.173 107.490   2
  -1   5  -2 558.128 103.300   3
   1   5   2 574.935 102.531   1
  -1   5  -2 789.657 122.169   4
   2  -5   2 139.879 22.5046   7
  -2  -5  -2 128.824 22.4063   5
  -2  -5  -2 148.627 31.8440   3
   2  -5   2 176.461 47.2599   4
  -2  -5  -2 143.609 22.7842   6
   2  -5   2 134.516 22.8899   8
  -2  -5  -2 156.619 33.0040   4
  -2  -5  -2 109.882 29.5427   1
   2  -5   2 107.757 36.4294   1
  -2  -5  -2 201.937 31.8060   2
   2  -5   2 144.398 35.1940   3
   2  -5   2 156.348 35.5436   2
   2   5   2 138.287 29.1070   2
   2   5   2 106.561 27.3444   4
  -2   5  -2 199.444 39.0245   3
  -2   5  -2 143.170 37.9472   2
   2   5   2 124.502 22.5123   8
   2   5   2 130.191 22.4280   7
  -2   5  -2 58.4315 33.9134   4
   2   5   2 127.176 22.3727   5
  -2   5  -2 124.652 23.0384   5
   2   5   2 121.404 31.3075   3
   2   5   2 112.939 30.1673   1
  -2   5  -2 130.757 38.7012   1
  -3  -5  -2 9.55727 3.13115   5
   3  -5   2 10.7044 3.81313   8
   3  -5   2 9.01771 2.76457   7
   3  -5   2 8.47204 3.58299   5
  -3  -5  -2 16.6899 4.57943   6
   3   5   2 11.7733 2.72548   7
  -3   5  -2 13.3083 5.12305   6
  -3   5  -2 7.57412 3.99228   5
   3   5   2 9.98962 2.66690   5
   3   5   2 12.1371 3.01995   8
   4  -5   2 597.402 101.690   8
  -4  -5  -2 507.260 101.236   6
   4  -5   2 616.679 101.066   7
   4  -5   2 540.963 101.601   5
  -4  -5  -2 592.282 101.352   5
  -4   5  -2 484.783 101.475   6
   4   5   2 693.139 101.469   8
   4   5   2 644.443 101.184   5
   4   5   2 627.630 100.979   7
  -4   5  -2 651.392 101.989   5
   5  -5   2 61.4578 12.5984   5
  -5  -5  -2 55.6423 11.7547   6
   5  -5   2 62.5969 12.4419   8
  -5  -5  -2 34.3504 11.0728   5
   5  -5   2 65.0175 10.8329   7
   5   5   2 58.2637 10.6729   7
  -5   5  -2 53.1071 12.3115   6
   5   5   2 49.1232 11.1087   8
   5   5   2 73.5603 12.4080   5
  -5   5  -2 51.8289 12.3525   5
  -6  -5  -2 13.3208 6.94497   6
   6  -5   2 19.8174 9.12275   5
   6  -5   2 19.7481 5.38535   7
   6   5   2 24.9584 5.71821   7
  -6   5  -2 17.9181 7.58936   6
   6   5   2 18.0734 6.97345   5
  -6   5  -2 22.1829 8.46531   5
  -6  -6   2 -4.0008 4.25634   6
   6  -6  -2 4.93615 6.93820   5
  -6   6   2 2.03365 5.62047   6
   6   6  -2 -0.2755 3.03348   7
   5  -6  -2 -0.8616 5.38027   5
  -5  -6   2 -0.8532 3.38430   6
   5   6  -2 2.09798 2.24951   5
  -5   6   2 8.47618 5.23459   6
  -5   6   2 4.20185 4.60319   5
  -5   6   2 0.85474 3.66275   8
   5   6  -2 0.20310 1.61302   5
  -4  -6   2 31.3763 9.62177   6
   4  -6  -2 41.5749 10.5580   5
   4   6  -2 65.6112 9.42303   7
   4   6  -2 50.9922 8.86164   5
  -4   6   2 39.6882 10.4954   6
  -4   6   2 83.1303 11.6111   5
  -4   6   2 55.7677 10.3056   8
  -3  -6   2 2.44022 1.86161   5
   3  -6  -2 0.99557 3.01747   5
  -3  -6   2 5.24406 2.79849   6
   3   6  -2 5.12625 1.77940   7
  -3   6   2 1.32085 3.17786   6
  -3   6   2 3.71696 2.21614   8
  -3   6   2 4.68857 2.93662   5
  -2  -6   2 102.134 16.8058   6
   2  -6  -2 70.2072 25.1998   2
   2  -6  -2 83.7899 30.8031   2
   2  -6  -2 90.5396 17.3332   5
   2  -6  -2 77.5312 36.1393   4
   2  -6  -2 189.165 43.7908   1
  -2  -6   2 89.3428 22.6104   3
   2   6  -2 87.8656 16.5146   7
  -2   6   2 116.562 36.3632   1
  -2   6   2 93.4467 34.4085   4
  -2   6   2 95.9684 17.8800   6
  -2   6   2 108.816 26.5711   3
   2   6  -2 87.6549 23.7073   3
  -2   6   2 112.596 16.9912   8
  -2   6   2 98.3174 35.0999   4
  -1  -6   2 1774.67 308.712   5
   1  -6  -2 1915.63 320.067   4
  -1  -6   2 1791.26 310.337   2
  -1  -6   2 2019.23 308.717   6
   1  -6  -2 1753.75 319.122   1
  -1  -6   2 1833.84 310.113   1
   1  -6  -2 1807.30 316.017   2
   1  -6  -2 1845.79 321.083   4
   1  -6  -2 1822.10 309.065   5
   1  -6  -2 2041.10 320.256   2
   1   6  -2 1802.23 308.664   8
   1   6  -2 1951.91 308.858   6
  -1   6   2 1727.34 308.909   8
   1   6  -2 1699.50 308.649   8
  -1   6   2 1800.52 320.119   1
   1   6  -2 1864.15 314.490   3
   1   6  -2 1838.26 310.435   1
  -1   6   2 1864.50 309.117   6
  -1   6   2 1743.22 319.291   2
  -1   6   2 1826.10 319.859   4
   0  -6  -2 -3.1139 1.73397   5
   0  -6  -2 -4.2598 6.56749   4
   0  -6   2 11.4505 7.11084   2
   0  -6   2 1.24785 7.31479   4
   0  -6  -2 2.73167 1.57142   6
   0  -6   2 -4.8315 6.55146   1
   0  -6  -2 8.04323 8.02341   2
   0   6   2 3.49695 8.06777   4
   0   6  -2 0.41159 1.52886   5
   0   6  -2 0.44156 1.69064   6
   0   6  -2 2.68613 9.35423   4
   0   6   2 -0.5292 1.06780   8
   0   6   2 10.8412 9.33142   2
   0   6  -2 -4.9664 6.27667   2
   0   6   2 11.2687 8.82731   3
   0   6   2 2.71077 2.07286   5
   0   6  -2 -0.4973 1.40197   8
   0   6  -2 3.79279 8.22245   1
  -1  -6  -2 291.945 62.5618   1
   1  -6   2 322.071 55.9524   8
  -1  -6  -2 342.433 55.6228   6
   1  -6   2 342.085 66.6013   2
  -1  -6  -2 352.853 55.6646   5
  -1  -6  -2 308.947 59.4032   2
   1  -6   2 340.037 71.1205   1
  -1  -6  -2 339.102 65.1002   3
  -1  -6  -2 351.135 63.9458   4
   1  -6   2 343.343 74.6087   4
  -1   6  -2 304.002 56.0160   5
   1   6   2 373.001 55.7422   5
   1   6   2 349.987 64.2081   1
   1   6   2 369.812 65.6195   3
  -1   6  -2 325.023 55.9365   8
  -1   6  -2 328.928 66.2014   3
   1   6   2 291.332 55.6543   7
  -1   6  -2 432.184 75.6024   1
  -1   6  -2 475.998 73.3619   2
   1   6   2 395.338 64.9620   2
  -1   6  -2 307.984 56.0248   6
   1   6   2 313.641 55.5808   8
   1   6   2 269.158 61.6532   4
  -1   6  -2 465.239 82.8008   4
   2  -6   2 15.9650 3.44316   8
  -2  -6  -2 5.79157 6.65277   1
  -2  -6  -2 12.7625 3.09661   6
   2  -6   2 21.7231 12.5753   2
  -2  -6  -2 5.63798 6.53600   4
  -2  -6  -2 12.9077 7.54328   2
   2  -6   2 11.1076 12.7724   4
  -2  -6  -2 6.21525 1.93374   5
   2  -6   2 0.48381 9.03202   1
  -2  -6  -2 -3.4241 5.05820   3
   2   6   2 6.31738 2.04434   7
   2   6   2 1.80524 5.45119   3
   2   6   2 5.03086 1.94466   8
   2   6   2 7.67166 6.43897   1
  -2   6  -2 32.1796 17.1438   2
   2   6   2 12.3735 2.17919   5
   2   6   2 11.6774 6.85972   4
   2   6   2 11.9057 7.66744   2
  -2   6  -2 3.59440 3.62309   6
  -2   6  -2 7.63137 9.32115   3
  -2   6  -2 -1.9273 9.06817   4
  -2   6  -2 20.2048 15.2076   1
   3  -6   2 98.3499 16.0615   8
  -3  -6  -2 100.629 15.9523   6
   3  -6   2 76.5773 15.8811   5
  -3  -6  -2 89.8121 15.1058   5
   3  -6   2 86.8967 14.9819   7
   3   6   2 79.3683 14.7950   5
   3   6   2 84.4557 15.0834   8
  -3   6  -2 109.637 17.2919   6
  -3   6  -2 91.0404 16.4705   5
   3   6   2 74.1835 14.8717   7
   4  -6   2 339.850 54.7016   7
  -4  -6  -2 282.445 54.8599   6
   4  -6   2 348.336 55.5863   5
  -4  -6  -2 319.558 54.9806   5
   4  -6   2 324.390 55.4846   8
   4   6   2 327.040 54.8854   8
  -4   6  -2 278.535 55.2673   6
   4   6   2 320.496 54.7639   5
  -4   6  -2 395.103 55.9443   5
   4   6   2 310.758 54.5872   7
   5  -6   2 3.82162 5.94114   5
  -5  -6  -2 -4.5132 3.59572   6
   5  -6   2 -1.1503 2.58742   7
   5  -6   2 1.50491 4.51440   8
  -5  -6  -2 -0.6100 3.89643   5
   5   6   2 -0.4023 4.51336   5
  -5   6  -2 3.70742 4.94413   5
   5   6   2 2.19533 3.65020   8
  -5   6  -2 0.97490 4.16664   6
   6  -6   2 23.6007 9.60326   5
   6  -6   2 19.7425 5.82527   7
  -6  -6  -2 17.3639 7.37485   6
  -6   6  -2 37.1187 9.12875   6
   6   6   2 20.1886 5.90255   7
  -6   6  -2 39.7323 10.0800   5
   6   6   2 27.8620 7.04457   5
   6  -7  -2 3.15994 6.39927   5
  -6  -7   2 6.59758 4.73962   6
   6   7  -2 -1.0942 2.95534   7
  -6   7   2 -2.6195 5.03699   6
   5  -7  -2 102.538 19.4702   5
   5   7  -2 101.547 17.4339   7
  -5   7   2 69.7314 18.7661   6
  -5   7   2 114.825 19.0266   8
  -4  -7   2 7.45640 3.17776   6
   4  -7  -2 6.29441 4.65584   5
  -4   7   2 10.5921 3.70036   8
  -4   7   2 3.75797 3.88948   5
   4   7  -2 7.10870 2.49288   7
  -4   7   2 2.34224 3.63243   6
  -3  -7   2 -0.6699 2.28801   6
   3  -7  -2 -3.6270 2.74000   5
  -3  -7   2 0.11478 1.49987   5
   3   7  -2 2.05603 1.52014   7
  -3   7   2 0.43744 2.64135   5
  -3   7   2 1.39484 3.46216   6
  -3   7   2 2.88820 2.30426   8
   2  -7  -2 3.23855 9.19676   2
   2  -7  -2 20.8832 15.9074   1
   2  -7  -2 8.40810 11.2250   4
  -2  -7   2 3.35682 6.22460   3
   2  -7  -2 5.35166 2.86035   5
   2  -7  -2 33.2922 19.8108   2
  -2  -7   2 4.76998 2.03500   6
   2  -7  -2 21.9874 16.8011   4
   2   7  -2 19.9070 9.50703   3
  -2   7   2 7.02247 12.9339   1
  -2   7   2 12.4059 8.14425   3
  -2   7   2 6.21735 3.24481   6
   2   7  -2 6.41926 1.77743   7
  -2   7   2 3.13155 2.15375   8
  -2   7   2 27.2727 18.9638   4
  -2   7   2 21.3245 16.2384   4
   1  -7  -2 239.170 40.4659   5
   1  -7  -2 357.753 62.1419   2
   1  -7  -2 270.684 62.2792   4
  -1  -7   2 238.959 42.5056   2
   1  -7  -2 256.366 52.2632   2
  -1  -7   2 246.529 42.7303   1
  -1  -7   2 245.738 43.6848   4
   1  -7  -2 305.380 59.6266   1
   1  -7  -2 242.222 57.2506   4
   1   7  -2 228.599 39.9624   8
   1   7  -2 231.532 39.9988   8
   1   7  -2 255.463 43.3824   1
   1   7  -2 234.769 40.0584   6
  -1   7   2 322.383 63.7126   2
  -1   7   2 261.088 56.6314   1
   1   7  -2 250.272 50.0664   3
  -1   7   2 238.358 40.5103   6
  -1   7   2 230.807 40.2567   8
  -1   7   2 313.730 61.6249   4
   0  -7   2 436.777 73.7333   1
   0  -7  -2 356.507 61.6612   5
   0  -7  -2 499.336 78.2465   4
   0  -7  -2 329.601 72.7111   2
   0  -7  -2 385.136 61.5858   6
   0  -7   2 431.739 76.9981   4
   0  -7   2 395.533 70.6631   2
   0   7   2 416.756 75.6307   4
   0   7  -2 337.859 61.6013   6
   0   7   2 402.205 61.8082   5
   0   7   2 358.702 61.5886   6
   0   7  -2 353.584 61.6600   5
   0   7   2 338.581 61.5377   8
   0   7   2 409.851 75.2704   2
   0   7   2 408.308 72.8579   3
   0   7  -2 364.451 72.4923   1
   0   7  -2 371.772 66.6465   2
   0   7  -2 350.224 61.6366   8
   0   7  -2 451.546 77.0682   4
  -1  -7  -2 347.166 72.7738   1
   1  -7   2 403.534 64.6925   8
   1  -7   2 558.732 96.5581   4
  -1  -7  -2 399.485 64.2394   6
  -1  -7  -2 409.128 69.6948   2
  -1  -7  -2 381.695 64.1729   6
  -1  -7  -2 414.014 70.3653   4
   1  -7   2 438.383 83.4003   1
  -1  -7  -2 413.821 64.3590   5
   1  -7   2 317.668 75.0345   2
  -1  -7  -2 355.265 73.5608   3
  -1   7  -2 359.654 75.5671   3
   1   7   2 337.570 64.3259   7
   1   7   2 346.165 64.2283   8
  -1   7  -2 383.435 64.7449   5
   1   7   2 381.465 64.3641   5
   1   7   2 387.422 70.1158   4
  -1   7  -2 354.671 79.5946   1
   1   7   2 429.068 74.3813   2
  -1   7  -2 401.983 64.6691   8
  -1   7  -2 361.500 64.7041   6
   1   7   2 321.474 70.9739   1
   1   7   2 344.252 73.2221   3
  -1   7  -2 501.180 93.4374   4
  -1   7  -2 482.882 82.7951   2
  -2  -7  -2 41.0079 16.3546   1
   2  -7   2 30.0249 22.2875   4
   2  -7   2 65.6047 11.5646   8
   2  -7   2 71.7659 25.9161   1
  -2  -7  -2 70.1861 16.5996   2
   2  -7   2 62.6471 23.7551   2
  -2  -7  -2 69.1642 10.9449   6
  -2  -7  -2 48.9761 19.0918   3
   2  -7   2 66.9204 10.6709   7
   2  -7   2 101.308 32.6192   4
  -2  -7  -2 53.6691 16.6962   4
  -2   7  -2 58.1260 20.2768   3
  -2   7  -2 61.1832 25.1044   1
   2   7   2 29.7182 18.0063   3
   2   7   2 23.6206 13.6389   2
  -2   7  -2 74.1695 12.3581   6
  -2   7  -2 54.8134 23.8494   2
   2   7   2 56.2109 14.7406   4
  -2   7  -2 51.3649 11.3710   5
   2   7   2 54.8194 10.5105   5
  -2   7  -2 120.254 43.0440   4
   2   7   2 65.6276 10.4770   8
   2   7   2 58.5923 10.5574   7
   2   7   2 51.1708 17.4790   1
  -3  -7  -2 112.331 19.8139   5
   3  -7   2 131.086 21.0086   8
   3  -7   2 119.318 20.9571   5
   3  -7   2 120.622 19.8359   7
  -3  -7  -2 86.1860 19.7365   6
  -3   7  -2 127.999 21.0496   6
   3   7   2 117.696 19.5815   5
  -3   7  -2 113.905 21.0871   5
   3   7   2 105.293 19.6836   7
   3   7   2 131.617 19.8973   8
   4  -7   2 60.3802 10.7162   8
  -4  -7  -2 46.8754 9.48986   6
  -4  -7  -2 40.5693 9.28859   5
   4  -7   2 58.3861 10.9830   5
   4  -7   2 74.6522 9.55304   7
  -4   7  -2 37.0179 9.91205   6
  -4   7  -2 60.8692 11.1716   5
   4   7   2 60.8598 9.17938   7
   4   7   2 47.6666 9.29951   8
   4   7   2 33.7807 8.49907   5
   5  -7   2 -6.5449 5.59265   5
   5  -7   2 0.03967 4.35895   8
   5  -7   2 1.71645 2.81672   7
  -5   7  -2 -4.5618 4.46163   5
   5   7   2 0.87401 2.85353   7
   5   7   2 3.87136 3.69939   8
   5   7   2 -2.4849 4.10337   5
  -5   7  -2 -1.6979 4.02670   6
  -5   7  -2 0.45774 4.31787   8
  -6  -7  -2 20.1869 6.48484   6
   6  -7   2 21.0214 4.92420   7
   6  -7   2 0.66515 7.65119   5
   6   7   2 8.20302 4.37595   7
   6   7   2 17.3371 5.48116   5
  -6   7  -2 2.22002 6.82386   6
  -6   7  -2 26.1515 8.91408   5
   6  -8  -2 34.6717 11.3199   5
  -6  -8   2 33.8755 9.98404   6
  -6   8   2 53.1317 11.8728   6
   6   8  -2 59.1217 9.62650   7
   5  -8  -2 25.9522 8.52176   5
  -5  -8   2 15.7899 6.07762   6
  -5   8   2 33.3404 7.34020   8
   5   8  -2 26.5749 5.38685   7
  -5   8   2 21.7754 7.69263   6
  -4  -8   2 129.541 24.4747   6
   4  -8  -2 155.175 25.7356   5
  -4  -8   2 155.511 24.3141   5
   4   8  -2 135.211 24.1605   7
  -4   8   2 123.050 25.5190   6
  -3  -8   2 82.8424 16.6741   6
  -3  -8   2 98.4145 16.5496   5
   3  -8  -2 115.398 18.3605   5
  -3   8   2 108.896 17.2866   8
  -3   8   2 86.7448 17.5403   6
   3   8  -2 98.6497 16.6636   7
  -2  -8   2 1332.39 217.155   6
   2  -8  -2 1382.27 237.809   4
   2  -8  -2 1275.94 217.623   5
   2  -8  -2 1177.95 232.488   4
   2  -8  -2 1254.07 229.208   2
   2  -8  -2 1477.79 235.992   1
   2  -8  -2 1392.29 234.092   2
   2   8  -2 1205.63 217.123   7
  -2   8   2 1248.08 234.531   4
  -2   8   2 1203.05 217.723   6
  -2   8   2 1395.18 217.474   8
  -2   8   2 1234.35 233.980   4
   2   8  -2 1333.21 217.254   6
   2   8  -2 1148.33 223.635   3
  -2   8   2 1280.71 233.794   1
  -1  -8   2 43.6944 11.6713   1
   1  -8  -2 35.1909 16.3774   2
   1  -8  -2 19.7901 19.9365   4
  -1  -8   2 24.0249 8.24766   2
   1  -8  -2 55.1708 22.4695   4
  -1  -8   2 23.5828 4.92578   5
   1  -8  -2 77.9217 26.3892   2
   1  -8  -2 36.1649 19.4427   1
   1  -8  -2 32.2404 5.75843   5
  -1  -8   2 21.1800 10.8745   2
  -1  -8   2 55.3399 14.2572   4
   1   8  -2 16.4438 8.42216   1
  -1   8   2 46.2915 24.1202   4
   1   8  -2 22.9584 4.67707   8
  -1   8   2 32.1465 19.9682   1
  -1   8   2 51.8532 24.8802   2
  -1   8   2 24.6495 5.17419   8
   1   8  -2 30.4410 11.7888   3
   1   8  -2 29.4699 4.86517   8
   1   8  -2 23.6257 4.78265   6
  -1   8   2 31.9979 5.77061   8
  -1   8   2 41.5577 6.21497   6
   0  -8   2 338.683 56.6544   1
   0  -8  -2 267.043 54.3612   4
   0  -8  -2 318.857 58.6202   2
   0  -8  -2 241.899 40.7281   6
   0  -8   2 304.385 56.7592   4
   0  -8  -2 237.093 40.8776   5
   0  -8   2 283.153 50.5236   2
   0   8  -2 217.329 40.8133   8
   0   8  -2 260.941 53.2848   1
   0   8   2 256.931 40.9603   5
   0   8  -2 245.817 40.8084   6
   0   8  -2 237.769 40.8546   5
   0   8   2 308.040 54.4801   3
   0   8   2 238.146 40.6843   6
   0   8   2 264.225 56.5609   2
   0   8   2 224.865 40.6963   8
   0   8   2 247.360 54.9271   4
   1  -8   2 54.3105 21.1682   1
  -1  -8  -2 23.4494 4.71531   5
  -1  -8  -2 44.1940 14.3879   4
   1  -8   2 13.9927 18.7532   4
  -1  -8  -2 31.8770 14.8384   3
  -1  -8  -2 32.7159 12.1877   1
   1  -8   2 24.8230 5.36960   8
  -1  -8  -2 27.2176 12.1315   1
  -1  -8  -2 1.82496 7.33994   2
  -1  -8  -2 25.6560 4.28464   6
  -1  -8  -2 25.0845 4.36718   6
   1  -8   2 23.0570 14.5978   2
  -1   8  -2 37.4300 6.06665   6
   1   8   2 25.2779 4.81385   5
   1   8   2 18.5285 4.52272   7
   1   8   2 26.4562 4.47368   8
  -1   8  -2 35.3312 16.4533   3
   1   8   2 10.9351 10.2433   3
   1   8   2 4.97752 8.86687   4
  -1   8  -2 24.0859 14.9563   2
  -1   8  -2 41.4110 18.8867   1
   1   8   2 17.0209 12.1944   2
  -1   8  -2 32.7577 19.6290   4
  -1   8  -2 21.0768 5.05785   8
   2  -8   2 8.46209 15.0019   4
  -2  -8  -2 24.4954 9.81356   4
  -2  -8  -2 6.30094 6.87043   2
   2  -8   2 19.3770 4.73066   8
  -2  -8  -2 30.9276 13.8010   1
   2  -8   2 23.3251 14.0004   2
   2  -8   2 21.4864 17.5779   4
   2  -8   2 7.86069 4.23589   5
  -2  -8  -2 27.5227 14.9119   3
   2  -8   2 27.6340 21.8740   1
  -2  -8  -2 24.3716 4.23189   6
   2   8   2 12.6754 9.89014   3
  -2   8  -2 81.2912 34.0012   4
  -2   8  -2 18.3895 13.1550   3
   2   8   2 18.1455 10.0718   1
  -2   8  -2 23.0599 5.50242   6
   2   8   2 24.5980 10.9583   2
   2   8   2 20.5283 3.67338   8
   2   8   2 20.3310 3.86383   5
   2   8   2 19.3158 3.85137   7
  -2   8  -2 -4.2397 8.32514   1
  -2   8  -2 19.7958 14.0134   2
  -2   8  -2 20.1814 4.92121   5
   3  -8   2 16.3007 5.14917   5
   3  -8   2 25.6733 3.97265   7
  -3  -8  -2 8.62401 3.39570   6
   3  -8   2 13.4187 4.53263   8
   3   8   2 18.5838 3.57370   7
  -3   8  -2 18.6276 5.49792   5
   3   8   2 15.6777 3.59169   8
   3   8   2 11.3502 3.43157   5
  -3   8  -2 7.41661 4.14200   6
   4  -8   2 83.0380 13.3756   8
  -4  -8  -2 57.3824 11.7867   6
   4  -8   2 59.0958 12.9031   5
  -4  -8  -2 51.3138 11.4998   5
   4  -8   2 57.4725 11.4183   7
   4   8   2 73.9757 11.3310   5
   4   8   2 59.5080 11.4764   8
  -4   8  -2 68.2390 13.2402   5
   4   8   2 69.9315 11.4703   7
   4   8   2 54.4325 11.2273   5
  -4   8  -2 55.3271 12.7665   6
   5  -8   2 -1.9660 2.71584   7
  -5  -8  -2 -1.8659 3.71714   6
   5  -8   2 5.06709 6.29201   5
   5   8   2 -1.4178 2.49488   7
   5   8   2 -0.0166 3.05061   5
  -5   8  -2 1.96461 5.06763   5
  -5   8  -2 -1.0689 4.16995   6
  -5   8  -2 4.55636 4.74675   8
   5   8   2 -0.7949 3.26433   8
   6  -8   2 5.75236 7.46524   5
  -6  -8  -2 -3.0877 4.74470   6
   6   8   2 3.26528 3.44933   7
  -6   8  -2 3.94071 6.88697   5
  -6   8  -2 4.16151 6.64466   6
  -6  -9   2 8.26256 5.27121   6
   6  -9  -2 21.0049 8.12074   5
  -6   9   2 16.8319 6.67400   6
   6   9  -2 8.95145 4.23319   7
   5  -9  -2 4.63732 6.55436   5
  -5  -9   2 -1.7399 3.28549   6
  -5   9   2 0.07335 4.44215   6
   5   9  -2 0.81967 2.56015   7
  -5   9   2 4.94202 4.21897   8
  -4  -9   2 1.19516 2.52792   5
  -4  -9   2 5.03824 2.81348   6
   4  -9  -2 0.07611 4.21547   5
  -4   9   2 6.88887 4.42119   6
   4   9  -2 4.59313 2.23761   7
  -4   9   2 3.98569 3.35846   8
  -3  -9   2 1.81226 1.38896   5
   3  -9  -2 -1.4983 3.27305   5
  -3  -9   2 1.38376 1.71200   6
  -3   9   2 -1.3978 2.29200   8
   3   9  -2 1.82667 1.58460   7
  -3   9   2 2.91464 2.90223   6
   2  -9  -2 7.81181 3.05899   5
  -2  -9   2 1.39920 0.76310   5
  -2  -9   2 3.03846 1.38661   6
   2   9  -2 1.12026 1.72783   7
   2   9  -2 2.74891 1.93474   6
  -2   9   2 -1.1462 1.88946   8
  -2   9   2 -2.3486 2.90035   6
  -1  -9   2 49.8327 14.7437   1
  -1  -9   2 54.5511 15.9230   2
  -1  -9   2 55.6403 16.9093   4
   1  -9  -2 73.1514 26.2131   1
   1  -9  -2 141.151 37.8390   4
  -1  -9   2 78.2345 16.1169   2
   1  -9  -2 132.339 35.9478   2
   1  -9  -2 76.5361 31.2422   4
   1  -9  -2 70.7562 22.4250   2
  -1   9   2 57.8644 24.8873   4
  -1   9   2 60.3334 9.74093   8
   1   9  -2 57.1698 18.3681   3
   1   9  -2 44.7953 8.68440   8
   1   9  -2 45.7118 8.56680   8
  -1   9   2 90.8759 30.3354   1
   1   9  -2 54.9012 15.3169   1
  -1   9   2 51.5904 9.51254   6
   0  -9   2 15.1336 9.97251   1
   0  -9  -2 -0.8230 2.34610   5
   0  -9   2 17.1232 12.1745   4
   0  -9  -2 -2.6981 1.52700   6
   0  -9  -2 -1.8756 3.93834   1
   0  -9  -2 8.48964 10.5590   4
   0  -9   2 5.08505 2.17826   5
   0  -9  -2 -2.6701 5.94133   2
   0   9  -2 0.53750 1.74405   8
   0   9   2 0.45178 8.37943   2
   0   9  -2 0.77268 1.85279   6
   0   9   2 1.47257 2.26685   5
   0   9   2 3.49901 1.57684   6
   0   9  -2 -0.6458 1.65958   8
   0   9   2 -3.2310 7.56056   4
   0   9   2 7.09306 9.28586   3
   0   9   2 1.44465 1.43102   8
   0   9  -2 6.31070 8.63242   1
   1  -9   2 40.1552 7.55557   8
  -1  -9  -2 52.2793 7.04910   5
  -1  -9  -2 20.5139 14.0267   3
  -1  -9  -2 27.9099 13.6458   4
  -1  -9  -2 60.3901 21.3274   1
   1  -9   2 12.9826 16.2623   4
   1  -9   2 62.8385 21.5345   2
  -1  -9  -2 75.9616 19.5622   1
  -1  -9  -2 66.5954 18.0013   2
   1  -9   2 39.3428 20.3038   1
   1   9   2 27.9981 13.5464   4
  -1   9  -2 40.9492 20.3618   1
   1   9   2 34.6746 6.52513   8
   1   9   2 43.2890 7.18560   5
   1   9   2 38.3700 15.6627   2
  -1   9  -2 43.2113 18.6814   2
   1   9   2 31.9714 6.75876   7
  -1   9  -2 49.2839 20.8032   4
  -1   9  -2 37.0473 7.74930   5
   1   9   2 27.1282 15.9979   3
  -1   9  -2 28.5058 7.19606   8
  -1   9  -2 29.2228 7.41248   6
   2  -9   2 20.8780 4.61903   8
  -2  -9  -2 18.6334 3.81926   6
   2  -9   2 8.97191 4.35332   5
   2   9   2 11.7752 3.61888   7
  -2   9  -2 20.5465 5.11211   5
  -2   9  -2 23.8140 5.88029   6
   2   9   2 21.2145 3.73263   5
   2   9   2 18.8976 3.47124   8
   3  -9   2 2.98281 3.17188   8
  -3  -9  -2 5.36110 2.44081   6
   3  -9   2 4.25862 3.81673   5
   3   9   2 4.03908 2.27460   7
  -3   9  -2 2.46000 3.14404   6
  -3   9  -2 2.34150 3.71175   5
   3   9   2 5.05050 1.79956   5
   3   9   2 0.65238 1.97033   8
   4  -9   2 0.28023 4.13801   8
   4  -9   2 7.68265 5.18625   5
  -4  -9  -2 0.98327 2.93837   6
  -4  -9  -2 4.29851 3.01970   5
   4   9   2 3.42219 1.79605   5
  -4   9  -2 8.71777 5.22440   5
   4   9   2 6.16355 2.92177   8
   4   9   2 0.99538 2.42648   7
  -4   9  -2 3.09956 3.53909   6
  -5  -9  -2 11.3952 5.23464   6
   5  -9   2 21.9670 7.87132   5
   5   9   2 20.4371 5.01115   8
   5   9   2 10.0285 4.27658   7
  -5   9  -2 10.8393 7.29367   5
  -5   9  -2 25.1689 6.86032   8
  -5   9  -2 26.2119 7.10103   6
  -6  -9  -2 -4.3259 4.39615   6
   6  -9   2 11.7742 8.04358   5
   6   9   2 2.51930 3.51525   7
  -6   9  -2 -0.7441 6.20549   6
  -6   9  -2 8.31845 7.30788   5
  -6 -10   2 2.38438 4.85982   6
   6 -10  -2 2.11626 7.36117   5
  -6  10   2 12.3128 7.03375   6
   6  10  -2 9.93825 4.30201   7
   5 -10  -2 7.38839 9.80598   5
  -5 -10   2 11.3011 4.55357   6
   5  10  -2 11.7254 3.94148   7
  -5  10   2 7.13039 5.91748   6
  -5  10   2 30.6717 6.28082   8
   4 -10  -2 54.0530 9.39987   5
  -4 -10   2 41.1796 7.35443   6
  -4 -10   2 30.2601 6.82507   5
  -4  10   2 25.1941 8.48388   6
  -4  10   2 47.8280 8.68918   8
   4  10  -2 35.1416 7.01987   7
   3 -10  -2 300.773 46.4743   5
  -3 -10   2 233.766 45.3989   6
  -3  10   2 321.153 46.2019   8
  -3  10   2 247.443 46.1739   6
   3  10  -2 276.924 45.5403   7
  -2 -10   2 28.9635 5.30075   5
   2 -10  -2 29.5772 6.74538   5
   2  10  -2 27.6744 5.74060   7
  -2  10   2 36.9837 6.43207   8
   2  10  -2 29.4289 5.73352   6
  -2  10   2 46.9566 8.10217   6
  -1 -10   2 -0.3719 4.90982   4
   1 -10  -2 33.2014 15.1747   2
   1 -10  -2 7.07655 3.49348   5
  -1 -10   2 10.6129 9.33938   2
   1 -10  -2 5.43594 10.9878   1
   1 -10  -2 27.9072 18.3176   4
  -1 -10   2 13.5632 9.51384   1
  -1 -10   2 16.3418 10.7740   4
   1 -10  -2 11.7967 16.1823   2
  -1 -10   2 9.15481 9.11081   2
   1 -10  -2 55.1355 25.9342   4
   1  10  -2 13.7253 2.92793   8
   1  10  -2 8.84728 10.4548   3
  -1  10   2 14.5827 3.18114   8
  -1  10   2 20.0847 4.22339   8
  -1  10   2 57.2438 22.3649   1
   1  10  -2 12.9003 2.62621   8
  -1  10   2 22.3303 4.26424   6
  -1  10   2 9.72656 12.8409   4
   1  10  -2 21.1088 10.8110   1
   0 -10  -2 224.777 65.6956   1
   0 -10   2 292.834 63.7436   2
   0 -10  -2 473.169 76.9348   2
   0 -10   2 325.406 53.4935   5
   0 -10  -2 465.293 76.8837   4
   0 -10  -2 350.855 53.5790   5
   0 -10   2 525.216 76.6820   1
   0 -10  -2 307.520 53.2936   6
   0 -10   2 408.761 72.8421   4
   0  10   2 588.220 86.0180   2
   0  10  -2 365.453 70.1922   1
   0  10  -2 298.914 53.3510   8
   0  10   2 329.582 68.7307   3
   0  10  -2 299.229 53.4768   8
   0  10   2 311.669 71.2868   4
   0  10   2 296.083 53.2978   8
   0  10   2 300.933 53.5510   5
   0  10   2 317.718 53.2724   6
   0  10  -2 312.835 53.3570   6
   1 -10   2 13.1459 15.5423   4
   1 -10   2 7.56776 9.89836   2
   1 -10   2 14.3081 3.56325   5
  -1 -10  -2 13.0230 10.4330   4
  -1 -10  -2 6.69053 2.79642   5
  -1 -10  -2 7.20940 9.14463   1
   1 -10   2 1.61359 8.83203   1
   1 -10   2 0.83929 14.2941   4
   1 -10   2 11.2035 3.04766   8
  -1 -10  -2 5.03191 10.0893   2
  -1  10  -2 6.55707 2.94210   5
   1  10   2 17.0021 11.8628   4
   1  10   2 7.43471 2.42073   7
  -1  10  -2 7.60754 3.75595   6
  -1  10  -2 9.76580 15.1753   4
  -1  10  -2 36.6883 17.3786   1
  -1  10  -2 -4.3390 6.40606   2
   1  10   2 7.83040 1.93529   8
   1  10   2 28.0506 12.9480   2
   1  10   2 9.17714 2.75670   5
  -1  10  -2 7.91059 3.03866   8
   1  10   2 11.8580 11.5073   3
  -2 -10  -2 0.21374 1.04619   5
   2 -10   2 -2.1357 1.96473   8
   2 -10   2 -2.9290 2.75368   5
  -2 -10  -2 1.16656 1.60362   6
   2  10   2 -1.4426 1.02159   8
  -2  10  -2 2.38717 4.20552   6
  -2  10  -2 -5.6280 2.11405   5
   2  10   2 3.51118 1.74596   7
   2  10   2 5.71528 2.00000   5
  -3 -10  -2 227.569 44.7470   6
   3 -10   2 237.730 45.6343   5
   3 -10   2 293.035 45.7724   8
   3  10   2 267.988 44.9163   7
  -3  10  -2 237.646 45.4421   6
   3  10   2 302.907 44.8055   8
  -3  10  -2 277.425 46.0354   5
  -4 -10  -2 69.1139 13.1122   6
   4 -10   2 69.9233 14.5845   5
   4  10   2 63.7255 12.7472   8
   4  10   2 72.4716 13.0151   7
  -4  10  -2 77.6606 15.0038   5
  -4  10  -2 70.4883 14.3536   6
  -4  10  -2 81.9789 14.2708   8
  -5 -10  -2 13.8671 4.96294   6
  -5  10  -2 17.6603 7.43043   5
   5  10   2 15.3204 4.47700   7
  -5  10  -2 17.2341 6.47058   8
   6 -10   2 15.6091 8.19616   5
  -6 -10  -2 5.80972 4.94276   6
  -6  10  -2 -5.6202 6.17280   5
  -6  10  -2 2.18327 6.40029   6
   6  10   2 -2.1752 3.35947   7
  -6 -11   2 6.72112 4.78614   6
   6 -11  -2 6.59504 7.89808   5
  -6  11   2 12.4720 7.29879   6
   6  11  -2 9.19607 6.39496   7
   5 -11  -2 3.56768 6.45475   5
  -5 -11   2 1.87002 3.31280   6
   5  11  -2 5.00125 3.17718   7
  -5  11   2 7.87225 4.56292   8
  -5  11   2 4.78368 4.87235   6
   4 -11  -2 -2.5842 4.81018   5
  -4 -11   2 4.32853 2.57569   6
  -4  11   2 12.9496 4.36139   8
   4  11  -2 5.99669 2.72434   7
  -4  11   2 -3.3043 3.66281   6
   3 -11  -2 21.4572 5.39392   5
  -3 -11   2 8.85096 2.64431   6
  -3  11   2 15.2209 4.14679   8
   3  11  -2 13.1935 3.37359   7
  -3  11   2 11.6404 4.33469   6
   2 -11  -2 616.915 100.888   5
  -2 -11   2 584.673 100.090   5
   2  11  -2 591.222 100.370   7
  -2  11   2 590.913 100.542   8
  -1 -11   2 203.798 39.3945   2
  -1 -11   2 223.559 46.3787   4
   1 -11  -2 187.148 53.1936   4
   1 -11  -2 209.678 31.5992   5
  -1 -11   2 97.9751 37.3541   4
   1 -11  -2 243.248 56.2339   2
   1 -11  -2 306.149 65.7667   4
   1 -11  -2 221.889 55.1688   1
  -1 -11   2 271.401 45.2814   2
   1 -11  -2 326.091 56.1368   2
  -1 -11   2 296.734 45.2290   1
   1  11  -2 175.311 30.9315   8
   1  11  -2 168.536 31.0553   8
   1  11  -2 247.155 43.5213   1
  -1  11   2 187.975 31.4972   6
  -1  11   2 298.193 63.6916   1
  -1  11   2 184.647 31.6574   8
  -1  11   2 168.272 31.2179   8
   1  11  -2 156.749 44.7100   3
   0 -11  -2 16.6018 13.5203   1
   0 -11  -2 32.8738 16.7154   4
   0 -11   2 20.0805 12.9548   2
   0 -11   2 12.4359 3.81852   5
   0 -11  -2 27.4881 17.3653   2
   0 -11   2 13.2137 14.8832   4
   0 -11  -2 9.02978 3.28048   6
   0 -11   2 20.8921 16.2065   4
   0 -11  -2 29.6896 4.62406   5
   0 -11   2 3.57885 7.36504   1
   0  11   2 24.6312 3.64961   6
   0  11  -2 23.9582 12.6547   1
   0  11  -2 13.2550 3.35918   8
   0  11  -2 17.7677 3.91856   6
   0  11   2 16.3328 14.1780   3
   0  11   2 13.7739 3.33146   8
   0  11  -2 16.1850 3.83225   8
   0  11   2 7.66648 13.0372   4
   1 -11   2 86.7279 13.2542   5
  -1 -11  -2 78.8957 12.8074   5
   1  11   2 64.8676 12.6137   5
  -1  11  -2 75.4084 13.2965   5
   1  11   2 56.7837 12.3771   7
  -1  11  -2 68.3261 13.0241   8
  -1  11  -2 88.1108 13.2406   8
  -1  11  -2 87.0263 13.5734   6
   1  11   2 62.6592 12.1031   8
   2 -11   2 -1.8316 2.41343   8
  -2 -11  -2 0.19367 1.20274   5
   2 -11   2 -3.1437 2.61486   5
  -2  11  -2 0.36784 2.98859   5
   2  11   2 0.58277 1.34946   8
  -2  11  -2 5.11806 2.80564   6
   2  11   2 -0.6508 1.66121   7
   3 -11   2 43.4144 8.62177   8
  -3 -11  -2 32.8897 6.88189   6
   3 -11   2 30.7483 8.60223   5
  -3  11  -2 29.1536 8.00198   6
   3  11   2 44.0079 6.96116   8
   3  11   2 35.9199 7.14509   7
   4 -11   2 30.4549 7.41985   5
  -4 -11  -2 15.4575 4.63498   6
  -4  11  -2 19.9238 6.64612   6
   4  11   2 18.9656 4.33827   8
   4  11   2 12.0456 4.35390   7
  -4  11  -2 15.8594 6.95474   5
  -4  11  -2 31.0971 6.70835   8
  -5 -11  -2 15.6985 5.17602   6
   5 -11   2 12.4217 8.18850   5
   5  11   2 18.7101 4.87711   7
  -5  11  -2 19.8425 7.78742   5
  -5  11  -2 29.2144 7.53262   8
  -5  11  -2 12.1589 6.84385   6
   6 -11   2 12.1398 8.65667   5
  -6 -11  -2 11.3750 8.15678   6
  -6  11  -2 9.06933 8.18270   6
   6  11   2 14.7051 5.14340   7
  -6  11  -2 23.5962 8.70389   5
   6 -12  -2 0.04112 7.38528   5
  -6  12   2 2.75938 6.37426   6
  -5 -12   2 -1.1055 2.93925   6
   5 -12  -2 6.72353 6.11043   5
   5  12  -2 2.58477 3.10958   7
  -5  12   2 1.38552 5.16072   6
  -5  12   2 3.48587 4.26535   8
  -4 -12   2 3.42540 2.33029   6
   4 -12  -2 -3.6636 4.71586   5
   4  12  -2 3.89661 2.59564   7
  -4  12   2 3.29498 4.48767   6
  -4  12   2 5.74897 3.63360   8
  -3 -12   2 5.48416 1.91291   6
  -3  12   2 11.6541 3.62635   8
  -3  12   2 5.36494 3.74634   6
   3  12  -2 13.3348 3.01305   7
  -2 -12   2 110.143 21.3436   5
   2 -12  -2 161.532 22.6779   5
   2  12  -2 134.585 21.7819   7
  -2  12   2 144.731 22.0853   8
  -2  12   2 114.047 22.0449   6
   1 -12  -2 35.1442 6.05190   5
  -1  12   2 20.8870 5.42834   8
   1  12  -2 21.0888 4.35762   8
  -1  12   2 28.4778 5.58791   6
   1  12  -2 16.4612 4.55192   8
  -1  12   2 36.4169 5.32364   8
   0 -12  -2 0.68825 1.67638   6
   0 -12  -2 -0.3710 2.46685   5
   0 -12   2 -2.1611 2.30569   5
   0  12   2 -0.8817 1.39754   8
   0  12  -2 -3.3697 2.08195   6
   0  12   2 1.07448 1.46729   6
   0  12  -2 1.11056 1.50726   8
   0  12  -2 0.21809 2.14232   8
   1 -12   2 63.2987 9.32299   5
  -1 -12  -2 34.2242 9.16315   5
   1  12   2 35.3678 8.18386   7
   1  12   2 44.3967 7.96106   8
  -1  12  -2 48.5259 9.21133   8
  -1  12  -2 46.8638 9.18379   6
   1  12   2 51.0374 8.61530   5
  -1  12  -2 37.8474 8.65624   8
  -2 -12  -2 -0.2065 1.50690   5
   2 -12   2 -0.8855 3.22263   5
  -2  12  -2 3.04342 3.19013   5
   2  12   2 2.46958 1.50436   8
   2  12   2 3.44486 1.97340   7
  -2  12  -2 0.22826 2.60988   6
  -2  12  -2 6.16964 2.99374   8
   3 -12   2 212.986 38.5598   5
  -3 -12  -2 178.252 36.0336   5
   3  12   2 209.753 36.0714   7
  -3  12  -2 183.289 37.6052   6
   3  12   2 234.556 35.8106   8
  -3  12  -2 191.677 37.0420   5
  -3  12  -2 236.333 36.8347   8
  -4 -12  -2 16.6850 4.48707   6
   4 -12   2 13.4469 7.19345   5
   4  12   2 17.2150 4.73823   7
  -4  12  -2 28.7129 6.84568   8
   4  12   2 21.3864 4.22126   8
  -4  12  -2 30.7606 7.74849   5
  -4  12  -2 6.60776 5.65347   6
   5 -12   2 15.5537 7.91437   5
  -5 -12  -2 8.07300 4.52836   6
  -5  12  -2 12.2661 7.00044   6
  -5  12  -2 26.5918 8.20364   5
   5  12   2 15.3848 4.59960   7
   6 -12   2 22.9967 11.1371   5
  -6  12  -2 36.7409 11.0743   6
  -6  12  -2 32.5819 10.5784   5
   6  12   2 29.6645 7.32538   7
   6 -13  -2 -3.6357 7.25906   5
  -6  13   2 5.05343 6.47241   6
   5 -13  -2 10.8556 6.94599   5
   5  13  -2 8.05215 3.75995   7
  -5  13   2 8.02872 6.05134   6
  -5  13   2 10.3171 5.57456   8
   4 -13  -2 -4.5466 5.50184   5
  -4 -13   2 0.60894 2.21302   6
  -4  13   2 3.11715 3.57013   8
   4  13  -2 1.60036 2.70797   7
  -4  13   2 -1.8425 3.68389   6
  -3 -13   2 2.59859 2.35478   6
   3 -13  -2 2.78704 4.70339   5
   3  13  -2 9.59038 2.74369   7
  -3  13   2 3.47847 3.00984   8
  -3  13   2 -1.4019 5.45165   6
   2 -13  -2 149.123 24.1931   5
  -2 -13   2 146.518 22.9296   5
   2  13  -2 139.281 23.0002   7
  -2  13   2 111.714 23.1506   6
  -2  13   2 117.951 23.1543   8
   1 -13  -2 411.354 67.9844   5
  -1 -13   2 372.578 67.5971   5
  -1  13   2 425.436 68.5608   8
   1  13  -2 407.583 67.4558   8
   1  13  -2 392.292 67.6224   8
   0 -13  -2 955.044 153.770   5
   0 -13   2 909.314 153.720   5
   0  13   2 961.421 153.468   6
   0  13   2 953.671 153.617   8
   0  13  -2 885.406 153.580   8
   0  13   2 860.047 153.792   8
   0  13  -2 893.097 153.766   8
   0  13  -2 849.390 153.518   6
   1 -13   2 212.724 35.4627   5
  -1 -13  -2 212.952 35.0704   5
  -1  13  -2 186.937 35.4026   8
   1  13   2 204.612 34.7560   8
  -1  13  -2 201.476 35.1524   8
   1  13   2 204.542 35.0259   7
  -2 -13  -2 3.10918 2.43540   5
   2 -13   2 18.7170 5.03727   5
  -2  13  -2 10.7553 4.36889   5
  -2  13  -2 7.11024 3.69446   8
   2  13   2 11.5877 2.44660   8
  -2  13  -2 5.83986 3.68085   6
   2  13   2 21.2088 3.37906   7
   3 -13   2 507.823 80.1801   5
  -3  13  -2 546.243 79.9941   8
  -3  13  -2 508.082 80.3548   5
   3  13   2 465.625 78.9568   8
  -3  13  -2 368.037 79.6555   6
   3  13   2 443.959 79.3850   7
  -4 -13  -2 65.8571 12.5857   6
   4 -13   2 94.6058 15.5716   5
  -4  13  -2 46.6812 13.6990   6
  -4  13  -2 131.527 17.0571   5
   4  13   2 70.0144 12.9493   7
   5 -13   2 7.09616 8.23681   5
  -5  13  -2 23.0730 6.91222   8
  -5  13  -2 15.8756 7.39138   5
  -5  13  -2 13.4180 7.09329   6
   5  13   2 14.1314 4.72375   7
   6 -13   2 10.5899 13.1635   5
  -6  13  -2 3.12278 8.83259   6
   6  13   2 -0.2061 3.94138   7
   5 -14  -2 -6.2615 5.66185   5
  -5  14   2 0.26685 5.32695   6
  -5  14   2 1.06446 4.88486   8
   5  14  -2 3.00517 3.41680   7
   4 -14  -2 18.2796 7.29591   5
  -4 -14   2 15.7740 3.82815   6
  -4  14   2 27.8075 6.20822   8
   4  14  -2 21.7629 4.78578   7
  -4  14   2 11.8693 5.77216   6
   3 -14  -2 65.5765 10.6807   5
  -3  14   2 37.2699 8.18012   8
   3  14  -2 38.1437 7.67058   7
  -3  14   2 28.0560 8.38686   6
   2 -14  -2 52.4049 8.66019   5
  -2 -14   2 13.5721 7.07835   5
   2  14  -2 37.0678 6.66596   7
  -2  14   2 33.1875 7.24965   6
  -2  14   2 32.6367 6.73235   8
   1 -14  -2 120.554 23.5111   5
  -1 -14   2 126.347 23.1994   5
  -1  14   2 142.124 23.3158   8
   1  14  -2 125.759 23.0609   8
   1  14  -2 144.831 22.8671   8
  -1  14   2 127.561 24.5046   8
   0 -14  -2 5.85659 3.32578   5
   0 -14   2 8.04288 3.26411   5
   0  14   2 6.16658 1.85160   6
   0  14   2 2.96697 3.05126   8
   0  14  -2 4.96890 2.12677   8
   0  14  -2 5.02225 2.84672   8
   0  14  -2 2.17743 1.97263   6
   0  14   2 11.1087 2.66291   8
  -1 -14  -2 -0.1679 2.69830   5
  -1  14  -2 0.54284 2.23372   8
   1  14   2 1.76481 1.42970   8
  -1  14  -2 -0.0843 2.99023   8
   1  14   2 -0.0274 2.13198   7
  -2 -14  -2 2.98779 2.47406   5
   2 -14   2 -4.3938 3.24248   5
   2  14   2 -1.0482 2.13852   7
  -2  14  -2 0.30713 2.88144   6
  -2  14  -2 1.12839 3.43321   5
  -2  14  -2 2.23222 2.91420   8
   2  14   2 0.80360 1.40131   8
   3 -14   2 11.4106 5.63084   5
  -3 -14  -2 10.0091 3.06258   5
   3  14   2 10.6425 2.76915   8
  -3  14  -2 24.9531 5.63907   8
   3  14   2 6.06370 3.15365   7
  -3  14  -2 15.5908 4.99171   6
  -3  14  -2 15.9578 5.43938   5
  -4 -14  -2 3.46157 3.17499   6
   4 -14   2 9.18598 6.28441   5
  -4  14  -2 7.19891 5.10133   6
  -4  14  -2 7.60175 5.43442   5
  -4  14  -2 7.54926 4.69462   8
   4  14   2 3.81819 3.09416   7
   5 -14   2 18.7512 8.41977   5
  -5  14  -2 13.1618 6.81110   6
  -5  14  -2 1.68934 6.54449   5
   5  14   2 4.16356 3.99764   7
  -5  14  -2 24.8419 6.86824   8
   5 -15  -2 4.93880 6.84810   5
  -5  15   2 4.27862 5.23273   6
  -5  15   2 4.05970 5.16313   8
   5  15  -2 4.20981 3.71887   7
   4 -15  -2 14.1722 6.92197   5
  -4  15   2 11.8622 5.45569   6
   4  15  -2 16.4350 4.23075   7
  -4  15   2 12.8463 5.12077   8
   3 -15  -2 324.790 49.5165   5
  -3  15   2 223.526 48.5868   6
   3  15  -2 265.253 48.2458   7
  -3  15   2 345.663 48.9062   8
  -2 -15   2 179.000 30.9013   5
   2 -15  -2 186.371 31.8540   5
  -2  15   2 140.605 31.2460   6
   2  15  -2 201.005 31.2663   7
  -2  15   2 218.444 32.2887   8
  -1 -15   2 28.1124 7.26633   5
   1 -15  -2 45.7723 8.51378   5
  -1  15   2 37.1287 7.74281   8
   1  15  -2 45.1255 7.23192   8
   1  15  -2 37.2472 7.50292   8
  -1  15   2 38.4959 9.00483   8
   0 -15   2 100.098 15.5307   5
   0  15   2 100.926 15.4714   8
   0  15  -2 70.6089 14.3547   6
   0  15  -2 92.4283 14.6854   8
   0  15   2 66.5628 14.1604   6
   0  15  -2 99.3919 15.5218   8
   0  15   2 95.2732 14.7136   8
  -1 -15  -2 -1.4002 3.16305   5
   1 -15   2 1.60751 3.33958   5
  -1  15  -2 -1.6789 3.20816   8
  -1  15  -2 1.62143 2.41636   6
   1  15   2 -1.0474 2.66126   8
   1  15   2 1.44058 2.68684   8
   2 -15   2 20.7310 6.66418   5
  -2 -15  -2 29.1014 5.40493   5
  -2  15  -2 23.8516 5.85255   8
   2  15   2 23.2326 4.74590   8
   2  15   2 23.7865 5.48585   7
  -2  15  -2 26.7358 6.42356   6
   3 -15   2 10.3997 5.49632   5
   3  15   2 1.38873 2.83662   7
  -3  15  -2 5.28935 4.97662   5
  -3  15  -2 11.2662 4.44970   8
  -3  15  -2 8.08626 4.26006   6
   3  15   2 8.25920 2.36681   8
   4 -15   2 -4.3964 6.67221   5
  -4  15  -2 6.52472 5.71345   5
   4  15   2 1.34211 3.20818   7
  -4  15  -2 2.45251 5.18921   6
  -4  15  -2 10.8991 5.09073   8
   5 -15   2 15.2804 8.29644   5
   5  15   2 13.2180 4.68755   7
  -5  15  -2 8.10493 6.69459   6
  -5  15  -2 7.80449 6.18253   8
   5 -16  -2 -1.3771 6.76078   5
  -5  16   2 -3.9696 4.87168   6
   5  16  -2 4.63985 3.83818   7
  -5  16   2 -2.4576 4.60890   8
   4 -16  -2 14.2576 6.50273   5
  -4  16   2 0.43913 4.47259   6
  -4  16   2 -1.0839 3.73310   8
   4  16  -2 -1.5030 3.02418   7
   3 -16  -2 11.7343 5.89721   5
  -3  16   2 26.5079 5.33799   8
   3  16  -2 21.1729 4.50479   7
  -3  16   2 3.80662 4.64912   6
  -2 -16   2 174.939 30.5604   5
   2 -16  -2 184.966 31.4924   5
   2  16  -2 208.165 30.9561   7
  -2  16   2 178.881 31.0451   8
  -2  16   2 149.311 30.9545   6
   1 -16  -2 83.8058 10.5716   5
  -1 -16   2 50.1361 8.70533   5
   1  16  -2 43.3283 8.16849   8
  -1  16   2 29.9815 9.80617   8
  -1  16   2 43.2646 8.68044   6
   1  16  -2 33.9149 8.40505   8
  -1  16   2 46.8531 8.75146   8
   0 -16   2 6.46911 3.62811   5
   0 -16  -2 6.57651 3.89796   5
   0  16   2 4.91060 2.42982   8
   0  16  -2 10.6413 3.85490   8
   0  16   2 11.6731 4.01099   8
   0  16  -2 6.51841 2.55737   8
   0  16   2 9.45983 2.14459   6
   0  16  -2 4.58432 2.51410   6
   1 -16   2 133.243 19.2572   5
  -1 -16  -2 108.354 18.1291   5
   1  16   2 87.7578 17.2883   8
  -1  16  -2 115.650 18.0620   8
   1  16   2 92.0366 17.9735   8
   1  16   2 111.971 18.1727   7
  -1  16  -2 84.0584 17.8466   6
  -1  16  -2 103.107 18.8004   8
  -2 -16  -2 3.36006 3.08365   5
   2 -16   2 11.2708 4.89720   5
   2  16   2 3.71514 2.87373   8
  -2  16  -2 9.41953 3.99099   6
   2  16   2 3.46470 1.87068   8
  -2  16  -2 4.17981 3.57613   8
   2  16   2 3.71695 3.01297   7
   3 -16   2 24.5509 8.34294   5
  -3  16  -2 38.4810 8.56547   6
   3  16   2 23.5150 6.57873   7
   3  16   2 24.8322 5.83892   8
  -3  16  -2 40.1748 8.29201   8
   3  16   2 38.6916 5.91296   8
   4 -16   2 -2.0656 6.56022   5
  -4  16  -2 0.66152 5.07917   6
  -4  16  -2 -5.0076 4.23498   8
   4  16   2 0.14412 3.13655   7
   5 -16   2 52.5167 11.5190   5
   5  16   2 21.3036 7.13312   7
  -5  16  -2 24.4879 9.42867   6
  -5  16  -2 38.9147 9.33590   8
   5 -17  -2 2.93844 7.63553   5
  -5  17   2 1.00231 5.62058   6
   5  17  -2 2.82552 4.18238   7
  -5  17   2 -1.3222 4.71142   8
   4 -17  -2 -2.7602 5.57503   5
   4  17  -2 4.66232 3.34335   7
  -4  17   2 -1.4459 4.07968   6
  -4  17   2 3.11966 4.20128   8
   3 -17  -2 -3.0321 4.56243   5
  -3  17   2 -2.0579 3.16843   8
  -3  17   2 -3.6777 3.50405   6
   3  17  -2 3.08203 2.96834   7
  -2 -17   2 6.31121 4.40532   5
   2 -17  -2 0.70791 4.30797   5
  -2  17   2 2.90579 3.14843   8
   2  17  -2 2.35554 2.93331   7
   2  17  -2 2.91483 1.44918   8
  -2  17   2 13.8088 4.08851   6
   2  17  -2 7.43860 1.99632   8
   1 -17  -2 25.8949 6.01693   5
  -1  17   2 14.3046 6.34175   8
  -1  17   2 18.4086 4.19686   8
  -1  17   2 7.14418 3.69283   6
   1  17  -2 8.22475 3.99951   8
   1  17  -2 21.0197 3.67453   8
   0 -17  -2 7.88963 4.42759   5
   0 -17   2 11.5057 4.04613   5
   0  17  -2 7.92764 2.56303   6
   0  17  -2 10.5620 4.02009   8
   0  17   2 4.35774 4.11299   8
   0  17   2 6.13001 2.68585   8
   0  17   2 10.2752 3.51264   7
   0  17   2 7.83878 2.19929   6
   0  17  -2 10.5357 3.05984   8
  -1 -17  -2 71.4575 11.2028   5
   1 -17   2 56.0945 11.6934   5
   1  17   2 47.9118 10.5283   7
   1  17   2 53.3698 10.1560   8
   1  17   2 49.4006 10.8160   8
  -1  17  -2 70.2685 11.0079   8
  -1  17  -2 45.3553 10.6045   6
  -1  17  -2 60.7847 11.6488   8
   2 -17   2 9.49574 5.58150   5
  -2 -17  -2 5.00828 3.77516   5
   2  17   2 2.07159 3.16111   7
   2  17   2 13.7392 2.86942   8
  -2  17  -2 15.7070 5.00924   6
  -2  17  -2 8.35555 4.17289   8
   2  17   2 13.1962 3.60742   8
   3 -17   2 -10.151 5.14168   5
   3  17   2 4.18713 2.22659   8
   3  17   2 0.38614 1.82914   8
  -3  17  -2 -0.4264 4.33262   6
  -3  17  -2 -0.5091 3.81431   8
   3  17   2 3.72818 3.31464   7
   4  17   2 16.1621 4.84808   7
  -4  17  -2 17.4689 6.15719   8
  -4  17  -2 11.2581 6.61602   6
   5 -17   2 1.50236 8.64522   5
  -5  17  -2 4.96449 6.81411   6
   5  17   2 10.1557 4.81545   7
   5 -18  -2 -9.2017 7.43649   5
  -5  18   2 -0.1207 5.73132   6
  -5  18   2 -1.4013 5.28420   8
   5  18  -2 -1.0226 5.12625   7
   4 -18  -2 14.1949 7.16977   5
  -4  18   2 10.7240 5.06630   8
   4  18  -2 6.35237 4.16256   7
   3 -18  -2 26.9832 8.25900   5
   3  18  -2 21.8062 6.09570   7
  -3  18   2 31.8290 7.57823   6
  -3  18   2 29.4241 6.99381   8
   2  18  -2 170.767 28.5868   8
   2  18  -2 163.791 28.4265   8
  -2  18   2 149.460 29.2549   6
   2  18  -2 172.925 29.2919   7
  -2  18   2 187.892 29.5949   8
   1 -18  -2 338.236 49.0329   5
  -1 -18   2 252.925 48.2500   5
  -1  18   2 226.292 48.0203   6
   1  18  -2 307.800 48.3519   8
   1  18  -2 285.200 48.4044   7
  -1  18   2 307.734 48.4134   8
   1  18  -2 289.879 47.9333   8
   0 -18  -2 7.35275 4.86685   5
   0 -18   2 7.71047 4.02168   5
   0  18   2 11.7099 4.91282   8
   0  18  -2 7.06557 2.52119   6
   0  18  -2 3.73516 4.01994   8
   0  18  -2 7.04950 3.06283   8
   0  18   2 9.29995 3.23963   8
   0  18   2 5.95323 1.95755   6
   0  18   2 7.83851 3.62661   7
   1 -18   2 198.437 33.7200   5
  -1 -18  -2 203.372 33.3670   5
   1  18   2 188.302 33.1521   7
  -1  18  -2 204.315 33.2033   8
  -1  18  -2 249.063 36.1020   8
  -1  18  -2 162.862 32.9640   6
   1  18   2 192.801 33.4561   8
   1  18   2 184.041 32.7307   8
   2 -18   2 57.6157 10.9152   5
   2  18   2 39.0465 8.66214   7
  -2  18  -2 28.2152 9.00199   6
  -2  18  -2 68.1288 10.2580   8
   2  18   2 42.2997 7.92839   8
   3 -18   2 58.8221 11.7072   5
  -3  18  -2 35.4986 9.97301   6
   3  18   2 36.1573 8.69338   7
  -3  18  -2 52.5385 10.1455   8
   4 -18   2 22.4718 8.87759   5
  -4  18  -2 19.0326 7.69888   6
   4  18   2 12.1633 5.49738   7
  -4  18  -2 11.4946 6.43601   8
   5 -18   2 44.4893 12.2575   5
  -5  18  -2 29.8749 10.5233   6
   5  18   2 39.4485 8.51771   7
  -5  18  -2 28.5511 9.88945   8
   4 -19  -2 -1.2299 6.84230   5
   4  19  -2 1.62643 4.05355   7
  -4  19   2 -2.9393 5.37470   8
  -4  19   2 -1.9917 5.04556   6
   3 -19  -2 -11.839 4.95393   5
   3  19  -2 4.12416 3.45560   7
  -3  19   2 5.83190 4.50156   6
  -3  19   2 0.94901 4.11308   8
   2 -19  -2 101.423 14.5227   5
  -2  19   2 90.4055 13.1248   8
   2  19  -2 57.8744 11.2167   8
   2  19  -2 65.3810 11.5360   8
   2  19  -2 70.6646 12.5891   7
  -2  19   2 51.4266 12.4862   6
  -1 -19   2 20.2210 5.45187   5
   1 -19  -2 24.7696 6.77916   5
   1  19  -2 17.6127 5.20570   7
  -1  19   2 16.8993 4.88785   8
   1  19  -2 22.8729 4.41918   8
  -1  19   2 16.6755 4.63714   6
   1  19  -2 17.8365 5.27231   8
   0 -19   2 139.351 19.7554   5
   0  19   2 142.496 19.5190   7
   0  19  -2 109.011 18.3884   8
   0  19   2 93.6722 17.6093   6
   0  19   2 114.449 21.4867   8
   0  19  -2 89.6251 17.7947   6
   0  19   2 129.684 18.4260   8
   0  19  -2 87.3424 18.8312   8
   1 -19   2 40.7395 8.12037   5
  -1 -19  -2 28.9174 6.99469   5
  -1  19  -2 25.7949 6.36310   6
   1  19   2 21.2871 5.52204   8
  -1  19  -2 25.3730 6.35009   8
   1  19   2 36.3059 7.17571   8
   1  19   2 27.6373 6.34572   7
   2 -19   2 19.7379 9.66799   5
   2  19   2 28.6705 6.16489   8
   2  19   2 31.0736 6.28965   7
  -2  19  -2 21.0492 6.51602   6
   2  19   2 23.0426 5.00735   8
  -2  19  -2 25.4451 6.45227   8
   3 -19   2 1.87202 6.05188   5
  -3  19  -2 0.86265 4.63977   6
   3  19   2 5.78749 3.96381   7
  -3  19  -2 -3.6463 4.04757   8
   4 -19   2 2.77017 7.56568   5
  -4  19  -2 2.73688 5.79621   6
  -4  19  -2 7.22823 5.79947   8
   4  19   2 -0.7943 3.94435   7
   4 -20  -2 32.8081 8.96907   5
   4  20  -2 11.4891 5.01246   7
  -4  20   2 3.17226 5.79332   6
  -4  20   2 8.68605 5.75846   8
   3 -20  -2 27.0134 9.79214   5
  -3  20   2 35.5021 8.95400   6
  -3  20   2 61.2264 10.1550   8
   3  20  -2 33.3517 8.11637   7
   2 -20  -2 13.7843 6.29294   5
  -2  20   2 5.20364 3.70298   8
   2  20  -2 6.12324 1.99230   8
   2  20  -2 8.35579 2.77687   8
  -2  20   2 3.96999 4.08059   6
   2  20  -2 11.3497 4.14925   7
   1 -20  -2 3.44311 4.93327   5
   1  20  -2 4.39584 3.60635   7
   1  20  -2 3.69834 2.28076   8
  -1  20   2 1.90316 2.63929   8
   1  20  -2 1.12264 3.66334   8
  -1  20   2 4.16668 2.84658   6
   0 -20  -2 47.2299 9.57964   5
   0 -20   2 35.5875 8.33347   5
   0  20   2 45.5301 8.41634   7
   0  20  -2 34.9674 7.68980   8
   0  20   2 33.7000 7.57024   8
  -1 -20  -2 0.41954 4.80879   5
   1 -20   2 3.70755 4.35756   5
   1  20   2 2.71031 3.08751   7
   1  20   2 1.72826 2.16456   8
  -1  20  -2 3.17228 3.13159   6
   1  20   2 2.87016 4.48796   8
  -1  20  -2 -4.8462 2.38069   8
   2 -20   2 6.70346 6.02299   5
  -2  20  -2 2.04195 4.02134   6
   2  20   2 0.08454 2.04787   8
  -2  20  -2 1.27138 3.53237   8
   2  20   2 1.96411 3.33584   7
   2  20   2 5.07698 3.74710   8
   3 -20   2 13.3255 7.27628   5
   3  20   2 15.0058 4.81225   7
  -3  20  -2 6.27951 5.59281   6
  -3  20  -2 7.50032 4.69036   8
   4 -20   2 6.00491 8.34694   5
  -4  20  -2 17.1509 7.69276   6
  -4  20  -2 15.9178 6.33867   8
   4  20   2 12.0285 5.39568   7
   4 -21  -2 129.529 23.0934   5
  -4  21   2 140.669 22.2421   8
   4  21  -2 93.1327 20.4694   7
  -4  21   2 113.225 21.9483   6
   3 -21  -2 62.9560 14.7226   5
  -3  21   2 50.3221 13.2220   6
   3  21  -2 68.1126 12.6426   7
  -3  21   2 76.5555 13.4540   8
   2 -21  -2 -1.5454 5.53980   5
  -2  21   2 2.98280 3.64559   8
  -2  21   2 1.85103 4.45839   6
   2  21  -2 1.91576 1.65578   8
   2  21  -2 1.67731 2.74306   8
   1 -21  -2 -2.2029 4.87067   5
   1  21  -2 -2.4234 3.29012   7
   1  21  -2 3.47688 4.45934   8
   1  21  -2 -1.0521 1.94710   8
  -1  21   2 -1.2847 2.58429   6
   0 -21  -2 2.33285 5.36453   5
   0  21   2 -0.1072 2.56004   8
   0  21   2 -3.6547 3.40928   7
   0  21  -2 2.24045 2.65501   8
   1 -21   2 42.9467 9.30688   5
   1  21   2 25.2568 6.63487   8
  -1  21  -2 32.1043 7.03066   6
  -1  21  -2 36.0837 8.33440   8
   2 -21   2 13.4548 6.74704   5
   2  21   2 14.6452 5.02892   8
  -2  21  -2 14.7212 4.91977   8
   2  21   2 12.7928 4.79770   8
   2  21   2 9.03327 4.60956   7
   3 -21   2 -0.7995 6.48909   5
  -3  21  -2 -0.4023 5.57406   6
   3  21   2 1.66129 4.08778   7
  -3  21  -2 0.20363 4.61112   8
   4 -21   2 35.4556 10.3437   5
   4  21   2 20.6339 6.73074   7
  -4  21  -2 17.9869 8.42323   6
  -4  21  -2 23.4504 7.61920   8
   3 -22  -2 -2.3362 7.28580   5
  -3  22   2 -2.8228 4.86468   6
   3  22  -2 -5.0279 3.73609   7
  -3  22   2 2.50059 4.31839   8
   2 -22  -2 1.22991 6.34374   5
   2  22  -2 -0.9130 1.61323   8
  -2  22   2 -2.5757 3.38557   8
  -2  22   2 0.41771 4.38004   6
   2  22  -2 3.50716 3.70653   8
   2  22  -2 -1.0766 3.57545   7
   1 -22  -2 0.84709 5.59638   5
  -1  22   2 0.87607 3.33542   8
   1  22  -2 0.29658 2.15903   8
   1  22  -2 2.15723 3.97839   7
   0 -22  -2 -3.9712 5.25331   5
   0  22   2 4.19781 3.36886   7
   0  22   2 -1.5153 2.43106   8
   0  22  -2 -1.9724 2.30947   8
   1 -22   2 10.3223 6.23365   5
   1  22   2 5.94239 3.05581   8
  -1  22  -2 20.5928 4.85333   8
   1  22   2 12.7401 4.62124   7
   2 -22   2 3.98862 6.67517   5
  -2  22  -2 0.32790 4.40874   6
   2  22   2 7.67583 4.19487   7
   2  22   2 2.67309 2.50998   8
  -2  22  -2 7.61025 4.01904   8
  -3  22  -2 4.19918 5.10289   8
  -3  22  -2 3.48813 5.65280   6
   3  22   2 4.48639 4.21665   7
   3 -23  -2 2.87666 7.67621   5
   3  23  -2 4.53290 4.58078   7
  -3  23   2 -0.0462 4.51724   8
  -3  23   2 -0.7627 5.02983   6
   2 -23  -2 46.4389 11.5571   5
   2  23  -2 27.0281 8.98025   7
  -2  23   2 64.0893 9.99471   8
  -2  23   2 31.5966 9.13743   6
   2  23  -2 45.2860 7.85065   8
   2  23  -2 45.6307 8.15428   8
   1  23  -2 37.2099 7.92693   8
   1  23  -2 34.1107 8.99003   7
  -1  23   2 53.9435 9.13306   8
   0  23  -2 6.51335 3.38197   8
   0  23   2 6.64572 4.44117   7
   0  23   2 1.61234 3.02873   8
   1 -23   2 43.5202 11.5410   5
   1  23   2 53.1768 9.92078   8
  -1  23  -2 59.5600 10.8164   8
   1  23   2 46.2525 10.6246   7
   2 -23   2 5.41860 7.13611   5
   2  23   2 4.44846 4.20552   7
  -2  23  -2 4.74051 4.27749   8
  -2  23  -2 7.63618 4.94888   6
   2  23   2 2.13620 2.58438   8
   3 -23   2 17.1872 10.0361   5
  -3  23  -2 17.3044 7.29842   6
  -3  23  -2 26.7876 6.95675   8
   3  23   2 14.8818 6.37078   7
   2 -24  -2 2.34975 7.12583   5
   2  24  -2 -1.5074 3.86755   7
   2  24  -2 5.52456 2.58748   8
  -2  24   2 4.40804 4.31965   8
   1 -24  -2 -8.9748 7.34419   5
  -1  24   2 -0.7788 3.21658   8
   1  24  -2 0.74997 4.09896   7
  -1  24   2 -0.2575 4.39615   7
   1  24  -2 -2.0121 2.37667   8
   0  24   2 -1.8281 2.82494   8
   0  24   2 9.08202 4.49563   7
   0  24  -2 3.17752 3.26031   8
   1  24   2 20.1179 5.18940   8
   1  24   2 14.4880 5.96833   7
  -1  24  -2 36.3964 6.87567   8
   2 -24   2 11.3667 7.24402   5
  -2  24  -2 8.90935 4.95698   8
   2  24   2 -0.0404 4.23924   7
   2  24   2 7.71572 2.98424   8
   2 -25  -2 -3.5345 7.41358   5
  -2  25   2 0.31695 5.30671   8
   2  25  -2 6.88603 4.46708   7
  -1  25   2 5.80985 3.70798   8
   1  25  -2 7.88270 4.93720   7
   1  25  -2 -1.0728 2.62671   8
  -1  25   2 4.17850 4.77552   7
   0  25  -2 4.90300 4.73528   7
   0  25  -2 7.17951 3.70955   8
   0  25   2 11.1717 4.74201   7
   0  25   2 0.69440 3.23341   8
   1  25   2 14.8180 5.09248   7
  -1  25  -2 15.8962 5.18488   8
   1  25   2 10.8959 3.92693   8
   2 -25   2 -1.7198 8.09995   5
   2  25   2 12.5036 3.56304   8
   2  25   2 8.33643 5.34816   7
   1  26  -2 37.2941 8.12146   8
  -1  26   2 38.8830 9.18509   8
  -1  26   2 53.8242 11.1298   7
   1  26  -2 46.7337 13.6902   7
   0  26  -2 -0.1264 3.72087   8
  -1  26  -2 1.84293 4.21182   8
   1  26   2 15.9470 4.99165   8
  -7   0   3 -2.1534 6.00967   6
   7   0  -3 3.90398 7.23104   5
  -6   0   3 -0.8544 5.88853   6
   6   0  -3 3.27795 2.76584   7
   6   0  -3 -1.6817 5.53222   5
  -5   0   3 0.16294 3.67569   5
  -5   0   3 1.50368 3.25333   8
  -5   0   3 -5.0228 3.06990   6
   5   0  -3 2.16900 4.78585   5
   5   0  -3 -1.7384 2.02563   7
  -4   0   3 0.48238 3.01793   6
  -4   0   3 -2.8945 4.14148   5
   4   0  -3 1.49256 1.58988   7
   4   0  -3 0.22215 3.59658   5
   3   0  -3 40.7006 15.2345   2
  -3   0   3 41.6585 7.30334   5
  -3   0   3 39.4431 19.3599   4
  -3   0   3 31.2166 16.9153   1
   3   0  -3 33.8890 17.4262   1
  -3   0   3 32.8891 19.4027   4
  -3   0   3 41.3385 8.00762   6
   3   0  -3 33.0419 7.16571   5
   3   0  -3 34.8971 6.23968   7
   3   0  -3 7.49887 13.7807   2
   3   0  -3 31.9727 16.3074   4
   3   0  -3 33.0173 12.2021   3
  -3   0   3 33.9988 11.1387   3
   3   0  -3 21.6455 16.0326   4
   3   0  -3 33.2039 6.94043   5
   2   0  -3 -1.8892 5.94850   4
   2   0  -3 -0.1717 8.58517   2
   2   0  -3 5.87071 6.66073   2
   2   0  -3 -3.9168 1.60403   5
  -2   0   3 -6.4647 5.18027   4
  -2   0   3 -6.9065 1.85957   6
  -2   0   3 0.75258 7.77837   2
  -2   0   3 4.42477 8.51877   1
   2   0  -3 1.99554 7.88313   1
  -2   0   3 6.61403 4.03675   3
   2   0  -3 3.21375 1.81030   5
   2   0  -3 1.00741 0.80505   7
   2   0  -3 1.58012 3.80953   3
   2   0  -3 5.17334 12.0025   4
  -1   0   3 21.7075 3.89005   6
   1   0  -3 14.1816 7.81625   4
   1   0  -3 5.68222 7.09924   1
   1   0  -3 0.91417 6.17038   1
  -1   0   3 12.9889 8.14360   4
   1   0  -3 17.1241 11.3116   4
   1   0  -3 20.4142 3.61918   5
  -1   0   3 8.37253 8.03850   2
  -1   0   3 19.2184 3.94425   5
   1   0  -3 21.7715 9.45733   2
   1   0  -3 18.2873 3.33225   8
   0   0   3 0.07354 0.63555   7
   0   0   3 -7.8613 2.94568   3
   0   0   3 -0.4769 0.71374   8
   0   0  -3 -0.3641 0.61676   8
   0   0  -3 -1.8424 2.83972   3
   0   0  -3 1.07268 1.06135   6
   0   0  -3 -2.8295 3.65039   1
   0   0  -3 0.84956 4.34214   2
   0   0   3 0.00248 4.09743   1
   0   0   3 0.46443 0.95790   5
   0   0   3 -2.1246 4.61211   4
   0   0  -3 0.90158 0.66394   7
   0   0  -3 4.85471 4.82438   4
   0   0   3 -0.7282 3.79166   2
   1   0   3 40.1882 14.4020   2
   1   0   3 56.8101 17.9379   1
  -1   0  -3 59.0456 10.8185   6
  -1   0  -3 63.6970 18.1225   1
   1   0   3 64.3181 10.4571   5
   1   0   3 52.6630 10.4157   8
  -1   0  -3 47.0372 17.9691   4
   1   0   3 59.0989 10.2380   7
  -1   0  -3 70.7189 17.0938   3
  -1   0  -3 59.7401 10.4790   8
  -1   0  -3 38.1632 14.7304   2
   1   0   3 57.7565 17.9005   4
   1   0   3 86.3087 18.0257   3
  -1   0  -3 66.8992 10.6257   5
   2   0   3 -5.5725 5.59234   3
   2   0   3 0.89995 5.40780   2
   2   0   3 0.81252 1.29673   7
  -2   0  -3 1.11024 6.38408   3
   2   0   3 3.21350 8.70490   1
  -2   0  -3 -4.3290 5.12912   2
   2   0   3 11.0510 11.4926   4
  -2   0  -3 8.18087 14.0019   4
  -2   0  -3 -2.1126 2.08782   5
  -2   0  -3 -0.2610 2.94867   6
   2   0   3 3.86256 1.98660   8
  -2   0  -3 -2.7481 6.56831   1
   3   0   3 856.401 149.669   3
   3   0   3 943.330 154.077   1
   3   0   3 746.929 147.293   2
  -3   0  -3 939.090 157.083   4
  -3   0  -3 860.219 148.105   3
  -3   0  -3 868.625 140.580   6
   3   0   3 806.972 140.192   8
   3   0   3 814.329 139.851   7
  -3   0  -3 803.921 140.253   5
  -3   0  -3 941.292 165.788   1
   3   0   3 776.123 151.069   4
  -3   0  -3 839.554 150.538   2
   4   0   3 0.09497 3.61315   8
   4   0   3 -1.9676 1.96845   7
  -4   0  -3 4.62559 3.54213   5
  -4   0  -3 -0.6083 3.21675   6
  -5   0  -3 4.50508 4.79979   6
   5   0   3 -2.3018 2.46161   7
   5   0   3 -4.1467 3.82716   8
   5   0   3 5.32105 5.17405   5
  -5   0  -3 0.28292 4.40263   5
   6   0   3 -1.3219 5.30415   8
  -6   0  -3 6.22207 6.24715   5
   6   0   3 1.22664 3.13542   7
  -6   0  -3 1.35969 5.92105   6
   7  -1  -3 6.65468 7.92779   5
  -7  -1   3 11.3236 6.79304   6
  -7   1   3 -3.1918 6.03279   6
   7   1  -3 20.3147 7.30773   5
   6  -1  -3 60.1696 11.8703   7
  -6  -1   3 47.2829 13.6080   6
   6  -1  -3 76.2402 13.8479   5
  -6   1   3 64.4506 14.3150   6
   6   1  -3 76.1267 13.8858   5
   6   1  -3 70.4646 11.9739   7
  -5  -1   3 91.8008 19.3761   5
   5  -1  -3 116.035 18.4098   7
   5  -1  -3 97.3578 19.6962   5
  -5  -1   3 98.0274 19.5888   6
   5   1  -3 102.904 18.3298   7
  -5   1   3 87.7228 19.5080   6
  -5   1   3 125.443 20.2002   5
   5   1  -3 116.629 19.4236   5
   4  -1  -3 137.657 25.8196   5
  -4  -1   3 124.686 25.7785   6
  -4  -1   3 132.396 25.3007   8
  -4  -1   3 122.048 25.6550   5
   4  -1  -3 158.516 25.1133   7
   4   1  -3 143.368 25.7952   5
   4   1  -3 180.939 25.1697   7
  -4   1   3 119.045 26.1117   6
  -4   1   3 149.709 25.9068   5
   4   1  -3 163.867 25.8378   5
  -3  -1   3 162.397 40.7083   4
  -3  -1   3 119.455 22.3380   5
  -3  -1   3 67.1955 32.8438   4
   3  -1  -3 163.407 36.4532   2
   3  -1  -3 124.648 22.3837   5
   3  -1  -3 114.065 27.5921   3
  -3  -1   3 120.638 22.0540   8
  -3  -1   3 173.425 40.1007   1
   3  -1  -3 137.747 40.0306   4
   3  -1  -3 223.016 45.6304   1
  -3  -1   3 143.892 22.9257   6
   3  -1  -3 125.021 21.9171   7
   3  -1  -3 185.745 42.0448   2
  -3  -1   3 125.126 26.5713   3
   3  -1  -3 167.431 39.7046   4
   3   1  -3 94.5232 31.8787   2
   3   1  -3 132.533 31.7712   2
  -3   1   3 100.449 22.1042   8
   3   1  -3 123.371 22.3242   5
   3   1  -3 168.644 38.6979   4
  -3   1   3 181.921 23.3615   6
   3   1  -3 48.4143 27.7436   1
   3   1  -3 148.770 21.9238   7
  -3   1   3 141.344 28.8691   3
   3   1  -3 136.400 22.8297   5
   3   1  -3 158.597 36.7858   4
  -3   1   3 136.218 22.5174   5
   3   1  -3 129.940 28.1666   3
  -3   1   3 178.757 42.6818   4
  -3   1   3 236.517 47.7037   1
  -2  -1   3 32.6059 17.1420   4
  -2  -1   3 81.2630 20.8452   1
   2  -1  -3 59.1191 18.8962   2
   2  -1  -3 62.0511 10.8831   5
  -2  -1   3 36.7229 17.6344   2
   2  -1  -3 51.6730 10.5346   5
  -2  -1   3 49.6587 17.9030   4
  -2  -1   3 55.1517 12.8241   3
   2  -1  -3 29.0570 17.7609   1
   2  -1  -3 53.2688 19.6899   4
   2  -1  -3 38.7521 21.4339   4
  -2  -1   3 54.2936 10.8711   6
  -2  -1   3 49.3417 10.1118   8
   2  -1  -3 61.2508 20.9222   2
  -2   1   3 62.6727 10.0007   7
  -2   1   3 53.6122 10.2049   8
   2   1  -3 57.1322 10.4071   5
  -2   1   3 93.7659 23.3243   1
  -2   1   3 69.6231 11.1942   6
  -2   1   3 79.4993 24.3581   4
   2   1  -3 34.6892 16.1520   1
   2   1  -3 64.0928 18.2409   4
   2   1  -3 46.1829 18.3526   4
   2   1  -3 68.7472 9.99149   7
  -2   1   3 61.2849 14.4416   3
  -2   1   3 43.2316 19.4441   4
   2   1  -3 54.9474 16.4632   2
   2   1  -3 66.8439 13.6376   3
  -2   1   3 51.1639 20.1498   2
   2   1  -3 87.3031 20.9555   2
   2   1  -3 53.8412 10.5745   5
   1  -1  -3 43.0889 8.07696   5
   1  -1  -3 66.2532 18.1427   1
   1  -1  -3 68.3987 20.5080   4
   1  -1  -3 40.4533 7.87813   8
  -1  -1   3 50.5704 12.8371   2
  -1  -1   3 43.3622 12.3595   4
  -1  -1   3 47.3954 7.77710   8
  -1  -1   3 50.4780 8.25908   6
  -1  -1   3 43.9603 7.98673   5
   1  -1  -3 64.3104 16.5945   4
   1  -1  -3 37.3502 14.1609   2
  -1   1   3 59.3202 16.7622   1
   1   1  -3 48.3277 7.79913   8
  -1   1   3 47.4916 7.85349   8
   1   1  -3 51.6880 12.5183   2
   1   1  -3 47.4318 12.3803   4
   1   1  -3 54.0723 8.43368   6
   1   1  -3 35.1671 12.4613   1
  -1   1   3 47.4284 8.30858   6
   1   1  -3 44.2354 14.0524   4
  -1   1   3 63.1044 17.6497   4
  -1   1   3 42.0173 15.5262   2
   1   1  -3 34.6228 7.83593   5
   1   1  -3 30.3643 11.1340   1
   0  -1  -3 62.1821 15.1689   4
   0  -1   3 54.0530 13.5476   3
   0  -1  -3 63.8387 13.9053   3
   0  -1   3 56.3470 9.98627   7
   0  -1   3 67.0679 16.7165   4
   0  -1  -3 60.3019 10.0224   8
   0  -1  -3 67.7191 10.0486   7
   0  -1  -3 61.5170 10.1133   6
   0  -1   3 57.2272 10.0840   5
   0  -1  -3 67.6083 14.7851   2
   0  -1   3 62.7318 18.3593   2
   0  -1   3 55.6921 14.4754   1
   0  -1  -3 49.9233 14.9367   1
   0   1   3 61.5464 10.1482   5
   0   1  -3 41.3420 13.9936   1
   0   1   3 55.6475 16.0629   4
   0   1   3 38.9816 13.0735   2
   0   1   3 58.6940 9.99844   7
   0   1  -3 56.6881 10.0815   5
   0   1   3 60.5633 16.3298   1
   0   1  -3 49.3598 12.9482   3
   0   1   3 61.6165 13.5849   3
   0   1  -3 60.8702 13.3270   2
   0   1  -3 109.351 18.8095   4
   0   1   3 58.8421 10.0223   8
   0   1  -3 51.1104 10.0073   8
   1  -1   3 1446.90 245.913   8
  -1  -1  -3 1268.48 249.301   3
   1  -1   3 1488.91 250.076   2
   1  -1   3 1488.45 252.139   4
   1  -1   3 1498.15 245.930   5
  -1  -1  -3 1553.32 252.225   1
   1  -1   3 1393.45 245.804   7
   1  -1   3 1404.82 252.280   1
  -1  -1  -3 1624.57 249.639   2
   1  -1   3 1458.90 250.524   3
  -1  -1  -3 1477.64 251.532   4
  -1  -1  -3 1518.57 245.967   6
   1   1   3 1486.01 251.728   1
  -1   1  -3 1508.04 252.736   4
  -1   1  -3 1511.42 252.568   1
  -1   1  -3 1521.56 245.988   5
   1   1   3 1383.67 245.800   7
  -1   1  -3 1426.74 250.215   2
  -1   1  -3 1480.86 246.019   6
  -1   1  -3 1495.84 245.890   8
   1   1   3 1354.46 245.848   8
   1   1   3 1442.62 245.838   5
  -1   1  -3 1366.44 249.795   3
   1   1   3 1508.83 250.478   3
   1   1   3 1507.16 249.567   2
  -2  -1  -3 72.2341 25.5212   4
  -2  -1  -3 87.2404 29.7832   1
  -2  -1  -3 113.848 19.7594   5
   2  -1   3 100.130 30.1751   4
   2  -1   3 101.212 29.6448   1
  -2  -1  -3 122.443 20.1648   6
   2  -1   3 109.576 29.3073   3
   2  -1   3 115.103 19.4650   7
   2  -1   3 115.597 19.7391   8
  -2  -1  -3 135.157 28.6803   2
  -2  -1  -3 135.087 29.8011   3
   2  -1   3 130.848 30.6122   2
  -2   1  -3 105.562 34.7589   4
   2   1   3 98.5707 28.5360   3
   2   1   3 113.805 19.6721   8
  -2   1  -3 105.160 19.8530   5
   2   1   3 110.563 29.7954   1
  -2   1  -3 112.968 29.7842   2
  -2   1  -3 135.276 20.3556   6
  -2   1  -3 109.749 33.2819   1
   2   1   3 114.496 19.4506   7
   2   1   3 109.816 19.5583   5
  -2   1  -3 89.5349 26.3403   3
   2   1   3 95.2487 28.2441   4
   2   1   3 132.660 27.7043   2
   3  -1   3 696.504 146.230   4
   3  -1   3 747.667 129.064   7
   3  -1   3 735.788 129.424   8
  -3  -1  -3 789.641 129.434   5
  -3  -1  -3 528.971 138.684   2
  -3  -1  -3 709.049 136.683   3
  -3  -1  -3 750.913 148.547   1
   3  -1   3 684.037 147.500   1
  -3  -1  -3 674.237 148.451   4
   3  -1   3 721.458 137.690   2
   3  -1   3 801.754 138.631   3
  -3  -1  -3 839.110 129.805   6
  -3   1  -3 898.131 168.701   1
   3   1   3 753.875 129.063   7
  -3   1  -3 831.541 129.633   5
   3   1   3 671.785 137.246   3
  -3   1  -3 759.605 153.364   4
   3   1   3 820.085 142.701   1
  -3   1  -3 654.866 149.906   2
   3   1   3 741.648 129.352   8
  -3   1  -3 860.403 138.765   3
  -3   1  -3 770.837 129.808   6
   3   1   3 877.953 137.939   2
   4  -1   3 3.79906 3.45332   8
   4  -1   3 3.83537 2.41255   7
  -4  -1  -3 -1.3890 3.63869   6
  -4  -1  -3 3.47540 3.29038   5
  -4   1  -3 6.44628 3.92247   6
  -4   1  -3 5.52410 3.99508   5
   4   1   3 4.36461 2.31237   7
   5  -1   3 28.6336 7.10682   7
   5  -1   3 41.5262 8.41948   5
  -5  -1  -3 14.4543 6.82943   6
   5  -1   3 24.6011 7.65788   8
  -5  -1  -3 44.8925 8.26194   5
  -5   1  -3 23.9669 7.30899   6
  -5   1  -3 29.3425 8.26469   5
   5   1   3 29.4505 6.35277   7
   5   1   3 37.8329 8.58285   5
   5   1   3 27.8921 7.81823   8
  -6  -1  -3 0.73656 5.88094   5
   6  -1   3 5.90197 3.69385   7
   6  -1   3 -1.4177 5.37229   8
   6  -1   3 -0.3443 7.53900   5
  -6   1  -3 -0.2156 5.45917   6
   6   1   3 10.0693 7.63518   5
   6   1   3 6.11239 3.55872   7
   6   1   3 0.26904 5.23413   8
  -6   1  -3 1.96579 6.08002   5
  -7  -2   3 -1.4156 5.91608   6
   7  -2  -3 0.24229 8.57736   5
  -7   2   3 4.27497 6.66539   6
   7   2  -3 7.19852 6.15107   5
   6  -2  -3 -2.8535 12.2069   5
  -6  -2   3 2.69419 5.30812   6
  -6   2   3 18.0231 6.52604   6
   6   2  -3 15.7354 3.89989   7
   6   2  -3 4.47398 5.90326   5
  -5  -2   3 9.78793 4.06419   5
  -5  -2   3 4.18885 3.82428   6
   5  -2  -3 4.07699 2.45585   7
   5  -2  -3 14.4900 5.54803   5
   5   2  -3 4.34221 4.59134   5
   5   2  -3 5.28746 2.49697   7
  -5   2   3 3.73735 4.05760   6
  -5   2   3 2.61412 2.97256   8
  -4  -2   3 69.8881 12.0606   6
   4  -2  -3 43.6717 11.5728   5
   4  -2  -3 63.2595 10.9303   7
  -4  -2   3 56.7542 11.6870   5
  -4  -2   3 51.5957 11.0211   8
  -4   2   3 84.8248 12.7542   5
  -4   2   3 74.7791 11.8474   8
  -4   2   3 46.0331 11.8508   6
   4   2  -3 73.5511 12.2576   5
   4   2  -3 70.3745 10.9386   7
   4   2  -3 59.8264 11.5875   5
  -3  -2   3 32.0242 10.7557   3
   3  -2  -3 23.2127 6.22761   5
   3  -2  -3 56.2748 25.3363   2
   3  -2  -3 38.0213 19.7720   1
  -3  -2   3 25.0319 15.3234   4
  -3  -2   3 24.9793 24.5759   4
   3  -2  -3 46.1444 18.7782   2
   3  -2  -3 61.1599 27.2091   4
  -3  -2   3 50.7296 17.9046   1
   3  -2  -3 23.6775 17.0747   4
  -3  -2   3 38.8848 7.19583   6
   3  -2  -3 33.4255 5.70949   7
   3   2  -3 27.3389 6.19175   5
  -3   2   3 54.4665 23.2738   4
   3   2  -3 17.7847 9.75627   3
  -3   2   3 29.7216 6.16695   8
  -3   2   3 36.9447 6.88560   5
  -3   2   3 23.3271 10.3000   3
   3   2  -3 63.5567 18.4900   2
   3   2  -3 40.1409 17.1145   1
  -3   2   3 27.6360 16.2043   1
  -3   2   3 46.3949 7.94741   6
   3   2  -3 3.22413 10.3469   4
   3   2  -3 43.6804 14.8045   2
   3   2  -3 29.0877 6.23852   5
   3   2  -3 34.6612 5.70799   7
   3   2  -3 20.5135 12.5867   4
  -3   2   3 55.8739 24.4793   4
  -2  -2   3 164.443 34.2877   1
  -2  -2   3 162.428 25.6905   7
   2  -2  -3 146.114 26.1184   5
  -2  -2   3 140.252 33.4447   2
  -2  -2   3 149.494 29.0144   3
   2  -2  -3 160.495 38.7088   2
   2  -2  -3 147.605 35.5208   2
   2  -2  -3 175.592 43.5166   1
  -2  -2   3 144.625 25.8047   8
  -2  -2   3 131.497 33.7584   4
  -2  -2   3 167.756 36.1088   4
  -2  -2   3 155.294 26.2354   6
   2  -2  -3 160.166 39.4092   4
   2  -2  -3 151.410 42.2188   4
  -2   2   3 174.341 43.0366   4
   2   2  -3 171.555 26.0016   5
  -2   2   3 89.6848 34.8971   2
   2   2  -3 212.901 29.9115   3
   2   2  -3 105.466 30.6120   4
  -2   2   3 138.197 25.9207   8
  -2   2   3 144.981 26.4105   6
  -2   2   3 145.211 39.6228   4
   2   2  -3 116.522 32.7728   1
   2   2  -3 188.887 33.0436   2
  -2   2   3 161.841 40.0611   1
   2   2  -3 149.018 32.3913   2
  -2   2   3 210.805 32.1085   3
   2   2  -3 128.428 25.8580   5
  -2   2   3 161.194 25.7372   7
   2   2  -3 161.010 32.1980   4
  -1  -2   3 427.939 83.4224   2
  -1  -2   3 485.259 81.0897   8
  -1  -2   3 486.093 83.7482   4
   1  -2  -3 446.250 81.3186   5
   1  -2  -3 519.879 88.7990   2
  -1  -2   3 500.909 81.3106   6
   1  -2  -3 526.366 89.6072   1
   1  -2  -3 482.181 81.2416   8
   1  -2  -3 446.051 87.5298   4
   1  -2  -3 388.678 90.2473   4
  -1   2   3 435.986 90.5946   2
   1   2  -3 560.508 82.9941   3
  -1   2   3 497.175 81.2256   8
  -1   2   3 485.663 87.9684   4
   1   2  -3 464.273 84.4226   4
  -1   2   3 582.510 89.8606   1
   1   2  -3 475.717 81.1148   5
   1   2  -3 506.831 84.4510   1
   1   2  -3 508.038 83.1941   2
  -1   2   3 479.192 81.4377   6
   1   2  -3 452.562 81.1160   8
   0  -2   3 693.250 124.983   4
   0  -2   3 710.349 121.423   5
   0  -2   3 659.430 124.081   3
   0  -2  -3 707.952 125.463   4
   0  -2  -3 702.060 121.385   8
   0  -2  -3 760.386 121.461   6
   0  -2  -3 705.434 121.362   7
   0  -2  -3 766.931 125.357   2
   0  -2  -3 765.000 126.746   1
   0  -2  -3 716.060 125.506   3
   0  -2   3 711.226 123.867   2
   0   2   3 729.067 121.481   6
   0   2  -3 725.107 121.384   7
   0   2   3 686.377 121.369   7
   0   2  -3 913.170 145.571   4
   0   2  -3 695.879 125.484   1
   0   2  -3 701.828 121.404   8
   0   2  -3 640.288 125.312   3
   0   2   3 718.634 123.988   3
   0   2   3 704.061 126.409   1
   0   2  -3 753.823 121.460   5
   0   2  -3 735.657 124.075   2
   0   2   3 749.080 121.462   5
   0   2   3 774.078 125.632   2
  -1  -2  -3 76.3298 19.1374   1
   1  -2   3 59.3045 10.7558   7
  -1  -2  -3 68.6600 18.0937   3
   1  -2   3 69.5680 11.0807   8
   1  -2   3 66.7119 17.4650   2
  -1  -2  -3 91.7877 20.0652   4
   1  -2   3 76.3639 21.5346   4
  -1  -2  -3 65.9052 10.8648   5
   1  -2   3 72.0705 19.0401   3
   1  -2   3 59.9625 19.0933   1
   1   2   3 55.5668 10.7318   7
   1   2   3 72.6599 17.1082   4
   1   2   3 50.8037 10.7518   8
  -1   2  -3 56.2910 20.8019   4
  -1   2  -3 51.7608 19.8751   1
  -1   2  -3 62.4846 10.9333   8
  -1   2  -3 55.9108 11.2711   6
  -1   2  -3 69.0185 19.3369   2
  -1   2  -3 83.5171 19.3204   3
   1   2   3 74.1453 17.5658   2
   1   2   3 79.3002 18.6038   1
  -1   2  -3 63.8608 11.2586   5
   1   2   3 97.3255 20.8256   3
   1   2   3 73.5425 10.9561   5
   2  -2   3 33.6285 7.77420   8
   2  -2   3 16.0364 13.0254   3
   2  -2   3 56.3349 7.80909   7
  -2  -2  -3 41.0513 16.7547   4
   2  -2   3 44.3644 17.8178   1
  -2  -2  -3 37.0264 13.7958   3
   2  -2   3 42.7703 19.4829   4
  -2  -2  -3 46.9574 7.93416   5
  -2  -2  -3 40.5669 17.6523   1
   2  -2   3 34.6103 14.9780   2
  -2  -2  -3 50.8150 8.68600   6
   2   2   3 31.8561 12.3021   2
  -2   2  -3 35.1336 14.5518   3
   2   2   3 39.1518 7.69012   8
   2   2   3 47.2802 7.72848   5
   2   2   3 93.3171 21.9870   3
   2   2   3 14.0268 12.5922   1
   2   2   3 46.1972 7.57777   7
  -2   2  -3 30.0846 8.00451   5
   2   2   3 26.7016 13.3813   4
  -2   2  -3 46.5459 8.92959   6
  -2   2  -3 76.6764 26.4939   4
  -2   2  -3 13.0607 14.7992   1
  -2   2  -3 78.4091 22.3974   2
   3  -2   3 48.1530 9.10805   7
  -3  -2  -3 67.7863 10.8081   6
   3  -2   3 59.6047 10.1399   8
  -3  -2  -3 45.1668 9.58788   5
  -3   2  -3 55.5597 10.7732   6
   3   2   3 47.5234 9.48181   8
  -3   2  -3 42.8115 9.85478   5
   3   2   3 58.1335 9.21769   7
   3   2   3 41.8544 9.23176   5
   4  -2   3 14.9081 4.85045   8
  -4  -2  -3 8.07152 4.48059   6
  -4  -2  -3 18.4848 4.74774   5
   4  -2   3 11.9111 3.39575   7
  -4   2  -3 7.75619 4.61835   5
   4   2   3 10.1646 3.22848   7
  -4   2  -3 11.1121 4.76831   6
   5  -2   3 162.328 29.6537   5
   5  -2   3 141.959 29.1283   8
  -5  -2  -3 151.261 29.2162   5
  -5  -2  -3 165.380 29.3807   6
   5   2   3 190.072 29.5321   5
  -5   2  -3 174.395 30.1086   5
   5   2   3 185.132 29.2211   8
  -5   2  -3 135.371 29.4377   6
   5   2   3 155.233 28.1404   7
  -6  -2  -3 14.5349 7.11598   6
   6  -2   3 -1.7149 3.12052   7
   6  -2   3 9.85209 6.42224   8
   6  -2   3 -6.8315 7.13729   5
   6   2   3 -2.2070 3.28573   7
   6   2   3 -2.4702 4.80529   8
  -6   2  -3 1.60727 6.03616   6
   6   2   3 5.92145 7.34932   5
  -7  -3   3 -0.1874 6.35891   6
   7  -3  -3 16.0267 8.98517   5
  -7   3   3 14.1005 8.40872   6
   6  -3  -3 10.6785 7.52973   5
  -6  -3   3 12.3407 5.85930   6
   6   3  -3 22.4093 5.73303   7
   6   3  -3 27.6982 6.26414   5
  -6   3   3 7.70262 5.87341   6
   5  -3  -3 16.9648 5.74279   5
  -5  -3   3 1.93488 3.58541   5
  -5  -3   3 9.74778 4.26583   6
   5  -3  -3 7.16100 2.78425   7
  -5   3   3 14.2063 5.01245   6
   5   3  -3 8.56429 2.75398   7
  -5   3   3 7.77988 3.93546   8
   5   3  -3 7.49828 4.92736   5
  -4  -3   3 17.4553 4.89920   6
  -4  -3   3 25.1114 4.67859   5
  -4  -3   3 12.2598 3.68864   8
   4  -3  -3 17.2299 5.04885   5
   4  -3  -3 16.0617 3.60499   7
  -4   3   3 11.5331 5.08839   6
   4   3  -3 20.4230 4.93965   5
   4   3  -3 14.5026 4.07021   5
   4   3  -3 16.8392 3.61952   7
  -4   3   3 18.4654 4.57377   8
  -4   3   3 23.0597 5.39347   5
   3  -3  -3 230.024 48.6481   5
  -3  -3   3 253.809 48.2930   8
  -3  -3   3 281.380 48.5373   5
  -3  -3   3 341.507 49.0675   6
   3   3  -3 278.287 48.4280   5
  -3   3   3 303.418 48.9487   5
   3   3  -3 290.135 48.4504   5
   3   3  -3 307.241 48.2557   7
  -3   3   3 318.601 49.4177   6
  -3   3   3 292.836 48.6283   8
   2  -3  -3 58.4251 22.3128   2
  -2  -3   3 28.9034 11.7575   2
  -2  -3   3 27.6948 11.8491   1
  -2  -3   3 37.1104 6.78544   6
  -2  -3   3 33.0581 10.1301   3
   2  -3  -3 30.0030 6.38929   5
   2  -3  -3 23.2393 14.5396   2
  -2  -3   3 32.0752 5.88499   7
   2  -3  -3 62.1555 22.4763   1
   2  -3  -3 45.5927 17.2117   4
   2  -3  -3 42.0062 26.0722   4
  -2  -3   3 32.1022 5.92805   8
  -2  -3   3 13.9522 10.8663   4
   2   3  -3 26.1136 9.41424   4
  -2   3   3 57.0804 13.1577   3
   2   3  -3 31.2884 12.1203   3
  -2   3   3 39.8172 6.00291   7
  -2   3   3 30.5935 16.4117   1
   2   3  -3 37.6817 9.08934   4
   2   3  -3 29.0816 6.02682   5
  -2   3   3 48.7837 22.5404   2
  -2   3   3 26.2945 6.26745   8
  -2   3   3 53.3714 19.8276   4
  -2   3   3 30.9079 18.1422   4
   2   3  -3 56.0491 11.0880   2
   2   3  -3 37.9151 5.91329   7
  -2   3   3 29.5335 6.98976   6
   2   3  -3 44.3844 10.4183   2
   2   3  -3 46.1728 13.1164   1
   1  -3  -3 -7.6567 5.85448   1
  -1  -3   3 2.94686 3.73931   4
  -1  -3   3 -1.5954 3.80117   1
   1  -3  -3 2.68011 1.98232   5
  -1  -3   3 -1.1747 1.29874   6
   1  -3  -3 0.33009 1.03796   8
  -1  -3   3 0.65772 0.77749   8
   1  -3  -3 0.67814 7.47713   4
  -1  -3   3 -2.6331 2.18612   2
   1  -3  -3 -2.0321 9.75086   2
  -1  -3   3 0.64924 0.86028   5
   1  -3  -3 7.45576 9.83994   4
   1   3  -3 0.69056 1.73611   6
   1   3  -3 -2.6317 4.03974   3
   1   3  -3 -4.6578 3.40600   1
  -1   3   3 5.68050 9.37859   1
   1   3  -3 0.04614 0.53697   8
   1   3  -3 0.22203 0.77903   5
  -1   3   3 -4.7675 7.78444   2
   1   3  -3 5.92281 2.88281   2
  -1   3   3 -3.5246 5.87214   4
  -1   3   3 -2.6478 1.84261   6
  -1   3   3 2.10310 1.24029   8
   0  -3  -3 98.9935 20.2881   3
   0  -3   3 77.7572 15.2362   7
   0  -3   3 118.816 20.9965   2
   0  -3  -3 93.5664 15.4295   5
   0  -3  -3 96.8346 15.2567   8
   0  -3  -3 124.565 23.4423   2
   0  -3   3 100.202 22.5934   4
   0  -3  -3 89.2124 23.3821   1
   0  -3  -3 106.694 15.4074   6
   0  -3  -3 163.321 29.1273   4
   0  -3   3 88.3896 15.3414   5
   0  -3  -3 90.6614 15.2442   7
   0   3  -3 82.1218 15.2701   8
   0   3  -3 89.5924 15.3928   5
   0   3   3 104.327 22.9405   2
   0   3  -3 74.7323 15.2188   7
   0   3  -3 77.6284 20.6493   1
   0   3   3 108.440 21.2643   3
   0   3   3 98.7788 26.1689   4
   0   3  -3 93.4291 20.2423   2
   0   3   3 95.0331 15.3626   6
   0   3   3 90.3412 15.4436   5
   0   3  -3 87.9104 19.9497   3
   0   3   3 92.2502 15.2600   8
   0   3  -3 141.269 27.2663   4
   0   3   3 84.3650 15.2406   7
  -1  -3  -3 242.956 35.5884   5
  -1  -3  -3 235.088 43.3663   3
  -1  -3  -3 300.829 45.5634   4
  -1  -3  -3 205.898 43.8875   1
   1  -3   3 218.929 48.4328   4
   1  -3   3 225.290 43.8795   3
   1  -3   3 200.639 35.5660   7
   1  -3   3 207.643 35.7691   8
   1  -3   3 240.765 48.3171   1
   1  -3   3 200.765 42.7719   2
  -1   3  -3 208.368 46.7770   1
  -1   3  -3 211.535 35.7187   8
  -1   3  -3 205.778 35.9152   6
   1   3   3 189.744 35.5304   7
  -1   3  -3 264.083 45.8858   3
   1   3   3 262.188 43.7571   4
   1   3   3 215.547 45.1534   1
   1   3   3 216.988 42.3091   2
   1   3   3 184.650 35.6307   5
   1   3   3 197.861 35.5331   8
  -1   3  -3 307.936 54.6782   4
  -1   3  -3 247.690 45.3738   2
   1   3   3 269.884 45.6437   3
  -1   3  -3 221.831 35.8736   5
  -2  -3  -3 252.642 35.3353   6
   2  -3   3 211.883 35.1384   8
   2  -3   3 131.058 41.7341   2
   2  -3   3 217.085 49.9264   1
  -2  -3  -3 203.638 34.8695   5
  -2  -3  -3 244.148 48.2990   1
   2  -3   3 208.173 34.7914   7
   2  -3   3 197.890 47.0316   3
   2  -3   3 140.702 47.0889   4
  -2  -3  -3 229.680 44.1940   3
  -2  -3  -3 204.362 45.6436   4
   2   3   3 129.433 40.5933   4
  -2   3  -3 191.792 44.1269   3
   2   3   3 131.144 41.8378   1
   2   3   3 207.838 34.8123   5
   2   3   3 176.858 43.7399   3
   2   3   3 244.902 43.9968   2
  -2   3  -3 206.842 35.2821   5
  -2   3  -3 277.488 57.6965   4
  -2   3  -3 215.438 35.4450   6
  -2   3  -3 183.057 50.1232   1
  -2   3  -3 197.369 47.1997   2
   2   3   3 192.396 34.7185   7
   2   3   3 200.743 34.8178   8
  -3  -3  -3 27.6893 5.70068   5
  -3  -3  -3 30.0824 6.53172   6
   3  -3   3 38.5301 6.40327   8
   3  -3   3 23.2426 5.06784   7
   3   3   3 19.8873 4.96892   5
   3   3   3 31.5577 5.11215   7
  -3   3  -3 38.1777 7.25183   6
   3   3   3 16.7376 5.09055   8
  -4  -3  -3 0.11896 3.11263   6
   4  -3   3 -0.4883 3.45587   8
  -4  -3  -3 1.06161 3.28367   5
   4  -3   3 3.05391 2.22969   7
  -4   3  -3 2.19893 3.65946   5
   4   3   3 3.05016 2.53627   5
   4   3   3 -1.0692 3.09147   8
   4   3   3 0.07576 2.04631   7
   5  -3   3 266.720 47.7020   7
   5  -3   3 324.319 48.7923   8
  -5  -3  -3 269.415 48.4297   5
  -5  -3  -3 265.066 48.2689   6
   5  -3   3 278.163 48.6345   5
  -5   3  -3 220.347 48.3406   6
   5   3   3 289.937 48.3669   5
  -5   3  -3 268.403 48.7876   5
   5   3   3 338.094 48.6559   8
   6  -3   3 29.9138 8.36804   5
  -6  -3  -3 12.8642 6.46034   6
   6  -3   3 16.5042 6.83053   8
   6  -3   3 5.50377 3.85888   7
   6   3   3 16.4782 7.78112   5
  -6   3  -3 18.2190 7.21731   5
  -6   3  -3 4.99811 6.24590   6
   6   3   3 8.77332 5.67978   8
   6   3   3 8.10790 4.09667   7
   6  -4  -3 2.73277 6.99900   5
  -6  -4   3 -1.2358 4.44188   6
   6   4  -3 0.77527 3.99709   7
   6   4  -3 -3.0978 4.07070   5
  -6   4   3 1.11848 5.45967   6
  -5  -4   3 8.54111 3.99278   5
   5  -4  -3 12.5443 5.47377   5
  -5  -4   3 4.96631 4.03550   6
  -5   4   3 18.0376 4.07943   8
   5   4  -3 3.39810 3.99348   5
  -5   4   3 7.40456 4.73633   6
   5   4  -3 7.25287 2.79509   7
   5   4  -3 8.53278 3.35168   5
  -4  -4   3 6.74597 3.88210   6
  -4  -4   3 15.6379 3.97527   5
   4   4  -3 8.66636 3.44625   5
  -4   4   3 19.7857 4.52214   8
  -4   4   3 18.7527 5.11231   5
   4   4  -3 11.7264 3.95477   5
   4   4  -3 23.0563 3.53429   7
  -4   4   3 33.0411 8.68261   6
  -3  -4   3 182.843 28.7944   6
   3  -4  -3 172.386 28.8336   5
  -3   4   3 163.169 28.4606   8
  -3   4   3 215.127 29.5870   6
   3   4  -3 171.255 28.0511   7
   3   4  -3 145.467 28.0684   5
   3   4  -3 159.573 28.0980   5
   2  -4  -3 331.662 58.5100   2
  -2  -4   3 189.600 42.4839   4
   2  -4  -3 239.022 53.5881   4
   2  -4  -3 215.414 48.8589   2
  -2  -4   3 191.602 41.4582   3
   2  -4  -3 374.423 75.9485   4
   2  -4  -3 201.649 37.4074   5
  -2  -4   3 246.339 37.4601   6
   2  -4  -3 270.691 57.8144   1
  -2  -4   3 209.697 37.0472   8
  -2  -4   3 185.294 41.8823   2
  -2   4   3 151.674 50.1278   2
   2   4  -3 220.243 36.9185   5
  -2   4   3 217.159 56.0596   4
  -2   4   3 182.624 52.5439   4
   2   4  -3 227.211 37.0299   7
   2   4  -3 256.775 43.1731   3
   2   4  -3 190.189 41.7360   1
  -2   4   3 292.133 58.1309   1
  -2   4   3 214.083 37.2565   8
  -2   4   3 247.510 44.5357   3
  -2   4   3 225.089 37.7764   6
   1  -4  -3 1137.59 212.355   4
   1  -4  -3 1111.29 203.146   5
  -1  -4   3 1134.41 204.111   2
   1  -4  -3 1086.37 210.811   2
   1  -4  -3 1297.31 203.104   8
  -1  -4   3 1206.94 204.482   4
  -1  -4   3 1205.40 204.815   1
   1  -4  -3 1283.21 211.937   4
  -1  -4   3 1271.92 203.020   6
  -1  -4   3 1144.44 202.854   5
   1  -4  -3 1172.42 212.013   1
  -1  -4   3 1173.30 202.853   8
  -1   4   3 1219.45 203.058   8
  -1   4   3 1199.63 217.600   1
   1   4  -3 1292.96 203.078   6
  -1   4   3 1196.01 212.223   2
   1   4  -3 1234.20 204.780   1
  -1   4   3 1177.76 203.233   6
  -1   4   3 1450.56 214.593   4
   1   4  -3 1172.48 202.840   8
   0  -4  -3 144.815 33.9374   1
   0  -4   3 151.917 31.7094   2
   0  -4  -3 166.197 26.6353   6
   0  -4  -3 162.750 26.6901   5
   0  -4  -3 178.094 39.4433   4
   0  -4  -3 212.780 38.4306   2
   0  -4  -3 141.767 31.8236   3
   0  -4   3 179.001 35.9916   4
   0   4   3 162.962 32.6737   3
   0   4   3 136.860 26.5076   7
   0   4   3 168.862 36.7594   4
   0   4  -3 239.261 40.5294   4
   0   4  -3 205.517 35.4058   3
   0   4  -3 148.330 26.5836   8
   0   4   3 213.597 38.0055   2
   0   4   3 160.022 26.6008   6
   0   4  -3 197.851 34.0346   2
   0   4  -3 163.714 26.7116   5
   0   4   3 160.201 35.9786   1
   0   4  -3 154.411 34.2344   1
   0   4   3 146.592 26.5260   8
   0   4   3 163.021 26.7374   5
  -1  -4  -3 351.522 63.8653   3
   1  -4   3 337.255 70.3853   4
   1  -4   3 335.334 56.0315   8
  -1  -4  -3 347.470 60.5826   4
  -1  -4  -3 313.033 63.5547   1
  -1  -4  -3 337.750 55.7996   5
   1  -4   3 382.264 71.7684   1
   1  -4   3 322.526 55.8307   7
   1  -4   3 330.577 64.4506   2
   1  -4   3 406.474 63.0996   3
   1   4   3 325.596 64.2845   1
   1   4   3 363.395 61.4057   4
  -1   4  -3 525.931 71.7915   3
   1   4   3 333.705 55.8436   5
  -1   4  -3 325.201 56.2359   6
   1   4   3 289.321 55.7778   7
   1   4   3 316.979 55.7736   8
  -1   4  -3 449.466 76.6865   4
  -1   4  -3 326.947 56.0068   8
   1   4   3 352.865 64.2109   3
  -1   4  -3 288.296 67.4523   1
  -1   4  -3 351.486 56.1839   5
  -1   4  -3 316.260 65.7199   2
   1   4   3 382.971 60.5523   2
  -2  -4  -3 59.1329 10.3661   6
   2  -4   3 64.6327 25.4982   1
  -2  -4  -3 31.6423 14.4413   3
  -2  -4  -3 49.8205 9.84204   5
   2  -4   3 47.1175 18.7454   3
  -2  -4  -3 63.0669 17.2532   2
   2  -4   3 61.5398 10.3393   8
  -2  -4  -3 75.6316 20.8030   1
  -2  -4  -3 78.4591 21.4114   4
   2  -4   3 52.6264 9.69019   7
   2  -4   3 33.1736 16.8649   2
   2  -4   3 82.4450 28.5241   4
  -2   4  -3 88.8396 22.5555   3
   2   4   3 59.0248 9.74698   7
   2   4   3 45.8572 16.5462   4
   2   4   3 64.8557 20.0471   1
   2   4   3 47.7104 15.6498   2
  -2   4  -3 72.4386 26.4151   1
  -2   4  -3 58.4223 10.6359   5
   2   4   3 50.7025 9.60749   5
  -2   4  -3 14.4653 17.5920   4
  -2   4  -3 94.1542 27.8644   2
   2   4   3 51.5534 17.9417   3
  -3  -4  -3 261.557 36.0461   6
  -3  -4  -3 185.783 35.3756   5
   3  -4   3 177.828 35.6318   8
   3  -4   3 208.726 35.2159   7
  -3   4  -3 198.599 36.1705   6
   3   4   3 208.162 35.3997   8
   3   4   3 217.589 35.1769   7
  -3   4  -3 201.313 35.9016   5
  -4  -4  -3 10.6062 4.04901   5
   4  -4   3 8.09932 4.31732   8
  -4  -4  -3 11.6699 4.18032   6
   4  -4   3 3.35154 2.73657   7
   4  -4   3 14.5771 4.95715   5
   4   4   3 8.22697 3.77863   8
  -4   4  -3 3.99339 4.32093   6
   4   4   3 13.2168 3.23635   7
   4   4   3 12.3721 3.37170   5
  -4   4  -3 5.67877 4.58808   5
   5  -4   3 78.3426 15.1004   5
   5  -4   3 80.8514 14.6556   8
  -5  -4  -3 53.1413 13.9410   5
   5  -4   3 74.6857 13.1879   7
  -5  -4  -3 52.4911 13.7584   6
   5   4   3 90.0855 14.4064   5
  -5   4  -3 76.5319 15.1100   5
   5   4   3 83.1655 14.2499   8
   5   4   3 54.7504 13.6009   7
  -5   4  -3 70.0435 14.5391   6
   6  -4   3 50.9135 11.5651   8
  -6  -4  -3 49.8943 11.5147   6
   6  -4   3 44.1511 9.64856   7
   6  -4   3 42.1437 12.3390   5
  -6   4  -3 46.3307 11.8830   5
   6   4   3 39.7314 10.6948   8
  -6   4  -3 48.5334 12.0107   6
   6   4   3 65.3597 11.7144   5
   6   4   3 45.1648 9.49399   7
  -6  -5   3 8.05109 5.44660   6
   6  -5  -3 19.4866 7.88991   5
  -6   5   3 12.1460 6.00096   6
   6   5  -3 3.97658 5.14050   5
   5  -5  -3 0.52544 4.78240   5
  -5  -5   3 2.28896 3.51448   6
   5   5  -3 4.95639 2.39007   7
  -5   5   3 4.95649 3.42957   8
   5   5  -3 -0.8461 2.96515   5
  -5   5   3 8.18093 4.99932   6
   5   5  -3 2.02392 2.26833   5
  -4  -5   3 -1.6825 2.44006   6
   4  -5  -3 0.94407 3.56393   5
  -4  -5   3 0.40659 2.14056   5
  -4   5   3 -2.1130 2.44820   8
   4   5  -3 0.68859 1.56214   7
   4   5  -3 2.59280 2.14297   5
  -4   5   3 4.95605 3.66959   6
   3  -5  -3 45.7884 9.62981   5
   3   5  -3 51.2790 8.59725   7
  -3   5   3 74.9883 11.3817   6
  -3   5   3 65.1505 9.65991   8
   3   5  -3 44.3552 8.31133   5
  -2  -5   3 94.9527 21.5814   4
   2  -5  -3 75.1499 27.2090   2
  -2  -5   3 87.6329 22.6555   4
   2  -5  -3 80.2364 17.9720   5
   2  -5  -3 115.485 35.9398   1
   2  -5  -3 118.434 34.3047   2
   2  -5  -3 96.5675 32.4618   4
  -2  -5   3 104.868 17.6800   6
   2  -5  -3 115.580 39.9949   4
  -2   5   3 103.321 17.5813   8
  -2   5   3 192.043 44.3032   2
  -2   5   3 89.1680 32.2474   1
   2   5  -3 101.271 17.2899   7
   2   5  -3 107.886 20.7523   1
  -2   5   3 123.104 26.4215   3
  -2   5   3 165.056 64.8583   4
   2   5  -3 105.701 20.3414   1
   2   5  -3 169.542 26.9713   3
   1  -5  -3 2.81842 8.87766   1
   1  -5  -3 0.64532 2.15031   5
   1  -5  -3 5.43009 10.0521   4
  -1  -5   3 0.39151 3.21402   1
  -1  -5   3 -1.6255 2.46448   2
  -1  -5   3 -0.0131 0.83877   5
   1  -5  -3 27.9400 14.9547   2
  -1  -5   3 -0.1837 0.76541   8
   1  -5  -3 23.2925 15.6073   4
  -1  -5   3 2.39245 1.35989   6
  -1  -5   3 0.05194 4.90464   4
  -1   5   3 0.22543 1.31145   8
  -1   5   3 8.84901 10.0847   1
  -1   5   3 19.3602 13.3848   4
   1   5  -3 2.59327 0.55646   8
   1   5  -3 -4.7122 3.51242   1
   1   5  -3 2.53121 1.63138   6
  -1   5   3 3.89666 2.15126   6
  -1   5   3 2.31399 10.0990   2
   0  -5  -3 1.03540 6.66982   4
   0  -5  -3 18.8002 4.09338   6
   0  -5  -3 15.2381 10.7377   1
   0  -5   3 18.3414 9.54631   1
   0  -5   3 17.5802 11.7321   4
   0  -5  -3 31.3449 11.5178   3
   0  -5  -3 18.2335 12.1768   2
   0  -5  -3 23.2877 4.55262   5
   0  -5   3 25.2363 9.89070   2
   0   5   3 14.4615 11.2780   4
   0   5  -3 22.1813 4.08185   8
   0   5   3 30.6725 13.8980   2
   0   5  -3 27.8985 11.6679   1
   0   5  -3 21.5877 4.35181   5
   0   5   3 22.8893 3.94708   7
   0   5   3 12.1514 8.98794   3
   0   5   3 19.5492 4.44177   5
   0   5   3 23.4967 4.07970   6
   0   5   3 19.3371 3.89530   8
   0   5  -3 46.4844 16.5559   4
   0   5  -3 39.5622 12.3447   2
   1  -5   3 144.528 22.4955   8
   1  -5   3 155.621 39.4995   4
  -1  -5  -3 174.952 31.5615   4
   1  -5   3 166.512 36.9410   1
  -1  -5  -3 109.606 28.6769   3
   1  -5   3 110.237 31.6409   2
  -1  -5  -3 148.260 22.1707   5
  -1  -5  -3 126.878 30.3203   1
   1  -5   3 131.521 22.1589   7
   1  -5   3 186.540 34.6765   3
   1   5   3 119.412 22.0282   8
  -1   5  -3 127.404 35.2094   1
   1   5   3 145.837 31.1303   4
  -1   5  -3 226.310 39.5777   2
   1   5   3 117.793 22.1160   7
   1   5   3 117.377 22.1444   5
   1   5   3 136.398 30.1333   2
  -1   5  -3 181.691 44.1690   4
  -1   5  -3 116.616 22.5894   6
  -1   5  -3 162.318 34.2401   3
  -1   5  -3 138.052 22.4134   8
   1   5   3 135.664 30.8105   3
  -1   5  -3 125.280 22.5434   5
   1   5   3 170.882 35.9377   1
  -2  -5  -3 180.375 37.3037   3
  -2  -5  -3 148.404 32.6469   2
  -2  -5  -3 161.532 26.1941   5
  -2  -5  -3 171.078 26.5983   6
   2  -5   3 242.328 49.8008   1
  -2  -5  -3 194.774 38.9001   4
   2  -5   3 156.079 26.6367   8
   2  -5   3 167.663 41.7817   2
   2  -5   3 233.684 43.3608   3
   2  -5   3 199.337 48.4250   4
  -2  -5  -3 190.213 38.3351   1
  -2   5  -3 165.901 43.7780   1
   2   5   3 174.543 34.6890   2
   2   5   3 157.794 26.1196   5
  -2   5  -3 150.315 26.9068   6
   2   5   3 219.248 39.6084   3
  -2   5  -3 150.861 37.2674   3
   2   5   3 123.419 32.6408   4
  -2   5  -3 139.073 38.4947   2
  -2   5  -3 149.554 26.8203   5
   2   5   3 133.839 26.1209   8
  -2   5  -3 77.1829 38.8680   4
   2   5   3 194.245 38.7529   1
   2   5   3 140.768 26.1162   7
  -3  -5  -3 244.127 40.2629   6
  -3  -5  -3 237.942 39.5140   5
   3  -5   3 240.923 39.3916   7
   3  -5   3 228.922 39.9047   8
  -3   5  -3 262.643 40.5518   6
   3   5   3 214.067 39.2283   5
  -3   5  -3 229.429 40.0975   5
   3   5   3 221.932 39.2747   7
   3   5   3 227.156 39.4591   8
  -4  -5  -3 32.8483 6.56264   5
   4  -5   3 26.0510 5.76774   7
   4  -5   3 23.8207 6.89171   8
   4  -5   3 34.3750 7.53731   5
  -4  -5  -3 20.7970 6.15769   6
  -4   5  -3 21.8559 7.09326   6
   4   5   3 32.5122 5.81499   7
  -4   5  -3 35.6542 7.77972   5
   4   5   3 25.7624 6.36317   8
  -5  -5  -3 1.77593 3.99323   6
   5  -5   3 -1.2488 5.63131   5
   5  -5   3 1.53015 3.03712   7
   5  -5   3 3.25190 4.34128   8
  -5  -5  -3 -3.4863 4.22318   5
  -5   5  -3 8.24953 5.76497   5
   5   5   3 -11.100 4.36095   5
  -5   5  -3 -2.6860 4.30073   6
   5   5   3 2.94162 4.19418   8
   5   5   3 -0.4206 2.52532   7
   6  -5   3 3.53335 3.52195   7
  -6  -5  -3 4.21566 5.36846   6
   6  -5   3 -1.5794 7.30971   5
   6   5   3 7.12002 6.27224   5
  -6   5  -3 9.35861 7.07093   5
  -6   5  -3 2.71709 6.48864   6
   6   5   3 -0.7822 3.19827   7
   6   5   3 2.03750 5.12310   8
  -6  -6   3 -5.1147 4.45936   6
   6  -6  -3 19.4491 7.66513   5
  -6   6   3 0.52100 4.69457   6
   5  -6  -3 8.21878 5.53165   5
  -5  -6   3 25.3625 5.25739   6
   5   6  -3 14.6709 3.21025   7
   5   6  -3 8.73639 2.10017   5
  -5   6   3 9.28032 5.22823   6
  -5   6   3 5.58232 4.00669   8
  -4  -6   3 78.7674 17.6964   6
   4  -6  -3 101.765 18.5416   5
  -4   6   3 121.888 18.0859   8
  -4   6   3 100.830 18.8278   6
  -3  -6   3 5.90325 2.87196   6
  -3  -6   3 3.82620 1.78451   5
   3  -6  -3 2.21495 3.31535   5
  -3   6   3 9.06599 4.20770   6
   3   6  -3 5.41108 1.72633   7
  -3   6   3 10.1856 2.88211   8
   2  -6  -3 26.3478 14.8015   4
   2  -6  -3 36.7899 16.6325   2
  -2  -6   3 15.4384 3.45192   6
   2  -6  -3 17.1733 14.9900   2
   2  -6  -3 48.6174 27.7481   4
   2  -6  -3 15.1244 3.96603   5
   2  -6  -3 9.15544 12.5601   1
   2   6  -3 15.9107 2.99162   7
  -2   6   3 13.0809 10.2083   3
  -2   6   3 39.3421 21.9466   2
  -2   6   3 11.4185 3.26067   8
  -2   6   3 9.51054 15.7747   1
   2   6  -3 32.6505 10.9588   3
  -2   6   3 -3.8504 8.26284   4
  -2   6   3 15.1126 4.54387   6
   1  -6  -3 712.208 127.577   4
  -1  -6   3 731.010 117.206   6
  -1  -6   3 676.319 118.850   2
   1  -6  -3 735.183 144.853   1
   1  -6  -3 770.361 133.729   2
  -1  -6   3 709.799 120.035   4
  -1  -6   3 688.158 117.151   8
   1  -6  -3 644.079 117.494   5
  -1  -6   3 704.345 119.277   1
   1  -6  -3 724.924 134.523   4
  -1   6   3 728.116 136.145   2
  -1   6   3 638.483 117.508   6
  -1   6   3 727.831 138.696   4
   1   6  -3 677.962 117.112   8
   1   6  -3 709.305 119.838   1
   1   6  -3 719.164 117.289   6
  -1   6   3 710.694 117.394   8
  -1   6   3 881.655 139.060   1
   0  -6  -3 64.2075 9.53516   5
   0  -6  -3 52.0231 16.5062   3
   0  -6   3 46.0930 15.2423   2
   0  -6  -3 91.0163 23.7169   4
   0  -6  -3 113.234 25.5446   2
   0  -6   3 47.1477 16.9969   1
   0  -6  -3 45.1225 15.5674   1
   0  -6   3 44.8045 18.3200   4
   0  -6  -3 58.1550 9.32196   6
   0   6  -3 49.1357 9.36485   5
   0   6   3 58.3823 9.53543   5
   0   6   3 48.6677 9.05776   6
   0   6  -3 60.1744 22.3253   4
   0   6   3 49.0863 19.8329   2
   0   6   3 42.5866 8.98058   8
   0   6   3 51.5323 19.7316   4
   0   6  -3 52.4561 9.24523   8
   0   6  -3 51.6447 17.7835   1
   0   6   3 25.0600 14.7556   3
   0   6  -3 86.0867 19.2162   2
  -1  -6  -3 83.3084 20.4110   2
  -1  -6  -3 72.0269 20.5663   4
   1  -6   3 98.5550 28.9499   4
   1  -6   3 75.5764 13.3913   8
  -1  -6  -3 36.7055 18.5705   3
  -1  -6  -3 90.6825 24.2630   1
   1  -6   3 42.6536 18.7636   2
   1  -6   3 62.5845 12.9643   7
  -1  -6  -3 88.2756 13.0305   5
   1  -6   3 125.978 31.3681   1
  -1  -6  -3 70.0844 12.7874   6
  -1   6  -3 91.1088 13.9141   5
   1   6   3 64.5922 21.4580   3
  -1   6  -3 96.6849 14.0228   6
   1   6   3 80.7774 21.9504   2
  -1   6  -3 85.6363 13.6210   8
   1   6   3 71.9266 12.8423   8
  -1   6  -3 75.1233 24.9472   2
   1   6   3 69.6792 20.7975   4
  -1   6  -3 84.2393 24.0969   3
  -1   6  -3 73.3147 24.8630   1
   1   6   3 72.8397 13.1630   5
   1   6   3 74.2315 12.9740   7
  -1   6  -3 74.5575 27.6677   4
   1   6   3 75.4393 21.1347   1
   2  -6   3 79.7962 25.0332   2
  -2  -6  -3 76.9264 21.9308   4
  -2  -6  -3 61.7444 12.0188   5
   2  -6   3 69.3494 12.2860   7
  -2  -6  -3 88.4704 12.7711   6
   2  -6   3 85.6641 30.1946   3
  -2  -6  -3 90.0341 23.0084   1
  -2  -6  -3 45.9977 16.3515   2
   2  -6   3 85.2270 12.9798   8
   2  -6   3 153.806 42.3392   4
  -2  -6  -3 46.2299 23.2577   3
   2  -6   3 100.592 31.9403   1
   2   6   3 60.1281 12.0230   8
   2   6   3 70.5691 12.1060   7
  -2   6  -3 51.4499 29.3858   4
   2   6   3 169.851 31.1267   3
  -2   6  -3 83.9516 30.3774   1
  -2   6  -3 37.3400 22.9086   2
  -2   6  -3 70.0771 13.3731   6
   2   6   3 98.5336 25.6806   1
   2   6   3 68.2087 12.0918   5
   2   6   3 85.7134 20.1924   2
  -2   6  -3 64.2605 13.0497   5
   2   6   3 71.1359 19.2915   4
  -2   6  -3 119.186 29.4877   3
   3  -6   3 61.9012 7.79884   7
   3  -6   3 32.3969 7.99186   8
  -3  -6  -3 39.8271 7.97770   6
   3   6   3 42.8852 7.39837   8
  -3   6  -3 49.5089 9.44551   6
   3   6   3 29.1759 6.89192   5
  -3   6  -3 31.3361 8.18607   5
   3   6   3 35.3134 7.09219   7
  -4  -6  -3 -1.7634 2.54057   6
   4  -6   3 3.08072 3.90117   8
   4  -6   3 9.12233 4.69815   5
  -4  -6  -3 4.83650 3.33122   5
   4  -6   3 0.93153 2.40027   7
  -4   6  -3 -1.7709 3.93831   5
   4   6   3 0.97525 2.79894   8
   4   6   3 8.33687 2.69911   5
  -4   6  -3 3.02202 3.96381   6
   4   6   3 2.43677 2.11774   7
  -5  -6  -3 -2.3786 3.88784   5
   5  -6   3 7.39712 5.08298   8
   5  -6   3 -2.0767 2.44034   7
   5  -6   3 4.08098 5.98847   5
  -5  -6  -3 5.40234 4.06416   6
   5   6   3 2.61949 2.71439   7
  -5   6  -3 1.71431 4.79801   5
   5   6   3 8.51286 4.47811   8
   5   6   3 3.60930 5.14283   5
  -5   6  -3 -4.9746 3.71353   6
   6  -6   3 1.34034 7.71476   5
  -6  -6  -3 -0.0550 5.03170   6
   6  -6   3 2.50753 3.68918   7
  -6   6  -3 5.69013 7.18244   5
   6   6   3 8.37157 4.02309   7
  -6   6  -3 7.17055 6.75785   6
   6   6   3 15.5460 5.69095   8
   6   6   3 4.04293 6.30051   5
   6  -7  -3 -10.034 6.42983   5
  -6  -7   3 9.03466 4.99654   6
  -6   7   3 5.48465 5.57993   6
   5  -7  -3 37.4015 8.29925   5
  -5   7   3 25.1946 7.28211   6
  -5   7   3 21.2238 6.28417   8
   5   7  -3 25.4113 5.42422   7
  -4  -7   3 41.4687 10.2967   6
  -4  -7   3 60.6152 10.1699   5
   4  -7  -3 42.2241 11.1155   5
   4   7  -3 61.3981 9.89638   7
  -4   7   3 68.2270 11.0855   8
  -4   7   3 46.2544 11.1292   6
  -3  -7   3 4.99107 2.87938   6
   3  -7  -3 26.7812 5.02346   5
  -3   7   3 19.0297 3.93144   8
  -3   7   3 10.7197 3.94819   6
   3   7  -3 12.8878 2.71830   7
   2  -7  -3 1.65570 2.43178   5
   2  -7  -3 -8.4233 7.63194   1
   2  -7  -3 3.19409 7.92700   2
   2  -7  -3 15.2612 16.3594   2
   2  -7  -3 13.5005 17.7000   4
   2  -7  -3 31.7069 17.5303   4
  -2  -7   3 7.90633 2.11706   6
  -2   7   3 1.10808 10.3503   4
   2   7  -3 3.56563 1.37643   7
  -2   7   3 0.79644 2.76991   6
  -2   7   3 2.31266 1.89895   8
  -2   7   3 22.1261 18.5895   1
   2   7  -3 9.56227 7.94022   3
  -1  -7   3 1068.34 185.159   2
  -1  -7   3 1144.99 186.794   4
   1  -7  -3 1057.23 198.753   1
   1  -7  -3 1067.26 182.989   5
   1  -7  -3 1143.26 194.223   4
  -1  -7   3 1107.31 185.177   1
   1  -7  -3 1167.78 197.207   4
   1  -7  -3 987.410 192.941   2
   1   7  -3 1132.86 182.731   6
  -1   7   3 1107.44 195.112   4
   1   7  -3 1075.59 185.969   1
  -1   7   3 1066.88 183.009   6
   1   7  -3 1119.36 189.583   3
  -1   7   3 895.262 192.862   2
   1   7  -3 1083.93 182.608   8
  -1   7   3 1075.26 182.868   8
  -1   7   3 946.034 193.730   1
   0  -7  -3 559.905 95.5023   2
   0  -7  -3 479.508 97.4405   1
   0  -7   3 539.765 94.6277   1
   0  -7  -3 552.200 86.9374   5
   0  -7  -3 542.426 95.6990   4
   0  -7  -3 506.693 86.8012   6
   0  -7   3 695.468 106.761   4
   0  -7   3 507.903 92.0282   2
   0   7  -3 494.701 86.8408   6
   0   7  -3 483.284 86.9056   5
   0   7   3 549.195 94.1514   3
   0   7   3 528.304 101.875   2
   0   7   3 523.261 86.7921   6
   0   7  -3 558.995 103.031   4
   0   7   3 474.404 86.7576   7
   0   7   3 597.294 87.0534   5
   0   7   3 474.533 86.7496   8
   0   7  -3 504.672 86.8521   8
   0   7   3 607.031 98.2018   4
   0   7  -3 524.454 92.7197   2
   0   7  -3 453.609 96.1539   1
  -1  -7  -3 425.789 82.2930   3
   1  -7   3 549.421 88.6777   2
  -1  -7  -3 401.159 76.2285   2
  -1  -7  -3 461.891 78.4469   4
  -1  -7  -3 453.452 71.2323   5
   1  -7   3 629.311 96.1246   1
   1  -7   3 422.665 71.4922   8
   1  -7   3 454.809 91.7410   4
  -1  -7  -3 415.140 83.0441   1
  -1  -7  -3 393.717 71.0603   6
   1   7   3 386.704 81.3283   2
  -1   7  -3 428.604 71.6460   5
   1   7   3 430.041 81.3198   1
   1   7   3 399.096 80.9227   4
  -1   7  -3 444.928 71.5094   8
   1   7   3 493.648 84.0746   3
   1   7   3 370.564 71.1730   7
  -1   7  -3 412.429 83.6750   3
  -1   7  -3 499.426 96.3415   4
  -1   7  -3 412.337 71.6198   6
  -1   7  -3 545.428 90.1326   2
   1   7   3 458.206 71.3253   5
  -1   7  -3 485.443 90.4144   1
   1   7   3 395.893 71.1181   8
   2  -7   3 6.74274 9.65715   2
  -2  -7  -3 5.61024 1.99367   5
  -2  -7  -3 10.3768 2.69258   6
   2  -7   3 12.0824 12.1229   1
   2  -7   3 19.8615 16.9864   4
  -2  -7  -3 10.7234 8.71677   4
  -2  -7  -3 25.2631 9.97771   2
   2  -7   3 2.64016 2.59920   8
  -2  -7  -3 7.19167 8.02433   1
   2  -7   3 5.36911 2.04100   7
  -2  -7  -3 3.95253 7.48553   3
  -2   7  -3 12.6638 17.1786   4
   2   7   3 4.24344 7.50065   3
  -2   7  -3 39.4895 20.2518   1
   2   7   3 9.37493 8.42409   1
  -2   7  -3 7.13377 3.74553   6
   2   7   3 7.06586 2.15552   5
   2   7   3 2.91415 1.80767   7
   2   7   3 16.3672 8.32739   4
  -2   7  -3 4.27892 3.08170   5
   2   7   3 2.36412 7.04505   2
  -2   7  -3 -0.1211 7.01471   2
  -2   7  -3 10.3236 10.5085   3
   2   7   3 3.69454 1.68452   8
   3  -7   3 236.403 36.3898   7
  -3  -7  -3 212.962 36.3311   5
  -3  -7  -3 166.536 36.3077   6
   3  -7   3 230.684 37.1102   8
  -3   7  -3 206.673 36.8826   6
   3   7   3 196.001 36.1551   5
   3   7   3 212.605 36.2892   7
   3   7   3 254.545 36.4507   8
  -3   7  -3 217.380 37.3116   5
   4  -7   3 9.48258 5.45747   5
   4  -7   3 16.1066 4.15896   7
  -4  -7  -3 13.2132 4.50775   5
   4  -7   3 15.2361 5.38797   8
  -4  -7  -3 16.4893 4.49563   6
  -4   7  -3 19.3607 6.12681   5
   4   7   3 8.11652 3.67525   5
   4   7   3 22.6449 4.36392   7
   4   7   3 15.7933 4.37288   8
  -4   7  -3 14.1891 5.50975   6
   5  -7   3 6.91686 6.23841   5
  -5  -7  -3 -0.0409 4.15055   6
   5  -7   3 -5.7636 4.49423   8
  -5  -7  -3 -1.4845 5.45983   5
   5  -7   3 1.47950 2.85207   7
   5   7   3 0.86234 2.80878   7
   5   7   3 -1.6438 6.11632   5
   5   7   3 2.55675 3.99349   8
  -5   7  -3 6.82676 5.08985   5
  -5   7  -3 -1.6102 4.64963   6
  -6  -7  -3 65.3140 15.2835   6
   6  -7   3 77.8098 14.4545   7
   6  -7   3 65.1327 16.7527   5
   6   7   3 93.0638 14.5781   5
  -6   7  -3 87.7697 17.2658   6
   6   7   3 64.1136 14.1510   7
  -6   7  -3 85.8640 17.1525   5
  -6  -8   3 -2.1152 4.24985   6
   6  -8  -3 -10.517 6.25539   5
  -6   8   3 5.66924 5.98564   6
  -5  -8   3 -0.3437 3.13490   6
   5  -8  -3 1.89950 5.49338   5
   5   8  -3 1.07622 2.47914   7
  -5   8   3 3.30758 4.10885   8
  -5   8   3 0.27629 4.04415   6
  -4  -8   3 3.17086 2.70378   6
   4  -8  -3 -3.6060 3.75519   5
  -4   8   3 -2.1821 2.74569   8
  -4   8   3 1.27660 3.52326   6
   4   8  -3 2.10246 1.95594   7
  -3  -8   3 2.78982 1.84393   6
   3  -8  -3 0.52147 3.39422   5
  -3   8   3 3.03893 3.19021   6
  -3   8   3 6.13037 2.53208   8
   2  -8  -3 82.6849 30.2721   2
   2  -8  -3 14.9873 5.23470   5
   2  -8  -3 35.5602 17.5997   2
   2  -8  -3 17.8920 23.0800   4
   2  -8  -3 76.0164 28.8912   1
  -2  -8   3 27.9513 4.85070   6
   2  -8  -3 -0.1951 8.64334   4
   2   8  -3 23.3638 4.64347   7
  -2   8   3 23.8220 6.00412   6
  -2   8   3 30.6793 19.7108   1
   2   8  -3 52.6839 16.6119   3
  -2   8   3 33.6664 5.36926   8
  -2   8   3 21.6524 19.7493   4
  -1  -8   3 3.81058 5.57255   1
  -1  -8   3 0.70024 4.18992   2
   1  -8  -3 9.34688 3.13886   5
  -1  -8   3 12.4173 8.33974   4
   1  -8  -3 8.47338 11.0534   4
   1  -8  -3 7.89431 14.0184   2
   1  -8  -3 -7.5445 6.16402   1
   1   8  -3 13.4887 2.05212   8
  -1   8   3 2.79807 2.80015   6
  -1   8   3 7.56469 10.9238   2
   1   8  -3 -3.0438 6.68509   3
  -1   8   3 10.2551 2.46471   8
   1   8  -3 9.81640 1.93318   8
  -1   8   3 12.4041 12.5810   1
   1   8  -3 8.59737 2.20504   6
   1   8  -3 1.68650 5.25609   1
  -1   8   3 9.67622 11.9874   4
   0  -8  -3 1.25200 2.36489   5
   0  -8   3 -1.8500 5.70777   2
   0  -8  -3 0.95029 4.30388   1
   0  -8  -3 8.41358 11.6958   2
   0  -8  -3 -1.5962 1.73763   6
   0  -8   3 -1.1114 6.47984   1
   0  -8  -3 2.48695 7.60102   4
   0  -8   3 -3.6389 8.21676   4
   0   8  -3 11.7203 10.7152   1
   0   8   3 -0.2542 1.16120   8
   0   8   3 4.30137 7.28484   3
   0   8  -3 3.49761 1.86434   5
   0   8  -3 8.71842 11.8690   4
   0   8   3 -0.9084 2.27671   5
   0   8   3 0.67261 8.48170   2
   0   8   3 1.75871 1.41574   6
   0   8  -3 1.67154 1.80063   8
   0   8  -3 6.98232 7.19671   2
   0   8  -3 1.80952 2.03425   6
   0   8   3 1.85684 1.48285   7
   0   8   3 -2.4281 9.58005   4
  -1  -8  -3 147.651 32.5579   2
  -1  -8  -3 143.891 21.3913   5
   1  -8   3 116.968 41.9332   4
  -1  -8  -3 132.415 32.3125   1
   1  -8   3 122.946 33.3881   2
  -1  -8  -3 113.065 21.0907   6
  -1  -8  -3 156.496 34.0923   4
   1  -8   3 131.416 21.7070   8
   1  -8   3 167.566 41.0560   1
   1   8   3 109.969 21.3823   7
  -1   8  -3 126.331 21.6912   8
   1   8   3 135.472 32.1180   4
  -1   8  -3 130.121 21.8074   5
  -1   8  -3 161.429 41.7278   1
   1   8   3 139.576 21.5165   5
  -1   8  -3 151.346 37.3485   2
  -1   8  -3 231.089 44.2148   3
  -1   8  -3 171.706 47.6481   4
   1   8   3 127.770 31.5047   1
   1   8   3 114.268 31.7390   2
   1   8   3 116.459 21.1616   8
   1   8   3 131.497 32.3897   3
  -1   8  -3 109.861 21.8091   6
   2  -8   3 8.47510 3.11838   8
  -2  -8  -3 9.51451 8.94142   3
  -2  -8  -3 8.91884 2.26051   5
  -2  -8  -3 6.55054 2.73095   6
   2  -8   3 27.5413 18.3989   1
   2  -8   3 7.49525 11.8454   4
  -2  -8  -3 9.70681 7.34391   2
  -2  -8  -3 0.78060 4.86871   4
  -2  -8  -3 15.4350 9.33842   1
  -2   8  -3 24.8160 23.3964   4
   2   8   3 12.9038 7.46203   4
   2   8   3 7.46159 2.30765   7
   2   8   3 9.46313 2.68125   5
  -2   8  -3 11.4888 10.5634   3
   2   8   3 11.4248 7.85517   2
   2   8   3 15.0673 8.03620   1
   2   8   3 10.4520 11.6820   3
  -2   8  -3 5.70365 3.12400   5
  -2   8  -3 8.27330 11.6184   1
  -2   8  -3 5.39192 3.61969   6
   2   8   3 6.74854 2.02392   8
  -3  -8  -3 0.26916 2.07084   6
   3  -8   3 6.13163 3.64140   8
   3  -8   3 -1.3627 1.93364   7
   3  -8   3 3.23144 3.19807   5
  -3  -8  -3 0.21736 1.90306   5
   3   8   3 4.41196 2.28141   5
   3   8   3 3.40205 2.05871   8
   3   8   3 -2.5744 1.71313   7
  -3   8  -3 1.24899 3.03828   6
  -3   8  -3 -1.4832 2.95263   5
  -4  -8  -3 41.7344 9.51376   5
   4  -8   3 38.3705 8.53611   8
  -4  -8  -3 37.8720 7.46836   6
   4  -8   3 16.1646 7.88431   5
   4  -8   3 34.5973 7.25531   7
  -4   8  -3 31.4262 8.92713   5
   4   8   3 44.0226 7.21430   5
  -4   8  -3 29.3981 8.14881   6
   4   8   3 34.8691 7.34933   8
   4   8   3 41.5867 7.05262   7
   4   8   3 27.7601 6.56075   5
   5  -8   3 16.0291 7.84298   8
   5  -8   3 52.3449 9.93320   5
   5  -8   3 43.6891 7.09468   7
  -5  -8  -3 16.1047 7.21998   6
  -5   8  -3 30.6975 8.83069   6
   5   8   3 41.5286 7.19471   5
  -5   8  -3 32.9203 9.29745   5
   5   8   3 33.1233 7.44121   8
   5   8   3 20.4610 6.26288   7
   6  -8   3 58.3563 9.78231   7
   6  -8   3 53.0580 12.9538   5
  -6  -8  -3 45.3593 11.0769   6
  -6   8  -3 33.6784 11.5029   6
   6   8   3 40.5013 9.50855   7
   6   8   3 39.8742 9.73372   5
  -6   8  -3 71.2986 13.8947   5
   6  -9  -3 -1.9495 7.05022   5
  -6  -9   3 -6.4974 4.12317   6
  -6   9   3 -1.7054 5.00727   6
   5  -9  -3 57.0367 13.1267   5
  -5  -9   3 53.0940 11.7945   6
  -5   9   3 76.8018 12.7845   8
  -5   9   3 44.9152 12.4571   6
   5   9  -3 68.9269 11.3272   7
  -4  -9   3 9.91901 3.48848   6
   4  -9  -3 18.1419 5.78381   5
  -4   9   3 16.6258 5.22915   6
   4   9  -3 15.4602 3.28140   7
  -4   9   3 6.72277 3.64096   8
  -3  -9   3 20.6483 5.48182   6
   3  -9  -3 45.7944 7.87154   5
   3   9  -3 32.2266 5.53547   7
  -3   9   3 38.9812 7.19823   6
  -3   9   3 29.0224 6.19598   8
  -2  -9   3 2.95514 1.43584   6
   2  -9  -3 -1.6611 2.26797   5
   2   9  -3 1.16335 2.31636   6
  -2   9   3 4.28927 3.16393   6
  -2   9   3 -1.3371 1.53057   8
   2   9  -3 0.41533 1.52382   7
   1  -9  -3 735.149 134.162   2
   1  -9  -3 686.059 111.600   5
   1  -9  -3 621.643 129.088   4
  -1  -9   3 608.455 116.714   4
   1  -9  -3 757.592 140.877   4
  -1  -9   3 729.852 115.893   1
   1  -9  -3 796.793 135.616   1
   1   9  -3 609.583 111.166   8
  -1   9   3 631.233 111.557   6
   1   9  -3 658.042 119.917   3
  -1   9   3 875.065 142.233   1
  -1   9   3 832.791 139.229   2
  -1   9   3 633.704 111.597   8
   1   9  -3 702.605 111.204   6
   1   9  -3 606.140 116.319   1
  -1   9   3 698.954 134.820   4
   0  -9   3 52.1348 23.4108   4
   0  -9  -3 94.2497 28.3438   2
   0  -9  -3 64.7339 11.3342   6
   0  -9   3 61.5545 11.7239   8
   0  -9  -3 81.9556 11.9551   5
   0  -9  -3 32.4089 19.6361   4
   0  -9  -3 108.089 25.9927   1
   0  -9   3 61.0055 21.7613   1
   0  -9   3 42.9649 16.8581   2
   0   9   3 59.1672 25.0616   4
   0   9   3 62.5598 11.2376   6
   0   9   3 59.1904 22.3275   3
   0   9  -3 76.3227 11.7866   6
   0   9   3 52.3835 11.1591   8
   0   9  -3 64.7341 22.3623   2
   0   9   3 57.9812 11.2780   7
   0   9   3 38.0829 20.6415   2
   0   9  -3 87.2769 26.3022   4
   0   9  -3 51.9534 20.6230   1
   0   9  -3 83.4250 11.9602   5
   0   9  -3 68.3545 11.6030   8
   1  -9   3 60.5091 20.7195   2
   1  -9   3 49.5332 9.27892   8
  -1  -9  -3 60.7188 20.1192   4
  -1  -9  -3 65.9310 20.1029   1
  -1  -9  -3 44.3534 19.2737   3
  -1  -9  -3 25.5853 14.4278   2
   1  -9   3 57.6480 25.4145   1
   1  -9   3 91.8479 30.8837   4
  -1  -9  -3 19.1286 15.0692   1
  -1   9  -3 60.0240 22.4248   3
  -1   9  -3 55.5594 9.74434   5
  -1   9  -3 120.750 38.6297   4
   1   9   3 62.0934 20.9556   3
   1   9   3 46.9278 8.73582   7
  -1   9  -3 33.7151 17.2845   1
   1   9   3 47.5794 8.55824   8
  -1   9  -3 54.4594 9.71336   6
   1   9   3 47.1594 8.97593   5
  -1   9  -3 40.8713 9.07844   8
   1   9   3 52.9878 18.5611   4
   1   9   3 91.5214 25.0190   2
  -1   9  -3 89.6681 27.4305   2
   2  -9   3 52.9481 10.6353   8
  -2  -9  -3 58.0020 9.78119   5
  -2  -9  -3 58.1390 9.99293   6
  -2   9  -3 73.4600 11.9132   6
   2   9   3 51.4802 9.90233   7
  -2   9  -3 57.9991 11.0075   5
   2   9   3 48.5085 9.62949   8
   2   9   3 57.3146 9.94159   5
   3  -9   3 103.024 15.7535   8
  -3  -9  -3 72.0542 14.1962   6
  -3  -9  -3 72.6288 14.0718   5
   3  -9   3 90.3939 15.6085   5
   3   9   3 89.7987 14.1821   8
   3   9   3 72.1105 14.0283   5
   3   9   3 85.1446 14.2653   7
  -3   9  -3 73.5534 15.6132   5
  -3   9  -3 77.8767 15.2985   6
   4  -9   3 86.9239 16.2282   7
  -4  -9  -3 93.8991 16.5567   6
  -4  -9  -3 78.6998 16.2819   5
   4  -9   3 101.533 17.9583   5
   4  -9   3 135.785 19.5374   8
   4   9   3 84.7571 15.9332   5
   4   9   3 72.7873 16.0310   7
   4   9   3 82.0196 15.8350   5
  -4   9  -3 94.2626 17.5984   6
   4   9   3 111.754 16.5532   8
  -4   9  -3 138.595 19.2280   5
  -5  -9  -3 68.2962 14.4496   6
   5  -9   3 95.9161 14.3658   7
   5  -9   3 90.1091 16.2989   8
   5  -9   3 59.6350 15.8751   5
   5   9   3 62.0357 13.8309   7
  -5   9  -3 89.3313 16.8549   5
   5   9   3 78.1736 13.4270   5
   5   9   3 78.9523 14.3279   8
  -5   9  -3 60.4978 15.4571   6
   6  -9   3 -1.4434 8.04705   5
  -6  -9  -3 1.85130 5.12877   6
   6   9   3 3.34080 3.73484   7
  -6   9  -3 -2.7303 6.51528   6
   6 -10  -3 5.04571 8.21270   5
  -6 -10   3 10.4783 5.00088   6
  -6  10   3 -4.2047 5.76046   6
  -5 -10   3 7.28577 3.82230   6
   5  10  -3 3.19834 3.08470   7
  -5  10   3 9.02499 4.87025   8
   4 -10  -3 22.3003 6.30477   5
  -4 -10   3 19.9437 4.55966   6
   4  10  -3 17.3112 4.35776   7
  -4  10   3 14.1057 6.03226   6
  -4  10   3 24.1872 5.45720   8
   3 -10  -3 71.4321 12.6760   5
  -3  10   3 47.8876 11.6830   6
  -3  10   3 59.0466 11.5093   8
   3  10  -3 66.4685 11.0434   7
  -2 -10   3 6.21166 2.02620   5
   2 -10  -3 20.0008 4.04550   5
  -2 -10   3 11.7880 2.35908   6
  -2  10   3 8.80818 3.99672   6
   2  10  -3 16.8972 3.25414   6
   2  10  -3 11.9426 2.71810   7
  -2  10   3 10.4545 3.02429   8
   1 -10  -3 48.0648 23.1288   4
   1 -10  -3 34.3015 18.4366   4
  -1 -10   3 32.4557 12.1243   1
   1 -10  -3 41.3551 21.7827   1
   1 -10  -3 32.6953 6.96472   5
  -1 -10   3 32.6061 11.5324   2
   1 -10  -3 102.992 30.6734   2
  -1 -10   3 57.0285 17.7915   4
  -1  10   3 14.9753 13.4589   3
  -1  10   3 59.5618 25.8371   4
  -1  10   3 37.0501 7.12829   6
   1  10  -3 34.2652 6.11779   8
  -1  10   3 66.9021 26.7314   1
  -1  10   3 53.6466 26.6324   2
   1  10  -3 26.5812 12.0472   1
  -1  10   3 37.7718 6.58921   8
   1  10  -3 36.7103 17.5437   3
   1  10  -3 29.4053 5.91871   8
   0 -10  -3 10.3026 3.25285   5
   0 -10  -3 20.3386 14.3384   4
   0 -10   3 20.5460 11.6648   1
   0 -10   3 10.7420 11.1721   2
   0 -10  -3 10.0096 8.47584   1
   0 -10  -3 4.51771 11.7922   2
   0 -10  -3 -0.3440 4.76661   1
   0 -10   3 6.43979 11.7422   4
   0 -10   3 8.44038 2.40453   8
   0  10   3 3.72535 1.99121   7
   0  10   3 13.8852 14.3613   2
   0  10   3 5.74679 7.32250   3
   0  10   3 3.99732 1.83209   8
   0  10   3 -10.169 8.10927   4
   0  10  -3 6.21157 2.53963   8
   0  10   3 6.26846 2.03425   6
   0  10  -3 14.9157 10.1492   1
   0  10  -3 11.4927 2.82378   6
  -1 -10  -3 32.6456 13.5738   2
   1 -10   3 62.2620 29.1922   4
   1 -10   3 30.9418 15.4148   2
  -1 -10  -3 13.3543 11.6243   1
  -1 -10  -3 24.2261 3.96944   6
  -1 -10  -3 18.7608 4.75462   5
   1 -10   3 23.7711 5.07052   8
  -1 -10  -3 31.8151 14.8282   3
   1 -10   3 32.7022 20.1098   1
  -1 -10  -3 8.15637 8.27197   1
  -1 -10  -3 14.7135 11.7892   4
   1  10   3 20.0270 4.09932   8
   1  10   3 55.8714 16.9124   4
   1  10   3 20.3260 4.33369   7
  -1  10  -3 97.3616 28.8162   2
  -1  10  -3 33.1692 24.0655   4
   1  10   3 32.1215 14.9116   3
  -1  10  -3 27.5543 5.53150   5
  -1  10  -3 0.91250 9.94169   1
   1  10   3 0.96653 9.46862   2
  -1  10  -3 22.6862 5.16421   8
   1  10   3 22.8782 4.90415   5
  -1  10  -3 40.6800 19.6667   3
  -1  10  -3 13.5221 5.15597   6
  -2 -10  -3 35.5533 6.09226   6
  -2 -10  -3 33.1325 6.06570   5
   2 -10   3 32.4807 6.81642   8
  -2 -10  -3 26.5350 5.60730   6
   2  10   3 38.6158 6.23125   5
  -2  10  -3 27.7333 7.17658   5
   2  10   3 33.8920 6.20886   7
  -2  10  -3 45.6238 8.06737   6
   2  10   3 29.3021 5.85208   8
   3 -10   3 8.19893 4.26386   5
  -3 -10  -3 6.59717 2.27665   5
  -3 -10  -3 4.16859 2.39275   6
   3 -10   3 -3.9910 3.09558   8
  -3  10  -3 12.5361 4.84447   5
   3  10   3 10.5172 3.15626   5
   3  10   3 8.53885 2.74776   7
   3  10   3 5.36123 2.35443   8
  -3  10  -3 8.30843 4.25372   6
  -4 -10  -3 76.6875 15.9271   5
  -4 -10  -3 81.2282 16.0074   6
   4 -10   3 95.1512 17.7191   5
  -4  10  -3 92.3751 17.3577   6
  -4  10  -3 117.348 18.4679   5
   4  10   3 75.9349 15.7218   7
   4  10   3 107.826 16.1371   8
  -5 -10  -3 5.56891 4.21213   6
   5 -10   3 -10.077 8.54951   5
   5  10   3 7.14305 4.04395   8
  -5  10  -3 6.76494 6.42319   5
  -5  10  -3 5.38196 6.21078   6
  -5  10  -3 4.75115 5.47866   8
   5  10   3 8.12512 3.46146   7
   6 -10   3 -3.7624 8.62892   5
  -6 -10  -3 6.22398 5.12071   6
  -6  10  -3 0.73927 6.86194   5
  -6  10  -3 8.79379 6.82686   6
   6  10   3 0.15870 3.54983   7
   6 -11  -3 0.16904 7.32128   5
  -6 -11   3 4.26117 4.51477   6
  -6  11   3 6.62402 6.32742   6
  -5 -11   3 10.1111 3.86176   6
   5 -11  -3 13.0046 6.40849   5
  -5  11   3 5.30728 5.26915   6
  -5  11   3 11.1037 5.54982   8
   5  11  -3 8.23537 3.36838   7
  -4 -11   3 5.89823 2.74693   6
   4 -11  -3 0.26216 4.61832   5
  -4  11   3 15.4747 4.11021   8
  -4  11   3 4.03127 4.27148   6
   4  11  -3 6.66339 2.80485   7
   3 -11  -3 20.9765 5.94672   5
  -3 -11   3 17.7996 3.46332   6
   3  11  -3 18.1138 3.82750   7
  -3  11   3 16.1047 4.49370   8
  -3  11   3 6.93492 4.28676   6
   2 -11  -3 222.837 31.2516   5
  -2 -11   3 168.387 30.2157   5
  -2  11   3 199.973 30.8044   8
   2  11  -3 162.794 30.2740   6
   2  11  -3 202.629 30.6052   7
  -2  11   3 157.896 30.7549   6
   1 -11  -3 563.969 82.7571   5
   1  11  -3 455.146 82.0346   8
   1  11  -3 468.766 82.1237   8
   1  11  -3 465.242 82.0010   6
   1  11  -3 539.170 82.1348   6
  -1  11   3 491.021 82.5307   6
  -1  11   3 456.271 82.3060   8
   0 -11  -3 30.3939 5.05292   5
   0 -11   3 30.0218 17.4812   4
   0 -11  -3 -1.6545 5.98157   1
   0 -11   3 16.1503 11.3431   1
   0 -11  -3 6.32310 10.1228   1
   0 -11  -3 39.1611 19.5976   4
   0 -11   3 34.9411 15.8849   2
   0 -11  -3 8.32025 14.3882   2
   0  11  -3 8.58827 3.56372   8
   0  11   3 42.1109 18.4530   3
   0  11   3 18.2300 3.78627   7
   0  11   3 27.5820 3.87024   8
   0  11   3 19.7393 3.82831   6
   0  11  -3 15.7474 3.98575   6
   0  11  -3 10.5770 12.0483   1
   0  11   3 -5.5185 7.95603   4
   0  11   3 39.0254 18.5080   2
   1 -11   3 16.1864 3.74035   8
  -1 -11  -3 16.0173 3.22420   5
   1  11   3 8.68393 3.50522   5
  -1  11  -3 8.40280 3.57725   5
  -1  11  -3 13.1968 3.56212   8
   1  11   3 4.42873 2.36862   7
  -1  11  -3 7.06052 3.52278   6
   1  11   3 9.49252 2.29310   8
   2 -11   3 5.35756 3.24985   5
  -2 -11  -3 0.58500 1.12393   6
  -2 -11  -3 1.56730 0.78951   6
  -2 -11  -3 1.22893 1.70230   5
   2 -11   3 2.83377 2.54076   8
  -2  11  -3 1.26860 2.89438   6
   2  11   3 0.07033 2.39658   5
  -2  11  -3 -0.1248 2.95817   5
   2  11   3 2.37256 2.09018   7
   2  11   3 2.16204 1.53423   8
   3 -11   3 6.34499 3.69554   8
  -3 -11  -3 4.00161 2.10238   6
  -3 -11  -3 1.31800 1.73467   5
   3 -11   3 3.94299 4.04904   5
   3  11   3 1.05488 1.96842   8
  -3  11  -3 -5.6096 3.24658   5
  -3  11  -3 -2.3766 3.09101   6
   3  11   3 -0.6688 2.18375   7
   3  11   3 3.30867 1.86522   5
  -4 -11  -3 37.8755 8.30849   6
   4 -11   3 44.2679 10.3736   5
  -4  11  -3 34.3269 9.61417   6
  -4  11  -3 46.4156 10.7134   5
   4  11   3 45.5477 8.38299   8
   4  11   3 43.3938 8.34380   7
  -5 -11  -3 8.52708 4.30511   6
   5 -11   3 -0.2876 6.52054   5
  -5  11  -3 19.7828 7.36396   5
   5  11   3 13.0724 4.13420   8
  -5  11  -3 1.21590 5.16425   6
  -5  11  -3 2.55225 5.46410   8
   5  11   3 4.62611 3.61133   7
   6 -11   3 16.1726 10.8671   5
  -6  11  -3 39.5533 10.4313   6
   6  11   3 24.8190 8.33421   7
  -6  11  -3 46.0948 11.1619   5
   6 -12  -3 2.32201 8.21358   5
  -6  12   3 9.24890 6.60314   6
  -5 -12   3 58.1995 13.8984   6
   5 -12  -3 97.5730 16.3554   5
  -5  12   3 91.1676 15.5294   8
  -5  12   3 106.265 16.4966   6
   4 -12  -3 16.0047 5.76701   5
   4  12  -3 5.81796 3.00719   7
  -4  12   3 9.23268 4.26104   8
  -4  12   3 4.42753 3.90409   6
  -3 -12   3 29.8951 6.75162   6
   3 -12  -3 47.1787 9.15543   5
  -3  12   3 43.8725 8.17431   8
   3  12  -3 53.4707 7.58776   7
  -3  12   3 48.5175 9.13076   6
   2 -12  -3 1149.18 192.492   5
  -2 -12   3 1087.68 191.781   5
  -2  12   3 1194.18 192.294   8
   1 -12  -3 4.68624 2.99006   5
  -1 -12   3 -0.3056 1.42780   5
  -1  12   3 -2.2461 1.72921   8
   1  12  -3 3.99780 1.33044   8
  -1  12   3 -0.1303 2.33198   6
   1  12  -3 0.98749 1.58853   8
   0 -12  -3 214.993 31.8923   5
   0 -12   3 187.200 31.7175   5
   0  12   3 186.362 31.3729   6
   0  12  -3 177.683 31.5300   6
   0  12   3 179.421 31.4221   8
   0  12   3 190.969 31.5356   7
   0  12  -3 155.887 31.5617   8
   0  12  -3 188.141 31.5314   8
  -1 -12  -3 77.5522 12.1423   5
   1 -12   3 72.3432 12.4579   8
   1 -12   3 78.2852 12.7024   5
  -1  12  -3 93.0624 13.3267   5
  -1  12  -3 67.6636 12.8090   6
   1  12   3 67.5609 12.2065   5
   1  12   3 65.0945 11.8784   7
  -1  12  -3 55.8463 12.2900   8
   1  12   3 53.4073 11.4900   8
   2 -12   3 145.245 25.5630   8
   2 -12   3 163.765 25.8924   5
  -2 -12  -3 132.456 24.7510   5
   2  12   3 152.135 24.9637   7
   2  12   3 126.292 24.8130   5
  -2  12  -3 126.568 25.3610   6
  -2  12  -3 170.234 26.1269   5
   2  12   3 159.004 24.7057   8
   3 -12   3 174.407 25.0934   8
  -3 -12  -3 121.955 23.4443   6
  -3  12  -3 167.939 25.9947   5
   4 -12   3 20.2444 7.01343   5
   4 -12   3 5.41612 6.83201   8
   4  12   3 16.2296 4.30024   7
  -4  12  -3 21.4184 6.83566   5
   4  12   3 16.9253 4.24754   8
  -4  12  -3 8.52833 5.35669   6
  -4  12  -3 19.6448 5.90349   8
   5 -12   3 -5.6485 6.49765   5
  -5 -12  -3 0.51570 3.56009   6
  -5  12  -3 -14.164 4.93522   5
   5  12   3 1.52700 3.09044   8
  -5  12  -3 5.15450 5.88023   8
  -5  12  -3 4.73040 5.78640   6
   5  12   3 1.88854 3.26259   7
   6 -12   3 -14.588 7.73543   5
  -6  12  -3 1.87969 6.99463   5
  -6  12  -3 -0.7040 7.38987   6
   6  12   3 -0.2336 3.93347   7
   6 -13  -3 8.98923 9.44554   5
  -6  13   3 -1.7366 6.41684   6
   5 -13  -3 -5.2092 6.06492   5
   5  13  -3 8.37548 3.50732   7
  -5  13   3 5.31401 5.41086   6
  -5  13   3 4.86339 5.58306   8
  -4 -13   3 0.16313 2.17466   6
   4 -13  -3 -2.6073 4.46523   5
  -4  13   3 1.68505 3.95313   6
  -4  13   3 -1.1415 3.45750   8
   4  13  -3 1.21662 2.51294   7
  -3 -13   3 5.49814 1.71071   6
   3 -13  -3 4.17062 4.12505   5
  -3  13   3 11.2357 3.99138   6
  -3  13   3 12.6754 3.73504   8
   3  13  -3 13.3268 3.19101   7
   2 -13  -3 1.97281 3.21090   5
  -2 -13   3 -0.6801 1.91022   5
  -2  13   3 1.91985 2.64725   6
   2  13  -3 -1.1608 2.26644   7
  -2  13   3 -1.0344 2.03206   8
   1 -13  -3 75.0726 11.6701   5
  -1 -13   3 60.1546 10.5644   5
   1  13  -3 59.2335 10.1635   8
   1  13  -3 49.6199 10.2992   8
  -1  13   3 65.0739 10.7696   8
  -1  13   3 46.7739 10.5061   6
   0 -13  -3 43.2680 7.01303   5
   0 -13   3 17.0350 5.80304   5
   0  13  -3 25.1547 5.65409   8
   0  13  -3 38.9674 6.34830   8
   0  13   3 28.3224 5.60212   6
   0  13   3 34.1869 5.78054   8
   0  13  -3 23.3806 5.82732   6
   0  13   3 22.9075 5.57917   7
  -1 -13  -3 -0.7527 2.55927   5
   1 -13   3 -5.2144 2.60072   5
  -1  13  -3 -1.3169 2.61500   8
   1  13   3 0.69856 2.85227   5
   1  13   3 1.36561 1.31016   8
  -1  13  -3 -2.1744 2.18167   8
  -1  13  -3 -3.4790 2.62443   5
   1  13   3 1.01872 1.87470   7
   2 -13   3 5.68572 3.85810   5
  -2 -13  -3 -0.4368 2.20136   5
   2 -13   3 2.19581 2.92482   8
   2  13   3 2.17330 2.02518   7
   2  13   3 -0.1353 1.55549   8
   2  13   3 2.84033 2.69127   5
  -2  13  -3 -2.3834 2.81522   6
   3 -13   3 157.685 23.2157   5
  -3 -13  -3 97.8986 20.6597   6
   3 -13   3 146.009 22.7940   8
  -3  13  -3 105.881 22.1834   6
  -3  13  -3 153.516 23.7958   5
   3  13   3 137.412 21.0035   8
   3  13   3 133.688 21.3265   7
  -4 -13  -3 9.49659 3.40458   6
   4 -13   3 10.1939 6.10119   5
  -4  13  -3 12.7191 5.60644   6
  -4  13  -3 11.3199 5.29014   8
   4  13   3 20.3116 4.23071   7
   4  13   3 8.56126 3.49359   8
  -4  13  -3 11.4813 6.60750   5
   5 -13   3 8.38053 7.61067   5
  -5  13  -3 9.19063 6.84237   5
  -5  13  -3 2.92245 5.76384   8
   5  13   3 -3.7970 3.15865   7
  -5  13  -3 2.33306 5.43572   6
  -6  13  -3 17.3805 8.94439   5
   6  13   3 -1.7798 4.10515   7
   5 -14  -3 17.7595 8.87479   5
  -5  14   3 47.3844 8.50702   8
   5  14  -3 27.0859 6.39020   7
  -5  14   3 24.2001 8.65880   6
  -4 -14   3 22.6998 4.87628   6
   4 -14  -3 28.6604 7.69671   5
  -4  14   3 42.8365 7.28479   8
   4  14  -3 25.2160 5.59580   7
  -4  14   3 17.5296 6.56153   6
   3 -14  -3 175.305 32.6268   5
   3  14  -3 198.562 31.8365   7
  -3  14   3 211.115 32.2902   8
  -3  14   3 148.078 32.1587   6
  -2 -14   3 91.4673 18.4309   5
   2 -14  -3 117.035 19.9209   5
   2  14  -3 125.661 19.0065   7
  -2  14   3 104.466 19.3489   6
  -2  14   3 114.920 19.0983   8
  -1 -14   3 446.037 86.4804   5
   1 -14  -3 610.594 87.0959   5
   1  14  -3 533.041 86.3400   8
  -1  14   3 496.223 86.6317   8
   1  14  -3 498.912 86.4672   8
   0 -14   3 88.3494 14.2257   5
   0 -14  -3 124.024 15.0628   5
   0  14  -3 64.7632 13.4305   6
   0  14   3 77.9843 13.7647   7
   0  14  -3 84.1335 13.7823   8
   0  14   3 62.0990 13.0879   6
   0  14  -3 79.5336 14.0134   8
   0  14   3 82.1530 13.5310   8
  -1 -14  -3 28.2344 6.15447   5
   1  14   3 31.6316 5.45250   8
   1  14   3 34.0284 6.89232   5
   1  14   3 23.5352 5.71938   7
  -1  14  -3 37.6767 6.75746   8
  -1  14  -3 21.4027 5.90661   6
  -1  14  -3 18.5597 6.28517   8
  -2 -14  -3 19.6239 4.57852   5
   2 -14   3 15.4621 5.69334   5
  -2  14  -3 20.4243 5.68679   6
  -2  14  -3 27.3693 6.36456   5
   2  14   3 15.5374 4.83655   7
  -2  14  -3 34.4448 6.33549   8
   3 -14   3 196.418 32.2835   5
   3  14   3 156.633 30.8654   7
  -3  14  -3 220.360 31.9394   8
   3  14   3 177.440 30.6110   8
  -3  14  -3 197.697 33.1084   5
  -3  14  -3 156.186 32.0243   6
   4 -14   3 -5.6244 5.47068   5
  -4 -14  -3 -0.3290 3.06503   6
  -4  14  -3 4.44743 5.23450   5
  -4  14  -3 7.28760 5.05843   8
   4  14   3 0.60726 2.80727   7
   4  14   3 -3.2936 2.37528   8
  -4  14  -3 -1.9967 4.82803   6
   5 -14   3 0.78402 7.97177   5
   5  14   3 0.31809 3.63826   7
  -5  14  -3 -4.3058 5.06394   8
  -5  14  -3 0.96965 6.33641   6
  -5  14  -3 2.84062 6.12025   5
   5 -15  -3 4.49743 7.03793   5
  -5  15   3 1.52846 4.71777   8
  -5  15   3 0.17660 4.77964   6
   5  15  -3 3.13473 3.70879   7
   4 -15  -3 -3.5776 5.10526   5
  -4  15   3 -0.7965 3.97241   6
   4  15  -3 -3.1317 2.65901   7
  -4  15   3 0.94336 3.82388   8
   3 -15  -3 89.7411 14.7929   5
  -3  15   3 88.4905 13.7666   8
  -3  15   3 47.9998 13.3361   6
   3  15  -3 65.8371 13.2096   7
   2 -15  -3 80.0754 13.0016   5
  -2 -15   3 53.9963 11.4970   5
  -2  15   3 49.2359 11.7060   6
  -2  15   3 98.8065 13.6495   8
  -1 -15   3 214.473 39.2799   5
   1 -15  -3 237.734 39.8706   5
   1  15  -3 233.694 39.0021   8
   1  15  -3 240.803 39.2271   8
  -1  15   3 213.017 39.2362   6
  -1  15   3 239.166 39.8555   8
   0 -15   3 89.8279 13.6000   5
   0  15   3 60.2222 12.3288   6
   0  15  -3 63.8547 12.6498   6
   0  15  -3 89.4398 13.6568   8
   0  15   3 100.337 14.0559   7
   0  15   3 79.0376 13.6842   8
  -1 -15  -3 18.7611 4.49103   5
   1 -15   3 16.1836 4.73176   5
   1  15   3 14.9690 3.42245   8
  -1  15  -3 14.1076 3.98816   8
  -1  15  -3 3.65194 3.43620   6
   1  15   3 10.3583 3.65129   7
  -1  15  -3 11.5748 4.60025   8
  -2 -15  -3 -1.3321 2.47886   5
   2 -15   3 10.4402 4.55490   5
  -2  15  -3 1.29578 3.25012   8
   2  15   3 5.44218 1.93206   8
   2  15   3 7.95555 2.70457   7
  -2  15  -3 3.84756 3.86435   5
  -2  15  -3 3.09318 3.41024   6
   3 -15   3 15.4720 6.20514   5
   3  15   3 16.0636 4.01627   8
  -3  15  -3 28.2932 6.82699   6
  -3  15  -3 25.7694 6.94897   5
   3  15   3 14.3064 4.45674   7
  -3  15  -3 30.7245 6.80583   8
   4 -15   3 60.4746 12.6211   5
  -4  15  -3 57.6593 11.7564   6
   4  15   3 37.3415 9.76765   7
  -4  15  -3 81.6251 13.8623   5
  -4  15  -3 55.8925 11.6333   8
   5 -15   3 128.415 25.7040   5
  -5  15  -3 103.686 25.1877   6
  -5  15  -3 142.564 24.7050   8
  -5  15  -3 141.039 26.0657   5
   5 -16  -3 28.6547 9.14360   5
   5  16  -3 8.44692 4.30277   7
  -5  16   3 7.23498 5.86609   8
  -5  16   3 11.7250 6.47778   6
   4 -16  -3 -0.4157 6.89814   5
   4  16  -3 6.39517 3.34562   7
  -4  16   3 -0.3235 3.99598   8
  -4  16   3 -1.1788 4.60996   6
   3 -16  -3 48.8494 10.4822   5
  -3  16   3 33.2246 9.33861   6
   3  16  -3 45.4841 8.74122   7
  -3  16   3 49.7342 9.41777   8
   2 -16  -3 6.18971 4.48280   5
  -2  16   3 1.55343 2.95640   8
   2  16  -3 8.14378 3.19934   7
  -2  16   3 6.05413 3.46526   6
   1 -16  -3 14.4366 4.83356   5
  -1 -16   3 10.2642 3.39836   5
  -1  16   3 7.69085 2.99351   6
   1  16  -3 6.29038 3.06671   8
   1  16  -3 6.68829 2.39977   8
  -1  16   3 7.47711 2.92774   8
   0 -16   3 -3.1985 2.99044   5
   0 -16  -3 -1.7830 3.51186   5
   0  16  -3 2.76704 2.08140   6
   0  16  -3 3.17170 3.08071   8
   0  16   3 -0.0580 1.73548   8
   0  16   3 0.67922 1.27242   6
   0  16   3 0.22476 2.58863   7
   0  16  -3 0.14787 1.77410   8
   0  16   3 -0.2114 3.24401   8
  -1 -16  -3 -2.5065 3.35052   5
   1 -16   3 -4.0413 3.18711   5
  -1  16  -3 -1.8566 2.32486   6
   1  16   3 1.44097 1.71358   8
  -1  16  -3 2.80175 2.57443   8
  -1  16  -3 -1.5903 3.48195   8
   1  16   3 0.44516 2.39228   7
  -2 -16  -3 15.5104 5.11115   5
   2 -16   3 23.1261 6.44746   5
  -2  16  -3 24.8603 6.05161   6
   2  16   3 20.6261 4.14151   8
  -2  16  -3 23.5107 5.59108   8
   2  16   3 14.5170 4.55597   7
   3 -16   3 14.1849 6.98511   5
   3  16   3 21.3315 4.55875   7
   3  16   3 17.8600 3.83669   8
  -3  16  -3 10.0697 5.59819   8
  -3  16  -3 9.89985 5.81755   5
  -3  16  -3 15.8609 5.61087   6
   4 -16   3 13.6453 7.78196   5
  -4  16  -3 6.48494 5.47745   6
  -4  16  -3 4.40243 5.95403   5
  -4  16  -3 5.40257 4.89193   8
   4  16   3 -0.4635 3.21088   7
   5 -16   3 11.7437 9.07977   5
  -5  16  -3 7.24052 6.08480   8
   5  16   3 1.53764 4.01749   7
  -5  16  -3 -5.1135 6.15154   6
   5 -17  -3 24.1033 9.18206   5
   5  17  -3 4.57077 4.16388   7
  -5  17   3 6.96540 5.87707   8
  -5  17   3 -1.8414 5.56698   6
   4 -17  -3 14.2876 7.01496   5
   4  17  -3 7.73104 3.88829   7
  -4  17   3 7.60230 5.30032   6
  -4  17   3 8.59286 5.04053   8
   3 -17  -3 72.9907 14.1735   5
   3  17  -3 64.8773 12.6426   7
  -3  17   3 91.6933 13.9402   8
  -3  17   3 50.4872 13.1841   6
   2 -17  -3 -0.9727 4.71894   5
  -2  17   3 0.01898 3.02249   6
  -2  17   3 0.36802 2.74095   8
   2  17  -3 1.53234 2.80133   7
   1 -17  -3 172.174 23.2627   5
  -1 -17   3 108.133 21.6803   5
  -1  17   3 96.9762 21.3419   6
  -1  17   3 131.531 21.6663   8
   1  17  -3 137.793 21.2951   8
   1  17  -3 120.597 21.5676   8
   0 -17  -3 -0.8494 3.85319   5
   0 -17   3 3.70848 3.71543   5
   0  17   3 0.21965 1.94085   8
   0  17   3 2.01969 1.31572   6
   0  17   3 0.63248 3.52133   8
   0  17  -3 1.62947 2.20974   8
   0  17   3 -2.1149 2.32193   7
   0  17  -3 0.78458 2.15809   6
   0  17  -3 4.26856 3.39571   8
   1 -17   3 70.1377 11.4218   5
  -1 -17  -3 54.0026 10.5178   5
  -1  17  -3 39.2778 10.0843   6
   1  17   3 53.8528 10.1356   7
  -1  17  -3 74.0554 10.8952   8
  -1  17  -3 49.4330 11.0639   8
   1  17   3 49.7866 9.64126   8
   1  17   3 47.7552 10.4764   8
   2 -17   3 13.8259 5.39627   5
  -2 -17  -3 11.8617 5.71253   5
   2  17   3 5.49993 2.20777   8
  -2  17  -3 4.64100 3.86584   6
   2  17   3 3.95580 2.94176   7
  -2  17  -3 3.18058 3.47013   8
   3 -17   3 45.3373 10.1282   5
  -3  17  -3 60.2921 9.78668   8
  -3  17  -3 30.1991 9.13903   6
   3  17   3 36.3770 8.00519   7
   3  17   3 37.0514 7.36667   8
   4 -17   3 49.7446 16.8017   5
  -4  17  -3 37.2979 8.51546   8
   4  17   3 17.6876 6.32783   7
   5 -17   3 29.3840 10.8564   5
  -5  17  -3 28.1335 9.74885   6
   5  17   3 30.4963 7.58798   7
  -5  17  -3 34.7664 9.69709   8
   5 -18  -3 7.17853 8.63657   5
  -5  18   3 7.20144 6.36749   8
   5  18  -3 -1.0415 4.50167   7
  -5  18   3 2.98529 5.83531   6
   4 -18  -3 6.96189 7.03723   5
  -4  18   3 -0.7120 4.47654   8
  -4  18   3 3.35959 5.59280   6
   4  18  -3 3.20473 3.40123   7
   3 -18  -3 16.7140 7.53266   5
  -3  18   3 23.2136 6.57151   6
   3  18  -3 23.5447 5.94152   7
  -3  18   3 29.6791 6.75679   8
   2 -18  -3 14.5159 5.91806   5
   2  18  -3 14.6909 4.16599   7
  -2  18   3 8.65286 4.20770   6
  -2  18   3 6.39695 3.83814   8
   1 -18  -3 2.14096 4.49782   5
  -1  18   3 2.14528 2.44916   6
   1  18  -3 -0.7639 2.94744   8
   1  18  -3 4.72512 2.30361   8
  -1  18   3 8.35488 2.98785   8
   0 -18   3 2.66207 3.60230   5
   0 -18  -3 3.75878 4.68072   5
   0  18  -3 -2.3148 3.26831   8
   0  18   3 -4.3636 3.64936   8
   0  18  -3 1.92100 2.28752   8
   0  18   3 -0.6657 2.79649   7
   0  18   3 2.89228 2.22676   8
   0  18  -3 -2.3627 2.18249   6
   0  18   3 -0.8377 1.26504   6
  -1 -18  -3 -0.0929 3.92652   5
   1 -18   3 -1.2841 4.13223   5
   1  18   3 1.23807 3.30476   8
   1  18   3 -0.8099 2.71195   7
  -1  18  -3 0.96672 2.95344   6
  -1  18  -3 -3.1227 2.63995   8
   1  18   3 1.49931 1.89724   8
   2 -18   3 2.29937 5.01420   5
  -2  18  -3 3.98115 3.54056   8
   2  18   3 3.42527 3.57534   8
   2  18   3 1.83413 1.96441   8
   2  18   3 -0.7785 2.65307   7
  -2  18  -3 2.17121 4.04370   6
   3 -18   3 44.8668 9.10835   5
  -3  18  -3 31.4735 6.76118   8
   3  18   3 10.0983 4.20701   7
  -3  18  -3 12.8030 6.15116   6
   3  18   3 13.5648 3.99886   8
   3  18   3 9.78050 3.44976   8
   4 -18   3 -7.0852 7.20184   5
  -4  18  -3 9.05935 7.64190   8
   4  18   3 12.8272 4.29726   7
  -4  18  -3 0.39769 5.67778   6
   5 -18   3 0.84195 8.57324   5
  -5  18  -3 9.68184 7.57539   6
  -5  18  -3 6.01980 6.86663   8
   5  18   3 8.06106 5.10805   7
   4 -19  -3 3.16738 7.37299   5
  -4  19   3 13.8327 5.90106   6
   4  19  -3 6.83976 4.10944   7
  -4  19   3 8.75875 6.16145   8
   3 -19  -3 104.140 17.4033   5
  -3  19   3 69.1773 15.6381   6
   3  19  -3 79.2244 14.9128   7
  -3  19   3 79.2634 15.2759   8
   2 -19  -3 56.4964 11.3278   5
  -2  19   3 38.0844 9.53084   6
   2  19  -3 47.9519 9.42910   7
  -2  19   3 45.1353 9.37019   8
  -1 -19   3 -0.5823 3.29182   5
   1 -19  -3 6.75404 5.03157   5
  -1  19   3 2.74642 2.86400   8
   1  19  -3 -1.9508 3.18895   8
   1  19  -3 4.82058 2.17337   8
  -1  19   3 1.77704 2.51929   6
   0 -19   3 7.85320 4.67655   5
   0 -19  -3 23.8996 6.13943   5
   0  19   3 10.8785 3.98105   7
   0  19   3 9.46084 2.51696   6
   0  19   3 14.4284 3.57095   8
   0  19  -3 14.8829 3.86926   8
   0  19  -3 16.5147 5.34206   8
   0  19  -3 10.5626 3.10534   6
  -1 -19  -3 24.2868 5.88206   5
   1 -19   3 28.9870 6.55981   5
  -1  19  -3 11.5249 4.30970   8
   1  19   3 12.4440 5.06017   8
   1  19   3 17.1970 3.83176   8
   1  19   3 11.8618 4.37894   7
   2  19   3 192.065 33.5660   8
  -2  19  -3 227.577 34.7177   8
  -2  19  -3 171.637 34.4249   6
   2  19   3 201.160 34.1076   7
   3 -19   3 131.218 22.2350   5
  -3  19  -3 68.3493 20.1401   6
  -3  19  -3 104.092 20.5289   8
   3  19   3 108.717 19.2541   8
   3  19   3 120.335 18.9525   8
   4 -19   3 -10.923 6.58650   5
   4  19   3 -2.1305 3.71919   7
  -4  19  -3 3.40560 6.20954   6
  -4  19  -3 6.43175 6.05907   8
   4 -20  -3 65.8928 14.0607   5
  -4  20   3 83.2232 12.9613   8
  -4  20   3 37.5095 12.1903   6
   4  20  -3 51.8112 11.0648   7
   3 -20  -3 158.236 25.7954   5
  -3  20   3 155.014 24.8718   8
   3  20  -3 121.331 23.7146   7
  -3  20   3 113.709 24.2489   6
   2 -20  -3 32.1404 10.1281   5
  -2  20   3 55.1946 9.77959   8
   2  20  -3 42.3009 9.19780   7
  -2  20   3 43.6241 9.53160   6
   1 -20  -3 9.90266 5.36845   5
  -1  20   3 0.26567 2.91150   8
   1  20  -3 1.01911 3.36245   7
   1  20  -3 2.62645 2.22274   8
   1  20  -3 5.64767 3.69232   8
  -1  20   3 5.14384 2.84363   6
   0 -20   3 25.1434 8.47657   5
   0 -20  -3 64.8891 10.3006   5
   0  20  -3 34.9023 7.33431   6
   0  20   3 48.4489 8.69553   7
   0  20  -3 43.4824 8.15826   8
   0  20   3 38.6626 7.88889   8
   1 -20   3 12.8484 5.71878   5
  -1 -20  -3 14.1025 5.38062   5
   1  20   3 9.62873 3.95402   7
  -1  20  -3 17.3207 4.63468   6
  -1  20  -3 11.0526 4.27004   8
   1  20   3 11.2374 3.30270   8
   2 -20   3 12.1063 6.50077   5
   2  20   3 10.3089 3.00014   8
   2  20   3 4.43076 4.43829   8
   3 -20   3 21.7088 8.41914   5
   3  20   3 17.1687 5.85742   7
   3  20   3 23.9338 4.56828   8
  -3  20  -3 4.77962 6.65183   6
  -3  20  -3 29.9530 7.16733   8
   4 -20   3 17.4631 9.92128   5
  -4  20  -3 34.6102 8.34190   8
  -4  20  -3 12.3357 8.02483   6
   4  20   3 24.5544 6.84553   7
   4 -21  -3 7.86495 8.30950   5
  -4  21   3 1.44509 5.95009   6
   4  21  -3 11.8456 4.74783   7
  -4  21   3 5.42384 5.63470   8
   3 -21  -3 25.2600 8.83121   5
  -3  21   3 10.8723 5.29136   8
   3  21  -3 9.16223 4.82777   7
  -3  21   3 18.3300 6.25862   6
   2 -21  -3 2.94643 5.85995   5
  -2  21   3 -2.5795 3.03567   8
   2  21  -3 0.05746 3.88647   7
   1 -21  -3 0.31449 5.82034   5
   1  21  -3 -0.6447 2.03682   8
   1  21  -3 -0.2381 4.46947   8
  -1  21   3 8.44748 4.41314   8
  -1  21   3 2.26549 2.79423   6
   1  21  -3 2.62284 3.62797   7
   0 -21  -3 14.3829 6.60733   5
   0 -21   3 4.62286 5.07837   5
   0  21  -3 10.9280 4.11876   8
   1 -21   3 -0.6102 5.12112   5
  -1  21  -3 6.37132 3.72689   8
   1  21   3 18.7258 4.66549   7
  -1  21  -3 4.22435 3.83894   6
   2 -21   3 18.4981 7.56188   5
   2  21   3 15.7631 3.83189   8
  -2  21  -3 16.7993 5.96043   6
   2  21   3 9.27865 4.45371   7
  -2  21  -3 17.5270 5.10093   8
   3 -21   3 -0.6037 6.91305   5
  -3  21  -3 3.46636 5.65088   6
  -3  21  -3 -3.1249 4.63616   8
   3  21   3 6.97338 4.42966   7
   3  21   3 4.89379 3.25774   8
   4 -21   3 6.27537 8.79157   5
  -4  21  -3 8.64925 7.37464   6
   4  21   3 4.77855 4.72919   7
  -4  21  -3 -5.3185 5.26894   8
   3 -22  -3 6.82152 7.53943   5
   3  22  -3 -0.8160 4.00625   7
  -3  22   3 5.37334 4.88134   8
  -3  22   3 -4.3631 4.49710   6
   2 -22  -3 7.47633 6.88885   5
  -2  22   3 8.18377 4.49769   6
   2  22  -3 11.0515 4.63797   7
  -2  22   3 9.15523 4.39351   8
   1 -22  -3 -6.1967 6.75577   5
  -1  22   3 -0.9322 3.30657   7
   1  22  -3 -0.6197 3.73681   7
   1  22  -3 -3.1504 2.05095   8
  -1  22   3 1.61920 2.99939   8
   0 -22  -3 12.7783 6.74157   5
   0  22   3 6.73286 3.76084   7
   0  22  -3 5.88018 3.27050   8
   0  22   3 7.47991 3.19982   8
   1 -22   3 11.5742 6.39658   5
   1  22   3 10.3606 3.58171   8
   1  22   3 20.9320 5.10372   7
  -1  22  -3 9.18823 4.20812   8
   2 -22   3 117.406 20.1458   5
   2  22   3 102.050 17.2933   8
  -2  22  -3 116.535 18.9036   8
   2  22   3 67.9301 17.7015   7
  -2  22  -3 104.537 19.1233   6
   3  22   3 4.77581 4.54171   7
  -3  22  -3 -2.4362 5.71639   6
  -3  22  -3 3.40276 4.76079   8
   3 -23  -3 3.11907 7.84139   5
   3  23  -3 1.82556 4.22522   7
  -3  23   3 -0.6757 4.48674   8
  -3  23   3 0.31109 5.05752   6
   2 -23  -3 4.86727 7.20982   5
   2  23  -3 13.4185 5.31051   7
  -2  23   3 10.9862 4.89952   6
  -2  23   3 20.8278 5.80229   8
   1 -23  -3 1.72417 6.58435   5
   1  23  -3 4.38598 2.61936   8
  -1  23   3 1.13715 3.31804   8
   1  23  -3 3.52576 4.11368   7
  -1  23   3 3.36692 4.33015   7
   0  23  -3 32.0791 7.35388   8
   0  23   3 29.2547 7.25918   8
   0  23   3 51.3570 8.78349   7
   1 -23   3 79.6436 15.0805   5
  -1  23  -3 83.0271 13.5686   8
   1  23   3 64.7091 13.0734   7
   1  23   3 57.5081 12.3703   8
   2 -23   3 4.12295 6.64350   5
  -2  23  -3 0.92417 5.04663   6
  -2  23  -3 8.49629 4.40757   8
   2  23   3 1.83530 2.47967   8
   2  23   3 -5.1423 3.42718   7
   3 -23   3 31.4153 10.8325   5
  -3  23  -3 27.4765 8.25974   8
   3  23   3 32.9964 7.89150   7
  -3  23  -3 24.6352 8.67575   6
   2 -24  -3 6.00778 7.65966   5
  -2  24   3 -0.1740 4.33571   8
   2  24  -3 2.45566 4.41962   7
   1 -24  -3 -4.2347 7.24376   5
  -1  24   3 -2.2861 3.26024   8
   1  24  -3 -2.7255 3.87075   7
   1  24  -3 -0.1044 2.55375   8
  -1  24   3 8.47093 4.53835   7
   0  24  -3 45.8368 10.1670   8
   0  24   3 58.1056 10.5100   8
   0  24   3 50.6808 11.0207   7
  -1  24  -3 69.0236 10.3253   8
   1  24   3 42.3556 8.85014   8
   1  24   3 31.9192 9.22707   7
   2 -24   3 22.1536 9.39596   5
   2  24   3 17.8760 4.40524   8
  -2  24  -3 19.7871 6.19906   8
   2  24   3 13.1556 5.63259   7
   2 -25  -3 52.6403 12.3176   5
  -2  25   3 38.2515 9.23467   8
  -2  25   3 30.3892 9.01355   7
   2  25  -3 24.9684 7.98891   7
   1  25  -3 -0.3137 4.20550   7
  -1  25   3 -0.8161 3.46979   8
   1  25  -3 2.47304 2.71758   8
  -1  25   3 2.33159 4.50808   7
   0  25   3 46.9917 8.56629   8
   0  25   3 24.7803 8.39842   7
   0  25  -3 45.0689 8.63058   8
  -1  25  -3 20.2232 5.58294   8
   1  25   3 13.7898 4.52587   8
   1  25   3 9.75258 5.22960   7
   2  25   3 1.61649 3.07435   8
  -7   0   4 2.66824 6.37596   6
   7   0  -4 -0.2073 6.37048   5
   6   0  -4 44.6387 9.47373   5
  -6   0   4 26.9817 8.68725   6
   5   0  -4 1.97206 4.44315   5
  -5   0   4 -0.9828 3.44428   6
   5   0  -4 0.85099 1.86825   7
   4   0  -4 170.098 26.1154   7
   4   0  -4 140.923 26.7846   5
  -4   0   4 126.865 26.7741   6
   3   0  -4 15.7735 18.1654   4
   3   0  -4 -5.1234 6.19344   2
  -3   0   4 -5.8633 7.12919   1
  -3   0   4 -0.6797 0.96547   7
   3   0  -4 5.05879 9.51045   1
  -3   0   4 -3.1571 6.75826   4
   3   0  -4 2.69454 4.51237   3
  -3   0   4 2.43095 2.59097   6
   3   0  -4 0.19988 1.00381   7
   3   0  -4 0.29827 6.31416   4
  -3   0   4 -3.5209 3.14192   3
  -3   0   4 -10.320 9.68909   4
   3   0  -4 0.06267 2.31200   5
   3   0  -4 7.39793 2.64055   5
   3   0  -4 -5.9684 8.58656   2
   2   0  -4 159.148 31.5378   2
   2   0  -4 99.3110 18.8542   8
   2   0  -4 90.9957 18.8861   5
   2   0  -4 111.136 30.2777   1
  -2   0   4 124.538 30.0884   2
   2   0  -4 103.350 33.3409   4
  -2   0   4 120.312 18.4912   7
  -2   0   4 103.200 19.2730   6
   2   0  -4 95.2555 25.6981   2
   2   0  -4 121.626 29.1133   4
  -2   0   4 95.7808 30.5232   4
  -2   0   4 77.5945 26.7813   1
   2   0  -4 111.428 19.0897   5
   1   0  -4 -2.0433 5.05509   2
   1   0  -4 14.0324 8.14253   1
  -1   0   4 -0.8389 5.48689   2
   1   0  -4 -0.2948 1.71445   5
   1   0  -4 4.63587 6.84050   4
  -1   0   4 1.29058 1.74285   6
   1   0  -4 -1.8460 0.97692   8
  -1   0   4 -0.1113 0.32929   8
  -1   0   4 -1.6007 4.41938   4
   0   0   4 3998.63 676.487   1
   0   0  -4 3370.45 676.583   3
   0   0  -4 3949.82 670.963   5
   0   0  -4 3980.42 676.351   1
   0   0  -4 4069.82 670.959   6
   0   0  -4 3960.68 670.869   7
   0   0  -4 4006.13 670.904   8
   0   0   4 3967.44 670.906   7
   0   0   4 3954.63 673.646   3
   0   0   4 3991.86 670.961   6
   0   0  -4 4170.87 676.230   2
   0   0   4 3812.19 674.274   2
   0   0   4 4143.80 670.942   5
   0   0   4 4068.96 670.915   8
   0   0  -4 4045.88 674.966   4
   0   0   4 3988.66 674.938   4
   1   0   4 4.93956 6.95215   4
   1   0   4 -1.0414 1.31995   8
  -1   0  -4 0.03786 5.14893   2
   1   0   4 -1.2642 1.29653   5
  -1   0  -4 -0.4685 5.56815   3
   1   0   4 -0.0526 5.76055   3
   1   0   4 0.94923 1.10760   7
   1   0   4 -1.1257 4.87049   2
  -1   0  -4 8.61171 7.96772   1
  -1   0  -4 -2.3072 1.58005   5
  -1   0  -4 6.32946 10.8434   4
   1   0   4 -7.3678 4.94777   1
  -2   0  -4 4268.74 711.889   2
   2   0   4 4168.11 712.153   3
  -2   0  -4 4379.60 705.158   6
  -2   0  -4 4302.44 704.950   5
   2   0   4 4205.85 714.941   1
   2   0   4 3978.98 711.116   2
   2   0   4 3911.69 704.871   8
  -2   0  -4 4221.72 716.341   1
  -2   0  -4 4475.25 712.955   3
   2   0   4 4064.48 704.709   7
  -2   0  -4 4090.05 715.819   4
   2   0   4 4228.40 713.659   4
   3   0   4 -1.9181 2.04210   8
   3   0   4 0.23038 1.73008   7
  -3   0  -4 -1.5338 2.30826   5
  -3   0  -4 2.69279 3.31083   6
  -4   0  -4 -0.1426 3.39865   5
  -4   0  -4 20.4351 4.81294   6
   4   0   4 4.07425 2.68110   7
  -5   0  -4 -0.1348 4.10676   5
   5   0   4 -2.9605 2.42801   7
   5   0   4 -0.7889 5.00385   5
   5   0   4 -2.0522 4.28083   8
  -5   0  -4 3.94547 4.84247   6
  -6   0  -4 116.421 24.9939   5
   6   0   4 132.516 24.8202   5
   6   0   4 157.398 24.9161   8
   6   0   4 128.900 23.2152   7
  -6   0  -4 111.475 24.6501   6
   7  -1  -4 -7.1724 7.00917   5
  -7  -1   4 -6.5491 5.53446   6
  -7   1   4 -2.4679 5.97287   6
   7   1  -4 2.78080 5.96329   5
   6  -1  -4 10.0463 6.80581   5
  -6   1   4 4.47956 4.77843   6
   6   1  -4 -1.6296 5.50381   5
   5  -1  -4 23.6745 6.54228   5
  -5  -1   4 12.3460 5.60070   6
   5  -1  -4 19.6936 4.13275   7
   5   1  -4 18.1805 6.05877   5
  -5   1   4 20.6126 6.06934   6
   5   1  -4 18.0064 3.98176   7
   4  -1  -4 70.8657 11.4822   5
  -4  -1   4 52.0391 10.3215   8
  -4  -1   4 50.2820 11.1169   6
   4  -1  -4 57.0337 10.0669   7
   4   1  -4 71.0752 11.3688   5
   4   1  -4 54.0041 11.0095   5
   4   1  -4 59.3244 10.0259   7
  -4   1   4 44.6375 11.0246   6
  -3  -1   4 2.56964 9.43441   1
   3  -1  -4 11.5474 13.3999   1
  -3  -1   4 9.50015 3.40076   6
  -3  -1   4 2.44344 8.31941   4
   3  -1  -4 3.49385 1.17280   7
   3  -1  -4 5.87870 8.78892   4
  -3  -1   4 3.29015 1.18268   7
  -3  -1   4 8.35417 11.5156   4
  -3  -1   4 3.47025 1.54503   8
   3  -1  -4 30.4337 20.7289   4
  -3  -1   4 0.79456 4.66414   3
   3  -1  -4 0.27596 2.55044   5
   3   1  -4 10.2335 8.97560   1
  -3   1   4 -1.6907 7.86269   1
  -3   1   4 0.97602 4.31649   3
   3   1  -4 1.01445 9.46931   4
  -3   1   4 1.68148 1.16245   7
   3   1  -4 7.06333 6.24385   3
   3   1  -4 2.97747 2.61980   5
  -3   1   4 -2.4518 10.6375   4
   3   1  -4 0.88340 1.06164   7
  -3   1   4 -0.7062 1.12772   8
  -3   1   4 8.90765 3.59233   6
  -3   1   4 -1.2119 9.36549   4
   3   1  -4 6.33687 2.61906   5
  -2  -1   4 9.88961 2.40465   8
   2  -1  -4 5.75406 9.03717   1
   2  -1  -4 23.3361 13.9026   4
  -2  -1   4 12.1462 2.05279   7
  -2  -1   4 9.30442 8.27915   1
   2  -1  -4 53.8077 17.6714   2
   2  -1  -4 9.05441 3.15295   5
   2  -1  -4 12.4112 9.44676   2
  -2  -1   4 4.63202 7.08611   4
   2  -1  -4 23.9782 16.2088   4
   2  -1  -4 8.38639 3.13541   5
  -2  -1   4 4.55150 3.11461   6
   2  -1  -4 8.60025 2.75362   8
  -2  -1   4 3.87220 9.21864   2
   2   1  -4 32.9316 12.3109   2
   2   1  -4 28.2486 11.9582   2
  -2   1   4 -5.8794 6.22642   1
   2   1  -4 12.3277 3.11729   5
  -2   1   4 9.63344 4.88666   3
   2   1  -4 12.7875 2.04219   7
   2   1  -4 13.3888 10.0326   1
   2   1  -4 6.08354 11.1506   4
   2   1  -4 24.4098 11.5787   4
   2   1  -4 9.56728 2.62071   8
  -2   1   4 23.5860 14.0199   2
  -2   1   4 10.6469 2.53035   8
  -2   1   4 13.3752 2.13024   7
   2   1  -4 7.94618 2.86831   5
  -2   1   4 10.5000 3.55824   6
  -2   1   4 0.63660 7.41658   4
   1  -1  -4 309.520 65.5209   4
  -1  -1   4 364.846 62.6437   2
   1  -1  -4 311.208 57.7639   8
   1  -1  -4 272.530 64.1313   2
  -1  -1   4 330.620 62.3001   4
   1  -1  -4 323.084 67.0190   1
  -1  -1   4 345.260 57.9644   6
  -1  -1   4 352.085 62.6145   1
   1  -1  -4 325.865 65.7311   1
  -1   1   4 327.097 57.9725   6
   1   1  -4 376.831 63.6964   1
   1   1  -4 299.600 60.8817   2
  -1   1   4 276.554 66.0870   4
  -1   1   4 373.244 59.0920   3
   1   1  -4 348.856 61.7155   4
   1   1  -4 336.767 57.7192   8
  -1   1   4 357.152 57.7555   8
  -1   1   4 366.318 57.6188   7
  -1   1   4 370.871 67.5211   2
   0  -1  -4 546.771 96.7092   8
   0  -1  -4 601.609 96.6957   7
   0  -1   4 611.601 96.7584   8
   0  -1  -4 625.348 96.8159   6
   0  -1  -4 552.678 96.7724   5
   0  -1   4 535.738 96.6888   7
   0  -1  -4 599.480 100.781   2
   0  -1  -4 526.688 99.5136   3
   0  -1   4 599.023 101.280   4
   0  -1   4 605.685 99.8070   3
   0  -1   4 546.327 99.8289   2
   0  -1  -4 561.665 102.655   1
   0  -1  -4 588.164 101.152   4
   0  -1   4 585.853 101.946   1
   0  -1   4 541.549 96.7468   5
   0   1  -4 575.108 102.291   1
   0   1  -4 569.686 100.000   3
   0   1   4 574.384 102.346   1
   0   1  -4 609.862 96.7829   6
   0   1   4 537.241 102.539   2
   0   1   4 571.297 96.7297   8
   0   1  -4 562.757 100.012   2
   0   1  -4 587.183 96.7805   5
   0   1   4 524.234 100.865   3
   0   1  -4 544.251 96.7197   8
   0   1   4 570.607 96.6930   7
   0   1  -4 579.216 96.6939   7
   0   1   4 570.275 96.7853   6
   0   1   4 588.825 101.254   4
   0   1   4 561.679 96.7651   5
   0   1  -4 631.434 101.531   4
  -1  -1  -4 71.2424 19.2763   1
  -1  -1  -4 83.2339 21.6539   4
   1  -1   4 80.0301 17.8949   2
   1  -1   4 52.9294 9.54632   7
   1  -1   4 53.0564 9.73538   8
   1  -1   4 99.1299 22.4323   4
  -1  -1  -4 62.4488 16.4594   3
   1  -1   4 64.9346 18.1282   3
   1  -1   4 28.8260 15.1904   1
  -1  -1  -4 57.5348 9.74800   5
  -1  -1  -4 70.8123 16.2979   2
  -1   1  -4 41.3900 15.2487   2
   1   1   4 74.2650 16.7561   2
   1   1   4 48.4977 9.60100   8
   1   1   4 59.3786 9.50914   7
  -1   1  -4 57.9146 20.5698   4
  -1   1  -4 49.1913 9.85380   5
  -1   1  -4 39.6250 15.5760   3
   1   1   4 51.9170 9.67744   5
   1   1   4 72.8133 20.6381   1
   1   1   4 80.7088 18.4355   3
   1   1   4 67.0591 18.8884   4
   2  -1   4 702.149 134.728   2
  -2  -1  -4 777.007 128.513   5
   2  -1   4 803.043 136.659   3
  -2  -1  -4 825.852 139.300   4
  -2  -1  -4 711.904 138.218   1
  -2  -1  -4 881.999 135.457   2
  -2  -1  -4 762.100 128.703   6
  -2  -1  -4 653.458 134.177   3
   2  -1   4 768.543 138.200   4
   2  -1   4 861.813 140.161   1
   2  -1   4 738.309 128.507   8
   2  -1   4 754.936 128.284   7
   2   1   4 726.180 128.274   7
  -2   1  -4 825.491 128.644   5
   2   1   4 705.100 135.203   3
  -2   1  -4 888.273 137.937   2
  -2   1  -4 774.746 140.397   4
   2   1   4 718.138 133.919   2
   2   1   4 791.344 136.402   4
  -2   1  -4 788.589 135.567   3
  -2   1  -4 825.863 142.168   1
   2   1   4 728.778 137.520   1
  -2   1  -4 767.860 128.774   6
   2   1   4 713.920 128.411   8
  -3  -1  -4 113.535 15.5830   6
  -3  -1  -4 69.1260 14.0535   5
   3  -1   4 68.3882 13.9989   8
   3  -1   4 77.2136 13.4783   7
  -3   1  -4 86.4687 15.2740   6
   3   1   4 69.3137 13.7276   8
   3   1   4 78.6044 13.4026   7
  -3   1  -4 67.3758 14.2118   5
  -4  -1  -4 -1.8088 3.27799   6
   4  -1   4 -2.3291 2.12249   7
  -4  -1  -4 3.10676 3.77465   5
  -4   1  -4 -2.5998 3.20293   5
   4   1   4 3.67474 3.75303   8
   4   1   4 -2.2708 2.08487   7
  -4   1  -4 0.35202 3.30271   6
  -5  -1  -4 121.728 26.3944   6
  -5  -1  -4 134.404 26.9808   5
   5  -1   4 164.534 27.1007   8
   5  -1   4 149.273 25.5329   7
   5  -1   4 160.505 27.2971   5
   5   1   4 139.593 25.4363   7
   5   1   4 179.484 27.3805   5
  -5   1  -4 174.491 27.5662   5
  -5   1  -4 119.642 26.5130   6
   5   1   4 140.453 26.6367   8
  -6  -1  -4 134.046 24.0311   5
  -6  -1  -4 110.274 23.4316   6
   6  -1   4 142.717 24.1231   5
   6  -1   4 111.465 21.8670   7
   6  -1   4 136.112 23.8540   8
   6   1   4 149.731 23.7656   8
   6   1   4 125.396 22.0370   7
  -6   1  -4 108.386 23.3816   6
  -6   1  -4 97.3664 23.4857   5
  -7  -2   4 14.1048 7.20353   6
   7  -2  -4 14.7723 8.28584   5
   7   2  -4 1.95347 5.81826   5
  -7   2   4 3.63470 6.71796   6
  -6  -2   4 0.59435 4.61990   6
   6   2  -4 5.53965 4.89695   5
  -6   2   4 -4.6059 4.20619   6
  -5  -2   4 8.82570 4.79702   6
   5  -2  -4 23.1952 6.23236   5
  -5   2   4 13.0581 4.14147   8
   5   2  -4 12.8647 5.17809   5
  -5   2   4 16.5565 5.37834   6
   5   2  -4 13.5652 3.30755   7
   4  -2  -4 247.289 39.9223   5
  -4  -2   4 211.355 39.1987   8
  -4  -2   4 194.854 39.5892   6
   4  -2  -4 239.280 39.0769   7
   4   2  -4 250.983 39.0437   7
  -4   2   4 197.472 39.7092   6
  -4   2   4 241.208 39.4619   8
   4   2  -4 233.912 39.5141   5
   4   2  -4 236.379 39.5809   5
  -3  -2   4 343.421 52.9281   6
  -3  -2   4 313.464 52.0773   7
   3  -2  -4 300.447 52.6615   5
   3   2  -4 288.391 52.5103   5
   3   2  -4 279.116 52.3641   5
  -3   2   4 330.610 53.1077   6
  -3   2   4 296.144 52.4032   8
   3   2  -4 325.538 52.1120   7
  -2  -2   4 29.0483 13.2645   4
  -2  -2   4 7.92301 2.97853   6
   2  -2  -4 12.2982 13.2949   4
   2  -2  -4 12.8251 3.16025   5
  -2  -2   4 10.0561 2.18305   8
   2  -2  -4 16.5494 12.9838   1
   2  -2  -4 23.2426 11.4282   2
   2  -2  -4 10.7057 2.78527   8
   2  -2  -4 31.4508 14.2263   4
   2  -2  -4 13.2786 12.5142   2
  -2  -2   4 7.78146 8.55304   2
   2   2  -4 12.1812 7.48255   2
   2   2  -4 21.9689 10.3521   1
  -2   2   4 38.3136 18.4458   4
  -2   2   4 15.3324 8.56476   3
  -2   2   4 11.7025 2.64382   8
  -2   2   4 4.84177 10.3021   2
   2   2  -4 9.59762 1.92525   7
   2   2  -4 7.39026 7.40067   2
   2   2  -4 11.4743 2.49960   8
   2   2  -4 2.61135 2.33101   5
   2   2  -4 5.12401 5.28412   4
  -2   2   4 7.04495 8.67775   1
  -2   2   4 12.0514 3.52243   6
   2   2  -4 12.2163 2.81039   5
   2   2  -4 22.7708 6.60655   3
   2   2  -4 15.1487 10.4420   4
  -2   2   4 11.4611 2.03408   7
  -1  -2   4 643.012 124.542   1
  -1  -2   4 743.394 120.723   8
  -1  -2   4 728.857 124.109   4
   1  -2  -4 703.563 127.421   1
   1  -2  -4 712.930 128.044   4
  -1  -2   4 770.152 120.977   6
  -1  -2   4 676.221 124.063   2
   1  -2  -4 711.675 128.993   1
   1  -2  -4 644.210 126.876   2
   1   2  -4 683.938 122.293   3
  -1   2   4 715.925 121.044   6
   1   2  -4 669.044 120.681   7
   1   2  -4 756.753 125.692   1
   1   2  -4 816.518 123.967   4
   1   2  -4 785.211 123.852   2
   1   2  -4 698.661 120.765   5
  -1   2   4 708.229 122.699   3
   1   2  -4 640.373 120.729   8
  -1   2   4 730.693 120.701   7
  -1   2   4 754.550 128.842   4
  -1   2   4 781.901 120.852   8
  -1   2   4 674.301 127.866   2
   0  -2   4 765.206 125.336   5
   0  -2  -4 742.356 125.309   6
   0  -2  -4 787.699 129.710   2
   0  -2  -4 718.560 125.229   8
   0  -2   4 729.088 128.821   3
   0  -2   4 751.049 129.926   4
   0  -2  -4 773.669 125.208   7
   0  -2  -4 775.490 131.683   1
   0  -2  -4 702.145 128.431   3
   0  -2  -4 757.071 129.950   4
   0  -2   4 685.180 125.203   7
   0  -2  -4 729.412 125.288   5
   0  -2   4 705.361 128.227   2
   0   2  -4 693.594 128.540   3
   0   2   4 717.418 130.274   2
   0   2  -4 724.983 125.211   7
   0   2   4 754.471 125.305   5
   0   2  -4 745.154 125.254   8
   0   2  -4 790.857 125.324   5
   0   2  -4 718.375 130.366   1
   0   2   4 781.674 131.828   1
   0   2   4 751.991 125.304   6
   0   2   4 744.404 125.236   8
   0   2   4 733.588 130.591   4
   0   2   4 781.793 128.726   3
   0   2  -4 780.154 130.418   4
   0   2   4 722.046 125.208   7
   0   2  -4 807.839 129.101   2
   1  -2   4 38.3484 13.7416   3
  -1  -2  -4 39.9983 6.85375   5
  -1  -2  -4 54.4415 16.6699   4
  -1  -2  -4 37.5069 12.1364   2
  -1  -2  -4 56.0924 15.4181   3
   1  -2   4 33.7250 6.88885   8
   1  -2   4 20.6948 15.5183   1
   1  -2   4 47.9742 14.3384   2
   1  -2   4 48.0505 18.0496   4
   1  -2   4 31.0161 6.57626   7
  -1  -2  -4 35.0280 15.2886   1
   1   2   4 59.9399 16.1702   3
   1   2   4 47.8006 14.0100   2
  -1   2  -4 53.7302 14.8370   2
   1   2   4 62.1156 18.8681   1
  -1   2  -4 37.1757 7.06293   5
  -1   2  -4 50.3143 15.8457   1
   1   2   4 39.6339 6.73548   5
  -1   2  -4 27.4460 7.04577   6
  -1   2  -4 49.5014 21.1473   4
   1   2   4 32.1782 6.59253   8
   1   2   4 33.4803 13.4861   4
  -1   2  -4 25.3862 11.8852   3
  -1   2  -4 38.9327 6.86162   8
   1   2   4 47.6731 6.73462   7
  -2  -2  -4 2.03332 4.28670   2
   2  -2   4 9.61486 8.71457   3
  -2  -2  -4 -8.8314 5.95280   1
   2  -2   4 -0.0154 1.34224   7
  -2  -2  -4 3.65814 9.28875   4
   2  -2   4 -1.3342 1.69571   8
   2  -2   4 3.40933 7.61807   2
   2  -2   4 -1.3382 7.54051   1
   2  -2   4 12.3909 11.1147   4
  -2  -2  -4 1.51725 5.44661   3
  -2  -2  -4 1.07071 2.05185   5
  -2  -2  -4 4.81025 3.11100   6
   2   2   4 11.5897 9.39398   1
  -2   2  -4 1.23241 6.33634   3
  -2   2  -4 -9.3925 6.29542   2
   2   2   4 -2.3314 1.34021   8
  -2   2  -4 -1.5331 12.8988   4
  -2   2  -4 -1.3548 2.15646   5
   2   2   4 -0.0596 1.13393   7
   2   2   4 -7.3741 6.01436   4
   2   2   4 -2.7505 1.47868   5
   2   2   4 7.96758 6.85135   3
   2   2   4 1.14140 5.85909   2
  -2   2  -4 8.71093 12.1851   1
  -2   2  -4 1.31747 3.04520   6
   3  -2   4 241.181 42.1933   8
  -3  -2  -4 249.427 42.4611   6
  -3  -2  -4 230.615 41.9941   5
   3  -2   4 257.424 41.7152   7
   3   2   4 253.973 42.0247   8
  -3   2  -4 232.775 42.2682   5
  -3   2  -4 277.668 42.7667   6
   3   2   4 230.067 41.6470   7
   4  -2   4 -1.9435 2.19806   7
  -4  -2  -4 -3.0115 3.24081   5
   4  -2   4 2.36966 4.84240   8
  -4  -2  -4 -0.6567 2.99235   6
   4   2   4 -0.1984 2.18183   7
   4   2   4 1.58134 3.08940   8
  -4   2  -4 -3.5460 3.54994   5
   5  -2   4 116.769 22.4195   7
   5  -2   4 151.513 24.0783   8
  -5  -2  -4 93.1918 22.9785   6
  -5  -2  -4 168.272 24.4219   5
   5  -2   4 118.487 23.7733   5
   5   2   4 100.216 22.9204   8
   5   2   4 136.263 23.5971   5
   5   2   4 134.310 22.2159   7
  -5   2  -4 153.814 24.4911   5
  -5   2  -4 126.482 23.8433   6
   6  -2   4 18.9734 7.39145   8
   6  -2   4 19.8906 8.18526   5
   6  -2   4 14.2896 4.65992   7
   6   2   4 14.9825 8.42916   5
   6   2   4 4.93565 6.21841   8
  -6   2  -4 13.7029 7.41988   6
  -6   2  -4 2.03713 6.56883   5
   6   2   4 16.7037 4.77165   7
   6  -3  -4 92.7713 15.3445   5
  -6  -3   4 79.4502 14.8274   6
   6   3  -4 53.3400 13.3014   5
  -6   3   4 86.7486 15.3787   6
   5  -3  -4 -4.7598 4.72551   5
  -5  -3   4 -0.8696 3.30410   6
   5   3  -4 0.62317 2.01737   7
  -5   3   4 4.51241 4.18483   6
   5   3  -4 2.35323 3.86480   5
   4  -3  -4 28.4185 6.97195   5
  -4  -3   4 23.3041 5.36321   8
  -4  -3   4 26.2015 6.07707   6
   4   3  -4 31.4078 5.17783   7
  -4   3   4 23.4507 7.01211   8
   4   3  -4 26.2782 5.81178   5
   4   3  -4 28.3844 5.98737   5
  -3  -3   4 411.571 74.9699   8
   3  -3  -4 412.687 75.4061   5
  -3   3   4 468.595 75.4232   8
   3   3  -4 424.938 75.0895   5
   3   3  -4 478.370 75.1649   5
   3   3  -4 454.327 74.8903   7
  -3   3   4 471.748 75.8605   6
   2  -3  -4 22.5772 4.64554   5
   2  -3  -4 16.4572 11.1884   1
  -2  -3   4 8.20189 7.93944   2
   2  -3  -4 54.9099 20.8115   2
   2  -3  -4 13.6777 11.5765   2
  -2  -3   4 27.6911 10.8398   4
   2  -3  -4 23.1121 4.44690   8
  -2  -3   4 19.6734 3.67949   8
  -2  -3   4 15.7624 4.33416   6
   2  -3  -4 23.8349 14.1995   4
   2  -3  -4 9.76328 16.3127   4
   2   3  -4 41.2165 8.78339   3
   2   3  -4 20.0466 4.00921   5
  -2   3   4 23.5387 3.73757   7
   2   3  -4 26.4226 8.10103   4
  -2   3   4 21.5796 4.19113   8
  -2   3   4 39.4940 18.7589   1
   2   3  -4 13.2413 7.63948   2
  -2   3   4 23.2783 8.94708   3
  -2   3   4 12.1837 13.8779   4
   2   3  -4 34.5559 10.3421   1
  -2   3   4 38.1258 18.3226   2
   2   3  -4 13.1273 8.59714   4
   2   3  -4 30.9293 9.57596   2
  -2   3   4 21.2179 4.95636   6
   2   3  -4 20.2175 10.0328   1
   2   3  -4 13.6294 3.79523   5
   1  -3  -4 67.6793 22.6796   4
  -1  -3   4 75.5830 12.7751   8
   1  -3  -4 76.6503 23.8599   2
   1  -3  -4 73.5355 13.0193   8
  -1  -3   4 72.8478 13.0225   6
   1  -3  -4 72.8443 13.2614   5
   1  -3  -4 83.8526 24.2567   1
  -1  -3   4 80.8580 17.1696   2
  -1  -3   4 83.9674 17.3848   4
  -1  -3   4 76.4047 17.4648   1
   1   3  -4 82.0248 16.7666   2
  -1   3   4 74.7486 13.3826   6
  -1   3   4 75.3827 13.0183   8
   1   3  -4 83.4624 12.8313   5
   1   3  -4 67.4577 12.7535   8
  -1   3   4 53.0728 21.3261   2
   1   3  -4 87.0138 18.8121   1
   1   3  -4 110.977 18.8985   4
  -1   3   4 67.2071 23.6317   4
   0  -3   4 10.5510 7.13085   3
   0  -3  -4 7.04136 8.51015   2
   0  -3  -4 14.3371 10.0211   4
   0  -3  -4 7.59179 2.18071   6
   0  -3  -4 5.50001 9.41222   1
   0  -3   4 15.3156 7.37785   2
   0  -3  -4 9.74760 1.92805   8
   0  -3   4 -0.0231 7.11760   4
   0  -3   4 9.58386 1.99766   7
   0  -3  -4 7.37504 1.99693   7
   0  -3  -4 13.2553 2.63200   5
   0  -3  -4 9.19386 7.04433   3
   0   3  -4 -4.7477 5.43520   1
   0   3  -4 17.7992 12.1290   4
   0   3  -4 10.4280 2.09859   8
   0   3   4 7.68093 1.92740   8
   0   3   4 -4.2360 7.00441   2
   0   3  -4 8.73561 2.37994   5
   0   3  -4 8.31759 1.99931   7
   0   3   4 7.10172 1.97413   7
   0   3   4 10.1913 2.23828   6
   0   3   4 3.74082 6.66903   1
   0   3   4 17.2940 10.4456   4
   0   3   4 10.5492 2.63127   5
   0   3   4 20.6148 8.17698   3
   0   3  -4 7.21590 6.80157   2
   0   3  -4 15.1508 7.96291   3
   1  -3   4 984.684 175.121   7
  -1  -3  -4 1039.18 180.513   3
  -1  -3  -4 1133.65 175.156   5
   1  -3   4 1066.23 181.468   3
   1  -3   4 894.056 182.445   1
   1  -3   4 970.916 183.067   4
   1  -3   4 983.950 180.572   2
  -1  -3  -4 1038.27 180.502   4
   1  -3   4 1056.04 175.292   8
  -1  -3  -4 1141.65 179.886   2
  -1  -3  -4 1061.55 182.724   1
   1   3   4 955.456 180.123   4
   1   3   4 1195.18 183.583   1
  -1   3  -4 1091.36 175.427   6
   1   3   4 1021.16 175.108   7
   1   3   4 905.174 175.093   8
   1   3   4 1101.28 175.146   5
  -1   3  -4 1033.03 180.922   3
  -1   3  -4 1041.22 175.368   5
  -1   3  -4 976.323 184.487   4
   1   3   4 1031.00 180.441   3
   1   3   4 1053.22 179.883   2
  -1   3  -4 1082.96 175.256   8
  -1   3  -4 955.098 184.219   1
  -1   3  -4 987.418 181.501   2
  -2  -3  -4 59.1274 10.3849   6
  -2  -3  -4 55.5753 9.92343   5
   2  -3   4 64.8899 9.79492   7
  -2  -3  -4 39.2972 16.7754   3
   2  -3   4 60.2666 21.1024   1
  -2  -3  -4 76.9559 22.0848   1
   2  -3   4 62.4238 24.0537   4
   2  -3   4 34.6753 16.1055   2
   2  -3   4 39.3660 9.84796   8
  -2  -3  -4 73.0903 22.8793   4
   2  -3   4 72.4855 20.7703   3
  -2   3  -4 19.9601 18.9964   4
   2   3   4 62.2796 21.0831   1
  -2   3  -4 57.6698 10.4458   5
   2   3   4 43.0960 16.4991   4
  -2   3  -4 41.5696 18.4774   2
   2   3   4 62.8764 20.9697   3
   2   3   4 57.9029 9.65426   7
  -2   3  -4 72.9259 25.1943   1
   2   3   4 49.4576 9.60245   5
   2   3   4 48.1625 16.5267   2
  -2   3  -4 94.6965 22.5123   3
   3  -3   4 -0.7126 1.72914   7
   3  -3   4 1.39728 2.64713   8
  -3  -3  -4 4.87602 3.36829   6
  -3  -3  -4 1.73266 2.50386   5
   3   3   4 -0.8164 1.87987   5
  -3   3  -4 4.56596 2.95632   5
   3   3   4 1.17906 2.14749   8
  -3   3  -4 -1.5577 3.69714   6
   3   3   4 -0.2319 1.61486   7
   4  -3   4 81.3240 12.7420   8
  -4  -3  -4 54.6696 10.8707   5
  -4  -3  -4 39.4891 10.5306   6
   4  -3   4 49.3085 9.96034   7
   4   3   4 55.5845 9.96500   7
  -4   3  -4 61.0300 11.6261   5
   4   3   4 56.7288 10.7015   8
  -4   3  -4 43.3684 11.0901   6
  -5  -3  -4 15.4172 6.67453   6
   5  -3   4 24.6008 7.80040   5
   5  -3   4 28.6883 8.08027   8
   5  -3   4 32.7290 6.34732   7
  -5  -3  -4 45.9114 9.52162   5
  -5   3  -4 45.2786 8.67232   5
   5   3   4 17.1180 6.79206   8
   5   3   4 23.7741 5.81948   7
  -5   3  -4 17.6799 7.10629   6
   5   3   4 37.0030 8.12057   5
  -6  -3  -4 -1.1973 5.11763   6
   6  -3   4 -1.6673 7.09452   5
   6  -3   4 -3.7427 3.38127   7
   6  -3   4 0.22691 5.86634   8
   6   3   4 -4.2364 6.40955   5
   6   3   4 4.99158 3.72177   7
  -6   3  -4 0.55548 6.42950   5
   6   3   4 4.39374 5.08096   8
  -6   3  -4 7.88920 6.54934   6
  -6  -4   4 11.3719 5.72568   6
   6  -4  -4 5.05296 6.43241   5
   6   4  -4 2.37699 3.87332   5
  -6   4   4 2.16969 5.27673   6
  -5  -4   4 -2.9377 3.44502   6
   5  -4  -4 1.20802 4.99948   5
   5   4  -4 -2.4777 3.24447   5
   5   4  -4 -2.3345 2.63093   5
  -5   4   4 -4.8570 2.74405   8
  -5   4   4 -4.6423 3.16983   6
   5   4  -4 -0.3383 2.16438   7
  -4  -4   4 0.52150 2.52706   6
   4   4  -4 4.43947 1.77593   7
  -4   4   4 7.69194 3.72549   6
  -4   4   4 2.92127 2.60803   8
   4   4  -4 1.95402 2.20872   5
   4   4  -4 6.90417 2.65705   5
   3  -4  -4 13.2500 3.77457   5
  -3  -4   4 8.73126 3.39431   6
   3   4  -4 10.9095 1.94767   7
  -3   4   4 10.0132 3.99190   6
   3   4  -4 3.77291 2.19252   5
  -3   4   4 12.0826 2.94367   8
   3   4  -4 3.42502 2.18036   5
   2  -4  -4 15.2111 9.53247   2
   2  -4  -4 2.82855 8.46285   4
   2  -4  -4 2.63924 8.48373   1
   2  -4  -4 1.26659 10.1757   2
   2  -4  -4 2.66564 2.19937   8
   2  -4  -4 0.78531 2.76071   5
  -2  -4   4 13.9257 7.59643   4
  -2  -4   4 -0.4239 5.89471   2
   2  -4  -4 34.0239 20.9740   4
  -2  -4   4 4.61058 1.23468   8
  -2  -4   4 4.41513 2.29189   6
  -2   4   4 8.71389 16.5623   4
  -2   4   4 9.40079 6.67350   3
   2   4  -4 8.18125 4.47392   2
   2   4  -4 7.45775 1.42539   7
  -2   4   4 2.40176 11.9813   2
  -2   4   4 -4.0514 9.18030   1
   2   4  -4 4.77816 1.28166   5
   2   4  -4 5.08026 7.00276   1
  -2   4   4 2.44290 1.91055   8
   2   4  -4 10.8631 4.24156   2
   2   4  -4 2.03167 5.01769   3
   2   4  -4 6.24692 1.40206   5
   2   4  -4 8.04035 4.93664   1
   1  -4  -4 18.2856 4.92918   8
   1  -4  -4 12.1019 12.0900   1
   1  -4  -4 38.8135 14.9599   4
  -1  -4   4 29.3510 4.79860   8
   1  -4  -4 24.5830 5.41058   5
  -1  -4   4 27.0545 5.05368   6
  -1  -4   4 24.8312 8.10113   2
   1  -4  -4 41.4527 18.5435   2
  -1  -4   4 29.0736 8.85687   1
  -1  -4   4 33.2017 9.29444   4
  -1   4   4 46.3706 11.3830   3
  -1   4   4 32.2613 5.12415   8
  -1   4   4 28.2278 5.59717   6
   1   4  -4 32.8105 8.01288   2
  -1   4   4 23.3064 15.2228   2
   1   4  -4 33.0660 4.88660   5
   1   4  -4 22.5221 4.70910   8
   1   4  -4 34.0134 10.2980   1
  -1   4   4 55.6833 20.4105   4
   0  -4   4 27.4558 14.0351   4
   0  -4  -4 85.2167 21.5665   4
   0  -4   4 32.5903 6.64256   7
   0  -4   4 44.6235 12.7085   2
   0  -4  -4 29.2710 6.83019   6
   0  -4  -4 50.0561 7.17139   5
   0  -4  -4 47.3237 15.4683   2
   0  -4  -4 38.3894 15.6745   1
   0  -4  -4 19.3064 10.6300   3
   0   4   4 28.8683 11.9945   3
   0   4  -4 40.3931 7.01596   5
   0   4   4 42.0069 6.91982   6
   0   4   4 33.1350 6.61566   7
   0   4  -4 28.4773 11.3885   2
   0   4   4 44.2488 7.21814   5
   0   4   4 38.6795 6.71472   8
   0   4   4 21.9937 13.9559   4
   0   4  -4 44.7437 6.84678   8
   0   4   4 34.2829 15.2975   2
   0   4  -4 41.8630 18.1857   4
   0   4  -4 33.1994 11.5564   3
   0   4  -4 41.8851 13.8322   1
   0   4   4 38.5867 15.1342   1
  -1  -4  -4 53.4879 19.0128   3
   1  -4   4 69.9014 25.2887   4
   1  -4   4 75.3655 12.8346   8
  -1  -4  -4 81.0960 12.4636   5
   1  -4   4 74.6516 22.4102   2
   1  -4   4 72.8805 12.4228   7
   1  -4   4 86.3169 25.4336   1
  -1  -4  -4 86.7234 22.8413   1
   1  -4   4 131.588 26.4600   3
  -1  -4  -4 101.504 24.5434   4
   1   4   4 60.6990 25.1608   4
   1   4   4 85.2509 22.2817   3
   1   4   4 59.0278 18.6195   2
  -1   4  -4 57.8697 19.5832   3
  -1   4  -4 85.2788 23.7510   2
  -1   4  -4 64.5329 12.5375   8
  -1   4  -4 70.3161 12.9454   5
  -1   4  -4 65.3360 23.1140   1
   1   4   4 64.0244 12.3040   8
   1   4   4 79.4674 12.5037   5
   1   4   4 70.0190 22.2514   1
  -1   4  -4 142.996 34.1609   4
  -1   4  -4 78.9742 13.0797   6
   1   4   4 61.7602 12.3198   7
  -2  -4  -4 14.8528 3.09159   5
   2  -4   4 7.47809 3.02618   8
   2  -4   4 9.91972 8.35396   3
  -2  -4  -4 11.9854 9.86100   3
  -2  -4  -4 8.86464 3.52619   6
  -2  -4  -4 25.5798 14.7784   4
   2  -4   4 32.7114 16.1390   1
   2  -4   4 -5.1766 8.43605   4
  -2  -4  -4 20.9509 13.7723   1
   2  -4   4 13.8068 10.0482   2
   2   4   4 12.9457 2.90856   7
  -2   4  -4 4.03379 8.61871   1
   2   4   4 7.37850 9.09416   3
  -2   4  -4 3.15556 7.38167   2
   2   4   4 11.7648 2.76632   5
  -2   4  -4 12.0559 16.6035   4
  -2   4  -4 18.8729 4.86944   6
  -2   4  -4 11.5868 3.65727   5
   2   4   4 12.6772 10.1606   1
  -2   4  -4 26.6486 14.2110   3
   2   4   4 4.29393 7.09881   2
   2   4   4 12.6314 2.81363   8
  -3  -4  -4 10.7653 4.08771   6
  -3  -4  -4 13.1054 3.35393   5
   3  -4   4 13.9015 3.02073   7
   3  -4   4 7.47982 3.46099   8
  -3   4  -4 -1.6053 3.72872   6
   3   4   4 8.32400 2.87843   8
   3   4   4 11.9403 2.69368   7
  -3   4  -4 8.85450 3.98499   5
   3   4   4 1.47198 2.24580   5
  -4  -4  -4 12.8597 3.96333   5
  -4  -4  -4 10.5207 4.15197   6
   4  -4   4 7.38007 2.91599   7
   4  -4   4 7.20391 4.36854   8
   4   4   4 9.40867 2.84399   7
  -4   4  -4 3.27854 4.22578   6
  -4   4  -4 1.48364 4.07276   5
   4   4   4 -0.4936 3.05320   8
   4   4   4 4.74353 2.87182   5
   5  -4   4 0.91769 4.91106   5
  -5  -4  -4 6.54767 4.80845   5
   5  -4   4 0.48346 2.90031   7
  -5  -4  -4 -1.2632 3.74909   6
   5  -4   4 0.30696 4.56529   8
   5   4   4 3.83373 2.77798   7
   5   4   4 -0.9279 4.16112   8
   5   4   4 3.21526 4.57579   5
  -5   4  -4 -5.1998 4.82039   5
  -5   4  -4 6.29179 5.06407   6
   6  -4   4 9.71844 6.45150   8
   6  -4   4 -6.4388 6.71541   5
  -6  -4  -4 1.89696 5.34664   6
   6  -4   4 -0.8962 3.33275   7
   6   4   4 2.04065 4.79371   8
   6   4   4 2.10987 3.39424   7
  -6   4  -4 -2.0458 5.65631   6
  -6   4  -4 3.15574 6.24042   5
   6   4   4 1.63380 7.01753   5
  -6  -5   4 -1.7955 4.47966   6
   6  -5  -4 10.3845 6.74132   5
  -6   5   4 -5.6033 5.02058   6
   5  -5  -4 8.79173 5.84893   5
  -5  -5   4 6.06993 4.18293   6
  -5   5   4 9.81518 4.13970   8
  -5   5   4 6.18702 4.71106   6
   5   5  -4 9.55676 2.57330   5
   5   5  -4 6.94460 3.17346   5
   5   5  -4 10.9409 4.14762   7
  -4  -5   4 15.1211 4.70698   6
   4  -5  -4 21.1957 5.71121   5
   4   5  -4 17.4606 3.70554   7
  -4   5   4 18.7371 5.22929   6
   4   5  -4 13.8779 3.58868   5
   4   5  -4 19.5228 3.57928   5
  -4   5   4 20.7840 4.67116   8
  -3  -5   4 187.538 29.3846   6
   3  -5  -4 164.098 29.3830   5
   3   5  -4 177.040 28.7088   7
  -3   5   4 171.224 29.8028   6
  -3   5   4 183.380 29.1555   8
   3   5  -4 157.433 28.5091   5
   2  -5  -4 90.3824 30.2495   4
  -2  -5   4 93.2942 14.8061   6
   2  -5  -4 40.4073 20.1365   2
   2  -5  -4 139.086 36.8207   2
   2  -5  -4 88.1796 30.7688   1
   2  -5  -4 74.1627 15.0354   5
   2  -5  -4 160.187 44.7600   4
  -2  -5   4 66.4931 18.3905   4
  -2  -5   4 97.2454 19.5607   2
  -2   5   4 82.0645 14.6637   8
   2   5  -4 100.835 19.7328   1
  -2   5   4 84.9614 15.5763   6
   2   5  -4 89.6864 19.0412   1
  -2   5   4 161.595 40.4678   1
   2   5  -4 81.6858 14.3276   7
  -2   5   4 88.5994 31.4366   4
   2   5  -4 122.745 22.4976   3
  -2   5   4 58.3480 25.6710   2
  -1  -5   4 38.1089 9.61567   2
   1  -5  -4 23.8330 16.3443   2
   1  -5  -4 44.0438 6.58575   5
  -1  -5   4 34.1568 5.57430   8
   1  -5  -4 20.7444 13.0964   4
  -1  -5   4 33.8882 5.79800   6
  -1  -5   4 43.0417 10.5428   4
  -1  -5   4 45.3172 10.7558   1
   1  -5  -4 25.2951 16.9239   1
   1   5  -4 30.1308 6.03815   6
  -1   5   4 32.4679 5.84332   8
  -1   5   4 21.3879 14.0231   1
  -1   5   4 63.7591 15.6133   3
   1   5  -4 44.3178 8.79381   2
  -1   5   4 16.0227 14.3607   2
   1   5  -4 31.5593 5.56470   5
  -1   5   4 26.0574 6.30659   6
   1   5  -4 17.0434 7.93507   1
   1   5  -4 27.7972 5.44756   8
  -1   5   4 31.5138 18.5397   4
   0  -5  -4 -4.4746 5.51122   4
   0  -5   4 10.3228 7.07261   1
   0  -5  -4 -1.4023 1.78709   5
   0  -5   4 6.63709 8.17304   4
   0  -5  -4 -2.0697 5.75768   1
   0  -5  -4 7.11056 6.66298   3
   0  -5  -4 -1.4278 6.87183   2
   0  -5   4 5.15784 5.38159   2
   0  -5  -4 2.64123 1.81279   6
   0   5   4 2.76251 1.17129   7
   0   5  -4 -2.0482 5.55715   3
   0   5  -4 1.25010 1.80678   5
   0   5   4 1.70101 1.54025   6
   0   5  -4 2.44688 1.55289   8
   0   5   4 4.26846 2.71423   5
   0   5   4 4.18682 6.32397   1
   0   5  -4 27.4270 13.6922   4
   0   5   4 1.04270 1.12486   8
   0   5   4 -0.6066 6.58344   4
   0   5  -4 10.9344 7.88770   2
   0   5   4 -5.0491 5.32237   3
   0   5  -4 15.5848 10.4832   1
   0   5   4 2.64856 10.6949   2
  -1  -5  -4 210.746 43.9484   3
   1  -5   4 194.646 35.0245   7
  -1  -5  -4 180.156 43.6334   1
  -1  -5  -4 235.899 35.0856   5
   1  -5   4 250.336 52.2646   4
   1  -5   4 204.250 44.4160   2
   1  -5   4 173.426 46.9916   1
  -1  -5  -4 192.335 46.5729   4
   1  -5   4 228.645 47.0373   3
   1  -5   4 206.191 35.2517   8
   1   5   4 202.933 45.9562   1
  -1   5  -4 243.175 48.6634   3
   1   5   4 243.255 46.0531   3
  -1   5  -4 210.380 50.1670   1
   1   5   4 236.003 35.1536   5
  -1   5  -4 213.140 35.4604   5
  -1   5  -4 206.324 35.4240   6
  -1   5  -4 205.662 53.5497   4
  -1   5  -4 201.347 35.2134   8
   1   5   4 183.084 34.9390   8
   1   5   4 265.348 47.0048   2
   1   5   4 186.225 34.9811   7
  -1   5  -4 232.391 46.9896   2
   1   5   4 232.984 51.2989   4
  -2  -5  -4 -5.7312 7.09159   1
  -2  -5  -4 21.0622 10.6792   3
   2  -5   4 8.37697 3.09675   8
  -2  -5  -4 6.50187 8.45178   2
   2  -5   4 0.58876 5.30208   2
   2  -5   4 16.2886 16.0889   4
  -2  -5  -4 6.83281 9.27178   4
  -2  -5  -4 10.9283 2.58149   5
  -2  -5  -4 9.35413 3.08400   6
   2  -5   4 -5.6219 5.35521   1
   2  -5   4 22.6153 16.2372   3
   2  -5   4 5.96137 2.27841   7
  -2   5  -4 0.32353 3.70844   6
   2   5   4 9.79759 2.27215   7
   2   5   4 17.0807 12.6564   3
   2   5   4 6.97655 9.04249   1
   2   5   4 29.3528 11.4854   2
  -2   5  -4 29.8722 14.6296   3
   2   5   4 10.7537 7.31883   4
   2   5   4 7.84734 2.22451   8
   2   5   4 7.15410 2.65604   5
  -2   5  -4 6.91818 13.4021   4
  -2   5  -4 11.8266 12.7457   1
  -2   5  -4 10.0786 9.38061   2
   3  -5   4 72.6107 13.0347   8
   3  -5   4 58.0699 12.0241   7
  -3  -5  -4 72.3561 12.4948   5
  -3  -5  -4 68.0391 13.0316   6
   3   5   4 54.0530 11.9336   5
   3   5   4 78.2135 12.2125   7
  -3   5  -4 82.0516 13.7350   5
  -3   5  -4 83.3216 14.3777   6
   3   5   4 71.4587 12.3881   8
  -4  -5  -4 11.1940 4.19961   5
   4  -5   4 17.2857 5.27547   8
   4  -5   4 9.67405 3.38576   7
  -4  -5  -4 8.71861 4.02799   6
   4   5   4 1.16102 3.01106   5
  -4   5  -4 9.45662 4.48758   6
  -4   5  -4 13.2879 5.05104   5
   4   5   4 9.64957 3.05074   7
   4   5   4 5.28002 3.70232   8
  -5  -5  -4 1.86374 4.22667   5
   5  -5   4 2.82179 4.52985   8
   5  -5   4 -1.9137 2.64182   7
   5  -5   4 2.33762 5.23265   5
  -5  -5  -4 1.46856 3.77659   6
  -5   5  -4 -4.6242 5.24671   5
   5   5   4 0.88640 4.39121   8
  -5   5  -4 1.54582 4.52529   6
   5   5   4 1.38965 2.70756   7
   6  -5   4 21.5067 5.41147   7
  -6  -5  -4 19.0307 7.30406   6
   6  -5   4 14.9849 8.39563   5
   6  -5   4 4.85673 6.79348   8
   6   5   4 16.7408 6.46161   8
  -6   5  -4 38.8670 9.50313   5
   6   5   4 28.6467 8.52495   5
   6   5   4 11.0590 4.76966   7
  -6   5  -4 13.2121 7.07714   6
   6  -6  -4 1.13476 6.73400   5
  -6  -6   4 -4.6183 3.95460   6
  -6   6   4 4.16464 5.55871   6
   5  -6  -4 18.3953 7.67479   5
  -5  -6   4 20.4650 6.09846   6
  -5   6   4 29.0802 6.41692   8
  -5   6   4 22.3671 7.03195   6
   5   6  -4 25.1032 4.98291   7
  -4  -6   4 -0.0754 2.55445   6
   4  -6  -4 4.11479 4.03298   5
  -4   6   4 9.49206 3.10599   8
  -4   6   4 0.22124 2.96491   6
   4   6  -4 2.42975 1.71152   7
   3  -6  -4 0.27132 2.97010   5
  -3   6   4 6.22206 3.87617   6
   3   6  -4 4.00807 1.53465   7
  -3   6   4 6.84244 2.56312   8
  -2  -6   4 1.04712 1.88794   6
   2  -6  -4 -4.2943 6.67025   4
   2  -6  -4 5.85062 7.84480   2
  -2  -6   4 3.39848 5.47865   2
   2  -6  -4 -5.5944 12.1843   4
   2  -6  -4 -2.4496 2.28601   5
   2  -6  -4 -7.3415 7.07570   1
   2  -6  -4 -5.1947 8.40754   2
  -2  -6   4 -3.6586 3.49512   4
  -2   6   4 0.79293 1.69099   8
  -2   6   4 -1.6581 2.35245   6
   2   6  -4 4.69607 6.84491   3
  -2   6   4 7.08289 10.8885   2
  -2   6   4 14.4619 12.3614   1
   2   6  -4 0.84175 1.01581   7
  -2   6   4 -2.5993 7.46150   4
   1  -6  -4 75.3005 24.7276   2
  -1  -6   4 50.4806 8.85034   8
  -1  -6   4 48.8731 13.3838   1
  -1  -6   4 46.4211 13.3829   4
  -1  -6   4 59.8702 13.0447   2
   1  -6  -4 40.6861 20.4632   4
  -1  -6   4 57.7223 8.97374   6
   1  -6  -4 34.3545 19.2763   1
   1  -6  -4 70.0195 9.74853   5
   1   6  -4 61.6850 9.22567   6
   1   6  -4 51.8286 11.0527   2
  -1   6   4 60.4465 9.83083   6
   1   6  -4 41.6176 8.73192   5
   1   6  -4 50.2904 8.73210   8
  -1   6   4 49.8435 9.07190   8
  -1   6   4 58.7740 24.5286   1
  -1   6   4 40.5315 15.3151   3
   1   6  -4 38.9309 12.6709   1
  -1   6   4 88.6201 27.6386   2
  -1   6   4 50.8824 22.4378   4
   0  -6  -4 93.0366 25.7834   4
   0  -6   4 105.856 24.8919   4
   0  -6  -4 46.0511 17.5269   1
   0  -6   4 45.7734 15.8183   2
   0  -6  -4 65.8102 20.2967   2
   0  -6  -4 70.4629 20.0639   3
   0  -6   4 81.8891 21.5404   1
   0   6   4 109.363 27.1072   2
   0   6   4 56.4390 21.5703   4
   0   6   4 66.5691 10.7689   6
   0   6   4 56.6912 10.6294   7
   0   6  -4 48.9398 18.1917   3
   0   6   4 56.3299 10.5879   8
   0   6  -4 58.7639 10.7174   8
   0   6   4 83.7078 20.5518   3
   0   6  -4 70.5907 11.1122   5
   0   6  -4 39.5142 20.2524   4
   0   6  -4 57.4670 18.9474   2
   0   6  -4 68.2424 19.9026   1
   1  -6   4 59.1742 23.4160   4
  -1  -6  -4 49.7569 7.42280   5
  -1  -6  -4 80.7335 19.5630   4
  -1  -6  -4 61.5746 19.5627   1
   1  -6   4 52.2927 7.95772   8
  -1  -6  -4 31.8629 6.93523   6
   1  -6   4 35.5922 7.14129   7
  -1  -6  -4 49.9888 15.8254   3
   1  -6   4 45.2633 17.1741   2
   1  -6   4 21.8586 14.9198   1
  -1   6  -4 55.7586 19.8360   2
  -1   6  -4 30.1679 7.34595   8
   1   6   4 40.9283 7.07423   8
   1   6   4 43.8025 16.7468   1
   1   6   4 68.6604 20.4221   2
  -1   6  -4 29.2477 7.61350   5
  -1   6  -4 43.9512 8.23091   6
   1   6   4 36.4069 14.9349   3
  -1   6  -4 73.6596 30.3102   4
  -1   6  -4 70.8617 23.9871   1
   1   6   4 30.6621 15.0584   4
   1   6   4 42.7631 7.27773   7
  -1   6  -4 36.4198 16.4752   3
   1   6   4 50.2499 7.56375   5
  -2  -6  -4 192.685 39.5659   1
   2  -6   4 237.246 53.5154   4
   2  -6   4 159.776 25.8429   8
   2  -6   4 226.939 46.8493   3
   2  -6   4 144.418 25.3503   7
  -2  -6  -4 157.978 25.5520   5
   2  -6   4 181.689 47.2487   1
  -2  -6  -4 132.727 35.6020   3
  -2  -6  -4 181.991 25.7325   6
   2  -6   4 150.117 39.9941   2
  -2  -6  -4 201.107 36.4592   2
  -2  -6  -4 126.670 39.0050   4
   2   6   4 149.148 35.5564   4
   2   6   4 125.619 25.2295   7
  -2   6  -4 155.971 45.7153   1
  -2   6  -4 146.990 26.1520   6
   2   6   4 142.975 25.4491   5
  -2   6  -4 140.531 26.0140   5
  -2   6  -4 155.946 41.7659   2
   2   6   4 138.872 25.2558   8
  -2   6  -4 132.763 36.8232   3
  -2   6  -4 125.955 46.3439   4
   2   6   4 140.698 36.3952   3
   2   6   4 187.988 36.5089   2
   3  -6   4 254.506 39.6329   7
   3  -6   4 260.718 40.3127   8
  -3  -6  -4 236.484 39.7042   5
  -3   6  -4 197.572 40.0278   6
   3   6   4 241.726 39.5579   7
   3   6   4 189.641 39.4662   5
   3   6   4 258.403 39.7398   8
   4  -6   4 168.162 24.6569   7
  -4  -6  -4 120.088 25.0442   6
   4  -6   4 137.171 25.8339   8
  -4  -6  -4 144.129 24.9513   5
  -4   6  -4 136.995 26.0178   5
  -4   6  -4 133.813 25.9676   6
   4   6   4 131.217 24.7469   8
   4   6   4 142.109 24.4133   7
   5  -6   4 20.1099 7.19106   8
  -5  -6  -4 41.1472 7.64301   5
   5  -6   4 23.0547 5.78283   7
  -5  -6  -4 20.1615 6.51377   6
   5  -6   4 24.8921 8.15847   5
  -5   6  -4 14.2357 7.57182   5
   5   6   4 39.1207 6.37550   7
   5   6   4 28.9162 7.14643   5
  -5   6  -4 15.4743 7.14172   6
   5   6   4 17.4005 6.23703   8
   6  -6   4 20.1478 7.39864   8
  -6  -6  -4 4.14582 5.81406   6
   6  -6   4 1.60649 4.23024   7
   6  -6   4 -1.5287 7.69258   5
   6   6   4 26.6453 7.06610   5
   6   6   4 13.7040 4.67678   7
  -6   6  -4 5.10434 7.11667   5
  -6   6  -4 23.9359 8.07800   6
   6   6   4 3.27426 5.40722   8
  -6  -7   4 2.93899 4.62237   6
   6  -7  -4 -4.4961 6.72518   5
  -6   7   4 -6.0519 4.85205   6
   5  -7  -4 -5.3146 5.25237   5
  -5  -7   4 3.17193 3.71398   6
   5   7  -4 3.53323 2.24478   7
  -5   7   4 -1.6643 3.29891   8
  -5   7   4 -5.5944 3.59961   6
  -4  -7   4 48.0294 8.85871   6
   4  -7  -4 32.2690 9.30270   5
   4   7  -4 47.5798 8.13650   7
  -4   7   4 37.7886 9.16881   6
  -4   7   4 45.8673 9.08300   8
   3  -7  -4 2.87108 2.87907   5
  -3  -7   4 0.67848 1.58084   6
   3   7  -4 -0.8453 1.19858   7
  -3   7   4 -0.2153 1.97946   8
  -3   7   4 3.68908 2.75623   6
   2  -7  -4 37.7015 20.8620   1
  -2  -7   4 21.9551 4.30186   6
   2  -7  -4 43.4188 19.0425   2
   2  -7  -4 4.98861 9.37391   4
   2  -7  -4 34.1500 23.6051   4
   2  -7  -4 24.4092 5.10698   5
   2  -7  -4 71.7563 24.8805   2
  -2   7   4 34.9136 19.9922   2
   2   7  -4 22.7600 10.7000   3
  -2   7   4 43.3589 21.2708   1
  -2   7   4 13.8067 4.27404   8
  -2   7   4 35.2353 20.2708   4
  -2   7   4 27.6247 5.82088   6
   2   7  -4 19.7095 3.92550   7
   1  -7  -4 216.761 54.9197   1
  -1  -7   4 241.826 43.1138   1
   1  -7  -4 212.822 39.6118   5
  -1  -7   4 229.805 45.2321   4
   1  -7  -4 306.099 58.8071   2
  -1  -7   4 265.162 39.2773   6
  -1  -7   4 212.154 39.2336   8
   1  -7  -4 187.330 53.1312   4
  -1  -7   4 220.562 41.7767   2
   1   7  -4 222.047 39.1766   8
  -1   7   4 271.879 51.1213   3
  -1   7   4 238.010 58.4391   4
  -1   7   4 212.282 39.6659   6
  -1   7   4 327.595 69.6129   1
  -1   7   4 261.797 58.3738   2
  -1   7   4 231.898 39.4465   8
   1   7  -4 214.138 44.2867   1
   1   7  -4 261.543 39.4346   6
   0  -7   4 38.6973 13.1111   2
   0  -7   4 33.1945 17.3363   4
   0  -7  -4 11.5773 11.4397   4
   0  -7  -4 8.57864 11.2320   1
   0  -7  -4 2.30031 8.05803   3
   0  -7  -4 30.1499 4.91909   5
   0  -7  -4 15.1720 13.7728   2
   0  -7  -4 15.6056 13.0371   1
   0   7  -4 17.3706 4.45875   5
   0   7  -4 12.4368 11.0715   1
   0   7  -4 29.9687 15.9266   4
   0   7   4 -0.8280 8.31976   4
   0   7   4 28.8111 4.39006   6
   0   7   4 21.3953 4.02320   8
   0   7   4 22.2328 4.07266   7
   0   7   4 33.6090 17.0945   2
   0   7  -4 16.5176 4.11402   8
   0   7  -4 30.2529 12.0245   2
   0   7   4 19.9421 11.9565   3
   1  -7   4 -1.3667 1.79353   8
  -1  -7  -4 0.60248 5.05887   1
   1  -7   4 -4.7682 4.76306   2
   1  -7   4 0.44533 1.63664   7
  -1  -7  -4 -1.6865 7.02140   3
  -1  -7  -4 -1.8702 5.25440   4
   1  -7   4 3.72071 12.9733   4
  -1  -7  -4 0.79481 1.86452   5
  -1  -7  -4 1.11885 1.04518   6
   1  -7   4 -7.1831 4.80224   1
   1   7   4 -3.7947 4.38558   1
  -1   7  -4 1.17028 2.64033   6
   1   7   4 7.90282 8.21668   3
  -1   7  -4 4.01794 8.48292   2
  -1   7  -4 -1.4956 2.38587   5
   1   7   4 1.76709 1.34252   7
  -1   7  -4 -9.6344 8.78669   4
  -1   7  -4 7.02174 9.78867   1
   1   7   4 3.10024 7.73158   2
   1   7   4 1.84754 1.36618   8
   1   7   4 -0.9668 5.44102   4
  -1   7  -4 0.88068 6.38638   3
   1   7   4 -1.8791 2.34162   5
  -1   7  -4 -1.5844 1.85591   8
   2  -7   4 1.66666 1.61974   7
   2  -7   4 -0.3456 2.39355   8
  -2  -7  -4 2.17169 2.78379   5
  -2  -7  -4 -6.1304 6.05243   3
   2  -7   4 -1.2232 6.02804   3
   2  -7   4 33.3702 20.4357   1
  -2  -7  -4 12.0352 7.69115   2
   2  -7   4 -4.8791 9.92960   4
  -2  -7  -4 1.16624 2.07077   6
   2  -7   4 -4.0607 5.83293   2
  -2  -7  -4 5.28423 6.33216   1
   2   7   4 -2.2843 1.24452   7
   2   7   4 10.9732 8.46573   4
  -2   7  -4 -1.9710 9.57959   1
  -2   7  -4 -6.2873 6.10435   2
  -2   7  -4 -5.7804 5.88229   3
  -2   7  -4 -4.1795 2.38818   5
   2   7   4 5.04650 8.42085   3
  -2   7  -4 0.02509 2.93299   6
   2   7   4 -3.3974 5.75805   1
   2   7   4 -0.0816 1.35741   8
  -2   7  -4 11.7300 19.2528   4
   2   7   4 4.73860 6.41442   2
   3  -7   4 103.188 15.3574   7
  -3  -7  -4 76.0208 15.5547   6
  -3  -7  -4 78.0607 15.3720   5
   3  -7   4 94.5585 16.5069   8
  -3   7  -4 79.2332 16.2967   6
   3   7   4 78.8719 15.1529   7
   3   7   4 96.2410 15.3624   8
  -3   7  -4 103.671 17.1010   5
   3   7   4 79.3724 15.2361   5
   4  -7   4 193.345 25.0409   8
  -4  -7  -4 108.207 21.3091   5
  -4  -7  -4 99.7794 21.2936   6
   4  -7   4 132.001 22.7142   5
  -4   7  -4 119.560 22.6063   5
  -4   7  -4 123.722 22.4138   6
   4   7   4 119.376 21.1898   8
   4   7   4 119.221 20.8911   7
   5  -7   4 6.48011 3.24166   7
  -5  -7  -4 -1.5962 4.58290   5
   5  -7   4 2.49565 5.70910   5
   5  -7   4 1.88121 5.09391   8
  -5  -7  -4 3.45332 4.09215   6
   5   7   4 6.14351 3.40556   7
  -5   7  -4 -1.1037 5.10897   5
   5   7   4 -0.4715 4.72415   5
   5   7   4 1.71459 4.03335   8
  -5   7  -4 0.57547 5.35516   6
   6  -7   4 8.92125 6.64343   8
   6  -7   4 -3.3511 3.76377   7
   6  -7   4 -3.3300 7.34234   5
  -6  -7  -4 1.59258 5.21217   6
   6   7   4 2.94076 5.10313   8
   6   7   4 0.91531 6.08597   5
  -6   7  -4 5.50306 7.11959   5
   6   7   4 -0.7250 3.47710   7
  -6   7  -4 5.20485 6.47009   6
  -6  -8   4 2.32092 4.31377   6
   6  -8  -4 6.27223 7.07316   5
  -6   8   4 -1.3424 6.01248   6
   5  -8  -4 189.296 31.2335   5
  -5   8   4 160.474 30.9416   6
  -5   8   4 165.500 29.9341   8
   4  -8  -4 90.9050 14.2427   5
  -4  -8   4 50.1386 12.4885   6
   4   8  -4 78.1653 12.3021   7
  -4   8   4 62.5925 13.4815   6
  -4   8   4 76.3256 13.4387   8
  -3  -8   4 1.12153 1.72437   6
   3  -8  -4 -1.9307 2.80348   5
  -3   8   4 3.69939 2.40514   8
  -3   8   4 4.74214 2.72653   6
   3   8  -4 3.27464 1.59027   7
   2  -8  -4 1825.01 304.725   1
   2  -8  -4 1567.91 298.067   2
   2  -8  -4 1593.08 305.979   4
   2  -8  -4 1720.43 302.076   4
  -2  -8   4 1788.53 286.092   6
   2  -8  -4 1610.47 286.433   5
   2  -8  -4 1932.09 303.731   2
   2   8  -4 1636.25 286.016   7
  -2   8   4 1780.68 305.881   4
  -2   8   4 1618.44 286.601   6
  -2   8   4 1963.74 307.838   2
  -2   8   4 1669.99 303.704   1
   2   8  -4 1709.02 292.880   3
  -2   8   4 1740.03 286.289   8
   1  -8  -4 865.162 154.152   4
   1  -8  -4 932.686 154.505   2
  -1  -8   4 795.567 144.555   1
  -1  -8   4 903.371 146.609   4
  -1  -8   4 793.005 143.954   2
   1  -8  -4 821.421 141.284   5
   1  -8  -4 855.814 162.366   1
  -1   8   4 790.400 141.312   6
  -1   8   4 823.500 154.345   1
   1   8  -4 813.031 140.891   8
  -1   8   4 801.265 141.129   8
   1   8  -4 931.609 141.071   6
   1   8  -4 808.127 145.776   1
  -1   8   4 1007.08 167.224   2
  -1   8   4 1108.29 176.214   4
  -1   8   4 811.409 148.655   3
   0  -8  -4 116.340 36.3811   1
   0  -8  -4 165.139 25.9642   5
   0  -8   4 148.015 35.7424   2
   0  -8  -4 216.345 45.8675   4
   0  -8  -4 129.295 34.3027   3
   0  -8   4 208.298 40.9628   1
   0  -8  -4 128.532 38.0686   1
   0  -8   4 199.920 42.3833   4
   0  -8  -4 216.303 44.1711   2
   0   8   4 145.387 41.4150   4
   0   8  -4 172.738 36.5576   2
   0   8   4 163.822 25.7366   6
   0   8  -4 146.118 25.7845   8
   0   8  -4 113.998 33.8431   1
   0   8  -4 151.151 25.9140   5
   0   8   4 149.964 36.1773   3
   0   8   4 138.448 25.7038   7
   0   8   4 139.087 25.6555   8
   0   8  -4 189.153 44.1112   4
   0   8   4 225.017 45.5014   2
  -1  -8  -4 8.00437 2.12095   6
  -1  -8  -4 44.1993 15.7875   4
  -1  -8  -4 6.58580 7.53699   3
   1  -8   4 12.3769 13.9247   4
   1  -8   4 15.1168 3.19081   8
  -1  -8  -4 26.5469 13.5990   1
  -1  -8  -4 7.78481 2.81811   5
   1  -8   4 12.5140 11.1403   1
  -1   8  -4 17.2556 3.89011   6
   1   8   4 10.3704 10.4576   4
   1   8   4 7.33965 10.7125   2
  -1   8  -4 17.6102 14.1423   2
   1   8   4 11.3466 2.38364   7
  -1   8  -4 15.7279 11.0296   3
  -1   8  -4 -4.3939 8.18066   4
   1   8   4 4.94067 3.17135   5
   1   8   4 10.7317 7.92759   1
  -1   8  -4 2.02252 8.67911   1
   1   8   4 5.72398 8.15460   3
  -1   8  -4 7.58989 2.84328   8
  -1   8  -4 5.50926 3.03497   5
   1   8   4 7.17687 2.08574   8
  -2  -8  -4 114.524 30.5638   1
   2  -8   4 173.474 47.1921   4
  -2  -8  -4 119.426 33.2854   4
  -2  -8  -4 110.451 19.2294   6
  -2  -8  -4 115.353 19.1505   5
   2  -8   4 89.2120 32.2204   2
  -2  -8  -4 109.826 26.9212   2
   2  -8   4 56.5261 30.4073   1
  -2  -8  -4 165.622 33.9973   3
   2  -8   4 107.468 19.0808   7
   2  -8   4 119.417 19.6531   8
   2   8   4 70.9413 27.6506   3
   2   8   4 101.563 18.9736   7
   2   8   4 164.060 32.8797   4
   2   8   4 113.023 31.6909   1
  -2   8  -4 148.321 50.2204   4
  -2   8  -4 171.378 41.2116   3
  -2   8  -4 206.211 46.2649   2
   2   8   4 81.1504 27.8656   2
   2   8   4 103.774 18.8796   8
  -2   8  -4 103.964 20.1342   5
   2   8   4 112.973 19.1061   5
  -2   8  -4 138.425 20.9365   6
  -2   8  -4 83.4058 32.6272   1
   3  -8   4 94.4449 16.0084   8
   3  -8   4 100.751 14.9906   7
  -3  -8  -4 75.7603 14.9198   6
  -3   8  -4 60.3300 15.4636   6
   3   8   4 90.7906 14.7959   8
   3   8   4 96.5633 14.7989   7
   3   8   4 68.8264 14.5645   5
  -3   8  -4 83.4531 16.2558   5
  -4  -8  -4 692.060 120.003   5
  -4  -8  -4 595.622 119.878   6
   4  -8   4 906.077 122.816   8
   4  -8   4 706.623 119.884   7
   4  -8   4 755.910 120.764   5
  -4   8  -4 753.228 121.534   5
   4   8   4 767.032 120.010   8
   4   8   4 726.282 120.591   7
  -4   8  -4 621.272 120.521   6
   5  -8   4 -2.8311 4.61296   8
   5  -8   4 3.57455 6.48533   5
  -5  -8  -4 2.07874 4.30853   6
   5  -8   4 0.55222 2.96905   7
  -5   8  -4 -2.4190 4.62158   6
   5   8   4 -5.4691 3.72778   8
  -5   8  -4 2.49847 5.51560   5
   5   8   4 4.87409 3.10418   7
  -6  -8  -4 47.8391 10.2104   6
   6  -8   4 49.2822 11.1228   7
   6   8   4 36.9645 8.78681   7
  -6   8  -4 35.5756 11.7913   5
   6   8   4 51.6060 9.94528   8
  -6   8  -4 25.2123 10.9990   6
   6   8   4 42.3196 9.53122   5
  -6  -9   4 3.05671 4.39374   6
   6  -9  -4 -4.8756 6.95450   5
  -6   9   4 -1.9889 5.07969   6
   5  -9  -4 8.68144 6.20928   5
  -5  -9   4 5.29689 3.78610   6
  -5   9   4 6.17117 5.24933   6
   5   9  -4 11.1231 3.20809   7
  -5   9   4 11.2171 4.42344   8
   4  -9  -4 1.70321 4.33438   5
  -4  -9   4 3.02251 2.44551   6
  -4   9   4 0.04210 2.76388   8
  -4   9   4 -1.4504 2.93993   6
   4   9  -4 2.38282 1.96273   7
  -3  -9   4 -3.4715 1.52329   6
   3  -9  -4 3.10224 3.27956   5
  -3   9   4 5.32302 2.49284   8
   3   9  -4 0.87922 1.51484   7
  -3   9   4 -1.3698 2.26895   6
   2  -9  -4 126.353 25.7273   5
  -2  -9   4 158.506 25.1776   6
  -2   9   4 159.340 25.5255   8
   2   9  -4 139.136 25.2082   7
  -2   9   4 142.164 26.4102   6
   1  -9  -4 12.8098 3.54807   5
   1  -9  -4 18.5951 13.1000   2
   1  -9  -4 1.97042 12.0610   4
  -1  -9   4 18.2170 7.96255   2
   1  -9  -4 16.5046 13.4686   4
  -1  -9   4 7.99004 10.0869   4
  -1  -9   4 24.7665 9.88412   1
  -1   9   4 32.6227 21.1949   1
  -1   9   4 0.06668 8.10754   4
   1   9  -4 8.60251 2.32889   8
  -1   9   4 45.0132 18.8688   3
  -1   9   4 16.8906 19.0653   2
   1   9  -4 13.6773 2.90320   6
  -1   9   4 9.18779 2.68499   8
  -1   9   4 13.5792 3.63634   6
   1   9  -4 14.9523 9.70552   1
   0  -9   4 25.0654 5.69395   8
   0  -9  -4 36.3288 6.11750   5
   0  -9   4 20.0178 11.2131   2
   0  -9  -4 51.2556 20.0389   4
   0  -9   4 31.9616 16.8667   4
   0  -9   4 56.3115 20.5125   1
   0  -9  -4 23.9987 15.1299   2
   0  -9  -4 18.5050 12.6813   1
   0   9  -4 30.5429 5.67052   5
   0   9  -4 24.3353 12.5106   2
   0   9   4 20.3764 15.6831   2
   0   9  -4 31.1305 19.4746   4
   0   9   4 13.8709 13.0033   3
   0   9  -4 30.2357 5.58563   6
   0   9  -4 10.0929 10.5886   1
   0   9  -4 28.5185 5.44783   8
   0   9   4 27.4815 5.22348   6
   0   9   4 24.5429 5.15531   7
   0   9   4 22.9282 5.03004   8
   0   9   4 41.0278 19.3909   4
   1  -9   4 -2.4482 6.79946   1
   1  -9   4 -2.1525 8.36398   4
   1  -9   4 6.31856 2.64412   8
  -1  -9  -4 6.61070 2.50016   5
   1  -9   4 0.25060 7.76470   2
  -1  -9  -4 25.9137 13.7090   4
  -1  -9  -4 4.00564 1.63613   6
  -1  -9  -4 3.96376 8.50105   3
  -1  -9  -4 10.2292 9.46137   1
   1   9   4 4.36049 1.57000   8
   1   9   4 6.03866 9.48337   4
  -1   9  -4 -2.3962 2.90675   6
   1   9   4 21.9851 12.3415   3
  -1   9  -4 3.54854 2.51833   5
  -1   9  -4 8.06442 14.2954   4
   1   9   4 8.12965 2.98109   5
   1   9   4 6.19384 1.81345   7
  -1   9  -4 7.67832 2.75623   8
  -1   9  -4 6.97805 9.28412   2
   1   9   4 1.27100 8.45554   2
  -1   9  -4 14.8380 12.2261   3
  -1   9  -4 -3.4951 6.51078   1
  -2  -9  -4 26.4088 5.09210   5
  -2  -9  -4 36.5638 5.44829   6
   2  -9   4 21.5409 5.50026   8
   2   9   4 28.2047 5.31965   5
  -2   9  -4 25.8002 6.57011   6
  -2   9  -4 16.7742 5.71365   5
   2   9   4 20.0310 4.62788   8
   2   9   4 22.1661 4.81988   7
   3  -9   4 22.5312 6.21035   8
   3  -9   4 25.3408 5.34916   7
  -3  -9  -4 19.7978 5.10134   6
  -3  -9  -4 21.5312 5.00189   5
   3   9   4 18.6200 5.13346   5
  -3   9  -4 25.5922 6.78263   5
   3   9   4 29.9207 5.23228   7
  -3   9  -4 16.6896 5.95310   6
   3   9   4 34.3168 5.33355   8
  -4  -9  -4 498.731 86.7810   5
  -4  -9  -4 460.388 86.6656   6
   4  -9   4 558.837 86.7501   7
  -4   9  -4 438.789 87.3021   6
   4   9   4 558.421 86.4413   5
   4   9   4 516.038 86.6229   7
   5  -9   4 4.97305 5.72986   8
   5  -9   4 7.46333 3.44756   7
  -5  -9  -4 -2.1694 4.01575   6
   5   9   4 -1.5426 3.85042   8
   5   9   4 5.90360 4.69809   5
  -5   9  -4 0.88246 5.06460   5
   5   9   4 1.76221 3.02517   7
  -6  -9  -4 3.21905 5.41378   6
   6  -9   4 10.9289 8.61872   5
  -6   9  -4 -4.5086 6.23206   6
  -6   9  -4 -0.3368 7.07208   5
   6   9   4 3.26679 5.14272   8
   6   9   4 2.15512 3.89078   7
  -6 -10   4 32.6898 7.54208   6
   6 -10  -4 21.7137 9.76672   5
  -6  10   4 34.4686 9.79194   6
  -5 -10   4 6.43825 3.81257   6
   5 -10  -4 8.18281 9.15143   5
   5  10  -4 9.01103 3.46952   7
  -5  10   4 15.5467 4.78960   8
  -4 -10   4 77.4905 15.4495   6
   4 -10  -4 94.3068 16.9820   5
  -4  10   4 73.4178 16.4636   6
  -4  10   4 93.3870 16.1760   8
   4  10  -4 95.3408 15.3752   7
  -3 -10   4 26.6389 4.78534   6
   3 -10  -4 28.6531 6.41661   5
  -3  10   4 26.2770 5.44816   8
  -3  10   4 16.3525 5.55950   6
   3  10  -4 20.5094 4.65485   7
  -2 -10   4 1039.74 170.802   6
   2 -10  -4 1038.55 171.417   5
  -2 -10   4 945.850 170.657   5
   2  10  -4 961.479 170.906   7
  -2  10   4 1104.54 171.240   8
  -2  10   4 1020.93 171.523   6
   1 -10  -4 109.171 42.3550   4
   1 -10  -4 185.531 49.1897   1
  -1 -10   4 174.829 32.2550   1
   1 -10  -4 137.361 22.7314   5
   1 -10  -4 99.1013 38.0642   2
   1 -10  -4 133.912 40.3669   4
  -1 -10   4 101.772 30.9519   4
  -1 -10   4 156.390 31.0698   2
  -1  10   4 132.917 22.2400   8
  -1  10   4 141.377 43.6378   1
  -1  10   4 265.902 58.7508   4
   1  10  -4 146.435 31.2127   1
  -1  10   4 124.391 42.3603   2
   1  10  -4 139.677 22.0564   6
  -1  10   4 121.953 22.4907   6
  -1  10   4 135.253 36.4110   3
   1  10  -4 112.488 21.9320   8
   0 -10  -4 0.00958 5.30603   1
   0 -10   4 6.60084 2.32934   8
   0 -10  -4 14.8093 13.8694   4
   0 -10  -4 17.5585 15.8772   2
   0 -10   4 -10.503 8.62071   4
   0 -10   4 -3.2340 5.54745   1
   0 -10  -4 13.1346 3.32087   5
   0 -10   4 3.71419 6.70827   2
   0  10  -4 0.84396 1.92608   8
   0  10  -4 18.2880 13.3727   4
   0  10  -4 6.99990 2.52451   5
   0  10  -4 -2.8044 4.87666   2
   0  10   4 2.99115 1.77710   7
   0  10  -4 4.21220 2.63162   6
   0  10   4 5.62862 1.92115   6
   0  10   4 4.44541 9.54055   2
   0  10  -4 1.81242 9.30240   1
   0  10   4 19.7799 15.5160   4
   0  10   4 3.89094 1.62473   8
   0  10   4 16.9403 11.2882   3
  -1 -10  -4 40.4795 18.2800   1
  -1 -10  -4 41.0626 18.2441   4
   1 -10   4 51.8411 26.0510   4
   1 -10   4 138.136 38.8531   1
   1 -10   4 55.4309 11.0163   8
  -1 -10  -4 53.2884 22.0867   3
  -1 -10  -4 35.4838 19.2013   1
  -1 -10  -4 52.5229 10.0243   6
  -1 -10  -4 43.9467 23.2551   2
  -1 -10  -4 69.2702 10.7369   5
   1 -10   4 74.1783 23.3939   2
   1  10   4 68.9609 22.9634   3
  -1  10  -4 172.039 38.6535   2
   1  10   4 68.5135 10.8829   5
  -1  10  -4 58.0383 11.2621   5
   1  10   4 56.3201 10.1228   8
  -1  10  -4 61.0464 23.2863   3
   1  10   4 54.7104 21.8549   2
  -1  10  -4 122.930 40.2907   4
   1  10   4 54.1160 21.7372   4
  -1  10  -4 86.5962 28.1614   1
   1  10   4 52.8340 10.3898   7
  -1  10  -4 59.3376 10.9611   8
  -1  10  -4 62.2900 11.5197   6
  -2 -10  -4 54.0726 8.71649   6
  -2 -10  -4 42.1343 8.59291   5
   2 -10   4 39.9036 9.16540   8
  -2  10  -4 64.1290 10.5627   6
   2  10   4 47.2652 8.73231   5
   2  10   4 48.9341 8.60859   7
   2  10   4 48.0253 8.41772   8
  -2  10  -4 29.7158 9.26074   5
  -3 -10  -4 0.22518 2.29649   5
  -3 -10  -4 -1.7919 2.11147   6
   3 -10   4 1.73313 3.46325   8
   3  10   4 5.72811 2.35549   8
  -3  10  -4 -0.7156 3.63555   5
   3  10   4 3.94380 2.96435   5
   3  10   4 0.28166 2.10846   7
  -3  10  -4 0.75123 3.39789   6
  -4 -10  -4 357.658 61.7887   5
   4 -10   4 375.267 61.6215   7
  -4 -10  -4 303.799 61.4932   6
   4 -10   4 383.221 62.6684   5
  -4  10  -4 299.442 62.2115   6
  -4  10  -4 477.657 63.3427   5
   4  10   4 389.987 61.6416   8
   4  10   4 365.920 61.5409   7
   5 -10   4 31.2433 9.31518   5
   5 -10   4 32.7826 8.66942   8
  -5 -10  -4 11.2561 6.10213   6
   5  10   4 36.5944 5.38105   5
  -5  10  -4 16.2925 8.08210   5
   5  10   4 19.3796 5.64712   7
   5  10   4 17.3373 6.25247   8
  -5  10  -4 28.6463 8.49679   6
  -6 -10  -4 0.02908 5.18244   6
   6 -10   4 -11.845 7.79820   5
  -6  10  -4 2.18665 7.10357   6
   6  10   4 4.21677 4.89866   8
  -6  10  -4 2.42863 7.30209   5
  -6 -11   4 3.08065 4.37609   6
   6 -11  -4 0.58778 7.53492   5
  -6  11   4 -5.8361 4.96573   6
  -5 -11   4 34.3254 7.60740   6
   5 -11  -4 50.5136 10.3808   5
   5  11  -4 39.7218 7.26887   7
  -5  11   4 19.5100 8.23085   6
  -5  11   4 42.5725 8.67818   8
  -4 -11   4 1.28877 2.54453   6
   4 -11  -4 3.05909 4.65899   5
   4  11  -4 0.40043 2.19779   7
  -4  11   4 0.78447 3.04840   8
  -4  11   4 2.84802 3.36404   6
  -3 -11   4 40.4155 8.50798   6
   3  11  -4 56.8553 8.95967   7
  -3  11   4 59.9007 9.67453   8
  -3  11   4 44.0950 9.81168   6
   2 -11  -4 3.46855 3.45236   5
  -2 -11   4 0.17232 1.48432   5
   2  11  -4 1.60644 1.78522   7
   2  11  -4 0.08555 1.65855   6
  -2  11   4 -0.7758 2.08959   6
  -2  11   4 -0.2195 2.06943   8
   1 -11  -4 27.5184 5.70339   5
  -1  11   4 23.4172 5.51676   6
   1  11  -4 21.4381 4.47452   8
  -1  11   4 22.6645 4.96582   8
   1  11  -4 24.8380 4.65994   6
   1  11  -4 23.8686 4.63382   8
   0 -11  -4 -3.6186 4.67752   1
   0 -11   4 -2.4581 1.61239   8
   0 -11   4 3.79526 7.52731   1
   0 -11   4 -5.0559 10.3948   4
   0 -11  -4 1.66861 2.73789   5
   0 -11   4 5.16182 7.87049   2
   0 -11  -4 17.3195 13.6020   2
   0 -11  -4 7.33993 10.4913   4
   0  11  -4 1.72923 2.08136   8
   0  11   4 5.61480 1.67489   8
   0  11  -4 0.72308 7.39714   1
   0  11   4 3.22884 1.74830   7
   0  11   4 -2.8021 7.99460   3
   0  11   4 8.99434 10.9450   2
   0  11  -4 1.39583 2.07737   5
   0  11   4 -2.8009 7.41799   4
   0  11   4 0.53680 1.47580   6
   0  11  -4 1.06676 2.29586   6
   0  11  -4 -4.3231 8.57725   4
  -1 -11  -4 1.78053 1.54086   6
  -1 -11  -4 0.14513 2.53939   5
   1 -11   4 -0.4890 2.13446   8
  -1  11  -4 8.34341 3.34169   6
   1  11   4 2.49074 1.79174   7
  -1  11  -4 0.59941 2.83136   5
   1  11   4 7.15590 2.83270   5
  -1  11  -4 0.86583 2.46422   8
   1  11   4 3.68743 1.57016   8
  -2 -11  -4 67.7679 12.2682   6
  -2 -11  -4 81.3139 13.2748   5
   2 -11   4 82.6851 13.7427   8
  -2 -11  -4 54.5532 12.0660   6
   2  11   4 88.0280 12.8482   7
   2  11   4 84.4336 12.8813   5
   2  11   4 92.2866 12.5171   8
  -2  11  -4 68.3197 13.2606   6
  -2  11  -4 79.4639 14.0283   5
  -3 -11  -4 1.29400 2.24960   5
   3 -11   4 -0.8860 3.95169   5
   3 -11   4 -1.1413 3.20014   8
  -3 -11  -4 2.10827 2.09825   6
   3  11   4 0.14919 3.26742   5
   3  11   4 5.19882 2.30161   7
  -3  11  -4 3.20383 7.73681   6
  -3  11  -4 2.09142 3.85075   5
   4 -11   4 38.1204 11.2485   8
  -4 -11  -4 19.1695 6.54683   6
   4 -11   4 37.1488 9.08842   5
  -4 -11  -4 23.2762 7.04923   5
   4  11   4 35.0259 6.73981   7
   4  11   4 37.9082 6.95832   8
   4  11   4 42.9992 6.21972   5
  -4  11  -4 19.5267 7.64230   6
  -4  11  -4 28.9609 8.56010   5
   4  11   4 31.2961 6.16098   5
   5 -11   4 -4.6630 4.71932   8
   5 -11   4 4.29354 6.34906   5
[truncated: 840,954 more chars]
