# Supplementary material for: A Photocatalytic Approach to Radical 1-(Trifluoromethyl)cyclopropanation
Source: ACS Catal. 2025 Apr 17;15(9):7232–40. doi: 10.1021/acscatal.5c01642 (PMC12053945; doi:10.1021/acscatal.5c01642)
Supplement: Supplementary file 4 — cs5c01642_si_004.cif [file cs5c01642_si_004.cif]

data_mo_2542_CG
_audit_contact_author_name        'Golz, C.'
_audit_contact_author_phone       '+49(551) 39-21750'
_audit_contact_author_email       cgolz@gwdg.de
_audit_contact_author_address
;Georg-August-Universitaet Goettingen
Institut fuer Organische und Biomolekulare Chemie 
Tammannstrasse 2
Goettingen
D-37077
Germany
;

loop_
_audit_author_name
_audit_author_email
_audit_author_address
'Timmann, S.'  sven.timmann@chemie.uni-goettingen.de
;
Georg-August-Universitaet Goettingen
Institut fuer Organische und Biomolekulare Chemie 
Tammannstrasse 2
Goettingen
D-37077
Germany
;
'Golz, C.'     'cgolz@gwdg.de '
;
Georg-August-Universitaet Goettingen
Institut fuer Organische und Biomolekulare Chemie 
Tammannstrasse 2
Goettingen
D-37077
Germany
;
'Alcarazo, P.' 'malcara@gwdg.de '
;
Georg-August-Universitaet Goettingen
Institut fuer Organische und Biomolekulare Chemie 
Tammannstrasse 2
Goettingen
D-37077
Germany
;

_audit_creation_method
;FinalCif V146 by Daniel Kratzert, Freiburg 2025, 
https://dkratzert.de/finalcif.html
;
_publ_contact_author_id_orcid     ''
_publ_section_references
;
Bourhis, L.J., Dolomanov, O.V., Gildea, R.J., Howard, J.A.K., Puschmann, H.
 (2015). Acta Cryst. A71, 59-75.

Dolomanov, O.V., Bourhis, L.J., Gildea, R.J, Howard, J.A.K. & Puschmann, H.
 (2009), J. Appl. Cryst. 42, 339-341.

Kleemiss, F., Dolomanov, O.V., Bodensteiner, M., Peyerimhoff, N., Midgley, L.,
Bourhis, L.J., Genoni, A., Malaspina, L.A., Jayatilaka, D., Spencer, J.L.,
White, F., Grundkoetter-Stock, B., Steinhauer, S., Lentz, D., Puschmann, H.,
Grabowsky, S. (2021), Chem. Sci., 12, 1675-1692.

Sheldrick, G.M. (2015). Acta Cryst. A71, 3-8.
;
_chemical_name_systematic         ?
_chemical_name_common             ?
_chemical_formula_sum             'C14 H11 F3 O3'
_chemical_formula_moiety          'C14 H11 F3 O3'
_chemical_formula_weight          284.237
_chemical_melting_point           ?
_space_group_crystal_system       'monoclinic'
_symmetry_Int_Tables_number       14
_space_group_IT_number            14
_space_group_name_H-M_alt         'P 1 21/c 1'
_space_group_name_Hall            '-P 2ybc'

loop_
_space_group_symop_id
_space_group_symop_operation_xyz
1 x,y,z
2 -x,y+1/2,-z+1/2
3 -x,-y,-z
4 x,-y-1/2,z-1/2

_cell_length_a                    14.4613(7)
_cell_length_b                    10.3101(5)
_cell_length_c                    8.3655(4)
_cell_angle_alpha                 90
_cell_angle_beta                  91.105(2)
_cell_angle_gamma                 90
_cell_volume                      1247.04(10)
_cell_formula_units_Z             4
_cell_measurement_temperature     100.00
_cell_measurement_reflns_used     9894
_cell_measurement_theta_min       2.426
_cell_measurement_theta_max       32.642
_exptl_crystal_description        plate
_exptl_crystal_colour             colourless
_exptl_crystal_recrystallization_method 'Crystallized from chloroform.'
_exptl_crystal_density_meas       ?
_exptl_crystal_density_method     ?
_exptl_crystal_density_diffrn     1.514
_exptl_crystal_F_000              584.547
_exptl_crystal_size_max           0.386
_exptl_crystal_size_mid           0.186
_exptl_crystal_size_min           0.042
_exptl_absorpt_coefficient_mu     0.135
_exptl_absorpt_correction_type    multi-scan
_exptl_absorpt_correction_T_min   0.7908
_exptl_absorpt_correction_T_max   0.8264
_exptl_absorpt_process_details
;
SADABS-2016/2 (Bruker,2016/2) was used for absorption correction.
wR2(int) was 0.0905 before and 0.0437 after correction.
The Ratio of minimum to maximum transmission is 0.9569.
The \l/2 correction factor is Not present.
;
_exptl_special_details            ?
_diffrn_ambient_temperature       100.00
_diffrn_ambient_environment       N~2~
_diffrn_radiation_type            'Mo K\a'
_diffrn_radiation_wavelength      0.71073
_diffrn_radiation_monochromator   'mirror optics'
_diffrn_measurement_ambient_temperature_device_make 'Oxford Cryostream 800'
_diffrn_radiation_probe           x-ray
_diffrn_source                    'microfocus sealed X-ray tube'
_diffrn_source_type               'Incoatec I\ms'
_diffrn_source_voltage            50.0
_diffrn_source_current            1.39
_diffrn_detector                  CPAD
_diffrn_detector_type             'Bruker PHOTON III'
_diffrn_detector_area_resol_mean  7.41
_diffrn_measurement_device        'four-circle diffractometer'
_diffrn_measurement_device_type   'Bruker D8 VENTURE dual wavelength Mo/Ag'
_diffrn_measurement_method        '\w and \f scans'
_diffrn_measurement_specimen_support 'MiTeGen micromount'
_diffrn_reflns_number             128455
_diffrn_reflns_av_unetI/netI      0.0144
_diffrn_reflns_av_R_equivalents   0.0319
_diffrn_reflns_theta_min          2.43
_diffrn_reflns_theta_max          42.13
_diffrn_reflns_theta_full         25.2417
_diffrn_reflns_limit_h_min        -27
_diffrn_reflns_limit_h_max        27
_diffrn_reflns_limit_k_min        -19
_diffrn_reflns_limit_k_max        19
_diffrn_reflns_limit_l_min        -15
_diffrn_reflns_limit_l_max        15
_diffrn_standards_number          0
_diffrn_measured_fraction_theta_max 0.9995
_diffrn_measured_fraction_theta_full 0.9996
_diffrn_reflns_Laue_measured_fraction_max 0.9995
_diffrn_reflns_Laue_measured_fraction_full 0.9996
_diffrn_reflns_point_group_measured_fraction_max 0.9995
_diffrn_reflns_point_group_measured_fraction_full 0.9996
_reflns_number_total              8782
_reflns_number_gt                 7052
_reflns_threshold_expression      I>=2u(I)
_reflns_Friedel_coverage          0.0
_reflns_Friedel_fraction_max      ?
_reflns_Friedel_fraction_full     ?
_reflns_limit_h_min               -27
_reflns_limit_h_max               27
_reflns_limit_k_min               0
_reflns_limit_k_max               19
_reflns_limit_l_min               0
_reflns_limit_l_max               15
_reflns_special_details           ?
_computing_data_collection        'Bruker BIS 8.5.5.6/2024-10-24 and APEX6 2024.9-0'
_computing_cell_refinement        'SAINT V8.41 (?, 2016)'
_computing_data_reduction         'SAINT V8.41 (?, 2016)'
_computing_structure_solution     'XT  (Sheldrick, 2015)'
_computing_structure_refinement   'olex2.refine 1.5 (Bourhis et al., 2015)'
_computing_molecular_graphics     'Olex2 1.5 (Dolomanov et al., 2009)'
_computing_publication_material   'Olex2 1.5 (Dolomanov et al., 2009)'
_refine_special_details           ?
_refine_ls_structure_factor_coef  Fsqd
_refine_ls_matrix_type            full
_refine_ls_weighting_scheme       calc
_refine_ls_weighting_details      'w=1/[\s^2^(Fo^2^)+(0.0100P)^2^+0.0057P] where P=(Fo^2^+2Fc^2^)/3'
_atom_sites_solution_primary      dual
_atom_sites_solution_hydrogens    ?
_refine_ls_hydrogen_treatment     constr
_refine_ls_number_reflns          8782
_refine_ls_number_parameters      355
_refine_ls_number_restraints      0
_refine_ls_number_constraints     0
_refine_ls_R_factor_all           0.0347
_refine_ls_R_factor_gt            0.0222
_refine_ls_wR_factor_ref          0.0371
_refine_ls_wR_factor_gt           0.0345
_refine_ls_goodness_of_fit_ref    1.2868
_refine_ls_restrained_S_all       1.2868
_refine_ls_shift/su_max           -0.0005
_refine_ls_shift/su_mean          0.0001
_refine_diff_density_max          0.1982
_refine_diff_density_min          -0.2024
_refine_diff_density_rms          0.0479
_refine_ls_extinction_method      ?
_refine_ls_extinction_coef        ?

loop_
_atom_type_symbol
_atom_type_scat_dispersion_real
_atom_type_scat_dispersion_imag
_atom_type_scat_source
_atom_type_scat_dispersion_source
C 0.00313 0.00162 'NoSpherA2: Chem.Sci. 2021, DOI:10.1039/D0SC05526C' 'Brennan, Cowan, Rev. Sci. Instrum., 1992, 63, 850'
F 0.01756 0.01033 'NoSpherA2: Chem.Sci. 2021, DOI:10.1039/D0SC05526C' 'Brennan, Cowan, Rev. Sci. Instrum., 1992, 63, 850'
H 0.00000 0.00000 'NoSpherA2: Chem.Sci. 2021, DOI:10.1039/D0SC05526C' 'Brennan, Cowan, Rev. Sci. Instrum., 1992, 63, 850'
O 0.01085 0.00610 'NoSpherA2: Chem.Sci. 2021, DOI:10.1039/D0SC05526C' 'Brennan, Cowan, Rev. Sci. Instrum., 1992, 63, 850'

_geom_special_details             ?
_audit_creation_date              2025-01-27
_exptl_crystal_colour_primary     colourless
_diffrn_source_power              0.0695
_refine_ls_d_res_high             0.5297
_refine_ls_d_res_low              8.3945
_olex2_refinement_description
;
1. Fixed Uiso
 At 1.2 times of:
  All C(H) groups, All C(H,H) groups
 At 1.5 times of:
  All C(H,H,H) groups
;
_olex2_refine_details
;
Refinement using NoSpherA2, an implementation of
NOn-SPHERical Atom-form-factors in Olex2.
Please cite:
F. Kleemiss et al. Chem. Sci. DOI 10.1039/D0SC05526C - 2021
NoSpherA2 implementation of HAR makes use of
tailor-made aspherical atomic form factors calculated
on-the-fly from a Hirshfeld-partitioned electron density (ED) - not from
spherical-atom form factors.

The ED is calculated from a gaussian basis set single determinant SCF
wavefunction - either Hartree-Fock or DFT using selected funtionals
 - for a fragment of the crystal.
This fragment can be embedded in an electrostatic crystal field by employing cluster charges
or modelled using implicit solvation models, depending on the software used.
The following options were used:
   SOFTWARE:       ORCA 5.0
   PARTITIONING:   NoSpherA2
   INT ACCURACY:   Normal
   METHOD:         R2SCAN
   BASIS SET:      x2c-TZVPP
   CHARGE:         0
   MULTIPLICITY:   1
   RELATIVISTIC:   DKH2
   DATE:           2025-01-27_09-33-03
;

loop_
_atom_site_label
_atom_site_type_symbol
_atom_site_fract_x
_atom_site_fract_y
_atom_site_fract_z
_atom_site_U_iso_or_equiv
_atom_site_adp_type
_atom_site_occupancy
_atom_site_refinement_flags_posn
F1   F 0.89689(3)   0.65845(4)   0.08006(5) 0.04118(12) Uani 1.000000 .
F2   F 1.00955(2)   0.56022(4)   0.19599(5) 0.03112(9)  Uani 1.000000 .
F3   F 0.92467(2)   0.68929(4)   0.32763(5) 0.03547(10) Uani 1.000000 .
O1   O 0.737870(12) 0.618775(17) 0.37392(2) 0.01476(3)  Uani 1.000000 .
O2   O 0.322701(13) 0.50529(2)   0.23444(2) 0.02248(4)  Uani 1.000000 .
O3   O 0.301546(13) 0.661419(19) 0.41716(2) 0.02029(4)  Uani 1.000000 .
C1   C 0.922394(17) 0.59907(3)   0.21439(3) 0.01823(4)  Uani 1.000000 .
C2   C 0.858830(16) 0.48938(2)   0.25380(3) 0.01439(4)  Uani 1.000000 .
C3   C 0.760084(16) 0.52322(2)   0.26472(3) 0.01331(4)  Uani 1.000000 .
C4   C 0.683482(16) 0.47137(2)   0.19397(3) 0.01424(4)  Uani 1.000000 .
H4   H 0.6823(3)    0.3957(4)    0.1072(5)  0.0321(10)  Uani 1.000000 .
C5   C 0.605691(15) 0.53619(2)   0.26386(3) 0.01248(4)  Uani 1.000000 .
C6   C 0.643704(15) 0.62597(2)   0.37236(3) 0.01301(4)  Uani 1.000000 .
C7   C 0.591333(17) 0.70842(2)   0.46552(3) 0.01638(4)  Uani 1.000000 .
H7   H 0.6229(3)    0.7765(4)    0.5477(5)  0.0365(11)  Uani 1.000000 .
C8   C 0.495839(17) 0.69645(2)   0.44930(3) 0.01569(4)  Uani 1.000000 .
H8   H 0.4505(3)    0.7549(4)    0.5219(5)  0.0311(10)  Uani 1.000000 .
C9   C 0.455359(16) 0.60627(2)   0.34238(3) 0.01353(4)  Uani 1.000000 .
C10  C 0.509586(16) 0.52596(2)   0.24807(3) 0.01395(4)  Uani 1.000000 .
H10  H 0.4779(3)    0.4568(4)    0.1679(5)  0.0327(10)  Uani 1.000000 .
C11  C 0.352816(16) 0.59607(2)   0.33713(3) 0.01558(4)  Uani 1.000000 .
C12  C 0.89744(2)   0.38543(3)   0.36469(4) 0.02464(5)  Uani 1.000000 .
H12a H 0.9682(3)    0.3976(5)    0.4089(5)  0.0417(12)  Uani 1.000000 .
H12b H 0.8486(3)    0.3471(5)    0.4481(6)  0.0453(12)  Uani 1.000000 .
C13  C 0.882679(19) 0.35703(3)   0.19022(4) 0.02220(5)  Uani 1.000000 .
H13a H 0.8250(3)    0.2962(4)    0.1564(6)  0.0397(11)  Uani 1.000000 .
H13b H 0.9438(3)    0.3504(4)    0.1172(5)  0.0371(11)  Uani 1.000000 .
C14  C 0.22412(2)   0.48661(4)   0.22461(4) 0.02825(6)  Uani 1.000000 .
H14a H 0.2135(3)    0.4087(6)    0.1424(7)  0.0603(15)  Uani 1.000000 .
H14b H 0.1980(3)    0.4634(6)    0.3399(6)  0.0552(14)  Uani 1.000000 .
H14c H 0.1912(3)    0.5737(6)    0.1808(7)  0.0585(15)  Uani 1.000000 .

loop_
_atom_site_anharm_GC_C_label
_atom_site_anharm_GC_C_111
_atom_site_anharm_GC_C_112
_atom_site_anharm_GC_C_113
_atom_site_anharm_GC_C_122
_atom_site_anharm_GC_C_123
_atom_site_anharm_GC_C_133
_atom_site_anharm_GC_C_222
_atom_site_anharm_GC_C_223
_atom_site_anharm_GC_C_233
_atom_site_anharm_GC_C_333
F1 -0.00000035(4)  0.00000016(4)   0.00000021(5)  0.00000025(6)  0.00000002(5) -0.00000019(9)  -0.00000203(16) -0.00000100(12) 0.00000008(15) 0.0000016(3)
F2 -0.00000014(4)  0.00000017(4)   -0.00000032(5) -0.00000017(6) 0.00000044(6) -0.00000071(10) -0.00000008(14) -0.00000027(12) 0.00000106(16) 0.0000001(3)
F3 -0.000000016(19) 0.000000020(17) -0.00000029(2) -0.00000002(3) 0.00000052(3) -0.00000147(5)  -0.00000065(6)  0.00000013(5)   0.00000109(7)  -0.00000451(15)

loop_
_atom_site_anharm_GC_D_label
_atom_site_anharm_GC_D_1111
_atom_site_anharm_GC_D_1112
_atom_site_anharm_GC_D_1113
_atom_site_anharm_GC_D_1122
_atom_site_anharm_GC_D_1123
_atom_site_anharm_GC_D_1133
_atom_site_anharm_GC_D_1222
_atom_site_anharm_GC_D_1223
_atom_site_anharm_GC_D_1233
_atom_site_anharm_GC_D_1333
_atom_site_anharm_GC_D_2222
_atom_site_anharm_GC_D_2223
_atom_site_anharm_GC_D_2233
_atom_site_anharm_GC_D_2333
_atom_site_anharm_GC_D_3333
F1 0.000000001(2)  -0.0000000001(16) 0.000000005(2)  -0.000000003(2) -0.0000000062(19) -0.000000008(3) 0.000000009(4)  0.000000012(3)  0.000000014(4)  0.000000015(8) -0.000000010(12) -0.000000016(8) -0.000000011(8) -0.000000025(13) -0.00000000(3)
F2 -0.0000000022(19) -0.0000000012(15) 0.000000004(2)  -0.0000000008(19) -0.0000000018(19) -0.000000001(3) 0.000000001(3)  0.000000001(3)  -0.000000003(4) 0.000000002(8) 0.000000010(10) -0.000000003(7) 0.000000020(8)  -0.000000006(13) -0.00000003(3)
F3 -0.0000000034(9) 0.0000000018(7) 0.0000000019(10) -0.0000000044(9) 0.0000000012(9) 0.0000000002(15) 0.0000000048(16) -0.0000000048(13) 0.0000000000(18) 0.000000012(4) 0.000000008(5)  0.000000007(3)  0.000000010(4)  -0.000000009(6) 0.000000059(14)

loop_
_atom_site_aniso_label
_atom_site_aniso_U_11
_atom_site_aniso_U_22
_atom_site_aniso_U_33
_atom_site_aniso_U_12
_atom_site_aniso_U_13
_atom_site_aniso_U_23
F1   0.0380(2)   0.0480(3)   0.0373(2)   -0.0198(2)   -0.00713(18) 0.0237(2)
F2   0.01547(16) 0.0341(2)   0.0441(2)   -0.00559(15) 0.00997(15)  -0.00606(18)
F3   0.02482(19) 0.0342(2)   0.0477(2)   -0.01269(15) 0.00962(16)  -0.02167(17)
O1   0.01366(7)  0.01483(7)  0.01579(7)  -0.00066(6)  0.00045(5)   -0.00309(6)
O2   0.01396(8)  0.03153(10) 0.02188(9)  0.00093(7)   -0.00142(6)  -0.00616(8)
O3   0.01575(8)  0.02083(8)  0.02444(9)  0.00397(6)   0.00471(6)   0.00036(7)
C1   0.01544(10) 0.02024(11) 0.01906(10) -0.00470(8)  0.00147(8)   -0.00140(8)
C2   0.01268(9)  0.01578(9)  0.01477(9)  -0.00035(7)  0.00177(7)   -0.00009(7)
C3   0.01277(9)  0.01354(8)  0.01367(8)  -0.00007(7)  0.00133(7)   -0.00081(7)
C4   0.01330(9)  0.01488(9)  0.01456(9)  0.00031(7)   0.00116(7)   -0.00342(7)
H4   0.029(2)    0.031(2)    0.036(2)    0.0025(19)   0.0033(19)   -0.016(2)
C5   0.01275(8)  0.01216(8)  0.01255(8)  0.00044(7)   0.00074(6)   -0.00088(7)
C6   0.01387(9)  0.01206(8)  0.01313(8)  0.00033(7)   0.00093(7)   -0.00150(7)
C7   0.01650(10) 0.01530(9)  0.01736(9)  0.00110(8)   0.00095(8)   -0.00509(8)
H7   0.031(2)    0.039(3)    0.039(3)    -0.001(2)    -0.0000(19)  -0.017(2)
C8   0.01612(9)  0.01484(9)  0.01619(9)  0.00258(7)   0.00185(7)   -0.00231(7)
H8   0.027(2)    0.031(2)    0.035(2)    0.0114(19)   0.0045(18)   -0.011(2)
C9   0.01318(9)  0.01383(9)  0.01361(8)  0.00209(7)   0.00098(7)   0.00079(7)
C10  0.01291(9)  0.01446(9)  0.01448(9)  0.00070(7)   0.00018(7)   -0.00155(7)
H10  0.026(2)    0.035(3)    0.036(2)    -0.0032(19)  -0.0036(19)  -0.015(2)
C11  0.01322(9)  0.01777(10) 0.01578(9)  0.00274(7)   0.00104(7)   0.00260(8)
C12  0.01957(12) 0.02731(13) 0.02715(13) 0.00615(10)  0.00300(10)  0.00946(11)
H12a 0.027(3)    0.053(3)    0.044(3)    0.008(2)     -0.006(2)    0.007(2)
H12b 0.043(3)    0.047(3)    0.045(3)    0.004(2)     0.013(2)     0.024(2)
C13  0.01629(10) 0.01810(11) 0.03239(13) 0.00114(8)   0.00525(10)  -0.00484(10)
H13a 0.028(2)    0.029(2)    0.063(3)    -0.0055(19)  0.005(2)     -0.014(2)
H13b 0.021(2)    0.041(3)    0.050(3)    0.0034(19)   0.014(2)     -0.007(2)
C14  0.01535(11) 0.04320(18) 0.02608(13) -0.00182(11) -0.00249(10) -0.00425(13)
H14a 0.032(3)    0.086(4)    0.063(3)    -0.008(3)    -0.003(2)    -0.034(3)
H14b 0.036(3)    0.090(4)    0.039(3)    -0.010(3)    0.004(2)     0.002(3)
H14c 0.031(3)    0.067(4)    0.078(4)    0.009(3)     -0.009(3)    0.019(3)

loop_
_geom_bond_atom_site_label_1
_geom_bond_atom_site_label_2
_geom_bond_distance
_geom_bond_site_symmetry_2
_geom_bond_publ_flag
F1  C1   1.3257(5) . ?
F2  C1   1.3343(4) . ?
F3  C1   1.3276(4) . ?
O1  C3   1.3855(3) . ?
O1  C6   1.3636(3) . ?
O2  C11  1.3376(3) . ?
O2  C14  1.4393(3) . ?
O3  C11  1.2129(3) . ?
C1  C2   1.4981(3) . ?
C2  C3   1.4745(3) . ?
C2  C12  1.5168(4) . ?
C2  C13  1.5069(4) . ?
C3  C4   1.3557(3) . ?
C4  H4   1.066(4)  . ?
C4  C5   1.4420(3) . ?
C5  C6   1.4013(3) . ?
C5  C10  1.3975(3) . ?
C6  C7   1.3880(3) . ?
C7  H7   1.078(4)  . ?
C7  C8   1.3905(4) . ?
C8  H8   1.085(4)  . ?
C8  C9   1.4096(3) . ?
C9  C10  1.3953(3) . ?
C9  C11  1.4864(3) . ?
C10 H10  1.075(4)  . ?
C12 H12a 1.089(4)  . ?
C12 H12b 1.077(4)  . ?
C12 C13  1.4998(4) . ?
C13 H13a 1.077(4)  . ?
C13 H13b 1.086(4)  . ?
C14 H14a 1.066(5)  . ?
C14 H14b 1.069(5)  . ?
C14 H14c 1.077(5)  . ?

loop_
_geom_angle_atom_site_label_1
_geom_angle_atom_site_label_2
_geom_angle_atom_site_label_3
_geom_angle
_geom_angle_site_symmetry_1
_geom_angle_site_symmetry_3
_geom_angle_publ_flag
C6   O1  C3   106.055(17) . . ?
C14  O2  C11  116.12(2)   . . ?
F2   C1  F1   106.79(3)   . . ?
F3   C1  F1   106.49(3)   . . ?
F3   C1  F2   106.39(3)   . . ?
C2   C1  F1   111.92(3)   . . ?
C2   C1  F2   112.57(3)   . . ?
C2   C1  F3   112.25(2)   . . ?
C3   C2  C1   115.73(2)   . . ?
C12  C2  C1   116.60(2)   . . ?
C12  C2  C3   118.35(2)   . . ?
C13  C2  C1   117.41(2)   . . ?
C13  C2  C3   117.69(2)   . . ?
C13  C2  C12  59.472(19)  . . ?
C2   C3  O1   116.50(2)   . . ?
C4   C3  O1   111.73(2)   . . ?
C4   C3  C2   131.59(2)   . . ?
H4   C4  C3   126.1(2)    . . ?
C5   C4  C3   106.12(2)   . . ?
C5   C4  H4   127.8(2)    . . ?
C6   C5  C4   105.626(19) . . ?
C10  C5  C4   135.15(2)   . . ?
C10  C5  C6   119.21(2)   . . ?
C5   C6  O1   110.458(19) . . ?
C7   C6  O1   125.70(2)   . . ?
C7   C6  C5   123.83(2)   . . ?
H7   C7  C6   121.8(2)    . . ?
C8   C7  C6   116.26(2)   . . ?
C8   C7  H7   121.9(2)    . . ?
H8   C8  C7   120.4(2)    . . ?
C9   C8  C7   121.33(2)   . . ?
C9   C8  H8   118.2(2)    . . ?
C10  C9  C8   121.27(2)   . . ?
C11  C9  C8   117.86(2)   . . ?
C11  C9  C10  120.83(2)   . . ?
C9   C10 C5   118.07(2)   . . ?
H10  C10 C5   121.3(2)    . . ?
H10  C10 C9   120.6(2)    . . ?
O3   C11 O2   123.25(2)   . . ?
C9   C11 O2   112.38(2)   . . ?
C9   C11 O3   124.37(2)   . . ?
H12a C12 C2   117.3(2)    . . ?
H12b C12 C2   114.7(2)    . . ?
H12b C12 H12a 116.5(4)    . . ?
C13  C12 C2   59.936(18)  . . ?
C13  C12 H12a 117.9(2)    . . ?
C13  C12 H12b 118.4(3)    . . ?
C12  C13 C2   60.592(18)  . . ?
H13a C13 C2   116.0(2)    . . ?
H13a C13 C12  117.7(3)    . . ?
H13b C13 C2   116.7(2)    . . ?
H13b C13 C12  117.2(2)    . . ?
H13b C13 H13a 116.7(3)    . . ?
H14a C14 O2   105.5(2)    . . ?
H14b C14 O2   110.2(3)    . . ?
H14b C14 H14a 111.4(4)    . . ?
H14c C14 O2   109.8(3)    . . ?
H14c C14 H14a 110.6(4)    . . ?
H14c C14 H14b 109.4(4)    . . ?

loop_
_geom_torsion_atom_site_label_1
_geom_torsion_atom_site_label_2
_geom_torsion_atom_site_label_3
_geom_torsion_atom_site_label_4
_geom_torsion
_geom_torsion_site_symmetry_1
_geom_torsion_site_symmetry_2
_geom_torsion_site_symmetry_3
_geom_torsion_site_symmetry_4
_geom_torsion_publ_flag
F1 C1  C2  C3  -55.55(3)    . . . . ?
F1 C1  C2  C12 158.27(3)    . . . . ?
F1 C1  C2  C13 90.62(3)     . . . . ?
F2 C1  C2  C3  -175.85(3)   . . . . ?
F2 C1  C2  C12 37.98(3)     . . . . ?
F2 C1  C2  C13 -29.67(3)    . . . . ?
F3 C1  C2  C3  64.14(3)     . . . . ?
F3 C1  C2  C12 -82.03(3)    . . . . ?
F3 C1  C2  C13 -149.68(3)   . . . . ?
O1 C3  C2  C1  -57.41(2)    . . . . ?
O1 C3  C2  C12 88.15(2)     . . . . ?
O1 C3  C2  C13 156.52(2)    . . . . ?
O1 C3  C4  C5  -0.99(2)     . . . . ?
O1 C6  C5  C4  -0.67(2)     . . . . ?
O1 C6  C5  C10 178.215(18)  . . . . ?
O1 C6  C7  C8  -177.67(2)   . . . . ?
O2 C11 C9  C8  -178.44(2)   . . . . ?
O2 C11 C9  C10 -0.48(2)     . . . . ?
O3 C11 C9  C8  1.05(3)      . . . . ?
O3 C11 C9  C10 179.00(2)    . . . . ?
C1 C2  C3  C4  127.82(2)    . . . . ?
C1 C2  C12 C13 -107.60(3)   . . . . ?
C1 C2  C13 C12 106.25(3)    . . . . ?
C2 C3  C4  C5  173.98(3)    . . . . ?
C3 C4  C5  C6  0.99(2)      . . . . ?
C3 C4  C5  C10 -177.628(18) . . . . ?
C4 C5  C6  C7  -179.843(18) . . . . ?
C4 C5  C10 C9  178.32(3)    . . . . ?
C5 C6  C7  C8  1.38(3)      . . . . ?
C5 C10 C9  C8  0.77(3)      . . . . ?
C5 C10 C9  C11 -177.11(2)   . . . . ?
C6 C7  C8  C9  -0.72(3)     . . . . ?
C7 C8  C9  C10 -0.33(3)     . . . . ?
C7 C8  C9  C11 177.61(2)    . . . . ?

loop_
_diffrn_refln_index_h
_diffrn_refln_index_k
_diffrn_refln_index_l
_diffrn_refln_intensity_net
_diffrn_refln_intensity_u
0   0   -1  0      0.02
0   0   1   0.07   0.03
0   0   1   0.02   0.02
0   0   1   0.19   0.13
0   0   -1  0.01   0.02
0   0   1   0      0.02
0   0   -1  0      0.08
0   0   1   -0.07  0.1
0   0   -1  0.03   0.02
0   0   1   0      0.02
0   0   1   0      0.02
0   0   1   -0.1   0.08
0   0   -1  0      0.02
0   0   1   -0.02  0.02
0   0   -1  0.05   0.11
0   0   -1  0.07   0.03
0   0   -1  -0.01  0.1
0   0   -1  0.18   0.13
0   0   1   -0.01  0.11
0   0   -1  0.01   0.02
0   0   -2  920.94 16.18
0   0   2   893.34 16.15
0   0   2   905.8  16.31
0   0   -2  911.66 16.26
0   0   2   914.99 16.05
0   0   -2  905.42 16.03
0   0   -2  909.62 16.25
0   0   3   0.02   0.05
0   0   -3  -0.06  0.03
0   0   -3  -0.11  0.32
0   0   -3  0      0.05
0   0   -3  0      0.04
0   0   -3  0.02   0.05
0   0   3   0.03   0.05
0   0   -3  -0.1   0.37
0   0   3   0.04   0.04
0   0   -3  -0.01  0.04
0   0   3   0.01   0.04
0   0   3   0.08   0.06
0   0   -3  0.11   0.31
0   0   3   0.14   0.31
0   0   -3  -0.1   0.31
0   0   -3  0.02   0.04
0   0   3   0.23   0.33
0   0   3   0.29   0.34
0   0   3   0.05   0.34
0   0   -3  -0.02  0.05
0   0   -4  5.17   0.96
0   0   -4  3.15   0.8
0   0   -4  3.83   0.13
0   0   -4  3.78   0.14
0   0   4   3.7    0.15
0   0   -4  4.95   0.92
0   0   4   4.05   0.85
0   0   4   3.05   0.86
0   0   4   3.93   0.25
0   0   4   4.63   0.86
0   0   -4  3.77   0.25
0   0   4   3.9    0.11
0   0   4   4.31   0.26
0   0   4   4.13   0.22
0   0   -4  5.58   1.02
0   0   -4  4.33   0.26
0   0   4   3.03   0.74
0   0   -4  3.84   0.87
0   0   -4  4.05   0.22
0   0   4   3.64   0.13
0   0   -4  3.75   0.22
0   0   5   0.06   0.03
0   0   5   0.04   0.03
0   0   5   0.13   0.09
0   0   -5  0.07   0.06
0   0   -5  0.05   0.03
0   0   -5  0.19   0.09
0   0   5   0.05   0.03
0   0   5   0.07   0.06
0   0   -5  0.13   0.07
0   0   5   0.04   0.03
0   0   -5  0.05   0.03
0   0   -5  0.06   0.07
0   0   -5  0.02   0.03
0   0   -6  17.25  0.42
0   0   6   18.13  0.56
0   0   6   18.19  0.68
0   0   -6  17.77  0.4
0   0   6   17.35  0.4
0   0   6   17.09  0.41
0   0   6   17.72  0.37
0   0   -6  17.58  0.69
0   0   6   17.24  0.42
0   0   6   18.06  0.69
0   0   -6  17.73  0.6
0   0   6   17.18  0.37
0   0   -6  17.41  0.41
0   0   -6  18.12  0.62
0   0   -6  17.38  0.68
0   0   7   0.2    0.08
0   0   -7  0.03   0.08
0   0   7   0.12   0.1
0   0   -7  0.1    0.08
0   0   -7  0.05   0.05
0   0   7   0.05   0.04
0   0   -7  0.05   0.04
0   0   7   0.06   0.03
0   0   7   0.05   0.04
0   0   -7  0.09   0.04
0   0   7   0.13   0.04
0   0   -7  0.04   0.03
0   0   -7  0.11   0.1
0   0   -7  0.12   0.09
0   0   -7  0.08   0.05
0   0   7   0.09   0.05
0   0   8   2.08   0.12
0   0   8   2.16   0.11
0   0   8   2.11   0.13
0   0   -8  2.06   0.14
0   0   -8  2.08   0.23
0   0   8   2.35   0.29
0   0   8   2.28   0.15
0   0   -8  2.03   0.1
0   0   -8  2.11   0.14
0   0   -8  2.15   0.13
0   0   -8  2.24   0.26
0   0   -8  2.22   0.29
0   0   8   2.47   0.31
0   0   8   2.02   0.15
0   0   8   2.12   0.21
0   0   -8  2.06   0.15
0   0   -9  0.15   0.12
0   0   -9  -0.01  0.04
0   0   9   0.24   0.14
0   0   -9  -0.02  0.05
0   0   -9  -0.06  0.04
0   0   -9  0.02   0.09
0   0   9   0.07   0.04
0   0   -9  0.05   0.1
0   0   9   0.1    0.08
0   0   -9  0.05   0.13
0   0   9   -0.1   0.04
0   0   9   0.03   0.12
0   0   9   -0.03  0.04
0   0   9   0.02   0.05
0   0   -9  -0.01  0.06
0   0   -9  0.03   0.03
0   0   -10 11.85  0.38
0   0   10  12.06  0.73
0   0   -10 11.53  0.72
0   0   10  11.89  0.4
0   0   -10 11.6   0.36
0   0   -10 11.8   0.4
0   0   10  11.42  0.71
0   0   -10 11.37  0.73
0   0   -10 10.84  0.57
0   0   10  11.4   0.54
0   0   10  11.76  0.32
0   0   10  11.76  0.34
0   0   -10 11.38  0.38
0   0   -10 10.55  0.62
0   0   10  11.75  0.37
0   0   -11 0.01   0.1
0   0   -11 0.21   0.16
0   0   -11 -0.01  0.08
0   0   11  -0.06  0.05
0   0   11  -0.3   0.14
0   0   -11 0.01   0.06
0   0   -11 -0.04  0.06
0   0   11  -0.07  0.1
0   0   11  -0.02  0.04
0   0   -11 -0.24  0.12
0   0   11  0.07   0.17
0   0   11  -0.04  0.06
0   0   -11 0.01   0.06
0   0   11  0.12   0.08
0   0   -11 0.33   0.13
0   0   -12 0.25   0.08
0   0   -12 0.22   0.1
0   0   -12 0.35   0.17
0   0   -12 0.45   0.24
0   0   12  0.24   0.09
0   0   12  0.01   0.23
0   0   -12 -0.01  0.17
0   0   12  0.21   0.07
0   0   -12 0.23   0.11
0   0   -12 0.36   0.12
0   0   12  0.24   0.13
0   0   12  0.36   0.12
0   0   13  0.01   0.08
0   0   -13 0.02   0.09
0   0   -13 0.18   0.22
0   0   13  0.07   0.15
0   0   13  -0.02  0.08
0   0   -13 0.01   0.09
0   0   -13 -0.07  0.08
0   0   13  0      0.05
0   0   -13 0.09   0.07
0   0   -14 0.36   0.13
0   0   14  0.6    0.13
0   0   14  0.5    0.14
0   0   -14 0.53   0.15
0   0   15  0.11   0.2
0   0   -15 -0.02  0.11
0   0   -15 0.37   0.13
0   0   15  0.01   0.1
0   1   0   -0.12  0.09
0   -1  0   -0.14  0.08
0   -1  0   0.09   0.08
0   1   1   52.3   0.98
0   1   -1  53.25  0.95
0   1   -1  54.29  1.12
0   1   -1  54.22  0.89
0   1   -1  54.55  1.55
0   1   1   53.22  0.89
0   1   1   52.2   0.94
0   1   -1  53.58  1.52
0   1   -1  53.83  0.96
0   1   -1  52.19  0.92
0   1   -1  53.45  0.96
0   1   -1  52.73  1.44
0   1   1   52.87  1.48
0   1   1   53.93  0.95
0   1   -1  54.03  1.53
0   1   1   51.42  1.44
0   1   -1  53.05  0.96
0   1   -1  52.43  1.55
0   1   1   52.78  0.95
0   -1  -1  52.12  0.97
0   -1  1   52.22  1.15
0   -1  1   52.7   0.95
0   -1  -1  53.44  0.95
0   -1  1   52.36  0.95
0   -1  1   52.9   1.5
0   -1  1   53.46  0.89
0   -1  -1  52.92  1.39
0   -1  -1  52.26  1.44
0   -1  -1  53.28  1.46
0   -1  -1  53.2   0.94
0   -1  1   52.75  0.95
0   -1  -1  53.65  0.95
0   -1  1   52.58  0.93
0   -1  -1  53.02  1.44
0   -1  -1  53.26  0.95
0   -1  -1  52.06  0.94
0   -1  1   54.17  1.45
0   -1  1   51.56  1.53
0   -1  1   53.57  1.49
0   -1  1   51.36  1.51
0   -1  1   52.62  0.95
0   -1  1   52.08  0.95
0   -1  -1  53.42  0.89
0   1   -2  234.69 5.19
0   1   2   236.61 5.14
0   1   -2  232.24 3.96
0   1   2   227.89 3.94
0   1   -2  232.52 3.97
0   1   -2  232.89 3.93
0   1   -2  233.41 5.25
0   1   2   226.84 4.99
0   1   -2  233.54 3.9
0   1   -2  235.18 4.04
0   1   2   234.66 3.97
0   1   2   232.25 3.93
0   1   -2  234.31 5.09
0   1   -2  232.31 3.96
0   1   2   237.36 3.96
0   1   -2  236.21 4.87
0   1   -2  235.58 5.24
0   1   2   233.49 5.2
0   1   2   233.36 3.96
0   1   2   234.56 3.95
0   1   -2  233.13 3.86
0   1   -2  235.58 3.86
0   1   -2  238.6  4.63
0   1   2   235.1  5.15
0   -1  -2  233.7  3.95
0   -1  -2  232.13 3.95
0   -1  2   232.9  3.97
0   -1  2   232.49 3.91
0   -1  2   231.62 3.96
0   -1  2   233.44 3.87
0   -1  -2  232.43 5.12
0   -1  -2  232.1  3.96
0   -1  -2  233.68 5.02
0   -1  2   232.49 5.04
0   -1  2   238.48 5.24
0   -1  2   232.38 3.92
0   -1  -2  232.78 5.17
0   -1  -2  233.39 3.86
0   -1  2   231.91 3.96
0   -1  2   236.59 5.29
0   -1  -2  230.48 3.92
0   -1  -2  231.21 3.95
0   -1  -2  235.14 3.96
0   -1  2   237.83 5.23
0   -1  2   237.72 3.96
0   -1  -2  236.59 5.17
0   1   -3  0.03   0.04
0   1   3   -0.17  0.29
0   1   -3  -0.1   0.27
0   1   -3  0.16   0.44
0   1   3   0.05   0.06
0   1   3   0.22   0.35
0   1   -3  -0.13  0.36
0   1   -3  -0.34  0.33
0   1   3   0.01   0.32
0   1   3   0.03   0.04
0   1   -3  0.04   0.05
0   1   -3  0.16   0.06
0   1   -3  -0.26  0.28
0   1   -3  0.32   0.28
0   1   -3  0.02   0.05
0   1   3   0.02   0.05
0   1   -3  0.06   0.04
0   1   3   0.09   0.32
0   1   -3  0      0.05
0   -1  3   0.1    0.29
0   -1  -3  0.06   0.06
0   -1  3   0.08   0.05
0   -1  -3  0.09   0.05
0   -1  -3  0.01   0.05
0   -1  -3  0.13   0.06
0   -1  3   0.1    0.05
0   -1  -3  0.1    0.06
0   -1  -3  0.26   0.32
0   -1  3   0.2    0.32
0   -1  -3  -0.23  0.33
0   -1  -3  0.06   0.04
0   -1  3   0.07   0.06
0   -1  3   -0.02  0.32
0   -1  -3  -0.13  0.27
0   -1  -3  -0.43  0.32
0   -1  3   0.07   0.06
0   -1  3   0.02   0.05
0   -1  3   0.02   0.39
0   -1  3   0.07   0.04
0   -1  -3  0.04   0.05
0   1   4   6.25   0.31
0   1   -4  6.5    0.29
0   1   4   6.31   1.16
0   1   -4  5.95   0.17
0   1   -4  7.11   0.84
0   1   4   6.22   1.06
0   1   -4  5.3    0.99
0   1   4   6.14   0.23
0   1   4   5.93   0.15
0   1   -4  6.79   1.14
0   1   4   5.84   0.18
0   1   -4  6.14   0.32
0   1   -4  6.69   1.09
0   1   -4  6.75   0.93
0   1   4   5.43   1.02
0   1   -4  6.3    1.06
0   1   -4  5.99   0.32
0   1   -4  6.06   0.25
0   1   4   6.03   1.03
0   1   4   5.92   0.31
0   1   -4  6      0.97
0   -1  4   6.74   1.43
0   -1  -4  6.1    0.97
0   -1  -4  6.11   0.17
0   -1  4   6.12   0.16
0   -1  4   6.56   1.06
0   -1  -4  6.3    0.32
0   -1  4   5.93   0.17
0   -1  -4  6.22   0.32
0   -1  4   6.03   0.18
0   -1  -4  5.86   0.31
0   -1  4   6.39   0.32
0   -1  4   4.94   0.9
0   -1  -4  6.3    0.3
0   -1  -4  6.37   1.04
0   -1  4   5.85   0.36
0   -1  -4  5.04   0.91
0   -1  4   7.1    1.16
0   -1  -4  5.02   0.96
0   -1  -4  6.16   1.04
0   -1  -4  6.01   0.17
0   -1  4   6.28   0.32
0   -1  -4  6.06   0.18
0   -1  4   6.26   0.17
0   -1  -4  6.14   0.29
0   -1  4   6.36   0.27
0   1   5   68.08  1.33
0   1   5   67.12  1.16
0   1   -5  67.05  1.54
0   1   5   67.5   1.53
0   1   -5  65.92  1.19
0   1   5   67.3   1.2
0   1   5   67.32  1.21
0   1   -5  66.62  1.21
0   1   5   66.94  1.52
0   1   -5  67.25  1.37
0   -1  -5  68.03  1.2
0   -1  5   66.36  1.2
0   -1  -5  67.41  1.46
0   -1  5   66.48  1.2
0   -1  5   67.37  1.2
0   -1  -5  68.41  1.46
0   -1  5   67.82  1.17
0   -1  -5  66.93  1.21
0   -1  5   67.72  1.53
0   -1  -5  68.42  1.53
0   -1  5   70.4   1.41
0   -1  5   68.11  1.54
0   -1  5   62.89  1.29
0   -1  -5  67.35  1.52
0   -1  -5  66.17  1.18
0   1   -6  -0.03  0.03
0   1   -6  -0.08  0.06
0   1   -6  -0.01  0.03
0   1   6   0.01   0.02
0   1   -6  0.1    0.08
0   1   6   0.05   0.06
0   1   -6  0.06   0.06
0   1   -6  0.1    0.08
0   1   6   0.13   0.09
0   1   -6  0.04   0.03
0   1   -6  0.03   0.03
0   1   6   0      0.04
0   1   -6  0.04   0.03
0   1   6   0.06   0.04
0   1   6   -0.02  0.03
0   1   6   -0.02  0.06
0   -1  6   0.09   0.08
0   -1  6   0.02   0.05
0   -1  -6  0      0.03
0   -1  -6  0.03   0.04
0   -1  6   -0.04  0.02
0   -1  6   -0.01  0.07
0   -1  -6  0.05   0.03
0   -1  -6  0.09   0.08
0   -1  -6  -0.05  0.05
0   -1  -6  0.07   0.08
0   -1  6   -0.05  0.03
0   -1  6   0.01   0.03
0   -1  -6  0.02   0.07
0   -1  6   0.02   0.04
0   -1  6   0.01   0.03
0   1   7   44.78  0.92
0   1   -7  46.32  1.36
0   1   -7  45.47  0.91
0   1   7   46.03  1.3
0   1   -7  46.04  1.19
0   1   7   46.94  1.08
0   1   -7  45.81  1.12
0   1   7   44.75  0.88
0   1   -7  45.16  0.87
0   1   -7  43.34  0.87
0   1   -7  46.47  1.32
0   1   7   45.59  0.9
0   1   7   46.63  1.31
0   1   -7  44.4   0.89
0   1   -7  46.62  0.89
0   1   7   45.45  0.82
0   -1  -7  45.03  0.91
0   -1  -7  46.95  1.32
0   -1  7   47.42  1.34
0   -1  -7  46.12  0.9
0   -1  -7  46.39  1.22
0   -1  7   45     1.3
0   -1  -7  47.42  1.34
0   -1  7   45.39  0.85
0   -1  7   44.55  0.96
0   -1  7   45.02  0.85
0   -1  -7  47.07  1.21
0   -1  7   45.6   1.02
0   -1  -7  45.97  0.89
0   -1  7   44.25  0.89
0   1   -8  11.03  0.31
0   1   -8  10.88  0.34
0   1   8   10.88  0.26
0   1   -8  10.61  0.32
0   1   8   10.55  0.33
0   1   8   10.5   0.6
0   1   8   10.56  0.44
0   1   8   10.79  0.29
0   1   8   11.07  0.32
0   1   -8  11.36  0.5
0   1   -8  10.08  0.6
0   1   8   10.76  0.6
0   1   -8  10.48  0.27
0   1   -8  10.36  0.6
0   1   -8  11.08  0.54
0   1   -8  11.03  0.32
0   -1  -8  10.95  0.55
0   -1  8   10.98  0.65
0   -1  -8  9.51   0.25
0   -1  8   10.72  0.29
0   -1  -8  10.72  0.6
0   -1  -8  9.9    0.58
0   -1  -8  11.03  0.35
0   -1  -8  11.03  0.54
0   -1  -8  10.83  0.34
0   -1  8   10.72  0.29
0   -1  -8  11.44  0.34
0   -1  8   11     0.34
0   -1  8   11.2   0.62
0   -1  8   10.65  0.49
0   -1  8   10.93  0.34
0   -1  -8  10.91  0.32
0   -1  8   10.84  0.32
0   1   -9  1.6    0.15
0   1   -9  1.6    0.24
0   1   -9  1.25   0.09
0   1   9   1.35   0.21
0   1   9   1.45   0.12
0   1   -9  1.57   0.14
0   1   9   1.52   0.12
0   1   -9  1.88   0.34
0   1   -9  1.44   0.26
0   1   9   1.55   0.14
0   1   -9  1.4    0.29
0   1   -9  1.6    0.14
0   1   9   1.49   0.28
0   1   -9  1.6    0.13
0   1   9   1.44   0.29
0   1   9   1.62   0.09
0   -1  -9  1.76   0.3
0   -1  9   1.45   0.11
0   -1  9   1.8    0.25
0   -1  -9  1.42   0.13
0   -1  -9  1.82   0.33
0   -1  9   1.38   0.29
0   -1  9   1.64   0.14
0   -1  9   1.58   0.13
0   -1  -9  1.54   0.13
0   -1  -9  1.43   0.14
0   -1  9   1.64   0.12
0   -1  -9  1.79   0.33
0   -1  9   1.38   0.14
0   -1  -9  1.52   0.25
0   -1  -9  1.62   0.15
0   -1  9   1.39   0.29
0   1   -10 -0.06  0.04
0   1   10  -0.02  0.05
0   1   -10 0.03   0.06
0   1   10  0.27   0.15
0   1   10  0      0.04
0   1   10  0.01   0.06
0   1   10  -0.05  0.14
0   1   10  0.06   0.09
0   1   -10 0.07   0.09
0   1   -10 0.23   0.14
0   1   -10 0.2    0.17
0   1   10  0.06   0.05
0   1   -10 0.08   0.1
0   1   -10 0.02   0.05
0   -1  10  0.01   0.13
0   -1  -10 0.01   0.06
0   -1  -10 0      0.07
0   -1  10  -0.03  0.05
0   -1  -10 -0.02  0.11
0   -1  10  0.02   0.08
0   -1  -10 0.08   0.12
0   -1  10  -0.01  0.04
0   -1  -10 0.14   0.13
0   -1  -10 0      0.06
0   -1  -10 -0.04  0.06
0   -1  10  0.2    0.15
0   -1  10  0.03   0.06
0   -1  -10 -0.12  0.12
0   1   -11 3.42   0.44
0   1   -11 3.55   0.22
0   1   -11 3.78   0.23
0   1   -11 3.42   0.37
0   1   11  2.99   0.22
0   1   11  3.48   0.19
0   1   -11 2.9    0.46
0   1   -11 3.6    0.19
0   1   11  2.91   0.3
0   1   11  3.22   0.49
0   1   11  3.21   0.15
0   1   11  3.42   0.43
0   1   -11 3.3    0.23
0   1   -11 3.13   0.32
0   -1  -11 2.77   0.45
0   -1  11  3.67   0.17
0   -1  -11 3.44   0.23
0   -1  11  2.86   0.5
0   -1  11  2.96   0.31
0   -1  -11 3.54   0.21
0   -1  -11 3.36   0.22
0   -1  -11 2.67   0.44
0   -1  11  3.34   0.23
0   -1  11  3.74   0.2
0   -1  11  3.65   0.21
0   -1  -11 3.13   0.33
0   -1  -11 3.45   0.38
0   -1  -11 3.52   0.24
0   -1  11  3.27   0.42
0   1   12  0      0.05
0   1   12  -0.17  0.11
0   1   -12 -0.04  0.13
0   1   12  -0.15  0.06
0   1   -12 0.05   0.09
0   1   -12 0.01   0.06
0   1   -12 0.08   0.15
0   1   -12 -0.04  0.08
0   1   12  0.07   0.18
0   1   -12 0.06   0.2
0   1   12  -0.06  0.07
0   -1  12  0.18   0.2
0   -1  -12 -0.04  0.06
0   -1  12  0.14   0.1
0   -1  -12 0.1    0.09
0   -1  -12 0.18   0.15
0   -1  -12 0.07   0.16
0   -1  12  -0.01  0.07
0   -1  12  -0.19  0.2
0   -1  -12 -0.02  0.14
0   -1  -12 -0.04  0.06
0   -1  12  -0.14  0.12
0   -1  12  0.01   0.05
0   -1  -12 0.15   0.09
0   1   -13 1.71   0.21
0   1   13  1.17   0.25
0   1   -13 1.3    0.19
0   1   13  1.53   0.16
0   1   13  1.73   0.3
0   -1  13  1.25   0.19
0   -1  -13 1.7    0.21
0   -1  -13 1.2    0.15
0   -1  -13 1.39   0.19
0   -1  13  1.51   0.17
0   -1  13  1.31   0.13
0   -1  -13 1.71   0.21
0   -1  -13 1.14   0.26
0   1   14  0.06   0.1
0   1   -14 0.06   0.11
0   1   14  -0.03  0.08
0   1   -14 0.11   0.12
0   -1  14  -0.06  0.08
0   -1  -14 0      0.1
0   -1  14  0.07   0.07
0   -1  -14 0.07   0.1
0   -1  -14 0.18   0.12
0   -1  14  0.03   0.11
0   1   15  0.67   0.21
0   1   -15 0.66   0.16
0   1   15  0.88   0.15
0   -1  -15 0.97   0.19
0   -1  15  0.78   0.15
0   -1  15  0.49   0.16
0   -1  -15 0.82   0.18
0   2   0   368.93 6.97
0   -2  0   365.34 6.74
0   -2  0   361.75 6.97
0   2   -1  503.56 8.14
0   2   -1  497.16 8.13
0   2   1   501.74 8.1
0   2   1   500.48 8.77
0   2   1   494.86 8.71
0   2   1   504.22 8.82
0   2   -1  497.41 8.13
0   2   -1  500.05 8.42
0   2   -1  504.74 9.43
0   2   1   495.62 8.66
0   2   1   498.49 8.11
0   2   -1  525.96 8.99
0   2   1   490.04 8.1
0   2   -1  496.94 8.81
0   2   -1  501.95 8.89
0   2   -1  502.54 8.96
0   -2  1   505.63 8.92
0   -2  1   489.34 8.13
0   -2  1   508.17 9.42
0   -2  -1  490.02 8.2
0   -2  1   493.11 8.97
0   -2  -1  483.36 8.71
0   -2  -1  497.78 8.11
0   -2  1   503.69 8.35
0   -2  -1  493.32 8.1
0   -2  1   505.46 8.88
0   -2  -1  508.1  8.66
0   -2  -1  495.51 8.14
0   -2  1   488.78 8.8
0   -2  -1  497.12 8.68
0   -2  -1  499.5  8.91
0   -2  -1  495.96 8.1
0   -2  -1  507.59 8.68
0   -2  1   492.69 8.13
0   2   -2  994.16 17.62
0   2   2   972.81 17.32
0   2   -2  992.66 16.36
0   2   -2  980.29 17.33
0   2   2   975.38 16.01
0   2   -2  974.98 16.02
0   2   -2  983.45 17.57
0   2   2   988.81 17.43
0   2   -2  999.38 17.56
0   2   2   979.48 17.31
0   2   -2  1000   17.54
0   -2  2   994.45 17.51
0   -2  2   979.72 17.32
0   -2  2   998.98 17.48
0   -2  2   990.33 16.53
0   -2  -2  992.11 17.32
0   -2  -2  959.57 17.29
0   -2  2   981.26 17.56
0   -2  -2  985.49 16.57
0   -2  -2  962.59 17.13
0   -2  2   974.12 17.47
0   2   -3  66.01  2.59
0   2   -3  64.16  1.16
0   2   -3  65.57  1.25
0   2   3   66.89  2.68
0   2   3   64.68  2.59
0   2   3   63.65  1.3
0   2   3   64.81  1.15
0   2   -3  66.29  1.9
0   2   -3  63.84  2.43
0   2   -3  65.83  2.54
0   2   -3  64.04  2.65
0   2   -3  62.7   3.07
0   2   3   63.58  1.29
0   2   -3  64.79  1.15
0   2   -3  64.58  1.32
0   2   -3  63.81  1.32
0   2   -3  64.56  2.46
0   2   3   62.33  2.39
0   -2  -3  63.21  2.41
0   -2  -3  63.77  1.17
0   -2  3   62.65  2.54
0   -2  -3  64.19  2.38
0   -2  3   60.9   1.38
0   -2  -3  64.01  1.31
0   -2  3   63.73  1.33
0   -2  3   62.5   1.32
0   -2  3   64.48  2.63
0   -2  3   68.15  2.52
0   -2  3   64.88  2.59
0   -2  3   62.53  1.18
0   -2  -3  62.34  2.46
0   -2  3   64.62  1.32
0   -2  -3  63.84  2.51
0   2   -4  152.71 2.71
0   2   4   147.53 2.79
0   2   -4  154.42 4.88
0   2   4   152.45 2.81
0   2   -4  152.05 4.95
0   2   -4  142.14 5.75
0   2   -4  154.34 2.61
0   2   -4  155.28 4.71
0   2   -4  150.51 2.97
0   2   4   149.5  4.77
0   2   -4  147.83 2.51
0   2   -4  147.37 2.61
0   2   4   150.41 2.48
0   2   -4  153.45 4.4
0   2   4   139.7  6.35
0   2   4   153.94 4.73
0   2   4   153.61 2.6
0   2   4   150.82 4.54
0   2   -4  149.57 2.82
0   2   -4  153.12 3.85
0   2   -4  148.94 4.66
0   -2  4   150.2  2.84
0   -2  -4  150.26 2.53
0   -2  4   148.01 4.94
0   -2  -4  147.78 4.54
0   -2  -4  151.12 2.83
0   -2  4   150.77 2.52
0   -2  -4  147.6  4.69
0   -2  4   151.26 2.52
0   -2  -4  151.35 2.81
0   -2  4   150.27 2.51
0   -2  4   154.23 4.81
0   -2  -4  146.15 4.68
0   -2  4   154.99 2.84
0   -2  4   150    4.63
0   -2  -4  148.7  2.5
0   -2  4   151.26 4.89
0   -2  -4  148.96 2.79
0   -2  4   149.09 2.51
0   -2  -4  148.25 2.8
0   -2  4   149.2  2.49
0   -2  -4  155.22 4.6
0   -2  4   151.57 2.82
0   -2  4   147.01 2.65
0   -2  -4  151.44 2.76
0   -2  4   154.08 2.75
0   -2  -4  147.47 2.51
0   2   -5  0.67   0.16
0   2   -5  0.38   0.11
0   2   -5  0.63   0.14
0   2   -5  0.52   0.06
0   2   -5  0.6    0.1
0   2   5   0.57   0.13
0   2   5   0.66   0.14
0   2   -5  0.46   0.05
0   2   -5  0.59   0.07
0   2   5   0.48   0.06
0   2   5   0.67   0.1
0   2   5   0.49   0.05
0   -2  5   0.62   0.13
0   -2  5   0.54   0.05
0   -2  -5  0.53   0.06
0   -2  -5  0.56   0.07
0   -2  5   0.49   0.06
0   -2  5   0.55   0.06
0   -2  -5  0.69   0.14
0   -2  -5  0.52   0.06
0   -2  5   0.57   0.07
0   -2  -5  0.48   0.13
0   -2  -5  0.87   0.16
0   -2  5   0.44   0.12
0   -2  -5  0.63   0.14
0   -2  5   0.55   0.13
0   -2  5   0.51   0.06
0   -2  -5  0.56   0.13
0   2   -6  21.95  0.79
0   2   -6  23.3   0.62
0   2   6   22.44  0.43
0   2   -6  22.63  0.49
0   2   6   22.8   0.45
0   2   6   22.76  0.5
0   2   -6  23.01  0.51
0   2   6   23.19  0.79
0   2   6   23.28  0.8
0   2   -6  22.05  0.7
0   2   -6  22.4   0.46
0   2   6   23.09  0.6
0   2   -6  21.83  0.79
0   -2  6   22.46  0.79
0   -2  6   23.12  0.8
0   -2  -6  23.34  0.8
0   -2  -6  22.7   0.78
0   -2  6   22.18  0.5
0   -2  -6  22.02  0.48
0   -2  -6  22.99  0.51
0   -2  6   22.63  0.5
0   -2  6   23.06  0.48
0   -2  -6  22.71  0.76
0   -2  -6  22.77  0.74
0   -2  6   22.09  0.49
0   -2  -6  22.27  0.49
0   -2  6   22.74  0.46
0   -2  6   22.65  0.69
0   2   -7  0.13   0.1
0   2   7   0.06   0.09
0   2   -7  0      0.04
0   2   -7  0.09   0.04
0   2   -7  0.09   0.04
0   2   7   0.1    0.05
0   2   7   0.06   0.05
0   2   -7  0.06   0.03
0   2   -7  0.14   0.08
0   2   -7  0.07   0.04
0   2   7   -0.01  0.08
0   2   -7  0.08   0.11
0   2   -7  0.19   0.13
0   2   7   0.14   0.08
0   2   7   0.11   0.03
0   -2  -7  0.01   0.04
0   -2  7   0.13   0.1
0   -2  -7  0.18   0.12
0   -2  -7  0.04   0.07
0   -2  -7  0.11   0.05
0   -2  -7  0.09   0.08
0   -2  7   0.05   0.04
0   -2  7   -0.02  0.08
0   -2  7   0.1    0.05
0   -2  7   0.01   0.08
0   -2  7   0.06   0.05
0   -2  -7  -0.01  0.09
0   -2  7   0.14   0.05
0   -2  -7  0.03   0.04
0   2   8   20.67  0.42
0   2   -8  20.67  0.88
0   2   -8  20.47  0.87
0   2   -8  20.84  0.5
0   2   8   21.55  0.46
0   2   8   19.35  0.71
0   2   8   20.83  0.51
0   2   -8  21.06  0.52
0   2   8   21.01  0.87
0   2   8   20.92  0.86
0   2   -8  20.89  0.66
0   2   -8  21.66  0.78
0   2   -8  20.28  0.5
0   2   -8  19.62  0.45
0   2   -8  20.82  0.46
0   2   8   19.95  0.48
0   -2  -8  20.08  0.85
0   -2  -8  20.65  0.5
0   -2  -8  20.4   0.52
0   -2  8   20.36  0.51
0   -2  8   22.23  0.89
0   -2  -8  20.35  0.79
0   -2  8   21.16  0.73
0   -2  8   20     0.51
0   -2  -8  21.86  0.81
0   -2  8   20.7   0.51
0   -2  8   19.96  0.46
0   -2  8   21.3   0.47
0   -2  8   20.47  0.87
0   -2  -8  20.34  0.49
0   -2  -8  20.92  0.87
0   2   9   1.13   0.12
0   2   9   1.15   0.19
0   2   -9  1.22   0.1
0   2   -9  1.22   0.12
0   2   -9  1.29   0.13
0   2   9   1.06   0.08
0   2   9   1.23   0.25
0   2   -9  1.31   0.13
0   2   9   1.43   0.29
0   2   -9  1.77   0.33
0   2   -9  1.31   0.2
0   2   -9  1.1    0.24
0   2   9   1.34   0.11
0   2   -9  1.31   0.1
0   -2  -9  0.95   0.13
0   -2  9   1.27   0.28
0   -2  -9  1.31   0.39
0   -2  -9  1.79   0.29
0   -2  -9  1.5    0.14
0   -2  9   1.26   0.14
0   -2  9   1.31   0.22
0   -2  9   1.18   0.11
0   -2  9   1.31   0.12
0   -2  9   1.21   0.14
0   -2  -9  1.35   0.14
0   -2  -9  1.2    0.26
0   -2  -9  1.11   0.28
0   -2  -9  1.63   0.15
0   -2  9   1.19   0.1
0   2   -10 1.84   0.31
0   2   -10 1.22   0.32
0   2   -10 1.79   0.12
0   2   10  1.52   0.15
0   2   -10 1.79   0.17
0   2   -10 2.19   0.23
0   2   -10 1.35   0.17
0   2   -10 1.62   0.34
0   2   10  1.64   0.33
0   2   -10 1.68   0.16
0   2   10  1.91   0.13
0   2   10  1.77   0.21
0   2   -10 1.66   0.18
0   2   10  1.64   0.1
0   2   10  1.84   0.35
0   -2  10  1.6    0.27
0   -2  10  1.95   0.17
0   -2  10  1.61   0.15
0   -2  -10 1.8    0.16
0   -2  -10 1.86   0.36
0   -2  -10 1.92   0.32
0   -2  -10 1.6    0.16
0   -2  10  1.68   0.13
0   -2  -10 1.91   0.33
0   -2  10  1.98   0.17
0   -2  10  1.79   0.14
0   -2  -10 1.73   0.17
0   -2  10  1.19   0.28
0   -2  -10 1.67   0.16
0   -2  -10 2.02   0.58
0   -2  10  1.06   0.29
0   2   11  1.58   0.34
0   2   11  1.91   0.17
0   2   11  1.78   0.15
0   2   -11 1.42   0.34
0   2   -11 1.56   0.17
0   2   -11 1.83   0.18
0   2   -11 1.48   0.12
0   2   11  1.63   0.11
0   2   -11 1.4    0.23
0   2   -11 1.32   0.27
0   2   -11 2.03   0.4
0   2   11  2.06   0.25
0   -2  11  1.7    0.17
0   -2  11  1.58   0.15
0   -2  11  1.5    0.27
0   -2  -11 1.4    0.17
0   -2  11  1.46   0.15
0   -2  -11 1.53   0.16
0   -2  -11 1.96   0.18
0   -2  -11 1.21   0.26
0   -2  11  1.96   0.4
0   -2  11  1.9    0.14
0   -2  -11 1.78   0.36
0   -2  -11 1.34   0.27
0   -2  -11 1.34   0.3
0   -2  -11 1.58   0.17
0   -2  11  1.83   0.38
0   2   12  2.33   0.29
0   2   -12 2.55   0.48
0   2   12  2.49   0.19
0   2   12  2.31   0.21
0   2   -12 2.26   0.21
0   2   -12 2.86   0.31
0   2   -12 2.41   0.39
0   2   12  2.31   0.43
0   -2  -12 2.51   0.2
0   -2  12  3.01   0.47
0   -2  -12 2.4    0.2
0   -2  -12 2.38   0.42
0   -2  -12 3.12   0.39
0   -2  12  2.54   0.17
0   -2  12  2.9    0.23
0   -2  -12 2.6    0.23
0   -2  -12 2.68   0.22
0   -2  12  3      0.49
0   -2  -12 2.37   0.37
0   -2  12  2.69   0.2
0   -2  12  2.45   0.2
0   2   13  0.16   0.08
0   2   -13 0.01   0.08
0   2   13  0.01   0.1
0   2   -13 -0.07  0.1
0   -2  13  0.04   0.08
0   -2  -13 0.17   0.09
0   -2  13  0.06   0.06
0   -2  -13 -0.02  0.07
0   -2  13  -0.03  0.1
0   -2  13  0.12   0.27
0   -2  -13 0.14   0.1
0   -2  -13 -0.06  0.09
0   2   -14 0.23   0.11
0   2   -14 0.78   0.16
0   2   14  0.54   0.12
0   2   14  0.38   0.14
0   -2  14  0.3    0.14
0   -2  14  0.56   0.13
0   -2  -14 0.45   0.15
0   -2  14  0.38   0.09
0   -2  -14 0.45   0.12
0   -2  -14 0.33   0.14
0   -2  -14 0.41   0.13
0   2   -15 0.12   0.11
0   2   15  0.09   0.1
0   2   15  0.37   0.16
0   -2  15  0.04   0.1
0   -2  -15 0.15   0.11
0   -2  15  0.17   0.12
0   -2  -15 0.36   0.14
0   -2  -15 0.07   0.1
0   3   0   0.05   0.23
0   -3  0   -0.24  0.21
0   -3  0   0.02   0.27
0   -3  0   -0.04  0.03
0   -3  0   0      0.03
0   3   1   169.46 2.78
0   3   -1  172.72 3.55
0   3   -1  164.17 2.82
0   3   1   167.79 2.8
0   3   1   166.79 2.8
0   3   1   169.73 3.91
0   3   1   169.27 2.89
0   3   1   166.91 2.78
0   3   -1  173.83 3.5
0   3   -1  170.08 3.47
0   3   1   174.99 3.41
0   3   -1  169.63 2.91
0   3   -1  168.66 3.46
0   3   -1  170.51 4.35
0   3   -1  173.19 2.83
0   3   -1  170.6  3.6
0   3   -1  171.22 2.84
0   3   1   169.9  3.3
0   3   1   152.33 3.4
0   3   -1  171.93 2.83
0   -3  1   169.74 2.92
0   -3  -1  164.63 2.95
0   -3  1   171.39 3.5
0   -3  1   168.62 2.84
0   -3  -1  171.73 3.24
0   -3  1   170.07 3.54
0   -3  -1  171.06 3.15
0   -3  1   171.27 2.8
0   -3  -1  169.93 2.81
0   -3  1   170.49 3.46
0   -3  1   170.89 2.83
0   -3  1   168.26 2.84
0   -3  -1  168.97 3.31
0   -3  -1  169.17 2.81
0   -3  1   173.76 3.34
0   -3  -1  166.32 2.88
0   -3  -1  172.44 3.19
0   -3  -1  169.66 4.02
0   -3  -1  166.53 3.25
0   -3  -1  170.58 2.79
0   -3  1   168.62 4.38
0   -3  1   165.69 2.83
0   -3  -1  169.8  2.79
0   3   -2  9.51   0.21
0   3   2   9.57   0.75
0   3   -2  9.28   0.89
0   3   -2  10.12  0.49
0   3   -2  9.74   0.99
0   3   2   7.78   0.76
0   3   2   9.13   0.32
0   3   2   9.42   0.29
0   3   2   8.72   0.73
0   3   -2  8.58   0.79
0   3   2   9.39   0.28
0   3   -2  8.8    0.79
0   3   -2  9.6    0.31
0   3   -2  9.43   0.88
0   3   2   8.02   0.74
0   -3  2   9.27   0.2
0   -3  -2  9.55   0.29
0   -3  -2  10.73  0.76
0   -3  -2  9.17   0.31
0   -3  -2  9.54   0.73
0   -3  2   8.89   0.3
0   -3  2   9.48   0.21
0   -3  -2  8.62   0.73
0   -3  2   9.24   0.3
0   -3  2   9.06   0.31
0   -3  2   9.38   0.28
0   -3  2   9.15   0.3
0   -3  2   8.94   0.81
0   -3  -2  9.35   0.28
0   -3  -2  9.23   0.23
0   -3  2   9.43   0.32
0   -3  2   10.55  0.86
0   -3  2   9.67   0.98
0   -3  2   9.45   0.48
0   -3  -2  9.43   0.77
0   -3  -2  9.18   0.28
0   -3  -2  8.99   0.73
0   -3  2   11.84  0.93
0   -3  -2  9.17   0.35
0   -3  2   8.75   0.76
0   -3  -2  8.2    0.73
0   3   -3  64.57  1.14
0   3   -3  67.35  2.74
0   3   -3  66.99  1.28
0   3   -3  67.53  2.57
0   3   -3  65.45  1.13
0   3   3   63.79  2.46
0   3   -3  65.03  1.35
0   3   -3  69.11  2.68
0   3   -3  68.01  2.75
0   3   -3  66.71  2.56
0   3   3   65.69  1.32
0   3   -3  65.61  1.68
0   3   3   65.56  1.18
0   3   -3  65.11  1.13
0   3   -3  66.53  1.35
0   3   3   64.02  2.65
0   3   -3  63.44  2.68
0   3   3   64.78  2.58
0   -3  3   65.74  2.63
0   -3  -3  64.42  2.38
0   -3  3   65.52  2.6
0   -3  3   65.43  1.34
0   -3  3   65.17  1.12
0   -3  3   64.32  2.51
0   -3  -3  66.13  1.4
0   -3  -3  64.92  1.31
0   -3  -3  64.72  1.96
0   -3  -3  64.68  2.5
0   -3  3   66.04  1.13
0   -3  -3  63.16  2.45
0   -3  -3  64.49  2.49
0   -3  -3  64.83  1.18
0   -3  -3  66.71  1.32
0   -3  -3  64.65  1.32
0   -3  3   61.71  2.64
0   -3  -3  64.71  1.12
0   -3  -3  66.56  1.32
0   -3  -3  64.25  1.11
0   -3  3   66.44  1.35
0   -3  -3  65.99  1.32
0   -3  3   64.28  1.17
0   -3  3   62.98  2.99
0   -3  -3  65.77  2.39
0   -3  3   65.08  1.13
0   -3  3   65.83  1.36
0   -3  3   64.84  1.35
0   -3  3   66.4   1.34
0   3   -4  2.21   0.2
0   3   -4  2.46   0.21
0   3   4   3.1    0.74
0   3   -4  2.14   0.75
0   3   -4  2.38   0.1
0   3   -4  2.46   1.15
0   3   -4  2.4    0.12
0   3   4   2.34   0.13
0   3   4   2.11   0.68
0   3   -4  2.31   0.1
0   3   4   2.19   0.19
0   3   -4  2.16   0.12
0   3   -4  1.61   0.42
0   3   -4  2.42   0.17
0   3   4   2.37   0.08
0   3   -4  1.45   0.71
0   3   4   2.41   0.2
0   3   -4  1.59   0.63
0   -3  4   3.44   0.75
0   -3  -4  3.49   0.78
0   -3  -4  2.52   0.22
0   -3  4   2.27   0.1
0   -3  -4  3.34   0.73
0   -3  -4  2.67   0.47
0   -3  -4  2.41   0.2
0   -3  -4  2.24   0.19
0   -3  -4  2.33   0.7
0   -3  4   2.46   0.1
0   -3  4   2.07   0.2
0   -3  4   2.51   0.11
0   -3  -4  2.55   0.2
0   -3  4   1.43   0.68
0   -3  -4  3.25   0.76
0   -3  -4  2.18   0.19
0   -3  4   1.71   0.71
0   -3  4   2.51   0.21
0   -3  4   2.34   0.19
0   -3  -4  1.56   0.67
0   -3  -4  2.51   0.2
0   -3  4   2.23   0.1
0   -3  4   2.26   0.14
0   -3  4   2.43   0.11
0   -3  -4  2.36   0.1
0   -3  -4  2.26   0.1
0   -3  -4  2.26   0.1
0   -3  4   2.51   0.74
0   -3  4   2.43   0.21
0   3   -5  2.43   0.19
0   3   -5  2.46   0.11
0   3   -5  2.52   0.24
0   3   5   2.48   0.15
0   3   -5  2.54   0.12
0   3   5   2.5    0.22
0   3   5   2.67   0.23
0   3   -5  2.67   0.12
0   3   -5  2.57   0.14
0   3   5   2.51   0.1
0   3   -5  2.47   0.23
0   -3  -5  2.92   0.23
0   -3  5   2.56   0.12
0   -3  5   2.67   0.23
0   -3  5   2.68   0.23
0   -3  -5  2.4    0.11
0   -3  -5  2.45   0.23
0   -3  5   2.48   0.21
0   -3  5   2.49   0.1
0   -3  5   2.66   0.12
0   -3  -5  2.59   0.11
0   -3  -5  2.61   0.23
0   -3  -5  2.37   0.12
0   -3  5   2.21   0.23
0   -3  -5  2.12   0.21
0   -3  -5  2.43   0.22
0   -3  5   2.59   0.12
0   -3  5   2.46   0.12
0   3   -6  29.86  0.94
0   3   -6  28.62  0.59
0   3   6   29.78  0.92
0   3   6   30.45  0.72
0   3   6   29.88  0.61
0   3   -6  29.28  0.62
0   3   -6  31.38  0.85
0   3   6   30.19  0.57
0   3   -6  29.4   0.69
0   3   6   30.19  0.93
0   3   -6  29.71  0.61
0   3   -6  30.27  0.96
0   -3  -6  29.82  0.93
0   -3  6   29.62  0.59
0   -3  6   29.87  0.62
0   -3  6   30.24  0.95
0   -3  6   27.74  1.06
0   -3  6   30.35  0.61
0   -3  6   29.23  0.61
0   -3  -6  30.66  0.95
0   -3  6   29.92  0.96
0   -3  -6  29.53  0.62
0   -3  -6  29.47  0.61
0   -3  -6  29.77  0.6
0   -3  -6  29.16  0.93
0   -3  6   29.58  0.62
0   -3  -6  29.52  1.07
0   3   -7  2.43   0.34
0   3   -7  2.08   0.09
0   3   -7  2.1    0.17
0   3   7   2.1    0.25
0   3   -7  2.19   0.14
0   3   -7  1.89   0.11
0   3   7   2.18   0.18
0   3   7   2.47   0.27
0   3   7   2.12   0.13
0   3   -7  2.11   0.22
0   3   -7  2.05   0.13
0   3   -7  2.04   0.25
0   3   7   1.92   0.08
0   -3  -7  2.12   0.27
0   -3  7   2.05   0.11
0   -3  -7  1.94   0.28
0   -3  7   2.12   0.12
0   -3  -7  2.14   0.13
0   -3  7   2.14   0.23
0   -3  -7  1.93   0.24
0   -3  -7  2.01   0.13
0   -3  7   2.11   0.26
0   -3  7   1.93   0.13
0   -3  7   2.22   0.27
0   -3  -7  1.89   0.25
0   -3  -7  2.1    0.14
0   3   -8  0.6    0.1
0   3   8   0.72   0.14
0   3   -8  0.66   0.12
0   3   8   0.87   0.2
0   3   -8  0.61   0.19
0   3   8   0.61   0.22
0   3   8   0.55   0.08
0   3   -8  0.6    0.06
0   3   -8  0.77   0.18
0   3   8   0.64   0.06
0   3   -8  0.54   0.09
0   3   -8  0.59   0.08
0   3   -8  0.73   0.09
0   3   -8  0.53   0.18
0   3   8   0.52   0.08
0   -3  -8  0.64   0.09
0   -3  -8  0.75   0.21
0   -3  8   0.47   0.07
0   -3  8   0.54   0.09
0   -3  -8  0.75   0.21
0   -3  8   0.64   0.09
0   -3  8   0.66   0.21
0   -3  8   0.55   0.15
0   -3  -8  0.7    0.1
0   -3  8   0.71   0.2
0   -3  -8  0.67   0.1
0   -3  8   0.68   0.1
0   -3  8   0.64   0.1
0   -3  -8  0.58   0.18
0   -3  -8  0.5    0.17
0   3   9   0.65   0.22
0   3   9   0.83   0.23
0   3   -9  0.74   0.07
0   3   -9  0.78   0.24
0   3   -9  0.82   0.09
0   3   9   0.85   0.1
0   3   -9  0.48   0.2
0   3   9   0.95   0.16
0   3   -9  0.92   0.15
0   3   -9  0.71   0.18
0   3   9   1.01   0.12
0   3   -9  0.84   0.12
0   3   -9  0.64   0.1
0   3   9   0.78   0.07
0   3   -9  0.82   0.11
0   -3  -9  0.96   0.25
0   -3  9   0.75   0.12
0   -3  -9  0.69   0.2
0   -3  -9  0.57   0.2
0   -3  -9  0.7    0.22
0   -3  -9  0.9    0.13
0   -3  9   0.73   0.1
0   -3  -9  0.63   0.1
0   -3  -9  0.8    0.12
0   -3  9   0.93   0.11
0   -3  9   1.15   0.28
0   -3  9   0.67   0.18
0   -3  9   0.93   0.13
0   -3  9   0.61   0.11
0   3   10  0.06   0.09
0   3   -10 0.01   0.11
0   3   10  0.08   0.07
0   3   -10 0.08   0.14
0   3   -10 -0.07  0.03
0   3   -10 0.01   0.09
0   3   10  0.05   0.13
0   3   -10 -0.13  0.05
0   3   10  -0.09  0.05
0   3   10  0.24   0.18
0   3   -10 0.04   0.07
0   3   10  0.01   0.04
0   -3  10  0.01   0.05
0   -3  -10 0.01   0.06
0   -3  10  -0.06  0.11
0   -3  10  0.05   0.06
0   -3  -10 0.03   0.07
0   -3  -10 0.03   0.12
0   -3  -10 0.02   0.11
0   -3  10  -0.02  0.06
0   -3  -10 0      0.12
0   -3  -10 -0.02  0.06
0   -3  -10 0.08   0.13
0   -3  10  -0.02  0.06
0   -3  -10 0.03   0.07
0   -3  10  -0.03  0.09
0   -3  10  0.08   0.06
0   3   -11 1.27   0.16
0   3   -11 1.3    0.23
0   3   -11 1.59   0.36
0   3   11  1.19   0.19
0   3   11  1.86   0.34
0   3   -11 1.44   0.16
0   3   -11 1.08   0.27
0   3   11  1.16   0.13
0   -3  11  1.21   0.17
0   -3  -11 1.01   0.27
0   -3  -11 1.23   0.16
0   -3  -11 1.13   0.15
0   -3  11  1.13   0.14
0   -3  -11 1.41   0.31
0   -3  -11 1.29   0.16
0   -3  -11 0.92   0.23
0   -3  11  1.35   0.18
0   -3  11  1.28   0.29
0   -3  11  1.06   0.3
0   -3  11  1.16   0.25
0   -3  -11 1.31   0.31
0   -3  11  1.24   0.13
0   -3  -11 1.11   0.15
0   3   -12 0.19   0.09
0   3   -12 0.16   0.18
0   3   12  0.26   0.15
0   3   12  0.04   0.09
0   3   12  0.24   0.1
0   3   -12 0      0.11
0   3   -12 -0.21  0.19
0   3   12  0.01   0.23
0   -3  12  0.28   0.18
0   -3  -12 0.11   0.16
0   -3  -12 0.21   0.1
0   -3  12  0.08   0.08
0   -3  12  -0.02  0.18
0   -3  -12 0.04   0.13
0   -3  -12 0.18   0.16
0   -3  12  -0.08  0.11
0   -3  12  0.16   0.1
0   -3  12  0.12   0.07
0   -3  12  0.15   0.22
0   -3  -12 0.1    0.09
0   3   13  0.87   0.15
0   3   13  0.74   0.12
0   3   -13 0.49   0.14
0   -3  -13 0.85   0.15
0   -3  13  0.83   0.12
0   -3  -13 0.93   0.17
0   -3  -13 0.92   0.15
0   -3  13  0.96   0.15
0   -3  13  0.8    0.16
0   -3  -13 0.9    0.16
0   -3  13  0.87   0.14
0   3   14  0.51   0.13
0   3   14  0.45   0.15
0   3   -14 0.08   0.11
0   -3  14  0.63   0.17
0   -3  -14 0.68   0.16
0   -3  -14 0.37   0.11
0   -3  14  0.34   0.1
0   -3  -14 0.46   0.14
0   -3  14  0.35   0.12
0   -3  -14 0.21   0.11
0   3   -15 0.3    0.13
0   -3  15  0.41   0.12
0   -3  -15 0.24   0.18
0   -3  15  0.26   0.15
0   -3  15  0.41   0.17
0   -3  -15 0.28   0.14
0   -3  -15 0.19   0.13
0   -3  -15 0.35   0.14
0   4   0   18.31  1.24
0   -4  0   17.15  1.27
0   -4  0   16.98  1.07
0   -4  0   17.67  0.44
0   -4  0   17.6   0.45
0   4   1   8.71   0.53
0   4   -1  8.94   0.22
0   4   1   8.02   0.42
0   4   -1  10.76  0.62
0   4   -1  8.75   0.65
0   4   1   8.1    0.51
0   4   1   9.01   0.21
0   4   -1  8.97   0.24
0   4   1   8.76   0.42
0   4   -1  9.1    0.6
0   4   1   9.63   0.86
0   4   -1  8.23   0.94
0   -4  1   9.03   0.31
0   -4  -1  8.97   0.41
0   -4  -1  9.32   0.22
0   -4  1   8.34   1.16
0   -4  1   7.91   0.6
0   -4  1   9.32   0.62
0   -4  1   8.96   0.25
0   -4  1   8.85   0.24
0   -4  1   9.23   0.23
0   -4  -1  9.48   0.91
0   -4  -1  8.9    0.18
0   -4  -1  8.94   0.18
0   -4  -1  8.92   0.33
0   -4  -1  9.25   0.3
0   -4  1   9.53   0.52
0   -4  -1  8.93   0.21
0   -4  -1  8.28   0.38
0   -4  1   7.94   0.53
0   -4  1   8.97   0.24
0   4   -2  120.56 2.04
0   4   -2  119.05 3.2
0   4   -2  121.88 3.22
0   4   -2  118.47 3.41
0   4   -2  121.31 4.02
0   4   2   126.54 3.1
0   4   -2  120.7  2.13
0   4   2   124.16 3.23
0   4   -2  121.19 2.15
0   4   -2  117.53 3.37
0   4   2   119.99 2.08
0   4   -2  121.81 3.29
0   4   2   120.72 3.15
0   4   2   120.58 3.19
0   4   -2  118.61 2.02
0   -4  -2  120.06 3.43
0   -4  -2  117.24 2.1
0   -4  -2  121.49 2.09
0   -4  2   118.33 2
0   -4  -2  124.57 2.95
0   -4  -2  121.32 2.2
0   -4  2   120.66 2.17
0   -4  2   121.05 1.98
0   -4  -2  119.85 2.92
0   -4  2   122.55 2.16
0   -4  -2  119.28 2.11
0   -4  -2  118.29 2.28
0   -4  2   121.62 2.14
0   -4  -2  121.07 2.94
0   -4  2   120.36 2.22
0   -4  2   116.5  3.98
0   -4  -2  120.08 2.91
0   -4  -2  121.79 2.12
0   -4  2   119.27 2.14
0   -4  2   118.06 3.27
0   -4  2   118.43 3.28
0   -4  2   119.06 2.49
0   -4  -2  113.32 4
0   -4  2   120.65 3.24
0   -4  -2  119.52 2.09
0   -4  2   121.62 2.01
0   4   -3  175.29 5.12
0   4   -3  170.06 4.68
0   4   -3  166.93 3.42
0   4   -3  170.07 4.86
0   4   3   171.13 4.34
0   4   3   168.49 2.97
0   4   3   170.78 4.57
0   4   3   170.21 2.96
0   4   -3  165.4  4.98
0   4   3   164.78 4.6
0   4   3   170.38 4.58
0   4   -3  169.06 2.8
0   4   -3  166.69 3.02
0   4   -3  167.76 2.79
0   -4  3   166.24 4.48
0   -4  3   169.59 3.01
0   -4  -3  171.58 4.39
0   -4  3   172.03 4.69
0   -4  -3  171.4  4.3
0   -4  -3  169.86 3.03
0   -4  3   166.41 3.04
0   -4  -3  161.63 4.41
0   -4  3   164.33 3.52
0   -4  -3  167.58 4.37
0   -4  -3  167.26 4.16
0   -4  3   164.97 3.02
0   -4  3   170.66 3.02
0   -4  -3  168.73 2.77
0   -4  3   169.47 2.8
0   -4  -3  163.03 2.94
0   -4  3   165.36 3.02
0   -4  -3  167.88 2.96
0   -4  -3  169.64 2.98
0   -4  -3  164.17 3.07
0   -4  -3  165.66 2.76
0   -4  -3  167.39 4.3
0   -4  -3  162.89 2.77
0   -4  3   168.42 2.78
0   -4  -3  163.38 2.83
0   -4  3   170.29 4.62
0   -4  3   167.4  2.77
0   -4  3   168.35 4.99
0   -4  3   170.21 4.78
0   -4  -3  165.9  3.12
0   -4  3   165.11 2.79
0   4   -4  347.71 5.63
0   4   -4  331.65 5.64
0   4   4   342.72 5.71
0   4   4   342.9  5.92
0   4   -4  348.01 5.96
0   4   -4  352.03 5.85
0   4   -4  343.58 5.97
0   4   -4  334.85 5.65
0   -4  -4  338.24 5.62
0   -4  4   342.02 5.63
0   -4  4   345.05 5.65
0   -4  -4  353.3  5.91
0   -4  4   347.44 5.62
0   -4  -4  345.35 6.04
0   -4  4   343.5  5.95
0   -4  -4  348.31 5.92
0   -4  -4  342.76 5.62
0   -4  4   343.5  5.63
0   -4  4   342.14 5.98
0   -4  4   338.71 5.62
0   -4  4   338.8  5.68
0   -4  4   352.36 5.97
0   -4  -4  351.71 5.95
0   -4  4   351.96 5.96
0   -4  -4  339.86 5.9
0   -4  4   338.17 5.97
0   -4  -4  338.38 5.63
0   -4  -4  341.32 5.93
0   4   5   1.62   0.08
0   4   -5  1.76   0.1
0   4   -5  1.79   0.1
0   4   -5  1.59   0.11
0   4   -5  1.66   0.17
0   4   -5  1.73   0.1
0   4   5   1.65   0.13
0   4   5   1.65   0.18
0   4   -5  1.71   0.1
0   4   -5  1.53   0.23
0   4   5   1.91   0.2
0   4   -5  1.59   0.19
0   -4  5   1.77   0.23
0   -4  -5  1.76   0.1
0   -4  -5  1.8    0.2
0   -4  5   1.64   0.19
0   -4  5   1.78   0.09
0   -4  5   1.61   0.13
0   -4  -5  1.76   0.1
0   -4  5   1.87   0.11
0   -4  -5  1.57   0.1
0   -4  5   1.76   0.2
0   -4  -5  1.77   0.19
0   -4  5   1.71   0.19
0   -4  -5  1.62   0.21
0   -4  -5  1.71   0.19
0   -4  5   1.65   0.1
0   -4  -5  1.91   0.2
0   -4  5   1.83   0.1
0   -4  5   1.69   0.1
0   4   -6  30.32  0.64
0   4   -6  31.19  0.97
0   4   6   30.39  0.62
0   4   -6  31.85  0.87
0   4   6   31.85  0.96
0   4   -6  31.13  0.67
0   4   6   30.66  0.94
0   4   -6  30.24  0.63
0   4   -6  30.07  0.97
0   4   -6  30.47  0.67
0   4   6   30.92  0.73
0   4   6   30.84  0.59
0   -4  6   32.16  1.03
0   -4  -6  30.83  0.63
0   -4  6   32.14  0.91
0   -4  6   30.2   0.69
0   -4  -6  31.16  0.93
0   -4  -6  31.36  0.72
0   -4  6   30.5   0.64
0   -4  -6  30.77  0.95
0   -4  6   30.81  0.64
0   -4  -6  30.12  0.71
0   -4  -6  31.74  0.95
0   -4  6   29.77  0.62
0   -4  -6  30.67  0.99
0   -4  6   30.64  0.96
0   -4  6   29.98  0.63
0   4   -7  3.17   0.27
0   4   -7  2.59   0.15
0   4   7   2.56   0.19
0   4   7   2.96   0.3
0   4   -7  2.89   0.14
0   4   -7  2.76   0.17
0   4   -7  2.94   0.31
0   4   -7  2.95   0.15
0   4   7   2.46   0.28
0   4   -7  2.82   0.34
0   4   7   2.42   0.09
0   4   7   2.68   0.14
0   -4  -7  2.78   0.29
0   -4  7   2.52   0.29
0   -4  -7  2.82   0.16
0   -4  7   2.87   0.15
0   -4  -7  2.9    0.3
0   -4  7   3.24   0.32
0   -4  7   2.67   0.18
0   -4  -7  2.84   0.29
0   -4  -7  2.9    0.3
0   -4  7   2.95   0.27
0   -4  7   2.79   0.15
0   -4  7   2.66   0.13
0   -4  -7  2.85   0.15
0   -4  -7  2.82   0.15
0   -4  7   2.88   0.15
0   -4  -7  2.77   0.33
0   4   -8  2.15   0.17
0   4   -8  2.01   0.32
0   4   -8  2.2    0.13
0   4   8   2.3    0.13
0   4   8   1.97   0.19
0   4   -8  2.15   0.15
0   4   8   2.03   0.13
0   4   8   2.39   0.3
0   4   8   2.03   0.32
0   4   -8  2.58   0.32
0   4   -8  2.08   0.24
0   -4  8   2.31   0.15
0   -4  8   2.14   0.26
0   -4  -8  2.05   0.27
0   -4  -8  2.13   0.28
0   -4  8   2.13   0.15
0   -4  -8  2.33   0.29
0   -4  -8  2.25   0.33
0   -4  8   2.27   0.14
0   -4  8   2.11   0.34
0   -4  -8  2.37   0.15
0   -4  8   2.11   0.13
0   -4  8   2.18   0.15
0   -4  -8  2.09   0.15
0   -4  -8  2.37   0.15
0   -4  8   2.15   0.34
0   4   9   1.41   0.12
0   4   -9  1.44   0.16
0   4   9   1.5    0.18
0   4   9   1.46   0.16
0   4   9   1.53   0.3
0   4   -9  1.42   0.29
0   4   -9  1.54   0.14
0   4   -9  1.32   0.11
0   4   -9  1.65   0.3
0   4   -9  1.42   0.15
0   4   -9  1.55   0.3
0   4   9   1.45   0.3
0   -4  9   1.49   0.26
0   -4  -9  1.28   0.27
0   -4  9   1.61   0.31
0   -4  9   1.53   0.32
0   -4  9   1.64   0.13
0   -4  -9  1.43   0.14
0   -4  9   1.4    0.14
0   -4  9   1.37   0.12
0   -4  -9  1.81   0.41
0   -4  9   1.5    0.15
0   -4  -9  1.62   0.29
0   -4  -9  1.48   0.14
0   -4  9   1.37   0.14
0   -4  -9  1.51   0.14
0   4   10  1.31   0.31
0   4   10  1.29   0.14
0   4   -10 1.51   0.16
0   4   -10 1.52   0.12
0   4   -10 1.75   0.15
0   4   -10 0.42   0.45
0   4   10  1.71   0.23
0   4   -10 1.35   0.26
0   4   10  1.62   0.13
0   -4  -10 1.4    0.16
0   -4  -10 1.32   0.16
0   -4  10  1.46   0.13
0   -4  10  1.78   0.3
0   -4  10  1.29   0.13
0   -4  10  1.35   0.16
0   -4  -10 1.24   0.28
0   -4  -10 1.5    0.15
0   -4  10  1.46   0.16
0   -4  -10 1.65   0.31
0   -4  -10 1.58   0.33
0   -4  -10 1.43   0.15
0   -4  10  1.21   0.27
0   -4  10  1.61   0.32
0   -4  -10 0.94   0.28
0   -4  10  1.39   0.15
0   4   11  0.5    0.15
0   4   -11 0.1    0.19
0   4   11  0.2    0.2
0   4   -11 0.48   0.11
0   4   11  0.44   0.1
0   4   -11 0.31   0.1
0   4   11  0.55   0.12
0   4   -11 0.31   0.08
0   4   -11 0.32   0.19
0   -4  -11 0.4    0.11
0   -4  -11 0.28   0.11
0   -4  -11 0.16   0.09
0   -4  11  0.37   0.1
0   -4  11  0.44   0.09
0   -4  11  0.37   0.12
0   -4  11  0.53   0.25
0   -4  -11 0.52   0.23
0   -4  -11 0.4    0.11
0   -4  11  0.37   0.17
0   -4  11  0.47   0.1
0   -4  -11 0.26   0.16
0   -4  11  0.34   0.11
0   4   12  2.08   0.42
0   4   12  1.84   0.21
0   4   -12 1.93   0.49
0   4   -12 2.34   0.4
0   4   -12 2.44   0.21
0   4   12  2.41   0.18
0   -4  12  1.84   0.17
0   -4  -12 2.15   0.32
0   -4  -12 1.55   0.34
0   -4  12  2.04   0.17
0   -4  -12 2.06   0.21
0   -4  12  1.77   0.32
0   -4  -12 2.18   0.2
0   -4  12  1.85   0.21
0   -4  -12 2.42   0.22
0   -4  12  1.33   0.34
0   -4  12  1.9    0.19
0   4   -13 0.07   0.09
0   4   13  0.24   0.09
0   -4  13  0.16   0.13
0   -4  -13 0.19   0.11
0   -4  -13 0.03   0.08
0   -4  13  -0.03  0.09
0   -4  13  0.3    0.09
0   -4  -13 0.09   0.09
0   -4  -13 0.12   0.11
0   -4  13  0.21   0.1
0   4   -14 3.49   0.27
0   -4  14  2.88   0.28
0   -4  -14 3.43   0.26
0   -4  14  3.24   0.24
0   -4  -14 3.77   0.29
0   -4  14  3.34   0.24
0   -4  -14 3.22   0.26
0   -4  14  3.08   0.26
0   -4  14  3.17   0.21
0   -4  -14 3.56   0.28
0   4   -15 0.11   0.11
0   -4  15  0.02   0.09
0   -4  -15 -0.08  0.08
0   -4  -15 0.03   0.11
0   -4  -15 0.13   0.11
0   -4  15  0.01   0.12
0   -4  15  0      0.07
0   -4  -15 -0.04  0.1
0   5   0   0.01   0.02
0   5   0   0.29   0.41
0   -5  0   0.03   0.04
0   -5  0   0.07   0.05
0   -5  0   0.29   0.34
0   -5  0   -0.57  0.53
0   -5  0   0.01   0.04
0   5   -1  0.13   0.04
0   5   -1  0.13   0.04
0   5   -1  0.19   0.03
0   5   1   0.48   0.22
0   5   -1  0.24   0.31
0   5   1   0.88   0.41
0   5   -1  0.83   0.5
0   5   -1  0.37   0.25
0   5   -1  -0.1   0.25
0   -5  1   0      0.15
0   -5  1   0.2    0.05
0   -5  -1  0.13   0.39
0   -5  1   0.2    0.22
0   -5  -1  0.15   0.06
0   -5  1   0.14   0.06
0   -5  1   -0.62  0.52
0   -5  -1  0.22   0.09
0   -5  1   0.15   0.04
0   -5  1   0.16   0.04
0   -5  1   0.09   0.15
0   -5  1   0.28   0.27
0   -5  1   0      0.24
0   -5  -1  0.18   0.03
0   -5  -1  0.11   0.56
0   5   2   30.1   1.23
0   5   -2  26.72  1.39
0   5   2   29.99  1.38
0   5   -2  32.17  1.61
0   5   -2  29.93  0.77
0   5   -2  30.73  0.6
0   5   -2  29.87  1.99
0   5   2   30.04  0.64
0   5   2   31.7   1.61
0   5   2   31.22  0.6
0   -5  2   31.6   0.71
0   -5  -2  31.2   0.62
0   -5  -2  29.7   1.77
0   -5  -2  31.1   0.65
0   -5  -2  30.15  0.82
0   -5  2   31.54  0.59
0   -5  2   30.85  0.55
0   -5  -2  31.33  0.75
0   -5  2   31.24  0.56
0   -5  2   31.25  0.58
0   -5  -2  31.19  1.07
0   -5  2   31.37  0.67
0   -5  2   30.85  0.78
0   -5  2   33.22  1.42
0   -5  -2  30.17  0.64
0   -5  2   30.74  1.08
0   -5  2   32.06  1.53
0   -5  2   31.26  0.54
0   -5  2   32.52  1.48
0   -5  -2  30.96  0.53
0   -5  -2  31.81  1.21
0   -5  -2  31.68  0.66
0   -5  2   30.61  0.68
0   -5  2   30.81  0.69
0   -5  -2  29.6   1.09
0   -5  -2  31.15  1.17
0   5   3   39.69  0.85
0   5   -3  39.42  0.75
0   5   -3  38.91  0.92
0   5   -3  40.08  0.91
0   5   3   40.04  0.88
0   5   -3  39.89  0.76
0   -5  -3  40.14  0.89
0   -5  3   38.9   0.92
0   -5  -3  38.39  0.84
0   -5  3   41.55  0.94
0   -5  -3  40.15  0.7
0   -5  -3  39.43  0.71
0   -5  3   40.25  0.72
0   -5  -3  39.43  1.04
0   -5  3   39.28  0.73
0   -5  -3  40.55  0.96
0   -5  3   39.94  0.72
0   -5  3   40.06  0.94
0   -5  3   39.82  0.98
0   -5  -3  40.57  0.89
0   -5  3   39.16  0.9
0   -5  -3  39.24  0.78
0   -5  -3  39.66  0.86
0   -5  3   40.85  0.73
0   -5  -3  38.91  0.72
0   -5  3   39.67  0.72
0   5   -4  6.53   0.19
0   5   4   6.03   0.29
0   5   -4  6.4    0.2
0   5   -4  7.02   0.35
0   5   4   6.45   0.31
0   -5  -4  6.62   0.18
0   -5  -4  6.14   0.31
0   -5  -4  6.55   0.39
0   -5  4   6.31   0.34
0   -5  4   6.26   0.18
0   -5  -4  6.35   0.36
0   -5  4   6.39   0.19
0   -5  4   6.58   0.33
0   -5  4   6.66   0.19
0   -5  4   6.75   0.34
0   -5  4   6.65   0.19
0   -5  -4  6.26   0.33
0   -5  -4  6.37   0.3
0   -5  -4  6.44   0.18
0   -5  4   6.34   0.32
0   -5  -4  6.22   0.18
0   -5  4   7.05   0.36
0   -5  -4  6.62   0.31
0   -5  4   6.09   0.19
0   5   -5  12.72  0.55
0   5   -5  12.8   0.52
0   5   -5  12.81  0.3
0   5   -5  12.77  0.33
0   5   -5  13.15  0.48
0   5   5   12.84  0.51
0   -5  -5  12.72  0.31
0   -5  -5  12.52  0.49
0   -5  -5  13.35  0.54
0   -5  -5  13.02  0.5
0   -5  5   12.47  0.32
0   -5  5   12.52  0.3
0   -5  -5  12     0.5
0   -5  5   12.3   0.52
0   -5  5   12.78  0.31
0   -5  -5  12.41  0.3
0   -5  5   12.76  0.53
0   -5  -5  12.59  0.31
0   -5  5   12.25  0.33
0   -5  5   12.6   0.32
0   5   -6  4.09   0.17
0   5   6   3.33   0.29
0   5   6   4.01   0.22
0   5   -6  3.79   0.16
0   5   -6  4.38   0.34
0   5   -6  3.89   0.32
0   5   -6  3.68   0.18
0   5   -6  3.91   0.16
0   -5  6   3.68   0.33
0   -5  6   3.87   0.17
0   -5  6   4.56   0.34
0   -5  -6  3.97   0.17
0   -5  6   3.55   0.16
0   -5  -6  4.56   0.33
0   -5  6   3.93   0.32
0   -5  -6  3.96   0.16
0   -5  -6  3.55   0.29
0   -5  -6  3.74   0.31
0   -5  -6  3.6    0.16
0   -5  6   3.93   0.17
0   -5  -6  3.62   0.33
0   -5  6   4.02   0.16
0   -5  6   4.01   0.31
0   -5  6   3.69   0.16
0   -5  -6  3.86   0.3
0   5   7   16.11  0.51
0   5   -7  15.86  0.71
0   5   -7  15.65  0.41
0   5   7   16.33  0.68
0   5   -7  15.66  0.41
0   5   7   16.39  0.37
0   5   -7  16.14  0.72
0   5   -7  16.96  0.64
0   5   7   15.89  0.68
0   5   -7  16.06  0.43
0   5   7   15.68  0.39
0   -5  7   16.02  0.42
0   -5  -7  17.05  0.72
0   -5  -7  15.96  0.4
0   -5  -7  17.39  0.71
0   -5  7   15.56  0.42
0   -5  7   16.16  0.41
0   -5  -7  15.77  0.67
0   -5  7   15.85  0.67
0   -5  7   16.17  0.7
0   -5  7   16.25  0.39
0   -5  -7  16.11  0.41
0   -5  7   16.02  0.42
0   -5  7   15.99  0.71
0   -5  -7  15.64  0.41
0   -5  -7  15.43  0.78
0   -5  -7  16.37  0.74
0   5   8   0.33   0.16
0   5   -8  0.47   0.09
0   5   -8  0.43   0.19
0   5   -8  0.65   0.1
0   5   -8  0.56   0.09
0   5   8   0.74   0.09
0   5   -8  0.52   0.17
0   5   8   0.55   0.07
0   5   8   0.58   0.12
0   5   -8  0.59   0.18
0   5   8   0.65   0.19
0   -5  8   0.64   0.1
0   -5  8   0.7    0.2
0   -5  8   0.68   0.09
0   -5  -8  0.6    0.1
0   -5  8   0.34   0.14
0   -5  8   0.61   0.2
0   -5  -8  0.55   0.09
0   -5  -8  0.58   0.09
0   -5  8   0.59   0.09
0   -5  8   0.57   0.1
0   -5  -8  0.75   0.21
0   -5  -8  0.65   0.18
0   -5  -8  0.44   0.16
0   -5  -8  0.4    0.16
0   -5  8   0.72   0.1
0   5   -9  1.38   0.15
0   5   -9  1.53   0.13
0   5   -9  1.46   0.31
0   5   9   1.53   0.3
0   5   9   1.11   0.11
0   5   9   1.09   0.12
0   5   -9  1.3    0.4
0   5   9   0.97   0.16
0   5   -9  1.14   0.12
0   5   -9  1.1    0.26
0   -5  -9  1.29   0.14
0   -5  9   1.44   0.3
0   -5  9   1.35   0.14
0   -5  -9  1.1    0.25
0   -5  9   1.13   0.12
0   -5  9   1.18   0.24
0   -5  9   1.11   0.12
0   -5  -9  1.39   0.14
0   -5  -9  1.17   0.26
0   -5  -9  1.68   0.3
0   -5  9   1.3    0.14
0   -5  9   1.23   0.26
0   -5  9   1.59   0.15
0   -5  -9  1.23   0.28
0   5   -10 0.02   0.05
0   5   -10 0.05   0.13
0   5   10  0.1    0.18
0   5   10  0.04   0.06
0   5   -10 0.54   0.28
0   5   -10 0      0.06
0   5   10  -0.23  0.11
0   -5  -10 0.01   0.07
0   -5  -10 0.08   0.08
0   -5  -10 -0.09  0.1
0   -5  10  0.04   0.07
0   -5  10  -0.01  0.06
0   -5  -10 -0.03  0.12
0   -5  10  0.15   0.09
0   -5  -10 0.17   0.14
0   -5  10  0.03   0.06
0   -5  10  0      0.14
0   -5  10  0.02   0.06
0   -5  10  0.08   0.12
0   -5  10  -0.07  0.12
0   -5  -10 -0.05  0.12
0   -5  -10 0.05   0.07
0   -5  -10 0.06   0.07
0   5   11  0.1    0.21
0   5   -11 0.07   0.08
0   5   -11 0.48   0.23
0   5   -11 0.04   0.16
0   5   -11 0.02   0.06
0   5   11  -0.07  0.06
0   -5  11  0      0.08
0   -5  11  0.02   0.07
0   -5  11  -0.11  0.13
0   -5  -11 0.03   0.08
0   -5  -11 -0.05  0.07
0   -5  -11 0.12   0.09
0   -5  11  0.01   0.07
0   -5  11  0      0.07
0   -5  -11 0.03   0.07
0   -5  -11 -0.02  0.13
0   -5  -11 -0.01  0.14
0   -5  11  0.04   0.09
0   -5  11  0.25   0.16
0   -5  11  -0.03  0.15
0   5   -12 0.59   0.12
0   5   -12 0.59   0.32
0   -5  -12 0.66   0.14
0   -5  -12 0.36   0.12
0   -5  12  0.19   0.09
0   -5  12  0.26   0.1
0   -5  12  0.39   0.12
0   -5  12  0.19   0.23
0   -5  12  0.21   0.14
0   -5  -12 0.41   0.16
0   -5  -12 0.25   0.12
0   5   -13 0.29   0.11
0   -5  13  0.07   0.08
0   -5  -13 0.09   0.1
0   -5  -13 0.08   0.1
0   -5  13  0.07   0.09
0   -5  -13 0.14   0.11
0   -5  -13 0.1    0.11
0   -5  13  0.07   0.09
0   -5  13  0.16   0.12
0   5   -14 0.5    0.14
0   -5  -14 0.32   0.13
0   -5  -14 0.54   0.14
0   -5  -14 0.47   0.14
0   -5  14  0.55   0.18
0   -5  14  0.51   0.14
0   -5  14  0.24   0.1
0   -5  15  0.32   0.15
0   -5  15  0.21   0.11
0   -5  -15 0.26   0.13
0   -5  -15 0.23   0.13
0   -5  15  0.31   0.1
0   -5  -15 0.16   0.13
0   -5  -15 0.32   0.12
0   6   0   106.93 3.96
0   6   0   107.49 1.85
0   -6  0   107.2  2.02
0   -6  0   108.69 2.02
0   -6  0   109.31 3.49
0   -6  0   109.11 2.06
0   -6  0   109.53 2.03
0   6   -1  10.66  0.27
0   6   1   11.05  0.26
0   6   -1  10.97  0.26
0   -6  -1  10.97  0.38
0   -6  1   11.04  0.41
0   -6  1   11.01  0.33
0   -6  -1  11.11  0.43
0   -6  1   11.15  0.27
0   -6  1   11.06  0.28
0   -6  1   10.98  0.19
0   -6  -1  10.89  0.35
0   -6  -1  10.97  0.42
0   6   -2  8.1    0.23
0   6   2   8.58   0.24
0   6   -2  8.6    0.26
0   6   2   8.52   0.21
0   -6  2   9.05   0.24
0   -6  2   8.73   0.3
0   -6  2   8.63   0.27
0   -6  2   8.5    0.19
0   -6  -2  8.53   0.16
0   -6  -2  8.3    0.2
0   -6  -2  8.18   0.4
0   -6  -2  8.4    0.19
0   -6  2   8.18   0.18
0   -6  -2  8.78   0.35
0   -6  2   8.25   0.3
0   -6  2   7.44   0.3
0   -6  -2  8.81   0.25
0   -6  -2  8.37   0.2
0   -6  -2  8.62   0.21
0   -6  2   8.49   0.37
0   -6  -2  8.35   0.25
0   6   -3  23.96  0.52
0   6   3   24.28  0.45
0   6   3   23.99  0.55
0   6   -3  24.33  0.65
0   -6  3   25.05  0.74
0   -6  3   23.77  0.47
0   -6  3   22.77  0.47
0   -6  -3  24.4   0.7
0   -6  3   24.28  0.47
0   -6  -3  24.03  0.61
0   -6  -3  23.51  0.56
0   -6  3   24.09  0.66
0   -6  -3  22.89  0.5
0   -6  -3  24.46  0.57
0   -6  -3  24.08  0.46
0   -6  -3  25.09  0.79
0   -6  3   23.76  0.47
0   -6  3   23.59  0.46
0   -6  3   24.62  0.65
0   -6  3   24.13  0.63
0   -6  3   23.83  0.46
0   -6  3   23.92  0.64
0   -6  -3  24.27  0.61
0   -6  -3  23.71  0.44
0   6   -4  17.37  0.42
0   6   4   17.25  0.54
0   6   4   16.63  0.61
0   6   -4  17.79  0.6
0   -6  -4  18.53  0.62
0   -6  4   17.35  0.6
0   -6  4   17.41  0.38
0   -6  -4  16.81  0.54
0   -6  4   17.88  0.64
0   -6  4   17.9   0.6
0   -6  4   17.31  0.38
0   -6  -4  18.2   0.53
0   -6  -4  17.36  0.55
0   -6  4   17.89  0.58
0   -6  -4  18.2   0.7
0   -6  4   17.97  0.69
0   -6  4   16.87  0.36
0   -6  4   17.17  0.41
0   -6  -4  17.39  0.37
0   -6  -4  17.08  0.38
0   -6  -4  17.55  0.37
0   -6  4   17.52  0.38
0   -6  -4  17.27  0.52
0   6   5   29.36  0.83
0   6   -5  28.15  0.56
0   6   -5  28.12  0.9
0   6   -5  28.25  0.61
0   6   5   28.53  0.79
0   -6  -5  28.21  0.58
0   -6  5   28.42  0.62
0   -6  5   28.57  0.87
0   -6  5   28.4   0.58
0   -6  -5  28.96  0.96
0   -6  5   27.94  0.59
0   -6  -5  28.64  0.58
0   -6  -5  29.06  0.99
0   -6  5   27.55  0.88
0   -6  5   29.38  0.86
0   -6  5   28.62  0.89
0   -6  -5  29.22  0.84
0   -6  -5  28.44  0.57
0   -6  -5  29.43  0.87
0   6   -6  42.72  1.21
0   6   6   44.16  1.15
0   6   6   45.88  1.34
0   6   -6  43.64  1.24
0   6   -6  44.83  0.89
0   6   -6  42.4   0.85
0   -6  6   43.17  1.26
0   -6  -6  43.49  0.86
0   -6  6   44.32  0.87
0   -6  -6  48.65  1.28
0   -6  -6  43.4   0.85
0   -6  6   44.05  0.86
0   -6  6   43.74  0.87
0   -6  -6  44.59  1.16
0   -6  -6  44.81  1.2
0   -6  -6  43.24  1.2
0   -6  -6  44.27  0.86
0   -6  6   43.76  1.23
0   -6  6   43.1   0.88
0   -6  6   44.74  1.22
0   -6  -6  44.63  1.33
0   -6  6   43.95  0.84
0   -6  6   44.11  1.22
0   6   -7  1.05   0.23
0   6   -7  1.39   0.12
0   6   -7  1.1    0.11
0   6   7   1.41   0.25
0   6   -7  1.49   0.27
0   6   -7  1.45   0.1
0   6   -7  1.48   0.22
0   -6  7   1.6    0.13
0   -6  -7  1.36   0.12
0   -6  7   1.5    0.24
0   -6  -7  1.59   0.12
0   -6  -7  1.78   0.24
0   -6  7   1.47   0.12
0   -6  -7  1.32   0.27
0   -6  -7  1.5    0.24
0   -6  -7  1.8    0.28
0   -6  -7  1.42   0.12
0   -6  7   1.25   0.24
0   -6  7   1.13   0.23
0   -6  7   1.42   0.12
0   -6  7   1.44   0.11
0   -6  7   1.55   0.13
0   6   -8  0.83   0.1
0   6   -8  1.16   0.23
0   6   -8  0.86   0.23
0   6   -8  0.81   0.11
0   6   -8  0.84   0.11
0   6   8   0.57   0.21
0   -6  -8  0.7    0.21
0   -6  8   0.82   0.11
0   -6  8   0.81   0.1
0   -6  8   0.74   0.25
0   -6  -8  0.64   0.1
0   -6  8   0.73   0.11
0   -6  -8  0.99   0.24
0   -6  -8  0.83   0.35
0   -6  8   0.62   0.17
0   -6  8   0.67   0.13
0   -6  8   0.88   0.12
0   -6  -8  0.63   0.3
0   -6  -8  0.93   0.11
0   -6  -8  0.82   0.11
0   -6  8   0.85   0.2
0   6   9   0.75   0.22
0   6   -9  1.01   0.26
0   6   -9  0.81   0.11
0   6   -9  0.79   0.21
0   6   -9  0.91   0.12
0   -6  -9  0.57   0.2
0   -6  -9  0.87   0.12
0   -6  -9  0.66   0.19
0   -6  -9  0.51   0.2
0   -6  9   0.76   0.12
0   -6  9   0.89   0.12
0   -6  9   0.74   0.12
0   -6  -9  0.73   0.11
0   -6  -9  1.08   0.26
0   -6  9   0.89   0.23
0   -6  9   0.82   0.12
0   -6  9   0.72   0.21
0   -6  9   0.68   0.23
0   -6  9   0.72   0.1
0   -6  -9  0.7    0.12
0   6   -10 0.98   0.13
0   6   -10 0.79   0.12
0   6   10  0.86   0.26
0   6   -10 0.74   0.28
0   6   -10 0.86   0.22
0   -6  -10 0.75   0.14
0   -6  -10 0.62   0.12
0   -6  10  0.77   0.12
0   -6  10  1.23   0.26
0   -6  -10 0.92   0.13
0   -6  10  0.88   0.13
0   -6  10  0.89   0.13
0   -6  -10 0.73   0.24
0   -6  -10 0.91   0.24
0   -6  10  1.01   0.14
0   -6  -10 0.88   0.26
0   -6  10  1.17   0.28
0   -6  -10 0.7    0.23
0   -6  -10 0.75   0.13
0   -6  10  0.54   0.21
0   -6  10  0.77   0.11
0   6   -11 0.57   0.1
0   6   -11 0.53   0.23
0   6   -11 0.65   0.12
0   -6  11  0.53   0.12
0   -6  -11 0.65   0.13
0   -6  11  0.76   0.12
0   -6  -11 0.78   0.14
0   -6  -11 0.91   0.14
0   -6  -11 0.8    0.16
0   -6  11  0.6    0.25
0   -6  11  0.8    0.24
0   -6  -11 0.54   0.21
0   -6  11  0.91   0.15
0   -6  11  0.55   0.12
0   -6  -11 0.44   0.23
0   -6  11  0.82   0.25
0   -6  -11 0.45   0.21
0   -6  11  0.78   0.15
0   6   -12 2.11   0.17
0   6   -12 2.03   0.48
0   6   -12 2.08   0.22
0   -6  -12 1.97   0.22
0   -6  -12 2.55   0.23
0   -6  12  1.89   0.2
0   -6  -12 2.16   0.21
0   -6  12  2.32   0.2
0   -6  -12 1.83   0.21
0   -6  12  2.27   0.22
0   -6  12  2.19   0.19
0   -6  13  1.4    0.17
0   -6  -13 1.5    0.2
0   -6  -13 1.74   0.21
0   -6  13  1.55   0.21
0   -6  -13 1.84   0.21
0   -6  -13 1.71   0.23
0   -6  13  1.72   0.21
0   -6  13  1.38   0.17
0   -6  14  0.37   0.18
0   -6  14  0.31   0.12
0   -6  -14 0.4    0.23
0   -6  -14 0.33   0.13
0   -6  14  0.39   0.13
0   -6  14  0.54   0.16
0   -6  -14 0.31   0.2
0   -6  15  0.27   0.1
0   -6  15  0.21   0.12
0   -6  -15 0.09   0.12
0   -6  -15 0.37   0.15
0   -6  -15 0.31   0.12
0   -6  15  0.46   0.14
0   -6  -15 0.21   0.12
0   7   0   0.04   0.03
0   -7  0   0.01   0.05
0   -7  0   0      0.05
0   -7  0   0.1    0.06
0   -7  0   0.01   0.05
0   7   -1  1.54   0.08
0   7   -1  1.38   0.1
0   7   1   1.48   0.09
0   -7  1   1.6    0.08
0   -7  1   1.49   0.07
0   -7  -1  1.35   0.15
0   -7  1   1.55   0.13
0   -7  1   1.47   0.05
0   -7  1   1.33   0.06
0   -7  -1  1.36   0.14
0   -7  1   1.54   0.14
0   -7  -1  1.59   0.18
0   -7  -1  1.55   0.18
0   -7  1   1.53   0.16
0   7   -2  0.14   0.05
0   7   2   0.17   0.04
0   7   -2  0.12   0.05
0   -7  2   0.12   0.03
0   -7  -2  0.08   0.04
0   -7  2   0.05   0.05
0   -7  2   0.12   0.05
0   -7  2   0.15   0.06
0   -7  2   0.02   0.04
0   -7  -2  0.14   0.02
0   -7  2   0.13   0.03
0   -7  -2  0.1    0.02
0   -7  -2  0.08   0.07
0   -7  2   0.12   0.03
0   -7  2   0.11   0.08
0   -7  -2  0.16   0.09
0   -7  2   0.14   0.04
0   7   3   3.61   0.12
0   7   -3  3.16   0.18
0   7   -3  3.58   0.16
0   7   3   3.46   0.18
0   7   -3  3.31   0.21
0   -7  3   3.53   0.12
0   -7  -3  3.68   0.19
0   -7  3   3.41   0.13
0   -7  3   3.08   0.26
0   -7  -3  3.65   0.11
0   -7  3   3.19   0.12
0   -7  3   3.22   0.21
0   -7  -3  3.33   0.15
0   -7  -3  3.38   0.13
0   -7  3   3.56   0.12
0   -7  -3  3.38   0.11
0   -7  -3  3.32   0.18
0   -7  -3  3.73   0.3
0   -7  3   3.33   0.19
0   -7  3   3.5    0.12
0   -7  -3  3.88   0.26
0   -7  3   3.9    0.23
0   -7  -3  3.61   0.16
0   -7  3   3.38   0.13
0   7   -4  0.02   0.07
0   7   4   0.03   0.07
0   7   4   0.02   0.03
0   7   -4  0.12   0.07
0   7   -4  0.08   0.05
0   -7  -4  0.02   0.04
0   -7  -4  0      0.03
0   -7  4   -0.09  0.07
0   -7  4   0.04   0.04
0   -7  -4  -0.05  0.07
0   -7  4   0.03   0.06
0   -7  -4  0.05   0.06
0   -7  4   0.02   0.03
0   -7  -4  0.02   0.03
0   -7  -4  -0.02  0.08
0   -7  4   0.01   0.05
0   -7  -4  0.11   0.06
0   -7  -4  -0.03  0.04
0   -7  -4  -0.05  0.05
0   -7  4   0.04   0.04
0   -7  4   0      0.03
0   -7  4   0.05   0.07
0   7   5   9.25   0.42
0   7   5   8.99   0.37
0   7   -5  8.73   0.45
0   7   -5  9.34   0.29
0   -7  -5  8.91   0.38
0   -7  5   9.47   0.46
0   -7  -5  9.35   0.43
0   -7  5   9.26   0.26
0   -7  -5  9.18   0.26
0   -7  -5  9.67   0.49
0   -7  -5  9.86   0.55
0   -7  5   9.72   0.26
0   -7  -5  9.28   0.25
0   -7  5   9.59   0.5
0   -7  5   9.51   0.44
0   -7  5   9.25   0.26
0   -7  5   8.98   0.29
0   -7  -5  9.32   0.28
0   -7  5   8.96   0.25
0   -7  -5  9.73   0.41
0   -7  -5  10.26  0.44
0   -7  5   9.01   0.46
0   7   -6  22.42  0.81
0   7   6   22.25  0.71
0   7   6   22.2   0.76
0   7   -6  21.9   0.53
0   -7  -6  21.66  0.49
0   -7  6   22.18  0.51
0   -7  -6  22.07  0.49
0   -7  -6  20.79  1.11
0   -7  -6  21.73  0.72
0   -7  6   21.87  0.49
0   -7  -6  22.48  0.81
0   -7  -6  21.28  0.75
0   -7  6   20.37  0.8
0   -7  6   21.73  0.5
0   -7  -6  22.38  0.9
0   -7  6   21.55  0.53
0   -7  6   20.86  0.8
0   -7  -6  21.56  0.49
0   -7  6   21.79  0.77
0   -7  6   21.33  0.48
0   -7  6   21.44  0.8
0   7   -7  4.28   0.21
0   7   7   4.61   0.36
0   7   -7  3.78   0.36
0   -7  7   4.52   0.37
0   -7  -7  4.35   0.37
0   -7  -7  4.49   0.41
0   -7  7   3.92   0.18
0   -7  7   4.26   0.36
0   -7  -7  4.12   0.33
0   -7  7   4.27   0.21
0   -7  7   4.34   0.36
0   -7  7   4.42   0.2
0   -7  7   4.17   0.18
0   -7  -7  4.18   0.19
0   -7  -7  4.21   0.19
0   -7  7   4.26   0.2
0   -7  -7  4.19   0.19
0   -7  -7  4.31   0.35
0   7   -8  2.74   0.2
0   7   -8  2.97   0.18
0   7   8   3.05   0.33
0   -7  8   2.78   0.18
0   -7  8   2.97   0.17
0   -7  8   2.88   0.18
0   -7  8   2.89   0.18
0   -7  8   2.75   0.33
0   -7  8   2.73   0.31
0   -7  -8  2.83   0.34
0   -7  -8  2.87   0.18
0   -7  -8  2.83   0.17
0   -7  -8  2.56   0.29
0   -7  -8  2.59   0.31
0   -7  8   3.1    0.18
0   -7  8   2.83   0.31
0   -7  -8  3.5    0.39
0   -7  -8  3.03   0.18
0   7   9   3.87   0.48
0   7   -9  3.85   0.21
0   7   -9  4.39   0.46
0   -7  -9  3.92   0.22
0   -7  9   4.13   0.4
0   -7  9   3.95   0.22
0   -7  -9  3.49   0.36
0   -7  -9  4.5    0.41
0   -7  9   3.59   0.2
0   -7  -9  4.02   0.22
0   -7  -9  3.7    0.4
0   -7  9   3.6    0.21
0   -7  9   3.9    0.21
0   -7  9   4.22   0.23
0   -7  -9  3.7    0.4
0   -7  -9  3.95   0.22
0   -7  9   3.75   0.41
0   -7  9   3.79   0.39
0   7   -10 0.4    0.2
0   7   -10 0.62   0.11
0   -7  -10 0.52   0.11
0   -7  10  0.49   0.12
0   -7  -10 0.52   0.22
0   -7  10  0.19   0.17
0   -7  10  0.57   0.11
0   -7  10  0.37   0.11
0   -7  -10 0.45   0.11
0   -7  10  0.39   0.1
0   -7  -10 0.52   0.13
0   -7  10  0.52   0.11
0   -7  -10 0.47   0.11
0   -7  -10 0.48   0.19
0   7   -11 0.06   0.08
0   7   -11 0.81   0.32
0   -7  11  0.12   0.15
0   -7  11  -0.03  0.08
0   -7  -11 0.17   0.1
0   -7  -11 0.01   0.1
0   -7  11  -0.04  0.08
0   -7  -11 0.25   0.1
0   -7  11  0.11   0.09
0   -7  11  0.03   0.17
0   -7  -11 0.15   0.12
0   -7  11  0.01   0.08
0   7   -12 0.25   0.08
0   -7  -12 0.06   0.1
0   -7  12  0.31   0.11
0   -7  -12 0.13   0.11
0   -7  -12 -0.03  0.1
0   -7  12  0.13   0.09
0   -7  12  0.2    0.11
0   -7  12  0.2    0.1
0   -7  -12 0.25   0.12
0   -7  -13 0.19   0.12
0   -7  13  0.09   0.1
0   -7  13  0.23   0.12
0   -7  -13 0.11   0.11
0   -7  13  0.2    0.11
0   -7  -13 0      0.09
0   -7  13  0.07   0.09
0   -7  -13 0.2    0.13
0   -7  -14 -0.03  0.09
0   -7  14  0.07   0.08
0   -7  14  -0.09  0.09
0   -7  -14 -0.06  0.08
0   -7  -14 -0.04  0.11
0   -7  14  0.06   0.11
0   -7  14  -0.04  0.09
0   -7  -14 -0.09  0.09
0   8   0   13.83  0.34
0   -8  0   13.98  0.48
0   -8  0   13.77  0.48
0   -8  0   14.14  0.52
0   -8  0   13.68  0.49
0   8   1   0.96   0.08
0   8   -1  1      0.09
0   -8  1   1.06   0.07
0   -8  1   1.06   0.12
0   -8  1   1.07   0.04
0   -8  -1  1      0.18
0   -8  1   0.85   0.14
0   -8  1   0.85   0.16
0   -8  -1  1.13   0.14
0   -8  -1  1.2    0.17
0   -8  1   1.03   0.04
0   -8  -1  1.14   0.19
0   8   -2  14.28  0.42
0   8   -2  14.22  0.38
0   8   2   14.79  0.34
0   -8  -2  14.59  0.46
0   -8  2   15.07  0.4
0   -8  2   14.49  0.32
0   -8  2   15.01  0.56
0   -8  -2  14.02  0.59
0   -8  -2  14.24  0.59
0   -8  2   13.16  0.33
0   -8  2   14.44  0.29
0   -8  -2  14.54  0.52
0   -8  -2  14.36  0.27
0   -8  2   14.99  0.39
0   -8  -2  14.61  0.26
0   -8  -2  14.62  0.32
0   -8  2   14.73  0.29
0   -8  2   14.45  0.44
0   8   3   0.95   0.1
0   8   3   0.96   0.08
0   8   -3  1.13   0.1
0   -8  3   0.94   0.1
0   -8  -3  0.97   0.1
0   -8  -3  0.96   0.21
0   -8  3   1.08   0.08
0   -8  -3  1.06   0.08
0   -8  -3  1.19   0.06
0   -8  3   1.12   0.08
0   -8  3   1.11   0.07
0   -8  3   1.1    0.12
0   -8  -3  1.08   0.06
0   -8  3   1.14   0.15
0   -8  3   1.17   0.15
0   -8  3   1.02   0.19
0   -8  3   1.17   0.08
0   -8  -3  1.08   0.18
0   -8  3   1.19   0.13
0   -8  -3  1.02   0.06
0   8   -4  0.18   0.06
0   8   4   0.27   0.05
0   8   -4  0.25   0.09
0   -8  -4  0.25   0.06
0   -8  -4  0.23   0.04
0   -8  4   0.22   0.09
0   -8  -4  0.11   0.11
0   -8  4   0.21   0.11
0   -8  -4  0.24   0.08
0   -8  4   0.24   0.05
0   -8  -4  0.2    0.11
0   -8  4   0.26   0.05
0   -8  4   0.25   0.05
0   -8  -4  0.31   0.07
0   -8  -4  0.2    0.04
0   -8  4   0.36   0.11
0   -8  -4  0.17   0.06
0   8   5   12.06  0.47
0   8   -5  11.68  0.35
0   8   -5  11.8   0.53
0   -8  5   12.13  0.59
0   -8  -5  11.74  0.56
0   -8  -5  12.28  0.49
0   -8  5   11.94  0.53
0   -8  -5  11.69  0.47
0   -8  -5  11.98  0.3
0   -8  -5  12.42  0.44
0   -8  5   12.7   0.5
0   -8  -5  11.7   0.44
0   -8  5   12.19  0.32
0   -8  5   11.43  0.52
0   -8  5   12.06  0.36
0   -8  -5  13.02  0.66
0   -8  -5  11.92  0.3
0   -8  5   12.05  0.31
0   -8  5   11.86  0.32
0   -8  5   12.25  0.31
0   -8  -5  11.73  0.42
0   8   6   2.74   0.25
0   8   -6  2.18   0.3
0   8   -6  2.27   0.16
0   -8  -6  2.22   0.27
0   -8  -6  1.99   0.21
0   -8  -6  2.27   0.13
0   -8  -6  2.31   0.13
0   -8  -6  2.18   0.24
0   -8  -6  2.31   0.36
0   -8  6   2.46   0.15
0   -8  6   2.19   0.13
0   -8  6   2.18   0.14
0   -8  6   2.56   0.27
0   -8  6   2.37   0.14
0   -8  6   2.02   0.24
0   -8  6   2.29   0.28
0   -8  6   2.27   0.15
0   -8  -6  2.45   0.14
0   -8  -6  2.73   0.26
0   8   -7  28.67  0.68
0   8   -7  28.42  1.02
0   -8  7   28.41  0.69
0   -8  -7  29.57  1.15
0   -8  7   28.52  0.63
0   -8  7   29.8   1.03
0   -8  -7  28.13  0.89
0   -8  7   29.55  1.04
0   -8  -7  28.96  1.04
0   -8  7   28.21  0.68
0   -8  -7  30.05  0.98
0   -8  -7  29.01  0.64
0   -8  7   29.04  0.65
0   -8  -7  29.24  0.65
0   -8  -7  28.82  0.64
0   -8  7   28.96  0.64
0   8   -8  17.64  0.83
0   8   -8  17.76  0.5
0   -8  -8  16.75  0.46
0   -8  -8  17.33  0.47
0   -8  -8  17.49  0.48
0   -8  8   17.69  0.8
0   -8  8   17.29  0.48
0   -8  8   17.01  0.8
0   -8  8   17.22  0.48
0   -8  -8  18.06  0.73
0   -8  -8  18.1   0.91
0   -8  8   17.73  0.46
0   -8  8   17.15  0.49
0   -8  -8  18.13  0.83
0   -8  8   17.31  0.47
0   -8  8   17.12  0.8
0   8   -9  0.57   0.24
0   8   -9  0.53   0.11
0   -8  9   0.55   0.1
0   -8  -9  0.63   0.12
0   -8  9   0.46   0.17
0   -8  9   0.75   0.22
0   -8  9   0.56   0.12
0   -8  9   0.75   0.12
0   -8  -9  0.7    0.12
0   -8  -9  0.37   0.19
0   -8  9   0.62   0.2
0   -8  -9  0.35   0.2
0   -8  9   0.27   0.15
0   -8  9   0.54   0.11
0   -8  -9  0.56   0.11
0   -8  -9  0.45   0.17
0   8   -10 1.73   0.17
0   -8  10  1.21   0.27
0   -8  -10 1.38   0.31
0   -8  -10 1.74   0.21
0   -8  10  2.18   0.19
0   -8  -10 1.48   0.32
0   -8  10  1.89   0.19
0   -8  10  1.79   0.35
0   -8  -10 1.55   0.36
0   -8  10  2.02   0.19
0   -8  10  1.49   0.31
0   -8  10  1.65   0.17
0   -8  -10 1.91   0.18
0   -8  -10 1.95   0.18
0   -8  -10 1.72   0.17
0   -8  10  2.06   0.17
0   8   -11 2.16   0.18
0   -8  11  2.49   0.22
0   -8  -11 2.45   0.21
0   -8  11  2.48   0.21
0   -8  -11 2.27   0.2
0   -8  11  2.3    0.21
0   -8  11  2.11   0.19
0   -8  -11 2.63   0.25
0   -8  11  2.63   0.2
0   8   -12 0.06   0.07
0   -8  12  0.1    0.1
0   -8  12  0.12   0.09
0   -8  12  0.01   0.08
0   -8  -12 0.16   0.1
0   -8  12  0.15   0.09
0   -8  -12 0.1    0.09
0   -8  -12 0.03   0.09
0   -8  -12 0.02   0.1
0   -8  13  0.31   0.11
0   -8  13  0.48   0.13
0   -8  -13 0.14   0.13
0   -8  -13 0.43   0.14
0   -8  13  0.21   0.12
0   -8  -13 0.49   0.15
0   -8  -13 0.41   0.13
0   -8  13  0.58   0.2
0   -8  14  0.13   0.12
0   -8  -14 0.13   0.12
0   -8  14  0      0.11
0   -8  -14 0.13   0.11
0   -8  14  0.15   0.11
0   -8  -14 0.26   0.13
0   -8  14  0.04   0.08
0   -8  -14 0.05   0.1
0   9   0   0      0.05
0   -9  0   -0.12  0.07
0   -9  0   0      0.07
0   -9  0   0.05   0.07
0   -9  0   -0.08  0.06
0   9   1   11.65  0.37
0   9   -1  12.18  0.34
0   -9  1   12.04  0.22
0   -9  1   12.07  0.22
0   -9  1   12.19  0.28
0   -9  1   12.54  0.47
0   -9  -1  12.15  0.46
0   -9  1   12.03  0.5
0   -9  1   12.47  0.42
0   -9  -1  12.34  0.49
0   -9  1   11.95  0.22
0   -9  -1  12.48  0.52
0   -9  -1  12.66  0.54
0   -9  1   11.93  0.27
0   -9  1   12.09  0.46
0   -9  1   12.13  0.28
0   9   -2  0.29   0.07
0   9   2   0.09   0.05
0   9   -2  0.32   0.05
0   -9  2   0.34   0.12
0   -9  -2  0.14   0.08
0   -9  2   0.22   0.05
0   -9  -2  0.22   0.02
0   -9  2   0.24   0.06
0   -9  2   0.27   0.06
0   -9  -2  0.18   0.1
0   -9  2   0.21   0.04
0   -9  2   0.16   0.06
0   -9  2   0.26   0.03
0   -9  2   0.3    0.11
0   -9  -2  0.18   0.05
0   -9  2   0.23   0.05
0   -9  -2  0.25   0.15
0   -9  -2  0.21   0.02
0   9   3   9.38   0.25
0   9   -3  9.31   0.34
0   9   -3  9.38   0.31
0   -9  3   9.49   0.35
0   -9  -3  9.3    0.53
0   -9  3   9.73   0.23
0   -9  -3  9.8    0.54
0   -9  -3  9.22   0.25
0   -9  3   8.97   0.24
0   -9  3   9.93   0.5
0   -9  3   9.55   0.23
0   -9  -3  9.16   0.52
0   -9  -3  9.78   0.27
0   -9  -3  9.47   0.37
0   -9  -3  9.26   0.21
0   -9  3   9.64   0.3
0   -9  -3  9.77   0.27
0   -9  -3  9.41   0.21
0   9   -4  6.93   0.26
0   9   -4  6.94   0.34
0   9   4   6.65   0.28
0   9   4   6.98   0.19
0   -9  4   7.2    0.21
0   -9  -4  7.21   0.22
0   -9  4   6.82   0.22
0   -9  4   7.12   0.26
0   -9  -4  7.23   0.49
0   -9  -4  6.23   0.19
0   -9  -4  6.6    0.28
0   -9  4   6.9    0.21
0   -9  -4  6.86   0.19
0   -9  -4  6.65   0.29
0   -9  4   7.83   0.37
0   -9  -4  6.99   0.19
0   -9  4   6.32   0.42
0   -9  4   7.22   0.31
0   -9  -4  6.58   0.41
0   -9  -4  7.44   0.49
0   -9  -4  6.89   0.2
0   -9  4   6.44   0.34
0   -9  4   7.16   0.21
0   9   -5  0.51   0.09
0   9   -5  0.48   0.15
0   9   5   0.5    0.06
0   -9  -5  0.52   0.07
0   -9  5   0.6    0.18
0   -9  -5  0.73   0.12
0   -9  5   0.42   0.13
0   -9  5   0.56   0.08
0   -9  -5  0.55   0.17
0   -9  5   0.58   0.08
0   -9  5   0.46   0.09
0   -9  5   0.65   0.08
0   -9  5   0.54   0.07
0   -9  -5  0.68   0.09
0   -9  -5  0.27   0.17
0   -9  5   0.78   0.15
0   -9  -5  0.57   0.07
0   -9  5   0.35   0.12
0   9   -6  0.19   0.17
0   9   -6  0.35   0.09
0   -9  6   0.32   0.11
0   -9  6   0.31   0.07
0   -9  -6  0.07   0.12
0   -9  6   0.35   0.08
0   -9  -6  0.38   0.15
0   -9  6   0.16   0.12
0   -9  6   0.43   0.07
0   -9  -6  0.24   0.07
0   -9  6   0.23   0.12
0   -9  -6  0.11   0.09
0   -9  -6  0.3    0.07
0   -9  -6  0.27   0.07
0   9   -7  6.87   0.29
0   -9  7   6.08   0.47
0   -9  7   6.86   0.46
0   -9  7   6.04   0.27
0   -9  7   6.63   0.25
0   -9  -7  6.52   0.49
0   -9  7   6.86   0.44
0   -9  -7  6.74   0.25
0   -9  -7  6.53   0.25
0   -9  7   6.9    0.26
0   -9  7   6.7    0.25
0   -9  7   6.56   0.26
0   -9  -7  6.95   0.55
0   -9  -7  6.12   0.37
0   9   -8  10.79  0.38
0   -9  8   11.17  0.35
0   -9  8   11.16  0.63
0   -9  8   11.5   0.37
0   -9  8   11     0.37
0   -9  8   10.24  0.64
0   -9  -8  10.76  0.35
0   -9  -8  10.94  0.36
0   -9  8   11.14  0.36
0   -9  8   11.37  0.39
0   -9  -8  12.07  0.75
0   -9  8   10.74  0.61
0   -9  -8  10.83  0.54
0   -9  -8  11.16  0.36
0   -9  -8  11.27  0.67
0   9   -9  0.64   0.13
0   -9  9   0.47   0.11
0   -9  -9  0.67   0.12
0   -9  -9  0.61   0.23
0   -9  -9  0.29   0.19
0   -9  -9  0.42   0.19
0   -9  -9  0.46   0.1
0   -9  9   0.47   0.11
0   -9  9   0.54   0.11
0   -9  9   0.6    0.12
0   -9  9   0.64   0.12
0   -9  -9  0.72   0.18
0   -9  9   0.59   0.2
0   -9  9   0.35   0.2
0   -9  9   0.66   0.23
0   -9  -9  0.8    0.12
0   9   -10 3.2    0.22
0   -9  -10 3.05   0.27
0   -9  -10 2.64   0.36
0   -9  10  3.07   0.22
0   -9  10  3.15   0.23
0   -9  -10 3.14   0.22
0   -9  10  3.31   0.23
0   -9  10  2.63   0.21
0   -9  -10 2.81   0.21
0   -9  -10 3      0.33
0   -9  10  3.1    0.24
0   -9  10  3.9    0.77
0   -9  -10 2.45   0.39
0   9   -11 0.12   0.09
0   -9  -11 0.36   0.14
0   -9  11  0.35   0.11
0   -9  11  0.27   0.11
0   -9  -11 0.24   0.11
0   -9  11  0.41   0.12
0   -9  -11 0.24   0.1
0   -9  -11 0.33   0.11
0   -9  11  0.27   0.1
0   -9  11  0.32   0.11
0   9   -12 -0.13  0.06
0   -9  -12 0.1    0.1
0   -9  12  0.03   0.1
0   -9  12  -0.05  0.09
0   -9  -12 0.02   0.09
0   -9  12  -0.01  0.09
0   -9  -12 0.01   0.09
0   -9  12  -0.03  0.08
0   -9  -12 0.07   0.11
0   -9  13  0.51   0.14
0   -9  13  0.63   0.16
0   -9  -13 0.78   0.16
0   -9  -13 0.67   0.17
0   -9  13  0.4    0.12
0   -9  13  0.49   0.12
0   -9  -13 0.37   0.13
0   10  0   16.69  0.42
0   -10 0   15.57  0.61
0   -10 0   16.43  0.59
0   -10 0   16.82  0.59
0   -10 0   16.72  0.61
0   10  -1  0.07   0.06
0   10  1   0.03   0.05
0   -10 1   0.06   0.06
0   -10 1   0.07   0.08
0   -10 -1  0.03   0.08
0   -10 -1  -0.08  0.09
0   -10 -1  0.31   0.11
0   -10 -1  -0.01  0.07
0   -10 1   -0.02  0.02
0   -10 1   0.11   0.09
0   -10 1   -0.03  0.03
0   -10 1   -0.02  0.03
0   -10 1   0.03   0.03
0   -10 1   0.03   0.08
0   10  -2  1.9    0.15
0   10  2   2.19   0.13
0   -10 -2  2.15   0.07
0   -10 2   2.14   0.09
0   -10 -2  1.91   0.11
0   -10 2   2.05   0.18
0   -10 2   1.87   0.1
0   -10 2   2.19   0.08
0   -10 -2  2.67   0.29
0   -10 2   2.3    0.11
0   -10 -2  1.88   0.18
0   -10 2   2.2    0.15
0   -10 2   2.15   0.24
0   -10 -2  2.19   0.24
0   -10 -2  2.78   0.27
0   -10 -2  2.22   0.1
0   10  -3  0.85   0.11
0   10  3   0.92   0.09
0   -10 -3  0.82   0.21
0   -10 3   0.76   0.07
0   -10 -3  0.92   0.22
0   -10 -3  0.86   0.06
0   -10 3   0.8    0.12
0   -10 -3  0.88   0.19
0   -10 3   0.95   0.12
0   -10 -3  1.02   0.16
0   -10 3   1.19   0.22
0   -10 3   0.86   0.11
0   -10 -3  0.8    0.05
0   -10 -3  0.73   0.08
0   -10 3   0.92   0.07
0   -10 3   0.95   0.09
0   -10 3   0.79   0.09
0   10  -4  0.32   0.09
0   10  4   0.26   0.06
0   -10 4   0.08   0.09
0   -10 -4  0.34   0.06
0   -10 4   0.31   0.06
0   -10 -4  0.43   0.07
0   -10 4   0.35   0.06
0   -10 4   0.27   0.07
0   -10 4   0.33   0.1
0   -10 -4  0.25   0.07
0   -10 -4  0.29   0.08
0   -10 -4  0.24   0.15
0   -10 -4  0.3    0.09
0   -10 -4  0.2    0.14
0   -10 4   0.13   0.13
0   -10 4   0.31   0.05
0   -10 4   0.32   0.07
0   -10 -4  0.26   0.05
0   -10 -4  0.38   0.14
0   10  -5  1.71   0.19
0   10  5   2.07   0.15
0   -10 5   1.88   0.12
0   -10 5   1.9    0.16
0   -10 -5  2.11   0.13
0   -10 -5  2.22   0.46
0   -10 -5  1.89   0.1
0   -10 -5  1.93   0.18
0   -10 -5  2.07   0.28
0   -10 5   1.89   0.13
0   -10 -5  1.91   0.12
0   -10 -5  1.74   0.17
0   -10 5   1.73   0.2
0   -10 5   1.99   0.12
0   10  -6  1.69   0.16
0   -10 -6  1.72   0.37
0   -10 6   1.8    0.24
0   -10 -6  1.71   0.16
0   -10 -6  1.81   0.13
0   -10 -6  1.74   0.14
0   -10 -6  1.53   0.31
0   -10 6   1.54   0.12
0   -10 6   1.81   0.22
0   -10 6   1.61   0.15
0   -10 6   1.61   0.13
0   -10 6   1.77   0.31
0   -10 -6  1.83   0.12
0   -10 -6  1.56   0.19
0   -10 6   1.86   0.23
0   10  -7  6.71   0.3
0   -10 -7  7.15   0.61
0   -10 7   6.42   0.25
0   -10 -7  7.39   0.58
0   -10 7   6.67   0.46
0   -10 7   7.15   0.51
0   -10 -7  6.97   0.24
0   -10 7   6.81   0.26
0   -10 -7  7      0.26
0   -10 7   6.63   0.43
0   -10 7   6.97   0.26
0   -10 -7  6.57   0.36
0   -10 -7  6.9    0.27
0   -10 -7  7.01   0.41
0   -10 7   6.4    0.26
0   -10 -7  6.87   0.52
0   -10 7   7.14   0.3
0   10  -8  1.35   0.17
0   -10 8   1.28   0.14
0   -10 -8  0.84   0.19
0   -10 8   1.48   0.15
0   -10 -8  1.31   0.29
0   -10 8   1.34   0.25
0   -10 8   1.21   0.16
0   -10 -8  1.43   0.16
0   -10 8   1.45   0.14
0   -10 8   1.35   0.14
0   -10 -8  1.36   0.14
0   -10 -8  0.72   0.29
0   -10 -8  0.96   0.29
0   -10 8   1.19   0.33
0   -10 -8  1.38   0.21
0   -10 -8  1.39   0.14
0   10  -9  10.29  0.39
0   -10 -9  9.63   0.35
0   -10 -9  9.18   0.51
0   -10 -9  10.55  0.44
0   -10 -9  9.44   0.73
0   -10 9   9.84   0.63
0   -10 -9  9.64   0.58
0   -10 9   10.05  0.68
0   -10 9   9.48   0.35
0   -10 9   10.64  0.41
0   -10 9   9.68   0.61
0   -10 -9  9.55   0.78
0   -10 9   10.71  0.36
0   -10 9   10.46  0.37
0   -10 -9  9.42   0.59
0   -10 -9  10.09  0.35
0   -10 9   10.18  0.5
0   -10 -9  9.33   0.66
0   10  -10 3.71   0.26
0   -10 10  4.09   0.26
0   -10 10  3.8    0.24
0   -10 -10 4.37   0.32
0   -10 -10 3.75   0.24
0   -10 10  3.72   0.25
0   -10 -10 3.89   0.23
0   -10 10  4.36   0.24
0   -10 -10 4.12   0.25
0   -10 10  3.84   0.24
0   -10 -10 3.21   0.49
0   10  -11 0.1    0.09
0   -10 11  0.08   0.09
0   -10 11  -0.1   0.08
0   -10 11  0.02   0.08
0   -10 -11 -0.1   0.08
0   -10 -11 0      0.08
0   -10 11  0.06   0.1
0   -10 -11 -0.02  0.09
0   -10 -11 -0.04  0.07
0   10  -12 0.13   0.1
0   -10 -12 0      0.11
0   -10 12  0.15   0.1
0   -10 12  0.06   0.09
0   -10 -12 0.14   0.11
0   -10 -12 0.2    0.1
0   -10 12  0.44   0.14
0   -10 -12 0.06   0.1
0   -10 12  -0.03  0.09
0   10  -13 0.23   0.1
0   -10 13  0.13   0.12
0   -10 -13 0.18   0.13
0   -10 -13 0.16   0.11
0   -10 13  0.07   0.11
0   -10 13  0.22   0.11
0   -10 13  0.22   0.11
0   -10 -13 0.05   0.1
0   -10 -13 0.22   0.11
0   11  0   -0.06  0.05
0   -11 0   -0.09  0.08
0   -11 0   0.03   0.09
0   -11 0   0.06   0.06
0   -11 0   0.01   0.09
0   11  1   0.82   0.1
0   11  -1  1.01   0.12
0   -11 1   0.58   0.07
0   -11 1   0.82   0.08
0   -11 1   0.78   0.05
0   -11 -1  0.83   0.18
0   -11 -1  0.8    0.17
0   -11 -1  0.53   0.14
0   -11 1   0.95   0.2
0   -11 -1  0.74   0.19
0   -11 1   0.65   0.06
0   -11 1   0.89   0.16
0   -11 1   0.67   0.13
0   -11 1   0.97   0.19
0   -11 1   0.7    0.05
0   11  -2  12.64  0.38
0   11  2   12.06  0.33
0   -11 2   12.1   0.38
0   -11 2   12.06  0.45
0   -11 -2  12.31  0.23
0   -11 -2  12.26  0.23
0   -11 2   11.97  0.31
0   -11 -2  13     0.61
0   -11 2   12     0.51
0   -11 2   12.26  0.27
0   -11 -2  12.12  0.55
0   -11 -2  11.83  0.29
0   -11 -2  11.91  0.49
0   -11 2   11.85  0.23
0   -11 2   11.56  0.29
0   -11 -2  12.69  0.62
0   -11 -2  11.28  0.32
0   -11 2   12.6   0.59
0   11  3   0.99   0.1
0   -11 3   0.96   0.09
0   -11 -3  0.88   0.09
0   -11 -3  0.66   0.2
0   -11 3   1.07   0.11
0   -11 3   0.93   0.21
0   -11 -3  0.69   0.21
0   -11 3   1.04   0.08
0   -11 -3  0.62   0.14
0   -11 3   0.96   0.06
0   -11 3   0.89   0.09
0   -11 3   1.2    0.12
0   -11 3   0.92   0.1
0   -11 -3  0.98   0.07
0   -11 -3  1.06   0.21
0   -11 -3  0.94   0.04
0   11  -4  1.42   0.15
0   11  4   1.22   0.1
0   -11 -4  1.19   0.28
0   -11 -4  1.3    0.11
0   -11 4   1.24   0.16
0   -11 4   1.29   0.09
0   -11 -4  1.08   0.16
0   -11 4   1.39   0.21
0   -11 4   1.38   0.1
0   -11 -4  1.3    0.09
0   -11 -4  1.06   0.22
0   -11 4   1.31   0.15
0   -11 -4  1.25   0.27
0   -11 4   1.16   0.11
0   11  5   1.54   0.1
0   11  -5  1.41   0.16
0   -11 5   1.48   0.18
0   -11 -5  1.79   0.14
0   -11 -5  1.68   0.15
0   -11 5   1.37   0.11
0   -11 5   1.63   0.11
0   -11 5   1.88   0.32
0   -11 -5  1.75   0.11
0   -11 5   1.55   0.12
0   -11 -5  1.41   0.3
0   -11 5   1.65   0.13
0   -11 -5  1.53   0.09
0   -11 -5  1.37   0.29
0   -11 5   1.31   0.14
0   -11 -5  1.83   0.29
0   11  -6  1.94   0.18
0   -11 6   1.58   0.14
0   -11 -6  1.75   0.35
0   -11 6   1.71   0.13
0   -11 -6  1.48   0.13
0   -11 6   1.4    0.28
0   -11 6   1.68   0.22
0   -11 6   1.7    0.14
0   -11 -6  1.39   0.26
0   -11 -6  1.63   0.34
0   -11 6   1.68   0.16
0   -11 -6  1.5    0.17
0   -11 -6  1.65   0.11
0   -11 -6  1.73   0.14
0   -11 6   1.67   0.12
0   11  -7  0.04   0.07
0   -11 -7  0.18   0.07
0   -11 7   -0.02  0.13
0   -11 -7  0.21   0.19
0   -11 -7  0.06   0.06
0   -11 7   0.05   0.07
0   -11 7   0.06   0.11
0   -11 -7  0.15   0.07
0   -11 7   0.03   0.07
0   -11 7   0.13   0.09
0   -11 7   0.13   0.07
0   -11 7   0.21   0.07
0   -11 -7  0.23   0.09
0   -11 -7  -0.02  0.09
0   -11 -7  -0.1   0.15
0   -11 -7  0.04   0.15
0   11  -8  0.83   0.14
0   -11 8   1.03   0.14
0   -11 8   1.24   0.14
0   -11 8   0.72   0.21
0   -11 8   0.75   0.19
0   -11 8   0.63   0.19
0   -11 -8  0.7    0.23
0   -11 -8  0.81   0.15
0   -11 -8  1.01   0.13
0   -11 -8  0.8    0.19
0   -11 -8  1.03   0.14
0   -11 8   1.03   0.13
0   -11 -8  0.76   0.27
0   -11 -8  1.13   0.13
0   11  -9  6.45   0.32
0   -11 9   6.32   0.29
0   -11 9   6.1    0.29
0   -11 9   6      0.31
0   -11 -9  6.27   0.3
0   -11 -9  6.19   0.45
0   -11 9   6.06   0.47
0   -11 -9  6.27   0.28
0   -11 -9  6.22   0.28
0   -11 -9  5.08   0.58
0   -11 -9  6.16   0.37
0   -11 9   6.52   0.3
0   11  -10 0.57   0.14
0   -11 -10 0.52   0.12
0   -11 10  0.74   0.14
0   -11 -10 0.5    0.11
0   -11 10  0.56   0.12
0   -11 -10 0.6    0.16
0   -11 -10 0.25   0.11
0   -11 10  0.44   0.12
0   -11 10  0.48   0.12
0   11  -11 2.04   0.22
0   -11 -11 2.32   0.26
0   -11 11  1.94   0.21
0   -11 -11 1.79   0.2
0   -11 11  2.05   0.21
0   -11 11  2.31   0.2
0   -11 -11 1.94   0.19
0   -11 11  1.9    0.21
0   -11 -11 1.91   0.2
0   11  -12 0.02   0.12
0   -11 12  0.01   0.1
0   -11 -12 -0.01  0.11
0   -11 12  0.15   0.1
0   -11 12  0.18   0.11
0   -11 -12 0.3    0.11
0   -11 12  0.09   0.1
0   -11 -12 0.02   0.1
0   -11 -12 0.07   0.1
0   11  -13 -0.11  0.09
0   -11 13  -0.08  0.09
0   -11 13  -0.1   0.09
0   -11 -13 0.04   0.11
0   -11 13  0.08   0.09
0   -11 -13 -0.01  0.09
0   -11 13  -0.04  0.09
0   -11 -13 0.3    0.12
0   -11 -13 -0.01  0.09
0   12  0   5.35   0.25
0   -12 0   5.17   0.32
0   -12 0   5.08   0.36
0   -12 0   4.63   0.21
0   -12 0   5.33   0.18
0   -12 0   5.08   0.35
0   -12 0   5.33   0.18
0   -12 0   5.52   0.36
0   12  1   8.02   0.28
0   12  -1  8.07   0.3
0   -12 -1  7.96   0.45
0   -12 1   8.36   0.18
0   -12 -1  8.26   0.49
0   -12 -1  8.57   0.47
0   -12 1   7.67   0.4
0   -12 1   8.15   0.37
0   -12 1   8.04   0.47
0   -12 1   7.91   0.24
0   -12 1   7.99   0.44
0   -12 1   8.38   0.24
0   -12 -1  8.2    0.43
0   12  -2  0.01   0.07
0   12  2   -0.08  0.05
0   -12 -2  0.02   0.02
0   -12 2   0.05   0.04
0   -12 -2  -0.03  0.02
0   -12 -2  -0.08  0.1
0   -12 -2  -0.03  0.05
0   -12 -2  0.28   0.13
0   -12 2   -0.01  0.04
0   -12 2   -0.03  0.09
0   -12 2   0.08   0.12
0   -12 2   -0.02  0.04
0   -12 2   0.04   0.06
0   -12 -2  -0.13  0.1
0   12  -3  1.42   0.15
0   12  3   1.44   0.12
0   -12 -3  1.7    0.19
0   -12 3   1.3    0.07
0   -12 3   1.21   0.1
0   -12 3   1.28   0.11
0   -12 3   1.32   0.11
0   -12 -3  1.45   0.08
0   -12 -3  1.14   0.26
0   -12 -3  1.51   0.28
0   -12 -3  1.3    0.11
0   -12 -3  1.26   0.23
0   12  4   0.2    0.06
0   12  -4  0.12   0.08
0   -12 4   0.1    0.07
0   -12 4   0.14   0.05
0   -12 4   0.12   0.07
0   -12 4   0.17   0.16
0   -12 -4  0.31   0.18
0   -12 4   0.29   0.06
0   -12 4   0.23   0.15
0   -12 -4  0.13   0.14
0   -12 4   0.2    0.08
0   -12 -4  0.1    0.14
0   -12 -4  0.17   0.07
0   -12 -4  0.12   0.05
0   12  -5  -0.01  0.08
0   12  5   0.03   0.05
0   -12 5   -0.04  0.06
0   -12 -5  0.03   0.06
0   -12 5   0.04   0.08
0   -12 -5  -0.12  0.14
0   -12 5   0.01   0.06
0   -12 5   0.02   0.05
0   -12 5   0.05   0.06
0   -12 -5  0.31   0.15
0   -12 -5  -0.03  0.13
0   -12 5   -0.26  0.12
0   -12 -5  0.06   0.05
0   12  -6  2.12   0.19
0   -12 6   1.79   0.17
0   -12 6   1.14   0.28
0   -12 6   1.74   0.14
0   -12 6   1.69   0.13
0   -12 -6  1.63   0.34
0   -12 -6  1.71   0.11
0   -12 -6  1.16   0.3
0   -12 6   1.72   0.22
0   -12 -6  1.7    0.16
0   -12 6   1.96   0.16
0   -12 -6  1.82   0.13
0   -12 -6  1.24   0.26
0   12  -7  0.03   0.09
0   -12 -7  -0.04  0.06
0   -12 7   -0.21  0.08
0   -12 -7  0.21   0.18
0   -12 7   0.07   0.07
0   -12 -7  0.06   0.15
0   -12 -7  0.1    0.07
0   -12 7   0.01   0.07
0   -12 -7  0.08   0.05
0   -12 7   0.01   0.07
0   -12 -7  -0.01  0.19
0   -12 7   0.13   0.17
0   -12 -7  0.02   0.1
0   -12 7   0.01   0.06
0   12  -8  0.7    0.14
0   -12 8   0.64   0.12
0   -12 -8  0.9    0.17
0   -12 8   0.9    0.15
0   -12 -8  0.76   0.12
0   -12 8   0.92   0.17
0   -12 -8  0.7    0.1
0   -12 -8  0.61   0.24
0   -12 -8  0.83   0.12
0   12  -9  1.83   0.2
0   -12 9   1.8    0.19
0   -12 9   1.76   0.19
0   -12 -9  1.65   0.23
0   -12 9   2.01   0.18
0   -12 9   1.71   0.2
0   -12 -9  1.73   0.18
0   -12 -9  1.86   0.18
0   -12 -9  2.05   0.16
0   12  -10 0.38   0.13
0   -12 -10 0.28   0.11
0   -12 -10 0.45   0.15
0   -12 10  0.83   0.14
0   -12 -10 0.72   0.12
0   -12 10  0.45   0.12
0   -12 10  0.61   0.14
0   -12 10  0.46   0.12
0   -12 -10 0.54   0.12
0   12  -11 0.61   0.14
0   -12 11  0.68   0.2
0   -12 -11 0.57   0.16
0   -12 11  0.53   0.15
0   -12 -11 0.91   0.24
0   -12 -11 0.42   0.11
0   -12 11  0.72   0.2
0   -12 -11 0.62   0.14
0   12  -12 2.52   0.22
0   -12 12  2.75   0.24
0   -12 12  2.81   0.25
0   -12 12  2.97   0.24
0   -12 -12 2.84   0.24
0   -12 -12 2.74   0.23
0   -12 -12 2.96   0.3
0   -12 12  3.32   0.25
0   13  0   -0.04  0.07
0   -13 0   0.05   0.05
0   -13 0   -0.02  0.04
0   -13 0   -0.13  0.09
0   -13 0   0.01   0.04
0   -13 0   0.08   0.05
0   -13 0   0.06   0.11
0   -13 0   -0.13  0.11
0   13  -1  6.22   0.28
0   13  1   5.97   0.25
0   -13 -1  6.75   0.4
0   -13 -1  5.73   0.4
0   -13 1   5.86   0.21
0   -13 -1  5.39   0.39
0   -13 1   6.09   0.15
0   -13 -1  6.72   0.46
0   -13 -1  6.06   0.22
0   -13 1   5.44   0.22
0   -13 1   6.13   0.43
0   -13 1   6.16   0.4
0   -13 -1  5.72   0.21
0   -13 1   5.99   0.25
0   -13 -1  5.85   0.21
0   13  -2  0.02   0.07
0   13  2   0.07   0.07
0   -13 2   0.03   0.04
0   -13 -2  0.06   0.12
0   -13 -2  -0.02  0.13
0   -13 -2  -0.06  0.05
0   -13 -2  0.05   0.14
0   -13 2   -0.01  0.05
0   -13 -2  0.14   0.13
0   -13 2   -0.08  0.11
0   -13 2   0.02   0.06
0   -13 2   -0.21  0.1
0   -13 -2  0.09   0.03
0   13  -3  4.21   0.24
0   13  3   3.38   0.17
0   -13 3   3.71   0.18
0   -13 3   3.08   0.3
0   -13 -3  3.38   0.36
0   -13 3   3.5    0.2
0   -13 3   3.67   0.15
0   -13 -3  3.43   0.34
0   -13 -3  2.89   0.36
0   -13 -3  3.2    0.17
0   -13 -3  3.62   0.12
0   -13 3   3.91   0.38
0   13  -4  2.25   0.2
0   13  4   1.99   0.18
0   -13 4   2.26   0.1
0   -13 4   2.41   0.18
0   -13 -4  2.33   0.15
0   -13 4   2.42   0.14
0   -13 -4  2.35   0.12
0   -13 4   2.26   0.15
0   -13 -4  2.74   0.35
0   -13 -4  2.15   0.38
0   -13 4   2      0.32
0   13  5   0.03   0.07
0   13  -5  -0.02  0.08
0   -13 -5  -0.1   0.09
0   -13 5   -0.09  0.06
0   -13 5   0.03   0.07
0   -13 -5  0.01   0.05
0   -13 5   0.04   0.15
0   -13 -5  0.22   0.16
0   -13 5   0.05   0.08
0   -13 -5  0      0.16
0   -13 -5  0.08   0.17
0   -13 5   -0.06  0.04
0   -13 5   -0.04  0.05
0   13  -6  0.05   0.11
0   -13 6   -0.05  0.05
0   -13 -6  -0.01  0.03
0   -13 -6  0.35   0.18
0   -13 6   0.21   0.09
0   -13 6   0.2    0.17
0   -13 6   0.05   0.07
0   -13 -6  0.03   0.07
0   -13 -6  -0.12  0.15
0   -13 6   0.11   0.07
0   -13 6   0.04   0.11
0   -13 -6  0.25   0.18
0   -13 -6  0.01   0.06
0   13  -7  0.93   0.16
0   -13 -7  0.99   0.13
0   -13 7   0.95   0.15
0   -13 -7  0.69   0.22
0   -13 -7  0.87   0.12
0   -13 -7  0.99   0.18
0   -13 7   0.77   0.12
0   -13 7   0.99   0.13
0   -13 7   1.1    0.12
0   13  -8  -0.02  0.09
0   -13 -8  0.23   0.12
0   -13 8   0.1    0.09
0   -13 -8  0.14   0.08
0   -13 8   0.08   0.07
0   -13 -8  0.04   0.09
0   -13 8   0.03   0.08
0   -13 8   0.06   0.08
0   13  -9  -0.01  0.1
0   -13 9   -0.07  0.08
0   -13 9   -0.04  0.07
0   -13 9   -0.06  0.07
0   -13 -9  -0.01  0.07
0   -13 -9  0.19   0.1
0   -13 -9  0.07   0.12
0   -13 9   0.04   0.08
0   13  -10 1.57   0.21
0   -13 -10 1.82   0.21
0   -13 10  1.4    0.21
0   -13 10  1.73   0.24
0   -13 10  1.46   0.17
0   -13 10  1.68   0.18
0   -13 -10 1.75   0.29
0   -13 -10 1.44   0.21
0   13  -11 2.18   0.23
0   -13 11  2.28   0.21
0   -13 11  2.11   0.21
0   -13 11  2.02   0.21
0   -13 11  1.88   0.21
0   -13 -11 1.89   0.2
0   -13 -11 1.79   0.26
0   14  0   3.83   0.23
0   -14 0   3.78   0.34
0   -14 0   3.81   0.19
0   -14 0   3.92   0.17
0   -14 0   4.04   0.2
0   -14 0   3.99   0.35
0   14  1   0.22   0.09
0   14  -1  0.14   0.09
0   -14 1   0.12   0.14
0   -14 -1  0.1    0.15
0   -14 -1  0.27   0.16
0   -14 1   0.17   0.07
0   -14 -1  0.18   0.07
0   -14 -1  0.17   0.06
0   -14 1   0.13   0.06
0   -14 1   0.18   0.03
0   -14 -1  0.07   0.07
0   -14 -1  0.16   0.13
0   -14 -1  0.14   0.06
0   14  2   2.39   0.17
0   14  -2  2.73   0.21
0   -14 -2  2.22   0.29
0   -14 2   2.61   0.11
0   -14 2   2.55   0.18
0   -14 -2  2.41   0.15
0   -14 -2  2.66   0.34
0   -14 2   2.48   0.31
0   14  -3  0.45   0.11
0   14  3   0.45   0.1
0   -14 3   0.66   0.12
0   -14 -3  0.66   0.22
0   -14 -3  0.52   0.09
0   -14 3   0.16   0.16
0   -14 3   0.65   0.08
0   -14 -3  0.46   0.22
0   -14 -3  0.61   0.21
0   -14 3   0.59   0.09
0   -14 -3  0.55   0.06
0   14  -4  1.07   0.16
0   -14 4   1.08   0.15
0   -14 -4  0.94   0.26
0   -14 -4  1.26   0.09
0   -14 -4  0.98   0.24
0   -14 -4  1.46   0.29
0   -14 -4  1.21   0.13
0   -14 4   1.14   0.11
0   -14 4   1.05   0.12
0   14  -5  0.24   0.11
0   14  5   0.29   0.08
0   -14 5   0.25   0.09
0   -14 -5  0.31   0.2
0   -14 -5  0.41   0.07
0   -14 -5  0.34   0.21
0   -14 -5  0.48   0.13
0   -14 5   0.37   0.1
0   -14 5   0.28   0.06
0   -14 5   0.15   0.17
0   -14 -5  0.39   0.19
0   -14 5   0.19   0.09
0   -14 -5  0.37   0.13
0   14  -6  -0.01  0.09
0   -14 6   0      0.06
0   -14 6   0.01   0.07
0   -14 -6  0.04   0.1
0   -14 6   0.21   0.1
0   -14 -6  0.04   0.18
0   -14 6   -0.01  0.04
0   -14 -6  0.05   0.06
0   14  -7  0.96   0.17
0   -14 -7  0.76   0.11
0   -14 7   0.67   0.13
0   -14 7   0.69   0.13
0   -14 7   0.8    0.12
0   -14 -7  0.64   0.16
0   -14 7   0.71   0.1
0   14  -8  0.96   0.18
0   -14 8   1.17   0.13
0   -14 -8  1.29   0.15
0   -14 8   1.21   0.15
0   -14 -8  1.16   0.2
0   -14 8   1.09   0.17
0   -14 8   0.9    0.14
0   14  -9  0.53   0.14
0   -14 -9  0.52   0.16
0   -14 9   0.44   0.1
0   -14 9   0.57   0.14
0   -14 9   0.44   0.12
0   -14 -9  0.35   0.09
0   -14 9   0.4    0.12
0   -14 -9  0.35   0.11
0   14  -10 0.09   0.11
0   -14 10  0.16   0.1
0   -14 10  0.26   0.11
0   -14 10  0.1    0.09
0   -14 -10 0.09   0.13
0   -14 10  0.12   0.1
0   -14 -10 0.01   0.08
0   15  0   -0.13  0.07
0   -15 0   0.04   0.06
0   -15 0   -0.02  0.05
0   15  -1  0.17   0.1
0   15  1   0.2    0.09
0   -15 1   0.3    0.03
0   -15 1   0.38   0.18
0   -15 1   0.15   0.07
0   -15 1   0.2    0.08
0   15  2   0.01   0.08
0   15  -2  0.15   0.17
0   -15 2   0.14   0.16
0   -15 2   0.04   0.04
0   -15 2   0.09   0.07
0   -15 -2  0.08   0.07
0   -15 2   0.05   0.06
0   15  -3  0.98   0.16
0   15  3   0.64   0.11
0   -15 3   0.8    0.08
0   -15 3   0.95   0.12
0   -15 -3  0.51   0.24
0   -15 3   0.83   0.13
0   -15 -3  0.72   0.14
0   -15 -3  0.86   0.06
0   -15 -3  0.81   0.25
0   15  4   0.26   0.09
0   15  -4  0.18   0.11
0   -15 4   0.01   0.07
0   -15 4   0.08   0.06
0   -15 -4  0.17   0.05
0   -15 -4  0.2    0.21
0   -15 -4  0.38   0.2
0   -15 -4  -0.02  0.09
0   -15 4   0.08   0.17
0   15  5   0.04   0.08
0   15  -5  -0.05  0.08
0   -15 5   -0.04  0.07
0   -15 -5  -0.09  0.08
0   -15 5   0.08   0.08
0   -15 -5  0.04   0.05
0   -15 5   -0.06  0.06
0   15  -6  2      0.22
0   -15 6   1.89   0.17
0   -15 -6  1.95   0.13
0   -15 -6  1.81   0.22
0   -15 6   2.12   0.2
0   -15 6   2.12   0.16
0   15  -7  0.07   0.11
0   -15 -7  -0.15  0.09
0   -15 7   0.11   0.09
0   -15 -7  0.01   0.07
0   -15 7   0.04   0.07
0   -15 7   0.07   0.06
0   -15 7   0.08   0.09
0   15  -8  0.08   0.13
0   -15 8   0.17   0.1
0   -15 -8  0.24   0.09
0   -15 8   0.12   0.1
0   -15 -8  -0.01  0.11
0   -15 8   0.14   0.07
0   -15 8   0.36   0.13
0   15  -9  0      0.11
0   -15 9   -0.08  0.08
0   -15 9   0.14   0.09
0   -15 9   -0.1   0.08
0   -15 9   0.25   0.1
0   -15 -9  0.08   0.12
0   -15 -9  0.05   0.07
0   15  -10 0.01   0.11
0   -15 -10 -0.09  0.09
0   -15 10  0.1    0.1
0   -15 10  0.04   0.08
0   -15 10  0.06   0.09
0   -15 -10 0.18   0.09
0   -15 10  0.15   0.1
0   16  0   0.83   0.14
0   16  1   1.38   0.16
0   16  -1  1.3    0.17
0   -16 1   1.43   0.15
0   -16 1   1.08   0.13
0   16  2   1.13   0.15
0   16  -2  1.23   0.18
0   -16 2   1.27   0.15
0   -16 2   1.18   0.2
0   -16 2   1.2    0.08
0   16  3   -0.04  0.07
0   16  -3  0.14   0.1
0   -16 3   0.16   0.09
0   -16 3   0.08   0.05
0   -16 -3  0.09   0.08
0   16  -4  2.68   0.25
0   -16 4   2.8    0.22
0   -16 4   2.92   0.15
0   -16 -4  2.73   0.23
0   -16 -4  3      0.11
0   16  -5  1.32   0.2
0   -16 -5  1.26   0.19
0   -16 -5  1.35   0.1
0   -16 5   1.39   0.13
0   -16 5   1.17   0.14
0   -16 5   1.24   0.17
0   16  -6  0.65   0.16
0   -16 -6  0.78   0.17
0   -16 6   0.79   0.13
0   -16 -6  0.98   0.11
0   -16 6   0.89   0.12
0   -16 6   0.89   0.16
0   16  -7  0.3    0.14
0   -16 7   0.45   0.16
0   -16 -7  0.14   0.08
0   -16 -7  0.12   0.15
0   -16 7   0.25   0.11
0   16  -8  0.4    0.15
0   -16 8   0.67   0.12
0   -16 -8  0.65   0.11
0   -16 8   0.43   0.13
0   -16 -8  0.62   0.17
0   -16 8   0.53   0.12
0   17  0   0.04   0.09
0   17  1   0.04   0.09
0   17  -1  0.01   0.09
0   17  2   -0.12  0.07
0   17  -2  0      0.1
0   -17 2   0.03   0.07
0   -17 2   0.05   0.08
0   17  -3  2.05   0.22
0   -17 3   1.98   0.1
0   -17 3   2.05   0.18
0   -17 3   2.26   0.21
0   17  -4  0.16   0.12
0   17  4   -0.13  0.08
0   -17 4   0.06   0.09
0   -17 4   0.05   0.05
0   -17 -4  0.11   0.1
0   -17 -4  0.02   0.08
0   -17 4   0.01   0.1
0   17  -5  0.27   0.16
0   -17 5   0.4    0.12
0   -17 5   0.33   0.13
0   -17 -5  0.43   0.14
0   -17 5   0.32   0.09
0   17  -6  0.15   0.13
0   -17 -6  -0.01  0.15
0   -17 6   -0.05  0.07
0   -17 6   0.06   0.1
0   -17 6   0.01   0.11
0   17  -7  0.91   0.18
0   -17 7   0.78   0.17
0   -17 -7  0.83   0.19
0   -17 7   0.6    0.15
0   -17 7   0.67   0.15
0   -17 -7  0.52   0.08
0   -17 7   0.75   0.12
0   18  0   0.46   0.13
0   18  1   0.06   0.09
0   18  -1  0.31   0.13
0   18  -2  0.33   0.21
0   18  2   0.51   0.11
0   -18 2   0.75   0.16
0   18  -3  0.12   0.13
0   18  3   0.19   0.09
0   -18 3   0.15   0.09
0   -18 3   0.17   0.04
0   -18 3   0.11   0.1
0   18  -4  2.09   0.23
0   -18 4   1.91   0.24
0   -18 4   2.45   0.23
0   -18 4   2.31   0.12
0   18  -5  1.47   0.2
0   -18 5   1.35   0.17
0   -18 5   1.37   0.19
0   -18 5   1      0.11
0   -18 -5  0.97   0.18
0   -18 -6  -0.02  0.12
0   19  0   0      0.09
0   19  -1  0.13   0.12
0   19  1   0.02   0.1
0   19  2   0      0.09
0   19  -2  -0.07  0.1
0   19  3   -0.1   0.09
0   19  -3  0.1    0.11
0   -19 3   -0.13  0.12
1   0   -15 0.01   0.09
1   0   -15 0.02   0.11
-1  0   15  -0.11  0.08
1   0   -14 1.14   0.19
-1  0   14  1.42   0.18
-1  0   14  1.55   0.21
1   0   -14 1.36   0.2
1   0   -13 0.1    0.1
-1  0   13  -0.16  0.15
1   0   -13 0.09   0.08
1   0   -13 0.33   0.26
1   0   -13 0.02   0.26
1   0   -13 -0.07  0.08
-1  0   13  0.04   0.08
1   0   -13 -0.06  0.09
1   0   -13 -0.1   0.16
-1  0   13  0.05   0.06
-1  0   13  -0.03  0.09
-1  0   12  5.97   0.23
1   0   -12 5.48   0.5
-1  0   12  6.53   0.46
1   0   -12 5.88   0.27
-1  0   12  6.96   0.33
1   0   -12 6.1    0.61
1   0   -12 6.55   0.32
1   0   -12 6.51   0.47
-1  0   12  6.35   0.27
1   0   -12 6.6    0.32
-1  0   12  6.15   0.61
1   0   -12 5.98   0.29
1   0   -11 0.05   0.06
-1  0   11  -0.06  0.06
-1  0   11  0.26   0.18
1   0   -11 0.02   0.06
1   0   -11 -0.03  0.07
-1  0   11  0.06   0.11
-1  0   11  0.03   0.08
1   0   -11 0.12   0.13
1   0   -11 -0.01  0.16
1   0   -11 0.03   0.12
1   0   -11 0.04   0.08
-1  0   11  -0.05  0.06
-1  0   11  -0.01  0.05
-1  0   10  82.31  2.25
1   0   -10 84.48  1.62
-1  0   10  84.99  2.04
1   0   -10 84.16  2.1
1   0   -10 83.66  1.57
1   0   -10 81.32  1.58
-1  0   10  83.83  1.49
1   0   -10 83.28  1.97
1   0   -10 83.47  2.27
-1  0   10  83.67  2.26
-1  0   10  81.91  1.59
-1  0   10  83.34  1.52
-1  0   10  81.9   1.57
1   0   -10 86.8   2.31
1   0   -10 82.36  1.58
1   0   -9  0.01   0.12
-1  0   9   -0.03  0.05
-1  0   9   0.09   0.05
1   0   -9  0      0.05
-1  0   9   0.18   0.11
1   0   -9  -0.02  0.09
1   0   -9  0.02   0.04
-1  0   9   0.15   0.14
1   0   -9  -0.01  0.06
-1  0   9   -0.06  0.04
-1  0   9   -0.03  0.03
1   0   -9  -0.01  0.08
1   0   -9  0.22   0.12
1   0   -9  -0.03  0.05
-1  0   9   -0.03  0.07
1   0   -8  8.01   0.27
1   0   -8  8.27   0.27
1   0   -8  7.9    0.28
-1  0   8   8.16   0.28
-1  0   8   7.95   0.52
1   0   -8  8.48   0.47
1   0   -8  8.27   0.52
-1  0   8   8.45   0.27
-1  0   8   8.31   0.23
-1  0   8   8.36   0.41
-1  0   8   7.79   0.52
1   0   -8  8.24   0.44
1   0   -8  7.78   0.27
-1  0   8   8.14   0.24
-1  0   7   0.02   0.03
-1  0   7   -0.11  0.08
1   0   -7  0.04   0.04
-1  0   7   0.05   0.04
1   0   -7  -0.01  0.04
-1  0   7   -0.02  0.04
-1  0   7   0.01   0.05
1   0   -7  -0.01  0.03
-1  0   7   0      0.06
1   0   -7  -0.08  0.07
1   0   -7  0.07   0.09
1   0   -7  -0.13  0.06
1   0   -7  0.01   0.04
1   0   -7  0.02   0.07
-1  0   7   -0.01  0.03
-1  0   6   0.03   0.02
1   0   -6  -0.12  0.05
-1  0   6   -0.01  0.03
-1  0   6   0      0.07
-1  0   6   0.05   0.06
1   0   -6  0      0.03
-1  0   6   -0.01  0.05
-1  0   6   0.01   0.03
1   0   -6  -0.06  0.06
1   0   -6  0.02   0.05
-1  0   6   -0.02  0.03
1   0   -6  0.02   0.03
1   0   -6  0.03   0.04
1   0   -6  -0.02  0.03
1   0   -6  -0.01  0.06
-1  0   6   0.01   0.03
-1  0   5   0      0.03
1   0   -5  0.02   0.03
1   0   -5  0      0.06
-1  0   5   0.04   0.03
-1  0   5   -0.01  0.05
1   0   -5  0.03   0.07
1   0   -5  0.05   0.03
-1  0   5   0.03   0.02
1   0   -5  -0.02  0.05
-1  0   5   0      0.06
1   0   -5  0.02   0.03
1   0   -5  -0.03  0.05
-1  0   5   -0.02  0.02
1   0   -5  0.08   0.04
-1  0   4   63.36  1.12
1   0   -4  64.29  1.39
-1  0   4   63.44  2.88
-1  0   4   63.8   1.09
1   0   -4  63.13  1.12
1   0   -4  64.75  1.32
-1  0   4   63.62  2.99
1   0   -4  65.4   2.8
-1  0   4   63.22  1.37
1   0   -4  61.6   2.86
1   0   -4  63.93  1.39
1   0   -4  62.45  2.39
-1  0   4   63.15  2.9
1   0   -4  63.39  1.38
-1  0   4   62.77  1.12
1   0   -4  63.67  1.11
-1  0   4   65.36  1.26
1   0   -4  63.57  2.82
-1  0   4   62.32  1.38
1   0   -4  66.59  2.92
1   0   -4  67.53  3.05
1   0   -3  -0.08  0.41
1   0   -3  -0.01  0.04
-1  0   3   -0.03  0.04
-1  0   3   0.1    0.05
-1  0   3   0.08   0.36
1   0   -3  0      0.04
1   0   -3  -0.14  0.29
1   0   -3  0.07   0.22
1   0   -3  -0.02  0.04
1   0   -3  -0.01  0.33
-1  0   3   0.22   0.33
-1  0   3   -0.01  0.04
1   0   -3  0.01   0.05
1   0   -3  -0.03  0.04
-1  0   3   -0.04  0.03
1   0   -3  -0.68  0.29
-1  0   3   0.03   0.29
-1  0   3   0.03   0.05
1   0   -3  -0.17  0.29
1   0   -3  -0.05  0.03
-1  0   2   44.07  1.73
1   0   -2  43.43  0.89
-1  0   2   41.88  1.66
1   0   -2  45.48  1.21
-1  0   2   43.37  1.77
1   0   -2  43.67  0.89
1   0   -2  45.61  1.67
-1  0   2   43.2   0.89
-1  0   2   44.33  0.86
1   0   -2  42.03  1.74
-1  0   2   45.1   0.83
1   0   -2  41.71  1.62
1   0   -2  42.98  1.73
-1  0   2   43.51  1.75
-1  0   2   43.94  0.9
-1  0   2   43.67  0.95
1   0   -2  43.09  1.68
1   0   -2  43.75  0.85
-1  0   2   44.9   0.89
1   0   -2  43.76  0.85
1   0   -2  43.48  0.94
1   0   -2  43.95  0.89
1   0   -2  44.26  0.88
1   0   -1  -0.11  0.11
-1  0   1   0.01   0.02
1   0   -1  0.01   0.02
1   0   -1  0.03   0.03
1   0   -1  0.01   0.02
-1  0   1   0.11   0.12
-1  0   1   -0.02  0.02
1   0   -1  -0.02  0.02
1   0   -1  -0.03  0.1
1   0   -1  -0.01  0.1
-1  0   1   0.02   0.03
-1  0   1   0.02   0.11
-1  0   1   0.08   0.03
1   0   -1  0.1    0.07
1   0   -1  0      0.02
-1  0   1   0.01   0.03
-1  0   1   0      0.02
1   0   -1  0.16   0.13
-1  0   1   -0.09  0.07
-1  0   1   -0.01  0.02
-1  0   1   -0.04  0.1
1   0   -1  0.01   0.02
-1  0   -1  -0.01  0.02
1   0   1   0.03   0.11
-1  0   -1  -0.01  0.12
-1  0   -1  0.01   0.02
1   0   1   0.02   0.03
1   0   1   -0.03  0.02
1   0   1   0.13   0.12
-1  0   -1  -0.08  0.1
-1  0   -1  0.02   0.02
-1  0   -1  0.01   0.03
-1  0   -1  0.01   0.02
-1  0   -1  0      0.03
-1  0   -1  0.2    0.13
1   0   1   -0.11  0.09
1   0   1   0      0.02
-1  0   -1  0      0.02
-1  0   -1  -0.05  0.13
1   0   1   0.06   0.1
1   0   1   -0.02  0.02
1   0   1   0.02   0.02
1   0   1   0.01   0.02
1   0   2   68.24  2.3
1   0   2   69.51  2.29
-1  0   -2  68.53  2.25
1   0   2   68.53  1.26
1   0   2   67.7   1.29
-1  0   -2  65.86  2.13
1   0   2   66.68  2.22
-1  0   -2  68.33  2.31
1   0   2   67.94  1.32
-1  0   -2  69.07  1.3
1   0   2   68.31  1.22
-1  0   -2  68.47  1.29
1   0   2   69.57  1.3
1   0   2   68     1.3
1   0   2   68.25  2.16
-1  0   -2  68.41  2.1
-1  0   -2  66.88  1.25
-1  0   -2  68.52  1.23
-1  0   -2  68.41  1.25
-1  0   -2  73.76  2.3
1   0   3   -0.01  0.28
-1  0   -3  -0.02  0.04
-1  0   -3  0.26   0.31
1   0   3   0.03   0.05
-1  0   -3  -0.46  0.32
-1  0   -3  0      0.05
-1  0   -3  -0.23  0.31
1   0   3   -0.03  0.03
-1  0   -3  0.07   0.05
1   0   3   0.15   0.3
-1  0   -3  -0.46  0.3
1   0   3   0.03   0.05
-1  0   -3  0.03   0.06
-1  0   -3  0.02   0.03
1   0   3   0.09   0.26
-1  0   -3  -0.01  0.33
-1  0   -3  0      0.05
1   0   3   0.35   0.34
-1  0   -3  -0.02  0.04
-1  0   -3  -0.02  0.03
1   0   3   0.01   0.04
-1  0   -4  -0.01  0.06
1   0   4   0.49   0.45
-1  0   -4  -0.01  0.02
1   0   4   0.01   0.03
-1  0   -4  -0.03  0.02
-1  0   -4  0.05   0.07
-1  0   -4  0.01   0.05
-1  0   -4  -0.53  0.5
-1  0   -4  0.75   0.52
-1  0   -4  -0.46  0.39
-1  0   -4  0.05   0.06
1   0   4   -0.14  0.4
1   0   4   0.01   0.02
-1  0   -4  0.14   0.43
1   0   4   -0.57  0.48
1   0   4   -0.01  0.03
1   0   4   0.05   0.07
1   0   4   0.02   0.06
1   0   4   -0.28  0.37
-1  0   -5  0.02   0.03
1   0   5   0.02   0.03
-1  0   -5  -0.01  0.03
-1  0   -5  0.05   0.07
-1  0   -5  0.01   0.07
1   0   5   0.06   0.05
1   0   5   -0.03  0.02
-1  0   -5  0.01   0.06
-1  0   -5  -0.02  0.02
1   0   5   0.03   0.03
1   0   5   0      0.07
1   0   5   0.05   0.07
-1  0   -5  0.03   0.05
1   0   5   0.01   0.02
1   0   6   10.62  0.52
1   0   6   11.16  0.42
-1  0   -6  10.62  0.3
1   0   6   10.69  0.26
-1  0   -6  11.21  0.47
-1  0   -6  10.79  0.29
1   0   6   10.53  0.3
1   0   6   10.45  0.51
-1  0   -6  10.44  0.28
1   0   6   10.65  0.29
-1  0   -6  10.44  0.44
-1  0   -6  11.4   0.54
1   0   6   10.78  0.25
1   0   6   10.27  0.29
-1  0   -6  10.47  0.52
1   0   7   0      0.04
1   0   7   0      0.04
1   0   7   0.04   0.06
-1  0   -7  0.09   0.08
-1  0   -7  0.13   0.1
1   0   7   -0.02  0.03
-1  0   -7  0.03   0.07
1   0   7   -0.01  0.02
-1  0   -7  -0.03  0.02
-1  0   -7  0.06   0.09
1   0   7   -0.02  0.03
-1  0   -7  -0.01  0.04
-1  0   -7  0      0.07
-1  0   -7  0.01   0.04
1   0   7   -0.13  0.07
1   0   8   4.29   0.38
-1  0   -8  4.26   0.21
-1  0   -8  4.89   0.36
-1  0   -8  5.54   0.69
-1  0   -8  4.32   0.39
1   0   8   4.29   0.39
1   0   8   4.4    0.16
-1  0   -8  4.51   0.33
1   0   8   4.33   0.2
-1  0   -8  4.06   0.19
1   0   8   4.04   0.19
1   0   8   4.23   0.21
1   0   8   4.36   0.17
-1  0   -8  4.16   0.15
-1  0   -8  4.16   0.19
1   0   8   4.19   0.29
-1  0   -9  0.01   0.11
1   0   9   0.03   0.08
1   0   9   -0.03  0.04
-1  0   -9  0.08   0.06
-1  0   -9  -0.04  0.1
1   0   9   0.01   0.03
1   0   9   -0.01  0.05
-1  0   -9  -0.03  0.04
-1  0   -9  0.01   0.05
-1  0   -9  -0.02  0.03
1   0   9   0.07   0.07
1   0   9   0.03   0.05
-1  0   -9  0.03   0.06
-1  0   -9  0.12   0.1
1   0   9   -0.06  0.09
-1  0   -9  0.13   0.11
1   0   9   0.15   0.13
1   0   10  5.6    0.37
-1  0   -10 5.5    0.45
-1  0   -10 5.22   0.51
1   0   10  5.34   0.26
-1  0   -10 5.71   0.26
-1  0   -10 5.46   0.5
1   0   10  6.42   0.54
1   0   10  5.61   0.2
1   0   10  5.85   0.25
1   0   10  5.78   0.5
-1  0   -10 5.9    0.25
1   0   10  5.82   0.22
-1  0   -10 5.49   0.39
-1  0   -10 5.54   0.26
-1  0   -10 5.88   0.28
-1  0   -11 -0.22  0.09
-1  0   -11 -0.18  0.15
1   0   11  -0.15  0.15
-1  0   -11 0.01   0.07
-1  0   -11 0      0.05
1   0   11  -0.05  0.09
1   0   11  0.04   0.06
-1  0   -11 0.05   0.06
-1  0   -11 0.05   0.13
1   0   11  0.01   0.04
1   0   11  0.17   0.2
-1  0   -11 0.16   0.16
1   0   11  -0.02  0.07
-1  0   -11 0.04   0.09
1   0   11  -0.14  0.05
-1  0   -12 2.68   0.22
-1  0   -12 1.97   0.41
-1  0   -12 2.7    0.21
1   0   12  1.9    0.56
-1  0   -12 1.96   0.35
1   0   12  2.62   0.18
1   0   12  2.89   0.23
1   0   12  2.09   0.48
-1  0   -12 3.01   0.23
-1  0   -12 2.28   0.18
-1  0   -12 2.43   0.32
-1  0   -12 2.31   0.44
1   0   12  2.69   0.31
1   0   12  2.61   0.15
1   0   13  -0.12  0.07
-1  0   -13 -0.04  0.06
1   0   13  -0.11  0.05
-1  0   -13 0.01   0.1
-1  0   -13 -0.01  0.08
1   0   13  -0.23  0.14
1   0   13  0.04   0.08
-1  0   -13 -0.13  0.07
1   0   14  0.73   0.17
1   0   14  0.53   0.12
-1  0   -14 0.49   0.16
-1  0   -14 0.44   0.14
1   0   15  0.01   0.2
-1  0   -15 -0.05  0.1
-1  0   -15 0.05   0.11
1   0   15  -0.08  0.09
1   1   -15 0.83   0.16
-1  1   15  0.82   0.25
-1  1   15  0.64   0.13
-1  -1  15  0.43   0.15
1   -1  -15 0.64   0.16
1   -1  -15 0.54   0.16
-1  -1  15  0.74   0.15
1   1   -14 0.13   0.1
1   1   -14 -0.08  0.1
-1  1   14  0.07   0.1
-1  1   14  -0.05  0.1
-1  -1  14  0.05   0.07
1   -1  -14 -0.02  0.09
-1  -1  14  0.02   0.09
-1  -1  14  0.25   0.13
1   -1  -14 0.21   0.13
1   -1  -14 0.11   0.09
1   -1  -14 0.13   0.1
-1  1   13  0.91   0.23
1   1   -13 0.71   0.15
-1  1   13  0.65   0.2
1   1   -13 0.76   0.16
-1  1   13  0.59   0.12
1   -1  -13 0.57   0.2
1   -1  -13 0.71   0.28
1   -1  -13 0.53   0.11
1   -1  -13 0.4    0.12
1   -1  -13 0.59   0.14
-1  -1  13  0.71   0.15
-1  -1  13  0.6    0.12
-1  -1  13  0.61   0.1
1   -1  -13 0.06   0.24
1   -1  -13 0.4    0.13
-1  1   12  5.15   0.41
1   1   -12 5.66   0.6
1   1   -12 4.8    0.46
-1  1   12  4.87   0.28
1   1   -12 4.12   0.37
1   1   -12 4.82   0.23
-1  1   12  5.28   0.24
-1  1   12  4.03   0.59
1   1   -12 4.61   0.28
-1  1   12  4.84   0.2
1   1   -12 5.04   0.29
1   -1  -12 4.95   0.28
1   -1  -12 5.08   0.28
-1  -1  12  5      0.29
1   -1  -12 4.18   0.5
-1  -1  12  3.85   0.5
1   -1  -12 4.85   0.29
-1  -1  12  4.58   0.44
1   -1  -12 5.08   0.48
1   -1  -12 4.92   0.25
-1  -1  12  5      0.24
1   -1  -12 4.97   0.45
-1  -1  12  4.67   0.54
-1  -1  12  4.94   0.21
-1  1   11  1.6    0.18
-1  1   11  1.76   0.15
-1  1   11  0.76   0.29
1   1   -11 1.39   0.34
-1  1   11  1.61   0.25
1   1   -11 1.66   0.13
1   1   -11 1.42   0.15
1   1   -11 1.42   0.18
1   1   -11 1.71   0.18
1   1   -11 1.52   0.3
-1  1   11  1.42   0.32
-1  1   11  1.67   0.12
-1  -1  11  1.78   0.16
-1  -1  11  1.56   0.18
1   -1  -11 1.95   0.17
-1  -1  11  1.6    0.12
-1  -1  11  1      0.22
-1  -1  11  1.27   0.14
-1  -1  11  1.66   0.36
1   -1  -11 1.5    0.35
1   -1  -11 1.7    0.18
1   -1  -11 1.78   0.17
1   -1  -11 1.31   0.28
1   -1  -11 1.47   0.15
-1  -1  11  1.33   0.33
1   -1  -11 1.2    0.26
-1  1   10  0.39   0.19
1   1   -10 0.21   0.15
-1  1   10  0.22   0.12
1   1   -10 0.19   0.08
1   1   -10 0.25   0.11
-1  1   10  0.05   0.24
-1  1   10  0.37   0.08
1   1   -10 0.25   0.07
-1  1   10  0.3    0.08
-1  1   10  0.24   0.06
1   1   -10 0.38   0.15
1   1   -10 0.28   0.08
-1  1   10  0.11   0.08
1   1   -10 0.38   0.18
-1  -1  10  0.26   0.17
-1  -1  10  0.24   0.07
1   -1  -10 0.27   0.13
1   -1  -10 0.18   0.14
-1  -1  10  0.05   0.1
1   -1  -10 0.22   0.08
1   -1  -10 0.23   0.08
1   -1  -10 0.31   0.09
1   -1  -10 0.3    0.15
-1  -1  10  0.3    0.07
-1  -1  10  0.07   0.14
-1  -1  10  0.23   0.1
1   -1  -10 0.01   0.12
1   -1  -10 0.19   0.08
-1  -1  10  0.17   0.07
-1  1   9   3.83   0.17
-1  1   9   3.82   0.38
1   1   -9  3.56   0.34
1   1   -9  3.72   0.17
1   1   -9  3.52   0.19
1   1   -9  3.66   0.38
-1  1   9   3.66   0.29
1   1   -9  3.74   0.29
-1  1   9   3.46   0.19
1   1   -9  3.83   0.21
1   1   -9  3.64   0.2
-1  1   9   3.54   0.14
-1  1   9   3.4    0.38
1   1   -9  3.7    0.14
-1  1   9   3.56   0.18
1   1   -9  3.77   0.4
1   -1  -9  3.58   0.19
-1  -1  9   3.62   0.19
1   -1  -9  3.7    0.19
1   -1  -9  3.53   0.19
-1  -1  9   3.53   0.39
-1  -1  9   3.33   0.29
1   -1  -9  3.54   0.2
-1  -1  9   3.86   0.17
-1  -1  9   3.53   0.16
-1  -1  9   3.66   0.2
1   -1  -9  3.3    0.34
1   -1  -9  3.58   0.39
1   -1  -9  3.47   0.32
-1  -1  9   2.8    0.35
1   -1  -9  3.59   0.38
-1  1   8   4.28   0.17
1   1   -8  4.65   0.19
1   1   -8  4.33   0.34
-1  1   8   4.22   0.19
-1  1   8   4.38   0.15
1   1   -8  4.2    0.19
-1  1   8   4.25   0.38
1   1   -8  4.35   0.2
-1  1   8   4.21   0.18
1   1   -8  4.56   0.4
1   1   -8  4.27   0.18
-1  1   8   4.58   0.29
1   1   -8  4.48   0.2
1   1   -8  4.5    0.4
-1  1   8   4.18   0.38
1   -1  -8  4.45   0.2
1   -1  -8  4.27   0.38
1   -1  -8  4.62   0.21
1   -1  -8  4.24   0.33
-1  -1  8   4.64   0.39
1   -1  -8  4.12   0.2
-1  -1  8   4.57   0.31
-1  -1  8   4.29   0.17
1   -1  -8  4.4    0.2
1   -1  -8  3.97   0.37
-1  -1  8   4.1    0.17
-1  -1  8   4.48   0.21
-1  -1  8   3.91   0.19
1   -1  -8  3.98   0.34
-1  -1  8   4.45   0.2
-1  -1  8   4.22   0.4
1   1   -7  0.05   0.04
1   1   -7  0.04   0.05
1   1   -7  -0.07  0.07
1   1   -7  0.04   0.03
-1  1   7   0.21   0.09
-1  1   7   0.02   0.07
1   1   -7  0.02   0.08
-1  1   7   0.03   0.04
1   1   -7  0      0.06
-1  1   7   0.05   0.04
-1  1   7   0.04   0.03
-1  1   7   0.06   0.04
1   1   -7  0.12   0.11
1   1   -7  0.03   0.04
-1  1   7   0.09   0.09
1   1   -7  0.05   0.04
-1  -1  7   0.05   0.04
1   -1  -7  0      0.08
-1  -1  7   0.04   0.05
1   -1  -7  0.05   0.08
1   -1  -7  0.08   0.04
1   -1  -7  0.02   0.04
-1  -1  7   0.07   0.09
1   -1  -7  -0.06  0.07
-1  -1  7   0.08   0.04
-1  -1  7   0.03   0.05
1   -1  -7  0.09   0.05
-1  -1  7   -0.01  0.06
1   -1  -7  0.06   0.05
-1  -1  7   0.03   0.03
-1  -1  7   -0.04  0.07
1   -1  -7  0.01   0.07
1   1   -6  1.01   0.08
-1  1   6   1.22   0.09
-1  1   6   1.25   0.13
-1  1   6   1.4    0.22
1   1   -6  1.06   0.09
-1  1   6   1.21   0.08
1   1   -6  1.07   0.08
-1  1   6   1      0.19
1   1   -6  1.33   0.2
-1  1   6   1.24   0.07
1   1   -6  1.54   0.23
1   1   -6  1.05   0.14
1   1   -6  1.08   0.2
1   -1  -6  1.32   0.17
-1  -1  6   1.17   0.09
1   -1  -6  1.41   0.23
-1  -1  6   1.18   0.08
-1  -1  6   1.22   0.2
1   -1  -6  1.31   0.1
1   -1  -6  1.3    0.17
-1  -1  6   1.1    0.07
1   -1  -6  1.04   0.08
-1  -1  6   1.18   0.15
1   -1  -6  1.18   0.09
-1  -1  6   1.12   0.09
-1  -1  6   1.11   0.09
1   -1  -6  1.25   0.21
-1  -1  6   1.11   0.2
-1  1   5   8.65   0.32
1   1   -5  8.39   0.24
-1  1   5   8.66   0.2
1   1   -5  8.39   0.33
-1  1   5   8.36   0.4
1   1   -5  8.94   0.25
-1  1   5   8.88   0.24
1   1   -5  8.84   0.37
1   1   -5  8.69   0.42
-1  1   5   8.8    0.21
1   1   -5  9.03   0.23
-1  1   5   8.23   0.4
-1  -1  5   8.34   0.24
-1  -1  5   8.7    0.21
-1  -1  5   8.76   0.42
1   -1  -5  8.9    0.42
-1  -1  5   8.52   0.24
-1  -1  5   8.19   0.41
1   -1  -5  8.65   0.24
-1  -1  5   8.8    0.22
-1  -1  5   9.18   0.36
1   -1  -5  8.23   0.38
1   -1  -5  8.47   0.22
-1  -1  5   8.28   0.23
1   -1  -5  9.22   0.43
1   -1  -5  8.77   0.38
1   -1  -5  8.72   0.23
1   1   -4  33.47  2.15
1   1   -4  32.02  0.84
1   1   -4  32.04  2.04
1   1   -4  30.97  0.66
-1  1   4   31.88  0.84
1   1   -4  33.25  0.74
-1  1   4   31.78  0.84
1   1   -4  31.9   2.02
-1  1   4   32.38  0.77
1   1   -4  32.28  0.61
-1  1   4   32.24  2.01
1   1   -4  33.06  0.86
1   1   -4  33.66  0.79
-1  1   4   32.06  2.14
-1  1   4   32.03  0.58
-1  1   4   28.75  1.96
1   1   -4  33.4   1.96
1   1   -4  35.38  2.1
1   1   -4  34.01  1.63
1   -1  -4  32.04  0.85
-1  -1  4   34.19  0.78
1   -1  -4  32.31  0.61
-1  -1  4   32.17  0.59
-1  -1  4   32.42  0.84
-1  -1  4   32.23  2.11
1   -1  -4  32.35  0.6
-1  -1  4   32.04  0.62
1   -1  -4  31.15  1.95
-1  -1  4   35.48  2.16
-1  -1  4   33.28  0.6
1   -1  -4  31.88  1.99
-1  -1  4   32.9   2.05
1   -1  -4  32.98  2.08
1   -1  -4  32.41  1.91
-1  -1  4   32.15  1.05
1   -1  -4  33.03  0.81
1   -1  -4  32.59  0.62
1   -1  -4  33.08  0.86
1   -1  -4  32.25  0.84
-1  -1  4   32.12  0.61
1   -1  -4  29.68  1.92
1   -1  -4  31.88  0.79
1   1   -3  33.93  1.46
-1  1   3   34.53  0.69
-1  1   3   32     1.79
1   1   -3  35.25  1.92
-1  1   3   34.89  1.78
1   1   -3  33.93  0.81
1   1   -3  33.42  1.83
-1  1   3   34.11  0.79
1   1   -3  31.12  1.7
1   1   -3  32.94  1.76
-1  1   3   34.28  1.8
1   1   -3  33.35  0.82
1   1   -3  33.84  0.7
1   1   -3  33.64  0.81
1   1   -3  35.37  2.09
1   1   -3  34.15  0.75
-1  1   3   34.44  0.8
-1  -1  3   32.72  1.78
-1  -1  3   34.66  1.83
1   -1  -3  33.41  0.71
1   -1  -3  33.54  0.79
1   -1  -3  34.82  0.81
-1  -1  3   33.16  0.81
1   -1  -3  35.29  1.81
1   -1  -3  32.79  1.8
1   -1  -3  34.99  1.76
-1  -1  3   35.08  1.88
1   -1  -3  34.14  1.7
-1  -1  3   34.01  0.8
-1  -1  3   34.5   0.75
-1  -1  3   33.09  0.73
1   -1  -3  32.99  0.8
1   -1  -3  36.68  1.73
-1  -1  3   33.86  0.8
1   -1  -3  33.26  0.8
1   -1  -3  33.54  0.78
1   -1  -3  33.93  0.76
-1  1   2   138.54 3.41
-1  1   2   131.04 2.33
-1  1   2   133.31 2.23
-1  1   2   133.36 2.32
-1  1   2   131.92 3.44
1   1   -2  133.02 2.28
1   1   -2  131.2  2.29
-1  1   2   131.16 2.31
1   1   -2  131.46 2.33
1   1   -2  135.51 3.6
1   1   -2  132.75 2.33
1   1   -2  132.31 2.32
-1  1   2   132.94 3.39
1   1   -2  134.15 3.5
1   1   -2  132.24 3.09
1   1   -2  134.66 3.41
1   1   -2  130.53 3.34
1   1   -2  131.76 2.23
-1  1   2   132.25 2.31
-1  1   2   130.51 2.32
1   1   -2  131.62 2.33
-1  1   2   132.5  2.29
1   1   -2  136.19 3.36
1   -1  -2  132.21 2.32
-1  -1  2   122.39 3.8
-1  -1  2   131.31 3.67
1   -1  -2  131.5  2.32
-1  -1  2   133.23 3.1
-1  -1  2   131.42 2.33
-1  -1  2   132.11 2.32
1   -1  -2  130.8  2.31
-1  -1  2   131.73 2.25
1   -1  -2  131.11 3.43
-1  -1  2   129.31 2.32
1   -1  -2  132.58 3.35
1   -1  -2  131.04 2.31
1   -1  -2  131.75 3.27
1   -1  -2  128.44 2.26
-1  -1  2   133.93 2.28
1   -1  -2  130.67 2.28
-1  -1  2   130.23 3.51
1   -1  -2  132.47 3.3
-1  -1  2   133.47 3.43
-1  -1  2   130.39 2.32
-1  -1  2   131.44 2.28
1   -1  -2  130.84 2.32
1   -1  -2  128.96 3.4
-1  1   1   0.81   0.07
-1  1   1   0.53   0.19
1   1   -1  0.88   0.04
1   1   -1  0.74   0.22
1   1   -1  1.02   0.23
-1  1   1   0.58   0.19
1   1   -1  0.95   0.05
-1  1   1   0.59   0.19
1   1   -1  0.69   0.22
-1  1   1   0.77   0.07
1   1   -1  0.91   0.07
-1  1   1   0.76   0.06
1   1   -1  0.71   0.22
-1  1   1   0.86   0.13
1   1   -1  0.87   0.06
-1  1   1   1.16   0.24
1   1   -1  0.85   0.07
1   1   -1  0.89   0.07
-1  1   1   0.89   0.06
-1  1   1   0.89   0.07
1   1   -1  0.94   0.12
-1  1   1   0.85   0.07
1   1   -1  0.81   0.07
1   1   -1  0.78   0.06
-1  -1  1   0.83   0.06
-1  -1  1   0.74   0.21
-1  -1  1   0.83   0.07
-1  -1  1   0.79   0.21
1   -1  -1  0.91   0.06
1   -1  -1  0.78   0.12
1   -1  -1  0.92   0.27
1   -1  -1  0.86   0.21
-1  -1  1   0.84   0.07
1   -1  -1  0.72   0.19
-1  -1  1   0.83   0.07
-1  -1  1   0.87   0.23
1   -1  -1  0.82   0.07
-1  -1  1   0.86   0.07
-1  -1  1   0.77   0.23
1   -1  -1  0.68   0.21
-1  -1  1   0.91   0.07
1   -1  -1  0.8    0.06
1   -1  -1  0.85   0.06
-1  -1  1   0.89   0.05
1   -1  -1  0.93   0.07
-1  -1  1   0.86   0.21
1   -1  -1  0.91   0.08
1   1   0   12.67  0.24
-1  1   0   13.05  0.46
1   1   0   12.12  0.24
-1  1   0   11.95  0.55
-1  1   0   12.21  0.25
-1  1   0   12.8   0.44
1   1   0   12.22  0.25
1   1   0   13.26  0.47
-1  1   0   12.48  0.24
1   1   0   12.14  0.5
1   1   0   12.67  0.45
-1  1   0   12.14  0.55
-1  1   0   12.53  0.4
-1  1   0   12.5   0.24
1   1   0   11.79  0.54
-1  1   0   12.2   0.26
1   -1  0   12.55  0.24
-1  -1  0   12.63  0.24
-1  -1  0   12.37  0.25
-1  -1  0   12.45  0.49
-1  -1  0   12.35  0.45
1   -1  0   12.56  0.45
-1  -1  0   12.58  0.44
1   -1  0   12.58  0.43
1   -1  0   12.57  0.4
-1  -1  0   12.36  0.24
-1  -1  0   12.36  0.41
-1  -1  0   11.87  0.55
1   -1  0   12.54  0.24
1   -1  0   12.58  0.24
1   -1  0   12.46  0.26
1   -1  0   12.4   0.43
1   -1  0   12.29  0.25
1   -1  0   12.32  0.54
-1  -1  0   12.32  0.24
-1  -1  0   12.44  0.46
-1  1   -1  320.63 6.52
-1  1   -1  327.17 5.95
-1  1   -1  326.27 5.31
1   1   1   319.94 5.3
-1  1   -1  315.02 5.26
1   1   1   323.59 5.3
-1  1   -1  325.87 6.08
-1  1   -1  327.39 5.32
-1  1   -1  328.41 5.73
-1  1   -1  326.45 6.11
-1  1   -1  325.37 5.32
1   1   1   327.25 6.03
1   1   1   322.43 6.06
-1  -1  -1  317.88 5.22
-1  -1  -1  323.61 5.31
1   -1  1   323.17 6
-1  -1  -1  319.41 5.3
1   -1  1   324.79 6.1
-1  -1  -1  324.36 6.01
-1  -1  -1  327.26 5.96
1   -1  1   323.82 5.76
1   -1  1   326.05 6.04
-1  -1  -1  325.09 6.08
-1  -1  -1  324.31 5.88
1   -1  1   325.73 6.09
1   -1  1   323.03 5.31
-1  -1  -1  320.71 5.3
1   -1  1   315.99 5.27
1   1   2   99.45  1.81
1   1   2   101.62 2.82
1   1   2   100.44 1.81
-1  1   -2  101.38 1.83
-1  1   -2  103.27 2.93
1   1   2   100.92 2.89
1   1   2   102.4  1.7
-1  1   -2  100.98 2.89
-1  1   -2  104.67 3.11
-1  1   -2  98.76  1.72
-1  1   -2  99.9   1.83
1   1   2   98.46  1.81
-1  1   -2  100.07 1.76
-1  1   -2  100.01 1.81
1   1   2   100.53 1.81
1   1   2   101.51 1.8
-1  1   -2  100.37 1.82
-1  1   -2  99.95  1.79
-1  1   -2  101.88 2.8
1   1   2   100.41 2.89
-1  1   -2  103.72 2.46
1   1   2   100.06 2.76
-1  1   -2  100.41 1.73
1   -1  2   103.98 2.82
1   -1  2   103.1  2.96
-1  -1  -2  100.64 1.81
-1  -1  -2  102.6  2.85
1   -1  2   99.17  1.75
-1  -1  -2  99.61  1.81
-1  -1  -2  98.62  2.93
1   -1  2   98.66  1.82
1   -1  2   101.69 2.56
1   -1  2   100.27 1.82
1   -1  2   101.18 2.94
-1  -1  -2  98.7   1.8
-1  -1  -2  100.48 1.79
-1  -1  -2  97.4   1.81
-1  -1  -2  101.31 2.84
-1  -1  -2  101.48 2.72
-1  -1  -2  99.97  1.82
1   -1  2   98.16  1.78
-1  -1  -2  97.81  1.71
1   -1  2   101.35 1.82
1   -1  2   100.96 1.83
1   -1  2   100.99 3.32
-1  1   -3  17.45  1.06
1   1   3   17.29  1.26
1   1   3   17.5   0.51
1   1   3   18     0.52
-1  1   -3  17.87  0.53
1   1   3   17.99  1.24
-1  1   -3  17.69  0.44
-1  1   -3  16.34  1.22
-1  1   -3  18.51  1.36
-1  1   -3  18.35  1.37
1   1   3   18.02  0.42
1   1   3   16.44  1.28
-1  1   -3  18.21  0.44
-1  1   -3  17.88  0.58
-1  1   -3  16.98  1.28
-1  1   -3  18.32  0.47
1   1   3   15.99  1.25
-1  1   -3  17.21  0.52
1   -1  3   18.45  1.27
-1  -1  -3  18.12  0.51
-1  -1  -3  18.26  0.53
-1  -1  -3  17.83  0.51
-1  -1  -3  18.4   0.52
1   -1  3   18.14  0.47
1   -1  3   18.2   0.52
1   -1  3   17.57  1.31
-1  -1  -3  18.36  1.34
-1  -1  -3  17.98  0.43
1   -1  3   17.71  1.31
1   -1  3   17.79  1.34
1   -1  3   17.31  0.52
-1  -1  -3  17.3   1.25
-1  -1  -3  19.43  1.29
-1  -1  -3  18.23  0.49
1   -1  3   17.09  0.52
-1  -1  -3  19.48  1.35
-1  -1  -3  18.5   0.51
1   1   4   38.11  2.27
-1  1   -4  38.72  0.84
1   1   4   38.9   0.96
-1  1   -4  38.45  0.7
1   1   4   35.31  2.14
1   1   4   37.34  0.67
-1  1   -4  40.73  2.19
-1  1   -4  37.78  0.76
-1  1   -4  39.08  2.31
-1  1   -4  37.88  0.96
1   1   4   38.64  0.8
1   1   4   38.28  2.09
-1  1   -4  39.28  1.9
1   1   4   38.5   1.04
1   1   4   38.39  0.72
-1  1   -4  40.61  2.32
-1  1   -4  40.38  0.89
1   1   4   39.15  2.24
-1  1   -4  39.29  2.22
-1  1   -4  38.24  0.97
-1  -1  -4  39.48  0.97
1   -1  4   38.75  0.69
-1  -1  -4  37.87  0.95
-1  -1  -4  40.02  2.21
1   -1  4   39.01  2.11
1   -1  4   38.98  0.97
1   -1  4   37.69  0.87
-1  -1  -4  38.62  2.12
-1  -1  -4  36.98  2.17
1   -1  4   35.03  2.21
-1  -1  -4  38.1   0.92
1   -1  4   39.46  2.24
1   -1  4   39.51  0.98
-1  -1  -4  38.72  0.96
-1  -1  -4  38.27  0.9
-1  -1  -4  38.1   0.7
-1  -1  -4  37.66  0.72
-1  -1  -4  40.4   2.26
-1  -1  -4  38.22  0.71
1   -1  4   38.24  0.71
1   -1  4   40.33  2.27
1   -1  4   38.03  0.72
-1  1   -5  3.06   0.12
-1  1   -5  3.1    0.11
1   1   5   3      0.13
1   1   5   3.33   0.19
1   1   5   3.12   0.25
-1  1   -5  3.56   0.27
-1  1   -5  3.2    0.14
-1  1   -5  3.3    0.23
1   1   5   3.12   0.25
1   1   5   3.03   0.13
1   1   5   3.25   0.11
-1  1   -5  3.19   0.2
-1  -1  -5  3.03   0.13
-1  -1  -5  3.28   0.13
-1  -1  -5  3.61   0.27
1   -1  5   3.52   0.27
1   -1  5   3.12   0.11
1   -1  5   3.63   0.27
-1  -1  -5  3.28   0.23
-1  -1  -5  3.11   0.23
1   -1  5   3.21   0.12
-1  -1  -5  3.26   0.14
1   -1  5   3.1    0.13
1   -1  5   3.27   0.13
-1  -1  -5  3.24   0.26
1   -1  5   3.48   0.22
1   -1  5   3.07   0.13
-1  1   -6  2.8    0.14
-1  1   -6  2.82   0.11
-1  1   -6  2.72   0.21
-1  1   -6  2.97   0.28
-1  1   -6  2.84   0.13
1   1   6   3.06   0.2
1   1   6   3.02   0.14
-1  1   -6  2.93   0.13
1   1   6   2.94   0.1
-1  1   -6  3.23   0.29
1   1   6   2.85   0.27
1   1   6   3.51   0.29
-1  1   -6  2.8    0.23
1   1   6   2.86   0.14
1   1   6   2.8    0.11
1   -1  6   2.74   0.26
-1  -1  -6  2.97   0.27
1   -1  6   2.85   0.12
1   -1  6   2.87   0.27
1   -1  6   2.8    0.14
1   -1  6   2.91   0.14
-1  -1  -6  2.78   0.13
-1  -1  -6  2.89   0.24
1   -1  6   2.9    0.22
-1  -1  -6  3.05   0.28
-1  -1  -6  2.8    0.24
1   -1  6   2.84   0.14
-1  -1  -6  2.88   0.14
1   -1  6   2.8    0.12
-1  -1  -6  2.99   0.13
1   1   7   12.07  0.6
-1  1   -7  12.96  0.63
-1  1   -7  12.52  0.35
-1  1   -7  11.47  0.29
1   1   7   12.42  0.6
1   1   7   12.28  0.33
-1  1   -7  12.89  0.55
-1  1   -7  12.27  0.61
1   1   7   12.15  0.35
1   1   7   11.47  0.33
-1  1   -7  11.84  0.33
1   1   7   11.75  0.3
-1  1   -7  11.74  0.33
1   1   7   12.41  0.28
-1  1   -7  12.2   0.49
1   1   7   12.95  0.46
1   -1  7   12.12  0.35
1   -1  7   12.21  0.34
-1  -1  -7  12.75  0.55
1   -1  7   12.31  0.71
1   -1  7   12.06  0.3
-1  -1  -7  13.2   0.57
1   -1  7   11.34  0.58
-1  -1  -7  12.43  0.34
-1  -1  -7  11.62  0.34
-1  -1  -7  12.27  0.61
1   -1  7   11.57  0.59
1   -1  7   12.36  0.31
-1  -1  -7  12.5   0.33
-1  -1  -7  13.03  0.62
1   1   8   2.23   0.21
-1  1   -8  2.18   0.13
1   1   8   2.39   0.14
-1  1   -8  2.38   0.15
-1  1   -8  2.54   0.27
-1  1   -8  2.26   0.11
1   1   8   2.51   0.37
-1  1   -8  2.61   0.24
-1  1   -8  3.03   0.43
-1  1   -8  2.38   0.16
1   1   8   2.55   0.16
1   1   8   2.33   0.31
-1  1   -8  2.39   0.14
1   1   8   2.44   0.12
1   1   8   2.29   0.16
-1  1   -8  2.78   0.32
1   1   8   2.33   0.11
-1  -1  -8  2.53   0.31
-1  -1  -8  2.3    0.16
-1  -1  -8  2.53   0.15
1   -1  8   2.19   0.14
-1  -1  -8  2.07   0.14
-1  -1  -8  2.12   0.1
1   -1  8   2.33   0.23
-1  -1  -8  2.72   0.32
1   -1  8   2.18   0.12
1   -1  8   2.31   0.16
-1  -1  -8  2.01   0.26
1   -1  8   2.77   0.32
1   -1  8   2.46   0.16
1   -1  8   2.06   0.38
1   -1  8   2.45   0.16
-1  -1  -8  2.02   0.25
-1  1   -9  0.7    0.11
-1  1   -9  1.24   0.28
-1  1   -9  0.78   0.11
1   1   9   0.87   0.17
1   1   9   0.8    0.09
-1  1   -9  0.88   0.23
1   1   9   0.61   0.07
1   1   9   0.59   0.22
-1  1   -9  0.67   0.08
1   1   9   0.95   0.25
-1  1   -9  0.69   0.11
-1  1   -9  0.57   0.15
1   1   9   0.6    0.09
-1  1   -9  1.12   0.23
1   1   9   0.59   0.1
-1  -1  -9  0.72   0.23
1   -1  9   0.91   0.26
-1  -1  -9  0.52   0.19
-1  -1  -9  0.69   0.11
1   -1  9   0.69   0.09
-1  -1  -9  0.79   0.2
1   -1  9   0.74   0.1
-1  -1  -9  0.81   0.2
1   -1  9   0.64   0.11
1   -1  9   0.65   0.11
1   -1  9   0.76   0.08
-1  -1  -9  0.66   0.07
1   -1  9   0.51   0.2
1   -1  9   0.67   0.16
-1  -1  -9  0.67   0.1
-1  -1  -9  0.86   0.11
1   1   10  1.6    0.13
-1  1   -10 1.3    0.13
1   1   10  1.35   0.15
-1  1   -10 1.53   0.31
-1  1   -10 1.51   0.1
-1  1   -10 1.58   0.15
-1  1   -10 1.62   0.3
1   1   10  1.4    0.09
1   1   10  1.49   0.31
1   1   10  1.61   0.13
-1  1   -10 1.73   0.23
-1  1   -10 1.53   0.13
-1  1   -10 0.99   0.27
1   1   10  1.4    0.23
1   -1  10  1.32   0.16
-1  -1  -10 2.08   0.37
1   -1  10  1.5    0.13
1   -1  10  1.55   0.38
-1  -1  -10 1.41   0.14
-1  -1  -10 1.5    0.16
-1  -1  -10 1.63   0.27
1   -1  10  1.39   0.31
-1  -1  -10 1.48   0.14
-1  -1  -10 1.28   0.27
1   -1  10  1.46   0.16
1   -1  10  1.77   0.35
1   -1  10  1.35   0.11
1   -1  10  1.36   0.13
-1  -1  -10 1.35   0.14
-1  -1  -10 1.13   0.3
1   1   11  0.69   0.27
-1  1   -11 0.53   0.19
1   1   11  0.35   0.14
-1  1   -11 0.35   0.08
1   1   11  0.39   0.09
-1  1   -11 0.49   0.11
-1  1   -11 0.3    0.1
-1  1   -11 0.4    0.22
1   1   11  0.44   0.11
-1  1   -11 0.48   0.16
-1  1   -11 0.39   0.11
-1  1   -11 0.39   0.22
1   1   11  0.4    0.07
1   1   11  0.53   0.25
-1  -1  -11 0.42   0.21
-1  -1  -11 0.45   0.12
-1  -1  -11 0.47   0.19
-1  -1  -11 0.32   0.1
1   -1  11  0.13   0.21
-1  -1  -11 0.36   0.19
1   -1  11  0.35   0.15
1   -1  11  0.31   0.09
-1  -1  -11 0.34   0.1
1   -1  11  0.32   0.1
-1  -1  -11 0.41   0.09
1   -1  11  0.26   0.2
1   -1  11  0.32   0.08
1   -1  11  0.5    0.1
-1  1   -12 0.14   0.07
-1  1   -12 0.13   0.22
1   1   12  0.08   0.08
-1  1   -12 -0.16  0.16
-1  1   -12 0.13   0.15
-1  1   -12 0.1    0.1
1   1   12  0.28   0.15
1   1   12  0.1    0.08
1   1   12  0.1    0.09
-1  1   -12 0.25   0.11
-1  1   -12 0.3    0.16
1   1   12  0.24   0.19
-1  -1  -12 0.58   0.26
-1  -1  -12 0.46   0.2
1   -1  12  0.41   0.24
1   -1  12  0.03   0.21
1   -1  12  0.19   0.07
1   -1  12  0.21   0.09
1   -1  12  0.3    0.11
-1  -1  -12 0.16   0.15
-1  -1  -12 0.1    0.08
-1  -1  -12 0.11   0.1
-1  -1  -12 0.14   0.08
-1  -1  -12 0.13   0.19
-1  -1  -12 0.03   0.09
1   -1  12  0.13   0.15
-1  1   -13 0.08   0.1
1   1   13  0.13   0.19
-1  1   -13 0.03   0.1
1   1   13  0.07   0.08
-1  -1  -13 0.16   0.1
-1  -1  -13 0.04   0.08
-1  -1  -13 0.11   0.1
1   -1  13  -0.12  0.07
-1  -1  -13 0.01   0.07
1   -1  13  -0.08  0.05
-1  -1  -13 0.07   0.18
1   -1  13  -0.04  0.09
1   1   14  0.04   0.09
-1  1   -14 0.05   0.1
-1  1   -14 0.02   0.11
1   1   14  -0.15  0.09
-1  -1  -14 -0.01  0.08
-1  -1  -14 0.08   0.11
-1  -1  -14 0.02   0.08
-1  -1  -14 -0.1   0.1
1   -1  14  0.11   0.09
1   -1  14  -0.07  0.09
1   1   15  2.55   0.44
1   1   15  1.68   0.2
-1  1   -15 2.29   0.24
-1  1   -15 2.08   0.25
-1  -1  -15 2.46   0.26
1   -1  15  1.91   0.21
1   -1  15  2.09   0.26
-1  -1  -15 2.24   0.25
1   2   -15 -0.01  0.09
-1  2   15  0.19   0.15
-1  2   15  0.03   0.09
1   -2  -15 -0.03  0.09
-1  -2  15  0.04   0.12
1   -2  -15 0.04   0.12
1   -2  -15 -0.03  0.09
-1  -2  15  0.04   0.07
-1  -2  15  -0.03  0.09
-1  2   14  2.33   0.24
-1  2   14  2.34   0.2
1   2   -14 2.27   0.25
1   -2  -14 2.63   0.25
-1  -2  14  2.62   0.25
-1  -2  14  2.51   0.21
1   -2  -14 2.67   0.25
1   -2  -14 2.44   0.21
-1  -2  14  2.45   0.17
1   -2  -14 2.47   0.25
1   2   -13 1.43   0.19
1   2   -13 1.96   0.22
-1  2   13  1.78   0.21
-1  2   13  1.6    0.28
-1  2   13  1.67   0.18
-1  -2  13  1.83   0.18
-1  -2  13  1.62   0.39
1   -2  -13 1.76   0.22
1   -2  -13 1.77   0.19
1   -2  -13 1.95   0.21
-1  -2  13  1.56   0.21
-1  -2  13  1.89   0.24
1   2   -12 15.53  0.51
-1  2   12  14.24  0.9
1   2   -12 12.5   0.62
-1  2   12  13.88  0.48
1   2   -12 14.62  0.67
1   2   -12 13.46  0.78
1   2   -12 13.75  0.91
1   2   -12 13.9   0.92
-1  2   12  13.73  0.64
-1  2   12  14.5   0.43
-1  -2  12  13.32  0.86
1   -2  -12 13.87  0.79
-1  -2  12  13.96  0.49
-1  -2  12  13.56  0.46
-1  -2  12  14.62  0.48
1   -2  -12 13.94  0.47
1   -2  -12 12.97  0.85
1   -2  -12 13.12  0.79
1   -2  -12 14.94  0.48
1   -2  -12 13.9   0.49
-1  -2  12  14.05  0.4
-1  -2  12  13.85  0.73
-1  -2  12  13.55  0.88
1   -2  -12 14.63  0.48
1   2   -11 5.2    0.45
1   2   -11 5.49   0.55
1   2   -11 5.58   0.28
-1  2   11  5.09   0.38
-1  2   11  5.23   0.19
-1  2   11  4.52   0.48
1   2   -11 4.94   0.36
-1  2   11  5.05   0.26
1   2   -11 5.17   0.27
1   2   -11 4.89   0.21
-1  2   11  5.38   0.23
1   -2  -11 5.29   0.27
-1  -2  11  5.47   0.53
1   -2  -11 5.33   0.28
-1  -2  11  5.34   0.22
1   -2  -11 5.5    0.26
-1  -2  11  5.43   0.28
1   -2  -11 4.68   0.45
1   -2  -11 5.38   0.5
1   -2  -11 5.62   0.46
-1  -2  11  4.92   0.52
-1  -2  11  5.25   0.41
-1  -2  11  5.56   0.24
1   -2  -11 5.33   0.27
-1  2   10  4.31   0.33
1   2   -10 5.16   0.35
1   2   -10 5.28   0.42
1   2   -10 4.39   0.25
1   2   -10 4.36   0.45
-1  2   10  4.24   0.44
1   2   -10 4.78   0.47
1   2   -10 4.5    0.24
-1  2   10  5.12   0.21
1   2   -10 4.98   0.24
-1  2   10  4.82   0.24
-1  2   10  4.47   0.45
-1  2   10  5.01   0.17
1   2   -10 4.77   0.19
1   -2  -10 4.66   0.24
-1  -2  10  4.72   0.23
-1  -2  10  3.82   0.43
-1  -2  10  4.89   0.2
1   -2  -10 5.34   0.42
-1  -2  10  4.92   0.25
1   -2  -10 4.1    0.78
-1  -2  10  4.92   0.21
-1  -2  10  4.24   0.45
1   -2  -10 4.86   0.47
1   -2  -10 5.24   0.26
1   -2  -10 4.5    0.23
-1  -2  10  4.76   0.37
1   -2  -10 4.92   0.43
1   -2  -10 5.02   0.25
-1  2   9   24.18  0.59
1   2   -9  23.15  0.75
1   2   -9  23.46  0.59
-1  2   9   24.45  0.53
-1  2   9   24.51  0.76
-1  2   9   24.8   1.02
-1  2   9   23.17  0.5
1   2   -9  24.34  1.02
1   2   -9  23.27  0.51
1   2   -9  26.21  0.93
-1  2   9   25.24  1.01
1   2   -9  24.22  0.59
1   2   -9  24.28  0.58
1   2   -9  24.09  0.53
1   -2  -9  23.12  0.99
-1  -2  9   24.22  0.6
1   -2  -9  23.59  1.1
-1  -2  9   24.36  0.6
1   -2  -9  24.11  0.59
1   -2  -9  24.02  0.91
-1  -2  9   23.88  0.59
-1  -2  9   24.69  0.54
-1  -2  9   25.45  0.86
1   -2  -9  24.49  0.61
-1  -2  9   23.93  1.01
1   -2  -9  24.33  0.6
-1  -2  9   23.08  0.99
-1  -2  9   24.94  0.54
1   -2  -9  23.7   0.58
1   2   -8  25.56  0.58
1   2   -8  25.53  0.6
1   2   -8  25.85  0.98
-1  2   8   24.92  0.57
-1  2   8   26.04  0.51
1   2   -8  26.12  0.76
-1  2   8   26.07  0.54
-1  2   8   26.16  0.97
1   2   -8  26.74  0.89
-1  2   8   27.8   0.77
1   2   -8  25.95  0.54
1   2   -8  26.44  0.59
-1  2   8   26.05  0.59
1   2   -8  25.48  0.54
1   2   -8  27.8   1.02
-1  2   8   25.7   0.97
1   -2  -8  25.3   0.97
-1  -2  8   25.8   0.61
-1  -2  8   27.62  1.01
1   -2  -8  25.33  0.61
1   -2  -8  26.14  0.6
-1  -2  8   25.62  0.83
1   -2  -8  26.29  0.59
-1  -2  8   26.98  0.56
1   -2  -8  26.07  0.97
-1  -2  8   26     0.61
-1  -2  8   26.23  0.55
1   -2  -8  26     0.91
-1  -2  8   25.76  0.6
1   -2  -8  25.97  0.91
1   -2  -8  25.31  0.6
-1  -2  8   25.63  0.97
1   2   -7  4.36   0.31
1   2   -7  4.09   0.18
1   2   -7  3.73   0.17
1   2   -7  3.64   0.33
-1  2   7   4.19   0.34
-1  2   7   4.03   0.15
-1  2   7   3.73   0.17
1   2   -7  4.09   0.15
-1  2   7   3.84   0.33
1   2   -7  3.84   0.25
1   2   -7  3.88   0.39
-1  2   7   3.96   0.13
1   2   -7  3.97   0.17
-1  2   7   4.06   0.25
1   2   -7  3.79   0.14
1   -2  -7  4.05   0.32
1   -2  -7  3.93   0.17
-1  -2  7   3.74   0.18
-1  -2  7   3.65   0.33
1   -2  -7  3.91   0.18
-1  -2  7   3.85   0.33
-1  -2  7   3.99   0.17
-1  -2  7   3.85   0.15
1   -2  -7  4.1    0.35
1   -2  -7  3.76   0.18
-1  -2  7   3.79   0.18
-1  -2  7   3.57   0.27
-1  -2  7   3.94   0.15
1   -2  -7  3.84   0.33
1   -2  -7  3.94   0.31
-1  2   6   2.63   0.26
1   2   -6  2.31   0.25
1   2   -6  2.53   0.22
-1  2   6   2.56   0.25
-1  2   6   2.51   0.13
-1  2   6   2.39   0.1
1   2   -6  2.37   0.11
1   2   -6  2.58   0.18
1   2   -6  2.42   0.1
1   2   -6  2.51   0.13
-1  2   6   2.84   0.19
1   2   -6  2.3    0.12
-1  2   6   2.42   0.09
1   2   -6  2.73   0.26
1   -2  -6  2.9    0.26
1   -2  -6  2.47   0.23
-1  -2  6   2.39   0.24
-1  -2  6   2.32   0.13
-1  -2  6   2.4    0.25
-1  -2  6   2.48   0.11
1   -2  -6  2.54   0.13
-1  -2  6   2.29   0.12
1   -2  -6  2.32   0.13
-1  -2  6   2.35   0.12
-1  -2  6   2.54   0.21
1   -2  -6  2.48   0.12
1   -2  -6  2.84   0.26
-1  -2  6   2.47   0.12
1   -2  -6  2.8    0.24
1   2   -5  0.3    0.1
-1  2   5   0.15   0.06
-1  2   5   0.18   0.09
1   2   -5  0.27   0.05
1   2   -5  0.21   0.05
-1  2   5   0.27   0.05
1   2   -5  0.35   0.08
1   2   -5  0.27   0.09
-1  2   5   0.3    0.1
1   2   -5  0.28   0.04
1   2   -5  0.18   0.1
-1  2   5   0.29   0.04
-1  -2  5   0.35   0.11
1   -2  -5  0.22   0.1
1   -2  -5  0.34   0.11
1   -2  -5  0.17   0.09
1   -2  -5  0.3    0.05
-1  -2  5   0.41   0.1
1   -2  -5  0.5    0.13
1   -2  -5  0.13   0.09
-1  -2  5   0.19   0.04
-1  -2  5   0.25   0.04
-1  -2  5   0.31   0.05
-1  -2  5   0.25   0.1
1   -2  -5  0.22   0.05
-1  -2  5   0.31   0.05
-1  -2  5   0.25   0.04
1   -2  -5  0.26   0.05
-1  2   4   3.21   0.85
1   2   -4  3      0.77
1   2   -4  4.28   0.19
-1  2   4   4.5    0.22
1   2   -4  4.24   0.19
1   2   -4  3.91   0.85
1   2   -4  4.48   0.27
1   2   -4  4.51   0.24
-1  2   4   4.25   0.12
-1  2   4   4.81   0.94
1   2   -4  5.06   0.72
1   2   -4  5.03   0.86
1   2   -4  4.51   0.15
-1  2   4   4.26   0.25
1   2   -4  3.29   0.85
-1  2   4   4.52   0.26
1   2   -4  4.05   0.88
1   -2  -4  4.52   0.91
-1  -2  4   4.2    0.26
-1  -2  4   4.54   0.14
1   -2  -4  4.51   0.25
1   -2  -4  4.12   0.25
1   -2  -4  4.6    0.81
-1  -2  4   3.36   0.78
1   -2  -4  4.28   0.14
1   -2  -4  4.95   0.88
1   -2  -4  4.09   0.85
1   -2  -4  4.35   0.13
-1  -2  4   6.75   1.11
-1  -2  4   4.33   0.15
-1  -2  4   4.34   0.26
1   -2  -4  4.96   0.9
-1  -2  4   4.2    0.27
1   -2  -4  4.4    0.27
1   -2  -4  4.32   0.26
-1  -2  4   5.08   1.08
1   -2  -4  4.21   0.16
-1  -2  4   4.55   0.13
-1  -2  4   4.66   0.24
1   -2  -4  4.64   0.27
-1  -2  4   4.35   0.14
-1  -2  4   4.5    0.14
1   2   -3  0      0.03
1   2   -3  0.6    0.44
-1  2   3   -0.09  0.32
1   2   -3  -0.07  0.35
1   2   -3  -0.28  0.31
1   2   -3  0.11   0.32
1   2   -3  -0.02  0.03
-1  2   3   0.02   0.04
1   2   -3  -0.07  0.04
1   2   -3  -0.47  0.3
-1  2   3   -0.17  0.45
-1  2   3   0      0.34
1   2   -3  0.01   0.05
-1  2   3   0      0.04
-1  2   3   0.01   0.05
1   2   -3  0.02   0.05
1   2   -3  -0.25  0.22
1   -2  -3  -0.06  0.33
-1  -2  3   0.15   0.33
-1  -2  3   0.01   0.05
-1  -2  3   0.09   0.33
1   -2  -3  0.07   0.05
1   -2  -3  0.2    0.39
1   -2  -3  0.03   0.05
-1  -2  3   -0.9   0.41
1   -2  -3  0.1    0.06
1   -2  -3  -0.03  0.04
-1  -2  3   0.04   0.05
-1  -2  3   0.06   0.04
1   -2  -3  0.25   0.17
1   -2  -3  0.18   0.32
1   -2  -3  0.28   0.32
1   -2  -3  -0.01  0.05
1   -2  -3  0.03   0.03
-1  -2  3   0.02   0.05
1   -2  -3  0.12   0.32
-1  -2  3   0      0.05
-1  -2  3   0      0.32
-1  -2  3   0.06   0.05
-1  2   2   125.99 2.29
1   2   -2  124.57 2.24
-1  2   2   131.26 3.33
1   2   -2  127.02 3.36
1   2   -2  127.99 2.12
1   2   -2  127.24 2.08
-1  2   2   126.29 2.23
1   2   -2  128.04 3.42
1   2   -2  127.08 3.29
-1  2   2   126.78 2.23
1   2   -2  126.48 2.2
-1  2   2   125.28 2.15
1   2   -2  127.27 3.42
-1  2   2   125.1  3.3
-1  2   2   124.76 2.22
1   2   -2  129.77 3.44
-1  2   2   124.84 2.22
1   2   -2  126.59 2.25
1   2   -2  126.73 2.24
1   2   -2  127.08 2.4
1   2   -2  128.4  3.33
1   2   -2  125.64 2.25
-1  -2  2   123.46 2.23
-1  -2  2   126.17 2.25
-1  -2  2   123.27 2.2
1   -2  -2  125.02 2.27
1   -2  -2  126.76 3.13
1   -2  -2  125.87 2.22
1   -2  -2  127.17 2.22
1   -2  -2  124    3.19
-1  -2  2   123.89 2.24
-1  -2  2   124.74 2.13
1   -2  -2  124.18 2.22
1   -2  -2  126.24 3.2
1   -2  -2  125.45 2.21
-1  -2  2   124.87 3.35
-1  -2  2   125.94 2.24
-1  -2  2   128.7  3.41
1   -2  -2  128.09 2.61
1   -2  -2  126.43 2.22
-1  -2  2   128.51 2.24
1   -2  -2  128.68 3.26
-1  -2  2   129.9  3.45
1   -2  -2  130.1  3.82
-1  -2  2   128.97 3.47
-1  2   1   5.77   0.44
-1  2   1   6.46   0.25
1   2   -1  6.78   0.52
1   2   -1  6.58   0.2
1   2   -1  6.86   0.22
1   2   -1  4.48   0.58
-1  2   1   6.74   0.47
1   2   -1  6.23   0.19
-1  2   1   7.46   0.47
1   2   -1  5.6    0.48
-1  2   1   5.94   0.46
-1  2   1   6.73   0.19
-1  2   1   6.51   0.48
-1  2   1   6.38   0.18
-1  2   1   6.52   0.17
-1  2   1   6.64   0.2
1   2   -1  6.9    0.64
1   2   -1  6.47   0.2
-1  2   1   6.95   0.46
1   2   -1  6.86   0.17
1   -2  -1  6.84   0.81
-1  -2  1   6.74   0.16
-1  -2  1   6.47   0.5
1   -2  -1  6.03   0.46
1   -2  -1  5.92   0.65
-1  -2  1   7.01   0.51
-1  -2  1   6.43   0.49
-1  -2  1   6.63   0.2
1   -2  -1  6.69   0.18
1   -2  -1  6.46   0.19
1   -2  -1  6.69   0.18
-1  -2  1   6.3    0.62
1   -2  -1  6.37   0.23
-1  -2  1   6.34   0.2
1   -2  -1  6.78   0.19
-1  -2  1   6.52   0.2
-1  -2  1   5.39   0.55
1   -2  -1  6.4    0.2
-1  -2  1   6.58   0.19
1   -2  -1  6.59   0.42
-1  -2  1   6.53   0.21
1   -2  -1  6.6    0.43
-1  2   0   5.47   0.29
1   2   0   4.69   0.48
1   2   0   4.25   0.28
1   2   0   5.06   0.12
-1  2   0   5.02   0.26
-1  2   0   4.74   0.15
1   2   0   4.67   0.29
1   2   0   4.87   0.14
-1  2   0   5      0.12
-1  2   0   4.91   0.49
-1  2   0   4.89   0.12
-1  2   0   4.63   0.44
-1  2   0   4.98   0.28
1   2   0   5.04   0.26
-1  2   0   4.79   0.17
-1  2   0   5.02   0.11
1   2   0   4.91   0.12
1   -2  0   5.19   0.5
-1  -2  0   5.17   0.29
1   -2  0   5.05   0.12
-1  -2  0   5.06   0.12
-1  -2  0   4.92   0.12
-1  -2  0   4.96   0.28
1   -2  0   4.98   0.45
-1  -2  0   5      0.12
1   -2  0   5.02   0.12
-1  -2  0   5.02   0.27
1   -2  0   5      0.16
1   -2  0   4.74   0.29
-1  -2  0   5      0.14
1   -2  0   4.65   0.25
1   -2  0   4.83   0.15
-1  -2  0   4.98   0.51
1   -2  0   4.86   0.12
1   -2  0   5.12   0.13
-1  -2  0   5.36   0.31
1   -2  0   4.94   0.27
1   -2  0   4.88   0.27
-1  2   -1  28.72  0.56
-1  2   -1  28.78  0.53
-1  2   -1  28.39  0.54
-1  2   -1  28.17  1.09
-1  2   -1  29.15  1.09
1   2   1   28.88  0.56
-1  2   -1  28.54  0.57
1   2   1   29.25  0.57
-1  2   -1  28.73  1.09
1   2   1   28.52  0.99
1   2   1   27.75  0.97
1   2   1   28.67  0.56
-1  2   -1  28.62  1
-1  2   -1  29.66  1.32
1   2   1   29     1.01
-1  2   -1  29.51  1.12
-1  2   -1  28.76  0.58
1   2   1   29.7   1.01
1   -2  1   28.72  0.57
1   -2  1   27.67  1.24
-1  -2  -1  28.84  0.56
-1  -2  -1  28.39  0.55
1   -2  1   29     1.06
1   -2  1   28.73  0.54
1   -2  1   28.38  0.6
-1  -2  -1  27.93  1.01
1   -2  1   28.72  0.91
-1  -2  -1  28.48  1.04
-1  -2  -1  28.45  0.56
1   -2  1   28.23  1.03
1   -2  1   29.55  1.08
-1  -2  -1  28.74  0.93
-1  -2  -1  29.61  1.11
-1  -2  -1  28.72  0.6
-1  -2  -1  29.08  0.55
1   -2  1   28.88  0.57
1   -2  1   29.08  0.53
1   -2  1   25.17  1.24
-1  -2  -1  29.01  0.94
1   -2  1   28.9   0.57
-1  2   -2  51.13  1.99
1   2   2   51.18  0.86
1   2   2   49.34  0.98
-1  2   -2  51.2   0.94
1   2   2   49.18  0.99
-1  2   -2  49.48  1.92
-1  2   -2  48.22  0.99
-1  2   -2  49.63  1.4
-1  2   -2  51.6   2
-1  2   -2  49.88  1
-1  2   -2  51.03  0.9
-1  2   -2  50.66  1.93
1   2   2   49.04  1.86
1   2   2   50.47  1.83
1   2   2   49.29  0.99
-1  2   -2  48.92  0.87
-1  2   -2  49.73  1.01
1   2   2   48.52  1
-1  2   -2  49.96  1
1   2   2   50.82  1.87
-1  2   -2  52.83  1.83
1   -2  2   47.46  1.88
-1  -2  -2  49.67  1.7
-1  -2  -2  50.31  1.85
1   -2  2   50.97  1.48
-1  -2  -2  49.14  0.99
1   -2  2   51.67  1.91
-1  -2  -2  50.11  0.98
-1  -2  -2  49.32  0.98
1   -2  2   50.74  1.85
1   -2  2   50.96  1.01
-1  -2  -2  52.59  1.9
-1  -2  -2  49.92  1
1   -2  2   50.17  1.01
-1  -2  -2  50.17  0.99
1   -2  2   50.4   0.91
-1  -2  -2  49.74  1.05
-1  -2  -2  49.53  0.87
1   -2  2   49.28  0.98
1   -2  2   49.6   1
1   -2  2   50.07  1.95
1   -2  2   49.78  1.01
1   -2  2   50.14  1.01
-1  2   -3  66.17  2.72
1   2   3   66.42  2.51
1   2   3   67.71  1.36
-1  2   -3  68.36  2.57
-1  2   -3  67.1   1.38
-1  2   -3  68.98  2.04
-1  2   -3  70.03  2.54
-1  2   -3  68.58  1.29
1   2   3   67.66  1.36
-1  2   -3  67.94  1.38
-1  2   -3  67.58  2.67
1   2   3   67.64  1.19
1   2   3   66.19  2.65
-1  2   -3  67.47  1.23
-1  2   -3  68.1   1.2
1   -2  3   69.23  2.21
-1  -2  -3  70.16  2.45
-1  -2  -3  65.84  1.24
-1  -2  -3  65.29  2.55
1   -2  3   66.92  1.37
-1  -2  -3  66.54  1.35
1   -2  3   67.95  1.39
-1  -2  -3  65.39  1.34
1   -2  3   69.3   2.66
1   -2  3   67.59  1.26
1   -2  3   67.94  1.38
1   -2  3   71.16  2.77
1   -2  3   66.22  2.65
-1  -2  -3  65.11  1.43
-1  -2  -3  66.34  1.36
-1  -2  -3  66.56  2.59
1   -2  3   67.27  1.38
-1  -2  -3  67.12  2.64
1   -2  3   65.93  2.57
-1  2   -4  -0.5   0.48
-1  2   -4  -0.69  0.44
-1  2   -4  0.11   0.06
-1  2   -4  0.1    0.35
1   2   4   0.02   0.02
-1  2   -4  0.02   0.03
-1  2   -4  0.3    0.41
1   2   4   0.03   0.04
-1  2   -4  0.06   0.04
1   2   4   0.07   0.07
-1  2   -4  -0.29  0.5
1   2   4   0.07   0.06
1   2   4   0.01   0.03
1   2   4   -0.69  0.42
1   2   4   0.07   0.44
-1  2   -4  0.06   0.03
1   2   4   -0.15  0.4
-1  2   -4  0.02   0.06
-1  -2  -4  0.02   0.06
1   -2  4   0.06   0.03
-1  -2  -4  0.05   0.55
1   -2  4   0.01   0.03
-1  -2  -4  0.05   0.05
-1  -2  -4  0      0.06
1   -2  4   0.01   0.05
-1  -2  -4  0.16   0.47
-1  -2  -4  -0.22  0.38
-1  -2  -4  0.02   0.03
1   -2  4   0.03   0.06
1   -2  4   -0.14  0.45
1   -2  4   0      0.03
1   -2  4   -0.05  0.4
1   -2  4   0.01   0.05
-1  -2  -4  0.04   0.04
1   -2  4   0.05   0.03
-1  -2  -4  0.5    0.48
1   -2  4   0.31   0.51
-1  -2  -4  -0.02  0.05
-1  -2  -4  0.05   0.04
-1  -2  -4  0.01   0.03
1   -2  4   -0.01  0.06
1   -2  4   0.3    0.57
-1  -2  -4  0.08   0.07
1   2   5   13.31  0.33
-1  2   -5  13.09  0.3
1   2   5   13.35  0.53
-1  2   -5  13.25  0.31
1   2   5   13.37  0.32
1   2   5   13.38  0.28
-1  2   -5  13.13  0.54
1   2   5   13.59  0.39
1   2   5   13.54  0.53
-1  2   -5  13.31  0.55
-1  2   -5  13.15  0.33
-1  2   -5  13.18  0.4
-1  2   -5  13.85  0.48
1   -2  5   13.21  0.31
1   -2  5   13.81  0.48
-1  -2  -5  13.38  0.33
-1  -2  -5  13.67  0.51
1   -2  5   13.37  0.33
-1  -2  -5  13.91  0.53
-1  -2  -5  12.99  0.31
1   -2  5   12.76  0.53
-1  -2  -5  12.86  0.52
1   -2  5   12.97  0.32
-1  -2  -5  12.78  0.52
-1  -2  -5  13.48  0.54
1   -2  5   13.06  0.54
1   -2  5   13.36  0.3
1   -2  5   13.2   0.32
-1  -2  -5  13.23  0.32
1   2   6   0.28   0.04
-1  2   -6  0.24   0.1
-1  2   -6  0.42   0.09
1   2   6   0.12   0.09
1   2   6   0.43   0.14
1   2   6   0.3    0.05
-1  2   -6  0.37   0.05
-1  2   -6  0.32   0.09
-1  2   -6  0.22   0.11
1   2   6   0.25   0.05
-1  2   -6  0.27   0.06
-1  2   -6  0.41   0.07
1   2   6   0.26   0.06
-1  2   -6  0.24   0.11
-1  2   -6  0.31   0.05
1   2   6   0.21   0.07
-1  -2  -6  0.21   0.1
1   -2  6   0.27   0.05
-1  -2  -6  0.21   0.05
-1  -2  -6  0.25   0.11
-1  -2  -6  0.27   0.06
1   -2  6   0.23   0.06
1   -2  6   0.33   0.11
1   -2  6   0.36   0.06
-1  -2  -6  0.2    0.05
1   -2  6   0.23   0.05
1   -2  6   0.34   0.14
1   -2  6   0.26   0.11
-1  -2  -6  0.35   0.12
-1  -2  -6  0.5    0.14
1   -2  6   0.27   0.05
-1  2   -7  7.02   0.33
1   2   7   6.93   0.45
1   2   7   7.16   0.2
-1  2   -7  6.89   0.25
-1  2   -7  6.69   0.21
1   2   7   7.42   0.32
-1  2   -7  6.45   0.51
1   2   7   6.58   0.44
-1  2   -7  6.77   0.45
-1  2   -7  7.14   0.24
1   2   7   7.14   0.24
-1  2   -7  6.73   0.23
1   2   7   6.86   0.25
-1  2   -7  7.21   0.4
1   -2  7   7.03   0.24
-1  -2  -7  6.96   0.24
-1  -2  -7  7.53   0.47
-1  -2  -7  7.24   0.43
1   -2  7   7.65   0.48
-1  -2  -7  7.71   0.43
-1  -2  -7  7.14   0.24
-1  -2  -7  7.16   0.25
1   -2  7   6.78   0.24
1   -2  7   7.05   0.22
1   -2  7   7.06   0.25
1   -2  7   6.73   0.45
-1  -2  -7  7.15   0.45
1   -2  7   6.84   0.21
1   -2  7   7.07   0.38
-1  2   -8  5.66   0.46
-1  2   -8  5.56   0.22
-1  2   -8  5.38   0.19
1   2   8   5.79   0.45
1   2   8   5.48   0.16
1   2   8   5.8    0.19
-1  2   -8  5.79   0.22
-1  2   -8  5.47   0.38
1   2   8   5.62   0.23
-1  2   -8  5.15   0.43
-1  2   -8  5.47   0.19
1   2   8   5.52   0.43
1   2   8   5.67   0.21
-1  2   -8  5.76   0.32
-1  2   -8  5.61   0.24
1   2   8   5.39   0.3
1   -2  8   5.65   0.44
1   -2  8   5.87   0.37
-1  -2  -8  5.47   0.43
-1  -2  -8  6.01   0.41
1   -2  8   5.68   0.2
1   -2  8   5.82   0.23
1   -2  8   5.94   0.46
-1  -2  -8  6.04   0.23
1   -2  8   5.52   0.23
-1  -2  -8  5.6    0.24
-1  -2  -8  5.84   0.4
1   -2  8   6.03   0.24
1   -2  8   6.13   0.21
-1  -2  -8  5.83   0.45
-1  -2  -8  5.97   0.23
-1  2   -9  2.38   0.16
1   2   9   2.49   0.11
-1  2   -9  2.29   0.13
-1  2   -9  1.95   0.26
1   2   9   2.6    0.32
1   2   9   2.35   0.16
1   2   9   2.57   0.22
-1  2   -9  2.53   0.39
1   2   9   2.32   0.36
-1  2   -9  2.35   0.15
-1  2   -9  2.4    0.17
-1  2   -9  2.39   0.27
-1  2   -9  2.32   0.13
1   2   9   2.55   0.14
1   -2  9   2.37   0.16
-1  -2  -9  2.23   0.34
-1  -2  -9  2.11   0.16
1   -2  9   2.37   0.14
1   -2  9   2.38   0.26
-1  -2  -9  2.54   0.16
1   -2  9   2.52   0.17
1   -2  9   2.45   0.17
-1  -2  -9  2.46   0.18
1   -2  9   2.11   0.13
1   -2  9   2.43   0.39
-1  -2  -9  1.94   0.35
1   -2  9   2.45   0.38
-1  -2  -9  2.83   0.52
-1  2   -10 2.91   0.15
1   2   10  3.07   0.16
-1  2   -10 3.16   0.47
-1  2   -10 3.01   0.2
1   2   10  2.75   0.25
1   2   10  3.47   0.41
-1  2   -10 2.79   0.27
-1  2   -10 3.15   0.21
1   2   10  2.84   0.37
-1  2   -10 3.02   0.34
-1  2   -10 3.27   0.22
-1  2   -10 3.5    0.42
1   2   10  2.94   0.13
-1  2   -10 2.95   0.15
1   2   10  3.3    0.2
1   -2  10  3.76   0.33
1   -2  10  2.62   0.21
-1  -2  -10 3.19   0.2
1   -2  10  2.91   0.16
1   -2  10  2.92   0.2
-1  -2  -10 3      0.46
-1  -2  -10 3.34   0.22
-1  -2  -10 3.01   0.2
1   -2  10  2.99   0.16
1   -2  10  2.97   0.45
1   -2  10  2.71   0.18
-1  -2  -10 2.86   0.57
-1  -2  -10 3.21   0.4
-1  -2  -10 2.81   0.19
-1  -2  -10 3.02   0.34
1   -2  10  2.63   0.42
1   2   11  -0.03  0.05
1   2   11  -0.09  0.05
1   2   11  0.14   0.16
1   2   11  0.04   0.08
-1  2   -11 0.04   0.2
-1  2   -11 0.06   0.08
-1  2   -11 -0.1   0.15
-1  2   -11 0.02   0.07
-1  2   -11 0.04   0.05
-1  2   -11 -0.12  0.1
1   -2  11  -0.07  0.06
1   -2  11  -0.07  0.14
-1  -2  -11 0.03   0.1
-1  -2  -11 0.14   0.09
-1  -2  -11 0.06   0.12
-1  -2  -11 0.03   0.06
1   -2  11  -0.04  0.08
-1  -2  -11 0.1    0.08
-1  -2  -11 0.03   0.13
1   -2  11  -0.03  0.05
1   -2  11  0.06   0.08
-1  -2  -11 -0.01  0.06
1   -2  11  0.12   0.07
1   -2  11  -0.15  0.1
-1  -2  -11 -0.17  0.13
1   -2  11  -0.19  0.11
1   2   12  0.01   0.06
1   2   12  0.41   0.19
-1  2   -12 0.33   0.22
-1  2   -12 0.17   0.1
-1  2   -12 0.17   0.28
1   2   12  -0.04  0.14
-1  2   -12 0.13   0.17
1   2   12  0.04   0.09
1   -2  12  0.02   0.06
-1  -2  -12 0.24   0.19
-1  -2  -12 -0.06  0.13
-1  -2  -12 0.09   0.08
1   -2  12  0.18   0.2
1   -2  12  0.28   0.19
1   -2  12  0.28   0.09
1   -2  12  0.07   0.08
-1  -2  -12 -0.03  0.1
-1  -2  -12 0.22   0.17
1   -2  12  0.13   0.1
-1  -2  -12 -0.2   0.14
-1  -2  -12 0      0.08
-1  -2  -12 0.17   0.09
-1  2   -13 3.25   0.25
1   2   13  3.34   0.25
-1  2   -13 3.2    0.26
1   2   13  3.29   0.21
-1  -2  -13 3.38   0.26
1   -2  13  3.2    0.55
1   -2  13  3.2    0.26
-1  -2  -13 2.89   0.27
1   -2  13  3.37   0.19
-1  -2  -13 3.29   0.27
-1  -2  -13 3.33   0.25
1   -2  13  3.38   0.22
-1  2   -14 1.71   0.22
1   2   14  1.74   0.19
-1  2   -14 1.57   0.22
1   2   14  1.73   0.22
1   -2  14  1.97   0.23
1   -2  14  1.46   0.14
1   -2  14  1.98   0.2
-1  -2  -14 1.35   0.17
-1  -2  -14 1.28   0.2
-1  -2  -14 1.58   0.21
-1  -2  -14 1.61   0.22
1   2   15  0.67   0.13
-1  2   -15 0.73   0.16
1   2   15  1.11   0.25
1   -2  15  0.99   0.2
-1  -2  -15 0.7    0.17
1   -2  15  0.77   0.16
-1  -2  -15 1.08   0.2
1   3   -15 0.05   0.1
-1  -3  15  0.02   0.09
-1  -3  15  -0.03  0.09
1   -3  -15 -0.06  0.11
1   -3  -15 -0.05  0.1
1   -3  -15 -0.03  0.13
1   -3  -15 0.04   0.1
-1  -3  15  -0.14  0.11
1   3   -14 0.47   0.14
-1  3   14  0.62   0.16
-1  3   14  0.46   0.12
1   -3  -14 0.62   0.14
-1  -3  14  0.76   0.17
1   -3  -14 0.73   0.17
-1  -3  14  0.58   0.1
1   -3  -14 0.54   0.15
-1  -3  14  0.68   0.13
1   -3  -14 0.56   0.13
-1  3   13  0.87   0.16
1   3   -13 0.91   0.16
-1  3   13  0.84   0.13
1   -3  -13 0.88   0.16
-1  -3  13  0.85   0.12
-1  -3  13  0.81   0.15
1   -3  -13 0.99   0.17
1   -3  -13 0.86   0.16
-1  -3  13  0.98   0.18
1   -3  -13 0.76   0.14
-1  -3  13  1.01   0.14
1   3   -12 2.99   0.31
-1  3   12  2.67   0.22
1   3   -12 2.57   0.46
1   3   -12 3.32   0.24
-1  3   12  2.61   0.19
-1  3   12  1.92   0.28
-1  3   12  2.69   0.47
1   3   -12 2.94   0.4
-1  -3  12  3.14   0.24
1   -3  -12 2.69   0.22
1   -3  -12 2.74   0.4
-1  -3  12  2.67   0.21
-1  -3  12  2.84   0.24
-1  -3  12  1.82   0.3
-1  -3  12  3.49   0.53
1   -3  -12 2.97   0.24
-1  -3  12  2.8    0.49
-1  -3  12  2.63   0.17
1   -3  -12 2.69   0.21
-1  3   11  4.37   0.31
-1  3   11  4.19   0.47
-1  3   11  3.12   0.3
1   3   -11 3.68   0.24
1   3   -11 3.5    0.45
-1  3   11  3.67   0.2
1   3   -11 3.39   0.3
1   3   -11 3.64   0.4
1   3   -11 3.77   0.23
-1  -3  11  3.71   0.24
-1  -3  11  3.41   0.22
-1  -3  11  3.77   0.2
1   -3  -11 3.25   0.42
-1  -3  11  3.61   0.36
1   -3  -11 3.6    0.23
1   -3  -11 4.38   0.24
1   -3  -11 3.9    0.23
1   -3  -11 3.75   0.4
1   -3  -11 3.73   0.24
-1  -3  11  3.52   0.43
-1  -3  11  2.88   0.44
1   -3  -11 3.54   0.4
-1  -3  11  3.75   0.2
-1  3   10  0.08   0.07
-1  3   10  -0.05  0.03
1   3   -10 -0.24  0.13
-1  3   10  0.21   0.13
1   3   -10 0.04   0.11
1   3   -10 -0.07  0.04
-1  3   10  -0.19  0.08
1   3   -10 0.02   0.07
1   3   -10 -0.01  0.06
1   3   -10 0.04   0.09
-1  3   10  0.03   0.06
1   3   -10 -0.05  0.04
-1  3   10  0.37   0.18
1   -3  -10 0.08   0.13
1   -3  -10 -0.05  0.1
1   -3  -10 0.03   0.06
-1  -3  10  0.02   0.1
1   -3  -10 0.03   0.11
1   -3  -10 0.06   0.12
1   -3  -10 0      0.06
-1  -3  10  0.06   0.06
-1  -3  10  -0.01  0.05
1   -3  -10 0.03   0.06
-1  -3  10  0      0.07
-1  -3  10  -0.05  0.11
1   -3  -10 0.05   0.07
-1  -3  10  0.05   0.06
1   3   -9  2.2    0.12
-1  3   9   2.24   0.14
-1  3   9   2.61   0.34
1   3   -9  2.61   0.4
1   3   -9  2.18   0.15
1   3   -9  2.06   0.37
-1  3   9   1.99   0.1
-1  3   9   2.15   0.36
1   3   -9  1.98   0.16
-1  3   9   2.09   0.15
1   3   -9  1.93   0.11
1   3   -9  2.44   0.3
-1  3   9   1.89   0.21
1   3   -9  2.22   0.17
1   -3  -9  2.15   0.35
1   -3  -9  2.21   0.16
1   -3  -9  2.17   0.36
1   -3  -9  2.21   0.18
-1  -3  9   2.28   0.16
-1  -3  9   2.07   0.14
1   -3  -9  2.02   0.17
-1  -3  9   2.15   0.16
1   -3  -9  2.12   0.16
-1  -3  9   2.53   0.56
-1  -3  9   2.18   0.27
1   -3  -9  2.06   0.33
-1  -3  9   2.44   0.17
-1  -3  9   2.33   0.17
1   -3  -9  2.35   0.36
-1  -3  9   2.71   0.4
-1  3   8   5.52   0.19
1   3   -8  5.02   0.19
1   3   -8  5.11   0.37
-1  3   8   5.5    0.43
1   3   -8  5.31   0.22
-1  3   8   5.32   0.47
1   3   -8  5.72   0.23
1   3   -8  5.15   0.17
-1  3   8   5.3    0.16
-1  3   8   5.28   0.22
-1  3   8   5.86   0.32
1   3   -8  5.52   0.29
1   3   -8  5.62   0.44
1   3   -8  5.54   0.44
1   3   -8  5.68   0.23
1   -3  -8  5.4    0.23
1   -3  -8  4.85   0.38
-1  -3  8   5.78   0.37
1   -3  -8  5.13   0.41
-1  -3  8   5.46   0.23
1   -3  -8  5.24   0.24
-1  -3  8   4.94   0.19
-1  -3  8   5.34   0.2
-1  -3  8   5.74   0.45
-1  -3  8   5.24   0.22
1   -3  -8  5.58   0.22
-1  -3  8   5.24   0.23
1   -3  -8  4.92   0.39
1   -3  -8  5.41   0.22
-1  -3  8   4.94   0.41
1   -3  -8  5.85   0.44
1   3   -7  7.32   0.2
-1  3   7   7.59   0.46
1   3   -7  7.49   0.25
1   3   -7  7.46   0.22
-1  3   7   7.53   0.22
1   3   -7  7.39   0.46
-1  3   7   7.96   0.35
1   3   -7  7.58   0.41
1   3   -7  7.84   0.26
-1  3   7   7.2    0.18
-1  3   7   7.37   0.24
1   3   -7  7.89   0.49
-1  3   7   8.31   0.49
1   3   -7  7.53   0.32
1   -3  -7  7.78   0.46
-1  -3  7   8.07   0.48
-1  -3  7   7.43   0.22
-1  -3  7   7.81   0.24
1   -3  -7  7.48   0.25
-1  -3  7   7.07   0.25
-1  -3  7   7.16   0.46
-1  -3  7   7.14   0.25
1   -3  -7  7.37   0.46
1   -3  -7  7.25   0.45
1   -3  -7  7.62   0.24
-1  -3  7   8.21   0.42
1   -3  -7  7.46   0.43
1   -3  -7  7.11   0.25
-1  3   6   7.82   0.43
1   3   -6  7.2    0.43
1   3   -6  7.61   0.38
1   3   -6  7.7    0.24
1   3   -6  7.49   0.21
-1  3   6   7.29   0.41
1   3   -6  7.52   0.43
-1  3   6   7.7    0.21
-1  3   6   7.53   0.18
1   3   -6  7.79   0.3
1   3   -6  7.97   0.24
-1  3   6   7.45   0.23
-1  3   6   7.71   0.31
-1  -3  6   7.41   0.23
1   -3  -6  7.5    0.42
1   -3  -6  7.51   0.22
-1  -3  6   7.26   0.21
1   -3  -6  7.32   0.48
-1  -3  6   7.16   0.23
1   -3  -6  7.3    0.24
-1  -3  6   7.81   0.44
-1  -3  6   7.44   0.23
1   -3  -6  7.53   0.44
1   -3  -6  7.11   0.49
-1  -3  6   7.46   0.49
1   -3  -6  7.55   0.23
-1  -3  6   7.48   0.23
1   3   -5  0.62   0.06
1   3   -5  0.59   0.08
1   3   -5  0.72   0.15
1   3   -5  0.71   0.14
1   3   -5  0.67   0.08
-1  3   5   0.75   0.11
-1  3   5   0.66   0.14
1   3   -5  0.79   0.17
-1  3   5   0.69   0.14
-1  3   5   0.69   0.06
1   3   -5  0.66   0.08
1   3   -5  0.69   0.1
-1  -3  5   0.77   0.06
1   -3  -5  0.85   0.16
-1  -3  5   0.61   0.06
1   -3  -5  0.6    0.14
1   -3  -5  0.68   0.07
1   -3  -5  0.66   0.06
-1  -3  5   0.68   0.07
-1  -3  5   0.75   0.07
-1  -3  5   0.67   0.15
-1  -3  5   0.77   0.15
1   -3  -5  0.58   0.14
1   -3  -5  0.61   0.07
-1  -3  5   0.78   0.15
1   -3  -5  0.62   0.14
-1  -3  5   0.6    0.14
1   -3  -5  0.8    0.17
-1  -3  5   0.68   0.07
1   3   -4  70.62  1.52
-1  3   4   70.87  3.08
-1  3   4   71.38  1.34
-1  3   4   71.23  1.48
1   3   -4  68.98  1.23
-1  3   4   71.06  1.49
1   3   -4  70.5   1.27
1   3   -4  74.47  3.25
1   3   -4  71.88  1.43
1   3   -4  71.06  1.28
1   3   -4  70.95  2.02
1   3   -4  70.08  1.5
1   3   -4  70.83  1.24
-1  3   4   70.66  1.2
1   3   -4  74.14  3
1   3   -4  67.25  3.66
1   3   -4  69.05  2.97
-1  -3  4   71.17  1.21
1   -3  -4  71.86  1.5
-1  -3  4   71.98  1.52
-1  -3  4   75.84  3.21
1   -3  -4  69.99  1.48
-1  -3  4   68.69  1.23
1   -3  -4  70.9   2.93
1   -3  -4  70.3   1.54
-1  -3  4   70.76  1.47
-1  -3  4   70.09  3.25
1   -3  -4  69.5   1.23
-1  -3  4   69.86  1.53
1   -3  -4  67.27  1.91
1   -3  -4  70.6   2.93
-1  -3  4   70.88  1.24
-1  -3  4   71.06  1.24
1   -3  -4  71.23  2.84
1   -3  -4  70.22  1.23
1   -3  -4  68.91  1.22
1   -3  -4  70.5   1.5
-1  -3  4   71.21  2.89
-1  -3  4   69.06  1.34
1   -3  -4  72.84  3.08
-1  -3  4   71.84  1.51
1   -3  -4  69.94  1.5
-1  -3  4   69.45  3.07
1   -3  -4  71.29  1.48
-1  -3  4   70.71  1.24
1   -3  -4  73.77  3
1   3   -3  0.18   0.07
1   3   -3  0.62   0.41
-1  3   3   0.12   0.05
1   3   -3  0.53   0.45
1   3   -3  0.46   0.4
1   3   -3  -0.02  0.16
1   3   -3  0.66   0.44
-1  3   3   0.24   0.07
1   3   -3  -0.16  0.33
-1  3   3   -0.18  0.39
-1  3   3   -0.08  0.46
1   3   -3  0.23   0.05
1   3   -3  0.2    0.07
1   3   -3  -0.41  0.48
1   3   -3  0.29   0.09
-1  3   3   0.58   0.38
1   3   -3  0.24   0.03
-1  -3  3   0.19   0.07
-1  -3  3   0.74   0.77
-1  -3  3   0.17   0.07
1   -3  -3  0.2    0.05
-1  -3  3   0.17   0.42
-1  -3  3   0.21   0.03
1   -3  -3  0.12   0.03
1   -3  -3  0.09   0.06
1   -3  -3  0.13   0.07
1   -3  -3  0.1    0.06
-1  -3  3   0.2    0.07
1   -3  -3  0.14   0.03
1   -3  -3  0.28   0.35
1   -3  -3  -0.13  0.31
1   -3  -3  -0.17  0.4
-1  -3  3   0.09   0.06
-1  -3  3   0.71   0.47
1   -3  -3  0.21   0.07
1   -3  -3  0.7    0.4
-1  -3  3   0.19   0.04
1   -3  -3  0.2    0.08
1   -3  -3  0.01   0.28
-1  -3  3   0.14   0.03
-1  -3  3   0.14   0.07
-1  -3  3   0.15   0.35
1   -3  -3  0.1    0.06
1   -3  -3  0.01   0.28
-1  -3  3   0.23   0.04
-1  3   2   115.97 3.13
-1  3   2   116.62 2.73
-1  3   2   112.17 2.06
-1  3   2   116.03 2.03
1   3   -2  114.93 2.06
-1  3   2   116.49 3.01
1   3   -2  117.96 1.95
-1  3   2   115.56 3.08
1   3   -2  116.87 3.16
1   3   -2  115.72 3.29
1   3   -2  119.39 3.57
1   3   -2  115.38 3.34
-1  3   2   116.64 3.08
-1  3   2   116.27 2.01
1   -3  -2  117.64 3.09
1   -3  -2  113.74 1.98
1   -3  -2  116.37 2.02
-1  -3  2   116.39 3.58
1   -3  -2  111.69 2.05
1   -3  -2  112.43 2.93
-1  -3  2   116.21 2.06
-1  -3  2   114.03 2.08
-1  -3  2   115.55 3.15
-1  -3  2   115.93 2.06
-1  -3  2   114.29 2.09
1   -3  -2  114.47 2.85
1   -3  -2  113.82 2.04
1   -3  -2  116.83 2.96
1   -3  -2  115.88 2.92
1   -3  -2  116.44 2.11
-1  -3  2   115.8  2.08
1   -3  -2  113.68 2.03
-1  -3  2   114.38 1.94
1   -3  -2  113.67 2.14
-1  -3  2   112.48 3.2
-1  3   1   12.45  0.62
-1  3   1   10.85  0.23
-1  3   1   10.81  0.34
1   3   -1  10.28  0.64
1   3   -1  11.94  0.64
1   3   -1  10.59  0.26
1   3   -1  10.66  0.28
-1  3   1   10.83  0.25
-1  3   1   11     0.56
1   3   -1  10.96  0.91
1   3   -1  10.26  0.67
1   3   -1  10.47  0.31
-1  3   1   10.83  0.57
1   3   -1  10.74  0.3
1   3   -1  10.89  0.28
-1  3   1   10.86  0.32
-1  3   1   9.55   0.76
1   3   -1  10.66  0.69
-1  3   1   11.21  0.55
1   -3  -1  10.21  0.33
-1  -3  1   10.8   0.66
1   -3  -1  10.82  0.82
1   -3  -1  10.85  0.24
-1  -3  1   10.96  0.27
-1  -3  1   9.45   0.62
1   -3  -1  9.71   0.53
1   -3  -1  10.59  0.29
1   -3  -1  11.14  0.56
-1  -3  1   10.41  0.93
-1  -3  1   10.79  0.31
-1  -3  1   10.47  0.28
1   -3  -1  10.69  0.25
-1  -3  1   10.55  0.65
-1  -3  1   10.78  0.27
-1  -3  1   10.98  0.26
1   -3  -1  10.09  0.9
-1  -3  1   10.74  0.28
1   -3  -1  9.97   0.5
1   -3  -1  10.8   0.25
1   -3  -1  10.69  0.25
-1  -3  1   11.99  0.63
-1  -3  1   10.02  0.65
-1  -3  1   10.73  0.23
-1  -3  1   10.71  0.48
1   3   0   0.6    0.04
1   3   0   0.49   0.03
1   3   0   0.55   0.06
1   3   0   0.59   0.14
1   3   0   0.52   0.04
1   3   0   0.92   0.17
-1  3   0   0.6    0.32
-1  3   0   0.52   0.03
-1  3   0   0.46   0.12
-1  3   0   0.82   0.13
1   3   0   0.54   0.14
1   3   0   0.3    0.27
-1  3   0   0.57   0.13
1   3   0   0.72   0.13
-1  3   0   0.44   0.31
-1  3   0   0.97   0.16
1   -3  0   0.52   0.04
-1  -3  0   0.64   0.14
1   -3  0   0.94   0.35
-1  -3  0   0.46   0.06
1   -3  0   0.59   0.08
-1  -3  0   0.31   0.11
1   -3  0   0.55   0.12
-1  -3  0   0.58   0.13
1   -3  0   0.49   0.04
-1  -3  0   0.55   0.04
1   -3  0   0.8    0.15
-1  -3  0   0.18   0.29
1   -3  0   0.49   0.07
-1  -3  0   0.56   0.04
1   -3  0   0.47   0.24
1   -3  0   0.55   0.04
-1  3   -1  204.41 4.33
-1  3   -1  206.51 3.43
1   3   1   207.68 4.53
-1  3   -1  206.78 3.43
1   3   1   205.07 4.32
-1  3   -1  204.34 4.21
-1  3   -1  207.13 3.41
-1  3   -1  208.65 3.44
1   3   1   202.64 3.4
-1  3   -1  207.43 4.06
-1  3   -1  200.17 4.19
-1  3   -1  197.02 4.99
1   3   1   207.79 4.07
-1  3   -1  208.93 4.28
1   3   1   207.19 3.95
1   3   1   207.85 3.38
1   -3  1   202.97 4.98
1   -3  1   202.14 4.13
1   -3  1   205.95 4.21
1   -3  1   205.93 3.38
-1  -3  -1  204.15 3.4
-1  -3  -1  206.94 4.06
-1  -3  -1  202.19 3.38
1   -3  1   204.97 3.43
-1  -3  -1  201.27 4.08
1   -3  1   207.11 4.18
1   -3  1   203.06 3.51
1   -3  1   206.47 3.43
1   -3  1   204.94 3.43
1   -3  1   206.98 3.41
1   -3  1   206.28 4.11
1   -3  1   206.14 3.41
1   -3  1   211.91 4.13
-1  -3  -1  208.73 3.83
-1  -3  -1  203.24 3.5
-1  -3  -1  205.11 3.4
-1  -3  -1  207.13 3.41
-1  -3  -1  213.47 4.76
-1  -3  -1  210.45 3.85
1   3   2   140.91 3.44
-1  3   -2  139.54 2.36
-1  3   -2  142.68 3.7
-1  3   -2  139.27 3.02
-1  3   -2  140.51 4.09
-1  3   -2  143.65 3.72
-1  3   -2  140.03 3.53
1   3   2   140.72 3.58
-1  3   -2  140.18 2.41
1   3   2   140.91 2.45
-1  3   -2  142.65 3.85
1   3   2   137.48 3.58
1   3   2   139.26 2.44
1   3   2   140.67 3.45
-1  3   -2  140.56 2.48
-1  -3  -2  141.62 2.32
-1  -3  -2  145.84 3.45
-1  -3  -2  140.61 3.31
1   -3  2   144.4  2.49
-1  -3  -2  141.26 2.45
1   -3  2   140.73 2.36
1   -3  2   143.11 3.71
1   -3  2   144.29 3.61
-1  -3  -2  139.08 2.42
1   -3  2   139.32 2.48
-1  -3  -2  138.48 2.45
1   -3  2   138.4  2.41
-1  -3  -2  138.98 3.46
-1  -3  -2  137.76 2.44
1   -3  2   139.8  2.47
-1  -3  -2  138.83 3.53
1   -3  2   139.46 2.47
-1  -3  -2  139.83 3.53
1   -3  2   140.16 2.51
-1  -3  -2  138.69 2.57
-1  -3  -2  137.88 2.5
1   -3  2   139.39 3.65
1   -3  2   139.95 3.02
1   -3  2   142.21 4.03
-1  3   -3  28.6   0.72
-1  3   -3  25.77  1.69
-1  3   -3  28.45  0.5
1   3   3   27.67  0.69
-1  3   -3  27.81  0.53
-1  3   -3  27.81  0.72
-1  3   -3  27.49  1.75
1   3   3   28.35  0.55
1   3   3   27.06  1.68
-1  3   -3  28.42  0.64
1   3   3   28.8   1.6
-1  3   -3  28     1.14
-1  3   -3  27.75  1.72
-1  3   -3  29.75  1.67
-1  3   -3  28.47  1.67
1   3   3   28.65  1.68
1   -3  3   27.44  1.69
1   -3  3   28.38  1.29
-1  -3  -3  27.92  1.59
-1  -3  -3  27.68  0.56
-1  -3  -3  28.39  0.7
-1  -3  -3  27.15  1.28
-1  -3  -3  27.46  0.75
1   -3  3   28.32  0.52
-1  -3  -3  30.1   1.55
-1  -3  -3  28.59  0.7
1   -3  3   28.64  0.72
-1  -3  -3  27.91  0.7
-1  -3  -3  28.04  0.51
1   -3  3   27.89  0.71
1   -3  3   25.8   1.64
1   -3  3   29     0.73
1   -3  3   27.46  0.51
-1  -3  -3  28.2   0.52
1   -3  3   28.85  1.57
-1  -3  -3  26.36  1.52
1   -3  3   28.5   0.72
1   -3  3   28     0.53
1   -3  3   28.13  0.59
-1  -3  -3  28.45  0.69
1   -3  3   27.74  0.71
-1  -3  -3  28.12  0.52
1   -3  3   27.04  1.69
-1  -3  -3  28.24  1.61
-1  -3  -3  27.04  0.67
1   3   4   76.68  1.37
-1  3   -4  76.55  1.63
-1  3   -4  78.23  1.34
1   3   4   75.11  1.58
1   3   4   74.35  1.28
-1  3   -4  77.09  3.2
-1  3   -4  73.89  1.32
-1  3   -4  75.78  2.32
-1  3   -4  75.2   1.39
-1  3   -4  74.97  1.61
-1  3   -4  76.83  1.5
1   3   4   72.48  2.99
1   3   4   79.54  3.33
-1  3   -4  77.28  3.36
1   3   4   75.5   1.58
-1  3   -4  77.17  3.56
1   -3  4   76.87  1.32
-1  -3  -4  79.44  1.59
1   -3  4   75.38  1.61
1   -3  4   79.04  3.32
1   -3  4   75.65  1.33
-1  -3  -4  76.54  3.1
-1  -3  -4  74.81  1.58
-1  -3  -4  76.31  1.59
-1  -3  -4  77.24  3.21
-1  -3  -4  74.03  1.56
1   -3  4   74.97  1.3
1   -3  4   74.81  1.31
1   -3  4   73.93  3.3
-1  -3  -4  76.12  1.35
1   -3  4   76.07  1.57
1   -3  4   79.38  3.28
-1  -3  -4  75.62  1.31
-1  -3  -4  74.03  1.39
-1  -3  -4  73.68  2.98
1   -3  4   80.81  3.16
-1  -3  -4  75.3   1.32
-1  -3  -4  75.71  1.65
1   -3  4   76.42  1.62
1   -3  4   75.8   1.62
-1  -3  -4  75.12  1.59
-1  -3  -4  77.74  3.16
-1  3   -5  26.78  0.83
1   3   5   26.61  0.61
-1  3   -5  25.32  0.52
-1  3   -5  26.28  0.53
1   3   5   26.59  0.8
-1  3   -5  26.33  0.58
1   3   5   26.39  0.49
-1  3   -5  25.45  0.81
-1  3   -5  26.31  0.55
1   3   5   26.54  0.8
-1  3   -5  27.04  0.72
-1  -3  -5  26.37  0.83
-1  -3  -5  26.01  0.8
1   -3  5   26.62  0.82
-1  -3  -5  25.5   0.52
-1  -3  -5  26.2   0.53
1   -3  5   26.25  0.54
-1  -3  -5  26.55  0.77
1   -3  5   27.41  0.77
1   -3  5   25.65  0.82
1   -3  5   26.31  0.52
-1  -3  -5  25.99  0.54
-1  -3  -5  25.66  0.79
1   -3  5   26.09  0.54
1   -3  5   26.3   0.54
-1  -3  -5  26.77  0.8
1   -3  5   26.51  0.82
1   -3  5   26.24  0.55
-1  3   -6  10.44  0.45
1   3   6   10.74  0.29
-1  3   -6  10.31  0.28
-1  3   -6  11.07  0.3
1   3   6   10.37  0.51
1   3   6   10.73  0.25
1   3   6   10.61  0.35
-1  3   -6  10.65  0.53
-1  3   -6  10.5   0.29
1   3   6   11     0.52
-1  3   -6  10.37  0.52
-1  -3  -6  10.89  0.3
1   -3  6   10.84  0.3
1   -3  6   10.67  0.3
1   -3  6   10.68  0.29
1   -3  6   10.66  0.53
1   -3  6   11     0.55
-1  -3  -6  10.71  0.54
1   -3  6   10.87  0.27
-1  -3  -6  11.22  0.56
-1  -3  -6  10.63  0.29
-1  -3  -6  10.94  0.53
-1  -3  -6  11.03  0.52
-1  -3  -6  10.57  0.51
-1  -3  -6  10.63  0.29
1   -3  6   10.72  0.53
1   -3  6   10.69  0.3
1   3   7   2.24   0.08
-1  3   -7  2.37   0.28
-1  3   -7  2.33   0.12
1   3   7   2.51   0.14
-1  3   -7  2.54   0.25
1   3   7   2.44   0.11
-1  3   -7  2.54   0.18
1   3   7   2.62   0.28
1   3   7   2.11   0.26
-1  3   -7  2.62   0.29
-1  3   -7  2.5    0.14
-1  3   -7  2.33   0.1
1   3   7   2.38   0.18
-1  3   -7  2.42   0.14
-1  -3  -7  1.99   0.26
1   -3  7   2.16   0.26
1   -3  7   2.19   0.14
1   -3  7   2.25   0.24
-1  -3  -7  2.5    0.15
1   -3  7   3.08   0.3
-1  -3  -7  2.52   0.14
1   -3  7   2.41   0.15
-1  -3  -7  2.41   0.27
-1  -3  -7  2.4    0.26
-1  -3  -7  2.3    0.14
-1  -3  -7  2.35   0.28
1   -3  7   2.4    0.13
1   -3  7   2.29   0.12
-1  3   -8  8.13   0.35
-1  3   -8  7.74   0.53
-1  3   -8  8.22   0.53
1   3   8   8.74   0.36
1   3   8   8.44   0.53
-1  3   -8  8.59   0.47
1   3   8   8.14   0.28
-1  3   -8  8.75   0.3
-1  3   -8  7.85   0.25
-1  3   -8  7.99   0.28
1   3   8   8.08   0.53
1   3   8   7.94   0.2
-1  3   -8  7.46   0.26
-1  3   -8  8.32   0.28
1   3   8   8.29   0.24
1   -3  8   8.04   0.46
-1  -3  -8  8.59   0.3
1   -3  8   8.23   0.29
1   -3  8   7.62   0.52
-1  -3  -8  8.22   0.53
1   -3  8   8.26   0.27
-1  -3  -8  8.61   0.28
-1  -3  -8  8.41   0.54
1   -3  8   8.45   0.54
-1  -3  -8  9.62   0.53
1   -3  8   8.07   0.25
1   -3  8   8.32   0.29
-1  -3  -8  8.51   0.29
-1  -3  -8  8.44   0.51
-1  3   -9  0.15   0.07
-1  3   -9  -0.04  0.13
-1  3   -9  0.11   0.05
-1  3   -9  0.13   0.12
1   3   9   0.15   0.13
1   3   9   0.27   0.15
-1  3   -9  -0.03  0.13
1   3   9   0.11   0.09
-1  3   -9  0.18   0.05
1   3   9   0.17   0.06
1   3   9   0.18   0.04
-1  3   -9  0.13   0.06
-1  3   -9  0.1    0.07
1   3   9   0.16   0.06
-1  3   -9  -0.02  0.07
1   -3  9   0.17   0.07
1   -3  9   0.09   0.06
-1  -3  -9  0.21   0.09
-1  -3  -9  0.09   0.13
1   -3  9   0.24   0.08
1   -3  9   0.15   0.12
1   -3  9   0.09   0.06
-1  -3  -9  0.11   0.07
-1  -3  -9  0.17   0.13
1   -3  9   0.22   0.16
1   -3  9   0.31   0.08
-1  -3  -9  0.15   0.12
-1  -3  -9  0.1    0.07
1   -3  9   0.26   0.17
-1  -3  -9  0.06   0.11
-1  3   -10 0.02   0.07
1   3   10  0.16   0.16
-1  3   -10 -0.29  0.12
1   3   10  -0.07  0.05
1   3   10  0.29   0.16
1   3   10  -0.06  0.05
-1  3   -10 0.14   0.15
1   3   10  0.01   0.09
-1  3   -10 0.09   0.07
-1  3   -10 -0.16  0.12
-1  3   -10 -0.06  0.08
-1  3   -10 0.05   0.05
1   -3  10  0.03   0.13
-1  -3  -10 0.06   0.07
-1  -3  -10 0.07   0.08
1   -3  10  0.04   0.07
-1  -3  -10 0.01   0.06
-1  -3  -10 0.07   0.13
-1  -3  -10 0.18   0.14
1   -3  10  -0.06  0.06
1   -3  10  0.06   0.06
1   -3  10  -0.01  0.05
-1  -3  -10 0.01   0.06
1   -3  10  0.18   0.12
-1  -3  -10 0.21   0.14
1   -3  10  0      0.06
-1  -3  -10 -0.02  0.1
1   3   11  1.16   0.2
-1  3   -11 1.07   0.16
-1  3   -11 0.94   0.31
1   3   11  1.31   0.26
1   3   11  1.09   0.12
-1  3   -11 1.2    0.16
-1  3   -11 1.23   0.11
1   3   11  1.02   0.28
-1  3   -11 1.11   0.26
-1  3   -11 1.5    0.35
1   -3  11  1.13   0.31
1   -3  11  1.36   0.17
-1  -3  -11 1.11   0.28
1   -3  11  1.21   0.14
1   -3  11  1.46   0.18
-1  -3  -11 1.17   0.16
-1  -3  -11 1.18   0.16
1   -3  11  1.08   0.15
-1  -3  -11 1.04   0.15
-1  -3  -11 1.07   0.16
-1  -3  -11 1.18   0.27
-1  -3  -11 1.47   0.32
1   -3  11  0.95   0.28
-1  -3  -11 1.1    0.27
1   -3  11  1.13   0.13
1   -3  11  1.51   0.28
-1  3   -12 0.08   0.17
1   3   12  0.03   0.07
-1  3   -12 0.01   0.11
1   3   12  -0.05  0.08
-1  3   -12 0.08   0.09
-1  3   -12 0.04   0.2
-1  -3  -12 0      0.13
-1  -3  -12 -0.29  0.12
1   -3  12  0.09   0.08
1   -3  12  -0.02  0.05
-1  -3  -12 0.02   0.16
1   -3  12  -0.1   0.15
1   -3  12  0.11   0.12
1   -3  12  0.05   0.09
-1  -3  -12 -0.01  0.07
-1  -3  -12 0.12   0.08
1   -3  12  0.22   0.22
1   -3  12  -0.15  0.12
-1  3   -13 2.44   0.23
-1  3   -13 3.26   0.26
1   3   13  2.53   0.23
1   3   13  2.88   0.2
1   -3  13  2.74   0.22
1   -3  13  2.63   0.18
1   -3  13  2.88   0.21
-1  -3  -13 3.2    0.26
-1  -3  -13 2.85   0.23
-1  -3  -13 3.1    0.25
-1  -3  -13 2.66   0.23
1   -3  13  2.59   0.24
1   3   14  0.09   0.09
-1  3   -14 -0.18  0.08
1   3   14  0.31   0.14
1   -3  14  0.05   0.06
-1  -3  -14 -0.04  0.09
1   -3  14  0.12   0.1
-1  -3  -14 -0.06  0.09
1   -3  14  0.02   0.11
-1  -3  -14 0.09   0.09
-1  -3  -14 -0.1   0.1
-1  3   -15 0.11   0.11
1   3   15  0.02   0.08
-1  -3  -15 0.25   0.16
-1  -3  -15 -0.01  0.12
1   -3  15  -0.14  0.13
1   -3  15  0.12   0.1
-1  -3  -15 0.13   0.11
-1  -3  -15 0.08   0.12
1   4   -15 0.16   0.11
1   -4  -15 0.13   0.12
1   -4  -15 0.24   0.12
-1  -4  15  0.09   0.12
-1  -4  15  -0.01  0.09
-1  -4  15  0.06   0.07
1   -4  -15 0.17   0.12
1   -4  -15 0.06   0.09
1   4   -14 6.22   0.35
-1  -4  14  7.05   0.37
-1  -4  14  6.26   0.28
1   -4  -14 6.62   0.35
1   -4  -14 6.22   0.35
-1  -4  14  6.28   0.31
-1  -4  14  6.11   0.34
1   -4  -14 7.09   0.38
-1  -4  14  6.82   0.32
1   -4  -14 6.74   0.36
-1  4   13  2.57   0.2
1   4   -13 2.97   0.24
-1  -4  13  2.85   0.25
-1  -4  13  3.02   0.2
1   -4  -13 2.63   0.24
-1  -4  13  3.03   0.22
1   -4  -13 2.65   0.23
-1  -4  13  2.86   0.28
1   -4  -13 2.67   0.23
1   -4  -13 2.72   0.24
-1  4   12  1.14   0.16
1   4   -12 0.97   0.16
-1  4   12  1.11   0.13
1   4   -12 0.71   0.3
1   4   -12 0.97   0.37
-1  4   12  0.58   0.26
1   -4  -12 0.75   0.25
-1  -4  12  0.62   0.28
-1  -4  12  0.92   0.16
-1  -4  12  1.07   0.14
-1  -4  12  1.14   0.14
-1  -4  12  0.94   0.15
1   -4  -12 0.59   0.23
-1  -4  12  0.83   0.29
1   -4  -12 1.1    0.16
1   -4  -12 1.23   0.18
1   -4  -12 1.19   0.17
-1  4   11  3.18   0.19
-1  4   11  3.53   0.23
-1  4   11  3.3    0.47
1   4   -11 3.66   0.45
-1  4   11  3.44   0.4
1   4   -11 3.81   0.24
1   4   -11 3.49   0.39
1   -4  -11 3.71   0.23
1   -4  -11 3.25   0.23
-1  -4  11  3.34   0.22
1   -4  -11 3.3    0.23
-1  -4  11  3.61   0.53
-1  -4  11  3      0.35
1   -4  -11 3.16   0.22
-1  -4  11  3.27   0.19
1   -4  -11 3.59   0.4
-1  -4  11  3.34   0.2
-1  -4  11  3.37   0.23
1   4   -10 -0.06  0.25
1   4   -10 0.41   0.1
-1  4   10  0.34   0.13
1   4   -10 0.47   0.1
1   4   -10 0.42   0.07
-1  4   10  0.34   0.08
1   4   -10 0.52   0.12
1   4   -10 0.36   0.17
-1  4   10  0.21   0.17
-1  4   10  0.42   0.1
-1  -4  10  0.36   0.09
-1  -4  10  0.29   0.08
-1  -4  10  0.33   0.1
-1  -4  10  0.48   0.21
1   -4  -10 0.33   0.18
1   -4  -10 0.18   0.16
1   -4  -10 0.4    0.09
-1  -4  10  0.18   0.14
1   -4  -10 0.19   0.09
-1  -4  10  0.31   0.1
1   -4  -10 0.2    0.14
-1  -4  10  0.35   0.17
1   -4  -10 0.41   0.1
1   -4  -10 0.28   0.09
1   -4  -10 0.14   0.15
-1  -4  10  0.33   0.08
1   4   -9  6.9    0.32
1   4   -9  6.73   0.27
1   4   -9  7.22   0.53
-1  4   9   6.73   0.5
1   4   -9  6.67   0.27
-1  4   9   6.86   0.32
1   4   -9  6.85   0.24
-1  4   9   6.36   0.19
-1  4   9   7.01   0.52
-1  4   9   7      0.37
-1  4   9   6.56   0.23
1   -4  -9  6.43   0.27
1   -4  -9  6.81   0.52
-1  -4  9   6.7    0.27
-1  -4  9   7.45   0.54
-1  -4  9   7.06   0.29
-1  -4  9   7.09   0.45
-1  -4  9   7.28   0.53
-1  -4  9   6.89   0.26
1   -4  -9  7.29   0.31
-1  -4  9   7      0.28
1   -4  -9  6.6    0.27
-1  -4  9   6.96   0.24
1   -4  -9  7      0.49
1   -4  -9  7.06   0.27
1   -4  -9  6.6    0.49
-1  4   8   3.29   0.12
1   4   -8  3.66   0.35
1   4   -8  3.74   0.37
-1  4   8   3.71   0.16
1   4   -8  3.58   0.12
1   4   -8  3.71   0.32
1   4   -8  3.52   0.18
1   4   -8  3.7    0.22
-1  4   8   3.47   0.17
-1  4   8   3.52   0.35
-1  4   8   3.74   0.35
1   -4  -8  3.83   0.35
1   -4  -8  4.23   0.36
1   -4  -8  3.54   0.19
-1  -4  8   3.5    0.16
-1  -4  8   3.63   0.18
1   -4  -8  3.64   0.18
-1  -4  8   4.32   0.34
-1  -4  8   3.12   0.35
1   -4  -8  3.69   0.36
-1  -4  8   3.58   0.19
-1  -4  8   3.58   0.19
-1  -4  8   3.35   0.18
1   -4  -8  3.31   0.34
-1  -4  8   3.63   0.36
1   -4  -8  3.46   0.19
1   4   -7  31.52  0.94
-1  4   7   30.63  1
1   4   -7  30.73  1.04
-1  4   7   31.76  0.79
1   4   -7  30.14  0.64
-1  4   7   30.76  0.99
1   4   -7  30.71  0.66
1   4   -7  31.25  0.67
-1  4   7   29.52  0.57
-1  4   7   31.65  0.61
-1  4   7   30.81  0.64
1   4   -7  30.25  0.72
1   -4  -7  30.44  0.67
1   -4  -7  29.64  1
-1  -4  7   30.34  0.67
-1  -4  7   31.56  0.67
1   -4  -7  31.16  0.66
-1  -4  7   31.12  0.66
-1  -4  7   30.68  1.03
-1  -4  7   32.07  0.97
-1  -4  7   31.79  0.63
1   -4  -7  29.1   1.13
1   -4  -7  30.58  0.65
1   -4  -7  31.17  0.99
-1  -4  7   31.92  1.05
1   -4  -7  31.2   0.98
1   -4  -7  31.93  1.04
-1  -4  7   31.68  0.66
1   4   -6  71.33  1.35
-1  4   6   71.36  1.65
1   4   -6  70.49  1.3
-1  4   6   72.48  1.44
1   4   -6  70.71  1.69
-1  4   6   71.28  1.67
-1  4   6   72.14  1.25
-1  4   6   69.47  1.27
1   4   -6  71.63  1.72
1   4   -6  70.12  1.28
-1  -4  6   73.36  1.7
1   -4  -6  70.11  1.28
-1  -4  6   69.84  1.29
-1  -4  6   73.22  1.63
1   -4  -6  71.89  1.72
1   -4  -6  72.55  1.64
1   -4  -6  72.69  1.68
1   -4  -6  73.61  1.67
-1  -4  6   71.09  1.3
1   -4  -6  70.12  1.35
1   -4  -6  71.48  1.35
-1  -4  6   71.17  1.35
-1  -4  6   70.68  1.3
-1  -4  6   71.79  1.72
1   4   -5  29.4   0.59
1   4   -5  30.4   0.67
-1  4   5   29.77  0.56
-1  4   5   29.49  0.83
1   4   -5  29.32  0.59
1   4   -5  30.3   0.63
1   4   -5  29.72  0.87
-1  4   5   30.05  0.86
-1  4   5   29.39  0.7
1   4   -5  29.04  0.88
1   4   -5  29.51  0.8
-1  -4  5   30.17  0.84
1   -4  -5  28.81  0.86
-1  -4  5   29.47  0.86
1   -4  -5  30.46  0.85
-1  -4  5   29.63  0.58
-1  -4  5   29.23  0.6
1   -4  -5  29.07  0.58
-1  -4  5   29.24  0.59
1   -4  -5  30.31  0.59
-1  -4  5   29.98  0.6
-1  -4  5   30.83  0.89
-1  -4  5   28.57  1
1   -4  -5  29.66  0.84
1   -4  -5  30.18  0.92
1   -4  -5  30.11  0.6
-1  -4  5   29.53  0.59
1   -4  -5  29.8   0.85
1   4   -4  25.48  0.67
1   4   -4  25.13  0.48
1   4   -4  25.68  0.74
1   4   -4  25.17  0.51
1   4   -4  26.06  0.53
-1  4   4   24.83  0.7
1   4   -4  25.69  0.72
-1  -4  4   24.89  0.49
1   -4  -4  24.22  0.72
-1  -4  4   25.87  0.52
-1  -4  4   25.79  0.72
-1  -4  4   25.1   0.75
-1  -4  4   25.79  0.49
1   -4  -4  24.95  0.49
1   -4  -4  25.4   0.5
-1  -4  4   26.47  0.74
1   -4  -4  25.63  0.71
1   -4  -4  24.74  0.7
-1  -4  4   25.5   0.5
-1  -4  4   25.18  0.82
1   -4  -4  25.65  0.78
-1  -4  4   25.39  0.72
1   -4  -4  25.68  0.71
1   -4  -4  24.4   0.49
1   -4  -4  25.09  0.68
-1  -4  4   25.57  0.51
-1  -4  4   25.11  0.58
-1  4   3   0.58   0.44
-1  4   3   0.14   0.06
1   4   -3  0.25   0.58
-1  4   3   0.34   0.43
-1  4   3   -0.44  0.52
1   4   -3  0.1    0.45
-1  4   3   0.11   0.06
1   4   -3  0.08   0.03
1   4   -3  0.56   0.5
1   4   -3  0      0.05
1   4   -3  0.07   0.03
-1  -4  3   0.12   0.07
-1  -4  3   -0.01  0.52
-1  -4  3   0.11   0.05
-1  -4  3   0.33   0.41
1   -4  -3  0.11   0.31
-1  -4  3   0.05   0.43
1   -4  -3  0.07   0.03
1   -4  -3  0.53   0.39
-1  -4  3   0.09   0.06
-1  -4  3   0.09   0.06
-1  -4  3   0.1    0.06
-1  -4  3   0.07   0.03
1   -4  -3  0.03   0.34
1   -4  -3  0.12   0.06
1   -4  -3  0.11   0.03
1   -4  -3  0.07   0.07
-1  -4  3   -0.01  0.6
1   -4  -3  0.07   0.06
1   -4  -3  0.11   0.06
1   -4  -3  -0.5   0.42
1   -4  -3  0.07   0.06
1   -4  -3  0.08   0.06
-1  -4  3   0.08   0.03
1   -4  -3  -0.21  0.38
-1  -4  3   0.07   0.06
-1  -4  3   0.04   0.06
1   4   -2  1.44   0.12
1   4   -2  1.39   0.52
-1  4   2   1.41   0.09
1   4   -2  1.47   0.08
1   4   -2  1.52   0.45
1   4   -2  1.32   0.54
1   4   -2  1.38   0.11
-1  4   2   1.15   0.39
1   4   -2  1.74   0.44
-1  4   2   0.61   0.32
-1  4   2   1.16   0.44
-1  4   2   1.47   0.11
1   4   -2  1      0.43
-1  4   2   1.01   0.39
-1  4   2   1.6    0.38
-1  -4  2   0.99   0.56
-1  -4  2   1.05   0.39
1   -4  -2  1.45   0.1
-1  -4  2   0.99   0.4
1   -4  -2  1.89   0.39
1   -4  -2  1.52   0.37
-1  -4  2   1.28   0.13
1   -4  -2  1.5    0.1
-1  -4  2   1.63   0.46
-1  -4  2   1.66   0.13
-1  -4  2   1.44   0.12
1   -4  -2  2.25   0.43
1   -4  -2  1.31   0.1
-1  -4  2   1.36   0.08
1   -4  -2  1.45   0.11
1   -4  -2  1.46   0.13
1   -4  -2  1.44   0.33
1   -4  -2  1.18   0.14
1   -4  -2  0.91   0.48
-1  -4  2   1.52   0.06
-1  -4  2   1.33   0.39
1   -4  -2  0.83   0.43
1   -4  -2  1.33   0.1
1   4   -1  14.19  0.85
1   4   -1  14.86  0.31
-1  4   1   14.54  1.01
1   4   -1  15.51  0.75
-1  4   1   15.4   0.7
-1  4   1   14.27  0.62
1   4   -1  15.21  1.18
-1  4   1   14.26  0.32
1   4   -1  14.57  0.35
1   4   -1  15.51  0.79
-1  4   1   15.42  0.6
-1  4   1   15.15  0.67
-1  -4  1   14.27  0.35
-1  -4  1   12.19  2.1
-1  -4  1   14.51  0.33
1   -4  -1  14.62  0.53
1   -4  -1  14.61  0.3
1   -4  -1  13.98  0.38
1   -4  -1  14.07  0.45
1   -4  -1  14.74  0.44
-1  -4  1   14.43  0.41
1   -4  -1  16.16  1.15
-1  -4  1   14.41  0.34
-1  -4  1   13.65  0.8
1   -4  -1  14.95  0.28
1   -4  -1  14.71  0.32
1   -4  -1  14.82  0.7
1   -4  -1  14.71  1.18
-1  -4  1   14.83  0.68
-1  -4  1   16.1   0.82
1   -4  -1  14.41  0.3
-1  -4  1   14.59  0.73
-1  -4  1   14.59  0.79
-1  -4  1   14.31  0.34
1   4   0   66.46  1.31
-1  4   0   66.01  1.43
-1  4   0   64.22  2.38
1   4   0   65.39  1.4
1   4   0   66.67  2.53
-1  4   0   63.93  2.46
-1  4   0   66.97  1.37
-1  4   0   66.87  1.1
1   4   0   65.37  1.47
1   4   0   65.78  1.09
1   -4  0   63.54  2.49
1   -4  0   64.36  1.24
1   -4  0   66.49  2.28
-1  -4  0   67.19  1.11
1   -4  0   64.88  1.09
-1  -4  0   66.13  1.36
-1  -4  0   64.25  1.36
1   -4  0   65.57  1.2
-1  -4  0   63.73  1.21
1   -4  0   65.5   1.25
1   -4  0   64.55  1.1
-1  -4  0   64.16  2.54
-1  -4  0   65.96  1.1
-1  4   -1  0.16   0.04
1   4   1   0.17   0.04
1   4   1   0.45   0.18
-1  4   -1  0.66   0.23
1   4   1   0.19   0.21
1   4   1   0.22   0.04
1   4   1   0.25   0.21
-1  4   -1  0.89   0.31
1   4   1   0.08   0.2
-1  4   -1  0.28   0.22
-1  4   -1  0.21   0.37
-1  4   -1  0.04   0.31
1   4   1   -0.15  0.26
-1  -4  -1  -0.16  0.35
1   -4  1   0.19   0.07
1   -4  1   0.22   0.05
1   -4  1   0.55   0.22
1   -4  1   0.21   0.05
1   -4  1   0.25   0.21
1   -4  1   0.12   0.46
1   -4  1   0.18   0.04
1   -4  1   0.15   0.04
-1  -4  -1  0.08   0.12
-1  -4  -1  0.38   0.2
1   -4  1   0.21   0.05
-1  -4  -1  0.2    0.04
1   -4  1   -0.04  0.2
-1  -4  -1  0.12   0.04
-1  -4  -1  0.11   0.06
-1  -4  -1  0.14   0.04
1   -4  1   0.44   0.2
-1  -4  -1  0.23   0.04
1   -4  1   0.24   0.22
-1  -4  -1  0.22   0.03
-1  4   -2  0.97   0.08
-1  4   -2  0.9    0.07
1   4   2   0.39   0.43
1   4   2   0.86   0.33
-1  4   -2  0.93   0.41
-1  4   -2  0.88   0.1
-1  4   -2  0.28   0.38
1   4   2   0.94   0.09
1   4   2   1.08   0.09
-1  4   -2  0.63   0.44
1   4   2   0.47   0.33
-1  4   -2  1.32   0.56
-1  4   -2  0.89   0.1
-1  4   -2  1.25   0.34
1   4   2   0.95   0.4
-1  4   -2  0.62   0.34
1   -4  2   0.91   0.11
1   -4  2   0.96   0.11
-1  -4  -2  0.77   0.13
-1  -4  -2  0.86   0.09
1   -4  2   1      0.4
1   -4  2   0.81   0.08
1   -4  2   0.8    0.35
-1  -4  -2  0.57   0.47
1   -4  2   0.39   0.35
1   -4  2   0.99   0.14
-1  -4  -2  1.02   0.08
1   -4  2   1.04   0.52
1   -4  2   0.97   0.06
1   -4  2   0.87   0.34
1   -4  2   0.66   0.27
-1  -4  -2  0.65   0.27
-1  -4  -2  0.99   0.12
1   -4  2   0.92   0.07
1   -4  2   0.85   0.04
-1  -4  -2  0.86   0.45
-1  -4  -2  0.58   0.29
-1  -4  -2  0.94   0.06
-1  -4  -2  0.82   0.09
-1  -4  -2  0.81   0.09
-1  4   -3  4.99   0.95
1   4   3   4.09   1.08
1   4   3   5.41   0.83
-1  4   -3  4.48   0.16
1   4   3   5.49   0.91
-1  4   -3  5.01   0.22
1   4   3   4.6    0.23
1   4   3   4.51   0.23
-1  4   -3  5.71   0.98
-1  4   -3  4.89   0.83
-1  4   -3  5.5    0.57
1   4   3   5.12   0.88
-1  4   -3  4.59   0.92
-1  4   -3  4.88   0.26
-1  -4  -3  4.7    0.29
1   -4  3   4.13   0.23
1   -4  3   4.74   0.84
-1  -4  -3  4.51   0.14
-1  -4  -3  4.97   0.25
-1  -4  -3  4.57   0.22
1   -4  3   4.39   0.77
-1  -4  -3  4.84   0.14
-1  -4  -3  4.73   0.26
-1  -4  -3  4.58   0.69
1   -4  3   4.75   0.16
1   -4  3   4.58   0.14
1   -4  3   4.81   0.16
-1  -4  -3  4.35   1.1
-1  -4  -3  4.67   0.23
1   -4  3   4.71   0.25
-1  -4  -3  5.89   0.83
1   -4  3   4.41   0.8
1   -4  3   4.63   0.25
-1  -4  -3  4.6    0.15
1   -4  3   4.72   0.26
-1  -4  -3  4.66   0.14
1   -4  3   4.89   0.14
1   -4  3   4.31   0.24
1   -4  3   4.46   0.87
1   -4  3   5      0.62
-1  -4  -3  4.88   0.24
1   -4  3   4.75   0.17
-1  4   -4  11.02  0.27
-1  4   -4  11.32  0.45
-1  4   -4  11.32  0.31
-1  4   -4  10.93  0.28
-1  4   -4  11.5   0.24
1   4   4   11.29  0.3
-1  4   -4  11.21  0.46
-1  4   -4  11.91  0.4
1   4   4   11.48  0.44
1   4   4   11.17  0.24
-1  -4  -4  11.18  0.27
1   -4  4   11.37  0.46
-1  -4  -4  11.11  0.41
1   -4  4   11.64  0.34
-1  -4  -4  11.43  0.49
-1  -4  -4  10.98  0.43
-1  -4  -4  11.18  0.26
-1  -4  -4  11.84  0.45
-1  -4  -4  11.1   0.43
1   -4  4   11.22  0.27
1   -4  4   11.65  0.52
1   -4  4   10.49  0.44
-1  -4  -4  11.63  0.46
1   -4  4   11.13  0.45
1   -4  4   11.11  0.27
1   -4  4   11.18  0.45
-1  -4  -4  11.36  0.27
1   -4  4   11.44  0.27
-1  -4  -4  11.16  0.31
1   -4  4   10.76  0.26
1   4   5   -0.08  0.05
1   4   5   0.04   0.05
1   4   5   -0.02  0.06
1   4   5   0.06   0.03
-1  4   -5  -0.1   0.06
-1  4   -5  0.04   0.07
-1  4   -5  0.03   0.03
-1  4   -5  0      0.03
-1  4   -5  -0.04  0.03
-1  4   -5  0      0.03
-1  4   -5  0.06   0.06
-1  -4  -5  0.03   0.03
-1  -4  -5  -0.01  0.03
-1  -4  -5  0      0.03
-1  -4  -5  0.04   0.07
1   -4  5   0.01   0.03
-1  -4  -5  0.07   0.08
-1  -4  -5  0.07   0.07
1   -4  5   0      0.03
1   -4  5   -0.12  0.05
1   -4  5   -0.03  0.07
-1  -4  -5  0.07   0.07
1   -4  5   0.04   0.07
1   -4  5   0.03   0.03
1   -4  5   0.05   0.03
1   -4  5   -0.05  0.05
-1  -4  -5  0.04   0.07
1   4   6   12.12  0.55
-1  4   -6  12.52  0.33
-1  4   -6  11.84  0.32
-1  4   -6  12.18  0.48
1   4   6   12.19  0.55
-1  4   -6  12.34  0.58
-1  4   -6  12.49  0.34
1   4   6   12.09  0.28
1   4   6   12.14  0.31
-1  4   -6  11.96  0.33
1   4   6   11.43  0.37
-1  4   -6  12.46  0.58
-1  -4  -6  12.1   0.55
1   -4  6   12.6   0.33
-1  -4  -6  12.48  0.35
-1  -4  -6  12.26  0.54
1   -4  6   12.44  0.33
-1  -4  -6  12.52  0.58
-1  -4  -6  12.11  0.35
1   -4  6   12.35  0.33
1   -4  6   12.13  0.35
-1  -4  -6  12.38  0.32
-1  -4  -6  11.6   0.55
1   -4  6   12.49  0.58
1   -4  6   12.43  0.3
1   -4  6   11.86  0.56
1   -4  6   12.44  0.53
-1  4   -7  -0.03  0.11
-1  4   -7  0.06   0.09
-1  4   -7  0.2    0.06
-1  4   -7  0.09   0.05
-1  4   -7  0.1    0.05
1   4   7   0.04   0.04
-1  4   -7  0.14   0.06
1   4   7   0.05   0.1
1   4   7   0.07   0.04
1   4   7   0.14   0.11
1   4   7   0.16   0.08
1   -4  7   0.12   0.05
-1  -4  -7  0.18   0.12
-1  -4  -7  0.06   0.05
1   -4  7   0.01   0.05
1   -4  7   0.11   0.05
-1  -4  -7  0.11   0.06
-1  -4  -7  0.03   0.1
-1  -4  -7  0.11   0.11
-1  -4  -7  0.15   0.12
-1  -4  -7  0.09   0.05
1   -4  7   0.16   0.1
1   -4  7   0.11   0.1
1   -4  7   0.08   0.05
1   -4  7   0.1    0.05
1   -4  7   0.05   0.1
-1  4   -8  8.12   0.27
-1  4   -8  8.1    0.32
-1  4   -8  9.27   0.56
-1  4   -8  8.63   0.57
1   4   8   8.56   0.24
-1  4   -8  8.19   0.29
1   4   8   8.52   0.54
-1  4   -8  8.83   0.47
1   4   8   9.43   0.55
1   4   8   8.25   0.28
1   4   8   8.33   0.35
1   -4  8   8.15   0.28
1   -4  8   8.05   0.53
-1  -4  -8  8.16   0.52
-1  -4  -8  8.8    0.55
-1  -4  -8  9.13   0.54
-1  -4  -8  8.18   0.53
1   -4  8   8.21   0.29
-1  -4  -8  8.33   0.28
1   -4  8   8.21   0.26
-1  -4  -8  8.45   0.3
-1  -4  -8  8.5    0.29
1   -4  8   8.96   0.3
1   -4  8   7.89   0.54
1   -4  8   8.19   0.48
1   -4  8   8.46   0.29
-1  4   -9  -0.02  0.11
-1  4   -9  -0.09  0.06
-1  4   -9  0      0.13
-1  4   -9  0.07   0.12
1   4   9   0.05   0.08
-1  4   -9  0      0.05
-1  4   -9  -0.05  0.07
1   4   9   0.04   0.05
1   4   9   -0.01  0.05
1   4   9   -0.03  0.13
1   4   9   0.04   0.14
-1  4   -9  -0.02  0.05
1   -4  9   -0.01  0.06
1   -4  9   -0.11  0.1
1   -4  9   0.02   0.06
1   -4  9   0.01   0.1
-1  -4  -9  -0.05  0.11
-1  -4  -9  0.02   0.05
-1  -4  -9  0.09   0.21
-1  -4  -9  0.08   0.07
1   -4  9   0.02   0.05
-1  -4  -9  0.21   0.24
-1  -4  -9  0      0.1
1   -4  9   -0.03  0.05
1   -4  9   -0.04  0.12
1   -4  9   -0.02  0.05
-1  -4  -9  -0.03  0.06
-1  4   -10 0.16   0.13
-1  4   -10 0.2    0.07
-1  4   -10 0.29   0.12
-1  4   -10 0.06   0.07
-1  4   -10 0.1    0.23
1   4   10  0.14   0.1
-1  4   -10 0.03   0.07
1   4   10  -0.21  0.13
1   4   10  0.16   0.08
1   4   10  0.12   0.06
-1  -4  -10 0.05   0.13
-1  -4  -10 0      0.07
1   -4  10  0.2    0.15
1   -4  10  0.21   0.13
1   -4  10  0.18   0.07
1   -4  10  0.01   0.06
-1  -4  -10 0.24   0.09
1   -4  10  0.05   0.06
-1  -4  -10 0.14   0.15
-1  -4  -10 0.13   0.14
-1  -4  -10 0.16   0.08
1   -4  10  0.15   0.14
1   -4  10  0.05   0.07
1   -4  10  0.03   0.08
-1  -4  -10 0.07   0.15
1   4   11  5.98   0.56
-1  4   -11 5.53   0.56
1   4   11  5.23   0.38
-1  4   -11 5.94   0.29
1   4   11  6.24   0.29
-1  4   -11 5.24   0.46
-1  4   -11 5.85   0.24
-1  4   -11 6.38   0.3
1   4   11  6.02   0.25
1   -4  11  5.83   0.3
-1  -4  -11 5.89   0.29
-1  -4  -11 6.09   0.32
-1  -4  -11 5.34   0.91
1   -4  11  6.1    0.29
1   -4  11  6.32   0.26
1   -4  11  5.99   0.26
1   -4  11  5.56   0.45
-1  -4  -11 6.22   0.3
-1  -4  -11 5.76   0.52
1   -4  11  5.7    0.31
1   -4  11  5.73   0.57
-1  -4  -11 4.96   0.86
-1  -4  -11 5.97   0.3
-1  -4  -11 5.94   0.56
-1  4   -12 4.52   0.27
-1  4   -12 4.8    0.28
1   4   12  4.04   0.59
1   4   12  4.68   0.28
-1  4   -12 4.34   0.48
1   4   12  4.1    0.22
-1  4   -12 4.77   0.69
1   -4  12  4.91   0.27
-1  -4  -12 5.04   0.29
-1  -4  -12 4.08   0.45
1   -4  12  4.45   0.28
-1  -4  -12 4.77   0.28
-1  -4  -12 4.39   0.28
-1  -4  -12 5.07   0.56
1   -4  12  4.06   0.51
1   -4  12  4.4    0.43
-1  -4  -12 4.73   0.29
1   -4  12  4.45   0.23
1   -4  12  5.25   0.25
1   4   13  0.88   0.13
-1  4   -13 0.84   0.15
-1  -4  -13 1      0.17
-1  -4  -13 1.1    0.18
1   -4  13  0.9    0.17
-1  -4  -13 0.78   0.16
1   -4  13  0.97   0.14
1   -4  13  0.81   0.13
-1  -4  -13 0.87   0.16
1   -4  13  0.72   0.15
-1  4   -14 4.91   0.32
-1  -4  -14 5.29   0.34
-1  -4  -14 5.62   0.33
1   -4  14  5.08   0.32
-1  -4  -14 5.05   0.32
1   -4  14  5.17   0.29
-1  -4  -14 5.04   0.31
1   -4  14  5.17   0.34
1   -4  14  5.36   0.26
-1  4   -15 0.03   0.1
1   -4  15  0      0.11
-1  -4  -15 -0.07  0.07
-1  -4  -15 -0.13  0.1
1   -4  15  0      0.09
-1  -4  -15 0.12   0.11
1   -4  15  0.09   0.08
-1  -4  -15 0.12   0.11
1   -5  -15 0.09   0.13
1   -5  -15 -0.03  0.1
-1  -5  15  0.08   0.1
-1  -5  15  0.11   0.08
-1  -5  15  -0.11  0.12
1   -5  -15 -0.04  0.09
1   -5  -15 0.31   0.13
1   5   -14 0.03   0.11
-1  -5  14  0.03   0.1
-1  -5  14  0.04   0.07
-1  -5  14  0.19   0.17
-1  -5  14  0.05   0.14
1   -5  -14 -0.01  0.09
1   -5  -14 0.01   0.1
1   -5  -14 0.05   0.17
-1  -5  14  -0.05  0.09
1   -5  -14 0.18   0.13
1   5   -13 7.41   0.37
-1  -5  13  7.68   0.36
1   -5  -13 7.64   0.36
1   -5  -13 7.13   0.38
1   -5  -13 7.16   0.36
-1  -5  13  7.22   0.31
-1  -5  13  6.92   0.32
1   -5  -13 7.39   0.38
-1  -5  13  7.32   0.38
1   5   -12 3.04   0.52
1   5   -12 2.98   0.23
1   -5  -12 2.95   0.26
-1  -5  12  2.72   0.21
-1  -5  12  2.11   0.42
-1  -5  12  3.23   0.21
-1  -5  12  2.7    0.22
-1  -5  12  2.4    0.23
1   -5  -12 2.79   0.25
1   -5  -12 3.21   0.24
1   -5  -12 2.81   0.23
-1  5   11  0.35   0.21
-1  5   11  0.92   0.29
1   5   -11 0.69   0.26
1   5   -11 0.79   0.13
1   5   -11 1.52   0.34
1   5   -11 0.69   0.13
1   -5  -11 0.89   0.14
1   -5  -11 0.42   0.2
-1  -5  11  0.93   0.3
1   -5  -11 0.82   0.15
-1  -5  11  0.8    0.23
-1  -5  11  0.72   0.12
1   -5  -11 0.85   0.25
-1  -5  11  0.91   0.12
1   -5  -11 0.76   0.14
-1  -5  11  1.07   0.15
-1  -5  11  0.64   0.13
-1  -5  11  0.67   0.22
1   -5  -11 0.88   0.14
-1  5   10  0.46   0.16
1   5   -10 0.14   0.13
-1  5   10  0.19   0.08
1   5   -10 0.15   0.08
-1  5   10  0.03   0.16
1   5   -10 0.24   0.07
-1  -5  10  0.21   0.07
1   -5  -10 0.34   0.09
-1  -5  10  -0.01  0.13
1   -5  -10 0.18   0.09
-1  -5  10  0.17   0.16
-1  -5  10  0.18   0.07
1   -5  -10 0.28   0.1
1   -5  -10 0.32   0.16
-1  -5  10  0.31   0.16
-1  -5  10  0.38   0.1
1   -5  -10 0.05   0.13
1   -5  -10 0.18   0.15
1   -5  -10 0.27   0.09
-1  -5  10  0.29   0.1
-1  -5  10  0.38   0.1
-1  5   9   0.04   0.06
1   5   -9  0.15   0.06
1   5   -9  0.1    0.12
1   5   -9  0.14   0.08
1   5   -9  0.1    0.14
-1  5   9   -0.01  0.06
1   5   -9  -0.03  0.05
-1  5   9   0.3    0.12
-1  5   9   0.02   0.12
1   -5  -9  0.28   0.15
1   -5  -9  0.15   0.12
-1  -5  9   0.05   0.06
1   -5  -9  0.06   0.07
-1  -5  9   0.1    0.07
1   -5  -9  0.12   0.07
1   -5  -9  0.07   0.06
-1  -5  9   0.13   0.12
-1  -5  9   0.02   0.05
-1  -5  9   0.12   0.08
1   -5  -9  0.06   0.06
-1  -5  9   0.13   0.07
-1  -5  9   -0.02  0.1
1   -5  -9  0.31   0.15
-1  -5  9   0.16   0.13
1   -5  -9  -0.01  0.11
-1  5   8   0      0.13
-1  5   8   -0.04  0.08
1   5   -8  0.02   0.11
-1  5   8   0.01   0.05
-1  5   8   0.07   0.06
1   5   -8  0.05   0.05
-1  5   8   0.1    0.11
1   5   -8  0.03   0.06
1   5   -8  -0.11  0.04
1   5   -8  -0.04  0.1
-1  -5  8   -0.02  0.04
-1  -5  8   0.07   0.06
-1  -5  8   -0.03  0.1
1   -5  -8  -0.03  0.1
-1  -5  8   -0.02  0.05
1   -5  -8  -0.05  0.1
1   -5  -8  0.02   0.06
1   -5  -8  0.19   0.11
1   -5  -8  -0.15  0.09
1   -5  -8  -0.02  0.05
-1  -5  8   -0.01  0.09
-1  -5  8   -0.01  0.05
-1  -5  8   0.07   0.06
1   -5  -8  0.05   0.06
-1  -5  8   0.12   0.11
1   5   -7  10.41  0.31
1   5   -7  10.62  0.34
-1  5   7   9.33   0.23
-1  5   7   10.91  0.42
1   5   -7  11.12  0.51
-1  5   7   11.55  0.57
-1  5   7   10.25  0.29
-1  5   7   10.56  0.53
1   5   -7  10.86  0.58
1   5   -7  10.52  0.31
-1  -5  7   10.88  0.56
1   -5  -7  10.27  0.31
1   -5  -7  10.24  0.3
1   -5  -7  11.25  0.56
-1  -5  7   10.45  0.29
-1  -5  7   10.59  0.32
1   -5  -7  10.73  0.31
1   -5  -7  10.94  0.59
1   -5  -7  11.03  0.54
1   -5  -7  11.32  0.56
-1  -5  7   11.17  0.54
-1  -5  7   10.75  0.32
-1  -5  7   10.58  0.32
-1  -5  7   10.82  0.57
-1  -5  7   10.68  0.32
1   -5  -7  9.69   0.61
1   5   -6  1.11   0.19
-1  5   6   0.76   0.18
1   5   -6  0.86   0.1
-1  5   6   0.88   0.14
1   5   -6  0.87   0.09
1   5   -6  0.92   0.19
1   5   -6  0.82   0.09
1   -5  -6  1.03   0.19
1   -5  -6  0.51   0.14
-1  -5  6   0.7    0.17
-1  -5  6   0.8    0.08
1   -5  -6  0.87   0.2
-1  -5  6   0.83   0.09
-1  -5  6   0.64   0.18
1   -5  -6  0.88   0.1
-1  -5  6   0.89   0.09
-1  -5  6   1      0.2
-1  -5  6   0.85   0.09
1   -5  -6  0.8    0.09
1   -5  -6  0.91   0.19
1   -5  -6  0.8    0.09
1   -5  -6  0.75   0.17
-1  -5  6   0.86   0.18
-1  -5  6   0.87   0.09
1   5   -5  22.36  0.44
1   5   -5  23.27  0.51
1   5   -5  23.15  0.76
1   5   -5  23.34  0.68
1   5   -5  22.87  0.5
-1  5   5   22.79  0.71
1   -5  -5  22.87  1.18
1   -5  -5  22.92  0.71
1   -5  -5  22.82  0.48
-1  -5  5   23.14  0.8
1   -5  -5  21.99  0.72
-1  -5  5   23.19  0.49
-1  -5  5   22.44  0.47
1   -5  -5  22.91  0.73
1   -5  -5  22.42  0.88
-1  -5  5   23.17  0.5
-1  -5  5   22.88  0.77
-1  -5  5   23.13  0.49
-1  -5  5   23.19  0.47
1   -5  -5  22.78  0.48
-1  -5  5   22.26  0.56
-1  -5  5   23.08  1.06
1   -5  -5  22.38  0.47
1   -5  -5  23.28  0.7
-1  5   4   12.94  0.43
1   5   -4  12.92  0.32
1   5   -4  13.54  0.5
-1  5   4   12.76  0.46
-1  -5  4   12.75  0.29
1   -5  -4  12.73  0.44
1   -5  -4  13.13  0.29
-1  -5  4   12.75  0.29
1   -5  -4  12.38  0.45
-1  -5  4   13     0.3
-1  -5  4   13.01  0.3
1   -5  -4  13.13  0.55
-1  -5  4   12.53  0.34
1   -5  -4  13.05  0.5
-1  -5  4   13.07  0.48
1   -5  -4  13.48  0.47
1   -5  -4  12.89  0.49
1   -5  -4  12.89  0.3
1   -5  -4  12.43  0.29
-1  -5  4   13.62  0.51
-1  -5  4   13.82  0.5
-1  -5  4   12.81  0.32
-1  -5  4   13.03  0.5
-1  -5  4   12.28  0.49
1   5   -3  128.5  2.36
-1  5   3   129.94 2.3
-1  5   3   130.49 2.34
1   5   -3  127.64 2.2
1   5   -3  131.04 2.4
-1  -5  3   129.74 2.19
1   -5  -3  131.66 2.38
1   -5  -3  127.94 2.33
1   -5  -3  130.67 2.35
-1  -5  3   129.78 2.29
-1  -5  3   128.87 2.16
1   -5  -3  127.23 2.14
-1  -5  3   129.33 2.16
-1  -5  3   131.4  2.4
1   -5  -3  128.86 2.42
-1  -5  3   130.63 2.41
1   -5  -3  131.71 2.31
-1  -5  3   129.48 2.2
-1  -5  3   130.58 2.37
-1  -5  3   129.94 2.46
1   -5  -3  130.65 2.16
-1  -5  3   129.16 2.42
1   -5  -3  127.09 2.53
1   -5  -3  125.75 2.15
1   5   -2  0.07   0.5
-1  5   2   1      0.33
1   5   -2  0.4    0.41
1   5   -2  0.87   0.09
1   5   -2  0.84   0.07
-1  5   2   0.05   0.44
1   5   -2  0.72   0.52
-1  5   2   1.07   0.42
1   5   -2  0.46   0.42
-1  5   2   0.93   0.06
-1  5   2   0.44   0.34
1   -5  -2  1.01   0.16
-1  -5  2   0.68   0.19
1   -5  -2  0.66   0.28
1   -5  -2  0.16   0.57
-1  -5  2   1.22   0.47
-1  -5  2   0.96   0.05
1   -5  -2  0.82   0.11
-1  -5  2   0.76   0.08
-1  -5  2   0.66   0.37
1   -5  -2  0.06   0.28
1   -5  -2  0.44   0.24
1   -5  -2  0.92   0.14
-1  -5  2   1.04   0.43
-1  -5  2   1.02   0.1
1   -5  -2  0.87   0.07
-1  -5  2   0.97   0.1
1   -5  -2  0.88   0.04
-1  -5  2   0.7    0.32
-1  -5  2   0.88   0.14
-1  -5  2   0.9    0.05
1   -5  -2  1.26   0.63
-1  -5  2   0.89   0.05
-1  -5  2   0.91   0.05
1   -5  -2  0.53   0.31
-1  -5  2   0.83   0.07
-1  -5  2   0.84   0.1
1   -5  -2  0.9    0.09
-1  5   1   0.39   0.43
1   5   -1  0.61   0.05
1   5   -1  0.58   0.06
1   5   -1  0.18   0.29
1   5   -1  0.84   0.33
-1  5   1   0.93   0.25
-1  5   1   0.71   0.05
1   5   -1  0.46   0.34
1   5   -1  0.3    0.44
1   5   -1  0.72   0.27
1   5   -1  0.69   0.06
1   -5  -1  0.85   0.67
1   -5  -1  0.6    0.12
1   -5  -1  0.5    0.09
1   -5  -1  0.65   0.05
-1  -5  1   0.53   0.27
-1  -5  1   0.62   0.07
-1  -5  1   0.28   0.19
-1  -5  1   1.12   0.64
-1  -5  1   0.61   0.07
1   -5  -1  0.69   0.45
-1  -5  1   0      0.25
-1  -5  1   0.55   0.31
1   -5  -1  0.6    0.05
-1  -5  1   0.59   0.06
-1  -5  1   0.2    0.24
-1  -5  1   0.55   0.06
1   5   0   0.67   0.03
1   5   0   0.74   0.06
1   5   0   0.56   0.39
-1  5   0   0.79   0.51
1   5   0   0.56   0.04
-1  5   0   0.61   0.06
1   5   0   0.75   0.22
-1  -5  0   0.67   0.1
-1  -5  0   1.06   0.62
1   -5  0   0.58   0.1
-1  -5  0   0.31   0.37
1   -5  0   0.1    0.35
1   -5  0   0.56   0.57
1   -5  0   0.48   0.1
1   -5  0   0.69   0.09
1   -5  0   0.68   0.1
-1  5   -1  -0.37  0.21
-1  5   -1  0.22   0.24
-1  5   -1  0.17   0.44
1   5   1   -0.02  0.02
-1  5   -1  -0.03  0.3
1   5   1   -0.47  0.32
-1  5   -1  0.05   0.03
1   5   1   0.31   0.21
1   5   1   -0.5   0.22
-1  5   -1  -0.24  0.39
1   5   1   0.07   0.15
1   5   1   0.32   0.23
-1  5   -1  -0.02  0.03
1   5   1   -0.01  0.02
-1  5   -1  0      0.28
1   -5  1   -0.25  0.27
1   -5  1   0.07   0.04
-1  -5  -1  -0.06  0.17
1   -5  1   -0.17  0.16
1   -5  1   0.26   0.24
-1  -5  -1  -0.19  0.11
1   -5  1   0      0.05
1   -5  1   -0.94  0.51
-1  -5  -1  0.05   0.03
1   -5  1   0.2    0.22
1   -5  1   0.01   0.03
-1  -5  -1  0.03   0.04
-1  -5  -1  -0.01  0.04
1   -5  1   -0.02  0.03
1   -5  1   0.04   0.04
1   -5  1   0.02   0.03
-1  -5  -1  0.13   0.52
1   -5  1   0.01   0.19
-1  5   -2  1.02   0.1
-1  5   -2  1.18   0.08
-1  5   -2  1.09   0.1
-1  5   -2  1.06   0.6
-1  5   -2  0.52   0.43
1   5   2   1.41   0.42
1   5   2   1.21   0.09
1   5   2   1.14   0.37
-1  5   -2  1.19   0.43
1   5   2   1.26   0.06
-1  5   -2  0.66   0.43
1   5   2   1.41   0.58
-1  5   -2  0.68   0.49
-1  -5  -2  1.07   0.08
1   -5  2   1.2    0.07
-1  -5  -2  1.1    0.13
1   -5  2   1.21   0.14
1   -5  2   1.3    0.09
-1  -5  -2  1.49   0.35
1   -5  2   1.2    0.12
1   -5  2   1.14   0.06
-1  -5  -2  0.99   0.09
1   -5  2   1.09   0.05
-1  -5  -2  0.91   0.3
1   -5  2   1.43   0.45
1   -5  2   1.16   0.06
-1  -5  -2  1.24   0.07
1   -5  2   0.79   0.35
1   -5  2   1.75   0.46
-1  -5  -2  1.18   0.1
-1  -5  -2  1.15   0.04
-1  -5  -2  0.94   0.55
-1  -5  -2  1.77   0.44
1   -5  2   1.15   0.06
-1  -5  -2  1.23   0.16
-1  -5  -2  1.16   0.09
1   -5  2   1      0.1
1   -5  2   1.14   0.33
1   -5  2   0.91   0.36
-1  -5  -2  0.58   0.27
1   -5  2   1.23   0.11
-1  5   -3  44.68  1
-1  5   -3  43.6   1.01
1   5   3   44.98  0.97
-1  5   -3  43.15  0.82
1   5   3   43.89  0.94
-1  -5  -3  43.16  0.91
-1  -5  -3  43.43  0.77
-1  -5  -3  43.39  0.78
1   -5  3   43.81  1.01
-1  -5  -3  44.38  0.95
1   -5  3   45.25  0.99
-1  -5  -3  43.63  0.95
1   -5  3   43.86  0.83
1   -5  3   43.24  0.79
-1  -5  -3  44.65  0.97
-1  -5  -3  41.59  0.89
1   -5  3   43.71  0.79
1   -5  3   45.81  1.08
-1  -5  -3  43.72  1.12
1   -5  3   44.79  0.78
1   -5  3   45.55  1.02
-1  -5  -3  45.25  1.05
1   -5  3   43.93  0.79
-1  -5  -3  43.65  0.88
-1  5   -4  91.82  1.63
-1  5   -4  94.21  1.79
-1  5   -4  91.43  1.65
-1  5   -4  93.21  1.92
1   5   4   90.65  1.83
1   5   4   93.58  1.86
-1  -5  -4  91.45  1.82
-1  -5  -4  93.8   1.87
1   -5  4   93.53  1.68
1   -5  4   93.27  1.9
1   -5  4   92.62  1.93
1   -5  4   92.76  1.59
-1  -5  -4  91.2   1.59
1   -5  4   95.59  1.9
1   -5  4   91.97  1.6
1   -5  4   92.43  1.91
-1  -5  -4  96.04  1.93
-1  -5  -4  91.99  2.01
1   -5  4   91.93  1.6
-1  -5  -4  90.99  1.65
-1  -5  -4  92.72  1.6
1   -5  4   94.86  1.92
-1  -5  -4  91.76  1.58
-1  -5  -4  94.6   1.85
1   -5  4   93.27  1.6
-1  -5  -4  91.76  1.85
-1  5   -5  16.18  0.53
-1  5   -5  15.81  0.62
-1  5   -5  14.25  0.4
-1  5   -5  15.38  0.37
-1  5   -5  14.9   0.58
1   5   5   15.47  0.58
-1  -5  -5  15.88  0.6
1   -5  5   15.19  0.35
-1  -5  -5  14.02  0.64
1   -5  5   14.44  0.59
-1  -5  -5  15.14  0.35
-1  -5  -5  14.19  0.73
-1  -5  -5  15.35  0.36
1   -5  5   15.12  0.36
1   -5  5   14.99  0.36
-1  -5  -5  15.19  0.35
1   -5  5   15.27  0.36
1   -5  5   15.04  0.67
-1  -5  -5  15.53  0.57
-1  -5  -5  14.77  0.56
-1  -5  -5  15.05  0.54
1   -5  5   15.95  0.68
1   5   6   20.86  0.43
-1  5   -6  21.03  0.49
1   5   6   20.65  0.54
-1  5   -6  21.3   0.79
1   5   6   20.67  0.75
-1  5   -6  21.41  0.68
-1  5   -6  21.11  0.78
-1  5   -6  21.12  0.48
-1  5   -6  21.23  0.44
-1  5   -6  21.22  0.48
-1  -5  -6  21.81  0.83
1   -5  6   21.44  0.76
1   -5  6   20.95  0.46
-1  -5  -6  21.63  0.76
-1  -5  -6  21.52  0.76
-1  -5  -6  21.31  0.48
1   -5  6   22.19  0.8
-1  -5  -6  21.75  0.49
-1  -5  -6  20.76  0.75
1   -5  6   21.1   0.77
1   -5  6   21.51  0.49
1   -5  6   20.98  0.48
1   -5  6   21.48  0.5
1   -5  6   18.98  0.76
1   -5  6   21.07  0.48
-1  -5  -6  19.26  0.72
-1  5   -7  3.73   0.35
1   5   7   4.17   0.16
-1  5   -7  4.09   0.3
1   5   7   3.8    0.33
-1  5   -7  4.02   0.18
-1  5   -7  4.15   0.19
-1  5   -7  4.12   0.17
1   5   7   3.48   0.22
1   5   7   4.21   0.34
1   5   7   3.83   0.17
-1  5   -7  4.03   0.18
-1  5   -7  4.24   0.37
-1  -5  -7  3.68   0.33
-1  -5  -7  4.74   0.37
1   -5  7   4.2    0.17
-1  -5  -7  4.23   0.18
1   -5  7   3.93   0.33
1   -5  7   4.04   0.19
1   -5  7   3.98   0.19
1   -5  7   4.28   0.37
-1  -5  -7  4.77   0.37
-1  -5  -7  4.12   0.18
-1  -5  -7  4.08   0.19
1   -5  7   4.28   0.19
1   -5  7   3.76   0.34
-1  -5  -7  4.11   0.35
1   -5  7   3.95   0.19
-1  -5  -7  3.8    0.36
1   5   8   -0.03  0.04
-1  5   -8  -0.06  0.09
-1  5   -8  0.01   0.05
-1  5   -8  0.03   0.06
-1  5   -8  0      0.1
1   5   8   0.07   0.07
1   5   8   0.07   0.13
-1  5   -8  -0.08  0.04
-1  5   -8  -0.07  0.11
1   5   8   0.06   0.05
1   5   8   0.04   0.11
1   -5  8   0.06   0.05
1   -5  8   -0.03  0.09
1   -5  8   0.04   0.05
1   -5  8   0.1    0.11
1   -5  8   0.03   0.05
-1  -5  -8  0.07   0.06
-1  -5  -8  0.18   0.12
-1  -5  -8  -0.09  0.1
1   -5  8   0.03   0.1
-1  -5  -8  0.05   0.11
-1  -5  -8  0.07   0.06
-1  -5  -8  -0.16  0.09
1   -5  8   0      0.06
1   -5  8   0.09   0.06
-1  -5  -8  0      0.05
1   5   9   -0.06  0.04
-1  5   -9  0.03   0.14
-1  5   -9  0.05   0.16
-1  5   -9  -0.01  0.05
-1  5   -9  0.11   0.06
-1  5   -9  0.04   0.06
-1  5   -9  -0.15  0.13
1   5   9   0.13   0.09
1   5   9   0.21   0.14
1   5   9   0.05   0.06
1   -5  9   0.05   0.1
1   -5  9   -0.02  0.06
-1  -5  -9  0.06   0.12
-1  -5  -9  0.02   0.06
-1  -5  -9  0.2    0.13
1   -5  9   -0.01  0.05
1   -5  9   -0.16  0.09
-1  -5  -9  -0.05  0.11
-1  -5  -9  0.01   0.1
1   -5  9   0.06   0.12
-1  -5  -9  0.03   0.06
1   -5  9   -0.03  0.05
-1  -5  -9  0.06   0.07
1   -5  9   0.04   0.06
1   -5  9   0.08   0.07
1   5   10  0.38   0.2
-1  5   -10 0.43   0.18
-1  5   -10 0.25   0.09
1   5   10  0.23   0.08
-1  5   -10 0.25   0.07
1   5   10  0.05   0.12
1   5   10  0.15   0.08
-1  -5  -10 0.24   0.16
1   -5  10  0.23   0.1
1   -5  10  0.3    0.1
1   -5  10  0.28   0.18
-1  -5  -10 0.4    0.1
-1  -5  -10 0.43   0.18
-1  -5  -10 0.32   0.09
1   -5  10  0.28   0.1
-1  -5  -10 0.23   0.16
-1  -5  -10 0.48   0.11
1   -5  10  0.3    0.17
-1  -5  -10 0.18   0.15
1   -5  10  0.24   0.07
1   -5  10  0.26   0.08
1   -5  10  0.21   0.15
1   5   11  4.77   0.22
-1  5   -11 5.07   0.53
-1  5   -11 4.56   0.23
1   5   11  4.25   0.48
-1  5   -11 5.44   0.27
-1  5   -11 4.69   0.47
1   -5  11  5.22   0.29
1   -5  11  4.25   0.75
-1  -5  -11 4.75   0.49
1   -5  11  5.04   0.53
1   -5  11  5.14   0.25
-1  -5  -11 5.17   0.3
-1  -5  -11 5.04   0.28
-1  -5  -11 4.72   0.47
1   -5  11  4.9    0.27
1   -5  11  4.92   0.24
1   -5  11  5.07   0.28
1   -5  11  4.35   0.47
-1  -5  -11 5.09   0.27
-1  -5  -11 4.89   0.27
-1  5   -12 0.26   0.1
-1  5   -12 0.1    0.26
-1  5   -12 0.3    0.1
1   -5  12  0.45   0.11
1   -5  12  0.28   0.12
-1  -5  -12 0.38   0.13
-1  -5  -12 0.58   0.14
-1  -5  -12 0.43   0.14
1   -5  12  0.36   0.23
1   -5  12  0.26   0.1
-1  -5  -12 0.39   0.13
-1  5   -13 0.48   0.12
-1  -5  -13 0.44   0.13
1   -5  13  0.54   0.15
1   -5  13  0.63   0.13
1   -5  13  0.62   0.15
-1  -5  -13 0.51   0.14
-1  -5  -13 0.73   0.16
1   -5  13  0.8    0.13
-1  -5  -13 0.6    0.14
-1  5   -14 0.19   0.12
-1  -5  -14 0.04   0.1
1   -5  14  0.07   0.08
-1  -5  -14 -0.04  0.08
-1  -5  -14 0.13   0.13
1   -5  14  -0.06  0.09
1   -5  14  0.15   0.15
1   -5  15  -0.13  0.1
-1  -5  -15 0.09   0.09
-1  -5  -15 0.05   0.12
1   -5  15  -0.04  0.06
1   -5  15  -0.1   0.08
-1  -5  -15 -0.08  0.09
-1  -5  -15 0.05   0.1
1   -6  -15 1.82   0.23
1   -6  -15 2.15   0.23
1   -6  -15 1.94   0.22
-1  -6  15  2.52   0.22
-1  -6  15  1.75   0.22
-1  -6  15  1.62   0.19
1   -6  -15 2.03   0.24
-1  -6  14  1.47   0.21
1   -6  -14 1.82   0.38
1   -6  -14 0.87   0.18
-1  -6  14  1.16   0.17
-1  -6  14  1.55   0.21
-1  -6  14  1.27   0.18
1   -6  -13 1.53   0.2
-1  -6  13  1.44   0.17
1   -6  -13 1.82   0.21
1   -6  -13 1.66   0.21
-1  -6  13  1.42   0.17
1   -6  -13 1.29   0.19
-1  -6  13  1.64   0.21
-1  -6  13  1.29   0.2
1   6   -12 -0.16  0.25
1   6   -12 0.04   0.09
-1  -6  12  0.23   0.11
1   -6  -12 0.03   0.08
-1  -6  12  0.08   0.09
1   -6  -12 0.2    0.11
1   -6  -12 0.02   0.09
1   -6  -12 0.08   0.1
-1  -6  12  0.15   0.1
-1  -6  12  0.08   0.08
1   6   -11 0.38   0.11
1   6   -11 0.26   0.21
1   6   -11 0.26   0.08
1   6   -11 0.01   0.17
1   -6  -11 0.66   0.22
-1  -6  11  0.27   0.19
-1  -6  11  0.17   0.17
1   -6  -11 0.56   0.12
1   -6  -11 0.13   0.09
-1  -6  11  0.31   0.09
1   -6  -11 0.49   0.11
1   -6  -11 0.29   0.11
1   -6  -11 0.07   0.16
-1  -6  11  0.31   0.21
-1  -6  11  0.36   0.09
-1  -6  11  0.26   0.1
-1  -6  11  0.34   0.1
-1  -6  11  0.37   0.11
1   -6  -11 0.41   0.2
1   -6  -11 0.41   0.18
1   6   -10 1.01   0.25
1   6   -10 0.85   0.27
-1  6   10  0.95   0.27
1   6   -10 1.17   0.15
-1  -6  10  1.31   0.14
1   -6  -10 1.19   0.15
-1  -6  10  1.15   0.28
1   -6  -10 1.4    0.3
1   -6  -10 1.08   0.28
-1  -6  10  0.84   0.23
-1  -6  10  1.04   0.24
-1  -6  10  1.19   0.15
1   -6  -10 1.01   0.26
-1  -6  10  1.03   0.14
-1  -6  10  1.17   0.15
1   -6  -10 1.11   0.15
-1  -6  10  1.16   0.13
1   -6  -10 0.98   0.16
1   -6  -10 1.14   0.15
1   6   -9  0.64   0.18
1   6   -9  1.15   0.26
1   6   -9  0.61   0.1
1   6   -9  0.66   0.1
-1  6   9   0.3    0.18
-1  -6  9   0.89   0.24
1   -6  -9  0.83   0.22
-1  -6  9   0.84   0.13
-1  -6  9   0.76   0.2
1   -6  -9  0.6    0.11
-1  -6  9   0.6    0.1
-1  -6  9   0.89   0.12
-1  -6  9   0.67   0.21
1   -6  -9  0.56   0.1
1   -6  -9  0.56   0.12
-1  -6  9   0.69   0.11
1   -6  -9  0.6    0.13
1   -6  -9  0.77   0.2
1   -6  -9  0.91   0.24
-1  -6  9   0.47   0.09
1   6   -8  0.01   0.05
1   6   -8  0.01   0.1
1   6   -8  -0.05  0.04
1   6   -8  0      0.06
-1  6   8   -0.04  0.11
1   6   -8  0.01   0.11
1   -6  -8  -0.02  0.06
1   -6  -8  -0.08  0.1
1   -6  -8  -0.12  0.08
-1  -6  8   -0.01  0.08
-1  -6  8   -0.03  0.05
-1  -6  8   -0.07  0.12
-1  -6  8   0.01   0.06
-1  -6  8   -0.02  0.05
1   -6  -8  -0.02  0.05
-1  -6  8   -0.04  0.1
1   -6  -8  0.08   0.12
1   -6  -8  -0.03  0.05
-1  -6  8   0.01   0.05
-1  -6  8   0.03   0.06
1   6   -7  15.12  0.69
-1  6   7   15.16  0.66
1   6   -7  14.32  0.39
1   6   -7  15.12  0.4
1   6   -7  14.8   0.39
1   -6  -7  14.93  0.38
1   -6  -7  14.67  0.66
1   -6  -7  15.16  0.66
-1  -6  7   14.67  0.4
-1  -6  7   14.29  0.39
1   -6  -7  15.08  0.64
-1  -6  7   15.37  0.68
-1  -6  7   14.51  0.68
-1  -6  7   13.49  0.53
-1  -6  7   14.88  0.37
-1  -6  7   14.88  0.4
-1  -6  7   16.3   0.68
1   -6  -7  15.1   0.73
1   -6  -7  15.27  0.39
1   -6  -7  15.36  0.4
1   6   -6  11.24  0.33
1   6   -6  12.02  0.31
1   6   -6  11.97  0.57
-1  6   6   11.79  0.61
-1  6   6   11.69  0.5
-1  -6  6   11.62  0.3
1   -6  -6  11.94  0.51
-1  -6  6   11.74  0.33
1   -6  -6  11.52  0.31
1   -6  -6  12.35  0.56
-1  -6  6   11.95  0.57
1   -6  -6  11.67  0.61
1   -6  -6  11.84  0.31
-1  -6  6   11.8   0.56
-1  -6  6   10.29  0.42
-1  -6  6   11.95  0.55
-1  -6  6   11.77  0.32
-1  -6  6   11.2   0.54
-1  -6  6   11.54  0.31
1   -6  -6  11.62  0.31
1   -6  -6  11.36  0.53
1   -6  -6  11.7   0.54
-1  -6  6   11.69  0.32
-1  6   5   133.67 2.57
1   6   -5  135.07 2.88
-1  6   5   135.98 2.65
1   6   -5  136.53 2.36
-1  -6  5   138.02 2.45
1   -6  -5  134.82 2.31
-1  -6  5   137.54 2.33
1   -6  -5  138.93 2.86
1   -6  -5  136.36 2.31
-1  -6  5   138.01 2.68
-1  -6  5   131.85 2.39
1   -6  -5  138.27 2.66
1   -6  -5  141.41 2.76
-1  -6  5   133.23 2.36
-1  -6  5   131.45 2.74
1   -6  -5  135.95 2.88
-1  -6  5   138.31 2.74
-1  -6  5   137.03 2.31
-1  -6  5   140.18 2.73
-1  -6  5   135.78 2.31
1   -6  -5  135.98 2.32
1   6   -4  60.47  1.31
-1  6   4   58.39  1.36
-1  6   4   60.03  1.28
1   6   -4  57.8   1.33
1   6   -4  59.23  1.1
1   -6  -4  61.47  1.37
-1  -6  4   58.73  1.06
-1  -6  4   58.23  1.36
1   -6  -4  59.02  1.47
-1  -6  4   60.75  1.44
1   -6  -4  58.7   1.3
-1  -6  4   61.71  1.32
-1  -6  4   60.11  1.06
1   -6  -4  59.08  1.26
1   -6  -4  60.8   1.29
-1  -6  4   60.18  1.4
1   -6  -4  60.12  1.05
1   -6  -4  59.45  1.23
-1  -6  4   59.48  1.1
1   -6  -4  58.57  1.05
-1  -6  4   55.6   1.11
1   -6  -4  58.77  1.05
-1  -6  4   59.47  1.37
-1  -6  4   58.26  1.04
-1  -6  4   59.66  1.06
-1  6   3   0.88   0.09
1   6   -3  0.86   0.12
1   6   -3  0.88   0.08
-1  6   3   0.9    0.06
1   6   -3  1.01   0.12
-1  -6  3   0.86   0.11
-1  -6  3   0.86   0.08
-1  -6  3   0.97   0.14
1   -6  -3  1.06   0.14
1   -6  -3  0.97   0.18
-1  -6  3   0.98   0.08
1   -6  -3  0.72   0.1
-1  -6  3   0.89   0.06
-1  -6  3   0.87   0.06
1   -6  -3  0.89   0.06
-1  -6  3   0.92   0.06
1   -6  -3  0.9    0.12
-1  -6  3   1.11   0.14
1   -6  -3  0.98   0.1
-1  -6  3   0.98   0.17
1   -6  -3  1      0.07
-1  -6  3   1.14   0.13
1   -6  -3  0.97   0.06
-1  6   2   0.06   0.03
1   6   -2  0.09   0.04
1   6   -2  0.08   0.04
-1  -6  2   0.04   0.04
1   -6  -2  0.03   0.04
-1  -6  2   0.09   0.02
-1  -6  2   0.1    0.03
1   -6  -2  0.12   0.08
-1  -6  2   0.1    0.06
-1  -6  2   0.04   0.05
1   -6  -2  0.03   0.03
1   -6  -2  0.08   0.04
1   -6  -2  0.06   0.03
1   -6  -2  0.07   0.02
-1  -6  2   0      0.04
-1  -6  2   0.07   0.06
1   -6  -2  0.12   0.07
-1  -6  2   0.06   0.02
1   -6  -2  0.1    0.08
-1  -6  2   0.09   0.03
1   -6  -2  0.08   0.02
1   6   -1  7.55   0.21
-1  6   1   7.52   0.2
1   6   -1  7.93   0.21
1   -6  -1  7.66   0.34
-1  -6  1   7.82   0.15
-1  -6  1   7.94   0.32
-1  -6  1   7.68   0.23
1   -6  -1  7.91   0.35
-1  -6  1   7.79   0.21
-1  -6  1   7.67   0.26
1   6   0   0.18   0.52
1   6   0   0.31   0.05
-1  6   0   -1.14  0.44
-1  6   0   0.29   0.05
1   -6  0   0.04   0.43
1   -6  0   0.28   0.07
-1  -6  0   0.3    0.08
1   -6  0   0.37   0.1
1   -6  0   0.3    0.08
1   -6  0   0.27   0.08
-1  -6  0   -0.09  0.42
-1  -6  0   0.17   0.07
-1  6   -1  22.83  0.49
-1  6   -1  22.85  0.48
1   6   1   23.27  0.47
-1  -6  -1  23.35  0.56
1   -6  1   23.49  0.5
-1  -6  -1  23.34  0.64
1   -6  1   23.45  0.48
1   -6  1   22.91  0.44
1   -6  1   23.48  0.56
-1  -6  -1  23.11  0.69
1   -6  1   23.79  0.43
1   -6  1   23.58  0.65
1   -6  1   22.69  0.39
1   -6  1   22.88  0.56
1   6   2   13.19  0.34
-1  6   -2  13.05  0.32
1   6   2   12.78  0.28
1   -6  2   12.8   0.25
-1  -6  -2  13.24  0.52
1   -6  2   13.26  0.39
-1  -6  -2  12.91  0.35
-1  -6  -2  12.61  0.25
-1  -6  -2  13.49  0.29
1   -6  2   12.69  0.28
1   -6  2   12.83  0.29
-1  -6  -2  12.59  0.29
-1  -6  -2  13.35  0.33
1   -6  2   12.74  0.38
1   -6  2   12.51  0.26
1   -6  2   12.65  0.28
1   -6  2   13.16  0.34
1   -6  2   13.39  0.37
-1  -6  -2  13.38  0.47
-1  -6  -2  12.15  0.4
1   -6  2   13.69  0.49
1   -6  2   12.76  0.32
1   6   3   0.15   0.03
-1  6   -3  0.04   0.06
-1  6   -3  0.15   0.05
-1  6   -3  0.05   0.05
1   6   3   0.15   0.06
1   6   3   0.07   0.05
1   -6  3   0.11   0.06
1   -6  3   0.14   0.04
-1  -6  -3  0.15   0.07
-1  -6  -3  0.24   0.07
1   -6  3   0.17   0.05
1   -6  3   0.16   0.04
-1  -6  -3  0.17   0.03
1   -6  3   0.3    0.08
1   -6  3   0.26   0.1
-1  -6  -3  0.09   0.06
1   -6  3   0.19   0.04
-1  -6  -3  0.2    0.04
1   -6  3   0.11   0.03
-1  -6  -3  0.07   0.05
1   -6  3   0.23   0.08
-1  -6  -3  0.16   0.03
-1  -6  -3  0.09   0.08
-1  -6  -3  0.13   0.04
-1  -6  -3  0.07   0.08
-1  6   -4  1.45   0.17
-1  6   -4  1.16   0.1
-1  6   -4  1.07   0.09
1   6   4   1.07   0.16
1   6   4   1.11   0.06
-1  6   -4  0.96   0.15
1   6   4   1.11   0.14
-1  -6  -4  1.19   0.19
-1  -6  -4  1.05   0.22
1   -6  4   1.29   0.15
-1  -6  -4  1.2    0.09
-1  -6  -4  1.3    0.15
1   -6  4   1      0.1
1   -6  4   1.23   0.21
-1  -6  -4  1.08   0.14
-1  -6  -4  0.93   0.08
1   -6  4   1.23   0.08
1   -6  4   1.04   0.16
1   -6  4   1.23   0.08
1   -6  4   1.16   0.08
1   -6  4   1.05   0.18
-1  -6  -4  1.16   0.07
-1  -6  -4  1.37   0.13
1   -6  4   1.09   0.08
-1  -6  -4  1.18   0.08
-1  -6  -4  1.46   0.15
-1  6   -5  20.36  0.49
1   6   5   21.66  0.7
1   6   5   21.63  0.67
-1  6   -5  21.56  0.85
-1  -6  -5  21.2   0.71
1   -6  5   21.89  0.74
1   -6  5   20.51  0.46
1   -6  5   21.09  0.52
-1  -6  -5  21.77  0.7
-1  -6  -5  21.23  0.46
1   -6  5   20.94  0.46
-1  -6  -5  21.74  0.74
-1  -6  -5  21.51  0.46
1   -6  5   21.4   0.76
1   -6  5   20.72  0.47
1   -6  5   21.58  0.72
-1  -6  -5  22.4   0.83
-1  -6  -5  20.65  0.46
-1  -6  -5  20.69  0.73
1   -6  5   20.44  0.72
-1  6   -6  0.17   0.12
1   6   6   0.3    0.09
-1  6   -6  0.03   0.11
-1  6   -6  0.11   0.05
-1  6   -6  0.07   0.05
-1  -6  -6  -0.02  0.08
1   -6  6   0.07   0.05
1   -6  6   0.3    0.13
1   -6  6   0.11   0.05
-1  -6  -6  0.07   0.09
-1  -6  -6  0.06   0.09
1   -6  6   0.1    0.1
-1  -6  -6  0.17   0.06
1   -6  6   0.07   0.1
-1  -6  -6  0.09   0.05
-1  -6  -6  0.02   0.1
-1  -6  -6  0.04   0.11
-1  -6  -6  0.13   0.05
1   -6  6   0.17   0.06
1   -6  6   0.13   0.05
1   -6  6   -0.05  0.09
1   -6  6   0.12   0.05
-1  6   -7  0.51   0.14
-1  6   -7  0.39   0.08
-1  6   -7  0.14   0.13
-1  6   -7  0.23   0.13
-1  6   -7  0.31   0.07
1   6   7   0.28   0.15
1   -6  7   0.46   0.16
1   -6  7   0.38   0.08
1   -6  7   0.5    0.08
1   -6  7   0.36   0.08
-1  -6  -7  0.34   0.13
-1  -6  -7  0.38   0.16
-1  -6  -7  0.24   0.14
1   -6  7   0.48   0.08
-1  -6  -7  0.48   0.14
1   -6  7   0.39   0.17
-1  -6  -7  0.35   0.08
-1  -6  -7  0.36   0.08
1   -6  7   0.37   0.08
-1  -6  -7  0.3    0.07
-1  6   -8  0.59   0.18
-1  6   -8  0.66   0.09
-1  6   -8  0.8    0.11
-1  6   -8  1.03   0.22
-1  6   -8  0.28   0.15
1   6   8   0.45   0.18
1   -6  8   0.5    0.09
1   -6  8   0.73   0.11
1   -6  8   0.84   0.32
-1  -6  -8  0.58   0.1
1   -6  8   0.59   0.1
1   -6  8   0.62   0.13
-1  -6  -8  0.45   0.17
1   -6  8   0.9    0.22
1   -6  8   0.82   0.2
-1  -6  -8  0.53   0.1
-1  -6  -8  0.68   0.23
-1  -6  -8  0.59   0.1
-1  6   -9  6.56   0.27
-1  6   -9  6.69   0.27
-1  6   -9  6.28   0.48
1   6   9   6.26   0.49
-1  6   -9  6.66   0.54
1   -6  9   6.45   0.28
1   -6  9   7.07   0.29
-1  -6  -9  5.87   0.5
-1  -6  -9  6.87   0.52
1   -6  9   6.28   0.47
-1  -6  -9  7      0.28
1   -6  9   6.46   0.25
1   -6  9   6.74   0.28
-1  -6  -9  6.42   0.27
-1  -6  -9  6.74   0.49
1   -6  9   6.81   0.28
-1  -6  -9  5.85   0.49
1   -6  9   6.66   0.52
1   -6  9   6.19   0.52
-1  -6  -9  7.27   0.29
-1  6   -10 6.03   0.66
1   6   10  5.13   0.5
-1  6   -10 5.45   0.45
-1  6   -10 5.6    0.27
-1  6   -10 5.17   0.25
1   -6  10  5.52   0.52
1   -6  10  5.46   0.27
-1  -6  -10 5.84   0.49
1   -6  10  5.5    0.28
-1  -6  -10 5.89   0.53
1   -6  10  5.51   0.47
1   -6  10  5.5    0.5
-1  -6  -10 4.69   0.46
-1  -6  -10 5.64   0.27
1   -6  10  5.41   0.24
1   -6  10  5.63   0.28
-1  -6  -10 5.67   0.28
1   -6  10  5.7    0.26
-1  -6  -10 5.6    0.27
-1  -6  -10 5.94   0.51
-1  6   -11 0.85   0.27
-1  6   -11 0.69   0.27
-1  6   -11 0.64   0.12
-1  6   -11 0.65   0.11
-1  -6  -11 0.68   0.14
1   -6  11  0.7    0.14
1   -6  11  0.72   0.24
1   -6  11  0.61   0.25
1   -6  11  0.76   0.24
-1  -6  -11 0.62   0.14
-1  -6  -11 0.82   0.15
-1  -6  -11 0.47   0.11
-1  -6  -11 0.61   0.25
1   -6  11  0.73   0.12
-1  -6  -11 0.44   0.19
1   -6  11  0.67   0.13
1   -6  11  0.64   0.13
-1  -6  -11 0.57   0.23
-1  -6  -11 0.82   0.24
1   -6  11  0.61   0.13
-1  6   -12 6.84   0.33
-1  6   -12 7.13   0.3
-1  6   -12 7.04   0.7
-1  -6  -12 6.99   0.38
-1  -6  -12 7.25   0.36
1   -6  12  7.84   0.36
-1  -6  -12 7.6    0.35
-1  -6  -12 7.52   0.36
1   -6  12  6.68   0.34
1   -6  12  7.13   0.32
1   -6  12  6.84   0.3
1   -6  12  7.51   0.39
-1  -6  -13 0.4    0.13
1   -6  13  0.24   0.12
-1  -6  -13 0.34   0.13
1   -6  13  0.42   0.12
1   -6  13  0.47   0.11
1   -6  13  0.53   0.13
-1  -6  -13 0.49   0.14
-1  -6  -13 0.5    0.14
1   -6  14  1.44   0.24
1   -6  14  1.84   0.24
1   -6  14  1.64   0.21
-1  -6  -14 1.39   0.23
-1  -6  -14 1.4    0.2
1   -6  14  1.75   0.2
-1  -7  14  0.29   0.11
-1  -7  14  0.17   0.11
1   -7  -14 0.47   0.14
-1  -7  14  0.43   0.14
1   -7  -14 0.33   0.13
-1  -7  14  0.31   0.15
1   -7  -14 0.2    0.12
1   -7  -14 0.49   0.14
-1  -7  14  0.47   0.14
1   -7  -13 0.03   0.1
-1  -7  13  0.23   0.11
1   -7  -13 -0.01  0.09
-1  -7  13  -0.03  0.08
1   -7  -13 0.06   0.1
-1  -7  13  0.04   0.09
-1  -7  13  0.29   0.13
1   -7  -13 0.35   0.14
1   7   -12 5.19   0.25
-1  -7  12  5.39   0.29
1   -7  -12 5.38   0.29
1   -7  -12 5.91   0.35
-1  -7  12  5.64   0.28
-1  -7  12  5.37   0.31
-1  -7  12  5.67   0.31
1   -7  -12 5.7    0.31
1   -7  -12 5.94   0.31
1   7   -11 1.57   0.15
1   7   -11 2.84   0.47
1   -7  -11 2.02   0.22
1   -7  -11 2.26   0.2
-1  -7  11  1.81   0.27
-1  -7  11  2.11   0.19
1   -7  -11 1.78   0.23
-1  -7  11  1.8    0.19
1   -7  -11 1.64   0.18
-1  -7  11  2.07   0.19
-1  -7  11  1.69   0.37
-1  -7  11  1.97   0.18
1   7   -10 4.07   0.48
1   7   -10 3.65   0.21
-1  -7  10  3.2    0.42
-1  -7  10  3.99   0.23
1   -7  -10 3.43   0.26
-1  -7  10  3.64   0.22
1   -7  -10 3.89   0.23
1   -7  -10 3.51   0.39
-1  -7  10  3.83   0.21
-1  -7  10  3.93   0.24
-1  -7  10  4.04   0.24
1   -7  -10 4.12   0.23
1   -7  -10 3.44   0.22
1   -7  -10 4      0.43
1   7   -9  0.14   0.17
1   7   -9  0.22   0.13
-1  7   9   -0.08  0.18
-1  -7  9   0.25   0.09
1   -7  -9  0.2    0.08
-1  -7  9   0.17   0.14
-1  -7  9   0.11   0.13
-1  -7  9   0.16   0.07
-1  -7  9   0.1    0.12
1   -7  -9  0.3    0.17
1   -7  -9  0.18   0.08
1   -7  -9  0.32   0.15
1   -7  -9  0.14   0.07
-1  -7  9   0.31   0.09
1   -7  -9  0.16   0.1
1   -7  -9  0.36   0.17
-1  -7  9   0.22   0.08
-1  -7  9   0.03   0.07
1   7   -8  1.79   0.14
1   7   -8  1.45   0.35
-1  7   8   1.99   0.31
1   7   -8  1.4    0.15
-1  -7  8   1.63   0.14
-1  -7  8   1.8    0.29
1   -7  -8  1.62   0.27
-1  -7  8   1.64   0.14
-1  -7  8   1.72   0.15
1   -7  -8  1.75   0.14
-1  -7  8   1.34   0.14
-1  -7  8   1.92   0.3
-1  -7  8   1.41   0.13
1   -7  -8  1.56   0.14
1   -7  -8  1.78   0.3
-1  -7  8   1.65   0.32
1   -7  -8  1.77   0.14
1   -7  -8  1.57   0.3
1   7   -7  0.32   0.15
-1  7   7   0.36   0.14
1   7   -7  0.28   0.07
-1  -7  7   0.28   0.07
1   -7  -7  0.48   0.18
1   -7  -7  0.17   0.06
-1  -7  7   0.35   0.15
1   -7  -7  0.31   0.07
-1  -7  7   0.29   0.07
1   -7  -7  0.11   0.12
-1  -7  7   0.27   0.08
-1  -7  7   0.31   0.07
1   -7  -7  0.26   0.07
-1  -7  7   0.28   0.07
-1  -7  7   0.3    0.14
-1  -7  7   0.2    0.12
1   7   -6  7.8    0.27
1   7   -6  8.44   0.47
-1  7   6   7.68   0.39
-1  7   6   8.73   0.44
1   -7  -6  8.48   0.48
1   -7  -6  8.02   0.25
-1  -7  6   7.69   0.45
1   -7  -6  8.28   0.25
1   -7  -6  8.14   0.4
-1  -7  6   8.16   0.26
1   -7  -6  8.41   0.53
1   -7  -6  8.38   0.25
-1  -7  6   8.67   0.49
-1  -7  6   8.29   0.25
-1  -7  6   8.09   0.28
-1  -7  6   7.05   0.47
-1  -7  6   8.24   0.25
-1  -7  6   8.59   0.45
-1  -7  6   8.02   0.26
1   7   -5  0.05   0.05
-1  7   5   -0.08  0.07
1   7   -5  -0.02  0.08
1   7   -5  0.14   0.09
-1  7   5   0.03   0.03
-1  7   5   0.1    0.07
-1  -7  5   -0.07  0.03
-1  -7  5   -0.15  0.09
-1  -7  5   -0.01  0.04
1   -7  -5  0.03   0.04
1   -7  -5  -0.02  0.09
-1  -7  5   0      0.07
1   -7  -5  0.02   0.04
-1  -7  5   0.01   0.04
1   -7  -5  0.04   0.1
-1  -7  5   -0.09  0.06
-1  -7  5   -0.04  0.04
1   -7  -5  0.07   0.07
-1  -7  5   -0.05  0.04
1   -7  -5  0.17   0.08
1   -7  -5  -0.01  0.06
1   -7  -5  0.01   0.04
-1  -7  5   -0.04  0.08
1   7   -4  29.37  0.77
1   7   -4  29.55  0.82
-1  7   4   30.06  0.79
-1  7   4   28.71  0.53
1   7   -4  29.39  0.63
-1  -7  4   31.29  0.91
1   -7  -4  28.63  0.77
1   -7  -4  29.56  0.59
-1  -7  4   29.21  0.58
-1  -7  4   29.04  0.57
1   -7  -4  29.73  0.56
-1  -7  4   28.39  0.6
-1  -7  4   30.56  0.78
-1  -7  4   29.2   0.58
1   -7  -4  29.32  0.95
1   -7  -4  28.42  0.71
-1  -7  4   30.18  0.82
1   -7  -4  29.39  0.7
1   -7  -4  28.73  0.57
-1  -7  4   27.95  0.8
-1  -7  4   28.09  0.83
-1  -7  4   26.96  0.62
1   -7  -4  29.91  0.85
-1  -7  4   29.89  0.62
1   7   -3  0.8    0.12
1   7   -3  0.68   0.08
1   7   -3  0.8    0.11
-1  7   3   0.68   0.09
-1  -7  3   0.83   0.06
1   -7  -3  0.8    0.11
1   -7  -3  0.77   0.08
-1  -7  3   0.76   0.12
-1  -7  3   0.77   0.06
1   -7  -3  0.73   0.06
1   -7  -3  0.84   0.06
1   -7  -3  0.82   0.05
1   -7  -3  0.63   0.18
-1  -7  3   0.6    0.14
-1  -7  3   0.8    0.07
1   -7  -3  0.82   0.15
-1  -7  3   0.81   0.08
-1  -7  3   0.51   0.11
1   -7  -3  0.78   0.09
1   -7  -3  0.99   0.19
-1  -7  3   0.81   0.06
-1  -7  3   0.8    0.13
-1  -7  3   0.8    0.1
1   -7  -3  0.87   0.1
-1  -7  3   0.67   0.08
1   7   -2  16.12  0.39
1   7   -2  16.06  0.42
-1  7   2   15.81  0.35
-1  -7  2   16.39  0.37
1   -7  -2  15.91  0.29
-1  -7  2   16.09  0.32
1   -7  -2  16.13  0.33
1   -7  -2  16.2   0.61
-1  -7  2   16.02  0.43
1   -7  -2  16.06  0.3
-1  -7  2   16.14  0.46
-1  -7  2   16.18  0.34
1   -7  -2  16.61  0.36
-1  -7  2   16.52  0.56
-1  -7  2   16.02  0.31
1   -7  -2  16.41  0.6
1   -7  -2  16.57  0.53
-1  7   1   4.96   0.16
1   7   -1  4.89   0.17
1   7   -1  4.9    0.14
-1  -7  1   5.14   0.11
1   -7  -1  5.33   0.3
1   -7  -1  5.17   0.26
-1  -7  1   4.81   0.27
-1  -7  1   5.1    0.11
-1  -7  1   5.16   0.22
-1  -7  1   5.22   0.16
-1  -7  1   5.15   0.14
1   -7  -1  5.09   0.3
-1  -7  1   5.07   0.2
-1  7   0   0      0.03
1   7   0   0      0.03
-1  -7  0   -0.06  0.05
1   -7  0   -0.01  0.05
1   -7  0   0.02   0.06
-1  -7  0   0.03   0.04
-1  -7  0   -0.08  0.05
1   -7  0   -0.05  0.04
1   -7  0   -0.02  0.04
-1  7   -1  0.8    0.08
1   7   1   0.98   0.07
-1  7   -1  0.87   0.06
1   -7  1   0.83   0.04
1   -7  1   1.15   0.17
-1  -7  -1  0.8    0.14
1   -7  1   0.87   0.04
1   -7  1   0.86   0.06
1   -7  1   0.93   0.07
1   -7  1   0.84   0.11
-1  -7  -1  0.92   0.17
1   7   2   0.49   0.06
1   7   2   0.68   0.06
-1  7   -2  0.66   0.08
-1  7   -2  0.58   0.08
-1  -7  -2  0.75   0.12
-1  -7  -2  0.7    0.08
1   -7  2   0.57   0.09
1   -7  2   0.68   0.08
1   -7  2   0.7    0.09
-1  -7  -2  0.51   0.13
1   -7  2   0.58   0.05
1   -7  2   0.57   0.06
1   -7  2   0.71   0.08
-1  -7  -2  0.68   0.04
-1  -7  -2  0.76   0.16
1   -7  2   0.69   0.04
1   -7  2   0.53   0.09
-1  -7  -2  0.63   0.09
-1  -7  -2  0.61   0.03
1   -7  2   0.53   0.13
1   -7  2   0.64   0.06
1   7   3   0.34   0.07
-1  7   -3  0.13   0.06
-1  7   -3  0.12   0.05
1   7   3   0.19   0.04
1   -7  3   0.21   0.08
-1  -7  -3  0.19   0.05
-1  -7  -3  0.2    0.04
-1  -7  -3  0.19   0.04
1   -7  3   0.15   0.06
-1  -7  -3  0.21   0.03
1   -7  3   0.17   0.04
1   -7  3   0.21   0.04
1   -7  3   0.26   0.11
1   -7  3   0.35   0.08
1   -7  3   0.21   0.04
-1  -7  -3  0.34   0.12
-1  -7  -3  0.14   0.06
1   -7  3   0.26   0.06
-1  -7  -3  0.15   0.06
-1  -7  -3  0.14   0.1
1   -7  3   0.19   0.04
-1  -7  -3  0.32   0.07
-1  7   -4  4.72   0.2
-1  7   -4  4.28   0.22
-1  7   -4  5.08   0.31
1   7   4   5.06   0.14
1   7   4   4.5    0.26
1   -7  4   4.95   0.3
1   -7  4   4.76   0.16
1   -7  4   4.96   0.17
1   -7  4   5.65   0.3
-1  -7  -4  4.56   0.36
-1  -7  -4  4.98   0.26
1   -7  4   4.96   0.17
-1  -7  -4  4.77   0.26
-1  -7  -4  4.83   0.28
-1  -7  -4  4.9    0.25
-1  -7  -4  4.83   0.17
-1  -7  -4  5.2    0.16
-1  -7  -4  4.4    0.22
1   -7  4   4.76   0.29
-1  -7  -4  5.12   0.45
1   -7  4   4.84   0.16
1   -7  4   4.79   0.19
1   -7  4   5.14   0.35
-1  7   -5  21.07  0.71
-1  7   -5  22.18  0.76
1   7   5   21.35  0.65
-1  7   -5  21.33  0.51
1   7   5   20.76  0.68
-1  -7  -5  22.16  0.46
1   -7  5   21.17  0.47
-1  -7  -5  23.1   0.79
-1  -7  -5  21.2   0.86
-1  -7  -5  21.77  0.47
-1  -7  -5  21.62  0.7
1   -7  5   20.78  0.73
-1  -7  -5  21.8   0.49
-1  -7  -5  21.48  0.68
-1  -7  -5  20.56  0.62
1   -7  5   20.46  0.77
1   -7  5   20.7   0.73
-1  -7  -5  21.86  0.66
1   -7  5   22.53  0.72
1   -7  5   21.39  0.48
1   -7  5   21.62  0.48
1   -7  5   21.31  0.47
1   7   6   4.26   0.3
-1  7   -6  4.15   0.35
-1  7   -6  4.37   0.2
1   7   6   4.45   0.33
1   -7  6   4.32   0.18
1   -7  6   4.42   0.18
-1  -7  -6  4.29   0.18
1   -7  6   4.19   0.2
-1  -7  -6  4.28   0.32
1   -7  6   4.57   0.34
-1  -7  -6  3.95   0.34
-1  -7  -6  3.94   0.29
1   -7  6   4.33   0.19
1   -7  6   3.48   0.34
1   -7  6   4.74   0.37
-1  -7  -6  4.33   0.18
-1  -7  -6  4.4    0.39
1   -7  6   3.95   0.33
-1  -7  -6  4.45   0.18
-1  7   -7  0.07   0.06
-1  7   -7  -0.16  0.09
1   7   7   0.37   0.14
-1  -7  -7  0.01   0.05
1   -7  7   -0.03  0.05
1   -7  7   -0.03  0.09
-1  -7  -7  -0.16  0.07
1   -7  7   0.01   0.05
-1  -7  -7  -0.07  0.1
-1  -7  -7  -0.08  0.05
-1  -7  -7  -0.07  0.11
1   -7  7   0.04   0.06
1   -7  7   0.1    0.11
1   -7  7   0.04   0.05
-1  -7  -7  0.01   0.05
1   -7  7   0.03   0.05
-1  -7  -7  -0.03  0.09
-1  7   -8  5.93   0.55
-1  7   -8  5.09   0.32
-1  7   -8  5.85   0.26
1   7   8   6.35   0.46
-1  -7  -8  6.52   0.53
1   -7  8   6.7    0.48
-1  -7  -8  5.44   0.41
1   -7  8   5.43   0.45
-1  -7  -8  5.97   0.25
1   -7  8   5.9    0.23
1   -7  8   5.6    0.25
-1  -7  -8  6.42   0.49
1   -7  8   5.87   0.25
1   -7  8   6.26   0.26
-1  -7  -8  6.34   0.46
1   -7  8   5.97   0.26
-1  -7  -8  6.39   0.25
1   -7  8   5.74   0.45
-1  -7  -8  6.12   0.25
-1  7   -9  0.99   0.13
-1  7   -9  0.98   0.27
1   -7  9   1.04   0.25
1   -7  9   1.31   0.29
1   -7  9   1.02   0.12
-1  -7  -9  0.89   0.22
-1  -7  -9  1.1    0.14
1   -7  9   0.83   0.12
1   -7  9   0.95   0.23
-1  -7  -9  0.8    0.27
1   -7  9   0.98   0.14
-1  -7  -9  1.04   0.25
-1  -7  -9  1.04   0.14
-1  -7  -9  0.58   0.17
-1  -7  -9  0.95   0.13
1   -7  9   0.72   0.12
-1  7   -10 1.96   0.38
-1  7   -10 2.62   0.19
-1  -7  -10 2.65   0.19
1   -7  10  2.94   0.21
1   -7  10  2.62   0.2
1   -7  10  2.44   0.41
-1  -7  -10 2.46   0.37
-1  -7  -10 1.85   0.54
1   -7  10  2.49   0.2
1   -7  10  2.56   0.18
1   -7  10  2.77   0.2
-1  -7  -10 2.71   0.2
-1  -7  -10 2.59   0.2
-1  7   -11 1.37   0.36
-1  7   -11 0.58   0.12
-1  -7  -11 0.65   0.18
1   -7  11  0.59   0.13
1   -7  11  0.6    0.13
-1  -7  -11 0.36   0.12
-1  -7  -11 0.61   0.13
-1  -7  -11 0.58   0.14
1   -7  11  0.18   0.22
1   -7  11  0.39   0.12
1   -7  11  0.8    0.13
-1  7   -12 0.82   0.13
-1  -7  -12 1.12   0.19
-1  -7  -12 0.87   0.15
1   -7  12  0.94   0.15
1   -7  12  0.77   0.16
1   -7  12  0.82   0.15
1   -7  12  0.95   0.17
-1  -7  -12 1.12   0.18
-1  -7  -12 0.78   0.16
1   -7  12  1.09   0.15
-1  -7  -13 0.09   0.11
1   -7  13  0.04   0.09
1   -7  13  -0.03  0.1
1   -7  13  0      0.08
-1  -7  -13 0.02   0.1
-1  -7  -13 0.04   0.1
-1  -7  -13 0.1    0.11
1   -7  13  0.18   0.11
1   -7  14  0.06   0.12
-1  -7  -14 0      0.1
-1  -7  -14 0.03   0.1
1   -7  14  0.03   0.08
1   -7  14  0      0.08
1   -7  14  0.02   0.1
-1  -7  -14 -0.05  0.09
-1  -7  -14 -0.03  0.09
-1  -8  14  0.15   0.13
-1  -8  14  0.1    0.1
-1  -8  14  0.1    0.1
-1  -8  14  0.08   0.1
-1  -8  14  0.17   0.13
1   -8  -14 0.07   0.11
1   -8  -14 0.07   0.11
1   -8  -14 0.2    0.13
1   -8  -14 0.07   0.1
-1  -8  13  0.4    0.14
1   -8  -13 0.56   0.17
-1  -8  13  0.32   0.11
-1  -8  13  0.54   0.14
-1  -8  13  0.48   0.19
1   -8  -13 0.5    0.14
1   -8  -13 0.62   0.15
1   -8  -13 0.26   0.13
1   8   -12 2.15   0.18
-1  -8  12  2.02   0.2
-1  -8  12  2.29   0.2
1   -8  -12 2.64   0.22
1   -8  -12 1.82   0.23
-1  -8  12  2.15   0.23
1   -8  -12 2.11   0.21
1   -8  -12 2.43   0.22
-1  -8  12  2.23   0.21
1   8   -11 0.5    0.11
-1  -8  11  0.49   0.11
1   -8  -11 0.22   0.1
-1  -8  11  0.31   0.1
-1  -8  11  0.3    0.1
-1  -8  11  0.23   0.1
1   -8  -11 0.28   0.12
1   -8  -11 0.3    0.12
1   -8  -11 0.33   0.11
-1  -8  11  0.43   0.12
1   8   -10 2.34   0.18
-1  -8  10  2.21   0.18
1   -8  -10 2.53   0.19
-1  -8  10  2.38   0.18
1   -8  -10 1.65   0.41
1   -8  -10 2.32   0.41
1   -8  -10 2.11   0.36
-1  -8  10  2.42   0.38
1   -8  -10 3.04   0.43
1   -8  -10 2.24   0.19
-1  -8  10  2.49   0.39
1   -8  -10 1.97   0.21
-1  -8  10  2.65   0.2
-1  -8  10  2.25   0.19
-1  -8  10  1.78   0.32
-1  -8  10  2.4    0.2
1   -8  -10 2.77   0.39
1   -8  -10 2.36   0.19
1   8   -9  0.38   0.21
1   8   -9  0.2    0.08
1   -8  -9  0.08   0.08
-1  -8  9   0.22   0.08
-1  -8  9   0.35   0.18
-1  -8  9   0.06   0.08
-1  -8  9   0.04   0.12
1   -8  -9  0.02   0.12
1   -8  -9  -0.11  0.14
1   -8  -9  0.16   0.07
-1  -8  9   0.48   0.18
1   -8  -9  0.17   0.14
1   -8  -9  0.18   0.1
-1  -8  9   0.21   0.08
-1  -8  9   0.06   0.07
1   -8  -9  0.42   0.18
1   -8  -9  0.24   0.09
-1  -8  9   0.13   0.08
1   -8  -9  -0.08  0.13
1   8   -8  3.42   0.2
-1  -8  8   3.29   0.2
-1  -8  8   3.26   0.2
1   -8  -8  3.45   0.19
-1  -8  8   3.07   0.34
1   -8  -8  3.3    0.38
-1  -8  8   3.34   0.19
1   -8  -8  3.44   0.19
-1  -8  8   3.43   0.19
1   -8  -8  3.11   0.3
1   -8  -8  3.21   0.36
-1  -8  8   3.4    0.18
-1  -8  8   2.99   0.34
-1  -8  8   3.55   0.36
1   -8  -8  3.49   0.19
1   8   -7  6.57   0.27
-1  8   7   6.4    0.55
1   8   -7  6.09   0.45
1   -8  -7  6.93   0.4
-1  -8  7   6.27   0.23
-1  -8  7   6.65   0.3
1   -8  -7  5.87   0.48
-1  -8  7   6.34   0.23
1   -8  -7  6      0.23
-1  -8  7   6.72   0.46
1   -8  -7  6.53   0.24
1   -8  -7  6.53   0.46
-1  -8  7   6.46   0.45
-1  -8  7   6.11   0.26
1   -8  -7  6.39   0.24
-1  -8  7   6.34   0.25
-1  8   6   12.66  0.53
1   8   -6  12.92  0.6
1   8   -6  12.05  0.37
-1  -8  6   12.49  0.34
-1  -8  6   12.52  0.33
1   -8  -6  13.03  0.6
1   -8  -6  11.77  0.32
-1  -8  6   12.7   0.35
1   -8  -6  12.22  0.49
1   -8  -6  11.89  0.66
-1  -8  6   12.07  0.54
-1  -8  6   11.82  0.56
1   -8  -6  11.21  0.53
-1  -8  6   11.9   0.6
-1  -8  6   12.26  0.32
-1  -8  6   12.19  0.37
1   -8  -6  11.76  0.32
1   -8  -6  12.39  0.32
-1  8   5   37.3   0.95
1   8   -5  38.5   0.8
1   8   -5  38     1.04
-1  -8  5   37.51  0.79
1   -8  -5  36.46  0.91
1   -8  -5  37.72  0.73
-1  -8  5   39.04  1.01
-1  -8  5   37.03  1.07
-1  -8  5   36.87  0.72
-1  -8  5   37.6   0.75
1   -8  -5  37.51  0.89
1   -8  -5  38.49  1.22
-1  -8  5   38.3   1.13
-1  -8  5   38.6   0.74
-1  -8  5   38.65  1.05
-1  -8  5   37.56  0.74
1   -8  -5  36.85  0.72
1   -8  -5  36.97  0.73
1   -8  -5  35.88  0.98
1   -8  -5  37.47  1.08
1   8   -4  5.8    0.33
1   8   -4  5.77   0.22
-1  8   4   5.72   0.16
1   8   -4  5.83   0.31
-1  -8  4   6.05   0.34
-1  -8  4   5.64   0.17
1   -8  -4  5.86   0.17
1   -8  -4  6.15   0.44
1   -8  -4  6.16   0.28
1   -8  -4  5.98   0.24
-1  -8  4   6.16   0.33
-1  -8  4   5.34   0.36
-1  -8  4   5.44   0.21
1   -8  -4  5.58   0.29
1   -8  -4  5.81   0.41
1   -8  -4  6.11   0.19
-1  -8  4   5.82   0.24
1   -8  -4  6.09   0.24
-1  -8  4   6.05   0.22
1   -8  -4  5.76   0.17
-1  -8  4   6.55   0.36
-1  -8  4   5.82   0.19
1   8   -3  71.65  1.36
-1  8   3   73.96  1.29
1   -8  -3  75.83  1.39
-1  -8  3   73.13  1.3
-1  -8  3   73.47  1.68
1   -8  -3  73.66  1.41
1   -8  -3  73.95  1.26
-1  -8  3   75.86  1.48
1   -8  -3  74.34  1.25
1   -8  -3  74.82  1.92
1   -8  -3  75.31  1.79
1   -8  -3  74.62  1.62
-1  -8  3   73.62  1.28
1   -8  -3  75.24  1.26
-1  -8  3   72.69  1.28
1   -8  -3  74.79  1.29
-1  -8  3   73.2   1.52
-1  -8  3   74.4   1.32
1   -8  -3  73.73  1.26
-1  8   2   34.5   0.67
1   8   -2  33.31  0.71
1   8   -2  33.92  0.71
-1  -8  2   32.14  0.85
1   -8  -2  34.81  1
-1  -8  2   33.64  0.63
1   -8  -2  36.17  0.91
-1  -8  2   35.77  0.7
-1  -8  2   34.96  0.65
-1  -8  2   34.72  0.61
1   -8  -2  35.96  1.01
1   -8  -2  34.15  0.59
-1  -8  2   34.7   0.62
-1  -8  2   35.65  0.74
1   -8  -2  33.93  0.64
-1  -8  2   34.59  0.94
1   8   -1  0.08   0.04
-1  8   1   -0.01  0.03
1   -8  -1  0      0.05
1   -8  -1  -0.04  0.06
-1  -8  1   0.02   0.02
-1  -8  1   0      0.01
-1  -8  1   0.03   0.06
-1  -8  1   0.02   0.02
-1  -8  1   0      0.02
-1  -8  1   -0.03  0.02
-1  -8  1   0.04   0.03
1   -8  -1  -0.05  0.07
1   -8  -1  -0.13  0.05
-1  -8  1   0.02   0.05
-1  8   0   5.29   0.19
1   8   0   5.2    0.18
-1  -8  0   5.26   0.29
-1  -8  0   5.07   0.28
-1  -8  0   5.39   0.28
1   -8  0   5.23   0.29
1   -8  0   5.01   0.29
-1  -8  0   5.78   0.32
1   -8  0   5.07   0.26
1   -8  0   5.21   0.29
1   8   1   7.89   0.23
-1  8   -1  7.58   0.24
1   -8  1   7.85   0.31
-1  -8  -1  7.55   0.4
-1  -8  -1  8.09   0.38
1   -8  1   7.49   0.2
1   -8  1   7.21   0.37
1   -8  1   7.71   0.16
1   -8  1   7.74   0.15
1   -8  1   7.73   0.19
-1  -8  -1  7.73   0.39
-1  -8  -1  7.78   0.32
-1  8   -2  0.39   0.09
-1  8   -2  0.39   0.07
1   8   2   0.43   0.06
1   -8  2   0.39   0.04
1   -8  2   0.47   0.06
-1  -8  -2  0.42   0.04
1   -8  2   0.45   0.1
-1  -8  -2  0.38   0.12
1   -8  2   0.38   0.06
1   -8  2   0.44   0.06
1   -8  2   0.39   0.08
-1  -8  -2  0.5    0.1
-1  -8  -2  0.44   0.03
-1  -8  -2  0.38   0.05
-1  -8  -2  0.77   0.17
1   -8  2   0.49   0.13
1   -8  2   0.45   0.08
1   -8  2   0.4    0.04
1   8   3   3.44   0.13
-1  8   -3  3.15   0.16
1   8   3   3.21   0.17
-1  -8  -3  3.45   0.14
-1  -8  -3  3.57   0.32
-1  -8  -3  3.17   0.16
1   -8  3   2.91   0.27
1   -8  3   2.97   0.2
-1  -8  -3  3.16   0.18
1   -8  3   3.3    0.19
1   -8  3   3.3    0.15
-1  -8  -3  2.76   0.25
-1  -8  -3  3.24   0.1
-1  -8  -3  3.12   0.11
-1  -8  -3  3.09   0.11
1   -8  3   3.27   0.12
1   -8  3   3.4    0.22
-1  -8  -3  3.25   0.11
1   -8  3   3.24   0.13
1   -8  3   3.36   0.13
-1  -8  -3  3.19   0.18
1   -8  3   3.07   0.15
1   8   4   2.17   0.1
-1  8   -4  1.9    0.2
-1  8   -4  2.28   0.15
1   -8  4   2.18   0.12
-1  -8  -4  2.08   0.27
1   -8  4   2.44   0.26
-1  -8  -4  2.24   0.1
-1  -8  -4  2.15   0.17
-1  -8  -4  2.28   0.18
-1  -8  -4  2.2    0.12
1   -8  4   2.06   0.21
1   -8  4   2.34   0.12
1   -8  4   2.23   0.15
1   -8  4   2.01   0.19
1   -8  4   1.93   0.12
1   -8  4   2.56   0.23
-1  -8  -4  1.99   0.14
-1  -8  -4  2.3    0.24
-1  -8  -4  2.28   0.15
1   -8  4   2.24   0.11
-1  -8  -4  2.34   0.1
1   8   5   1.47   0.08
1   8   5   1.63   0.19
-1  8   -5  1.7    0.13
-1  8   -5  1.95   0.23
1   -8  5   1.22   0.2
1   -8  5   1.64   0.19
1   -8  5   1.62   0.26
1   -8  5   1.56   0.11
-1  -8  -5  1.58   0.1
1   -8  5   1.4    0.1
1   -8  5   1.49   0.11
-1  -8  -5  1.49   0.18
-1  -8  -5  1.53   0.15
-1  -8  -5  1.66   0.3
1   -8  5   1.51   0.19
-1  -8  -5  1.55   0.1
-1  -8  -5  1.46   0.16
1   -8  5   1.41   0.1
-1  -8  -5  1.4    0.18
-1  -8  -5  1.75   0.27
-1  -8  -5  1.57   0.12
1   8   6   0.25   0.1
-1  8   -6  -0.08  0.1
-1  8   -6  0.08   0.06
-1  -8  -6  -0.02  0.08
-1  -8  -6  0.1    0.05
-1  -8  -6  0.13   0.14
1   -8  6   0.01   0.05
1   -8  6   0.1    0.06
-1  -8  -6  0.03   0.13
-1  -8  -6  0.14   0.09
-1  -8  -6  0.02   0.05
-1  -8  -6  0.12   0.05
1   -8  6   -0.08  0.07
-1  -8  -6  0      0.09
1   -8  6   0.08   0.05
1   -8  6   0.01   0.08
1   -8  6   0.05   0.05
1   -8  6   0.09   0.11
1   -8  6   0.05   0.05
-1  8   -7  9.27   0.33
-1  8   -7  8.85   0.54
1   -8  7   8.73   0.53
-1  -8  -7  9.3    0.3
-1  -8  -7  8.74   0.47
1   -8  7   9.28   0.38
1   -8  7   8.77   0.3
-1  -8  -7  8.42   0.29
1   -8  7   9.7    0.57
1   -8  7   9.24   0.33
-1  -8  -7  8.73   0.29
1   -8  7   8.83   0.29
-1  -8  -7  9.02   0.61
1   -8  7   8.81   0.34
-1  -8  -7  9.67   0.52
-1  8   -8  1.3    0.15
-1  -8  -8  1.71   0.34
1   -8  8   1.4    0.28
1   -8  8   1.56   0.15
-1  -8  -8  1.54   0.24
-1  -8  -8  1.37   0.26
-1  -8  -8  1.48   0.14
1   -8  8   1.29   0.15
1   -8  8   1.31   0.15
-1  -8  -8  1.31   0.27
1   -8  8   1.37   0.28
-1  -8  -8  1.5    0.14
1   -8  8   1.26   0.14
1   -8  8   1.48   0.14
1   -8  8   1.65   0.3
-1  -8  -8  1.46   0.17
-1  8   -9  0.05   0.07
-1  8   -9  0.38   0.21
1   -8  9   -0.03  0.06
1   -8  9   0.09   0.14
1   -8  9   0.07   0.13
-1  -8  -9  0.08   0.11
1   -8  9   -0.03  0.06
-1  -8  -9  0.24   0.15
1   -8  9   0.08   0.07
-1  -8  -9  0.11   0.07
-1  -8  -9  -0.02  0.17
-1  -8  -9  0.06   0.08
-1  -8  -9  0.09   0.07
-1  -8  -9  -0.14  0.12
1   -8  9   0.27   0.14
1   -8  9   -0.01  0.06
-1  8   -10 7.12   0.32
1   -8  10  8.19   0.35
1   -8  10  8.2    0.6
-1  -8  -10 7.75   0.32
1   -8  10  8.35   0.34
-1  -8  -10 8.2    0.33
-1  -8  -10 6.77   0.61
1   -8  10  7.51   0.58
-1  -8  -10 8.23   0.33
1   -8  10  7.55   0.33
1   -8  10  8.08   0.31
-1  -8  -10 6.88   0.53
1   -8  10  8.37   0.63
-1  -8  -10 8.51   0.63
1   -8  10  7.64   0.33
-1  8   -11 0.26   0.09
-1  -8  -11 0.5    0.14
1   -8  11  0.38   0.12
1   -8  11  0.41   0.12
-1  -8  -11 0.4    0.12
1   -8  11  0.43   0.12
1   -8  11  0.26   0.11
1   -8  11  0.54   0.12
-1  -8  -11 0.48   0.13
-1  -8  -11 0.26   0.1
-1  8   -12 0.11   0.08
1   -8  12  0.1    0.11
-1  -8  -12 0.11   0.09
1   -8  12  0.11   0.09
-1  -8  -12 0      0.1
-1  -8  -12 0.14   0.12
1   -8  12  0.09   0.09
1   -8  12  0.15   0.11
-1  -8  -12 0.2    0.1
1   -8  12  0.39   0.12
-1  -8  -13 -0.16  0.08
-1  -8  -13 0.06   0.1
1   -8  13  -0.07  0.08
1   -8  13  -0.09  0.11
1   -8  13  0.06   0.12
-1  -8  -13 0      0.11
-1  -8  -13 0.09   0.12
1   -8  13  -0.02  0.08
-1  -8  -14 -0.02  0.1
1   -8  14  0.03   0.09
1   -8  14  0.09   0.1
-1  -8  -14 -0.01  0.1
1   -8  14  0.09   0.09
-1  -8  -14 0.01   0.11
-1  -8  -14 0.29   0.12
1   -8  14  -0.1   0.1
1   -9  -13 0.33   0.12
1   -9  -13 0.43   0.17
1   -9  -13 0.16   0.12
-1  -9  13  0.3    0.13
-1  -9  13  0.29   0.12
-1  -9  13  0.34   0.11
-1  -9  13  0.48   0.15
1   -9  -13 0.19   0.12
1   9   -12 0.18   0.09
-1  -9  12  0.03   0.09
-1  -9  12  0.06   0.1
1   -9  -12 -0.02  0.09
1   -9  -12 -0.08  0.08
1   -9  -12 -0.07  0.09
-1  -9  12  0.05   0.08
1   -9  -12 0.04   0.1
-1  -9  12  -0.02  0.08
1   9   -11 2.11   0.2
-1  -9  11  2.49   0.21
-1  -9  11  2.33   0.2
-1  -9  11  2.26   0.19
1   -9  -11 2.53   0.25
-1  -9  11  2.38   0.22
1   -9  -11 2.13   0.2
-1  -9  11  1.9    0.19
1   -9  -11 2.33   0.21
1   -9  -11 2.74   0.22
1   9   -10 2.84   0.21
1   -9  -10 3.09   0.27
-1  -9  10  2.9    0.22
1   -9  -10 2.6    0.43
1   -9  -10 2.26   0.33
1   -9  -10 3.33   0.21
1   -9  -10 3.12   0.22
-1  -9  10  3.1    0.21
1   -9  -10 3.11   0.37
-1  -9  10  2.73   0.21
-1  -9  10  2.77   0.33
-1  -9  10  2.92   0.25
1   9   -9  3.75   0.22
-1  -9  9   3.32   0.21
1   -9  -9  3.4    0.21
-1  -9  9   3.18   0.2
-1  -9  9   3.26   0.21
1   -9  -9  3.48   0.36
-1  -9  9   3.31   0.22
1   -9  -9  3.41   0.44
-1  -9  9   3.66   0.4
1   -9  -9  3.53   0.33
1   -9  -9  3.18   0.39
1   -9  -9  3.47   0.27
-1  -9  9   3.67   0.41
1   -9  -9  3.41   0.21
-1  -9  9   3.36   0.21
1   -9  -9  3.34   0.2
-1  -9  9   3.73   0.39
1   -9  -9  3.47   0.44
1   9   -8  2.3    0.18
1   -9  -8  2.37   0.16
1   -9  -8  2.72   0.36
-1  -9  8   2.62   0.17
-1  -9  8   2.09   0.18
-1  -9  8   2.41   0.17
1   -9  -8  2.82   0.28
-1  -9  8   2.5    0.17
-1  -9  8   2.46   0.31
1   -9  -8  2      0.38
1   -9  -8  2.84   0.29
-1  -9  8   2.34   0.29
1   -9  -8  2.45   0.29
1   -9  -8  2.6    0.47
-1  -9  8   2.18   0.34
1   -9  -8  2.48   0.17
-1  -9  8   2.36   0.16
1   9   -7  8.62   0.32
1   -9  -7  8.32   0.63
1   -9  -7  8.68   0.29
-1  -9  7   8.54   0.28
1   -9  -7  9.49   0.59
-1  -9  7   9.13   0.5
-1  -9  7   8.43   0.55
1   -9  -7  8.4    0.28
1   -9  -7  8.72   0.43
-1  -9  7   9.17   0.31
-1  -9  7   8.98   0.3
-1  -9  7   8.62   0.32
-1  -9  7   9.08   0.29
1   -9  -7  8.71   0.61
1   -9  -7  8.8    0.47
-1  -9  7   8.78   0.53
1   9   -6  8.07   0.3
1   9   -6  6.94   0.66
1   -9  -6  7.88   0.27
-1  -9  6   8.14   0.26
1   -9  -6  7.98   0.25
-1  -9  6   8.09   0.46
1   -9  -6  8.2    0.36
1   -9  -6  7.61   0.25
1   -9  -6  7.8    0.59
-1  -9  6   8.19   0.44
1   -9  -6  8.17   0.5
1   -9  -6  8.17   0.43
-1  -9  6   8.33   0.34
1   -9  -6  8.29   0.6
-1  -9  6   7.42   0.25
-1  -9  6   8.16   0.57
-1  -9  6   7.89   0.25
1   9   -5  0.42   0.09
1   9   -5  0.6    0.15
-1  9   5   0.4    0.05
-1  -9  5   0.49   0.07
1   -9  -5  0.45   0.16
1   -9  -5  0.52   0.18
1   -9  -5  0.43   0.06
-1  -9  5   0.28   0.13
1   -9  -5  0.37   0.09
1   -9  -5  0.38   0.17
-1  -9  5   0.37   0.11
1   -9  -5  0.36   0.06
1   -9  -5  0.34   0.07
-1  -9  5   0.33   0.14
-1  -9  5   0.45   0.08
-1  -9  5   0.38   0.07
-1  -9  5   0.59   0.08
1   -9  -5  0.27   0.09
-1  -9  5   0.4    0.13
1   9   -4  0.92   0.11
-1  9   4   0.99   0.08
1   9   -4  0.8    0.14
-1  -9  4   0.87   0.15
1   -9  -4  1.09   0.13
1   -9  -4  0.88   0.07
-1  -9  4   0.72   0.14
1   -9  -4  0.93   0.22
1   -9  -4  1.11   0.1
-1  -9  4   1      0.21
1   -9  -4  1.13   0.07
-1  -9  4   1.02   0.08
1   -9  -4  1.2    0.24
1   -9  -4  0.84   0.07
-1  -9  4   0.86   0.09
-1  -9  4   0.89   0.11
1   -9  -4  0.99   0.08
-1  -9  4   1.09   0.09
1   -9  -4  0.93   0.13
-1  -9  4   1.08   0.08
1   -9  -4  1.16   0.2
-1  9   3   6.06   0.19
1   9   -3  6.13   0.24
1   9   -3  6.21   0.27
1   -9  -3  6.29   0.21
-1  -9  3   6.89   0.41
-1  -9  3   6.39   0.18
-1  -9  3   6.35   0.23
1   -9  -3  6.15   0.42
-1  -9  3   6.4    0.28
1   -9  -3  6.68   0.45
1   -9  -3  6.25   0.15
1   -9  -3  6.18   0.19
1   -9  -3  6.44   0.16
-1  -9  3   6.44   0.2
1   -9  -3  6.61   0.37
1   -9  -3  6.61   0.22
-1  -9  3   5.73   0.18
-1  -9  3   6.28   0.17
-1  9   2   0.28   0.06
1   9   -2  0.32   0.07
-1  -9  2   0.3    0.07
1   -9  -2  0.21   0.13
1   -9  -2  0.24   0.1
1   -9  -2  0.3    0.1
1   -9  -2  0.22   0.03
-1  -9  2   0.15   0.08
1   -9  -2  0.31   0.03
-1  -9  2   0.25   0.04
1   -9  -2  0.25   0.02
-1  -9  2   0.26   0.06
-1  -9  2   0.25   0.05
1   -9  -2  0.24   0.05
-1  -9  2   0.29   0.07
1   -9  -2  0.24   0.13
-1  -9  2   0.3    0.04
-1  9   1   0.61   0.08
1   9   -1  0.59   0.09
1   -9  -1  0.64   0.16
1   -9  -1  0.86   0.16
-1  -9  1   0.53   0.1
-1  -9  1   0.59   0.06
1   -9  -1  0.58   0.13
-1  -9  1   0.59   0.04
-1  -9  1   0.49   0.13
-1  -9  1   0.7    0.14
-1  -9  1   0.51   0.05
1   -9  -1  0.48   0.12
1   9   0   0.05   0.05
-1  9   0   0.16   0.06
-1  -9  0   0.18   0.09
1   -9  0   0      0.06
1   -9  0   -0.03  0.07
-1  -9  0   0.13   0.08
1   -9  0   0.23   0.1
-1  -9  0   0.18   0.1
-1  -9  0   0.14   0.08
1   -9  0   0.13   0.08
1   9   1   0.73   0.09
-1  9   -1  0.79   0.09
-1  -9  -1  1.14   0.19
1   -9  1   0.84   0.04
1   -9  1   0.88   0.04
1   -9  1   0.88   0.13
1   -9  1   0.89   0.04
-1  -9  -1  0.86   0.17
1   -9  1   0.82   0.16
-1  -9  -1  0.95   0.19
-1  -9  -1  0.74   0.13
1   -9  1   0.86   0.1
1   -9  1   0.75   0.13
1   -9  1   0.78   0.07
1   -9  1   0.99   0.15
-1  9   -2  0.03   0.05
1   9   2   -0.01  0.04
-1  -9  -2  0.04   0.06
1   -9  2   0      0.03
1   -9  2   -0.01  0.08
1   -9  2   0.06   0.06
-1  -9  -2  0.08   0.1
1   -9  2   0.02   0.02
1   -9  2   0.01   0.04
-1  -9  -2  0      0.04
-1  -9  -2  -0.01  0.08
1   -9  2   -0.03  0.04
-1  -9  -2  -0.02  0.08
-1  -9  -2  0.02   0.02
1   -9  2   0.02   0.02
-1  -9  -2  -0.02  0.02
-1  -9  -2  -0.02  0.02
1   -9  2   -0.05  0.04
1   -9  2   0.05   0.04
-1  9   -3  6.69   0.25
1   9   3   6.57   0.2
-1  9   -3  6.36   0.28
1   -9  3   6.49   0.18
1   -9  3   6.59   0.3
-1  -9  -3  7.21   0.47
1   -9  3   6.34   0.2
1   -9  3   6.68   0.2
-1  -9  -3  6.75   0.22
1   -9  3   6.48   0.24
-1  -9  -3  6.47   0.16
1   -9  3   6.58   0.18
-1  -9  -3  6.49   0.21
-1  -9  -3  6.41   0.39
-1  -9  -3  6.55   0.28
-1  -9  -3  6.47   0.16
1   -9  3   6.13   0.4
-1  9   -4  0.03   0.05
-1  9   -4  -0.04  0.09
1   9   4   0.06   0.04
1   9   4   -0.09  0.07
-1  -9  -4  0.11   0.1
1   -9  4   0.07   0.04
1   -9  4   0.19   0.05
-1  -9  -4  0.02   0.05
1   -9  4   0.01   0.04
-1  -9  -4  0.06   0.04
1   -9  4   0.24   0.08
-1  -9  -4  0.05   0.03
-1  -9  -4  0.27   0.1
-1  -9  -4  0.1    0.05
1   -9  4   0.07   0.04
1   -9  4   0.02   0.07
-1  -9  -4  0.06   0.04
-1  -9  -4  0.05   0.03
-1  -9  -4  -0.12  0.09
1   -9  4   0.09   0.05
1   -9  4   0.02   0.09
1   -9  4   0.04   0.07
-1  9   -5  0.05   0.11
-1  9   -5  -0.03  0.05
1   9   5   0.04   0.04
-1  -9  -5  0.14   0.13
1   -9  5   -0.02  0.07
1   -9  5   -0.15  0.08
-1  -9  -5  0.05   0.04
1   -9  5   0.02   0.05
1   -9  5   -0.03  0.05
-1  -9  -5  0.04   0.11
-1  -9  -5  0.12   0.09
-1  -9  -5  0.05   0.07
1   -9  5   -0.04  0.04
1   -9  5   -0.07  0.08
1   -9  5   -0.02  0.04
-1  -9  -5  -0.03  0.04
-1  -9  -5  -0.02  0.05
1   -9  5   0.03   0.08
1   -9  5   0.08   0.05
-1  9   -6  0.01   0.06
-1  9   -6  -0.23  0.2
1   -9  6   0.08   0.11
-1  -9  -6  -0.16  0.1
1   -9  6   0.01   0.05
-1  -9  -6  0.02   0.12
1   -9  6   0.03   0.05
-1  -9  -6  0.04   0.06
1   -9  6   0.03   0.05
-1  -9  -6  0.11   0.1
1   -9  6   -0.08  0.09
1   -9  6   -0.01  0.06
-1  -9  -6  0.02   0.05
-1  -9  -6  0.01   0.08
1   -9  6   0.08   0.09
1   -9  6   0.04   0.08
-1  -9  -6  -0.02  0.06
-1  9   -7  0.48   0.1
-1  -9  -7  0.71   0.21
1   -9  7   0.59   0.11
1   -9  7   0.47   0.17
-1  -9  -7  1.03   0.27
-1  -9  -7  0.73   0.18
-1  -9  -7  0.66   0.16
-1  -9  -7  0.59   0.1
-1  -9  -7  0.68   0.11
1   -9  7   0.79   0.2
1   -9  7   0.67   0.1
1   -9  7   0.84   0.11
1   -9  7   0.62   0.1
1   -9  7   0.79   0.19
1   -9  7   0.66   0.1
-1  9   -8  8.58   0.34
-1  -9  -8  8.37   0.47
1   -9  8   8.29   0.3
1   -9  8   7.53   0.52
1   -9  8   8.32   0.31
1   -9  8   8.07   0.31
1   -9  8   8.02   0.52
-1  -9  -8  7.91   0.57
-1  -9  -8  8.09   0.3
-1  -9  -8  7.69   0.62
1   -9  8   8.13   0.33
-1  -9  -8  7.74   0.29
1   -9  8   7.75   0.56
-1  -9  -8  7.99   0.31
1   -9  8   8.06   0.31
-1  9   -9  0.58   0.12
-1  -9  -9  0.17   0.1
1   -9  9   0.25   0.15
-1  -9  -9  -0.1   0.18
-1  -9  -9  0.39   0.1
1   -9  9   -0.03  0.14
1   -9  9   0.28   0.09
1   -9  9   0.36   0.1
1   -9  9   0.16   0.09
1   -9  9   0.08   0.13
1   -9  9   0.26   0.1
1   -9  9   0.33   0.09
-1  -9  -9  0.5    0.17
-1  -9  -9  0.24   0.09
-1  -9  -9  0.24   0.16
-1  9   -10 2      0.19
1   -9  10  1.72   0.18
1   -9  10  1.75   0.18
-1  -9  -10 1.35   0.33
-1  -9  -10 1.73   0.19
-1  -9  -10 1.89   0.31
-1  -9  -10 1.92   0.19
1   -9  10  1.68   0.18
1   -9  10  2.24   0.2
1   -9  10  2.17   0.18
-1  9   -11 0.05   0.08
-1  -9  -11 0.13   0.11
-1  -9  -11 0.17   0.11
1   -9  11  0.03   0.08
-1  -9  -11 0.18   0.1
1   -9  11  0.06   0.08
1   -9  11  0.12   0.1
1   -9  11  0.06   0.08
1   -9  11  0.05   0.1
-1  -9  -11 -0.01  0.08
-1  9   -12 0.1    0.09
1   -9  12  0.18   0.1
1   -9  12  -0.01  0.09
-1  -9  -12 0.1    0.11
-1  -9  -12 0.12   0.11
1   -9  12  0.14   0.09
-1  -9  -12 0.03   0.11
1   -9  12  0.12   0.11
-1  -9  -12 0.05   0.11
1   -9  12  0.27   0.11
-1  9   -13 0.21   0.11
1   -9  13  0.19   0.13
1   -9  13  0.3    0.11
1   -9  13  0.28   0.11
-1  -9  -13 0.5    0.2
-1  -9  -13 0.48   0.14
-1  -9  -13 0.33   0.15
-1  -9  -13 0.39   0.12
1   -9  13  0.29   0.11
-1  -10 13  0.01   0.1
1   -10 -13 -0.06  0.1
-1  -10 13  -0.01  0.08
-1  -10 13  0.02   0.11
1   -10 -13 0.07   0.1
-1  -10 13  0.06   0.1
1   -10 -13 0.08   0.1
1   -10 -13 0.03   0.09
1   10  -12 0.03   0.09
1   -10 -12 0.08   0.12
-1  -10 12  0.05   0.09
-1  -10 12  0.04   0.09
1   -10 -12 0.1    0.1
1   -10 -12 0.19   0.12
1   -10 -12 0.06   0.09
-1  -10 12  0.19   0.11
-1  -10 12  -0.03  0.1
1   10  -11 1.74   0.18
1   -10 -11 1.55   0.23
-1  -10 11  1.54   0.19
1   -10 -11 1.54   0.18
-1  -10 11  1.87   0.2
1   -10 -11 1.81   0.19
-1  -10 11  1.95   0.19
-1  -10 11  1.96   0.2
1   -10 -11 1.65   0.19
1   10  -10 1.69   0.25
1   -10 -10 1.55   0.23
1   -10 -10 1.6    0.18
-1  -10 10  1.71   0.19
1   -10 -10 1.84   0.17
1   -10 -10 1.88   0.19
1   -10 -10 1.61   0.4
-1  -10 10  1.58   0.18
-1  -10 10  1.9    0.18
-1  -10 10  1.72   0.18
1   10  -9  10.1   0.38
1   -10 -9  8.7    0.48
-1  -10 9   9.49   0.39
-1  -10 9   10.13  0.36
1   -10 -9  10.2   0.58
1   -10 -9  10.55  0.5
-1  -10 9   9.82   0.62
1   -10 -9  9.55   0.35
-1  -10 9   10     0.34
-1  -10 9   9.85   0.48
1   -10 -9  9.14   0.58
1   -10 -9  9.93   0.34
-1  -10 9   8.27   0.62
1   -10 -9  9.64   0.73
1   -10 -9  8.32   0.66
1   -10 -9  9.2    0.77
-1  -10 9   10.16  0.61
1   10  -8  0.2    0.09
-1  -10 8   0.52   0.17
-1  -10 8   0.2    0.08
1   -10 -8  0.25   0.11
-1  -10 8   0.16   0.08
1   -10 -8  0.41   0.1
1   -10 -8  0.06   0.16
1   -10 -8  0.12   0.12
1   -10 -8  0      0.16
1   -10 -8  0.26   0.08
-1  -10 8   0.24   0.08
-1  -10 8   0.2    0.16
-1  -10 8   0.23   0.08
1   -10 -8  0.33   0.09
1   -10 -8  0.17   0.19
-1  -10 8   0.21   0.09
1   -10 -8  0.16   0.11
1   10  -7  4.82   0.25
1   -10 -7  4.68   0.21
-1  -10 7   4.84   0.24
1   -10 -7  4.79   0.34
1   -10 -7  4.42   0.45
1   -10 -7  4.39   0.47
1   -10 -7  4.62   0.2
-1  -10 7   4.71   0.2
-1  -10 7   4.76   0.36
1   -10 -7  4.62   0.21
-1  -10 7   4.74   0.43
1   -10 -7  5.25   0.44
-1  -10 7   5.07   0.22
-1  -10 7   4.96   0.38
1   -10 -7  5.1    0.31
-1  -10 7   5.02   0.22
-1  -10 7   4.96   0.23
1   10  -6  0.28   0.09
1   -10 -6  -0.02  0.14
-1  -10 6   0.2    0.15
1   -10 -6  0.13   0.14
-1  -10 6   0.32   0.08
1   -10 -6  0.21   0.08
-1  -10 6   0.24   0.12
1   -10 -6  0.28   0.07
-1  -10 6   0.23   0.07
-1  -10 6   0.13   0.07
1   -10 -6  0.14   0.15
1   -10 -6  0.41   0.07
1   -10 -6  0.22   0.11
-1  -10 6   0.24   0.1
1   -10 -6  0.2    0.07
-1  10  5   0.09   0.04
1   10  -5  0.11   0.12
1   -10 -5  0.04   0.12
1   -10 -5  0.22   0.18
-1  -10 5   0.09   0.05
1   -10 -5  0.17   0.05
-1  -10 5   0.13   0.15
-1  -10 5   0.16   0.06
-1  -10 5   0.3    0.11
1   -10 -5  0.06   0.05
1   -10 -5  0.13   0.04
-1  -10 5   0.13   0.07
1   -10 -5  0.16   0.09
1   -10 -5  0.11   0.08
-1  -10 5   0.12   0.06
1   10  -4  2.3    0.16
-1  10  4   1.99   0.13
-1  -10 4   2.14   0.27
-1  -10 4   2.13   0.11
1   -10 -4  2.09   0.1
1   -10 -4  1.82   0.14
-1  -10 4   1.73   0.2
1   -10 -4  1.94   0.31
-1  -10 4   2.22   0.12
1   -10 -4  1.87   0.15
-1  -10 4   2.25   0.15
1   -10 -4  2.11   0.09
-1  -10 4   1.8    0.19
-1  -10 4   2.08   0.11
1   -10 -4  1.91   0.24
1   -10 -4  1.88   0.13
1   -10 -4  2.1    0.33
-1  -10 4   2.09   0.12
1   10  -3  8.21   0.29
-1  10  3   8.35   0.24
1   -10 -3  8.15   0.2
-1  -10 3   8.48   0.22
-1  -10 3   8.88   0.31
1   -10 -3  8.12   0.24
1   -10 -3  8.64   0.51
-1  -10 3   8.22   0.22
1   -10 -3  8.22   0.17
-1  -10 3   7.98   0.46
-1  -10 3   8.24   0.24
1   -10 -3  8.45   0.38
-1  -10 3   8.59   0.28
1   -10 -3  8.05   0.44
1   -10 -3  8.58   0.51
-1  -10 3   7.88   0.32
-1  10  2   -0.05  0.04
1   10  -2  0.04   0.06
-1  -10 2   0      0.02
1   -10 -2  -0.06  0.08
-1  -10 2   -0.07  0.09
-1  -10 2   0      0.03
-1  -10 2   0.06   0.05
1   -10 -2  0      0.04
1   -10 -2  0.1    0.1
1   -10 -2  0.03   0.02
-1  -10 2   -0.08  0.04
-1  -10 2   0.01   0.08
-1  -10 2   -0.04  0.03
-1  -10 2   0      0.03
1   -10 -2  0.1    0.1
-1  -10 2   0      0.04
-1  -10 2   0.04   0.04
1   -10 -2  0.03   0.07
1   10  -1  49.1   0.96
-1  10  1   48.25  0.93
1   -10 -1  47.77  1.18
-1  -10 1   45.99  0.86
-1  -10 1   47.73  1.06
-1  -10 1   45.67  0.85
1   -10 -1  50.05  1.27
-1  -10 1   47.06  0.81
-1  -10 1   48.44  0.87
-1  -10 1   49.08  1.2
-1  -10 1   46.56  1.31
1   -10 -1  48.14  1.17
1   10  0   4.79   0.2
-1  10  0   4.83   0.2
1   -10 0   4.75   0.3
-1  -10 0   4.35   0.37
-1  -10 0   5.38   0.31
1   -10 0   4.51   0.29
-1  -10 0   5.07   0.34
-1  -10 0   5.02   0.31
1   -10 0   4.42   0.29
1   10  1   2.94   0.15
-1  10  -1  3.1    0.17
1   -10 1   3.33   0.24
1   -10 1   2.75   0.11
-1  -10 -1  2.67   0.25
1   -10 1   2.82   0.13
-1  -10 -1  2.86   0.33
-1  -10 -1  3.12   0.27
-1  -10 -1  2.73   0.22
1   -10 1   2.94   0.09
1   -10 1   2.91   0.22
1   -10 1   2.97   0.21
1   -10 1   2.9    0.27
-1  10  -2  12.43  0.37
1   10  2   12.27  0.32
1   -10 2   12.77  0.43
-1  -10 -2  12.82  0.62
-1  -10 -2  12.03  0.28
1   -10 2   12.13  0.3
1   -10 2   12.46  0.31
1   -10 2   12.24  0.25
-1  -10 -2  13.16  0.57
-1  -10 -2  12.34  0.24
-1  -10 -2  12.37  0.45
1   -10 2   12.63  0.26
1   -10 2   11.93  0.3
1   -10 2   12.04  0.57
1   -10 2   12.28  0.4
-1  -10 -2  11.69  0.35
-1  -10 -2  12.81  0.6
1   -10 2   12.47  0.3
1   10  3   1.08   0.09
-1  10  -3  1.13   0.12
1   -10 3   0.97   0.11
1   -10 3   1.25   0.23
1   -10 3   0.98   0.09
-1  -10 -3  1.1    0.23
-1  -10 -3  1.1    0.07
-1  -10 -3  1.06   0.06
1   -10 3   1.2    0.08
-1  -10 -3  1.08   0.22
1   -10 3   1.2    0.09
-1  -10 -3  1.06   0.13
-1  -10 -3  0.86   0.21
1   -10 3   1.17   0.13
1   -10 3   0.96   0.12
-1  -10 -3  1.13   0.1
-1  10  -4  0.12   0.07
1   10  4   0.09   0.05
-1  -10 -4  0.2    0.07
1   -10 4   0.05   0.05
1   -10 4   0.1    0.04
1   -10 4   0.11   0.04
-1  -10 -4  0.11   0.04
-1  -10 -4  0.15   0.04
-1  -10 -4  0.18   0.12
-1  -10 -4  -0.13  0.09
-1  -10 -4  0.11   0.06
-1  -10 -4  0.11   0.06
1   -10 4   0.03   0.05
1   -10 4   0.08   0.08
1   -10 4   0.12   0.12
-1  10  -5  0.11   0.07
1   10  5   0.07   0.05
1   -10 5   0.18   0.06
-1  -10 -5  0.03   0.05
-1  -10 -5  0.31   0.15
1   -10 5   0.1    0.09
1   -10 5   0.08   0.1
1   -10 5   0.13   0.09
-1  -10 -5  0.14   0.05
1   -10 5   0.04   0.12
1   -10 5   0.07   0.05
1   -10 5   0.1    0.06
-1  -10 -5  0.07   0.04
-1  -10 -5  0.18   0.08
-1  10  -6  4.66   0.24
-1  -10 -6  4.74   0.19
-1  -10 -6  5.07   0.2
1   -10 6   4.94   0.43
1   -10 6   4.94   0.21
-1  -10 -6  4.76   0.25
-1  -10 -6  4.91   0.22
-1  -10 -6  5.62   0.46
1   -10 6   4.88   0.33
1   -10 6   4.66   0.36
1   -10 6   4.56   0.24
1   -10 6   4.82   0.21
-1  -10 -6  5.84   0.51
1   -10 6   4.81   0.21
-1  10  -7  0.1    0.08
-1  -10 -7  0.24   0.07
1   -10 7   0.32   0.09
1   -10 7   0.33   0.15
-1  -10 -7  0.18   0.17
1   -10 7   0.19   0.07
-1  -10 -7  0.36   0.17
1   -10 7   0.27   0.08
1   -10 7   0.2    0.16
-1  -10 -7  0.26   0.14
1   -10 7   0.32   0.08
-1  -10 -7  0.24   0.08
-1  -10 -7  0.16   0.09
1   -10 7   0.34   0.09
1   -10 7   0.27   0.13
-1  10  -8  7.69   0.34
1   -10 8   8.04   0.31
-1  -10 -8  7.9    0.31
-1  -10 -8  7.98   0.3
-1  -10 -8  7.64   0.28
1   -10 8   7.85   0.51
1   -10 8   7.42   0.39
1   -10 8   7.98   0.31
-1  -10 -8  7.38   0.57
1   -10 8   7.89   0.3
-1  -10 -8  7.79   0.43
1   -10 8   7.32   0.33
-1  10  -9  0.47   0.12
-1  -10 -9  0.25   0.16
1   -10 9   0.44   0.2
1   -10 9   0.51   0.11
-1  -10 -9  0.48   0.17
1   -10 9   0.26   0.21
1   -10 9   0.37   0.16
-1  -10 -9  0.38   0.22
1   -10 9   0.32   0.17
-1  -10 -9  0.38   0.12
-1  -10 -9  -0.02  0.17
-1  -10 -9  0.24   0.09
1   -10 9   0.31   0.13
1   -10 9   0.5    0.11
-1  -10 -9  0.27   0.15
1   -10 9   0.31   0.1
-1  10  -10 0.21   0.1
1   -10 10  0.13   0.09
1   -10 10  0.12   0.09
1   -10 10  0.19   0.1
-1  -10 -10 0.15   0.12
1   -10 10  0.35   0.11
-1  -10 -10 0.12   0.09
-1  -10 -10 0.2    0.09
1   -10 10  0.14   0.1
-1  10  -11 0.15   0.1
1   -10 11  0.28   0.11
1   -10 11  0.17   0.1
1   -10 11  0.05   0.1
1   -10 11  0.34   0.12
1   -10 11  0.15   0.1
-1  -10 -11 0.08   0.09
-1  -10 -11 0.04   0.1
-1  -10 -11 0.13   0.1
-1  -10 -11 0.16   0.1
-1  10  -12 0.1    0.09
1   -10 12  0.08   0.11
1   -10 12  -0.03  0.09
-1  -10 -12 0.12   0.11
1   -10 12  0.02   0.09
-1  -10 -12 0.18   0.13
-1  -10 -12 -0.02  0.09
-1  -10 -12 0.11   0.09
1   -10 12  0.09   0.11
-1  10  -13 0.33   0.12
1   -10 13  0.72   0.17
-1  -10 -13 0.31   0.13
-1  -10 -13 0.29   0.14
1   -10 13  0.48   0.13
1   -10 13  0.58   0.14
-1  -10 -13 0.39   0.13
1   -10 13  0.48   0.14
-1  -10 -13 0.39   0.13
1   11  -13 0.26   0.17
-1  -11 13  0.04   0.08
1   -11 -13 0.02   0.09
-1  -11 13  -0.08  0.08
1   -11 -13 0.01   0.09
1   -11 -13 0      0.09
-1  -11 13  0.09   0.1
-1  -11 13  0.14   0.11
1   11  -12 1.55   0.22
-1  -11 12  1.07   0.17
1   -11 -12 1.24   0.17
1   -11 -12 1.39   0.18
-1  -11 12  1.37   0.18
-1  -11 12  0.95   0.16
-1  -11 12  1.27   0.2
1   -11 -12 1.25   0.22
1   -11 -12 1.1    0.17
1   11  -11 -0.04  0.08
-1  -11 11  0.1    0.1
1   -11 -11 -0.07  0.08
-1  -11 11  0.04   0.1
1   -11 -11 0.04   0.1
-1  -11 11  -0.09  0.09
1   -11 -11 -0.03  0.08
1   -11 -11 0.1    0.12
-1  -11 11  -0.01  0.09
1   11  -10 1.17   0.17
-1  -11 10  1.16   0.16
-1  -11 10  1.08   0.15
1   -11 -10 1.14   0.16
1   -11 -10 1.05   0.17
-1  -11 10  0.95   0.16
1   -11 -10 0.68   0.17
-1  -11 10  0.92   0.15
1   -11 -10 1.13   0.14
1   11  -9  -0.01  0.09
1   -11 -9  -0.17  0.16
-1  -11 9   0.02   0.08
1   -11 -9  -0.03  0.08
-1  -11 9   0.01   0.07
-1  -11 9   -0.06  0.07
1   -11 -9  -0.03  0.07
1   -11 -9  0      0.1
-1  -11 9   0.12   0.09
1   -11 -9  -0.05  0.13
1   -11 -9  0.11   0.08
1   11  -8  7.68   0.34
1   -11 -8  7.27   0.36
-1  -11 8   7.87   0.31
-1  -11 8   7.34   0.51
-1  -11 8   7.83   0.3
-1  -11 8   7.68   0.33
1   -11 -8  6.72   0.55
1   -11 -8  7.5    0.45
1   -11 -8  8.03   0.67
-1  -11 8   6.95   0.54
1   -11 -8  7.5    0.27
1   -11 -8  7.92   0.3
1   -11 -8  7.91   0.3
-1  -11 8   8.11   0.3
1   -11 -8  7.76   0.39
1   -11 -8  7.33   0.61
1   11  -7  0.15   0.09
-1  -11 7   0.1    0.07
-1  -11 7   0.1    0.07
1   -11 -7  0.1    0.06
1   -11 -7  0.23   0.16
1   -11 -7  0.23   0.09
-1  -11 7   -0.05  0.1
-1  -11 7   0.05   0.06
1   -11 -7  0.08   0.11
1   -11 -7  0.09   0.06
-1  -11 7   0.2    0.16
1   -11 -7  0.12   0.15
1   -11 -7  0.04   0.16
-1  -11 7   0.11   0.08
1   11  -6  2.02   0.18
-1  -11 6   2.08   0.15
-1  -11 6   1.67   0.14
-1  -11 6   2.14   0.14
1   -11 -6  1.87   0.14
1   -11 -6  1.55   0.34
-1  -11 6   1.7    0.16
-1  -11 6   2.06   0.24
1   -11 -6  1.89   0.13
1   -11 -6  2.08   0.19
-1  -11 6   1.62   0.29
1   -11 -6  1.98   0.35
1   -11 -6  1.97   0.3
1   -11 -6  1.79   0.11
-1  11  5   0.38   0.06
1   11  -5  0.39   0.09
-1  -11 5   0.33   0.09
-1  -11 5   0.45   0.08
1   -11 -5  0.55   0.19
-1  -11 5   0.45   0.12
1   -11 -5  0.3    0.06
-1  -11 5   0.42   0.16
1   -11 -5  0.32   0.17
-1  -11 5   0.45   0.07
1   -11 -5  0.35   0.08
-1  -11 5   0.34   0.07
1   -11 -5  0.44   0.16
1   -11 -5  0.42   0.09
-1  11  4   0.03   0.05
1   11  -4  0.07   0.07
1   -11 -4  0.05   0.13
-1  -11 4   0.02   0.04
1   -11 -4  0.01   0.09
1   -11 -4  0.01   0.13
1   -11 -4  -0.02  0.02
-1  -11 4   0.03   0.05
-1  -11 4   -0.08  0.1
1   -11 -4  0.04   0.05
1   -11 -4  0.25   0.12
-1  -11 4   0.07   0.06
1   -11 -4  0.05   0.04
-1  -11 4   0.13   0.08
-1  -11 4   -0.1   0.06
-1  11  3   0.18   0.06
1   -11 -3  0.17   0.09
-1  -11 3   0.19   0.07
-1  -11 3   0.41   0.11
1   -11 -3  0.2    0.04
-1  -11 3   0.34   0.07
1   -11 -3  0.1    0.13
-1  -11 3   0.16   0.06
1   -11 -3  0.46   0.12
-1  -11 3   0.22   0.07
-1  -11 3   0.1    0.11
1   -11 -3  0.15   0.14
1   -11 -3  0.23   0.02
-1  -11 3   0.28   0.04
-1  -11 3   0.19   0.05
1   -11 -3  0.3    0.13
-1  -11 3   0.16   0.05
-1  11  2   2.13   0.14
1   11  -2  2.27   0.16
1   -11 -2  2.06   0.07
1   -11 -2  2.19   0.07
1   -11 -2  2.09   0.27
-1  -11 2   2.09   0.21
-1  -11 2   2.15   0.07
-1  -11 2   2.28   0.12
1   -11 -2  2.06   0.11
-1  -11 2   2.1    0.14
1   -11 -2  2.08   0.22
-1  -11 2   1.92   0.24
-1  -11 2   1.89   0.1
1   -11 -2  1.7    0.22
-1  -11 2   2.18   0.09
1   -11 -2  2.3    0.28
-1  11  1   4.86   0.21
1   11  -1  5.24   0.22
1   -11 -1  4.5    0.32
1   -11 -1  5.09   0.36
-1  -11 1   4.74   0.12
-1  -11 1   4.63   0.16
-1  -11 1   4.65   0.16
-1  -11 1   5.31   0.35
-1  -11 1   4.52   0.15
-1  -11 1   4.77   0.33
-1  -11 1   5.11   0.2
1   -11 -1  4.28   0.36
1   -11 -1  4.85   0.35
-1  -11 1   4.95   0.26
-1  -11 1   5.04   0.12
-1  -11 1   4.2    0.32
1   11  0   7.4    0.26
-1  11  0   7.53   0.27
-1  -11 0   7.59   0.38
1   -11 0   7.19   0.22
1   -11 0   6.2    0.36
1   -11 0   7.59   0.4
-1  -11 0   7.26   0.41
1   -11 0   7.42   0.41
-1  -11 0   6.85   0.2
1   -11 0   6.97   0.36
-1  -11 0   6.82   0.21
-1  -11 0   6.85   0.24
-1  11  -1  6.48   0.26
1   11  1   6.64   0.24
1   -11 1   6.3    0.2
-1  -11 -1  6.39   0.21
1   -11 1   6.69   0.35
1   -11 1   7.04   0.35
1   -11 1   6.2    0.32
-1  -11 -1  6.44   0.39
1   -11 1   6.79   0.42
1   -11 1   6.48   0.2
-1  -11 -1  6.73   0.4
-1  -11 -1  6.54   0.35
1   -11 1   6.08   0.2
1   -11 1   6.04   0.18
-1  -11 -1  6.36   0.21
-1  -11 -1  6.6    0.44
1   -11 1   6.42   0.14
1   -11 1   6.37   0.15
-1  11  -2  3.16   0.19
1   11  2   2.99   0.16
-1  -11 -2  3.07   0.31
1   -11 2   2.71   0.24
-1  -11 -2  3.13   0.09
1   -11 2   3.2    0.2
1   -11 2   3.08   0.11
1   -11 2   2.79   0.23
1   -11 2   3.32   0.31
-1  -11 -2  2.97   0.12
1   -11 2   3.27   0.15
-1  -11 -2  2.89   0.32
-1  -11 -2  3.16   0.13
1   -11 2   3.02   0.14
-1  -11 -2  3.03   0.09
-1  -11 -2  2.88   0.29
-1  -11 -2  3.05   0.15
-1  -11 -2  3.35   0.24
1   -11 2   3.14   0.09
1   11  3   0.47   0.07
-1  -11 -3  0.59   0.08
1   -11 3   0.15   0.13
-1  -11 -3  0.57   0.06
1   -11 3   0.52   0.06
1   -11 3   0.47   0.06
-1  -11 -3  0.45   0.16
-1  -11 -3  0.63   0.19
1   -11 3   0.77   0.1
1   -11 3   0.57   0.09
-1  -11 -3  0.44   0.11
1   -11 3   0.54   0.08
1   -11 3   0.5    0.08
-1  -11 -3  0.67   0.2
1   11  4   0.06   0.05
-1  11  -4  0.07   0.07
1   -11 4   0.14   0.06
1   -11 4   0.17   0.08
-1  -11 -4  0.04   0.21
1   -11 4   -0.03  0.11
1   -11 4   0.08   0.08
-1  -11 -4  0.17   0.15
-1  -11 -4  0.07   0.06
1   -11 4   0.09   0.05
1   -11 4   0.12   0.04
-1  -11 -4  0.12   0.03
-1  -11 -4  0.07   0.13
-1  -11 -4  0.09   0.04
-1  11  -5  -0.01  0.07
1   11  5   -0.06  0.04
1   -11 5   0.07   0.07
-1  -11 -5  -0.2   0.11
1   -11 5   0.03   0.05
-1  -11 -5  -0.03  0.06
1   -11 5   0.02   0.04
-1  -11 -5  0.04   0.04
-1  -11 -5  -0.07  0.06
1   -11 5   0.06   0.07
1   -11 5   0.01   0.05
-1  -11 -5  0.07   0.05
-1  -11 -5  0.08   0.15
-1  -11 -5  0.09   0.08
1   -11 5   0.09   0.08
1   -11 5   0.1    0.11
-1  11  -6  2.08   0.19
-1  -11 -6  2.07   0.16
1   -11 6   2.5    0.38
-1  -11 -6  2.24   0.13
-1  -11 -6  2.21   0.34
1   -11 6   1.97   0.24
1   -11 6   2.28   0.18
1   -11 6   2.19   0.16
-1  -11 -6  2.49   0.41
-1  -11 -6  2.23   0.14
1   -11 6   2.47   0.27
1   -11 6   2.33   0.15
1   -11 6   2.25   0.14
1   -11 6   2.24   0.16
-1  -11 -6  2.02   0.2
-1  -11 -6  2.43   0.4
-1  11  -7  -0.13  0.06
1   -11 7   -0.16  0.11
-1  -11 -7  0.04   0.08
1   -11 7   -0.04  0.05
-1  -11 -7  -0.01  0.16
-1  -11 -7  0.09   0.16
-1  -11 -7  -0.03  0.12
1   -11 7   -0.01  0.06
1   -11 7   0.02   0.14
1   -11 7   -0.05  0.06
1   -11 7   -0.02  0.09
-1  -11 -7  0.02   0.1
-1  -11 -7  -0.05  0.05
1   -11 7   0.1    0.07
-1  -11 -7  0.07   0.06
1   -11 7   0.01   0.07
-1  -11 -7  0.15   0.08
-1  11  -8  0.09   0.09
-1  -11 -8  0.19   0.14
-1  -11 -8  0.16   0.07
-1  -11 -8  0.05   0.09
1   -11 8   0.06   0.08
-1  -11 -8  0.18   0.11
-1  -11 -8  0.27   0.17
1   -11 8   0.18   0.08
-1  -11 -8  0.1    0.19
1   -11 8   0.08   0.07
1   -11 8   0.02   0.15
-1  -11 -8  0.18   0.08
1   -11 8   0.05   0.11
1   -11 8   0.14   0.09
1   -11 8   -0.05  0.14
1   -11 8   0.14   0.08
-1  11  -9  0.88   0.16
1   -11 9   0.81   0.13
1   -11 9   0.75   0.13
1   -11 9   0.68   0.22
-1  -11 -9  0.92   0.16
1   -11 9   0.92   0.13
1   -11 9   0.89   0.14
1   -11 9   0.79   0.14
-1  -11 -9  1.07   0.15
-1  -11 -9  0.74   0.14
-1  11  -10 1.28   0.18
-1  -11 -10 1.49   0.17
-1  -11 -10 1.48   0.18
-1  -11 -10 1.32   0.22
1   -11 10  1.56   0.18
1   -11 10  1.69   0.19
1   -11 10  1.35   0.16
-1  -11 -10 1.28   0.17
1   -11 10  1.4    0.17
-1  11  -11 0.13   0.11
-1  -11 -11 -0.03  0.1
1   -11 11  0.12   0.11
1   -11 11  0.09   0.1
-1  -11 -11 0.12   0.09
1   -11 11  0.17   0.1
-1  -11 -11 0.03   0.11
1   -11 11  0.12   0.1
-1  -11 -11 0.09   0.09
-1  -11 -12 -0.09  0.08
1   -11 12  -0.01  0.09
1   -11 12  -0.08  0.08
1   -11 12  0.02   0.09
-1  -11 -12 0.02   0.11
-1  -11 -12 0.06   0.09
1   -11 12  -0.15  0.08
-1  -11 -13 0.09   0.11
-1  -11 -13 0.21   0.1
1   12  -12 -0.07  0.09
-1  -12 12  -0.04  0.09
-1  -12 12  0.16   0.12
-1  -12 12  0      0.09
1   -12 -12 0      0.12
1   -12 -12 -0.17  0.08
-1  -12 12  -0.16  0.08
1   12  -11 1.78   0.2
-1  -12 11  1.55   0.22
-1  -12 11  1.73   0.27
1   -12 -11 1.63   0.29
-1  -12 11  1.68   0.25
1   -12 -11 1.56   0.2
1   -12 -11 1.93   0.22
1   12  -10 1.86   0.21
1   -12 -10 2.05   0.26
-1  -12 10  2.07   0.2
-1  -12 10  1.61   0.2
1   -12 -10 2.34   0.19
-1  -12 10  1.84   0.19
-1  -12 10  2.06   0.21
1   -12 -10 2.12   0.19
1   12  -9  5.04   0.3
-1  -12 9   4.78   0.25
-1  -12 9   5.05   0.27
-1  -12 9   4.96   0.29
1   -12 -9  5.31   0.26
-1  -12 9   5.17   0.26
1   -12 -9  5.11   0.25
1   -12 -9  5.23   0.35
1   12  -8  0.51   0.12
1   -12 -8  0.37   0.1
-1  -12 8   0.52   0.12
-1  -12 8   0.46   0.11
1   -12 -8  0.34   0.1
1   -12 -8  0.59   0.16
-1  -12 8   0.32   0.13
-1  -12 8   0.28   0.1
1   -12 -8  0.62   0.22
1   12  -7  2.25   0.2
-1  -12 7   2.08   0.19
1   -12 -7  1.98   0.22
1   -12 -7  2.2    0.15
-1  -12 7   1.77   0.33
1   -12 -7  2.02   0.35
-1  -12 7   2.22   0.15
1   -12 -7  1.7    0.21
1   -12 -7  2.16   0.4
-1  -12 7   2.26   0.17
1   -12 -7  1.37   0.33
1   -12 -7  2.05   0.16
-1  -12 7   2.14   0.17
-1  -12 7   1.97   0.28
1   12  -6  0.03   0.08
-1  -12 6   0.03   0.07
-1  -12 6   -0.14  0.12
1   -12 -6  -0.08  0.05
1   -12 -6  -0.08  0.06
1   -12 -6  0.03   0.14
-1  -12 6   -0.06  0.08
1   -12 -6  0.18   0.17
-1  -12 6   0.01   0.05
1   -12 -6  0      0.05
1   -12 -6  -0.23  0.11
-1  -12 6   0.03   0.07
-1  -12 6   0      0.05
1   12  -5  0.75   0.13
-1  12  5   0.62   0.08
-1  -12 5   0.8    0.1
1   -12 -5  0.76   0.06
-1  -12 5   0.83   0.23
-1  -12 5   0.77   0.1
-1  -12 5   0.78   0.14
1   -12 -5  0.42   0.2
1   -12 -5  0.91   0.1
1   -12 -5  0.76   0.1
-1  -12 5   0.92   0.1
1   -12 -5  0.97   0.26
-1  -12 5   0.75   0.12
1   -12 -5  0.59   0.22
-1  12  4   -0.02  0.05
1   12  -4  0.02   0.07
-1  -12 4   0.11   0.13
1   -12 -4  0.03   0.04
-1  -12 4   0.06   0.05
1   -12 -4  0      0.06
1   -12 -4  0.08   0.14
-1  -12 4   0.08   0.07
-1  -12 4   0.04   0.06
1   -12 -4  -0.08  0.13
1   -12 -4  0.08   0.15
-1  -12 4   -0.01  0.03
-1  -12 4   -0.02  0.06
1   12  -3  0.07   0.07
-1  12  3   0.05   0.06
-1  -12 3   0.13   0.06
-1  -12 3   -0.07  0.05
1   -12 -3  0.04   0.03
-1  -12 3   -0.11  0.11
1   -12 -3  0.02   0.05
1   -12 -3  -0.05  0.1
1   -12 -3  0.2    0.16
1   -12 -3  0.34   0.16
-1  -12 3   0.07   0.04
1   -12 -3  0.11   0.11
1   12  -2  6.53   0.27
-1  12  2   6.86   0.25
1   -12 -2  6.15   0.37
1   -12 -2  5.68   0.43
1   -12 -2  6.55   0.15
1   -12 -2  7.18   0.42
-1  -12 2   6.42   0.4
-1  -12 2   6.63   0.44
-1  -12 2   6.54   0.18
1   -12 -2  6.38   0.15
-1  -12 2   6.53   0.36
-1  -12 2   6.52   0.21
-1  -12 2   6.77   0.25
1   -12 -2  6.1    0.21
1   -12 -2  6.93   0.46
1   12  -1  4      0.21
-1  12  1   3.46   0.19
-1  -12 1   3.26   0.14
1   -12 -1  3.58   0.3
-1  -12 1   3.16   0.22
-1  -12 1   3.8    0.15
-1  -12 1   3.61   0.1
-1  -12 1   3.77   0.18
-1  -12 1   3.59   0.3
1   -12 -1  3.54   0.16
1   -12 -1  3.3    0.31
-1  -12 1   3.7    0.3
-1  -12 1   3.64   0.31
1   -12 -1  3.44   0.29
1   -12 -1  3.46   0.31
-1  12  0   6.05   0.25
1   12  0   6.13   0.37
-1  -12 0   5.7    0.21
-1  -12 0   5.63   0.38
-1  -12 0   5.47   0.39
1   -12 0   5.51   0.35
1   -12 0   5.53   0.2
1   -12 0   6.63   0.41
-1  -12 0   5.18   0.18
1   -12 0   5.56   0.22
-1  -12 0   5.23   0.38
-1  -12 0   5.13   0.35
1   -12 0   5.52   0.2
1   -12 0   5.65   0.35
1   12  1   1.65   0.14
-1  12  -1  1.54   0.15
-1  -12 -1  1.5    0.26
-1  -12 -1  1.6    0.27
1   -12 1   1.66   0.27
-1  -12 -1  1.69   0.11
-1  -12 -1  1.6    0.11
-1  -12 -1  1.29   0.24
1   -12 1   1.6    0.07
1   -12 1   1.57   0.11
1   -12 1   1.5    0.2
1   -12 1   1.59   0.09
1   -12 1   1.78   0.19
1   -12 1   1.64   0.11
-1  -12 -1  1.82   0.23
1   -12 1   1.6    0.19
1   12  2   7.93   0.27
-1  12  -2  7.82   0.31
-1  -12 -2  7.63   0.38
-1  -12 -2  7.89   0.17
1   -12 2   7.14   0.38
-1  -12 -2  7.29   0.23
-1  -12 -2  7.46   0.47
-1  -12 -2  7.94   0.49
1   -12 2   7.96   0.2
1   -12 2   8.11   0.5
1   -12 2   7.92   0.41
-1  -12 -2  7.75   0.52
-1  -12 -2  7.54   0.24
1   -12 2   7.66   0.24
1   -12 2   7.35   0.23
1   12  3   0.09   0.06
-1  12  -3  0.15   0.08
-1  -12 -3  -0.16  0.1
1   -12 3   0.12   0.05
1   -12 3   0.11   0.14
-1  -12 -3  0.22   0.07
-1  -12 -3  0.1    0.04
1   -12 3   0.16   0.06
-1  -12 -3  0.15   0.18
1   -12 3   0.08   0.03
1   -12 3   0.11   0.05
1   -12 3   0.05   0.1
-1  -12 -3  0.29   0.14
1   12  4   3.24   0.16
-1  12  -4  3.9    0.23
1   -12 4   3.66   0.22
1   -12 4   3.51   0.16
1   -12 4   3.25   0.16
-1  -12 -4  3.56   0.18
-1  -12 -4  3.79   0.42
1   -12 4   3.26   0.2
1   -12 4   3.55   0.26
-1  -12 -4  3.4    0.39
1   -12 4   3.74   0.34
1   -12 4   3.55   0.14
1   -12 4   3.61   0.37
-1  -12 -4  3.61   0.14
1   12  5   1.31   0.1
-1  12  -5  1.12   0.16
1   -12 5   1.5    0.14
1   -12 5   1.7    0.16
-1  -12 -5  1.17   0.3
1   -12 5   1.34   0.27
-1  -12 -5  1.52   0.14
-1  -12 -5  1.26   0.3
-1  -12 -5  1.33   0.08
-1  -12 -5  1.48   0.27
1   -12 5   1.3    0.12
1   -12 5   1.45   0.11
1   -12 5   1.62   0.13
1   -12 5   1.62   0.18
-1  -12 -5  1.72   0.12
-1  12  -6  6.3    0.31
1   -12 6   5.84   0.24
1   -12 6   5.7    0.25
-1  -12 -6  5.54   0.55
-1  -12 -6  5.27   0.46
-1  -12 -6  4.76   0.49
1   -12 6   5.88   0.37
1   -12 6   5.61   0.48
-1  -12 -6  5.72   0.19
1   -12 6   6.02   0.22
-1  -12 -6  5.82   0.28
1   -12 6   5.7    0.28
-1  -12 -6  6.18   0.23
-1  -12 -6  5.59   0.25
1   -12 6   5.74   0.26
-1  12  -7  0.08   0.09
-1  -12 -7  0.09   0.18
-1  -12 -7  0.19   0.2
1   -12 7   0.08   0.08
-1  -12 -7  0.08   0.16
-1  -12 -7  0.06   0.07
1   -12 7   0.05   0.06
1   -12 7   0.05   0.08
1   -12 7   -0.01  0.06
-1  -12 -7  0.02   0.11
-1  -12 -7  0.1    0.08
-1  -12 -7  -0.02  0.05
1   -12 7   0      0.14
1   -12 7   -0.15  0.09
-1  12  -8  1.34   0.18
-1  -12 -8  0.97   0.14
1   -12 8   1.01   0.15
1   -12 8   1      0.14
-1  -12 -8  0.99   0.12
-1  -12 -8  1.15   0.28
-1  -12 -8  1.25   0.14
1   -12 8   1.18   0.23
-1  12  -9  1.01   0.17
1   -12 9   1      0.15
1   -12 9   1.14   0.17
-1  -12 -9  1.05   0.14
1   -12 9   1.17   0.15
-1  -12 -9  1.19   0.2
-1  -12 -9  0.9    0.18
-1  -12 -9  1.15   0.13
1   -12 9   1      0.14
-1  12  -10 0.02   0.1
-1  -12 -10 0.06   0.08
1   -12 10  0.02   0.08
1   -12 10  -0.04  0.08
-1  -12 -10 0      0.1
-1  -12 -10 -0.13  0.08
1   -12 10  -0.11  0.08
-1  -12 -10 0.05   0.08
1   -12 10  0.04   0.09
-1  12  -11 1.72   0.22
-1  -12 -11 1.74   0.21
-1  -12 -11 1.57   0.26
-1  -12 -11 1.43   0.19
1   -12 11  1.57   0.23
1   -12 11  1.42   0.2
-1  -12 -11 1.76   0.18
-1  12  -12 0.25   0.12
-1  -12 -12 0.06   0.1
1   -12 12  0.16   0.11
-1  -12 -12 0.48   0.13
-1  -12 -12 0.22   0.12
-1  -12 -12 0.2    0.15
1   -12 12  0.09   0.11
1   -12 12  0.22   0.12
1   -12 12  0.36   0.13
1   13  -11 2.08   0.23
-1  -13 11  2.23   0.23
1   -13 -11 2.59   0.19
1   -13 -11 2.62   0.22
-1  -13 11  2.57   0.22
1   -13 -11 2.98   0.3
-1  -13 11  2.85   0.23
-1  -13 11  2.75   0.23
1   13  -10 0.01   0.1
-1  -13 10  0.05   0.1
-1  -13 10  0.17   0.13
1   -13 -10 0.17   0.15
1   -13 -10 0.15   0.1
-1  -13 10  0.14   0.1
-1  -13 10  0.1    0.12
1   -13 -10 0.27   0.09
1   13  -9  0.1    0.11
-1  -13 9   -0.02  0.08
-1  -13 9   0.19   0.1
-1  -13 9   0.19   0.1
-1  -13 9   0.14   0.1
1   -13 -9  0.07   0.07
1   -13 -9  0.08   0.08
1   -13 -9  0.16   0.13
1   13  -8  0.13   0.1
1   -13 -8  0.08   0.06
1   -13 -8  0.02   0.07
-1  -13 8   0.23   0.1
-1  -13 8   0.21   0.1
1   -13 -8  0.36   0.14
-1  -13 8   0.14   0.08
-1  -13 8   0.21   0.09
1   13  -7  1.5    0.19
-1  -13 7   1.35   0.17
-1  -13 7   1.93   0.16
1   -13 -7  1.49   0.21
1   -13 -7  1.63   0.19
1   -13 -7  0.95   0.37
1   -13 -7  1.58   0.1
-1  -13 7   1.45   0.13
-1  -13 7   1.28   0.15
1   -13 -7  1.08   0.14
1   -13 -7  1.44   0.14
1   13  -6  0.84   0.17
1   -13 -6  1.1    0.27
-1  -13 6   1.06   0.1
1   -13 -6  0.84   0.11
1   -13 -6  0.42   0.22
-1  -13 6   0.64   0.22
1   -13 -6  0.56   0.21
1   -13 -6  0.86   0.07
-1  -13 6   1      0.12
-1  -13 6   1.14   0.15
1   -13 -6  0.85   0.16
-1  -13 6   0.96   0.12
-1  -13 6   0.57   0.15
1   13  -5  0.04   0.09
-1  13  5   -0.06  0.06
1   -13 -5  0.18   0.16
-1  -13 5   0.02   0.06
-1  -13 5   0.05   0.06
-1  -13 5   0.31   0.15
1   -13 -5  0.12   0.07
-1  -13 5   0.06   0.04
-1  -13 5   -0.04  0.07
1   -13 -5  0      0.05
-1  -13 5   0.06   0.07
1   -13 -5  -0.21  0.14
1   -13 -5  0.01   0.08
1   -13 -5  0.05   0.13
-1  13  4   -0.01  0.06
1   13  -4  -0.03  0.07
1   -13 -4  0.02   0.07
-1  -13 4   0.05   0.05
1   -13 -4  -0.12  0.13
-1  -13 4   -0.02  0.05
-1  -13 4   0.05   0.07
-1  -13 4   -0.02  0.03
1   -13 -4  0.03   0.04
1   -13 -4  0.02   0.06
-1  -13 4   -0.01  0.05
-1  -13 4   0.12   0.14
1   -13 -4  0.04   0.15
-1  13  3   0.21   0.1
1   13  -3  0.2    0.09
1   -13 -3  0.01   0.14
-1  -13 3   0.14   0.14
-1  -13 3   0.17   0.06
1   -13 -3  0.25   0.05
1   -13 -3  0.26   0.09
-1  -13 3   0.13   0.06
1   -13 -3  0.19   0.14
-1  -13 3   0.08   0.07
1   -13 -3  0.28   0.07
-1  -13 3   -0.01  0.13
1   -13 -3  0.25   0.17
1   13  -2  -0.08  0.07
-1  13  2   0      0.06
1   -13 -2  0.31   0.14
1   -13 -2  0.1    0.14
1   -13 -2  0.15   0.12
-1  -13 2   0.12   0.04
1   -13 -2  0.16   0.07
-1  -13 2   0.27   0.06
1   -13 -2  0.17   0.03
1   -13 -2  -0.11  0.13
-1  -13 2   0.07   0.22
-1  -13 2   0.15   0.11
1   -13 -2  0.1    0.05
-1  -13 2   0.11   0.11
-1  13  1   4.49   0.22
1   13  -1  4.93   0.24
1   -13 -1  4.41   0.18
-1  -13 1   4.77   0.12
-1  -13 1   4.1    0.34
1   -13 -1  4.23   0.34
1   -13 -1  4.17   0.35
1   -13 -1  4.5    0.22
-1  -13 1   4.77   0.37
1   -13 -1  3.9    0.34
-1  -13 1   5      0.21
-1  -13 1   4.88   0.37
1   -13 -1  4.59   0.19
-1  -13 1   4.81   0.17
1   -13 -1  4.67   0.38
1   13  0   1.77   0.16
-1  13  0   1.73   0.16
1   -13 0   1.61   0.22
-1  -13 0   1.62   0.1
-1  -13 0   1.61   0.12
-1  -13 0   1.1    0.19
1   -13 0   1.72   0.11
1   -13 0   1.76   0.11
-1  -13 0   1.55   0.23
1   -13 0   1.6    0.2
1   -13 0   1.97   0.29
1   -13 0   1.47   0.11
1   -13 0   1.6    0.23
-1  -13 0   1.65   0.13
-1  -13 0   1.74   0.27
1   -13 0   1.81   0.15
-1  -13 0   1.51   0.24
-1  13  -1  8.25   0.31
1   13  1   7.76   0.29
1   -13 1   8.39   0.18
1   -13 1   7.96   0.25
1   -13 1   7.66   0.25
-1  -13 -1  7.71   0.25
-1  -13 -1  8.02   0.46
-1  -13 -1  7.76   0.25
-1  -13 -1  7.73   0.48
-1  -13 -1  7.41   0.51
1   -13 1   7.65   0.42
1   -13 1   8.31   0.5
-1  -13 -1  7.62   0.42
1   13  2   1.49   0.14
-1  13  -2  1.96   0.18
1   -13 2   1.4    0.12
-1  -13 -2  1.16   0.24
-1  -13 -2  1.43   0.12
1   -13 2   1.37   0.11
-1  -13 -2  1.65   0.36
1   -13 2   1.5    0.27
-1  -13 -2  1.53   0.07
1   -13 2   1.47   0.09
1   -13 2   1.46   0.14
1   -13 2   1.62   0.22
-1  -13 -2  1.6    0.27
1   13  3   0.85   0.11
-1  13  -3  1.11   0.15
-1  -13 -3  0.52   0.2
-1  -13 -3  1.09   0.12
-1  -13 -3  0.5    0.2
1   -13 3   1.13   0.1
1   -13 3   0.84   0.13
1   -13 3   0.89   0.12
-1  -13 -3  1.06   0.08
1   -13 3   0.81   0.22
1   -13 3   0.98   0.24
1   -13 3   1.14   0.12
-1  -13 -3  1.04   0.24
1   13  4   5.58   0.22
-1  13  -4  6.14   0.3
-1  -13 -4  6.34   0.48
-1  -13 -4  6.54   0.2
-1  -13 -4  6.34   0.53
1   -13 4   6.11   0.18
1   -13 4   6.88   0.25
1   -13 4   6.56   0.29
1   -13 4   6.71   0.23
-1  -13 -4  6.61   0.52
1   -13 4   6.78   0.52
-1  -13 -4  5.89   0.27
1   13  5   0.01   0.06
-1  13  -5  0.08   0.09
-1  -13 -5  0.17   0.08
-1  -13 -5  0.04   0.17
1   -13 5   0.09   0.08
1   -13 5   -0.01  0.07
-1  -13 -5  0.07   0.12
1   -13 5   0.07   0.07
-1  -13 -5  0.01   0.05
1   -13 5   0.01   0.06
1   -13 5   -0.02  0.14
1   -13 5   0.02   0.04
-1  13  -6  0.78   0.23
-1  -13 -6  0.71   0.22
1   -13 6   0.57   0.08
1   -13 6   0.53   0.15
1   -13 6   0.37   0.11
1   -13 6   0.5    0.2
-1  -13 -6  0.45   0.1
-1  -13 -6  0.64   0.1
-1  -13 -6  0.57   0.23
1   -13 6   0.78   0.11
1   -13 6   0.61   0.11
-1  13  -7  0.43   0.13
-1  -13 -7  0.69   0.11
-1  -13 -7  0.94   0.24
1   -13 7   0.79   0.12
1   -13 7   0.68   0.1
1   -13 7   0.76   0.18
1   -13 7   0.85   0.15
-1  -13 -7  0.83   0.09
-1  -13 -7  0.64   0.12
-1  -13 -7  0.81   0.12
-1  13  -8  0.7    0.14
-1  -13 -8  0.66   0.13
-1  -13 -8  0.55   0.11
1   -13 8   0.73   0.13
1   -13 8   0.81   0.15
1   -13 8   0.75   0.11
1   -13 8   0.72   0.13
-1  -13 -8  0.64   0.11
-1  13  -9  0.55   0.15
-1  -13 -9  0.62   0.13
-1  -13 -9  0.71   0.13
1   -13 9   0.53   0.13
1   -13 9   0.57   0.12
1   -13 9   0.6    0.12
-1  -13 -9  0.69   0.1
1   -13 9   0.62   0.12
-1  -13 -9  0.69   0.17
-1  13  -10 1.02   0.19
-1  -13 -10 0.86   0.18
1   -13 10  0.95   0.21
1   -13 10  0.88   0.14
-1  -13 -10 0.57   0.14
-1  -13 -10 0.81   0.12
1   -13 10  0.79   0.22
1   -13 10  0.74   0.14
-1  -13 -10 0.72   0.24
-1  13  -11 0.18   0.13
1   -13 11  -0.02  0.1
-1  -13 -11 0.27   0.15
1   -13 11  0.19   0.11
1   -13 11  0.4    0.12
1   -13 11  0.2    0.11
-1  -13 -11 0.44   0.12
-1  -13 -11 0.14   0.12
1   14  -10 0.58   0.15
1   -14 -10 0.52   0.12
-1  -14 10  0.51   0.12
-1  -14 10  0.44   0.12
1   -14 -10 0.51   0.16
-1  -14 10  0.41   0.12
-1  -14 10  0.77   0.13
1   14  -9  0.02   0.11
1   -14 -9  0.03   0.06
-1  -14 9   0.02   0.09
1   -14 -9  0.06   0.12
1   -14 -9  0.06   0.08
-1  -14 9   0.24   0.11
-1  -14 9   0.07   0.08
-1  -14 9   0.15   0.09
1   14  -8  0.14   0.12
1   -14 -8  -0.03  0.07
-1  -14 8   -0.02  0.06
-1  -14 8   0.03   0.08
-1  -14 8   0.06   0.09
1   -14 -8  0.04   0.11
-1  -14 8   0.1    0.08
1   14  -7  0.8    0.15
1   -14 -7  1.23   0.13
1   -14 -7  1.15   0.19
-1  -14 7   1.15   0.14
-1  -14 7   1.03   0.11
-1  -14 7   1.13   0.17
-1  -14 7   1.29   0.15
1   14  -6  0.64   0.14
1   -14 -6  0.49   0.14
-1  -14 6   0.55   0.1
-1  -14 6   0.36   0.11
1   -14 -6  0.52   0.09
-1  -14 6   0.52   0.1
-1  -14 6   0.47   0.07
-1  14  5   1      0.11
1   14  -5  1.43   0.18
-1  -14 5   1.21   0.13
1   -14 -5  1.21   0.18
-1  -14 5   1.42   0.16
1   -14 -5  1.37   0.3
1   -14 -5  1.15   0.31
1   -14 -5  1.6    0.34
-1  -14 5   1.32   0.09
-1  -14 5   1.68   0.3
1   -14 -5  1.33   0.11
1   14  -4  0.1    0.1
-1  14  4   0.1    0.07
-1  -14 4   0.16   0.17
1   -14 -4  0.14   0.1
-1  -14 4   0.18   0.09
1   -14 -4  0.38   0.19
-1  -14 4   0.14   0.06
1   -14 -4  0.12   0.15
1   -14 -4  -0.12  0.16
-1  -14 4   0.38   0.08
1   -14 -4  0.12   0.05
1   14  -3  0.78   0.14
1   -14 -3  1.31   0.33
1   -14 -3  0.94   0.24
1   -14 -3  1.38   0.16
1   -14 -3  1.08   0.07
-1  -14 3   0.94   0.11
1   -14 -3  1.16   0.27
-1  -14 3   1.18   0.09
-1  -14 3   0.91   0.23
-1  -14 3   1.28   0.15
-1  -14 3   0.77   0.24
-1  14  2   3.22   0.19
1   14  -2  3.28   0.22
-1  -14 2   3.23   0.19
1   -14 -2  3.33   0.21
1   -14 -2  3.53   0.36
-1  -14 2   3.26   0.16
1   -14 -2  2.87   0.33
-1  -14 2   3.2    0.12
-1  -14 2   3.03   0.34
-1  -14 2   3.1    0.38
1   14  -1  0.97   0.14
-1  14  1   0.94   0.13
1   -14 -1  1.07   0.12
1   -14 -1  0.99   0.11
1   -14 -1  1.12   0.1
1   -14 -1  1.29   0.11
-1  -14 1   1.11   0.13
1   -14 -1  0.98   0.11
-1  -14 1   0.94   0.1
-1  -14 1   1.15   0.14
1   -14 -1  1.01   0.21
1   -14 -1  0.97   0.21
1   -14 -1  0.81   0.19
-1  -14 1   1.24   0.06
-1  -14 1   1.18   0.24
1   14  0   2.23   0.18
-1  14  0   2.4    0.19
-1  -14 0   2.31   0.15
1   -14 0   2.08   0.13
1   -14 0   1.95   0.13
-1  -14 0   2.2    0.15
-1  -14 0   2.26   0.36
-1  -14 0   1.98   0.27
1   -14 0   2.18   0.15
-1  14  -1  5.78   0.28
1   14  1   5.27   0.25
1   -14 1   5.41   0.41
1   -14 1   5.43   0.14
-1  -14 -1  4.69   0.21
-1  -14 -1  5.04   0.21
-1  -14 -1  4.88   0.54
1   -14 1   5.22   0.24
-1  -14 -1  5.27   0.48
1   -14 1   5.92   0.31
-1  -14 -1  5.16   0.49
1   14  2   3.36   0.2
-1  14  -2  4.42   0.25
1   -14 2   4.03   0.22
-1  -14 -2  3.22   0.36
-1  -14 -2  3.81   0.27
-1  -14 -2  4.08   0.38
1   -14 2   3.89   0.14
-1  -14 -2  3.73   0.4
1   -14 2   4.08   0.18
1   -14 2   3.89   0.38
-1  14  -3  6.79   0.33
1   14  3   6.39   0.25
-1  -14 -3  7.65   0.57
-1  -14 -3  6.66   0.26
1   -14 3   6.28   0.49
1   -14 3   6.75   0.25
1   -14 3   6.81   0.21
-1  -14 -3  6.6    0.51
-1  -14 -3  5.68   0.47
-1  -14 -3  6.92   0.18
1   -14 3   6.69   0.29
1   14  4   0.65   0.1
-1  14  -4  0.65   0.14
1   -14 4   0.73   0.09
-1  -14 -4  0.54   0.18
-1  -14 -4  0.74   0.24
1   -14 4   0.81   0.12
-1  -14 -4  0.26   0.21
1   -14 4   0.57   0.25
1   -14 4   0.74   0.13
-1  -14 -4  0.9    0.12
-1  -14 -4  0.81   0.09
-1  14  -5  1.4    0.19
1   14  5   0.88   0.11
-1  -14 -5  1.26   0.11
1   -14 5   1.06   0.16
1   -14 5   1.29   0.14
-1  -14 -5  0.87   0.28
1   -14 5   0.73   0.26
1   -14 5   1.31   0.09
-1  -14 -5  1.25   0.15
-1  -14 -5  0.82   0.25
-1  14  -6  0.51   0.14
1   -14 6   0.48   0.12
1   -14 6   0.61   0.14
1   -14 6   0.76   0.11
-1  -14 -6  0.54   0.12
-1  -14 -6  0.8    0.1
1   -14 6   0.74   0.09
-1  -14 -6  0.71   0.25
-1  14  -7  0.03   0.1
1   -14 7   0.03   0.08
-1  -14 -7  0.04   0.07
-1  -14 -7  0.07   0.08
1   -14 7   -0.03  0.05
1   -14 7   0.04   0.08
1   -14 7   0.1    0.08
-1  14  -8  -0.03  0.11
-1  -14 -8  0.08   0.12
1   -14 8   0.02   0.07
1   -14 8   0.01   0.08
-1  -14 -8  0.04   0.08
1   -14 8   0.09   0.07
-1  -14 -8  0.13   0.08
1   -14 8   0.02   0.09
-1  14  -9  0.17   0.12
1   -14 9   0.05   0.08
1   -14 9   -0.04  0.09
-1  -14 -9  -0.07  0.07
-1  -14 -9  0.09   0.07
-1  -14 -9  -0.05  0.1
1   -14 9   0.18   0.11
1   -14 9   0      0.09
-1  14  -10 -0.14  0.09
1   -14 10  -0.18  0.08
1   -14 10  -0.04  0.08
-1  -14 -10 0.15   0.13
-1  -14 -10 -0.01  0.08
1   -14 10  0.02   0.09
1   -14 10  0.07   0.1
1   15  -10 0.64   0.16
-1  -15 10  0.82   0.14
-1  -15 10  0.66   0.13
1   -15 -10 0.8    0.13
-1  -15 10  0.85   0.13
1   -15 -10 0.81   0.19
-1  -15 10  0.59   0.13
-1  -15 10  0.49   0.14
1   15  -9  0.18   0.12
-1  -15 9   0.37   0.12
-1  -15 9   0.39   0.11
-1  -15 9   0.25   0.1
1   -15 -9  0.21   0.13
1   -15 -9  0.31   0.1
-1  -15 9   0.37   0.11
1   15  -8  0.02   0.13
1   -15 -8  0.09   0.08
-1  -15 8   0      0.08
-1  -15 8   0.15   0.07
1   -15 -8  -0.03  0.11
-1  -15 8   0      0.09
-1  -15 8   0.13   0.11
1   15  -7  0.14   0.12
1   -15 -7  0.27   0.14
-1  -15 7   0.38   0.12
-1  -15 7   0.21   0.09
1   -15 -7  0.34   0.09
-1  -15 7   0.24   0.09
-1  -15 7   0.2    0.07
1   15  -6  0.03   0.11
1   -15 -6  0      0.09
-1  -15 6   0.01   0.06
-1  -15 6   -0.01  0.08
-1  -15 6   0.04   0.07
1   -15 -6  -0.06  0.05
1   15  -5  1.14   0.18
-1  -15 5   1.19   0.16
-1  -15 5   1.06   0.12
1   -15 -5  1.12   0.17
-1  -15 5   1.18   0.13
1   -15 -5  1.23   0.1
1   15  -4  3.26   0.25
-1  -15 4   3.14   0.38
-1  -15 4   3.1    0.28
-1  -15 4   3.21   0.18
1   -15 -4  3.04   0.23
1   -15 -4  2.91   0.12
1   -15 -4  3.99   0.43
-1  -15 4   3.23   0.15
1   -15 -4  3.2    0.39
-1  15  3   0.43   0.09
1   15  -3  0.54   0.13
1   -15 -3  0.48   0.22
1   -15 -3  0.55   0.21
-1  -15 3   0.55   0.09
-1  -15 3   0.5    0.11
-1  -15 3   0.5    0.07
-1  -15 3   0.66   0.21
1   -15 -3  0.53   0.12
1   15  -2  -0.02  0.11
-1  15  2   0.04   0.07
1   -15 -2  0.09   0.08
-1  -15 2   -0.01  0.03
-1  -15 2   -0.04  0.05
1   -15 -2  0.06   0.06
-1  -15 2   -0.02  0.07
-1  -15 2   -0.33  0.14
1   15  -1  0.48   0.12
-1  15  1   0.27   0.1
-1  -15 1   0.47   0.04
-1  -15 1   0.54   0.1
-1  -15 1   0.5    0.09
1   15  0   1.69   0.17
-1  15  0   1.69   0.18
1   -15 0   1.52   0.12
-1  -15 0   1.86   0.14
1   -15 0   1.7    0.14
1   -15 0   1.41   0.14
-1  15  -1  -0.08  0.08
1   15  1   0.07   0.09
1   -15 1   0.12   0.06
1   -15 1   0.28   0.17
1   -15 1   0.17   0.07
1   -15 1   0.21   0.03
-1  -15 -1  0.14   0.07
1   15  2   1.01   0.14
1   -15 2   1.04   0.12
1   -15 2   0.98   0.13
-1  -15 -2  0.79   0.24
1   -15 2   1.03   0.08
1   -15 2   0.69   0.23
-1  -15 -2  0.92   0.12
-1  15  -3  7.32   0.34
-1  -15 -3  6.41   0.53
-1  -15 -3  7.17   0.58
1   -15 3   7.01   0.26
1   -15 3   6.65   0.31
1   -15 3   6.41   0.55
1   -15 3   7.48   0.22
-1  -15 -3  7.04   0.17
-1  -15 -3  6.21   0.3
-1  15  -4  0.3    0.12
1   15  4   0.19   0.08
1   -15 4   0.34   0.07
1   -15 4   0.14   0.13
-1  -15 -4  0.31   0.22
1   -15 4   0.12   0.2
1   -15 4   0.25   0.09
-1  -15 -4  0.25   0.06
-1  -15 -4  0.16   0.14
-1  -15 -4  0.56   0.22
1   15  5   1.75   0.14
-1  15  -5  2.09   0.22
-1  -15 -5  2.49   0.13
1   -15 5   2.16   0.2
1   -15 5   2.1    0.15
-1  15  -6  0.24   0.13
-1  -15 -6  0.34   0.08
1   -15 6   0.29   0.09
1   -15 6   0.47   0.1
-1  -15 -6  0.54   0.15
1   -15 6   0.31   0.11
-1  15  -7  0.65   0.16
-1  -15 -7  0.72   0.11
-1  -15 -7  0.67   0.17
1   -15 7   0.67   0.13
1   -15 7   0.73   0.15
1   -15 7   0.65   0.12
1   -15 7   0.83   0.09
-1  15  -8  0.06   0.15
1   -15 8   0.13   0.1
-1  -15 -8  0.17   0.13
1   -15 8   0.28   0.12
1   -15 8   0.2    0.15
-1  -15 -8  0.3    0.09
1   -15 8   0.4    0.09
-1  15  -9  0.06   0.11
1   -15 9   0.04   0.09
-1  -15 -9  0      0.1
1   -15 9   -0.04  0.08
-1  -15 -9  0.06   0.08
1   -15 9   0.15   0.09
1   -15 9   0.08   0.08
-1  15  -10 0      0.1
1   -15 10  0.05   0.09
-1  -15 -10 -0.04  0.1
1   -15 10  -0.06  0.08
1   -15 10  0.21   0.11
1   -15 10  0.17   0.09
-1  -15 -10 -0.03  0.08
1   16  -8  -0.01  0.11
-1  -16 8   -0.01  0.1
-1  -16 8   0.03   0.08
1   -16 -8  0.01   0.12
-1  -16 8   0.07   0.1
-1  -16 8   -0.01  0.08
1   -16 -8  0      0.07
1   16  -7  0.11   0.13
-1  -16 7   0.06   0.08
1   -16 -7  -0.02  0.12
1   -16 -7  -0.01  0.07
-1  -16 7   0.11   0.1
1   16  -6  0.14   0.12
-1  -16 6   0.21   0.08
-1  -16 6   0.08   0.09
1   -16 -6  -0.03  0.06
1   -16 -6  0.39   0.14
-1  -16 6   0.13   0.09
1   16  -5  3.89   0.28
1   -16 -5  3.97   0.15
1   -16 -5  4.2    0.29
-1  -16 5   3.96   0.29
-1  -16 5   3.91   0.25
-1  -16 5   4.06   0.19
1   16  -4  0.09   0.11
-1  16  4   -0.02  0.14
-1  -16 4   0.05   0.05
-1  -16 4   0.11   0.1
1   -16 -4  0.02   0.09
-1  -16 4   -0.02  0.07
1   16  -3  0.39   0.13
-1  16  3   0.42   0.14
1   -16 -3  0.73   0.12
-1  -16 3   0.45   0.12
-1  -16 3   0.48   0.11
-1  -16 3   0.53   0.07
1   -16 -3  0.4    0.11
1   16  -2  0.54   0.12
-1  16  2   0.65   0.12
-1  -16 2   0.49   0.07
-1  -16 2   0.51   0.1
-1  -16 2   0.73   0.2
1   16  -1  1.03   0.15
-1  16  1   1.14   0.15
-1  -16 1   0.84   0.13
-1  -16 1   1.07   0.16
1   16  0   1.69   0.18
-1  16  0   1.24   0.16
-1  16  -1  0.09   0.1
1   16  1   0.02   0.09
1   -16 1   0.08   0.08
1   -16 1   0.07   0.07
-1  16  -2  10.25  0.41
1   16  2   8.62   0.33
1   -16 2   9.81   0.37
1   -16 2   10.51  0.36
1   -16 2   10.62  0.25
-1  16  -3  0.03   0.11
1   16  3   0.16   0.08
-1  -16 -3  0.1    0.09
1   -16 3   0.05   0.05
1   -16 3   0.06   0.09
1   -16 3   0.04   0.07
-1  16  -4  2.02   0.22
1   16  4   1.26   0.14
1   -16 4   1.5    0.16
1   -16 4   1.95   0.19
-1  -16 -4  1.88   0.09
1   -16 4   1.47   0.12
-1  -16 -4  1.73   0.21
-1  16  -5  0.41   0.15
1   -16 5   0.64   0.1
-1  -16 -5  0.5    0.15
1   -16 5   0.45   0.12
1   -16 5   0.63   0.11
-1  -16 -5  0.57   0.08
-1  16  -6  1.09   0.18
1   -16 6   0.68   0.11
1   -16 6   0.52   0.13
1   -16 6   0.77   0.13
-1  -16 -6  0.52   0.16
-1  -16 -6  0.75   0.1
-1  16  -7  0.1    0.12
1   -16 7   0.21   0.12
-1  -16 -7  0.32   0.18
-1  -16 -7  0.13   0.09
1   -16 7   0.18   0.1
-1  16  -8  0.11   0.12
1   -16 8   -0.14  0.08
-1  -16 -8  0.05   0.07
-1  -16 -8  -0.01  0.12
1   -16 8   -0.04  0.08
1   -16 8   0.01   0.08
1   17  -7  0.33   0.14
1   -17 -7  0.18   0.13
-1  -17 7   0.38   0.15
1   -17 -7  0.49   0.08
-1  -17 7   0.57   0.1
-1  -17 7   0.39   0.13
1   17  -6  0.12   0.12
-1  -17 6   -0.06  0.07
1   -17 -6  -0.01  0.16
-1  -17 6   0.06   0.1
-1  -17 6   0.06   0.11
1   17  -5  1.33   0.25
-1  -17 5   0.87   0.15
-1  -17 5   1.19   0.12
1   -17 -5  1.25   0.19
-1  -17 5   1.42   0.2
1   17  -4  0.02   0.11
-1  -17 4   0.08   0.06
1   -17 -4  0.01   0.08
-1  -17 4   0      0.09
-1  -17 4   -0.15  0.07
1   -17 -4  0      0.09
-1  17  3   2.56   0.19
1   17  -3  3.13   0.26
-1  -17 3   3.14   0.12
-1  -17 3   3.3    0.24
-1  -17 3   2.95   0.2
-1  17  2   0.08   0.08
1   17  -2  0.23   0.12
-1  -17 2   0.2    0.09
-1  -17 2   0.14   0.08
-1  -17 2   0.17   0.03
-1  17  1   -0.02  0.08
1   17  -1  0.06   0.09
-1  -17 1   0.15   0.1
1   17  0   0.34   0.12
-1  17  0   0.28   0.11
-1  17  -1  1.06   0.17
1   17  1   1.14   0.15
1   17  2   0.63   0.12
-1  17  -2  0.99   0.17
1   -17 2   0.84   0.12
1   -17 2   0.79   0.13
-1  17  -3  1.08   0.19
1   -17 3   1.08   0.17
1   -17 3   0.99   0.15
1   -17 3   1.21   0.09
-1  17  -4  3.57   0.28
-1  -17 -4  3.72   0.27
1   -17 4   3.97   0.17
1   -17 4   3.76   0.25
-1  17  -5  2.74   0.31
1   -17 5   2.73   0.21
1   -17 5   2.79   0.23
1   -17 5   2.79   0.16
-1  -17 -5  2.89   0.12
-1  -17 -5  2.83   0.26
-1  17  -6  0.25   0.14
1   -17 6   0.35   0.12
1   -17 6   0.21   0.11
1   -17 6   0.25   0.09
-1  -17 -6  0.33   0.09
-1  -17 -6  0.31   0.16
-1  17  -7  0.38   0.15
-1  -17 -7  0.14   0.14
-1  -17 -7  0.05   0.06
1   -17 7   0.1    0.08
1   -17 7   0.01   0.1
1   -17 7   0.03   0.1
1   18  -5  0.09   0.12
-1  -18 5   0.28   0.12
-1  -18 5   0.17   0.1
1   -18 -5  0.16   0.15
1   -18 -5  0.07   0.11
-1  -18 5   0.16   0.06
1   18  -4  0.03   0.12
-1  -18 4   0      0.1
-1  -18 4   0.13   0.05
-1  -18 4   0.14   0.15
-1  18  3   0.93   0.13
1   18  -3  1.52   0.2
-1  -18 3   1.43   0.08
-1  -18 3   1.19   0.17
1   18  -2  0.07   0.14
-1  18  2   -0.03  0.09
-1  -18 2   0      0.08
-1  18  1   0.11   0.09
1   18  -1  0.24   0.13
-1  18  0   0.64   0.14
1   18  0   0.38   0.12
1   18  1   0.75   0.13
1   18  2   0.21   0.1
1   18  3   0.13   0.09
-1  18  -3  0.29   0.14
1   -18 3   0.31   0.04
1   -18 3   0.3    0.1
1   -18 3   0.51   0.12
-1  18  -4  1.4    0.2
1   -18 4   1.41   0.18
1   -18 4   1.49   0.1
1   -18 4   1.27   0.18
-1  18  -5  0.34   0.15
1   -18 5   0.2    0.11
1   -18 5   0.48   0.14
-1  -18 -5  0.45   0.15
1   -18 5   0.3    0.08
1   19  -3  0.13   0.12
-1  -19 3   0.33   0.12
-1  19  2   0.05   0.1
1   19  -2  0.01   0.1
-1  19  1   1.96   0.19
1   19  -1  2.3    0.22
1   19  0   0.14   0.11
-1  19  0   -0.05  0.08
1   19  1   0.2    0.11
-1  19  -1  0.28   0.13
1   19  2   -0.08  0.08
-1  19  -2  0.03   0.1
-1  19  -3  0      0.1
1   19  3   0.01   0.09
2   0   -15 0.06   0.11
-2  0   15  -0.06  0.09
-2  0   15  0      0.19
-2  0   14  0.09   0.08
2   0   -14 -0.07  0.09
-2  0   14  0.13   0.11
2   0   -14 0.03   0.1
-2  0   14  -0.06  0.08
-2  0   13  0.07   0.1
2   0   -13 0.27   0.12
2   0   -13 -0.08  0.08
-2  0   13  -0.05  0.07
-2  0   13  -0.04  0.05
2   0   -13 0.03   0.08
2   0   -13 0      0.06
2   0   -13 0.31   0.27
2   0   -13 0.08   0.17
2   0   -12 0.26   0.2
2   0   -12 0.35   0.16
2   0   -12 0.3    0.11
-2  0   12  0.35   0.1
-2  0   12  0.34   0.31
2   0   -12 0.53   0.23
2   0   -12 0.13   0.08
-2  0   12  0.05   0.13
2   0   -12 0.29   0.12
2   0   -12 0.17   0.21
-2  0   12  0.23   0.07
-2  0   12  0.37   0.12
-2  0   12  0.02   0.22
2   0   -12 0.19   0.21
2   0   -11 0.01   0.08
-2  0   11  0.07   0.07
-2  0   11  0.16   0.19
2   0   -11 -0.13  0.14
-2  0   11  -0.13  0.16
2   0   -11 0.07   0.12
2   0   -11 0.03   0.08
-2  0   11  -0.07  0.09
2   0   -11 -0.07  0.06
-2  0   11  -0.03  0.07
-2  0   11  -0.03  0.05
2   0   -11 0.17   0.13
-2  0   11  -0.14  0.06
-2  0   11  -0.01  0.05
2   0   -10 18.76  0.52
2   0   -10 19.43  0.77
2   0   -10 19.57  0.52
2   0   -10 19.12  0.94
2   0   -10 18.03  0.82
-2  0   10  18.54  0.5
2   0   -10 19.32  0.54
-2  0   10  19.88  0.48
-2  0   10  19.46  0.45
-2  0   10  18.71  0.91
-2  0   10  18.93  0.95
2   0   -10 18.48  0.49
-2  0   10  18.57  0.92
-2  0   10  18.88  0.52
-2  0   9   0.01   0.03
-2  0   9   0.25   0.14
2   0   -9  0      0.12
2   0   -9  0.17   0.11
2   0   -9  0.09   0.11
2   0   -9  0.02   0.06
-2  0   9   -0.03  0.08
-2  0   9   -0.03  0.04
2   0   -9  0.07   0.06
2   0   -9  -0.06  0.04
-2  0   9   0.01   0.05
-2  0   9   0.02   0.06
2   0   -9  0.1    0.09
-2  0   9   -0.08  0.1
2   0   -9  -0.01  0.04
-2  0   8   0.07   0.05
2   0   -8  0.07   0.11
-2  0   8   0.1    0.05
-2  0   8   0.02   0.08
-2  0   8   0.12   0.06
2   0   -8  0.16   0.12
-2  0   8   0.12   0.1
2   0   -8  0.08   0.05
-2  0   8   0.02   0.11
-2  0   8   0.15   0.05
2   0   -8  0.16   0.13
2   0   -8  0.03   0.06
2   0   -8  0.2    0.09
2   0   -8  0.08   0.05
2   0   -7  0.07   0.09
-2  0   7   0.01   0.03
2   0   -7  0.01   0.04
2   0   -7  0.09   0.1
-2  0   7   0.03   0.07
-2  0   7   0      0.03
2   0   -7  0.07   0.07
2   0   -7  0      0.08
-2  0   7   -0.01  0.03
2   0   -7  0.03   0.04
2   0   -7  0.02   0.04
-2  0   7   0.07   0.13
-2  0   7   -0.02  0.07
-2  0   7   0.03   0.04
2   0   -6  2.95   0.14
2   0   -6  2.95   0.13
2   0   -6  2.57   0.25
2   0   -6  2.86   0.27
2   0   -6  2.84   0.13
-2  0   6   3.08   0.11
-2  0   6   2.9    0.26
-2  0   6   3.02   0.12
-2  0   6   2.93   0.14
2   0   -6  2.79   0.24
-2  0   6   2.79   0.13
-2  0   6   2.72   0.26
-2  0   6   2.9    0.21
2   0   -6  2.78   0.13
2   0   -6  3.11   0.23
2   0   -5  0      0.03
2   0   -5  0.04   0.06
-2  0   5   0      0.03
2   0   -5  -0.01  0.02
-2  0   5   0.02   0.06
2   0   -5  0.05   0.05
-2  0   5   -0.01  0.02
-2  0   5   0      0.05
2   0   -5  -0.05  0.06
2   0   -5  0.02   0.03
2   0   -5  0.01   0.03
-2  0   5   -0.01  0.02
-2  0   5   -0.04  0.05
2   0   -5  0.06   0.07
-2  0   4   9.48   1.39
-2  0   4   10.44  0.42
-2  0   4   10.47  0.25
-2  0   4   10.31  0.41
2   0   -4  11.73  1.23
-2  0   4   10.51  0.23
2   0   -4  10.31  0.42
2   0   -4  9.45   1.37
-2  0   4   11.14  0.35
2   0   -4  10.45  0.24
-2  0   4   10.38  0.23
2   0   -4  8.89   1.24
2   0   -4  10.64  0.26
2   0   -4  9.95   0.37
-2  0   4   10.22  1.34
2   0   -4  10.34  1.33
-2  0   4   10.44  1.2
2   0   -4  10.5   0.42
2   0   -4  10.63  0.37
2   0   -4  11.3   0.75
-2  0   3   0.03   0.04
2   0   -3  0.01   0.32
-2  0   3   0.01   0.27
-2  0   3   0.01   0.04
-2  0   3   0.35   0.35
2   0   -3  -0.09  0.28
-2  0   3   0.02   0.04
-2  0   3   -0.59  0.29
-2  0   3   0.19   0.38
2   0   -3  0.01   0.04
2   0   -3  0.01   0.04
-2  0   3   -0.01  0.04
2   0   -3  0.13   0.2
2   0   -3  0.38   0.31
2   0   -3  0.05   0.05
2   0   -3  0.14   0.32
2   0   -3  0.01   0.04
2   0   -3  0.1    0.48
2   0   -3  0.03   0.05
-2  0   2   24.23  0.51
2   0   -2  23.95  0.57
2   0   -2  24.34  0.57
-2  0   2   23.81  0.56
2   0   -2  23.57  1.38
2   0   -2  24.34  0.57
-2  0   2   23.47  1.26
2   0   -2  24.24  1.51
2   0   -2  23.35  0.52
-2  0   2   24.67  0.56
2   0   -2  24.07  0.56
-2  0   2   24.99  1.27
-2  0   2   23.88  0.57
-2  0   2   24.6   1.22
2   0   -2  24.79  1.27
-2  0   2   22.9   1.26
2   0   -2  24.13  1.3
-2  0   2   24.19  0.54
2   0   -2  24.1   0.54
-2  0   2   23.73  0.81
-2  0   2   24.02  0.54
2   0   -2  24.91  0.77
-2  0   2   24.37  0.58
2   0   -2  23.93  0.53
-2  0   2   26.15  1.37
2   0   -2  24.2   0.53
-2  0   1   0.09   0.14
-2  0   1   -0.21  0.14
2   0   -1  0.05   0.03
2   0   -1  0.04   0.03
-2  0   1   -0.01  0.02
-2  0   1   0.05   0.03
-2  0   1   0.02   0.03
2   0   -1  0.01   0.03
2   0   -1  -0.05  0.16
2   0   -1  0.01   0.13
-2  0   1   -0.1   0.13
-2  0   1   0.02   0.03
-2  0   1   0.06   0.03
2   0   -1  0      0.03
-2  0   1   0.07   0.13
-2  0   1   0      0.03
2   0   -1  0.13   0.16
2   0   -1  -0.01  0.03
-2  0   1   0.02   0.03
2   0   -1  0.02   0.03
2   0   -1  -0.01  0.12
-2  0   1   0.01   0.16
2   0   -1  0.04   0.12
2   0   -1  -0.01  0.03
2   0   -1  0.02   0.03
-2  0   0   6.32   0.37
-2  0   0   6.32   0.43
2   0   0   6.11   0.37
2   0   0   5.72   0.16
2   0   0   5.91   0.15
2   0   0   5.52   0.4
-2  0   0   5.24   0.57
2   0   0   5.99   0.16
2   0   0   5.61   0.51
2   0   0   5.79   0.16
2   0   0   5.95   0.15
-2  0   0   4.74   0.7
2   0   0   5.84   0.15
2   0   0   6.54   0.44
2   0   0   5.51   0.35
-2  0   0   5.85   0.15
-2  0   0   5.73   0.41
-2  0   0   5.81   0.15
-2  0   -1  0.01   0.02
2   0   1   0.03   0.03
-2  0   -1  0.01   0.03
-2  0   -1  -0.05  0.13
-2  0   -1  -0.1   0.23
2   0   1   0.18   0.14
2   0   1   0      0.03
-2  0   -1  -0.06  0.15
-2  0   -1  0.04   0.03
2   0   1   0.03   0.14
2   0   1   0      0.03
2   0   1   0      0.03
-2  0   -1  0.1    0.11
2   0   1   0.07   0.14
-2  0   -1  0.15   0.15
-2  0   -1  0.07   0.03
2   0   1   0.01   0.16
2   0   1   -0.1   0.1
-2  0   -1  0      0.03
2   0   1   0.01   0.03
-2  0   -2  0      0.03
2   0   2   0.03   0.05
-2  0   -2  0.13   0.05
2   0   2   0.08   0.24
-2  0   -2  0.09   0.23
2   0   2   -0.08  0.23
2   0   2   -0.28  0.21
-2  0   -2  0.13   0.26
2   0   2   0.01   0.04
2   0   2   0.02   0.04
2   0   2   0.03   0.03
-2  0   -2  -0.03  0.03
-2  0   -2  0      0.03
-2  0   -2  -0.04  0.04
-2  0   -2  0      0.2
2   0   2   -0.07  0.2
-2  0   -2  -0.03  0.03
2   0   2   -0.14  0.26
-2  0   -2  0.03   0.24
-2  0   -2  -0.37  0.42
-2  0   -2  0.03   0.03
2   0   2   0.05   0.04
2   0   2   -0.02  0.03
2   0   3   0.02   0.05
2   0   3   0.13   0.36
-2  0   -3  0.14   0.31
-2  0   -3  0.03   0.05
2   0   3   -0.01  0.05
2   0   3   -0.02  0.04
-2  0   -3  -0.02  0.03
-2  0   -3  -0.03  0.04
-2  0   -3  0.06   0.05
2   0   3   -0.19  0.32
2   0   3   0.04   0.05
-2  0   -3  0.11   0.06
-2  0   -3  0.01   0.04
-2  0   -3  0.2    0.32
-2  0   -3  -0.01  0.36
2   0   3   0.14   0.44
-2  0   -3  0.19   0.35
-2  0   -3  0.35   0.32
2   0   3   0.27   0.35
-2  0   -4  55.51  2.72
2   0   4   54.12  0.97
2   0   4   56.46  2.73
-2  0   -4  53.84  1.24
2   0   4   57.05  2.63
-2  0   -4  53.18  0.96
-2  0   -4  54.16  1.24
-2  0   -4  53.63  2.77
2   0   4   52.9   2.78
-2  0   -4  54.91  1.16
2   0   4   53.13  0.97
-2  0   -4  54.59  2.51
-2  0   -4  53.61  0.97
2   0   4   51.36  2.6
2   0   4   53.61  1.24
-2  0   -4  55.26  1.16
-2  0   -4  53.98  2.51
-2  0   -4  54.68  2.72
2   0   4   53.59  0.93
2   0   4   53.83  1.1
2   0   5   0.01   0.06
2   0   5   0.03   0.08
-2  0   -5  0.04   0.06
-2  0   -5  -0.03  0.06
2   0   5   -0.03  0.02
2   0   5   0      0.03
-2  0   -5  0.02   0.07
-2  0   -5  0      0.06
2   0   5   0.03   0.02
2   0   5   -0.02  0.05
2   0   5   -0.01  0.02
2   0   5   0.03   0.03
-2  0   -5  0.04   0.03
-2  0   -5  -0.02  0.02
-2  0   -5  0.03   0.03
-2  0   -6  44.09  0.84
2   0   6   44.71  1.03
-2  0   -6  44.77  0.87
-2  0   -6  43.57  1.09
-2  0   -6  43.17  1.22
2   0   6   43.56  0.86
2   0   6   43.69  1.22
-2  0   -6  44.21  0.85
2   0   6   43.98  1.21
-2  0   -6  45.01  1.12
2   0   6   43.3   0.8
2   0   6   43.7   0.85
-2  0   -6  43.76  1.22
2   0   6   43.63  0.8
2   0   6   42.6   0.84
2   0   7   0.01   0.03
-2  0   -7  0.01   0.04
-2  0   -7  0.01   0.07
-2  0   -7  0.09   0.08
-2  0   -7  0.04   0.08
2   0   7   0.03   0.04
2   0   7   0.02   0.09
-2  0   -7  0.12   0.09
2   0   7   -0.01  0.04
2   0   7   0.06   0.05
2   0   7   -0.02  0.08
-2  0   -7  0.04   0.04
-2  0   -7  0.04   0.08
2   0   7   0      0.07
-2  0   -8  35.96  0.78
-2  0   -8  36.39  1.22
2   0   8   36.41  0.97
2   0   8   35.46  0.7
2   0   8   34.43  0.69
2   0   8   35.48  0.75
2   0   8   37.36  1.23
2   0   8   34.67  0.78
-2  0   -8  36.76  1.06
-2  0   -8  35.62  0.76
-2  0   -8  35.26  0.74
-2  0   -8  34.05  0.68
-2  0   -8  35.65  1.23
2   0   8   34.02  1.19
-2  0   -8  36.39  1.1
2   0   8   35.49  0.77
2   0   9   0.05   0.06
2   0   9   0.09   0.11
-2  0   -9  0.14   0.11
-2  0   -9  0.04   0.04
2   0   9   -0.04  0.11
2   0   9   0.04   0.05
-2  0   -9  -0.01  0.1
-2  0   -9  0.02   0.06
2   0   9   0.02   0.08
-2  0   -9  0.25   0.15
2   0   9   -0.01  0.06
2   0   9   0.02   0.03
2   0   9   0.03   0.04
-2  0   -9  -0.02  0.08
-2  0   -9  -0.07  0.04
-2  0   -9  -0.04  0.05
-2  0   -10 1.93   0.12
2   0   10  2.22   0.24
-2  0   -10 2.11   0.17
-2  0   -10 2.25   0.3
2   0   10  2.1    0.19
2   0   10  2.41   0.41
-2  0   -10 2.19   0.39
-2  0   -10 1.72   0.36
2   0   10  2.02   0.15
2   0   10  1.87   0.12
-2  0   -10 2.07   0.16
2   0   10  1.93   0.34
-2  0   -10 1.95   0.18
2   0   10  2.24   0.18
2   0   10  2.08   0.14
-2  0   -10 2.12   0.26
-2  0   -10 2.1    0.17
2   0   11  -0.03  0.04
2   0   11  0.1    0.08
-2  0   -11 -0.04  0.1
2   0   11  0      0.06
-2  0   -11 0.06   0.08
-2  0   -11 0.25   0.17
-2  0   -11 -0.04  0.05
-2  0   -11 0.15   0.12
2   0   11  -0.01  0.16
2   0   11  -0.16  0.14
2   0   11  -0.13  0.05
-2  0   -11 -0.12  0.13
2   0   11  -0.16  0.08
-2  0   -11 -0.04  0.07
-2  0   -11 -0.09  0.05
2   0   12  0.11   0.08
-2  0   -12 0.12   0.11
-2  0   -12 -0.04  0.06
-2  0   -12 0.12   0.19
2   0   12  -0.06  0.2
-2  0   -12 0      0.17
2   0   12  0.06   0.09
2   0   12  -0.1   0.12
-2  0   -12 0.02   0.09
-2  0   -12 0      0.06
-2  0   -12 -0.04  0.14
-2  0   -12 -0.09  0.12
2   0   12  -0.01  0.05
2   0   12  -0.02  0.22
2   0   13  -0.1   0.07
-2  0   -13 -0.03  0.06
-2  0   -13 0.08   0.09
-2  0   -13 -0.02  0.09
-2  0   -13 0.16   0.27
2   0   13  -0.06  0.07
2   0   13  0.08   0.16
-2  0   -13 0.01   0.09
2   0   14  0.88   0.17
2   0   14  0.53   0.12
-2  0   -14 0.63   0.15
-2  0   -14 0.73   0.16
2   0   15  -0.07  0.09
-2  0   -15 -0.07  0.11
-2  0   -15 0      0.11
2   0   15  -0.1   0.11
-2  1   15  0.08   0.2
-2  1   15  0.07   0.09
2   1   -15 0.31   0.13
2   -1  -15 0.12   0.12
-2  -1  15  0.28   0.13
-2  -1  15  0.12   0.1
2   -1  -15 0.02   0.11
2   1   -14 0.33   0.12
-2  1   14  0.09   0.11
-2  1   14  0.1    0.1
2   -1  -14 0.21   0.09
2   -1  -14 0.28   0.12
2   -1  -14 0.11   0.12
-2  -1  14  0.12   0.12
-2  -1  14  0.09   0.07
-2  -1  14  0.09   0.09
2   -1  -14 0      0.1
-2  1   13  0.51   0.2
2   1   -13 0.63   0.14
2   1   -13 0.73   0.15
-2  1   13  0.28   0.1
-2  1   13  0.37   0.08
-2  -1  13  0.5    0.12
2   -1  -13 0.41   0.1
2   -1  -13 0.21   0.25
-2  -1  13  0.39   0.08
2   -1  -13 0.54   0.23
2   -1  -13 0.5    0.12
2   -1  -13 0.63   0.15
2   -1  -13 0.1    0.24
-2  -1  13  0.4    0.13
2   -1  -13 0.56   0.14
2   1   -12 3.6    0.35
-2  1   12  4.07   0.65
-2  1   12  3.52   0.17
2   1   -12 3.75   0.55
-2  1   12  3.09   0.34
-2  1   12  3.28   0.24
2   1   -12 3.5    0.25
-2  1   12  4.11   0.23
2   1   -12 4.11   0.42
2   1   -12 3.89   0.26
2   1   -12 3.71   0.56
2   1   -12 3.5    0.2
2   1   -12 3.54   0.43
2   -1  -12 3.85   0.25
2   -1  -12 3.36   0.36
-2  -1  12  3.82   0.57
-2  -1  12  3.92   0.26
2   -1  -12 3.31   0.22
-2  -1  12  3.37   0.53
2   -1  -12 3.77   0.22
2   -1  -12 3.41   0.39
-2  -1  12  4.01   0.22
2   -1  -12 3.11   0.51
2   -1  -12 3.84   0.25
-2  -1  12  3.61   0.18
2   -1  -12 3.61   0.56
2   -1  -12 3.8    0.45
-2  1   11  3.88   0.47
2   1   -11 4.4    0.42
2   1   -11 3.98   0.35
-2  1   11  4.12   0.18
2   1   -11 3.65   0.48
2   1   -11 3.79   0.2
2   1   -11 3.62   0.48
2   1   -11 4.06   0.41
-2  1   11  4.69   0.26
2   1   -11 4.4    0.25
2   1   -11 4.21   0.25
-2  1   11  4.16   0.35
2   1   -11 4.19   0.23
-2  1   11  3.83   0.46
-2  1   11  4.22   0.21
2   -1  -11 3.71   0.37
-2  -1  11  4.27   0.25
-2  -1  11  4.13   0.47
2   -1  -11 4.28   0.25
-2  -1  11  3.95   0.36
-2  -1  11  4.43   0.21
-2  -1  11  4.41   0.19
-2  -1  11  4.5    0.54
2   -1  -11 4.14   0.22
2   -1  -11 4      0.24
2   -1  -11 4.44   0.43
-2  -1  11  4.26   0.23
2   -1  -11 4.01   0.46
2   -1  -11 4.29   0.24
2   1   -10 1.19   0.22
2   1   -10 1.1    0.14
-2  1   10  1.4    0.31
-2  1   10  1.07   0.13
2   1   -10 1.19   0.12
-2  1   10  1.37   0.23
2   1   -10 0.92   0.25
-2  1   10  1.24   0.15
2   1   -10 1.07   0.11
2   1   -10 1.1    0.19
-2  1   10  1.11   0.09
2   1   -10 1.1    0.24
-2  1   10  1.08   0.13
-2  1   10  1.23   0.12
2   -1  -10 1.02   0.36
-2  -1  10  1.18   0.13
-2  -1  10  1.04   0.28
-2  -1  10  1.27   0.15
-2  -1  10  0.92   0.21
2   -1  -10 0.67   0.22
2   -1  -10 1.38   0.14
-2  -1  10  1.15   0.27
2   -1  -10 1.07   0.15
2   -1  -10 1.4    0.28
2   -1  -10 1.19   0.13
-2  -1  10  1.17   0.12
-2  -1  10  1.14   0.11
2   -1  -10 1.16   0.13
2   1   -9  1      0.2
2   1   -9  1.29   0.11
-2  1   9   1.13   0.13
2   1   -9  1.2    0.13
-2  1   9   1.35   0.21
-2  1   9   1.05   0.25
2   1   -9  1.27   0.24
-2  1   9   1.35   0.11
-2  1   9   1.27   0.11
2   1   -9  1.1    0.13
-2  1   9   1.16   0.24
-2  1   9   1.35   0.09
2   1   -9  1.37   0.14
-2  1   9   1.14   0.09
2   1   -9  0.97   0.25
-2  -1  9   1.26   0.21
-2  -1  9   1.55   0.31
2   -1  -9  1      0.12
2   -1  -9  0.97   0.23
-2  -1  9   0.99   0.1
2   -1  -9  1.03   0.12
2   -1  -9  1.02   0.25
2   -1  -9  1.33   0.14
-2  -1  9   1.23   0.12
2   -1  -9  1.41   0.27
2   -1  -9  1.26   0.24
-2  -1  9   1.27   0.27
-2  -1  9   1.18   0.13
2   -1  -9  1.28   0.13
-2  -1  9   1.37   0.11
2   1   -8  28     1.02
2   1   -8  28     0.6
2   1   -8  28.08  0.63
-2  1   8   28.92  1.03
-2  1   8   28.61  0.82
-2  1   8   28.9   1.03
-2  1   8   28.77  0.57
2   1   -8  28.61  1.05
2   1   -8  28.7   0.65
2   1   -8  29.97  0.87
2   1   -8  27.16  0.55
-2  1   8   26.74  0.61
-2  1   8   28.87  0.64
2   1   -8  29.86  0.95
-2  1   8   28.35  0.59
2   1   -8  28.13  0.63
2   -1  -8  28.02  0.94
2   -1  -8  28.25  0.63
-2  -1  8   28.87  0.59
-2  -1  8   30.02  0.88
-2  -1  8   27.7   0.58
-2  -1  8   28.25  1.25
-2  -1  8   27.63  0.64
2   -1  -8  29.15  1.04
2   -1  -8  28.75  0.64
2   -1  -8  29.87  1.05
2   -1  -8  28.89  0.93
2   -1  -8  28.31  0.64
2   -1  -8  28.17  0.65
-2  -1  8   27.98  0.62
-2  -1  8   28.53  1.02
-2  1   7   0.17   0.04
2   1   -7  0.13   0.05
-2  1   7   0.2    0.06
2   1   -7  0.28   0.09
2   1   -7  0.14   0.04
2   1   -7  0      0.09
-2  1   7   0.28   0.06
-2  1   7   0.14   0.04
2   1   -7  0.09   0.1
-2  1   7   0.18   0.11
-2  1   7   0.23   0.13
2   1   -7  0.13   0.05
2   1   -7  0.15   0.05
2   1   -7  0.09   0.1
-2  1   7   0.1    0.08
2   1   -7  0.2    0.04
2   -1  -7  0.19   0.11
2   -1  -7  0.12   0.11
2   -1  -7  0.19   0.05
2   -1  -7  0.1    0.05
2   -1  -7  0.17   0.05
-2  -1  7   0.11   0.05
2   -1  -7  0.12   0.05
-2  -1  7   0.2    0.05
2   -1  -7  0.09   0.1
-2  -1  7   0.19   0.1
-2  -1  7   -0.04  0.07
2   -1  -7  0.14   0.11
-2  -1  7   0.3    0.13
-2  -1  7   0.17   0.04
2   1   -6  11.19  0.28
2   1   -6  11.52  0.47
-2  1   6   10.68  0.51
2   1   -6  11.63  0.54
2   1   -6  11.01  0.29
2   1   -6  11.08  0.29
2   1   -6  11.78  0.44
2   1   -6  11.58  0.31
-2  1   6   11.19  0.41
-2  1   6   11.25  0.3
-2  1   6   11.48  0.26
2   1   -6  11.92  0.54
-2  1   6   11.54  0.27
-2  1   6   11.16  0.52
2   -1  -6  11.23  0.3
-2  -1  6   12.18  0.54
2   -1  -6  11.08  0.31
-2  -1  6   11.78  0.54
2   -1  -6  12.35  0.54
2   -1  -6  11.63  0.53
-2  -1  6   11.24  0.27
2   -1  -6  10.98  0.29
-2  -1  6   11.31  0.44
-2  -1  6   11.24  0.3
-2  -1  6   11.23  0.3
-2  -1  6   11.19  0.27
-2  -1  6   11.07  0.3
2   -1  -6  11.31  0.31
2   -1  -6  11.57  0.49
2   -1  -6  11.95  0.49
-2  1   5   6.41   0.17
2   1   -5  6.49   0.29
2   1   -5  6.84   0.37
-2  1   5   6.36   0.35
2   1   -5  6.29   0.2
-2  1   5   6.21   0.19
2   1   -5  6.76   0.18
2   1   -5  6.81   0.32
2   1   -5  6.12   0.4
-2  1   5   6.56   0.28
-2  1   5   6.59   0.35
-2  1   5   6.34   0.16
2   1   -5  6.54   0.19
2   -1  -5  6.4    0.33
-2  -1  5   6.45   0.18
2   -1  -5  6.18   0.35
-2  -1  5   6.11   0.29
-2  -1  5   6.52   0.17
2   -1  -5  6.42   0.36
2   -1  -5  6.63   0.2
-2  -1  5   6.41   0.2
-2  -1  5   5.92   0.19
2   -1  -5  6.4    0.2
2   -1  -5  6.49   0.19
2   -1  -5  6.49   0.19
-2  -1  5   6.44   0.36
-2  -1  5   6.41   0.19
-2  -1  5   6.38   0.35
2   -1  -5  6.72   0.33
2   1   -4  2.99   0.11
2   1   -4  1.67   0.81
2   1   -4  3.31   0.23
2   1   -4  4.25   0.86
-2  1   4   3.27   0.1
-2  1   4   3.27   0.18
-2  1   4   3.76   0.86
2   1   -4  4.48   1.03
2   1   -4  4.28   0.91
2   1   -4  3.15   0.23
-2  1   4   2      0.75
2   1   -4  3.18   0.12
2   1   -4  3.4    0.21
-2  1   4   3.19   0.22
2   1   -4  3.79   0.65
-2  1   4   3.77   0.9
-2  -1  4   3.24   0.86
2   -1  -4  3.22   0.23
-2  -1  4   3.12   0.19
-2  -1  4   2.3    0.63
2   -1  -4  3.26   0.21
2   -1  -4  3.17   0.12
2   -1  -4  3.05   0.12
-2  -1  4   3.22   0.12
2   -1  -4  3.19   0.23
2   -1  -4  3.65   0.86
2   -1  -4  3.11   0.75
-2  -1  4   3.03   0.1
-2  -1  4   3.1    0.76
2   -1  -4  3.16   0.86
2   -1  -4  3.48   0.23
-2  -1  4   3.17   0.23
2   -1  -4  3.09   0.12
2   -1  -4  2.96   0.34
2   -1  -4  3.14   0.21
-2  -1  4   3.11   0.11
2   -1  -4  3.08   0.11
2   -1  -4  3.52   0.81
-2  -1  4   3.19   0.12
-2  1   3   5.02   0.24
2   1   -3  5.18   0.2
2   1   -3  5.18   0.82
2   1   -3  4.23   0.6
-2  1   3   5.26   0.88
-2  1   3   5.44   0.85
2   1   -3  5.65   0.86
2   1   -3  4.73   0.25
2   1   -3  5.91   0.94
-2  1   3   5.23   0.2
2   1   -3  6.26   0.65
2   1   -3  5.22   0.26
-2  1   3   5.02   0.81
-2  1   3   4.99   0.24
2   1   -3  5.22   0.77
-2  1   3   5.65   0.84
-2  -1  3   5.49   0.91
2   -1  -3  5.02   0.82
2   -1  -3  4.9    0.25
2   -1  -3  4.64   0.79
-2  -1  3   5.1    0.25
2   -1  -3  5.03   0.89
-2  -1  3   5.16   0.22
2   -1  -3  4.57   0.76
2   -1  -3  5.28   0.8
-2  -1  3   5.74   0.93
-2  -1  3   6.49   1.02
-2  -1  3   4.95   0.25
-2  -1  3   4.61   0.78
2   -1  -3  5.2    0.28
-2  -1  3   5.2    0.25
2   -1  -3  4.93   0.25
-2  -1  3   5.37   0.27
-2  -1  3   5.7    0.7
2   -1  -3  5      0.23
-2  -1  3   5.27   0.83
2   -1  -3  4.77   0.25
2   -1  -3  5.19   0.24
-2  1   2   10.05  0.32
2   1   -2  10.52  0.87
-2  1   2   9.89   0.31
-2  1   2   10.54  0.28
2   1   -2  9.97   0.3
2   1   -2  10.29  0.32
2   1   -2  9.9    0.88
-2  1   2   10.33  0.81
2   1   -2  10.61  0.27
-2  1   2   10.22  0.8
2   1   -2  10.81  0.7
-2  1   2   10.11  0.85
2   1   -2  10.67  0.3
2   1   -2  10.25  0.79
-2  1   2   10.53  0.3
2   1   -2  11.24  0.63
-2  1   2   10.61  0.33
2   1   -2  10.26  0.33
-2  1   2   10.24  0.33
-2  1   2   9.89   0.82
2   1   -2  10.36  0.26
-2  1   2   10.11  0.3
2   1   -2  10.43  0.32
-2  1   2   11.28  0.86
2   1   -2  9.89   0.32
-2  -1  2   11.35  0.93
-2  -1  2   10.25  0.9
-2  -1  2   10.25  0.82
-2  -1  2   10.98  0.85
2   -1  -2  10.24  0.32
-2  -1  2   10.37  0.28
2   -1  -2  10.39  0.27
2   -1  -2  10.16  0.31
-2  -1  2   10.91  0.86
-2  -1  2   10.35  0.33
2   -1  -2  10.24  0.32
-2  -1  2   11.03  0.75
2   -1  -2  10.92  0.83
2   -1  -2  10.94  0.89
-2  -1  2   10.67  0.33
2   -1  -2  9.95   0.32
-2  -1  2   10.15  0.3
-2  -1  2   10.59  0.29
-2  -1  2   10.43  0.32
2   -1  -2  10.07  0.32
2   -1  -2  10.5   0.32
2   -1  -2  10.22  0.77
2   -1  -2  10.06  0.29
2   -1  -2  9.89   0.85
2   1   -1  73.88  1.92
2   1   -1  72.28  2.02
2   1   -1  72.36  1.21
2   1   -1  73.5   1.25
-2  1   1   70.71  1.28
2   1   -1  71.7   1.29
-2  1   1   72.93  1.29
-2  1   1   69.92  1.25
-2  1   1   72.54  2.15
-2  1   1   76.28  2
-2  1   1   69.67  1.93
2   1   -1  73.17  1.29
2   1   -1  71.74  1.97
2   1   -1  71.93  1.28
-2  1   1   72.3   1.27
2   1   -1  71.3   1.27
-2  1   1   73.91  1.27
2   1   -1  72.97  1.3
-2  1   1   72.22  1.89
2   1   -1  73.36  1.88
-2  1   1   71.18  1.31
-2  1   1   72.53  1.3
2   1   -1  73.43  1.56
-2  1   1   71.07  1.94
2   1   -1  69.86  2
2   -1  -1  70.29  1.9
-2  -1  1   69.46  2.38
-2  -1  1   73.38  1.94
-2  -1  1   71.27  1.29
2   -1  -1  72.97  1.29
2   -1  -1  71.68  1.28
2   -1  -1  71.03  1.83
-2  -1  1   71.62  1.28
2   -1  -1  70.91  1.27
-2  -1  1   71.81  2.06
-2  -1  1   70.24  1.29
-2  -1  1   74.91  1.63
2   -1  -1  70.77  1.26
-2  -1  1   74.69  1.93
2   -1  -1  72.08  1.31
-2  -1  1   72.49  2
2   -1  -1  72.17  1.98
2   -1  -1  72.18  1.96
-2  -1  1   72.51  1.28
2   -1  -1  73.64  1.25
-2  -1  1   73.68  1.27
2   -1  -1  70.96  2.11
-2  -1  1   72.68  1.22
2   -1  -1  72.78  1.28
2   -1  -1  72.95  1.28
-2  -1  1   71.44  1.25
2   1   0   12.31  0.53
-2  1   0   12.06  0.26
-2  1   0   12.83  0.27
2   1   0   12.66  0.59
2   1   0   12.4   0.25
-2  1   0   12.62  0.27
-2  1   0   12.26  0.6
2   1   0   12.39  0.61
2   1   0   12.74  0.28
-2  1   0   12.66  0.56
-2  1   0   12.18  0.29
-2  1   0   12.41  0.64
2   1   0   12.44  0.58
2   1   0   12.59  0.27
-2  1   0   12.42  0.64
-2  1   0   12.15  0.59
-2  1   0   12.28  0.22
2   1   0   12.58  0.28
2   1   0   12.54  0.28
-2  -1  0   12.43  0.27
-2  -1  0   12.87  0.61
2   -1  0   12.02  0.26
-2  -1  0   12.51  0.25
-2  -1  0   12.31  0.54
2   -1  0   12.53  0.27
-2  -1  0   13     0.63
2   -1  0   12.43  0.27
2   -1  0   12.98  0.55
2   -1  0   13     0.63
2   -1  0   12.16  0.29
-2  -1  0   12.48  0.27
-2  -1  0   12.66  0.28
-2  -1  0   12.72  0.59
2   -1  0   12.75  0.27
-2  -1  0   13.34  0.69
2   -1  0   11.73  0.62
-2  -1  0   12.35  0.28
2   -1  0   12.92  0.61
2   -1  0   12.29  0.59
-2  -1  0   12.56  0.27
-2  1   -1  194.64 3.25
-2  1   -1  193.5  3.21
2   1   1   195.95 4.12
2   1   1   191.64 3.94
-2  1   -1  192.65 3.23
-2  1   -1  195.47 4.18
2   1   1   194.28 3.23
-2  1   -1  196.38 4.06
-2  1   -1  194.48 3.87
-2  1   -1  191.02 3.18
2   1   1   195.07 4.36
2   1   1   190.09 3.26
-2  1   -1  200.45 4.13
2   1   1   193.68 4.02
-2  1   -1  195.01 3.95
-2  1   -1  194.23 3.24
2   1   1   193.07 3.25
-2  1   -1  195.51 3.16
2   1   1   193.3  3.23
2   -1  1   192.16 3.89
2   -1  1   188.5  4.57
-2  -1  -1  197.42 3.9
-2  -1  -1  194.31 3.23
2   -1  1   194.06 4.49
2   -1  1   193.15 3.18
2   -1  1   194.35 3.24
-2  -1  -1  194.44 4.16
-2  -1  -1  192.52 3.24
2   -1  1   192.88 3.96
2   -1  1   191.83 4.05
-2  -1  -1  191.38 4.57
-2  -1  -1  193.28 3.23
2   -1  1   192.74 3.24
-2  -1  -1  191.97 4.34
2   -1  1   192.75 3.24
-2  -1  -1  196.54 4.08
2   -1  1   192.49 3.21
-2  -1  -1  191.65 3.24
-2  -1  -1  189.45 3.24
-2  1   -2  30.15  1.45
-2  1   -2  31.87  1.51
-2  1   -2  31.6   0.64
2   1   2   29.02  1.45
2   1   2   30.75  0.68
2   1   2   31.07  0.69
-2  1   -2  30.96  1.55
2   1   2   32.22  1.47
-2  1   -2  32.52  1.41
-2  1   -2  31.88  0.64
-2  1   -2  31.33  0.69
-2  1   -2  31.11  0.66
-2  1   -2  31.5   0.7
2   1   2   31.39  0.68
2   1   2   31.44  0.59
2   1   2   30.5   1.4
-2  1   -2  32.38  1.26
-2  1   -2  31.18  0.71
2   1   2   32.28  0.7
-2  1   -2  32.76  0.72
-2  -1  -2  32.35  1.36
2   -1  2   31.42  0.7
-2  -1  -2  30.89  0.59
-2  -1  -2  31.65  0.7
2   -1  2   31.44  1.3
-2  -1  -2  32.57  0.7
2   -1  2   33.22  1.53
2   -1  2   31.28  0.67
2   -1  2   32.25  0.65
2   -1  2   31.63  0.71
-2  -1  -2  31.6   0.68
-2  -1  -2  29.19  1.47
-2  -1  -2  31.5   0.69
-2  -1  -2  30.13  1.49
2   -1  2   31.64  1.52
2   -1  2   31.38  0.7
-2  -1  -2  31.97  0.69
-2  -1  -2  30.38  1.42
-2  -1  -2  31.91  0.7
2   -1  2   30.22  1.4
2   -1  2   31.35  1.5
-2  -1  -2  31.63  1.48
2   1   3   3.51   0.15
2   1   3   3.09   0.64
2   1   3   3.14   0.2
-2  1   -3  3.24   0.16
-2  1   -3  3.25   0.16
-2  1   -3  4.62   0.71
-2  1   -3  3.42   0.22
2   1   3   2.87   0.66
2   1   3   3.51   0.21
2   1   3   3.08   0.64
-2  1   -3  3.39   0.18
-2  1   -3  3.38   0.22
-2  1   -3  4.36   0.66
2   1   3   3.12   0.66
-2  1   -3  3.74   0.79
-2  1   -3  4.84   0.77
-2  1   -3  3.12   0.69
-2  -1  -3  2.96   0.19
2   -1  3   3.26   0.2
-2  -1  -3  2.17   0.58
2   -1  3   3.37   0.63
2   -1  3   3.2    0.7
2   -1  3   3.3    0.18
2   -1  3   4.11   0.74
-2  -1  -3  3.25   0.17
-2  -1  -3  2.92   0.7
-2  -1  -3  3.96   0.77
2   -1  3   3.88   0.75
-2  -1  -3  3.23   0.21
-2  -1  -3  3.28   0.71
-2  -1  -3  3.35   0.2
-2  -1  -3  2.73   0.57
2   -1  3   3.8    0.22
-2  -1  -3  3.2    0.2
2   -1  3   2.66   0.61
-2  -1  -3  3.27   0.22
2   -1  3   3.12   0.21
2   -1  3   3.42   0.18
-2  1   -4  7.12   0.19
-2  1   -4  7.78   1.16
2   1   4   7.15   0.25
2   1   4   6.03   0.98
2   1   4   7.25   1.13
-2  1   -4  7.13   0.28
-2  1   -4  7.05   0.35
2   1   4   6.37   1.02
-2  1   -4  7.03   0.2
-2  1   -4  9.25   1.44
2   1   4   7.2    0.4
2   1   4   7.15   0.2
2   1   4   6.66   1.11
2   1   4   7.3    0.17
-2  1   -4  6.69   1.12
-2  1   -4  8.14   1.22
2   1   4   6.62   0.34
-2  1   -4  6.87   0.3
-2  1   -4  6.88   0.35
-2  -1  -4  7.03   0.35
-2  -1  -4  8.42   1.31
2   -1  4   7.02   0.35
-2  -1  -4  6.11   1.02
2   -1  4   7.26   0.3
2   -1  4   7.05   0.2
2   -1  4   7.03   0.17
2   -1  4   7.45   0.36
-2  -1  -4  6.06   1.01
2   -1  4   6.46   1.03
-2  -1  -4  7.24   0.33
-2  -1  -4  7.05   1.03
-2  -1  -4  6.85   0.2
-2  -1  -4  6.85   0.19
2   -1  4   6.77   1.08
-2  -1  -4  8.04   1.28
2   -1  4   6.1    1.06
2   -1  4   7.42   0.2
-2  -1  -4  7.34   0.34
-2  -1  -4  7.05   0.19
2   -1  4   7.61   1.17
2   -1  4   7.07   0.21
-2  -1  -4  7.42   0.32
-2  -1  -4  6.65   0.34
-2  1   -5  1.1    0.13
2   1   5   1.2    0.19
2   1   5   1.03   0.18
-2  1   -5  1.25   0.18
-2  1   -5  1.02   0.19
2   1   5   1.08   0.08
2   1   5   1.21   0.12
2   1   5   1.08   0.06
-2  1   -5  1.25   0.08
2   1   5   1.18   0.09
-2  1   -5  1.18   0.09
-2  1   -5  1.14   0.2
-2  -1  -5  1.26   0.2
2   -1  5   1.17   0.07
2   -1  5   1.07   0.08
-2  -1  -5  1.17   0.08
2   -1  5   1.16   0.19
2   -1  5   1.16   0.14
-2  -1  -5  1.21   0.19
2   -1  5   1.12   0.08
-2  -1  -5  0.98   0.08
-2  -1  -5  1.24   0.16
-2  -1  -5  1.15   0.08
2   -1  5   1.13   0.19
2   -1  5   1.22   0.08
-2  -1  -5  1.23   0.15
2   -1  5   1.16   0.07
-2  1   -6  1.11   0.09
-2  1   -6  1.38   0.16
-2  1   -6  1.44   0.23
-2  1   -6  1.31   0.17
2   1   6   1.28   0.1
2   1   6   1.29   0.08
2   1   6   1.11   0.09
2   1   6   1.27   0.23
2   1   6   1.2    0.07
-2  1   -6  1.34   0.1
2   1   6   1.36   0.22
-2  1   -6  1.28   0.09
2   1   6   1.2    0.14
-2  1   -6  1.35   0.23
-2  1   -6  1.34   0.08
2   -1  6   1.29   0.08
-2  -1  -6  1.63   0.21
-2  -1  -6  1.38   0.21
2   -1  6   1.24   0.09
-2  -1  -6  1.27   0.1
2   -1  6   1.28   0.08
2   -1  6   1.22   0.21
-2  -1  -6  1.18   0.09
-2  -1  -6  1.31   0.23
-2  -1  -6  1.5    0.22
2   -1  6   1.09   0.21
2   -1  6   1.17   0.1
2   -1  6   1.19   0.1
-2  -1  -6  1.19   0.09
2   -1  6   1.34   0.19
2   1   7   0.5    0.17
2   1   7   0.43   0.05
2   1   7   0.58   0.12
-2  1   -7  0.37   0.12
-2  1   -7  0.71   0.2
2   1   7   0.34   0.07
-2  1   -7  0.53   0.08
2   1   7   0.42   0.07
2   1   7   0.44   0.06
-2  1   -7  0.39   0.06
-2  1   -7  0.44   0.07
-2  1   -7  0.26   0.13
-2  1   -7  0.51   0.14
-2  1   -7  0.49   0.08
2   1   7   0.42   0.07
2   1   7   0.42   0.15
-2  -1  -7  0.43   0.16
-2  -1  -7  0.32   0.07
-2  -1  -7  0.57   0.16
2   -1  7   0.19   0.12
2   -1  7   0.3    0.15
2   -1  7   0.43   0.06
-2  -1  -7  0.49   0.08
2   -1  7   0.35   0.13
-2  -1  -7  0.47   0.08
2   -1  7   0.29   0.07
2   -1  7   0.37   0.06
-2  -1  -7  0.46   0.15
-2  -1  -7  0.38   0.13
2   -1  7   0.4    0.09
2   -1  7   0.52   0.07
-2  1   -8  0.16   0.1
2   1   8   -0.02  0.1
-2  1   -8  0.22   0.07
2   1   8   0.19   0.04
2   1   8   0.11   0.06
-2  1   -8  0.13   0.06
-2  1   -8  -0.01  0.11
-2  1   -8  0.16   0.07
-2  1   -8  0      0.1
-2  1   -8  0.14   0.05
2   1   8   0.2    0.06
2   1   8   0.16   0.05
2   1   8   0.22   0.08
2   1   8   0.16   0.12
-2  1   -8  0.5    0.17
2   -1  8   0.1    0.06
2   -1  8   0.09   0.05
2   -1  8   0.13   0.07
-2  -1  -8  0.16   0.06
-2  -1  -8  0.12   0.11
2   -1  8   -0.02  0.1
2   -1  8   0.15   0.08
2   -1  8   0.19   0.11
-2  -1  -8  0.19   0.06
2   -1  8   0.1    0.05
-2  -1  -8  0.4    0.18
-2  -1  -8  0.15   0.07
-2  -1  -8  0.19   0.13
-2  -1  -8  -0.02  0.09
-2  1   -9  1.62   0.31
-2  1   -9  1.48   0.15
2   1   9   1.57   0.31
-2  1   -9  1.45   0.14
2   1   9   1.38   0.09
2   1   9   1.64   0.14
-2  1   -9  1.49   0.1
2   1   9   1.45   0.31
2   1   9   1.45   0.11
-2  1   -9  1.36   0.15
2   1   9   1.55   0.15
-2  1   -9  1.33   0.31
-2  1   -9  1.29   0.22
-2  1   -9  1.41   0.26
2   1   9   1.6    0.13
2   1   9   1.42   0.21
2   -1  9   1.55   0.32
2   -1  9   1.45   0.32
2   -1  9   1.77   0.25
-2  -1  -9  1.38   0.09
-2  -1  -9  1.36   0.3
2   -1  9   1.58   0.15
-2  -1  -9  1.48   0.26
2   -1  9   1.46   0.13
-2  -1  -9  1.73   0.15
2   -1  9   1.35   0.11
2   -1  9   1.61   0.11
-2  -1  -9  1.42   0.13
-2  -1  -9  1.53   0.14
-2  -1  -9  1.67   0.32
2   -1  9   1.42   0.14
-2  -1  -9  1.69   0.29
-2  1   -10 -0.08  0.09
-2  1   -10 0      0.04
2   1   10  -0.02  0.03
-2  1   -10 -0.17  0.09
2   1   10  -0.09  0.07
-2  1   -10 -0.01  0.06
2   1   10  0.04   0.06
-2  1   -10 0.03   0.05
-2  1   -10 0.35   0.15
2   1   10  -0.03  0.05
2   1   10  0.08   0.07
-2  1   -10 0.06   0.14
2   1   10  -0.02  0.16
-2  1   -10 0.02   0.05
-2  1   -10 -0.04  0.06
-2  -1  -10 0.17   0.12
2   -1  10  -0.04  0.11
2   -1  10  0      0.04
2   -1  10  0.13   0.08
-2  -1  -10 0.05   0.06
2   -1  10  0      0.05
-2  -1  -10 -0.02  0.07
-2  -1  -10 -0.01  0.06
-2  -1  -10 0.1    0.17
-2  -1  -10 0.2    0.17
-2  -1  -10 0.02   0.06
2   -1  10  0.02   0.16
-2  -1  -10 0.09   0.1
2   -1  10  -0.02  0.05
2   -1  10  0.08   0.07
2   -1  10  -0.01  0.09
2   1   11  3.8    0.46
2   1   11  4.2    0.33
-2  1   -11 4.12   0.41
-2  1   -11 3.57   0.19
-2  1   -11 3.7    0.33
2   1   11  3.46   0.23
-2  1   -11 3.42   0.22
2   1   11  3.88   0.2
-2  1   -11 3.44   0.53
-2  1   -11 3.75   0.23
-2  1   -11 3.71   0.24
2   1   11  3.93   0.48
-2  1   -11 3.81   0.48
2   1   11  3.47   0.15
2   -1  11  4.03   0.28
-2  -1  -11 3.97   0.25
-2  -1  -11 3.3    0.42
2   -1  11  3.43   0.32
-2  -1  -11 3.57   0.22
2   -1  11  3.83   0.25
2   -1  11  3.52   0.23
-2  -1  -11 3.55   0.45
-2  -1  -11 3.63   0.36
-2  -1  -11 3.93   0.23
-2  -1  -11 3.19   0.38
2   -1  11  3.6    0.2
2   -1  11  3.59   0.22
2   -1  11  3.81   0.47
-2  -1  -11 3.71   0.22
-2  1   -12 2.1    0.36
-2  1   -12 2.38   0.18
-2  1   -12 2.81   0.49
-2  1   -12 2.52   0.44
-2  1   -12 2.08   0.28
-2  1   -12 2.49   0.3
2   1   12  2.17   0.3
-2  1   -12 2.22   0.22
2   1   12  2.46   0.21
2   1   12  3.21   0.8
2   1   12  2.64   0.18
-2  1   -12 1.92   0.3
-2  -1  -12 1.99   0.39
2   -1  12  2.37   0.22
2   -1  12  2.38   0.15
2   -1  12  2.32   0.33
-2  -1  -12 2.09   0.36
-2  -1  -12 2.44   0.22
2   -1  12  2.98   0.19
2   -1  12  1.91   0.25
-2  -1  -12 2.24   0.18
-2  -1  -12 2.17   0.43
-2  -1  -12 2.43   0.24
2   -1  12  2.42   0.44
-2  -1  -12 2.68   0.21
-2  -1  -12 2.13   0.35
2   -1  12  2.54   0.47
-2  1   -13 0.38   0.13
2   1   13  0.33   0.1
2   1   13  0.27   0.18
-2  1   -13 0.14   0.1
2   -1  13  0.25   0.22
-2  -1  -13 0.25   0.21
2   -1  13  0.36   0.1
2   -1  13  0.36   0.13
2   -1  13  0.43   0.08
-2  -1  -13 0.51   0.13
-2  -1  -13 0.34   0.1
-2  -1  -13 0.15   0.25
-2  -1  -13 0.37   0.13
-2  -1  -13 0.28   0.1
2   1   14  0.36   0.11
2   1   14  0.41   0.13
-2  1   -14 0.47   0.14
-2  1   -14 0.61   0.16
-2  -1  -14 0.65   0.16
2   -1  14  0.62   0.16
-2  -1  -14 0.38   0.13
2   -1  14  0.67   0.13
-2  -1  -14 0.57   0.14
-2  -1  -14 0.58   0.15
-2  1   -15 0.32   0.14
2   1   15  0.44   0.26
2   1   15  0.61   0.13
-2  1   -15 0.47   0.14
-2  -1  -15 0.48   0.16
2   -1  15  0.46   0.15
-2  -1  -15 0.65   0.16
2   -1  15  0.51   0.14
-2  2   15  0.67   0.14
2   2   -15 0.56   0.15
-2  2   15  0.96   0.22
2   -2  -15 0.94   0.19
-2  -2  15  0.88   0.16
-2  -2  15  0.7    0.15
2   -2  -15 0.63   0.15
2   -2  -15 0.73   0.17
-2  -2  15  0.88   0.18
-2  2   14  0.16   0.12
-2  2   14  0.19   0.1
2   2   -14 0.12   0.1
-2  -2  14  0.23   0.13
2   -2  -14 0.02   0.08
2   -2  -14 0.25   0.13
-2  -2  14  0.1    0.07
-2  -2  14  0.28   0.11
2   -2  -14 0.14   0.11
2   -2  -14 0.08   0.11
2   2   -13 0.27   0.11
-2  2   13  0.28   0.1
-2  2   13  0.32   0.19
-2  2   13  0.19   0.11
-2  -2  13  0.32   0.29
2   -2  -13 0.14   0.14
2   -2  -13 0.25   0.1
2   -2  -13 0.14   0.1
-2  -2  13  0.04   0.11
-2  -2  13  0.05   0.09
2   -2  -13 0.21   0.11
-2  -2  13  0.08   0.11
-2  2   12  3.18   0.23
2   2   -12 3.18   0.54
2   2   -12 3.1    0.36
2   2   -12 3.95   0.25
-2  2   12  3.93   0.22
2   2   -12 3.6    0.55
-2  2   12  3.51   0.17
2   2   -12 2.79   0.32
2   2   -12 3.25   0.4
-2  2   12  3.85   0.48
-2  -2  12  3.83   0.26
-2  -2  12  3.68   0.38
-2  -2  12  3.4    0.19
-2  -2  12  4.01   0.32
2   -2  -12 3.88   0.5
2   -2  -12 3.86   0.26
2   -2  -12 3.39   0.52
2   -2  -12 3.46   0.22
2   -2  -12 3.6    0.47
-2  -2  12  3.46   0.2
2   -2  -12 3.42   0.23
-2  -2  12  3.09   0.5
2   -2  -12 3.39   0.44
-2  -2  12  3.49   0.23
2   -2  -12 4.13   0.25
-2  -2  12  3.71   0.47
2   2   -11 7.81   0.64
2   2   -11 8.4    0.47
2   2   -11 8.98   0.36
2   2   -11 9.09   0.57
-2  2   11  8.63   0.3
-2  2   11  7.83   0.47
2   2   -11 7.74   0.65
-2  2   11  8.28   0.25
2   2   -11 8.25   0.57
-2  2   11  8.55   0.34
2   2   -11 8.26   0.28
-2  2   11  8.33   0.63
2   2   -11 8.67   0.35
-2  -2  11  8.5    0.29
2   -2  -11 8.15   0.56
-2  -2  11  8.65   0.53
-2  -2  11  8.41   0.3
-2  -2  11  8.51   0.65
2   -2  -11 8.84   0.34
-2  -2  11  8.57   0.35
2   -2  -11 8.53   0.34
-2  -2  11  8.02   0.64
2   -2  -11 8.42   0.33
2   -2  -11 8.36   0.59
2   -2  -11 8.86   0.65
2   -2  -11 8.96   0.35
-2  -2  11  8.22   0.33
2   2   -10 0.19   0.09
2   2   -10 0.28   0.16
-2  2   10  0.04   0.06
-2  2   10  0.09   0.07
2   2   -10 -0.02  0.05
-2  2   10  0.03   0.04
2   2   -10 -0.06  0.05
2   2   -10 -0.02  0.12
-2  2   10  0.14   0.17
-2  2   10  0.01   0.09
-2  2   10  0.13   0.15
2   2   -10 0.12   0.07
2   2   -10 0.09   0.05
-2  -2  10  0.14   0.08
-2  -2  10  0.03   0.05
-2  -2  10  0.07   0.06
2   -2  -10 0.01   0.06
2   -2  -10 0.05   0.06
-2  -2  10  0.03   0.11
2   -2  -10 0.13   0.11
-2  -2  10  0.06   0.06
2   -2  -10 -0.01  0.1
-2  -2  10  -0.12  0.12
2   -2  -10 0.11   0.13
2   -2  -10 0.11   0.07
2   -2  -10 0.02   0.06
-2  2   9   5.3    0.44
-2  2   9   5.33   0.46
2   2   -9  5.35   0.18
-2  2   9   5.74   0.21
-2  2   9   5.35   0.23
2   2   -9  5.47   0.2
-2  2   9   6.19   0.37
2   2   -9  5.81   0.24
2   2   -9  5.82   0.34
2   2   -9  5.69   0.25
2   2   -9  5.96   0.49
-2  2   9   5.48   0.18
2   2   -9  5.85   0.25
2   2   -9  6.09   0.49
2   -2  -9  5.82   0.25
2   -2  -9  6.42   0.75
2   -2  -9  5.65   0.24
-2  -2  9   5.85   0.22
-2  -2  9   5.87   0.24
2   -2  -9  5.71   0.47
2   -2  -9  5.96   0.43
-2  -2  9   5.77   0.48
-2  -2  9   5.72   0.47
-2  -2  9   6.03   0.39
-2  -2  9   5.65   0.25
2   -2  -9  5.55   0.25
2   -2  -9  5.57   0.24
-2  -2  9   5.99   0.22
2   2   -8  1.92   0.14
-2  2   8   1.75   0.11
2   2   -8  1.6    0.29
2   2   -8  1.74   0.1
2   2   -8  1.9    0.14
-2  2   8   1.74   0.13
2   2   -8  1.76   0.19
-2  2   8   2.05   0.12
2   2   -8  1.92   0.12
-2  2   8   1.87   0.2
2   2   -8  1.85   0.11
2   2   -8  1.89   0.28
2   2   -8  1.57   0.3
-2  2   8   1.46   0.27
-2  2   8   1.86   0.08
-2  2   8   1.77   0.09
-2  2   8   2.13   0.33
-2  -2  8   1.65   0.13
2   -2  -8  1.84   0.14
2   -2  -8  1.47   0.26
-2  -2  8   1.57   0.13
2   -2  -8  2.25   0.29
2   -2  -8  1.87   0.13
-2  -2  8   1.75   0.14
-2  -2  8   1.85   0.12
-2  -2  8   1.88   0.31
-2  -2  8   1.76   0.25
2   -2  -8  1.77   0.13
2   -2  -8  1.81   0.24
-2  -2  8   1.83   0.12
2   -2  -8  1.77   0.3
-2  -2  8   1.86   0.3
2   -2  -8  1.79   0.14
2   2   -7  7.9    0.36
-2  2   7   7.87   0.25
-2  2   7   7.96   0.46
2   2   -7  7.89   0.22
-2  2   7   7.77   0.47
2   2   -7  7.57   0.26
2   2   -7  7.47   0.47
-2  2   7   7.91   0.35
2   2   -7  8.01   0.26
-2  2   7   8.01   0.2
-2  2   7   7.97   0.23
2   2   -7  8.2    0.43
2   2   -7  8.37   0.27
2   2   -7  8.56   0.37
2   -2  -7  7.82   0.44
-2  -2  7   7.89   0.26
2   -2  -7  8.2    0.48
2   -2  -7  7.86   0.29
2   -2  -7  8.16   0.25
-2  -2  7   7.98   0.23
-2  -2  7   7.54   0.46
2   -2  -7  8.39   0.45
-2  -2  7   7.73   0.26
-2  -2  7   8.55   0.49
-2  -2  7   7.23   0.29
-2  -2  7   7.99   0.26
2   -2  -7  7.76   0.26
-2  -2  7   8      0.41
2   -2  -7  8.14   0.48
2   2   -6  0.26   0.06
-2  2   6   0.38   0.1
-2  2   6   0.4    0.05
-2  2   6   0.48   0.07
2   2   -6  0.33   0.11
2   2   -6  0.35   0.06
2   2   -6  0.32   0.12
2   2   -6  0.44   0.14
2   2   -6  0.46   0.05
-2  2   6   0.36   0.04
-2  2   6   0.34   0.13
2   2   -6  0.35   0.09
-2  2   6   0.33   0.12
2   2   -6  0.38   0.05
2   2   -6  0.43   0.06
-2  -2  6   0.37   0.13
2   -2  -6  0.39   0.12
-2  -2  6   0.43   0.06
-2  -2  6   0.31   0.06
2   -2  -6  0.24   0.11
2   -2  -6  0.39   0.06
-2  -2  6   0.44   0.06
-2  -2  6   0.41   0.13
2   -2  -6  0.36   0.12
2   -2  -6  0.32   0.06
-2  -2  6   0.43   0.12
2   -2  -6  0.41   0.06
-2  -2  6   0.37   0.06
2   -2  -6  0.12   0.09
2   -2  -6  0.34   0.07
-2  -2  6   0.34   0.06
-2  2   5   2.54   0.1
2   2   -5  2.86   0.24
-2  2   5   2.74   0.23
-2  2   5   2.81   0.23
2   2   -5  2.87   0.18
-2  2   5   2.79   0.18
2   2   -5  2.56   0.12
2   2   -5  2.76   0.12
-2  2   5   2.67   0.12
-2  2   5   2.76   0.09
2   2   -5  2.39   0.22
2   2   -5  2.82   0.21
2   -2  -5  2.4    0.23
-2  -2  5   2.66   0.12
-2  -2  5   2.71   0.21
2   -2  -5  2.67   0.12
-2  -2  5   2.57   0.23
2   -2  -5  2.67   0.11
-2  -2  5   2.84   0.14
-2  -2  5   2.68   0.1
2   -2  -5  2.75   0.22
2   -2  -5  2.69   0.23
-2  -2  5   2.62   0.12
2   -2  -5  2.54   0.13
-2  -2  5   2.67   0.24
-2  -2  5   2.66   0.11
2   -2  -5  2.67   0.23
2   -2  -5  3.02   0.24
2   -2  -5  2.71   0.12
-2  2   4   2.79   0.16
-2  2   4   2.65   0.21
-2  2   4   2.82   0.1
2   2   -4  2.88   0.13
2   2   -4  2.85   0.16
2   2   -4  3.04   0.22
-2  2   4   3.11   0.77
2   2   -4  2.29   0.76
2   2   -4  2.64   0.73
2   2   -4  2.82   0.25
-2  2   4   2.98   0.21
-2  2   4   2.49   0.75
2   2   -4  2.78   0.19
2   2   -4  2.36   0.67
2   2   -4  4.59   0.92
2   -2  -4  4.51   0.83
2   -2  -4  3.74   0.88
-2  -2  4   2.79   0.21
2   -2  -4  2.91   0.11
2   -2  -4  3      0.2
-2  -2  4   3.36   0.7
-2  -2  4   2.74   0.11
-2  -2  4   2.7    0.11
2   -2  -4  2.85   0.13
2   -2  -4  2.72   0.21
-2  -2  4   2.89   0.22
2   -2  -4  2.89   0.21
-2  -2  4   3.85   0.88
-2  -2  4   2.12   0.86
-2  -2  4   2.46   0.72
2   -2  -4  2.73   0.1
-2  -2  4   2.74   0.11
2   -2  -4  2.35   0.67
2   -2  -4  2.74   0.21
-2  -2  4   2.79   0.19
-2  -2  4   2.73   0.22
2   -2  -4  2.24   0.68
2   -2  -4  2.47   0.2
2   2   -3  9.43   1.17
2   2   -3  9.46   0.33
2   2   -3  9.51   0.69
-2  2   3   9.56   0.34
-2  2   3   9.55   1
2   2   -3  9.45   0.36
2   2   -3  9.58   1.12
-2  2   3   11.6   1.48
2   2   -3  9.2    0.94
-2  2   3   9.34   0.97
2   2   -3  9.72   0.27
2   2   -3  9.45   0.91
-2  2   3   9.6    0.29
-2  2   3   9.14   1.01
-2  2   3   8.52   0.33
2   2   -3  7.75   1.03
-2  -2  3   10.26  1.01
-2  -2  3   8.34   0.91
-2  -2  3   9.06   0.34
2   -2  -3  8.99   0.34
2   -2  -3  10.05  1.04
-2  -2  3   9.01   0.29
2   -2  -3  9.51   0.36
2   -2  -3  10.32  1
-2  -2  3   9.61   0.37
-2  -2  3   9.87   1.1
2   -2  -3  9.44   0.91
-2  -2  3   9.46   0.23
-2  -2  3   8.7    1.01
2   -2  -3  8.58   0.91
2   -2  -3  9.2    0.34
-2  -2  3   9.7    0.23
2   -2  -3  9.64   0.35
2   -2  -3  9.32   0.33
-2  -2  3   9.81   1.04
2   -2  -3  8.98   0.34
2   -2  -3  9.13   1.05
2   -2  -3  8.63   0.28
-2  -2  3   9.01   0.32
2   -2  -3  9      0.23
-2  -2  3   9.22   0.36
-2  -2  3   8.01   1.12
2   2   -2  14.96  0.53
2   2   -2  15.25  0.34
-2  2   2   14.84  1.01
-2  2   2   14.92  0.45
-2  2   2   15.09  0.37
2   2   -2  14.59  0.44
2   2   -2  14.56  0.97
2   2   -2  14.71  0.41
-2  2   2   15.36  0.43
-2  2   2   15.78  1.01
-2  2   2   14.88  0.58
2   2   -2  15.03  0.29
2   2   -2  14.62  0.99
2   2   -2  15.13  0.41
-2  2   2   15.84  0.97
2   2   -2  15.35  0.4
2   2   -2  13.27  1
-2  2   2   15.27  0.39
-2  2   2   13.38  0.92
-2  2   2   14.77  0.39
2   2   -2  14.89  1.06
-2  -2  2   14.43  0.99
2   -2  -2  14.99  0.95
2   -2  -2  14.75  0.4
-2  -2  2   15.32  1.01
-2  -2  2   15.48  1.03
-2  -2  2   14.93  0.38
2   -2  -2  15.48  1.15
-2  -2  2   14.62  0.4
-2  -2  2   14.7   0.42
2   -2  -2  14.94  0.4
-2  -2  2   14.44  0.42
-2  -2  2   15.61  1.12
2   -2  -2  15.35  0.36
-2  -2  2   14.95  1
2   -2  -2  14.76  1.01
2   -2  -2  15.46  0.41
2   -2  -2  14.61  0.39
2   -2  -2  14.23  0.38
-2  -2  2   15.14  0.41
-2  -2  2   14.64  0.41
2   -2  -2  15.17  0.45
2   -2  -2  14.92  0.43
-2  -2  2   14.54  1.03
2   -2  -2  15.63  0.9
-2  2   1   90.04  1.52
-2  2   1   88.1   1.63
-2  2   1   87.31  1.53
2   2   -1  87.65  1.55
-2  2   1   86.45  1.59
2   2   -1  89.03  1.56
2   2   -1  88.36  1.52
2   2   -1  86.04  2.29
2   2   -1  88.1   2.33
2   2   -1  87.78  2.53
-2  2   1   89.01  2.2
-2  2   1   90.74  2.22
-2  2   1   86.38  1.53
-2  2   1   87.76  1.52
-2  2   1   88.69  2.71
2   2   -1  87.58  2.34
-2  2   1   88.13  2.16
2   2   -1  87.89  1.75
-2  2   1   91.41  2.24
2   2   -1  87.15  1.54
-2  2   1   88.02  2.15
2   -2  -1  87.54  1.53
-2  -2  1   88.65  2.27
2   -2  -1  86.9   1.53
-2  -2  1   88.12  1.55
2   -2  -1  86.33  1.6
2   -2  -1  88.52  1.53
2   -2  -1  88.75  2.15
-2  -2  1   89.14  1.69
-2  -2  1   89.28  2.31
2   -2  -1  88.36  1.52
-2  -2  1   90.35  2.37
-2  -2  1   86.87  2.56
-2  -2  1   86.21  1.54
2   -2  -1  86.92  2.63
2   -2  -1  88.36  2.06
-2  -2  1   88.58  1.45
2   -2  -1  85.58  1.51
2   -2  -1  89.25  1.55
-2  -2  1   88.14  1.52
2   -2  -1  87.6   2.25
-2  -2  1   86.65  1.55
2   -2  -1  87.63  1.58
2   -2  -1  87.49  2.23
-2  -2  1   84.69  1.54
-2  -2  1   88.34  2.24
-2  2   0   93.9   2.12
-2  2   0   89.91  1.62
2   2   0   91.02  2
2   2   0   91.51  2.14
2   2   0   92.14  1.55
2   2   0   91.1   2.12
-2  2   0   92.43  1.98
2   2   0   91.86  1.56
-2  2   0   94.14  2.13
-2  2   0   90.98  1.55
2   2   0   90.77  1.59
2   2   0   92.87  2.09
-2  2   0   92.86  1.58
2   2   0   91.57  2.41
2   2   0   90.24  1.55
-2  2   0   91.91  1.56
-2  2   0   93.69  2.06
-2  2   0   91.32  2.47
-2  2   0   89.71  1.58
-2  2   0   91.79  2.52
-2  -2  0   86.83  1.54
-2  -2  0   91.08  2.13
2   -2  0   91.65  1.55
-2  -2  0   93.53  2.09
2   -2  0   91.96  2.06
-2  -2  0   91.8   1.56
-2  -2  0   93.22  2.18
-2  -2  0   89.28  2.46
-2  -2  0   91.96  1.56
2   -2  0   90.37  1.61
-2  -2  0   93.34  1.56
-2  -2  0   92.31  2.02
2   -2  0   93.79  1.56
2   -2  0   91.37  2.11
-2  -2  0   93.19  2.2
2   -2  0   86.75  1.5
2   -2  0   92.32  2
2   -2  0   89.56  1.57
2   -2  0   91.11  1.55
-2  -2  0   91.28  1.57
2   -2  0   92.34  2.09
-2  2   -1  0.81   0.22
-2  2   -1  0.97   0.28
-2  2   -1  0.72   0.07
-2  2   -1  0.73   0.04
-2  2   -1  0.8    0.07
-2  2   -1  0.93   0.25
2   2   1   0.74   0.06
-2  2   -1  0.76   0.05
-2  2   -1  0.61   0.25
2   2   1   0.67   0.23
2   2   1   0.82   0.07
-2  2   -1  1.43   0.3
-2  2   -1  0.77   0.07
2   2   1   0.77   0.08
2   2   1   0.37   0.19
2   2   1   0.58   0.23
-2  -2  -1  0.5    0.29
2   -2  1   0.82   0.07
2   -2  1   0.65   0.22
-2  -2  -1  0.83   0.07
-2  -2  -1  0.78   0.06
-2  -2  -1  0.6    0.22
2   -2  1   0.72   0.24
2   -2  1   0.86   0.23
2   -2  1   0.46   0.21
-2  -2  -1  0.6    0.24
-2  -2  -1  0.81   0.08
-2  -2  -1  0.69   0.09
-2  -2  -1  0.84   0.24
2   -2  1   0.76   0.08
2   -2  1   0.8    0.08
2   -2  1   0.74   0.05
2   -2  1   0.64   0.25
2   -2  1   0.76   0.07
-2  -2  -1  0.76   0.07
-2  2   -2  -0.48  0.27
2   2   2   0.36   0.25
-2  2   -2  -0.08  0.3
-2  2   -2  0.13   0.04
2   2   2   0.1    0.02
-2  2   -2  0.11   0.04
-2  2   -2  0.09   0.03
2   2   2   -0.1   0.24
2   2   2   0.1    0.05
-2  2   -2  0.33   0.29
-2  2   -2  0.09   0.05
-2  2   -2  -0.35  0.23
-2  2   -2  0.06   0.05
-2  2   -2  -0.13  0.19
2   2   2   0.15   0.06
2   2   2   0.04   0.27
2   -2  2   0.12   0.25
2   -2  2   0.15   0.04
2   -2  2   0.11   0.29
-2  -2  -2  0.41   0.38
2   -2  2   0.1    0.04
-2  -2  -2  -0.07  0.27
-2  -2  -2  0.05   0.04
-2  -2  -2  -0.11  0.2
-2  -2  -2  0.09   0.05
2   -2  2   0.32   0.3
2   -2  2   0.11   0.05
-2  -2  -2  0.11   0.06
-2  -2  -2  0.11   0.05
2   -2  2   -0.03  0.17
2   -2  2   0.11   0.05
-2  -2  -2  0.35   0.26
-2  -2  -2  0.09   0.02
2   -2  2   0.1    0.06
-2  -2  -2  0.11   0.06
-2  -2  -2  0.32   0.25
2   -2  2   0.07   0.05
2   -2  2   -0.39  0.21
-2  2   -3  98.82  2.7
-2  2   -3  97.11  1.68
-2  2   -3  97.43  3.34
-2  2   -3  97.61  3.42
-2  2   -3  98.31  1.89
2   2   3   98.26  3.36
-2  2   -3  96.15  1.73
2   2   3   96.73  3.16
-2  2   -3  95.21  3.34
2   2   3   97.68  1.86
2   2   3   97.62  1.66
-2  2   -3  98.3   1.88
-2  2   -3  98.51  1.77
2   2   3   96.51  1.86
2   2   3   94.5   3.14
-2  2   -3  96.77  3.48
2   2   3   95.28  3.28
2   -2  3   97.06  1.64
-2  -2  -3  97.27  1.64
2   -2  3   90.57  3.31
-2  -2  -3  99.95  1.86
2   -2  3   95.65  1.87
-2  -2  -3  93.96  1.83
-2  -2  -3  97.42  1.9
-2  -2  -3  97.68  1.87
-2  -2  -3  97.69  1.85
-2  -2  -3  98.93  1.67
2   -2  3   100.56 3.27
-2  -2  -3  100.76 3.32
2   -2  3   94.92  3.32
2   -2  3   98.12  1.63
2   -2  3   96.93  1.76
-2  -2  -3  97.09  1.84
-2  -2  -3  95.94  3.15
-2  -2  -3  95.9   1.68
-2  -2  -3  96.83  1.64
2   -2  3   95.97  1.87
-2  -2  -3  97.39  3.07
2   -2  3   97.57  2.89
2   -2  3   97.76  1.84
2   -2  3   93.42  3.32
-2  -2  -3  97.76  3.4
2   2   4   24.37  0.71
-2  2   -4  24.14  1.75
-2  2   -4  24.02  0.47
2   2   4   24.29  0.53
2   2   4   24.51  0.71
-2  2   -4  24.44  0.48
-2  2   -4  24.18  1.91
-2  2   -4  24.41  0.56
-2  2   -4  23.23  0.72
-2  2   -4  24.8   1.67
-2  2   -4  24.59  1.42
2   2   4   24.93  1.73
-2  2   -4  24.77  1.84
-2  2   -4  25.62  0.64
2   2   4   25.09  1.78
2   2   4   26.57  1.91
-2  2   -4  25.3   0.74
-2  -2  -4  20.31  1.67
2   -2  4   23.82  0.62
2   -2  4   24.95  0.67
-2  -2  -4  22.47  1.73
2   -2  4   25.23  0.5
-2  -2  -4  24.52  0.56
2   -2  4   24.57  0.49
-2  -2  -4  24.57  0.52
-2  -2  -4  23.48  1.66
-2  -2  -4  26.88  1.85
2   -2  4   25.01  0.49
-2  -2  -4  24.28  0.72
-2  -2  -4  24.23  0.69
2   -2  4   23.77  1.84
2   -2  4   24.25  0.72
-2  -2  -4  24.62  0.71
2   -2  4   24.47  0.73
-2  -2  -4  25.25  0.72
2   -2  4   21.31  1.81
2   -2  4   24.17  0.51
2   -2  4   25.35  0.73
-2  -2  -4  24.17  0.5
-2  -2  -4  24.66  0.69
-2  -2  -4  25.49  0.54
2   -2  4   28.79  1.82
2   -2  4   23.38  1.8
-2  2   -5  29     0.61
-2  2   -5  32.58  0.82
2   2   5   29.73  0.62
2   2   5   30.15  0.89
-2  2   -5  29.38  0.66
-2  2   -5  30.57  0.71
2   2   5   30.85  0.61
2   2   5   29.79  0.88
-2  2   -5  30.72  0.91
-2  2   -5  30.04  0.9
-2  2   -5  29.85  0.59
2   2   5   30.9   0.73
2   -2  5   30.68  0.9
2   -2  5   29.94  0.61
2   -2  5   30.21  0.58
-2  -2  -5  29.45  0.59
-2  -2  -5  31.37  0.88
2   -2  5   30.16  0.61
-2  -2  -5  30.15  0.6
-2  -2  -5  31.12  0.85
-2  -2  -5  30.72  0.89
-2  -2  -5  28.55  0.86
-2  -2  -5  30.3   0.61
2   -2  5   30.39  0.81
2   -2  5   30.4   0.9
-2  -2  -5  31.45  0.9
2   -2  5   30.09  0.6
-2  2   -6  0.22   0.12
2   2   6   0.16   0.11
2   2   6   0.37   0.06
2   2   6   0.52   0.1
-2  2   -6  0.4    0.07
-2  2   -6  0.39   0.12
-2  2   -6  0.4    0.07
2   2   6   0.35   0.05
-2  2   -6  0.29   0.09
-2  2   -6  0.45   0.06
2   2   6   0.32   0.07
-2  2   -6  0.44   0.07
2   2   6   0.5    0.14
2   -2  6   0.32   0.06
2   -2  6   0.35   0.06
-2  -2  -6  0.44   0.14
-2  -2  -6  0.36   0.06
-2  -2  -6  0.39   0.06
2   -2  6   0.52   0.13
2   -2  6   0.53   0.15
-2  -2  -6  0.33   0.06
2   -2  6   0.36   0.07
2   -2  6   0.36   0.06
2   -2  6   0.19   0.12
-2  -2  -6  0.46   0.15
2   -2  6   0.31   0.05
-2  -2  -6  0.45   0.15
-2  -2  -6  0.42   0.14
2   2   7   23.6   0.46
2   2   7   24.27  0.66
-2  2   -7  22.92  0.5
2   2   7   22.84  0.87
2   2   7   23.79  0.57
-2  2   -7  24.8   0.79
2   2   7   23.79  0.49
-2  2   -7  24.99  0.64
-2  2   -7  23.74  0.69
-2  2   -7  23.7   0.53
-2  2   -7  23.46  0.55
-2  2   -7  24.34  0.91
2   2   7   25.58  0.91
2   2   7   24.19  0.55
-2  -2  -7  24.8   0.9
2   -2  7   24.35  0.56
2   -2  7   24.26  0.9
2   -2  7   24.51  0.55
2   -2  7   24.02  0.51
2   -2  7   24.1   0.9
2   -2  7   23.5   0.55
-2  -2  -7  24.53  0.56
-2  -2  -7  24.53  0.85
-2  -2  -7  24.67  0.91
-2  -2  -7  24.54  0.65
2   -2  7   24.19  0.77
-2  -2  -7  23.91  0.54
-2  -2  -7  25.04  0.83
2   -2  7   24.5   0.52
-2  2   -8  1.15   0.25
2   2   8   1.15   0.07
-2  2   -8  1.57   0.25
-2  2   -8  1.15   0.11
-2  2   -8  1.07   0.09
-2  2   -8  0.96   0.16
2   2   8   1.51   0.27
-2  2   -8  1.12   0.09
2   2   8   1.07   0.25
2   2   8   1.09   0.09
-2  2   -8  0.95   0.12
2   2   8   1.21   0.13
2   2   8   1.04   0.1
-2  2   -8  1.19   0.11
-2  2   -8  1.54   0.29
2   2   8   1.29   0.19
2   2   8   1.24   0.17
2   -2  8   0.96   0.11
2   -2  8   1.24   0.22
-2  -2  -8  1.5    0.27
2   -2  8   1.16   0.25
2   -2  8   1.43   0.11
2   -2  8   1.1    0.12
-2  -2  -8  1.12   0.13
2   -2  8   1.32   0.1
-2  -2  -8  1.23   0.12
-2  -2  -8  1.35   0.27
-2  -2  -8  1.13   0.26
2   -2  8   1.32   0.12
-2  -2  -8  1      0.11
2   -2  8   1.12   0.25
-2  -2  -8  0.99   0.23
-2  2   -9  12.44  0.61
2   2   9   11.54  0.69
-2  2   -9  11.91  0.37
-2  2   -9  11.95  0.71
2   2   9   11.51  0.27
-2  2   -9  11.68  0.32
-2  2   -9  11.46  0.32
-2  2   -9  10.63  0.85
2   2   9   11.25  0.68
-2  2   -9  11.93  0.36
2   2   9   11.91  0.32
-2  2   -9  11.78  0.39
2   2   9   12.2   0.38
2   2   9   11.9   0.48
-2  -2  -9  11.12  0.29
-2  -2  -9  12.23  0.38
2   -2  9   11.42  0.69
2   -2  9   12.15  0.39
-2  -2  -9  13.15  0.73
-2  -2  -9  11.84  0.37
2   -2  9   11.56  0.38
-2  -2  -9  12.42  0.64
2   -2  9   11.35  0.37
2   -2  9   11.73  0.33
2   -2  9   11.82  0.57
2   -2  9   12.04  0.33
2   -2  9   10.36  0.67
-2  -2  -9  12.18  0.39
2   2   10  1.31   0.3
-2  2   -10 1.23   0.2
-2  2   -10 1.4    0.31
-2  2   -10 1.11   0.1
2   2   10  1.7    0.39
2   2   10  1.15   0.11
-2  2   -10 0.78   0.21
-2  2   -10 1.13   0.14
2   2   10  1      0.18
2   2   10  1.16   0.14
-2  2   -10 1.2    0.14
-2  2   -10 1.15   0.16
2   2   10  1.36   0.12
-2  2   -10 1.23   0.11
-2  2   -10 0.91   0.26
2   -2  10  1.18   0.15
2   -2  10  1.05   0.15
2   -2  10  1.25   0.31
2   -2  10  0.89   0.27
-2  -2  -10 1.11   0.14
-2  -2  -10 1.56   0.35
-2  -2  -10 1.38   0.14
2   -2  10  1.6    0.26
-2  -2  -10 1.03   0.26
-2  -2  -10 1.14   0.3
-2  -2  -10 1.37   0.16
2   -2  10  1.06   0.12
2   -2  10  1.11   0.12
2   -2  10  1.2    0.13
-2  -2  -10 1.46   0.28
-2  2   -11 1.36   0.34
-2  2   -11 2.18   0.41
-2  2   -11 2.12   0.19
-2  2   -11 1.77   0.25
-2  2   -11 2.07   0.2
2   2   11  1.96   0.24
2   2   11  1.8    0.14
2   2   11  1.82   0.18
-2  2   -11 1.89   0.14
-2  2   -11 1.99   0.33
2   2   11  2.11   0.39
-2  -2  -11 1.89   0.34
-2  -2  -11 2.08   0.2
2   -2  11  1.7    0.36
-2  -2  -11 1.91   0.18
2   -2  11  1.93   0.15
2   -2  11  2.12   0.21
2   -2  11  1.95   0.14
-2  -2  -11 1.99   0.38
-2  -2  -11 2      0.33
2   -2  11  1.46   0.33
-2  -2  -11 1.98   0.41
2   -2  11  2.19   0.28
-2  -2  -11 2      0.19
2   -2  11  2.12   0.19
2   -2  11  1.97   0.17
-2  -2  -11 2.09   0.18
-2  2   -12 0.26   0.22
-2  2   -12 0.03   0.09
2   2   12  -0.33  0.14
2   2   12  0.01   0.07
-2  2   -12 0.13   0.15
2   2   12  0.31   0.21
2   2   12  -0.1   0.07
2   -2  12  -0.04  0.17
-2  -2  -12 0.1    0.16
2   -2  12  0.02   0.09
2   -2  12  0.18   0.09
-2  -2  -12 0.18   0.11
-2  -2  -12 -0.05  0.07
2   -2  12  0.19   0.22
2   -2  12  0.39   0.19
-2  -2  -12 0.2    0.19
2   -2  12  0.06   0.06
2   -2  12  0.03   0.07
-2  -2  -12 0.05   0.16
-2  -2  -12 0.06   0.17
-2  -2  -12 0.03   0.07
-2  -2  -12 -0.2   0.14
-2  2   -13 0.87   0.17
2   2   13  0.89   0.14
2   2   13  0.76   0.15
-2  2   -13 0.68   0.14
2   -2  13  0.5    0.32
2   -2  13  0.91   0.17
2   -2  13  0.97   0.12
-2  -2  -13 0.73   0.15
2   -2  13  1      0.14
-2  -2  -13 1.21   0.2
-2  -2  -13 0.89   0.18
-2  -2  -13 0.68   0.15
2   2   14  0.45   0.12
2   2   14  0.56   0.15
-2  2   -14 0.53   0.14
-2  2   -14 0.53   0.15
-2  -2  -14 0.3    0.1
-2  -2  -14 0.42   0.13
-2  -2  -14 0.29   0.13
2   -2  14  0.52   0.15
2   -2  14  0.41   0.12
2   -2  14  0.48   0.09
-2  -2  -14 0.56   0.16
-2  2   -15 0.23   0.12
-2  2   -15 0.45   0.15
2   2   15  0.21   0.11
2   -2  15  0.26   0.1
-2  -2  -15 0.27   0.14
2   -2  15  0.48   0.16
-2  -2  -15 0.24   0.14
2   3   -15 0.05   0.1
-2  -3  15  0.04   0.09
-2  -3  15  -0.06  0.12
2   -3  -15 0.04   0.12
-2  -3  15  0.08   0.08
2   -3  -15 0.07   0.09
2   -3  -15 -0.11  0.1
2   -3  -15 0.01   0.11
-2  3   14  0.17   0.13
-2  3   14  0.56   0.14
2   3   -14 0.46   0.14
-2  -3  14  0.53   0.16
2   -3  -14 0.52   0.15
-2  -3  14  0.29   0.09
2   -3  -14 0.42   0.12
-2  -3  14  0.83   0.14
2   -3  -14 0.79   0.17
2   -3  -14 0.66   0.15
-2  3   13  -0.17  0.08
-2  3   13  -0.05  0.07
2   3   -13 0.11   0.09
-2  -3  13  0.03   0.06
-2  -3  13  -0.1   0.09
2   -3  -13 0.03   0.1
2   -3  -13 0.11   0.09
-2  -3  13  -0.05  0.07
-2  -3  13  0.1    0.08
2   -3  -13 0.14   0.1
-2  -3  13  -0.08  0.07
2   -3  -13 0.02   0.07
2   3   -12 0.16   0.19
-2  3   12  -0.07  0.2
-2  3   12  0.06   0.08
2   3   -12 0.16   0.09
-2  3   12  0.02   0.14
-2  3   12  0.06   0.09
2   3   -12 0.09   0.24
2   -3  -12 -0.02  0.16
-2  -3  12  -0.09  0.18
-2  -3  12  0.01   0.14
2   -3  -12 0.02   0.18
-2  -3  12  0.05   0.08
2   -3  -12 0.12   0.16
-2  -3  12  0.12   0.11
-2  -3  12  0.04   0.17
-2  -3  12  0.12   0.07
2   -3  -12 -0.15  0.16
2   -3  -12 0.11   0.09
-2  -3  12  0.04   0.08
2   -3  -12 0.26   0.11
2   -3  -12 0.09   0.08
2   3   -11 1.12   0.16
2   3   -11 1.61   0.36
2   3   -11 0.76   0.17
-2  3   11  1.32   0.22
-2  3   11  0.91   0.27
2   3   -11 0.82   0.23
-2  3   11  1.09   0.13
2   3   -11 1.16   0.16
-2  3   11  0.95   0.1
-2  3   11  1.67   0.28
2   3   -11 1.18   0.3
2   -3  -11 1.5    0.31
-2  -3  11  1.22   0.31
2   -3  -11 1.46   0.31
-2  -3  11  1.29   0.16
-2  -3  11  1.18   0.25
2   -3  -11 1.17   0.16
2   -3  -11 1.22   0.16
-2  -3  11  1.02   0.12
2   -3  -11 1.24   0.16
-2  -3  11  1.15   0.16
-2  -3  11  0.66   0.24
-2  -3  11  1.16   0.14
2   -3  -11 0.94   0.25
2   -3  -11 1.2    0.15
2   -3  -11 1.47   0.31
2   3   -10 1.3    0.14
-2  3   10  1.39   0.21
2   3   -10 0.95   0.23
-2  3   10  1.45   0.13
2   3   -10 1.51   0.15
2   3   -10 1.29   0.26
-2  3   10  1.36   0.15
-2  3   10  1.4    0.1
2   3   -10 1.27   0.11
2   3   -10 1.69   0.33
2   3   -10 1.14   0.29
2   3   -10 1.39   0.21
-2  3   10  1.47   0.29
-2  3   10  1.51   0.32
2   3   -10 1.33   0.17
-2  -3  10  1.56   0.16
-2  -3  10  1.37   0.13
2   -3  -10 1.74   0.16
2   -3  -10 1.75   0.31
2   -3  -10 1.59   0.31
2   -3  -10 1.4    0.15
2   -3  -10 1.65   0.31
2   -3  -10 1.41   0.15
-2  -3  10  1.55   0.15
-2  -3  10  1.6    0.34
-2  -3  10  1.73   0.28
-2  -3  10  1.23   0.12
2   -3  -10 1.41   0.15
-2  3   9   32.03  0.92
-2  3   9   32.44  1.16
-2  3   9   32.59  0.72
2   3   -9  31.1   0.65
-2  3   9   29.46  1.12
2   3   -9  32.33  0.74
2   3   -9  32.4   1.2
2   3   -9  32.18  0.64
2   3   -9  30.95  0.7
-2  3   9   32.19  0.67
-2  3   9   32.31  0.62
2   3   -9  31.92  0.88
2   -3  -9  32.36  0.76
2   -3  -9  31.17  1.16
-2  -3  9   31.72  0.68
-2  -3  9   34.63  1.36
-2  -3  9   32.26  0.73
-2  -3  9   33.14  0.74
2   -3  -9  32.22  0.73
2   -3  -9  32.82  1.12
-2  -3  9   33.64  0.85
2   -3  -9  31.06  1.15
2   -3  -9  31.58  0.84
-2  -3  9   31.8   1.19
2   -3  -9  33.13  0.72
-2  3   8   11.71  0.28
2   3   -8  12.55  0.36
-2  3   8   11.71  0.31
-2  3   8   11.93  0.63
2   3   -8  11.57  0.44
2   3   -8  12.75  0.66
2   3   -8  11.7   0.46
-2  3   8   12.14  0.49
2   3   -8  11.73  0.29
2   3   -8  11.47  0.3
2   3   -8  12.01  0.57
2   3   -8  12.04  0.35
-2  3   8   11.76  0.34
-2  3   8   11.57  0.63
-2  -3  8   11.95  0.35
-2  -3  8   12.26  0.33
2   -3  -8  12.17  0.61
2   -3  -8  12.01  0.36
-2  -3  8   11.11  0.54
2   -3  -8  12.23  0.64
-2  -3  8   11.63  0.32
2   -3  -8  11.9   0.38
-2  -3  8   11.63  0.36
2   -3  -8  12.9   0.64
2   -3  -8  11.58  0.34
2   -3  -8  12.6   0.61
-2  -3  8   11.66  0.35
-2  -3  8   12.22  0.64
2   -3  -8  11.65  0.35
-2  -3  8   12.47  0.66
2   3   -7  13.98  0.47
-2  3   7   14.54  0.51
2   3   -7  14.09  0.34
-2  3   7   14.63  0.37
-2  3   7   14.07  0.3
2   3   -7  15.02  0.67
2   3   -7  13.97  0.38
-2  3   7   13.69  0.33
2   3   -7  14.55  0.38
-2  3   7   13.82  0.63
-2  3   7   14.08  0.63
2   3   -7  14.48  0.59
2   3   -7  14.32  0.37
-2  -3  7   12.9   0.44
2   -3  -7  14.01  0.36
-2  -3  7   13.59  0.64
-2  -3  7   14.09  0.38
2   -3  -7  15.26  0.65
2   -3  -7  14.02  0.6
2   -3  -7  14.16  0.38
-2  -3  7   14.15  0.37
2   -3  -7  14.06  0.4
2   -3  -7  15.07  0.65
-2  -3  7   14.52  0.57
-2  -3  7   14.1   0.36
2   -3  -7  14.82  0.65
-2  -3  7   14.37  0.34
2   -3  -7  13.75  0.37
-2  -3  7   14.69  0.66
-2  3   6   9.61   0.46
2   3   -6  9.76   0.5
2   3   -6  9.51   0.49
-2  3   6   9.5    0.24
2   3   -6  9.58   0.22
-2  3   6   9.54   0.36
-2  3   6   9.36   0.27
2   3   -6  9.73   0.27
2   3   -6  9.3    0.25
2   3   -6  10.14  0.35
-2  3   6   9.86   0.48
-2  3   6   9.27   0.22
2   3   -6  9.68   0.27
-2  -3  6   9.67   0.26
2   -3  -6  10.2   0.49
-2  -3  6   9.59   0.49
2   -3  -6  9.46   0.27
2   -3  -6  9.13   0.59
-2  -3  6   9.29   0.24
2   -3  -6  9.19   0.49
2   -3  -6  9.87   0.49
-2  -3  6   9.3    0.27
-2  -3  6   9.7    0.44
-2  -3  6   9.13   0.27
2   -3  -6  9.69   0.26
-2  -3  6   10.16  0.5
2   -3  -6  9.83   0.28
-2  -3  6   9.41   0.27
-2  3   5   0.27   0.04
-2  3   5   0.27   0.09
2   3   -5  0.24   0.04
-2  3   5   0.41   0.09
-2  3   5   0.24   0.09
2   3   -5  0.34   0.07
-2  3   5   0.29   0.04
2   3   -5  0.23   0.05
2   3   -5  0.33   0.06
2   3   -5  0.29   0.12
2   3   -5  0.22   0.05
2   3   -5  0.32   0.1
-2  -3  5   0.23   0.05
2   -3  -5  0.22   0.11
2   -3  -5  0.31   0.05
2   -3  -5  0.19   0.04
-2  -3  5   0.33   0.1
2   -3  -5  0.31   0.11
-2  -3  5   0.23   0.05
2   -3  -5  0.22   0.09
2   -3  -5  0.32   0.11
-2  -3  5   0.24   0.11
-2  -3  5   0.23   0.05
2   -3  -5  0.22   0.09
2   -3  -5  0.25   0.05
-2  -3  5   0.36   0.11
-2  -3  5   0.33   0.05
-2  -3  5   0.32   0.11
2   3   -4  0.24   0.04
2   3   -4  0.34   0.54
2   3   -4  0.21   0.06
-2  3   4   0.2    0.07
-2  3   4   -0.4   0.45
-2  3   4   0.12   0.07
2   3   -4  0.89   0.49
2   3   -4  0.25   0.09
2   3   -4  0.47   0.32
2   3   -4  0.19   0.04
-2  3   4   0.27   0.48
2   3   -4  -0.25  0.46
2   3   -4  -0.14  0.33
-2  3   4   0.16   0.07
2   3   -4  0.18   0.08
2   -3  -4  0.12   0.07
-2  -3  4   -0.09  0.47
-2  -3  4   0.16   0.04
2   -3  -4  0.24   0.09
-2  -3  4   -0.58  0.63
2   -3  -4  -0.51  0.38
2   -3  -4  0.19   0.08
2   -3  -4  0.62   0.65
2   -3  -4  -0.41  0.48
-2  -3  4   -0.27  0.53
-2  -3  4   0.22   0.08
-2  -3  4   0.19   0.09
2   -3  -4  0.87   0.49
-2  -3  4   0.24   0.04
2   -3  -4  0.26   0.09
2   -3  -4  0.15   0.03
-2  -3  4   0.06   0.5
2   -3  -4  0.57   0.52
-2  -3  4   0.15   0.08
2   -3  -4  0.14   0.07
2   -3  -4  0.22   0.08
-2  -3  4   1.03   0.61
-2  -3  4   0.12   0.07
-2  -3  4   0.14   0.04
-2  -3  4   0.24   0.04
2   -3  -4  0.21   0.04
2   -3  -4  0.17   0.04
2   3   -3  33.51  1.9
-2  3   3   36.48  0.76
2   3   -3  36.54  0.63
2   3   -3  36.51  1.92
2   3   -3  35.64  1.86
2   3   -3  36.83  0.71
2   3   -3  35.24  0.62
2   3   -3  35.92  0.85
-2  3   3   34.37  1.75
2   3   -3  35.75  0.84
-2  3   3   36.3   1.85
2   3   -3  34.8   1.89
2   3   -3  36.51  0.81
2   3   -3  35.11  0.89
-2  3   3   35.91  0.82
-2  3   3   38.91  1.95
2   3   -3  36.27  2.05
2   3   -3  36.33  0.95
-2  -3  3   35.74  0.87
2   -3  -3  35.3   0.64
-2  -3  3   35.85  0.64
2   -3  -3  36.8   1.8
-2  -3  3   36.49  0.85
2   -3  -3  37.85  1.8
-2  -3  3   35.32  0.73
-2  -3  3   35.88  1.88
-2  -3  3   35.65  1.91
-2  -3  3   36.28  0.65
-2  -3  3   35.82  0.65
2   -3  -3  34.72  1.37
-2  -3  3   36.01  0.84
2   -3  -3  36.66  2.18
2   -3  -3  35.12  0.83
2   -3  -3  33.75  1.86
-2  -3  3   33.11  1.9
-2  -3  3   37.06  1.91
2   -3  -3  36.53  0.88
2   -3  -3  34.79  0.8
2   -3  -3  35.52  0.83
2   -3  -3  38.18  1.74
2   -3  -3  35.54  0.65
-2  -3  3   35.57  0.84
-2  -3  3   35.96  0.66
-2  -3  3   36.09  0.87
2   -3  -3  35.61  0.88
-2  -3  3   36.23  2.01
2   3   -2  125.2  3.51
-2  3   2   127.94 2.21
-2  3   2   131.06 3.29
-2  3   2   129.69 3.44
-2  3   2   128.65 2.25
-2  3   2   126.31 2.92
2   3   -2  126.31 2.26
-2  3   2   130.86 3.39
-2  3   2   126.54 3.25
-2  3   2   127.88 2.23
2   3   -2  128.29 2.17
-2  3   2   126.57 3.35
2   3   -2  128.5  3.57
2   3   -2  127.86 3.75
-2  -3  2   122.02 2.16
-2  -3  2   126.89 3.44
2   -3  -2  125    2.23
2   -3  -2  126.56 2.33
2   -3  -2  123.85 2.2
2   -3  -2  124.98 2.24
2   -3  -2  125.75 2.21
2   -3  -2  124.44 3.17
-2  -3  2   127.53 3.38
-2  -3  2   127.01 2.28
2   -3  -2  129.81 2.97
-2  -3  2   127.69 3.47
-2  -3  2   126.44 3.79
2   -3  -2  127.92 3.14
-2  -3  2   127.45 2.28
2   -3  -2  127.25 3.96
2   -3  -2  127.36 3.37
2   -3  -2  126.92 2.25
-2  -3  2   127.33 2.27
-2  -3  2   123.2  3.49
-2  -3  2   128.21 2.25
2   3   -1  63.95  1.21
2   3   -1  63.86  1.14
-2  3   1   63.19  1.15
-2  3   1   63.63  1.26
-2  3   1   62.61  1.79
2   3   -1  65.88  1.21
-2  3   1   64.41  1.72
-2  3   1   61.59  2
2   3   -1  63.85  1.78
-2  3   1   65.92  1.79
-2  3   1   65.22  1.74
2   3   -1  65.45  1.92
2   3   -1  63.57  1.88
-2  3   1   64.97  1.12
2   3   -1  63.81  2.34
2   3   -1  65.88  1.94
2   3   -1  63.52  1.17
-2  3   1   64.08  2.49
-2  3   1   64.38  1.15
-2  -3  1   65.77  1.23
2   -3  -1  64.97  1.63
-2  -3  1   62.05  1.93
2   -3  -1  63.62  1.15
2   -3  -1  64.09  1.14
-2  -3  1   64.55  1.2
2   -3  -1  64.27  1.77
-2  -3  1   64.66  1.16
-2  -3  1   63.49  1.87
-2  -3  1   62.73  1.44
-2  -3  1   65.28  2.41
2   -3  -1  63.68  1.13
2   -3  -1  63.84  1.66
2   -3  -1  63.09  1.26
-2  -3  1   64.22  1.87
-2  -3  1   62.67  1.17
2   -3  -1  66.32  2.39
2   -3  -1  63.06  1.79
-2  -3  1   63.15  1.08
2   -3  -1  62.07  1.23
-2  -3  1   66.99  1.85
2   -3  -1  65.07  1.13
2   -3  -1  63.36  1.15
-2  -3  1   64.28  1.16
2   -3  -1  63.09  1.99
2   3   0   0.02   0.02
2   3   0   -0.03  0.17
-2  3   0   0.09   0.14
-2  3   0   0.04   0.26
-2  3   0   0.01   0.02
2   3   0   0.14   0.16
-2  3   0   0.06   0.04
-2  3   0   0.08   0.14
2   3   0   -0.22  0.18
2   3   0   0.03   0.02
-2  3   0   -0.33  0.14
-2  3   0   -0.02  0.03
2   3   0   0.3    0.26
2   3   0   0.04   0.03
-2  3   0   -0.02  0.25
-2  3   0   0.02   0.02
-2  3   0   0.01   0.02
-2  -3  0   0      0.02
2   -3  0   -0.07  0.14
-2  -3  0   -0.04  0.13
2   -3  0   0.35   0.16
2   -3  0   0.03   0.03
-2  -3  0   0.03   0.03
2   -3  0   0.29   0.17
2   -3  0   0.05   0.03
2   -3  0   0.19   0.21
2   -3  0   -0.14  0.11
2   -3  0   0      0.02
-2  -3  0   0.28   0.32
-2  -3  0   0.02   0.03
-2  -3  0   0.06   0.03
-2  -3  0   0.02   0.02
-2  -3  0   0.08   0.15
2   -3  0   0.02   0.03
2   -3  0   -0.51  0.25
-2  -3  0   0.09   0.16
-2  -3  0   -0.09  0.13
2   -3  0   0.06   0.03
2   -3  0   0      0.03
2   3   1   122.3  2.88
-2  3   -1  120.3  3.55
-2  3   -1  121.87 2.12
-2  3   -1  121.23 2.97
2   3   1   122.84 2.1
-2  3   -1  123.34 2.05
-2  3   -1  121.75 2.78
-2  3   -1  121.36 2.13
-2  3   -1  122.59 2.11
2   3   1   124.21 2.77
2   3   1   120.42 3.12
-2  3   -1  124.67 3.04
-2  3   -1  124.87 3.08
2   3   1   124.38 2.84
-2  3   -1  124.35 2.94
2   3   1   123.3  2.1
-2  -3  -1  124.04 2.08
-2  -3  -1  121.93 3.3
2   -3  1   124.89 2.9
2   -3  1   124.27 2.19
-2  -3  -1  122.93 2.09
2   -3  1   121.53 2.12
2   -3  1   121.95 2.98
2   -3  1   123.39 2.89
2   -3  1   123.73 2.95
-2  -3  -1  121.71 2.86
2   -3  1   122.88 2.93
-2  -3  -1  122.11 2.19
-2  -3  -1  124.99 2.67
-2  -3  -1  122.76 2.1
-2  -3  -1  124.21 2.7
2   -3  1   119.83 2.05
-2  -3  -1  124.81 2.93
2   -3  1   120.96 2.03
2   -3  1   125.72 2.11
-2  -3  -1  120.88 2.03
2   -3  1   123.55 2.12
-2  3   -2  46.95  2
-2  3   -2  47.38  1.62
-2  3   -2  45.98  1.75
-2  3   -2  47.08  0.88
-2  3   -2  48.47  2.19
2   3   2   46.16  1.84
2   3   2   45.31  1.78
2   3   2   48.97  1.81
-2  3   -2  46.2   1.89
-2  3   -2  47.89  0.9
2   3   2   47.2   0.96
-2  3   -2  46.95  0.98
2   3   2   43.21  1.8
2   3   2   48.26  0.96
-2  3   -2  49.99  1.94
-2  -3  -2  46.78  0.79
-2  -3  -2  46.95  1.88
-2  -3  -2  46.8   1.78
-2  -3  -2  47.04  1.08
2   -3  2   46.75  0.97
2   -3  2   45.53  1.86
-2  -3  -2  46.71  1.82
-2  -3  -2  47.25  0.96
-2  -3  -2  46.65  1.65
-2  -3  -2  48.32  0.94
-2  -3  -2  46.63  0.92
-2  -3  -2  47.43  1.69
2   -3  2   46.65  0.97
2   -3  2   49.37  1.89
2   -3  2   47.45  1.91
2   -3  2   49.04  0.89
2   -3  2   46.04  1.91
2   -3  2   47.96  1.58
-2  3   -3  15.51  0.49
-2  3   -3  15.2   1.35
-2  3   -3  14.93  0.37
-2  3   -3  15.3   1.24
2   3   3   14.92  0.47
-2  3   -3  14.75  0.49
-2  3   -3  15.36  1.3
2   3   3   14.74  1.27
2   3   3   16.14  1.25
2   3   3   15.12  0.31
-2  3   -3  14.33  1.32
2   3   3   14.07  0.51
-2  3   -3  14.61  1.3
-2  3   -3  14.16  0.94
-2  3   -3  14.67  0.32
-2  3   -3  15.25  0.41
2   3   3   16     1.33
2   3   3   13.08  1.14
-2  -3  -3  14.75  0.31
-2  -3  -3  15     0.47
2   -3  3   14.61  0.31
2   -3  3   14.47  0.47
-2  -3  -3  12.29  1.15
-2  -3  -3  14.81  0.47
2   -3  3   14.85  0.31
2   -3  3   16.07  1.32
2   -3  3   15.6   0.39
2   -3  3   16.26  1.29
-2  -3  -3  14.56  0.32
-2  -3  -3  14.81  0.45
2   -3  3   15.38  0.32
-2  -3  -3  13.88  1.14
2   -3  3   15.28  0.49
-2  -3  -3  15.03  0.3
2   -3  3   12.92  1.2
-2  -3  -3  14.61  1.24
-2  -3  -3  15.01  1.1
2   -3  3   15.15  0.48
-2  -3  -3  15.04  0.44
-2  -3  -3  14.77  0.31
2   -3  3   15.09  0.99
-2  -3  -3  15.09  0.48
2   -3  3   15.47  0.49
-2  -3  -3  14.78  0.52
2   -3  3   15.09  0.31
2   -3  3   15.56  1.2
2   3   4   14.58  0.34
-2  3   -4  17.43  1.64
-2  3   -4  14.89  1.5
2   3   4   14.49  0.51
-2  3   -4  14.82  0.34
2   3   4   14.97  0.34
-2  3   -4  15.45  0.54
-2  3   -4  14.24  1.41
-2  3   -4  14.76  0.53
2   3   4   14.76  0.52
2   3   4   12.43  1.36
-2  3   -4  13.73  1.08
-2  3   -4  14.96  0.45
2   3   4   10.23  1.36
-2  -3  -4  14.83  0.32
-2  -3  -4  14.66  0.33
2   -3  4   15.48  0.41
-2  -3  -4  15.03  0.51
-2  -3  -4  12.99  1.43
2   -3  4   14.57  0.33
-2  -3  -4  15.26  0.52
2   -3  4   15.13  0.51
-2  -3  -4  15     0.52
2   -3  4   14.65  1.51
2   -3  4   14.58  0.33
2   -3  4   14.69  0.53
-2  -3  -4  16.1   1.44
2   -3  4   14.35  0.54
-2  -3  -4  14.3   0.37
2   -3  4   14.26  0.52
2   -3  4   14.5   0.31
-2  -3  -4  16.36  1.36
2   -3  4   14.69  1.49
2   -3  4   14.59  0.43
-2  -3  -4  13.85  0.49
2   -3  4   15.99  2.6
2   -3  4   14.43  1.41
-2  -3  -4  14.06  0.32
-2  -3  -4  13.87  1.43
2   -3  4   13.66  1.15
-2  -3  -4  14.3   0.55
-2  -3  -4  14.81  0.52
-2  3   -5  32.5   0.81
2   3   5   32.14  0.67
-2  3   -5  31.48  0.64
-2  3   -5  30.76  0.93
-2  3   -5  32.11  0.94
-2  3   -5  30.66  0.62
2   3   5   29.94  0.64
2   3   5   32.24  0.91
2   3   5   32.17  0.92
-2  3   -5  30.05  0.61
-2  3   -5  32.66  0.68
2   3   5   31.73  0.65
2   -3  5   31.53  0.92
-2  -3  -5  32.11  0.92
-2  -3  -5  32.23  0.94
-2  -3  -5  31.38  0.63
-2  -3  -5  31.13  0.62
2   -3  5   31.52  0.63
2   -3  5   31.88  0.92
2   -3  5   31.25  0.6
2   -3  5   31.88  0.87
-2  -3  -5  33.37  0.93
2   -3  5   31.71  0.63
-2  -3  -5  32.95  0.9
2   -3  5   31.08  0.63
-2  -3  -5  31.77  0.62
2   -3  5   30.43  0.92
2   3   6   0.52   0.15
-2  3   -6  0.75   0.09
-2  3   -6  0.61   0.14
-2  3   -6  0.63   0.07
-2  3   -6  0.64   0.1
2   3   6   0.76   0.18
-2  3   -6  0.65   0.08
-2  3   -6  0.56   0.16
-2  3   -6  0.67   0.17
2   3   6   0.57   0.09
2   3   6   0.54   0.06
2   -3  6   0.6    0.08
-2  -3  -6  0.64   0.17
-2  -3  -6  0.52   0.17
2   -3  6   0.53   0.06
2   -3  6   0.62   0.08
2   -3  6   0.6    0.16
2   -3  6   0.82   0.18
2   -3  6   0.72   0.08
-2  -3  -6  0.66   0.16
-2  -3  -6  0.76   0.19
2   -3  6   0.46   0.07
-2  -3  -6  0.48   0.07
-2  -3  -6  0.55   0.08
-2  -3  -6  0.51   0.07
2   -3  6   0.5    0.14
-2  -3  -6  0.66   0.15
2   3   7   0.87   0.2
-2  3   -7  0.85   0.1
-2  3   -7  0.62   0.11
-2  3   -7  0.68   0.1
-2  3   -7  0.83   0.07
-2  3   -7  0.87   0.17
-2  3   -7  0.81   0.09
2   3   7   0.88   0.13
2   3   7   0.78   0.07
2   3   7   0.88   0.09
2   3   7   0.72   0.19
-2  3   -7  0.71   0.17
-2  3   -7  0.75   0.08
-2  3   -7  0.88   0.2
-2  -3  -7  0.71   0.1
2   -3  7   0.69   0.19
-2  -3  -7  0.74   0.2
2   -3  7   0.6    0.07
2   -3  7   0.63   0.09
2   -3  7   0.87   0.2
-2  -3  -7  0.59   0.09
-2  -3  -7  0.99   0.22
2   -3  7   0.83   0.09
2   -3  7   0.72   0.1
2   -3  7   0.68   0.16
-2  -3  -7  0.68   0.09
-2  -3  -7  0.84   0.2
2   -3  7   0.67   0.1
-2  -3  -7  0.57   0.18
-2  3   -8  1.69   0.13
2   3   8   1.62   0.08
-2  3   -8  1.51   0.29
2   3   8   1.74   0.11
-2  3   -8  1.79   0.17
2   3   8   2.09   0.35
-2  3   -8  2.16   0.33
2   3   8   1.83   0.13
-2  3   -8  1.49   0.18
-2  3   -8  1.83   0.14
2   3   8   1.91   0.17
2   3   8   1.62   0.29
-2  3   -8  1.73   0.13
-2  3   -8  1.7    0.23
2   -3  8   1.98   0.13
2   -3  8   1.73   0.15
-2  -3  -8  1.51   0.27
2   -3  8   1.62   0.11
2   -3  8   1.81   0.14
-2  -3  -8  1.91   0.14
2   -3  8   1.65   0.13
2   -3  8   1.78   0.3
-2  -3  -8  1.63   0.14
2   -3  8   1.78   0.31
-2  -3  -8  1.99   0.33
-2  -3  -8  2.11   0.33
2   -3  8   1.88   0.27
-2  -3  -8  1.65   0.13
-2  -3  -8  2.09   0.27
2   3   9   2.03   0.2
-2  3   -9  1.64   0.32
2   3   9   2      0.15
-2  3   -9  1.86   0.16
-2  3   -9  1.81   0.11
2   3   9   2.75   0.41
2   3   9   2.41   0.37
-2  3   -9  1.95   0.13
2   3   9   2.05   0.12
-2  3   -9  2.08   0.2
2   3   9   1.99   0.1
-2  3   -9  1.9    0.14
-2  3   -9  2.5    0.28
-2  3   -9  2.04   0.37
-2  3   -9  2.05   0.16
-2  -3  -9  2.05   0.34
-2  -3  -9  2.22   0.29
-2  -3  -9  1.87   0.32
2   -3  9   1.95   0.16
2   -3  9   1.95   0.35
-2  -3  -9  2.06   0.16
2   -3  9   2.01   0.17
2   -3  9   2.03   0.14
2   -3  9   2.15   0.31
-2  -3  -9  1.99   0.16
-2  -3  -9  2.09   0.36
2   -3  9   2.06   0.18
2   -3  9   1.82   0.33
2   -3  9   2.36   0.17
-2  3   -10 2.11   0.36
2   3   10  1.83   0.16
2   3   10  1.63   0.21
-2  3   -10 1.53   0.33
2   3   10  2.1    0.17
-2  3   -10 1.72   0.13
2   3   10  1.79   0.34
-2  3   -10 2.03   0.17
2   3   10  1.94   0.39
-2  3   -10 1.88   0.17
-2  3   -10 1.96   0.21
-2  3   -10 2.32   0.3
-2  -3  -10 2.15   0.35
-2  -3  -10 1.89   0.38
-2  -3  -10 1.63   0.31
-2  -3  -10 1.63   0.31
2   -3  10  1.93   0.16
-2  -3  -10 1.92   0.17
2   -3  10  2.03   0.18
2   -3  10  1.47   0.27
2   -3  10  2.02   0.26
-2  -3  -10 2.12   0.18
2   -3  10  2.06   0.19
-2  -3  -10 2.02   0.18
2   -3  10  2.06   0.38
2   -3  10  1.62   0.45
2   -3  10  1.85   0.14
-2  3   -11 0.01   0.16
-2  3   -11 0.16   0.21
-2  3   -11 0.05   0.13
-2  3   -11 -0.06  0.05
-2  3   -11 -0.08  0.07
2   3   11  -0.01  0.11
2   3   11  0.3    0.18
-2  3   -11 -0.1   0.06
2   3   11  0.07   0.13
2   3   11  0.08   0.07
-2  -3  -11 0.03   0.14
2   -3  11  0.02   0.09
-2  -3  -11 0.01   0.08
-2  -3  -11 0.07   0.14
2   -3  11  0.1    0.14
-2  -3  -11 0.24   0.16
2   -3  11  -0.02  0.06
2   -3  11  -0.07  0.06
-2  -3  -11 0.05   0.07
2   -3  11  -0.05  0.05
2   -3  11  -0.03  0.07
2   -3  11  -0.32  0.12
-2  -3  -11 0.17   0.09
2   -3  11  -0.02  0.14
-2  -3  -11 -0.05  0.06
-2  -3  -11 -0.23  0.11
-2  3   -12 -0.11  0.08
2   3   12  0.11   0.09
-2  3   -12 0.02   0.17
2   3   12  0.12   0.08
-2  3   -12 0.12   0.09
-2  3   -12 -0.07  0.2
2   -3  12  0.09   0.1
2   -3  12  0.19   0.23
-2  -3  -12 0.14   0.12
-2  -3  -12 0.07   0.07
-2  -3  -12 0.04   0.15
-2  -3  -12 -0.01  0.08
-2  -3  -12 0.06   0.19
2   -3  12  0.13   0.09
2   -3  12  0.03   0.1
2   -3  12  0      0.14
2   -3  12  0.16   0.08
2   -3  12  0.21   0.25
-2  -3  -12 0.26   0.12
2   -3  12  0.06   0.07
2   3   13  -0.01  0.07
-2  3   -13 0.03   0.09
-2  3   -13 -0.04  0.1
2   3   13  -0.12  0.09
2   -3  13  -0.03  0.06
-2  -3  -13 -0.02  0.1
-2  -3  -13 -0.13  0.07
2   -3  13  -0.07  0.09
2   -3  13  0.12   0.1
-2  -3  -13 0.11   0.1
-2  -3  -13 0.01   0.08
2   -3  13  0.15   0.09
-2  3   -14 1.04   0.19
2   3   14  1.12   0.19
-2  3   -14 1.02   0.18
2   3   14  1.02   0.14
-2  -3  -14 1.32   0.2
2   -3  14  1.22   0.17
-2  -3  -14 1.16   0.2
-2  -3  -14 0.86   0.15
-2  -3  -14 1.43   0.2
2   -3  14  1.16   0.19
2   -3  14  1.23   0.14
-2  3   -15 1.43   0.2
2   3   15  1.71   0.18
-2  -3  -15 1.53   0.23
-2  -3  -15 1.88   0.22
-2  -3  -15 1.83   0.23
-2  -3  -15 1.79   0.25
2   -3  15  1.46   0.23
2   -3  15  1.52   0.19
2   -4  -15 0.38   0.14
2   -4  -15 0.42   0.14
-2  -4  15  0.64   0.12
-2  -4  15  0.43   0.17
2   -4  -15 0.29   0.11
-2  -4  15  0.42   0.13
2   -4  -15 0.52   0.15
2   4   -14 3.36   0.27
-2  -4  14  3.41   0.26
2   -4  -14 4.13   0.3
-2  -4  14  4.17   0.26
2   -4  -14 4.07   0.29
-2  -4  14  3.16   0.24
2   -4  -14 3.94   0.29
-2  -4  14  3.79   0.3
2   -4  -14 4.19   0.28
-2  -4  14  3.74   0.22
2   4   -13 0.18   0.1
-2  -4  13  0.27   0.09
2   -4  -13 0.17   0.11
-2  -4  13  0.39   0.14
-2  -4  13  0.15   0.11
-2  -4  13  0.12   0.11
2   -4  -13 0.22   0.12
2   -4  -13 0.31   0.1
2   -4  -13 0.17   0.1
-2  -4  13  0.36   0.11
-2  4   12  -0.03  0.23
-2  4   12  0.15   0.09
2   4   -12 0.33   0.11
2   4   -12 0.08   0.21
-2  4   12  0.23   0.11
-2  4   12  0.01   0.18
2   -4  -12 0.62   0.24
-2  -4  12  0.33   0.2
2   -4  -12 0.29   0.11
-2  -4  12  0.3    0.09
-2  -4  12  0.11   0.09
-2  -4  12  0.2    0.11
2   -4  -12 0.23   0.21
-2  -4  12  0.25   0.1
2   -4  -12 0.33   0.18
2   -4  -12 0.25   0.11
2   -4  -12 0.02   0.11
2   -4  -12 0.22   0.1
-2  4   11  -0.05  0.07
2   4   -11 -0.15  0.15
-2  4   11  0.15   0.16
2   4   -11 -0.16  0.16
-2  4   11  0.02   0.07
2   4   -11 0      0.07
-2  4   11  0      0.11
2   -4  -11 0.4    0.25
2   -4  -11 0.1    0.19
2   -4  -11 0.03   0.08
2   -4  -11 0.01   0.07
-2  -4  11  -0.03  0.06
-2  -4  11  0.1    0.07
2   -4  -11 -0.04  0.07
2   -4  -11 0      0.14
2   -4  -11 -0.08  0.11
-2  -4  11  0.05   0.07
-2  -4  11  0.17   0.09
-2  -4  11  0.01   0.18
-2  -4  11  0.09   0.14
2   -4  -11 0.06   0.07
-2  4   10  -0.07  0.14
2   4   -10 0.02   0.09
2   4   -10 -0.18  0.16
2   4   -10 0.08   0.07
2   4   -10 0.04   0.05
2   4   -10 0.02   0.13
-2  4   10  -0.03  0.06
-2  4   10  0.01   0.06
-2  4   10  -0.21  0.08
-2  4   10  0.04   0.05
-2  -4  10  -0.03  0.05
2   -4  -10 0      0.06
2   -4  -10 0.05   0.12
2   -4  -10 0.04   0.07
-2  -4  10  -0.2   0.08
2   -4  -10 -0.05  0.06
2   -4  -10 -0.14  0.11
-2  -4  10  0.1    0.15
-2  -4  10  -0.08  0.06
-2  -4  10  0      0.05
-2  -4  10  0.29   0.15
-2  -4  10  0.09   0.07
2   -4  -10 0.05   0.07
2   -4  -10 0.01   0.12
-2  4   9   0.06   0.04
2   4   -9  0.13   0.14
2   4   -9  0.12   0.12
2   4   -9  -0.02  0.05
2   4   -9  -0.04  0.1
-2  4   9   -0.04  0.12
-2  4   9   0.01   0.05
-2  4   9   0.07   0.06
-2  4   9   -0.01  0.13
-2  4   9   0.11   0.1
2   4   -9  0.03   0.1
2   4   -9  0.05   0.04
-2  -4  9   0.02   0.05
2   -4  -9  0.01   0.06
-2  -4  9   -0.01  0.05
-2  -4  9   0.06   0.12
2   -4  -9  0.08   0.06
-2  -4  9   -0.02  0.06
2   -4  -9  0.13   0.11
2   -4  -9  0.02   0.06
2   -4  -9  0.12   0.07
-2  -4  9   0.03   0.05
-2  -4  9   -0.02  0.06
2   -4  -9  -0.08  0.1
-2  -4  9   -0.06  0.11
2   -4  -9  -0.03  0.1
-2  4   8   1.2    0.11
-2  4   8   1.24   0.18
-2  4   8   1.22   0.08
2   4   -8  1.22   0.08
2   4   -8  1.26   0.1
2   4   -8  0.92   0.23
2   4   -8  1.49   0.26
-2  4   8   1.09   0.23
-2  4   8   1.16   0.24
-2  4   8   1.34   0.1
2   4   -8  1.26   0.15
2   -4  -8  1.3    0.13
2   -4  -8  1.15   0.24
-2  -4  8   1.23   0.12
-2  -4  8   1.38   0.11
-2  -4  8   1.24   0.12
2   -4  -8  1.06   0.13
-2  -4  8   1.02   0.2
-2  -4  8   1.29   0.27
-2  -4  8   1.24   0.11
2   -4  -8  1.41   0.25
2   -4  -8  1.23   0.24
-2  -4  8   1.41   0.12
2   -4  -8  1.19   0.12
2   -4  -8  1.24   0.24
-2  -4  8   1.33   0.27
2   -4  -8  1.49   0.13
-2  4   7   6.21   0.2
2   4   -7  6.01   0.16
-2  4   7   6.67   0.43
-2  4   7   6.17   0.41
2   4   -7  5.98   0.38
-2  4   7   6.21   0.22
-2  4   7   5.8    0.17
2   4   -7  6.03   0.2
2   4   -7  5.91   0.43
2   4   -7  6.27   0.28
-2  4   7   6.14   0.32
2   4   -7  6.09   0.23
2   -4  -7  6.18   0.42
2   -4  -7  5.89   0.22
2   -4  -7  6.12   0.25
2   -4  -7  6.13   0.4
2   -4  -7  5.79   0.21
-2  -4  7   6.5    0.44
-2  -4  7   6.2    0.22
-2  -4  7   5.53   0.22
2   -4  -7  5.7    0.4
-2  -4  7   6.15   0.23
-2  -4  7   5.8    0.2
-2  -4  7   6.39   0.39
-2  -4  7   5.78   0.41
2   -4  -7  5.94   0.23
-2  -4  7   6      0.22
2   -4  -7  6.79   0.43
2   4   -6  2.18   0.15
-2  4   6   2.41   0.11
-2  4   6   2.3    0.24
2   4   -6  2.26   0.13
2   4   -6  2.41   0.26
2   4   -6  2.12   0.11
2   4   -6  1.95   0.12
-2  4   6   2.09   0.09
-2  4   6   2.15   0.22
-2  4   6   2.17   0.11
-2  4   6   2.35   0.18
2   4   -6  2.66   0.24
2   -4  -6  2.37   0.24
-2  -4  6   2.46   0.24
2   -4  -6  2.23   0.12
-2  -4  6   2.27   0.12
-2  -4  6   2.3    0.13
-2  -4  6   2.62   0.16
2   -4  -6  2.21   0.23
2   -4  -6  2.2    0.23
-2  -4  6   2.28   0.13
-2  -4  6   2.13   0.12
-2  -4  6   2.82   0.26
2   -4  -6  2.33   0.13
-2  -4  6   2.12   0.23
2   -4  -6  2.39   0.12
2   -4  -6  2.66   0.26
2   4   -5  6.93   0.21
2   4   -5  7.47   0.35
2   4   -5  7.17   0.2
-2  4   5   7      0.3
-2  4   5   7.29   0.38
2   4   -5  6.99   0.39
-2  4   5   7.37   0.36
2   4   -5  7.35   0.21
-2  -4  5   6.88   0.23
2   -4  -5  6.89   0.2
-2  -4  5   6.92   0.37
2   -4  -5  7.11   0.37
2   -4  -5  6.98   0.21
2   -4  -5  6.56   0.37
-2  -4  5   6.87   0.19
-2  -4  5   7.03   0.4
2   -4  -5  6.92   0.2
-2  -4  5   7.24   0.22
-2  -4  5   7.45   0.37
-2  -4  5   7.2    0.22
-2  -4  5   7      0.21
2   -4  -5  7.51   0.37
-2  -4  5   7.12   0.38
2   -4  -5  7.22   0.4
2   -4  -5  7.5    0.37
2   4   -4  26.45  0.53
2   4   -4  26.88  0.76
2   4   -4  26.14  0.74
2   4   -4  26.29  0.58
2   4   -4  26.66  0.7
-2  4   4   26.84  0.73
-2  4   4   27.5   0.65
2   -4  -4  26.28  0.52
-2  -4  4   26.9   0.54
-2  -4  4   26.88  0.76
2   -4  -4  27.3   0.81
2   -4  -4  26.25  0.74
2   -4  -4  26.93  0.73
-2  -4  4   26.7   0.74
2   -4  -4  25.96  0.72
2   -4  -4  25.74  0.51
2   -4  -4  27.19  0.72
2   -4  -4  26.41  0.75
2   -4  -4  26.39  0.52
-2  -4  4   26.55  0.53
-2  -4  4   27.22  0.51
-2  -4  4   26.63  0.78
-2  -4  4   27.57  0.75
-2  -4  4   26.63  0.52
-2  4   3   85.03  2.86
2   4   -3  84.55  3.14
2   4   -3  82.61  2.99
2   4   -3  83.84  1.45
-2  4   3   85.03  2.98
2   4   -3  85.04  1.66
-2  4   3   84.15  1.58
2   4   -3  87.15  1.51
-2  4   3   85.85  3.1
2   4   -3  84.79  3.33
-2  4   3   84.52  1.61
2   -4  -3  83.2   3.34
2   -4  -3  81.36  2.42
2   -4  -3  83.35  1.63
-2  -4  3   82.21  3.43
2   -4  -3  81.63  2.73
-2  -4  3   84.93  3.17
-2  -4  3   85.12  1.43
-2  -4  3   83.66  1.69
2   -4  -3  84.12  2.86
2   -4  -3  83.38  2.72
-2  -4  3   85.96  3
-2  -4  3   82.78  1.66
-2  -4  3   85.43  1.65
-2  -4  3   83.51  1.45
-2  -4  3   81.71  1.51
2   -4  -3  83.99  1.59
-2  -4  3   84.32  1.42
2   -4  -3  81.2   1.42
-2  -4  3   79.43  3.18
-2  -4  3   84.61  1.45
-2  -4  3   83.39  1.63
2   -4  -3  85.51  3.69
2   -4  -3  86.4   1.45
-2  -4  3   84.68  3.09
2   -4  -3  84.75  1.63
2   -4  -3  82.15  1.63
2   -4  -3  85.18  1.75
2   4   -2  61.42  1.18
-2  4   2   63.18  2.09
2   4   -2  64.09  2.25
2   4   -2  62.42  2.12
2   4   -2  62.84  2.36
2   4   -2  61.11  1.08
-2  4   2   63.54  2.1
2   4   -2  58.87  2.23
-2  4   2   60.43  2.04
2   4   -2  62.75  1.21
-2  4   2   61.48  2.07
-2  4   2   62.04  1.13
2   4   -2  62.91  2.67
-2  4   2   60.78  2.15
-2  4   2   63.27  2
2   -4  -2  61.84  1.17
2   -4  -2  60.06  1.03
2   -4  -2  60.88  1.18
-2  -4  2   59.98  2.22
-2  -4  2   62.49  1.25
2   -4  -2  62.11  1.2
2   -4  -2  63     1.9
2   -4  -2  65.28  2.8
-2  -4  2   61.69  2.76
-2  -4  2   60.36  2.2
2   -4  -2  60.61  2.06
-2  -4  2   62.36  2.32
-2  -4  2   62.27  1.08
2   -4  -2  61.91  1.87
-2  -4  2   60.41  1.13
-2  -4  2   61.86  2.2
-2  -4  2   61.58  1.2
2   -4  -2  61.76  1.18
-2  -4  2   61.58  1.23
-2  -4  2   60.61  1.22
-2  -4  2   60.12  1.04
-2  -4  2   62.88  2.14
-2  -4  2   62.17  1.19
2   -4  -2  62.46  2.04
2   -4  -2  61.09  2.13
2   -4  -2  61.66  1.33
2   -4  -2  60.15  1.3
2   -4  -2  61.55  1.14
-2  4   1   17.41  0.42
-2  4   1   18.04  0.36
-2  4   1   17.24  0.87
2   4   -1  17.64  0.93
-2  4   1   17.55  0.39
-2  4   1   19.64  0.84
2   4   -1  18.27  0.39
-2  4   1   17.65  0.85
2   4   -1  18.19  1.36
2   4   -1  19.46  1.04
2   4   -1  18.6   0.39
-2  4   1   18.36  1.19
2   4   -1  17.39  0.45
-2  -4  1   19.36  0.95
2   -4  -1  19.43  1.36
2   -4  -1  18.53  0.84
2   -4  -1  17.56  0.39
2   -4  -1  18.24  0.39
-2  -4  1   18.58  0.43
-2  -4  1   17.62  0.38
2   -4  -1  17.63  0.41
-2  -4  1   18.42  0.43
2   -4  -1  18.43  0.7
2   -4  -1  18.06  0.52
2   -4  -1  17.27  0.69
-2  -4  1   18.04  0.94
-2  -4  1   17.39  1.38
2   -4  -1  17.42  0.49
-2  -4  1   17.62  0.46
-2  -4  1   18.11  0.42
-2  -4  1   17.5   0.85
2   -4  -1  18.05  0.86
-2  -4  1   18.42  0.45
2   -4  -1  17.88  0.42
2   -4  -1  18.38  0.37
2   -4  -1  14.66  1.1
2   4   0   4.38   0.13
-2  4   0   4.41   0.13
2   4   0   4.08   0.47
2   4   0   3.18   0.63
-2  4   0   4.48   0.2
2   4   0   4.37   0.14
-2  4   0   4.27   0.39
-2  4   0   4.39   0.25
-2  4   0   4.35   0.16
-2  4   0   4.56   0.42
-2  4   0   3.73   0.39
2   4   0   4.76   0.38
-2  4   0   4.91   0.84
-2  4   0   3.6    0.67
2   4   0   4.46   0.19
2   4   0   4.25   0.43
-2  4   0   4.97   0.45
-2  -4  0   4.63   0.14
-2  -4  0   4.06   0.41
2   -4  0   4.41   0.19
2   -4  0   4.08   0.35
-2  -4  0   4.21   0.17
2   -4  0   4.41   0.37
2   -4  0   3.7    0.38
2   -4  0   4.76   0.71
-2  -4  0   2.87   0.67
-2  -4  0   4.46   0.14
2   -4  0   4.35   0.15
-2  -4  0   4.68   0.39
-2  -4  0   4.44   0.38
2   -4  0   4.04   0.35
2   -4  0   4.5    0.72
-2  -4  0   3.48   0.4
2   -4  0   4.48   0.14
-2  -4  0   4.39   0.14
2   -4  0   4.46   0.13
2   -4  0   4.5    0.13
2   -4  0   4.35   0.2
-2  4   -1  22.22  1.07
-2  4   -1  24.68  1.18
-2  4   -1  23.58  0.51
-2  4   -1  24.89  1.61
2   4   1   23.31  0.96
-2  4   -1  23.15  1.05
2   4   1   23.41  0.97
2   4   1   23.4   0.49
-2  4   -1  24.07  1.33
2   4   1   23.64  1.01
-2  4   -1  23.5   0.56
-2  4   -1  24.48  1.15
2   4   1   24.35  1.36
2   -4  1   23.77  0.55
2   -4  1   23.62  0.51
-2  -4  -1  24.14  0.87
2   -4  1   23.53  1.08
2   -4  1   23.59  0.47
2   -4  1   24.21  0.53
-2  -4  -1  23.51  1.5
2   -4  1   23.79  0.51
-2  -4  -1  23.76  0.48
2   -4  1   22.73  1.68
2   -4  1   23.57  0.66
2   -4  1   23.6   0.48
-2  -4  -1  24.21  1.01
-2  -4  -1  22.4   0.97
-2  -4  -1  23.59  0.86
2   -4  1   22.97  1.02
-2  -4  -1  23.81  0.47
-2  -4  -1  23.8   0.47
2   -4  1   22.53  1.15
2   -4  1   23.35  1.06
2   -4  1   24.34  0.99
-2  4   -2  41.19  1.65
-2  4   -2  43.89  2.27
-2  4   -2  40.42  0.75
2   4   2   42.4   1.74
2   4   2   41.88  0.86
2   4   2   41.64  1.66
2   4   2   41.83  0.86
-2  4   -2  42.21  0.89
-2  4   -2  42.18  1.82
2   4   2   40.18  1.58
-2  4   -2  39.81  1.78
-2  4   -2  40.28  1.63
-2  4   -2  41.93  0.89
2   4   2   40.9   1.76
-2  4   -2  41.24  0.83
-2  4   -2  42.55  1.92
2   -4  2   44.51  1.79
-2  -4  -2  40.58  1.66
2   -4  2   39.7   0.81
2   -4  2   41.55  0.95
-2  -4  -2  41.98  0.84
2   -4  2   41.02  0.71
2   -4  2   41.13  1.51
-2  -4  -2  42.27  1.47
2   -4  2   39.18  1.69
-2  -4  -2  41.44  0.71
2   -4  2   42.59  0.81
-2  -4  -2  41.01  0.73
-2  -4  -2  38.43  1.65
-2  -4  -2  42.24  0.86
-2  -4  -2  42.15  0.94
2   -4  2   41.88  1.82
-2  -4  -2  41.6   0.82
2   -4  2   41.71  0.89
-2  -4  -2  43.07  1.53
-2  -4  -2  40.54  0.7
-2  -4  -2  41.13  1.9
2   -4  2   40.81  1.73
2   -4  2   42.14  0.89
2   -4  2   40.55  0.88
-2  -4  -2  40.45  0.91
-2  4   -3  0.14   0.05
-2  4   -3  -0.08  0.45
2   4   3   0.07   0.05
2   4   3   -0.62  0.37
-2  4   -3  0.5    0.54
-2  4   -3  0.2    0.08
-2  4   -3  0.01   0.31
2   4   3   0.18   0.42
-2  4   -3  0.38   0.5
2   4   3   -0.58  0.37
2   4   3   -0.29  0.49
-2  4   -3  0.11   0.04
2   4   3   0.16   0.07
-2  4   -3  0.06   0.04
-2  4   -3  0.14   0.03
2   -4  3   0.08   0.03
2   -4  3   0.1    0.03
-2  -4  -3  0.05   0.03
-2  -4  -3  0.06   0.42
2   -4  3   0.35   0.41
-2  -4  -3  0.02   0.06
2   -4  3   0.07   0.06
2   -4  3   0.1    0.03
2   -4  3   -0.23  0.27
-2  -4  -3  -0.17  0.43
2   -4  3   0.03   0.04
-2  -4  -3  -0.12  0.38
2   -4  3   0.11   0.04
-2  -4  -3  0.07   0.07
-2  -4  -3  0.05   0.03
-2  -4  -3  0.06   0.02
-2  -4  -3  -0.46  0.39
2   -4  3   0.22   0.48
-2  -4  -3  0.11   0.08
-2  -4  -3  0.03   0.05
-2  -4  -3  0.07   0.05
2   -4  3   0.15   0.08
-2  -4  -3  0.34   0.35
2   -4  3   0.15   0.07
2   -4  3   -0.15  0.4
-2  -4  -3  0.14   0.07
2   -4  3   0.51   0.46
-2  -4  -3  0.11   0.03
2   -4  3   0.08   0.05
-2  4   -4  15.43  0.46
-2  4   -4  16.16  0.34
2   4   4   15.35  0.35
-2  4   -4  15.78  0.36
2   4   4   15.44  0.53
-2  4   -4  15.18  0.56
-2  4   -4  15.68  0.56
2   -4  4   15.98  0.55
-2  -4  -4  15.96  0.55
2   -4  4   15.18  0.43
-2  -4  -4  15.51  0.53
-2  -4  -4  15.67  0.35
2   -4  4   16.04  0.56
-2  -4  -4  15.63  0.43
-2  -4  -4  15.07  0.51
2   -4  4   15.43  0.34
2   -4  4   15.87  0.34
2   -4  4   15.89  0.55
2   -4  4   15.59  0.35
-2  -4  -4  15.26  0.34
2   -4  4   15.5   0.35
2   -4  4   15.38  0.55
-2  -4  -4  15.33  0.5
-2  -4  -4  16.12  0.55
-2  -4  -4  15.48  0.6
-2  -4  -4  15.71  0.33
2   4   5   5.71   0.34
-2  4   -5  5.8    0.16
-2  4   -5  5.79   0.19
-2  4   -5  6.03   0.2
2   4   5   5.25   0.37
-2  4   -5  6.08   0.36
-2  4   -5  5.91   0.37
-2  4   -5  5.72   0.29
-2  4   -5  5.48   0.18
2   4   5   5.46   0.2
2   -4  5   5.82   0.19
2   -4  5   5.54   0.19
-2  -4  -5  5.5    0.19
2   -4  5   5.8    0.35
-2  -4  -5  5.38   0.32
2   -4  5   6.14   0.36
-2  -4  -5  5.68   0.18
-2  -4  -5  6.08   0.35
-2  -4  -5  5.94   0.35
-2  -4  -5  5.26   0.36
2   -4  5   5.7    0.19
-2  -4  -5  5.56   0.22
-2  -4  -5  5.77   0.19
2   -4  5   5.95   0.35
2   -4  5   5.95   0.36
-2  -4  -5  6.11   0.35
2   -4  5   5.85   0.18
-2  4   -6  1.91   0.12
2   4   6   1.91   0.16
-2  4   -6  2.03   0.24
2   4   6   2.06   0.24
-2  4   -6  2.09   0.12
2   4   6   2.12   0.09
-2  4   -6  2.28   0.21
-2  4   -6  2.01   0.12
2   4   6   2.15   0.24
2   4   6   2.09   0.12
-2  4   -6  2.11   0.25
-2  4   -6  2.21   0.12
2   -4  6   2.26   0.25
-2  -4  -6  1.91   0.23
2   -4  6   2.21   0.15
2   -4  6   1.91   0.11
2   -4  6   2.46   0.26
-2  -4  -6  1.92   0.12
2   -4  6   2.16   0.16
-2  -4  -6  1.89   0.23
2   -4  6   2      0.12
2   -4  6   1.91   0.22
-2  -4  -6  1.91   0.22
-2  -4  -6  1.97   0.12
-2  -4  -6  2.05   0.25
-2  -4  -6  2.47   0.25
2   -4  6   1.87   0.12
-2  4   -7  0.12   0.05
-2  4   -7  -0.02  0.11
2   4   7   0.05   0.1
-2  4   -7  0.16   0.06
2   4   7   0.11   0.05
2   4   7   0.3    0.12
-2  4   -7  0.15   0.09
-2  4   -7  0.15   0.09
-2  4   -7  0.14   0.06
2   4   7   0.07   0.04
2   4   7   0.08   0.06
2   -4  7   0.15   0.05
-2  -4  -7  0.07   0.05
2   -4  7   0.07   0.1
-2  -4  -7  0.05   0.05
-2  -4  -7  0.01   0.08
2   -4  7   0.04   0.05
-2  -4  -7  0.1    0.1
2   -4  7   0      0.1
2   -4  7   0.07   0.05
-2  -4  -7  0.13   0.11
-2  -4  -7  0.15   0.13
2   -4  7   0.12   0.05
2   -4  7   0.02   0.05
2   -4  7   0.12   0.11
-2  -4  -7  0.1    0.05
2   4   8   7.52   0.27
2   4   8   7.58   0.51
-2  4   -8  7.79   0.27
2   4   8   7.34   0.6
-2  4   -8  7.87   0.54
-2  4   -8  7.39   0.26
2   4   8   7.61   0.23
2   4   8   7.66   0.32
-2  4   -8  7.7    0.32
-2  4   -8  7.32   0.29
-2  4   -8  7.57   0.44
-2  4   -8  6.91   0.51
-2  -4  -8  6.98   0.47
-2  -4  -8  8.12   0.53
2   -4  8   7.9    0.47
2   -4  8   7.38   0.28
-2  -4  -8  7.59   0.28
-2  -4  -8  7.71   0.52
2   -4  8   7.38   0.28
2   -4  8   7.42   0.27
2   -4  8   7.4    0.24
-2  -4  -8  8.02   0.53
-2  -4  -8  7.69   0.28
2   -4  8   7.45   0.28
2   -4  8   7.63   0.52
2   -4  8   7.72   0.53
-2  -4  -8  7.59   0.27
-2  4   -9  6.89   0.54
2   4   9   6.6    0.22
-2  4   -9  7.06   0.55
-2  4   -9  7      0.32
-2  4   -9  6.63   0.25
2   4   9   6.03   0.5
-2  4   -9  7.01   0.45
-2  4   -9  6.68   0.3
-2  4   -9  6.96   0.28
2   4   9   7.35   0.54
2   4   9   6.85   0.27
2   4   9   6.51   0.33
2   -4  9   7.01   0.48
-2  -4  -9  6.39   0.5
-2  -4  -9  6.63   0.33
-2  -4  -9  6.59   0.28
2   -4  9   7.19   0.27
2   -4  9   6.9    0.28
-2  -4  -9  6.74   0.28
-2  -4  -9  6.36   0.65
2   -4  9   7.78   0.56
-2  -4  -9  6.66   0.49
2   -4  9   6.93   0.25
2   -4  9   7.02   0.29
2   -4  9   6.39   0.52
2   -4  9   6.77   0.28
-2  -4  -9  6.57   0.55
-2  4   -10 0.01   0.11
2   4   10  -0.09  0.08
-2  4   -10 0.17   0.16
2   4   10  0      0.15
2   4   10  0      0.06
-2  4   -10 -0.04  0.05
-2  4   -10 0.04   0.07
-2  4   -10 0.01   0.07
2   4   10  -0.01  0.06
2   -4  10  0.14   0.14
-2  -4  -10 0.18   0.16
-2  -4  -10 0.16   0.15
2   -4  10  -0.15  0.05
2   -4  10  -0.01  0.05
[truncated: 3,105,357 more chars]
