# Supplementary material for: A Photocatalytic Approach to Radical 1-(Trifluoromethyl)cyclopropanation
Source: ACS Catal. 2025 Apr 17;15(9):7232–40. doi: 10.1021/acscatal.5c01642 (PMC12053945; doi:10.1021/acscatal.5c01642)
Supplement: Supplementary file 5 — cs5c01642_si_005.cif [file cs5c01642_si_005.cif]

data_mo_2374_cg_0m
_audit_contact_author_name        'Golz, C.'
_audit_contact_author_phone       '+49(551) 39-21750'
_audit_contact_author_email       cgolz@gwdg.de
_audit_contact_author_address
;Georg-August-Universit\"at G\"ottingen
Institut f\"ur Organische und Biomolekulare Chemie
Tammannstra\&se 2
D-37077 G\"ottingen
Germany
;

loop_
_audit_author_name
_audit_author_email
_audit_author_address
'Dietzel, J.'  joerg.dietzel@stud.uni-goettingen.de
;
Georg-August-Universitaet Goettingen
Institut fuer Organische und Biomolekulare Chemie 
Tammannstrasse 2
Goettingen
D-37077
Germany
;
'Golz, C.'     'cgolz@gwdg.de '
;
Georg-August-Universitaet Goettingen
Institut fuer Organische und Biomolekulare Chemie 
Tammannstrasse 2
Goettingen
D-37077
Germany
;
'Alcarazo, P.' 'malcara@gwdg.de '
;
Georg-August-Universitaet Goettingen
Institut fuer Organische und Biomolekulare Chemie 
Tammannstrasse 2
Goettingen
D-37077
Germany
;

_audit_creation_method
;FinalCif V139 by Daniel Kratzert, Freiburg 2024, 
https://dkratzert.de/finalcif.html
;
_audit_creation_date              2024-07-10
_publ_contact_author_id_orcid     ?
_diffrn_source_power              0.05
_publ_section_references
;
Dolomanov, O.V., Bourhis, L.J., Gildea, R.J, Howard, J.A.K. & Puschmann, H.
 (2009), J. Appl. Cryst. 42, 339-341.

Sheldrick, G.M. (2008). Acta Cryst. A64, 112-122.

Sheldrick, G.M. (2015). Acta Cryst. A71, 3-8.
;
_exptl_crystal_colour_primary     colourless
_olex2_refinement_description
;
1. Fixed Uiso
 At 1.2 times of:
  All C(H) groups, All C(H,H) groups
 At 1.5 times of:
  All C(H,H,H) groups
2.a Secondary CH2 refined with riding coordinates:
 C10(H10A,H10B), C11(H11A,H11B)
2.b Aromatic/amide H refined with riding coordinates:
 C2(H2), C5(H5), C6(H6)
2.c Idealised Me refined as rotating group:
 C13(H13A,H13B,H13C)
;
_olex2_submission_special_instructions 'No special instructions were received'
_shelx_SHELXL_version_number      '2018/3'
_chemical_name_systematic         ?
_chemical_name_common             ?
_chemical_formula_sum             'C13 H10 F4 N2 O'
_chemical_formula_moiety          'C13 H10 F4 N2 O'
_chemical_formula_weight          286.23
_chemical_melting_point           ?
_space_group_crystal_system       'triclinic'
_space_group_IT_number            2
_space_group_name_H-M_alt         'P -1'
_space_group_name_Hall            '-P 1'
_shelx_space_group_comment
;
The symmetry employed for this shelxl refinement is uniquely defined
by the following loop, which should always be used as a source of
symmetry information in preference to the above space-group names.
They are only intended as comments.
;

loop_
_space_group_symop_operation_xyz
'x, y, z'
'-x, -y, -z'

_cell_length_a                    6.6351(6)
_cell_length_b                    9.3881(11)
_cell_length_c                    9.9617(10)
_cell_angle_alpha                 88.880(4)
_cell_angle_beta                  71.628(3)
_cell_angle_gamma                 82.074(4)
_cell_volume                      583.08(10)
_cell_formula_units_Z             2
_cell_measurement_temperature     100.00
_cell_measurement_reflns_used     9898
_cell_measurement_theta_min       3.038
_cell_measurement_theta_max       30.551
_exptl_crystal_description        plate
_exptl_crystal_colour             colourless
_exptl_crystal_recrystallization_method
'Crystallized from a mixture of thyl acetate and hexane by solvent vapor diffusion method.'
_exptl_crystal_density_meas       ?
_exptl_crystal_density_method     ?
_exptl_crystal_density_diffrn     1.630
_exptl_crystal_F_000              292
_exptl_crystal_size_max           0.753
_exptl_crystal_size_mid           0.568
_exptl_crystal_size_min           0.104
_exptl_absorpt_coefficient_mu     0.149
_exptl_absorpt_correction_type    numerical
_exptl_absorpt_correction_T_min   0.8203
_exptl_absorpt_correction_T_max   1.0000
_exptl_absorpt_process_details
;
SADABS-2016/2 (Bruker,2016/2) was used for absorption correction.
wR2(int) was 0.1691 before and 0.0463 after correction.
The Ratio of minimum to maximum transmission is 0.8203.
The \l/2 correction factor is Not present.
;
_exptl_absorpt_special_details    ?
_shelx_estimated_absorpt_T_min    0.896
_shelx_estimated_absorpt_T_max    0.985
_exptl_transmission_factor_min    ?
_exptl_transmission_factor_max    ?
_exptl_special_details            ?
_diffrn_ambient_temperature       100.00
_diffrn_ambient_environment       N~2~
_diffrn_radiation_type            MoK\a
_diffrn_radiation_wavelength      0.71073
_diffrn_radiation_monochromator   'mirror optics'
_diffrn_measurement_ambient_temperature_device_make 'Oxford Cryostream 800'
_diffrn_radiation_probe           x-ray
_diffrn_source                    'microfocus sealed X-ray tube'
_diffrn_source_type               'Incoatec I\ms'
_diffrn_source_voltage            50.0
_diffrn_source_current            1.0
_diffrn_detector                  CPAD
_diffrn_detector_type             'Bruker PHOTON III'
_diffrn_detector_area_resol_mean  7.41
_diffrn_measurement_device        'four-circle diffractometer'
_diffrn_measurement_device_type   'Bruker D8 VENTURE dual wavelength Mo/Cu'
_diffrn_measurement_method        '\w and \f scans'
_diffrn_measurement_specimen_support 'MiTeGen micromount'
_diffrn_reflns_number             25458
_diffrn_reflns_av_unetI/netI      0.0193
_diffrn_reflns_av_R_equivalents   0.0349
_diffrn_reflns_theta_min          2.155
_diffrn_reflns_theta_max          30.552
_diffrn_reflns_theta_full         25.242
_diffrn_reflns_limit_h_min        -9
_diffrn_reflns_limit_h_max        8
_diffrn_reflns_limit_k_min        -13
_diffrn_reflns_limit_k_max        13
_diffrn_reflns_limit_l_min        -14
_diffrn_reflns_limit_l_max        14
_diffrn_standards_number          0
_diffrn_measured_fraction_theta_max 0.992
_diffrn_measured_fraction_theta_full 1.000
_diffrn_reflns_Laue_measured_fraction_max 0.992
_diffrn_reflns_Laue_measured_fraction_full 1.000
_diffrn_reflns_point_group_measured_fraction_max 0.992
_diffrn_reflns_point_group_measured_fraction_full 1.000
_reflns_number_total              3556
_reflns_number_gt                 3272
_reflns_threshold_expression      'I > 2\s(I)'
_reflns_Friedel_coverage          0.000
_reflns_Friedel_fraction_max      .
_reflns_Friedel_fraction_full     .
_reflns_special_details
;
 Reflections were merged by SHELXL according to the crystal
 class for the calculation of statistics and refinement.
 
 _reflns_Friedel_fraction is defined as the number of unique
 Friedel pairs measured divided by the number that would be
 possible theoretically, ignoring centric projections and
 systematic absences.
;
_computing_data_collection        'Bruker BIS V6.2.15/2021-03-16 and APEX4 2022.1-1'
_computing_cell_refinement        'SAINT V8.40B (?, 2016)'
_computing_data_reduction         'SAINT V8.40B (?, 2016)'
_computing_structure_solution     'XT  (Sheldrick, 2015)'
_computing_structure_refinement   'XL  (Sheldrick, 2008)'
_computing_molecular_graphics     'Olex2 1.5 (Dolomanov et al., 2009)'
_computing_publication_material   'Olex2 1.5 (Dolomanov et al., 2009)'
_refine_special_details           ?
_refine_ls_structure_factor_coef  Fsqd
_refine_ls_matrix_type            full
_refine_ls_weighting_scheme       calc
_refine_ls_weighting_details      'w=1/[\s^2^(Fo^2^)+(0.0606P)^2^+0.1816P] where P=(Fo^2^+2Fc^2^)/3'
_atom_sites_solution_primary      dual
_atom_sites_solution_secondary    ?
_atom_sites_solution_hydrogens    geom
_refine_ls_hydrogen_treatment     constr
_refine_ls_number_reflns          3556
_refine_ls_number_parameters      182
_refine_ls_number_restraints      0
_refine_ls_R_factor_all           0.0386
_refine_ls_R_factor_gt            0.0357
_refine_ls_wR_factor_ref          0.1045
_refine_ls_wR_factor_gt           0.1014
_refine_ls_goodness_of_fit_ref    1.041
_refine_ls_restrained_S_all       1.041
_refine_ls_shift/su_max           0.001
_refine_ls_shift/su_mean          0.000
_refine_diff_density_max          0.513
_refine_diff_density_min          -0.356
_refine_diff_density_rms          0.059
_refine_ls_extinction_method      none
_refine_ls_extinction_coef        .

loop_
_atom_type_symbol
_atom_type_description
_atom_type_scat_dispersion_real
_atom_type_scat_dispersion_imag
_atom_type_scat_source
'C' 'C' 0.0033 0.0016 'International Tables Vol C Tables 4.2.6.8 and 6.1.1.4'
'H' 'H' 0.0000 0.0000 'International Tables Vol C Tables 4.2.6.8 and 6.1.1.4'
'F' 'F' 0.0171 0.0103 'International Tables Vol C Tables 4.2.6.8 and 6.1.1.4'
'N' 'N' 0.0061 0.0033 'International Tables Vol C Tables 4.2.6.8 and 6.1.1.4'
'O' 'O' 0.0106 0.0060 'International Tables Vol C Tables 4.2.6.8 and 6.1.1.4'

_geom_special_details
;
 All esds (except the esd in the dihedral angle between two l.s. planes)
 are estimated using the full covariance matrix.  The cell esds are taken
 into account individually in the estimation of esds in distances, angles
 and torsion angles; correlations between esds in cell parameters are only
 used when they are defined by crystal symmetry.  An approximate (isotropic)
 treatment of cell esds is used for estimating esds involving l.s. planes.
;

loop_
_atom_site_label
_atom_site_type_symbol
_atom_site_fract_x
_atom_site_fract_y
_atom_site_fract_z
_atom_site_U_iso_or_equiv
_atom_site_adp_type
_atom_site_occupancy
_atom_site_site_symmetry_order
_atom_site_calc_flag
_atom_site_refinement_flags_posn
_atom_site_refinement_flags_adp
_atom_site_refinement_flags_occupancy
_atom_site_disorder_assembly
_atom_site_disorder_group
F1   F 0.17953(10) 0.27113(6)  0.65525(6)  0.02005(14) Uani 1 1 d    . . . . .
F2   F 0.10256(9)  0.90404(6)  0.10331(6)  0.01896(13) Uani 1 1 d    . . . . .
F3   F 0.30906(10) 0.83992(7)  -0.10777(6) 0.02144(14) Uani 1 1 d    . . . . .
F4   F 0.13585(9)  0.68565(6)  0.02839(6)  0.01820(13) Uani 1 1 d    . . . . .
O1   O 0.34611(11) 0.97836(7)  0.29104(7)  0.01688(14) Uani 1 1 d    . . . . .
N1   N 0.25527(12) 0.82668(8)  0.47685(7)  0.01169(14) Uani 1 1 d    . . . . .
N2   N 0.35241(11) 0.59803(7)  0.27958(7)  0.01083(14) Uani 1 1 d    . . . . .
C1   C 0.19563(14) 0.40816(9)  0.61055(9)  0.01320(16) Uani 1 1 d    . . . . .
C2   C 0.26930(13) 0.43190(9)  0.46803(9)  0.01208(16) Uani 1 1 d    . . . . .
H2   H 0.308582    0.354183    0.401048    0.014       Uiso 1 1 calc R U . . .
C3   C 0.28512(12) 0.57418(9)  0.42377(8)  0.01032(15) Uani 1 1 d    . . . . .
C4   C 0.22991(13) 0.68781(9)  0.52462(8)  0.01047(15) Uani 1 1 d    . . . . .
C5   C 0.15217(13) 0.65895(9)  0.66946(9)  0.01281(16) Uani 1 1 d    . . . . .
H5   H 0.111791    0.735466    0.737818    0.015       Uiso 1 1 calc R U . . .
C6   C 0.13455(14) 0.51861(9)  0.71234(9)  0.01385(16) Uani 1 1 d    . . . . .
H6   H 0.081449    0.498136    0.809980    0.017       Uiso 1 1 calc R U . . .
C7   C 0.32288(13) 0.85629(9)  0.33453(9)  0.01174(16) Uani 1 1 d    . . . . .
C8   C 0.36607(13) 0.72882(9)  0.23779(8)  0.01055(15) Uani 1 1 d    . . . . .
C9   C 0.43182(13) 0.75527(9)  0.08192(8)  0.01110(15) Uani 1 1 d    . . . . .
C10  C 0.63857(14) 0.81537(10) 0.01134(9)  0.01519(17) Uani 1 1 d    . . . . .
H10A H 0.641922    0.882723    -0.066804   0.018       Uiso 1 1 calc R U . . .
H10B H 0.725724    0.835810    0.071255    0.018       Uiso 1 1 calc R U . . .
C11  C 0.62297(14) 0.66015(10) -0.01436(9) 0.01585(17) Uani 1 1 d    . . . . .
H11A H 0.700643    0.585615    0.029801    0.019       Uiso 1 1 calc R U . . .
H11B H 0.616846    0.632524    -0.108250   0.019       Uiso 1 1 calc R U . . .
C12  C 0.24693(14) 0.79708(9)  0.02662(9)  0.01301(16) Uani 1 1 d    . . . . .
C13  C 0.21328(16) 0.94628(9)  0.57929(9)  0.01703(18) Uani 1 1 d    . . . . .
H13A H 0.312287    0.929080    0.634845    0.026       Uiso 1 1 calc R U . . .
H13B H 0.065283    0.953170    0.642680    0.026       Uiso 1 1 calc R U . . .
H13C H 0.234257    1.036355    0.528657    0.026       Uiso 1 1 calc R U . . .

loop_
_atom_site_aniso_label
_atom_site_aniso_U_11
_atom_site_aniso_U_22
_atom_site_aniso_U_33
_atom_site_aniso_U_23
_atom_site_aniso_U_13
_atom_site_aniso_U_12
F1  0.0284(3) 0.0127(3) 0.0174(3) 0.0051(2)  -0.0044(2) -0.0048(2)
F2  0.0180(3) 0.0172(3) 0.0223(3) -0.0024(2) -0.0093(2) 0.0028(2)
F3  0.0256(3) 0.0306(3) 0.0121(3) 0.0085(2)  -0.0094(2) -0.0101(2)
F4  0.0189(3) 0.0177(3) 0.0219(3) 0.0012(2)  -0.0097(2) -0.0080(2)
O1  0.0249(3) 0.0112(3) 0.0138(3) 0.0010(2)  -0.0044(2) -0.0041(2)
N1  0.0156(3) 0.0101(3) 0.0090(3) -0.0016(2) -0.0033(2) -0.0019(2)
N2  0.0112(3) 0.0120(3) 0.0094(3) -0.0004(2) -0.0033(2) -0.0017(2)
C1  0.0135(4) 0.0120(4) 0.0145(4) 0.0034(3)  -0.0046(3) -0.0030(3)
C2  0.0130(4) 0.0113(3) 0.0123(4) -0.0001(3) -0.0043(3) -0.0020(3)
C3  0.0100(3) 0.0115(3) 0.0096(3) -0.0001(3) -0.0034(3) -0.0014(3)
C4  0.0107(3) 0.0112(3) 0.0099(3) 0.0002(3)  -0.0034(3) -0.0020(3)
C5  0.0140(4) 0.0150(4) 0.0093(3) -0.0010(3) -0.0031(3) -0.0026(3)
C6  0.0141(4) 0.0169(4) 0.0104(3) 0.0019(3)  -0.0032(3) -0.0033(3)
C7  0.0130(3) 0.0119(3) 0.0103(3) -0.0006(3) -0.0036(3) -0.0016(3)
C8  0.0105(3) 0.0120(3) 0.0091(3) -0.0006(3) -0.0031(3) -0.0013(3)
C9  0.0123(3) 0.0125(3) 0.0085(3) 0.0001(3)  -0.0032(3) -0.0019(3)
C10 0.0135(4) 0.0177(4) 0.0134(4) 0.0001(3)  -0.0019(3) -0.0044(3)
C11 0.0171(4) 0.0158(4) 0.0115(4) -0.0023(3) -0.0010(3) 0.0002(3)
C12 0.0161(4) 0.0137(4) 0.0105(3) 0.0020(3)  -0.0051(3) -0.0042(3)
C13 0.0264(4) 0.0122(4) 0.0118(4) -0.0035(3) -0.0047(3) -0.0031(3)

loop_
_geom_bond_atom_site_label_1
_geom_bond_atom_site_label_2
_geom_bond_distance
_geom_bond_site_symmetry_2
_geom_bond_publ_flag
F1  C1   1.3602(10) . ?
F2  C12  1.3465(10) . ?
F3  C12  1.3419(10) . ?
F4  C12  1.3571(10) . ?
O1  C7   1.2296(10) . ?
N1  C4   1.3929(10) . ?
N1  C7   1.3808(11) . ?
N1  C13  1.4693(11) . ?
N2  C3   1.3869(10) . ?
N2  C8   1.2946(10) . ?
C1  C2   1.3727(11) . ?
C1  C6   1.3905(12) . ?
C2  H2   0.9500     . ?
C2  C3   1.4058(11) . ?
C3  C4   1.4084(11) . ?
C4  C5   1.4055(11) . ?
C5  H5   0.9500     . ?
C5  C6   1.3860(12) . ?
C6  H6   0.9500     . ?
C7  C8   1.4897(11) . ?
C8  C9   1.5003(11) . ?
C9  C10  1.5114(12) . ?
C9  C11  1.5100(11) . ?
C9  C12  1.4991(12) . ?
C10 H10A 0.9900     . ?
C10 H10B 0.9900     . ?
C10 C11  1.5075(13) . ?
C11 H11A 0.9900     . ?
C11 H11B 0.9900     . ?
C13 H13A 0.9800     . ?
C13 H13B 0.9800     . ?
C13 H13C 0.9800     . ?

loop_
_geom_angle_atom_site_label_1
_geom_angle_atom_site_label_2
_geom_angle_atom_site_label_3
_geom_angle
_geom_angle_site_symmetry_1
_geom_angle_site_symmetry_3
_geom_angle_publ_flag
C4   N1  C13  119.85(7) . . ?
C7   N1  C4   121.97(7) . . ?
C7   N1  C13  118.16(7) . . ?
C8   N2  C3   118.46(7) . . ?
F1   C1  C2   119.06(8) . . ?
F1   C1  C6   118.07(8) . . ?
C2   C1  C6   122.87(8) . . ?
C1   C2  H2   120.9     . . ?
C1   C2  C3   118.28(7) . . ?
C3   C2  H2   120.9     . . ?
N2   C3  C2   118.02(7) . . ?
N2   C3  C4   121.89(7) . . ?
C2   C3  C4   120.09(7) . . ?
N1   C4  C3   118.42(7) . . ?
N1   C4  C5   121.83(7) . . ?
C5   C4  C3   119.75(7) . . ?
C4   C5  H5   120.1     . . ?
C6   C5  C4   119.85(7) . . ?
C6   C5  H5   120.1     . . ?
C1   C6  H6   120.4     . . ?
C5   C6  C1   119.13(8) . . ?
C5   C6  H6   120.4     . . ?
O1   C7  N1   122.59(7) . . ?
O1   C7  C8   122.61(8) . . ?
N1   C7  C8   114.80(7) . . ?
N2   C8  C7   124.31(7) . . ?
N2   C8  C9   118.50(7) . . ?
C7   C8  C9   117.18(7) . . ?
C8   C9  C10  119.67(7) . . ?
C8   C9  C11  118.48(7) . . ?
C11  C9  C10  59.86(6)  . . ?
C12  C9  C8   113.85(7) . . ?
C12  C9  C10  118.27(7) . . ?
C12  C9  C11  116.37(7) . . ?
C9   C10 H10A 117.8     . . ?
C9   C10 H10B 117.8     . . ?
H10A C10 H10B 114.9     . . ?
C11  C10 C9   60.02(6)  . . ?
C11  C10 H10A 117.8     . . ?
C11  C10 H10B 117.8     . . ?
C9   C11 H11A 117.8     . . ?
C9   C11 H11B 117.8     . . ?
C10  C11 C9   60.11(6)  . . ?
C10  C11 H11A 117.8     . . ?
C10  C11 H11B 117.8     . . ?
H11A C11 H11B 114.9     . . ?
F2   C12 F4   105.65(7) . . ?
F2   C12 C9   113.13(7) . . ?
F3   C12 F2   106.95(7) . . ?
F3   C12 F4   106.19(7) . . ?
F3   C12 C9   112.67(7) . . ?
F4   C12 C9   111.74(7) . . ?
N1   C13 H13A 109.5     . . ?
N1   C13 H13B 109.5     . . ?
N1   C13 H13C 109.5     . . ?
H13A C13 H13B 109.5     . . ?
H13A C13 H13C 109.5     . . ?
H13B C13 H13C 109.5     . . ?

loop_
_geom_torsion_atom_site_label_1
_geom_torsion_atom_site_label_2
_geom_torsion_atom_site_label_3
_geom_torsion_atom_site_label_4
_geom_torsion
_geom_torsion_site_symmetry_1
_geom_torsion_site_symmetry_2
_geom_torsion_site_symmetry_3
_geom_torsion_site_symmetry_4
_geom_torsion_publ_flag
F1  C1 C2  C3  -179.93(7) . . . . ?
F1  C1 C6  C5  179.16(7)  . . . . ?
O1  C7 C8  N2  176.86(8)  . . . . ?
O1  C7 C8  C9  -2.47(12)  . . . . ?
N1  C4 C5  C6  -178.40(7) . . . . ?
N1  C7 C8  N2  -2.98(12)  . . . . ?
N1  C7 C8  C9  177.69(7)  . . . . ?
N2  C3 C4  N1  -3.48(12)  . . . . ?
N2  C3 C4  C5  176.76(7)  . . . . ?
N2  C8 C9  C10 -116.44(9) . . . . ?
N2  C8 C9  C11 -46.83(11) . . . . ?
N2  C8 C9  C12 95.58(9)   . . . . ?
C1  C2 C3  N2  -177.76(7) . . . . ?
C1  C2 C3  C4  1.16(12)   . . . . ?
C2  C1 C6  C5  -1.34(13)  . . . . ?
C2  C3 C4  N1  177.64(7)  . . . . ?
C2  C3 C4  C5  -2.12(12)  . . . . ?
C3  N2 C8  C7  2.68(12)   . . . . ?
C3  N2 C8  C9  -178.00(7) . . . . ?
C3  C4 C5  C6  1.36(12)   . . . . ?
C4  N1 C7  O1  -179.91(8) . . . . ?
C4  N1 C7  C8  -0.08(11)  . . . . ?
C4  C5 C6  C1  0.34(13)   . . . . ?
C6  C1 C2  C3  0.58(13)   . . . . ?
C7  N1 C4  C3  3.06(12)   . . . . ?
C7  N1 C4  C5  -177.18(7) . . . . ?
C7  C8 C9  C10 62.93(10)  . . . . ?
C7  C8 C9  C11 132.54(8)  . . . . ?
C7  C8 C9  C12 -85.05(9)  . . . . ?
C8  N2 C3  C2  179.54(7)  . . . . ?
C8  N2 C3  C4  0.63(12)   . . . . ?
C8  C9 C10 C11 107.69(8)  . . . . ?
C8  C9 C11 C10 -109.65(8) . . . . ?
C8  C9 C12 F2  49.61(9)   . . . . ?
C8  C9 C12 F3  171.07(7)  . . . . ?
C8  C9 C12 F4  -69.47(9)  . . . . ?
C10 C9 C12 F2  -98.85(9)  . . . . ?
C10 C9 C12 F3  22.61(11)  . . . . ?
C10 C9 C12 F4  142.07(7)  . . . . ?
C11 C9 C12 F2  -167.15(7) . . . . ?
C11 C9 C12 F3  -45.69(10) . . . . ?
C11 C9 C12 F4  73.77(9)   . . . . ?
C12 C9 C10 C11 -105.72(8) . . . . ?
C12 C9 C11 C10 108.87(8)  . . . . ?
C13 N1 C4  C3  -175.83(7) . . . . ?
C13 N1 C4  C5  3.93(12)   . . . . ?
C13 N1 C7  O1  -1.01(13)  . . . . ?
C13 N1 C7  C8  178.83(7)  . . . . ?

_shelx_res_file
;
TITL mo_2374_cg_0m_a.res in P-1
    mo_2374_cg_0m.res
    created by SHELXL-2018/3 at 09:50:52 on 10-Jul-2024
REM Old TITL mo_2374_CG_0m in P-1
REM SHELXT solution in P-1: R1 0.119, Rweak 0.005, Alpha 0.037
REM <I/s> 0.000 for 0 systematic absences, Orientation as input
REM Formula found by SHELXT: C13 N2 O F4
CELL 0.71073 6.6351 9.3881 9.9617 88.88 71.628 82.074
ZERR 2 0.0006 0.0011 0.001 0.004 0.003 0.004
LATT 1
SFAC C H F N O
UNIT 26 20 8 4 2

L.S. 4
PLAN  5
SIZE 0.104 0.568 0.753
TEMP -173.15
CONF
BOND
list 4
MORE -1
BOND $H
fmap 2
acta
OMIT -5 5 7
REM <olex2.extras>
REM <HklSrc "%.\\mo_2374_CG_0m.hkl">
REM </olex2.extras>

WGHT    0.060600    0.181600
FVAR       0.98677
F1    3    0.179527    0.271130    0.655246    11.00000    0.02842    0.01268 =
         0.01742    0.00508   -0.00437   -0.00482
F2    3    0.102555    0.904044    0.103308    11.00000    0.01803    0.01721 =
         0.02230   -0.00242   -0.00933    0.00276
F3    3    0.309063    0.839922   -0.107768    11.00000    0.02561    0.03062 =
         0.01205    0.00847   -0.00942   -0.01008
F4    3    0.135847    0.685651    0.028386    11.00000    0.01889    0.01770 =
         0.02189    0.00120   -0.00969   -0.00797
O1    5    0.346108    0.978360    0.291042    11.00000    0.02488    0.01118 =
         0.01379    0.00104   -0.00436   -0.00406
N1    4    0.255266    0.826679    0.476852    11.00000    0.01564    0.01006 =
         0.00904   -0.00162   -0.00327   -0.00189
N2    4    0.352413    0.598033    0.279577    11.00000    0.01118    0.01196 =
         0.00944   -0.00037   -0.00333   -0.00166
C1    1    0.195632    0.408163    0.610551    11.00000    0.01352    0.01200 =
         0.01448    0.00344   -0.00462   -0.00303
C2    1    0.269304    0.431900    0.468034    11.00000    0.01295    0.01131 =
         0.01227   -0.00013   -0.00426   -0.00195
AFIX  43
H2    2    0.308582    0.354183    0.401048    11.00000   -1.20000
AFIX   0
C3    1    0.285123    0.574185    0.423770    11.00000    0.00997    0.01153 =
         0.00964   -0.00011   -0.00335   -0.00139
C4    1    0.229912    0.687809    0.524621    11.00000    0.01066    0.01117 =
         0.00986    0.00021   -0.00345   -0.00197
C5    1    0.152171    0.658952    0.669461    11.00000    0.01402    0.01495 =
         0.00926   -0.00101   -0.00309   -0.00259
AFIX  43
H5    2    0.111791    0.735466    0.737818    11.00000   -1.20000
AFIX   0
C6    1    0.134553    0.518606    0.712339    11.00000    0.01408    0.01689 =
         0.01040    0.00194   -0.00323   -0.00332
AFIX  43
H6    2    0.081449    0.498136    0.809980    11.00000   -1.20000
AFIX   0
C7    1    0.322878    0.856290    0.334530    11.00000    0.01299    0.01187 =
         0.01033   -0.00063   -0.00364   -0.00163
C8    1    0.366074    0.728821    0.237791    11.00000    0.01050    0.01204 =
         0.00905   -0.00058   -0.00308   -0.00131
C9    1    0.431824    0.755271    0.081915    11.00000    0.01231    0.01245 =
         0.00850    0.00006   -0.00316   -0.00190
C10   1    0.638568    0.815368    0.011344    11.00000    0.01353    0.01767 =
         0.01337    0.00012   -0.00188   -0.00437
AFIX  23
H10A  2    0.641922    0.882723   -0.066804    11.00000   -1.20000
H10B  2    0.725724    0.835810    0.071255    11.00000   -1.20000
AFIX   0
C11   1    0.622971    0.660145   -0.014357    11.00000    0.01712    0.01580 =
         0.01151   -0.00225   -0.00100    0.00017
AFIX  23
H11A  2    0.700643    0.585615    0.029801    11.00000   -1.20000
H11B  2    0.616846    0.632524   -0.108250    11.00000   -1.20000
AFIX   0
C12   1    0.246934    0.797085    0.026617    11.00000    0.01606    0.01374 =
         0.01046    0.00201   -0.00512   -0.00418
C13   1    0.213277    0.946279    0.579287    11.00000    0.02641    0.01221 =
         0.01180   -0.00355   -0.00469   -0.00306
AFIX 137
H13A  2    0.312287    0.929080    0.634845    11.00000   -1.50000
H13B  2    0.065283    0.953170    0.642680    11.00000   -1.50000
H13C  2    0.234257    1.036355    0.528657    11.00000   -1.50000
AFIX   0
HKLF 4


REM  mo_2374_cg_0m_a.res in P-1
REM wR2 = 0.104481, GooF = S = 1.04121, Restrained GooF = 1.04121 for all data
REM R1 = 0.035743 for 3272 Fo > 4sig(Fo) and 0.038637 for all 3556 data
REM 182 parameters refined using 0 restraints

END

WGHT      0.0606      0.1816

REM Highest difference peak  0.513,  deepest hole -0.356,  1-sigma level  0.059
Q1    1   0.3423  0.7773  0.0533  11.00000  0.05    0.51
Q2    1   0.1697  0.4639  0.6620  11.00000  0.05    0.47
Q3    1   0.3494  0.7904  0.2855  11.00000  0.05    0.46
Q4    1   0.1855  0.6775  0.5984  11.00000  0.05    0.44
Q5    1   0.2540  0.6279  0.4730  11.00000  0.05    0.44
;
_shelx_res_checksum               25977
_shelx_hkl_file
;
  -1   0   0 93.8377 3.86907   8
  -1   0   0 98.0386 3.75753  10
  -1   0   0 97.9280 3.73744  10
  -1   0   0 94.7349 4.00391   7
  -1   0   0 103.403 6.20291   4
  -1   0   0 97.6626 5.39189   4
  -1   0   0 90.0773 4.15747   1
  -1   0   0 95.5457 3.75889   5
   1   0   0 96.7169 3.74190   5
   1   0   0 108.000 6.34326   4
   1   0   0 88.2639 3.77942  10
   1   0   0 98.0095 3.75798  10
   1   0   0 83.0972 3.70520   5
  -2   0   0 6521.87 247.093   4
  -2   0   0 5798.33 248.156   4
   2   0   0 6627.57 250.584   4
   2   0   0 6327.50 248.904   4
  -3   0   0 72.7402 3.39398  10
  -3   0   0 86.8984 3.46458  10
  -3   0   0 79.8329 4.13045   7
  -3   0   0 81.3976 4.52478   1
  -3   0   0 76.2888 8.66406   3
  -3   0   0 79.4899 3.43264   5
  -3   0   0 69.3816 7.25900   4
  -3   0   0 76.1231 3.67062   8
  -3   0   0 82.6951 3.80497   5
  -3   0   0 81.8198 4.20956   6
  -3   0   0 66.0509 7.29295   4
   3   0   0 82.9714 3.45631  10
   3   0   0 90.1809 13.8309   4
   3   0   0 77.1704 8.88160   4
   3   0   0 80.7368 3.30446  10
  -4   0   0 609.015 24.6527   7
  -4   0   0 598.845 23.8988   8
  -4   0   0 612.180 24.3850   5
  -4   0   0 595.763 23.5568  10
  -4   0   0 544.646 23.5205  10
  -4   0   0 602.149 24.6587   6
  -4   0   0 600.528 23.5420   5
   4   0   0 604.834 23.5819  10
   4   0   0 608.001 24.0887   8
   4   0   0 600.855 23.3468  10
  -5   0   0 32.4703 2.59219   5
  -5   0   0 29.6098 1.81298  10
  -5   0   0 31.0932 2.55971   6
  -5   0   0 28.1033 1.72098  10
  -5   0   0 31.4200 2.05981   8
  -5   0   0 34.8186 1.85286   5
   5   0   0 32.3523 1.59065  10
   5   0   0 32.5490 1.81675  10
   5   0   0 31.9470 2.22762   8
  -6   0   0 32.2368 2.02487   5
  -6   0   0 38.5948 2.33977   8
  -6   0   0 27.8796 2.71489   6
  -6   0   0 29.8243 2.85708   5
  -6   0   0 34.5841 2.08057  10
  -6   0   0 31.2186 1.88596  10
   6   0   0 35.6153 1.77734  10
  -7   0   0 3.49048 0.74376   5
  -7   0   0 5.36000 0.93115   8
  -7   0   0 2.66075 0.52998  10
  -7   0   0 2.80776 1.06937   6
   7   0   0 2.73881 0.50164  10
  -8   0   0 62.1297 4.76173   6
  -8   0   0 58.1261 3.35026  10
  -8   0   0 52.0713 2.94607  10
  -8   0   0 53.2972 3.58440   5
  -8   0   0 59.6660 3.47990   8
  -8   1   0 2.40178 0.89673   5
  -8   1   0 1.00995 0.59011   8
  -8   1   0 2.00545 0.49965  10
  -8   1   0 0.86027 0.54459  10
  -7   1   0 4.08245 0.72091  10
  -7   1   0 1.94725 0.89415   6
  -7   1   0 2.78829 0.69586   8
  -7   1   0 2.92978 0.81640   5
  -7   1   0 3.18454 0.60869  10
   6  -1   0 93.4799 4.13528  10
  -6   1   0 96.7272 5.58261   5
  -6   1   0 87.7211 4.27501  10
  -6   1   0 93.9482 5.54778   6
  -6   1   0 92.6731 4.51871   8
  -6   1   0 88.4421 4.59638   5
  -6   1   0 91.9733 4.24993  10
   5  -1   0 60.3771 2.83180  10
   5  -1   0 61.8335 3.47875   8
  -5   1   0 54.4442 3.75262   6
  -5   1   0 65.0125 3.62905   5
  -5   1   0 61.7362 2.94436  10
  -5   1   0 66.2281 3.25012   8
  -5   1   0 65.5173 3.14803   5
  -5   1   0 57.2054 2.87701  10
   4  -1   0 115.814 4.77047  10
   4  -1   0 115.186 5.29892   8
   4  -1   0 116.360 4.80211  10
  -4   1   0 113.776 5.03552   5
  -4   1   0 111.797 4.84927  10
  -4   1   0 123.857 5.95467   7
  -4   1   0 107.910 5.71837   6
  -4   1   0 112.996 4.91423   5
  -4   1   0 112.145 5.06377   8
  -4   1   0 106.764 4.73596  10
   3  -1   0 258.285 10.1899  10
   3  -1   0 245.676 17.4789   4
   3  -1   0 258.655 10.5706   8
   3  -1   0 262.596 11.6326   1
   3  -1   0 270.215 10.1726  10
   3  -1   0 271.934 19.0542   4
  -3   1   0 252.638 10.2652   5
  -3   1   0 261.729 11.0285   6
  -3   1   0 248.791 14.4294   4
  -3   1   0 254.268 10.4130   8
  -3   1   0 252.197 10.2390  10
  -3   1   0 253.355 16.2040   4
  -3   1   0 268.027 11.0698   7
  -3   1   0 248.275 10.2116   5
  -3   1   0 245.787 12.0323   1
  -3   1   0 242.703 10.1393  10
  -3   1   0 269.383 18.4699   3
   2  -1   0 14.7057 4.13137   4
   2  -1   0 15.1542 3.60381   3
   2  -1   0 14.6327 0.78767  10
   2  -1   0 14.3395 0.91001   8
   2  -1   0 12.1884 2.94810   4
   2  -1   0 15.1117 1.36642   1
  -2   1   0 16.0453 1.18657   7
  -2   1   0 15.9526 0.82258  10
  -2   1   0 15.3312 0.81551   5
  -2   1   0 15.5268 2.06551   1
  -2   1   0 13.1562 3.88762   3
  -2   1   0 14.2892 0.79542  10
  -2   1   0 14.8305 0.86446   8
  -2   1   0 16.2604 3.30992   4
  -2   1   0 18.1465 5.68733   4
  -2   1   0 15.4379 1.14186   6
  -2   1   0 13.2123 0.76426   5
   1  -1   0 4224.99 155.703   1
   1  -1   0 3786.38 160.295   4
   1  -1   0 3567.94 157.604   3
  -1   1   0 4235.89 159.119   2
  -1   1   0 4080.89 157.140   4
  -1   1   0 4041.82 156.404   4
   0  -1   0 41.4053 1.68785   6
   0  -1   0 38.1338 2.97523   1
   0  -1   0 41.5484 1.68674   9
   0  -1   0 37.9655 3.40812   4
   0  -1   0 36.5648 2.77114   3
   0  -1   0 39.8443 1.73744   5
   0  -1   0 36.0062 1.64615   8
   0  -1   0 39.5705 2.95984   2
   0  -1   0 40.9437 1.75685  10
   0   1   0 41.5603 1.76727  10
   0   1   0 35.4816 2.91930   1
   0   1   0 43.2504 3.56058   4
  -1  -1   0 2601.78 102.714   4
  -1  -1   0 2638.26 102.051   4
  -1  -1   0 2438.02 100.495   2
  -1  -1   0 2544.62 101.303   1
   1   1   0 2616.27 102.431   4
   1   1   0 2560.10 100.682   2
  -2  -1   0 17.7443 0.99082  10
  -2  -1   0 19.5986 1.32837   7
  -2  -1   0 17.3564 0.95070   9
  -2  -1   0 18.9992 4.13271   4
  -2  -1   0 19.5145 2.35171   1
  -2  -1   0 17.5752 1.01952   5
  -2  -1   0 19.5057 3.98830   4
  -2  -1   0 18.9479 1.23597   5
  -2  -1   0 17.7779 1.02860  10
   2   1   0 16.8951 0.95500   5
   2   1   0 17.2133 1.14252   8
   2   1   0 17.0415 2.95184   1
   2   1   0 18.9984 1.07191  10
   2   1   0 18.1480 1.16539   5
   2   1   0 15.7326 3.35991   4
   2   1   0 16.6410 3.63983   4
  -3  -1   0 291.295 13.1840   5
  -3  -1   0 306.756 12.6957  10
  -3  -1   0 325.070 20.6404   4
  -3  -1   0 323.250 12.5856  10
  -3  -1   0 301.852 18.1465   4
  -3  -1   0 317.512 12.9333   8
  -3  -1   0 328.342 13.3661   7
  -3  -1   0 316.800 12.6291   9
  -3  -1   0 281.778 14.2891   1
   3   1   0 341.735 16.5661   1
   3   1   0 350.103 19.6058   4
   3   1   0 314.670 12.4083   5
   3   1   0 317.203 12.4785   5
   3   1   0 320.783 12.7239  10
   3   1   0 317.062 17.7996   4
   3   1   0 314.070 12.4597  10
   3   1   0 323.495 12.9999   8
  -4  -1   0 229.238 10.2046   5
  -4  -1   0 220.967 9.36241   5
  -4  -1   0 231.196 9.72689   8
  -4  -1   0 219.709 9.25698  10
  -4  -1   0 236.269 10.3159   7
  -4  -1   0 222.789 9.37576   9
   4   1   0 227.282 9.10541  10
   4   1   0 232.887 9.48183  10
   4   1   0 228.783 9.85479   8
  -5  -1   0 11.9832 1.21981   8
  -5  -1   0 12.6083 0.97980  10
  -5  -1   0 13.1971 1.05332   5
  -5  -1   0 15.1619 1.65248   5
  -5  -1   0 10.9270 1.05698  10
  -5  -1   0 16.8770 1.93159   6
  -5  -1   0 13.2120 1.06186   9
   5   1   0 12.4881 0.81907  10
   5   1   0 15.0413 1.28314  10
  -6  -1   0 216.245 9.23680  10
  -6  -1   0 219.095 9.49853  10
  -6  -1   0 213.295 9.29834   5
  -6  -1   0 222.055 10.8041   6
  -6  -1   0 216.764 9.69971   8
   6   1   0 224.050 8.93697  10
  -7  -1   0 146.164 6.60535   5
  -7  -1   0 147.477 6.88801   8
  -7  -1   0 140.321 6.32098  10
  -7  -1   0 141.643 6.68011  10
  -7  -1   0 133.407 7.83100   6
   7   1   0 139.231 5.99060  10
  -8  -1   0 22.8970 2.01176   8
  -8  -1   0 21.4991 2.10241   5
  -8  -1   0 21.8123 1.57109  10
  -8  -1   0 24.0452 2.91933   6
  -8   2   0 0.28805 0.51180   8
  -8   2   0 0.37602 0.48261  10
  -8   2   0 -0.3232 0.72713   5
  -8   2   0 0.77114 0.80489   6
  -8   2   0 0.98329 0.40539  10
   7  -2   0 0.75973 0.42185  10
  -7   2   0 0.77205 0.69564   6
  -7   2   0 -0.3912 0.38180   9
  -7   2   0 0.77680 0.60446   5
  -7   2   0 0.51845 0.36789  10
   6  -2   0 1.77620 0.40924  10
  -6   2   0 1.49662 0.56611   5
  -6   2   0 0.87179 0.34554  10
  -6   2   0 1.33121 0.67530   5
  -6   2   0 1.51184 0.50863   8
   5  -2   0 364.139 14.8749  10
   5  -2   0 371.444 15.1019   8
  -5   2   0 334.509 14.2767  10
  -5   2   0 364.361 14.6285   8
  -5   2   0 341.523 15.5417   6
  -5   2   0 367.064 14.9940   5
  -5   2   0 367.899 14.7402   5
   4  -2   0 41.2398 2.30609   8
   4  -2   0 39.7103 2.01115  10
  -4   2   0 36.3397 2.20553   5
  -4   2   0 38.8448 2.62229   6
  -4   2   0 39.7483 1.98219   5
  -4   2   0 39.9625 2.07462   8
  -4   2   0 36.1671 1.82219  10
   3  -2   0 488.722 23.6601   4
   3  -2   0 438.926 17.6338   8
   3  -2   0 440.756 25.6083   3
   3  -2   0 450.622 22.8919   4
   3  -2   0 400.460 20.6749   1
   3  -2   0 448.664 17.4912  10
   3  -2   0 458.368 18.3262   6
   3  -2   0 466.378 17.3870  10
  -3   2   0 440.819 17.4387   5
  -3   2   0 375.763 25.5478   3
  -3   2   0 427.547 17.2878  10
  -3   2   0 413.792 29.4093   4
  -3   2   0 468.729 18.2314   7
  -3   2   0 434.453 17.6926   5
  -3   2   0 417.905 17.9731   6
  -3   2   0 450.222 17.4417   8
  -3   2   0 438.464 22.9953   4
   2  -2   0 168.820 8.07042   1
   2  -2   0 154.578 9.41278   1
   2  -2   0 162.005 6.61737  10
   2  -2   0 163.534 6.99486   6
   2  -2   0 162.571 10.6747   4
   2  -2   0 148.530 10.4919   4
   2  -2   0 160.841 6.47200  10
   2  -2   0 163.915 6.38430   5
   2  -2   0 163.476 6.55409   8
   2  -2   0 164.149 12.1987   3
   2  -2   0 162.031 6.31953   5
  -2   2   0 160.742 6.61780  10
  -2   2   0 159.342 6.55871   5
  -2   2   0 152.626 6.47215  10
  -2   2   0 149.485 12.0564   3
  -2   2   0 160.266 11.8612   2
  -2   2   0 162.339 6.80149   6
  -2   2   0 156.904 6.66696   5
  -2   2   0 161.601 6.79371   9
  -2   2   0 155.618 6.43590   8
  -2   2   0 169.332 11.2617   4
  -2   2   0 146.469 12.8493   4
   1  -2   0 381.581 15.8765   6
   1  -2   0 400.403 15.6367   8
   1  -2   0 409.986 20.1079   4
   1  -2   0 400.364 15.8526  10
   1  -2   0 389.897 20.4733   3
   1  -2   0 386.489 15.7933   5
   1  -2   0 399.164 18.9488   1
   1  -2   0 418.321 19.8282   4
   1  -2   0 397.811 15.8080   5
   1  -2   0 392.382 19.8799   2
  -1   2   0 395.139 15.9327   9
  -1   2   0 420.162 20.4844   4
  -1   2   0 417.193 20.7676   3
  -1   2   0 410.506 18.7169   1
  -1   2   0 414.164 15.9523  10
  -1   2   0 406.551 15.8126   5
  -1   2   0 410.987 20.3993   2
  -1   2   0 401.877 15.8838  10
  -1   2   0 398.668 19.5382   4
  -1   2   0 400.088 15.8409   6
  -1   2   0 406.337 15.8738   5
   0  -2   0 935.933 39.9099   4
   0  -2   0 895.651 38.6767   3
   0  -2   0 888.395 38.6767   2
   0  -2   0 931.233 40.3435   4
   0  -2   0 885.426 38.7859   1
   0   2   0 831.580 40.8941   1
   0   2   0 927.514 40.0589   4
   0   2   0 956.849 39.3925   3
   0   2   0 916.007 35.4794   5
   0   2   0 917.881 40.3683   4
   0   2   0 926.781 38.7403   2
  -1  -2   0 1757.58 73.9641   4
  -1  -2   0 1756.42 73.1102   4
  -1  -2   0 1653.69 70.1268   2
  -1  -2   0 1714.59 72.4124   3
  -1  -2   0 1788.10 72.1257   1
   1   2   0 1790.53 69.9847   2
   1   2   0 1760.08 72.1577   1
   1   2   0 1820.58 73.5647   4
  -2  -2   0 1.11204 0.35351   8
  -2  -2   0 2.36887 2.86233   4
  -2  -2   0 1.47751 0.22485   9
  -2  -2   0 3.95979 1.99998   1
  -2  -2   0 1.28114 0.33252  10
  -2  -2   0 2.04922 0.46504   7
  -2  -2   0 -5.2517 2.74251   4
  -2  -2   0 2.31334 0.42872  10
  -2  -2   0 1.95521 0.36356   5
  -2  -2   0 1.34767 0.33118   5
  -2  -2   0 2.15654 1.46118   2
   2   2   0 1.28068 0.37491   7
   2   2   0 4.33410 2.07334   2
   2   2   0 2.01172 2.79935   4
   2   2   0 1.72971 0.32349  10
   2   2   0 1.59435 0.39113   5
   2   2   0 1.28565 0.30940   5
   2   2   0 1.97534 0.29488   9
   2   2   0 1.56563 0.37724  10
  -3  -2   0 15.4894 1.23268   8
  -3  -2   0 14.9669 1.08302   5
  -3  -2   0 21.6991 6.61930   4
  -3  -2   0 13.7699 1.10098  10
  -3  -2   0 17.1374 3.88895   2
  -3  -2   0 15.0280 1.05606  10
  -3  -2   0 10.9482 5.07690   4
  -3  -2   0 17.5172 3.35845   1
  -3  -2   0 14.6823 1.11713   5
  -3  -2   0 14.3123 0.93182   9
  -3  -2   0 18.6018 1.48757   7
   3   2   0 15.7872 5.25776   4
   3   2   0 19.8542 4.25260   1
   3   2   0 2.45204 4.16984   4
   3   2   0 15.0861 1.13000  10
   3   2   0 15.5899 1.31453   5
   3   2   0 16.4283 1.01342   5
  -4  -2   0 148.676 6.90927   8
  -4  -2   0 144.524 6.74610  10
  -4  -2   0 146.077 6.47972  10
  -4  -2   0 172.035 7.54337   7
  -4  -2   0 144.949 6.87356   5
  -4  -2   0 150.488 6.47146   9
   4   2   0 153.832 6.74641  10
   4   2   0 156.062 6.35393   5
   4   2   0 159.949 6.36409  10
   4   2   0 158.952 6.36391   5
  -5  -2   0 0.46024 0.43316   8
  -5  -2   0 2.06101 0.46930   9
  -5  -2   0 1.18822 0.45999   5
  -5  -2   0 1.13227 0.33313  10
  -5  -2   0 1.22053 0.56395   5
   5   2   0 1.07391 0.28184  10
  -6  -2   0 0.36190 0.26676  10
  -6  -2   0 0.74167 0.68671   6
  -6  -2   0 -0.1274 0.39008   8
  -6  -2   0 -0.2467 0.36704   5
  -6  -2   0 0.24964 0.30870   5
  -6  -2   0 0.06743 0.32521  10
  -7  -2   0 0.26586 0.75659   6
  -7  -2   0 0.78757 0.51863   8
  -7  -2   0 0.78304 0.40196   5
  -7  -2   0 1.14114 0.51979  10
  -7  -2   0 0.81862 0.34274  10
   7   2   0 1.13263 0.30149  10
  -8  -2   0 23.0321 1.96149   5
  -8  -2   0 21.1592 1.97625  10
  -8  -2   0 22.3131 2.84386   6
  -8  -2   0 21.4882 2.00078   8
  -8  -2   0 22.6252 1.67872  10
  -9  -2   0 49.0812 3.38162   5
  -8   3   0 22.9480 1.73434  10
  -8   3   0 21.1735 1.70824   8
  -8   3   0 22.7509 2.42074   5
  -8   3   0 21.5572 1.59513  10
  -8   3   0 26.8837 2.61328   6
  -8   3   0 20.1398 2.36862   9
  -7   3   0 70.1249 3.50356  10
  -7   3   0 69.2251 4.50135   6
  -7   3   0 68.3065 4.32997   9
  -7   3   0 70.6933 4.21263   5
  -7   3   0 71.7847 3.65254   8
  -7   3   0 71.8009 3.71843  10
   6  -3   0 60.8313 3.08725  10
  -6   3   0 60.1080 3.82620   9
  -6   3   0 61.9499 2.96512  10
  -6   3   0 62.2436 3.28811  10
  -6   3   0 63.4542 3.94786   6
  -6   3   0 61.1176 3.13852   8
  -6   3   0 61.6811 3.53430   5
  -6   3   0 61.6263 3.67370   5
   5  -3   0 636.401 25.4100   8
   5  -3   0 641.983 24.9943  10
  -5   3   0 604.791 25.7290   6
  -5   3   0 629.327 24.8860   8
  -5   3   0 606.836 25.1067  10
  -5   3   0 658.045 24.9956   5
  -5   3   0 619.857 24.6835  10
  -5   3   0 628.496 25.6736   9
  -5   3   0 618.109 25.7323   5
   4  -3   0 583.689 22.6901  10
   4  -3   0 582.581 23.1405   8
   4  -3   0 571.304 22.9335  10
   4  -3   0 574.734 24.1958   6
  -4   3   0 568.849 23.0330  10
  -4   3   0 548.503 22.7238   8
  -4   3   0 615.612 23.2973   5
  -4   3   0 551.707 23.4381   6
  -4   3   0 615.582 22.8945   5
  -4   3   0 530.392 22.6009  10
  -4   3   0 603.896 24.0025   7
  -4   3   0 569.955 23.4420   9
   3  -3   0 547.117 22.4522   6
   3  -3   0 544.567 21.7949   8
   3  -3   0 563.592 21.9042  10
   3  -3   0 555.133 21.6224  10
  -3   3   0 567.916 22.4132   7
  -3   3   0 556.677 21.9344  10
  -3   3   0 522.487 21.9132   5
  -3   3   0 556.189 21.5627   8
  -3   3   0 574.318 22.1620   6
  -3   3   0 511.989 22.0923   9
  -3   3   0 578.403 21.8240   5
  -3   3   0 516.544 21.5914  10
   2  -3   0 16.6459 0.96971   5
   2  -3   0 17.8400 0.95014   8
   2  -3   0 15.7832 0.93412   5
   2  -3   0 27.9782 5.37973   4
   2  -3   0 15.3645 4.06954   1
   2  -3   0 16.2260 1.23598   6
   2  -3   0 14.6795 1.09647  10
   2  -3   0 15.5698 4.42546   4
   2  -3   0 17.2011 1.01020  10
   2  -3   0 14.8209 4.57309   3
  -2   3   0 12.5889 5.20574   4
  -2   3   0 15.9364 0.84669   8
  -2   3   0 17.9366 1.17028   6
  -2   3   0 12.4028 4.99278   3
  -2   3   0 14.0699 1.16045   9
  -2   3   0 15.5841 5.09213   4
  -2   3   0 15.0008 1.02099   5
  -2   3   0 16.2017 1.03549  10
  -2   3   0 17.4692 5.24058   2
  -2   3   0 16.7449 1.17905  10
  -2   3   0 15.7173 1.07437   5
   1  -3   0 42.9300 1.77790   8
   1  -3   0 46.0775 5.90716   3
   1  -3   0 38.6573 5.61336   1
   1  -3   0 40.9518 2.10181  10
   1  -3   0 41.7137 2.04921   5
   1  -3   0 36.9414 5.70276   2
   1  -3   0 28.8017 5.40312   4
   1  -3   0 41.8507 2.04140   6
   1  -3   0 54.9197 9.66596   4
   1  -3   0 43.5348 2.02016   5
  -1   3   0 41.5375 2.16913  10
  -1   3   0 43.4403 6.68398   4
  -1   3   0 38.9582 2.00538   5
  -1   3   0 40.5152 5.10843   1
  -1   3   0 41.9976 2.02262   6
  -1   3   0 39.5207 6.15264   2
  -1   3   0 43.0816 1.80529   8
  -1   3   0 38.9738 6.06888   3
  -1   3   0 49.8496 8.33418   4
  -1   3   0 41.7146 2.11959   5
  -1   3   0 40.2905 2.13570   9
  -1   3   0 45.7725 2.27502  10
   0  -3   0 40.7616 2.14462  10
   0  -3   0 38.6442 1.85857   6
   0  -3   0 35.7890 6.49875   4
   0  -3   0 37.8857 2.03917   5
   0  -3   0 39.7809 1.76074   8
   0  -3   0 40.9389 5.07135   3
   0  -3   0 40.8863 1.98568   9
   0  -3   0 32.7929 5.13050   2
   0  -3   0 40.1965 2.16579  10
   0  -3   0 38.4369 5.71744   1
   0  -3   0 41.9702 6.79559   4
   0  -3   0 40.4745 1.95989   5
   0   3   0 42.8830 1.91168   6
   0   3   0 38.2779 5.06914   1
   0   3   0 42.3292 2.21669  10
   0   3   0 47.0795 7.10042   4
   0   3   0 39.8578 2.06855   5
   0   3   0 49.5001 5.56539   3
   0   3   0 32.5382 6.30685   4
   0   3   0 40.0757 5.58672   2
   0   3   0 39.3588 1.98279   5
  -1  -3   0 509.125 20.4661   5
  -1  -3   0 506.788 27.2707   4
  -1  -3   0 509.168 24.1520   2
  -1  -3   0 517.554 27.7367   4
  -1  -3   0 500.273 20.5635   5
  -1  -3   0 495.542 20.2098   9
  -1  -3   0 543.217 20.2093   7
  -1  -3   0 506.787 25.8736   3
  -1  -3   0 520.406 20.3965   6
  -1  -3   0 519.711 25.8022   1
  -1  -3   0 513.081 20.6157  10
   1   3   0 476.079 20.6556   5
   1   3   0 567.939 26.1357   3
   1   3   0 518.738 27.7176   4
   1   3   0 522.165 20.2805   6
   1   3   0 498.591 23.2169   2
   1   3   0 513.721 20.3701   5
   1   3   0 540.033 27.7648   4
   1   3   0 521.699 20.6205  10
   1   3   0 516.431 20.1694   9
   1   3   0 494.526 26.1341   1
   1   3   0 530.177 20.2812   7
  -2  -3   0 343.411 14.4391   5
  -2  -3   0 370.151 19.8361   1
  -2  -3   0 346.956 14.6940  10
  -2  -3   0 379.993 14.6412   7
  -2  -3   0 378.003 14.4201   6
  -2  -3   0 353.215 14.2205   9
  -2  -3   0 354.072 14.6795  10
  -2  -3   0 359.543 21.3260   4
  -2  -3   0 332.107 17.5591   2
  -2  -3   0 368.759 14.6222   5
  -2  -3   0 353.794 22.3287   4
   2   3   0 339.989 14.1905   9
   2   3   0 375.510 20.2980   1
   2   3   0 371.340 17.5779   2
   2   3   0 364.896 14.6774   7
   2   3   0 349.490 14.7097  10
   2   3   0 380.224 22.1236   4
   2   3   0 367.069 14.6228  10
   2   3   0 360.920 21.9370   4
   2   3   0 368.226 14.5865   5
  -3  -3   0 222.207 17.1627   4
  -3  -3   0 222.641 9.57315   5
  -3  -3   0 221.946 14.2482   1
  -3  -3   0 248.730 9.78735  10
  -3  -3   0 218.873 9.82055  10
  -3  -3   0 223.617 9.29761   9
  -3  -3   0 252.759 10.1132   7
  -3  -3   0 228.723 9.69384   5
  -3  -3   0 216.025 12.9833   2
  -3  -3   0 243.481 9.89102   8
  -3  -3   0 215.617 18.4573   4
   3   3   0 237.958 9.85670  10
   3   3   0 240.253 9.61354   5
   3   3   0 226.823 17.2696   4
   3   3   0 219.436 9.35231   9
   3   3   0 230.577 10.0655   5
   3   3   0 220.948 17.5816   4
  -4  -3   0 31.7506 1.68059   9
  -4  -3   0 34.4624 2.01500   5
  -4  -3   0 29.3736 2.04829  10
  -4  -3   0 31.8062 1.90998  10
  -4  -3   0 30.0992 1.95315   5
  -4  -3   0 34.1499 2.44399   7
  -4  -3   0 30.2216 2.11403   8
   4   3   0 31.1025 2.34081  10
   4   3   0 32.1150 2.24967   5
   4   3   0 30.7431 1.77331   5
  -5  -3   0 11.0027 1.10444   5
  -5  -3   0 10.6041 1.18102  10
  -5  -3   0 11.1234 0.91870   9
  -5  -3   0 12.9791 1.23768   5
  -5  -3   0 10.4947 0.94651  10
  -5  -3   0 10.9639 1.26011   8
   5   3   0 9.77416 0.81440  10
   5   3   0 10.2370 0.80568   5
   5   3   0 10.4685 0.79576   5
  -6  -3   0 21.3203 1.66415   5
  -6  -3   0 21.0288 1.76852   5
  -6  -3   0 18.7334 2.04244   8
  -6  -3   0 20.4757 1.50064  10
   6   3   0 20.0089 1.27314  10
  -7  -3   0 0.21902 0.26563  10
  -7  -3   0 0.88370 0.47287  10
  -7  -3   0 -0.1073 0.30937   5
  -7  -3   0 -1.2546 0.73251   6
  -7  -3   0 -0.6869 0.39643   8
   7   3   0 0.09776 0.21861  10
  -8  -3   0 1.42282 0.60159   5
  -8  -3   0 1.70278 0.56447  10
  -8  -3   0 3.00499 0.91541  10
  -8  -3   0 2.13425 0.90317   8
  -8  -3   0 2.15557 1.39187   6
  -8   4   0 22.1039 1.70223  10
  -8   4   0 19.8120 1.51692  10
  -8   4   0 23.2725 1.87292   8
  -8   4   0 19.3941 2.10961   5
  -7   4   0 10.2966 0.96117  10
  -7   4   0 9.80624 1.47233   5
  -7   4   0 10.1747 1.07045   8
  -7   4   0 12.5017 1.88633   6
  -7   4   0 9.42459 1.17785  10
  -7   4   0 9.55433 1.68467   9
   6  -4   0 21.2474 1.56618  10
  -6   4   0 22.1822 2.11291   9
  -6   4   0 21.0902 1.71006  10
  -6   4   0 24.1679 1.98309   5
  -6   4   0 24.9166 1.56655   8
  -6   4   0 21.0166 2.00813   6
  -6   4   0 22.4549 1.37230  10
  -6   4   0 20.7699 1.79183   5
   5  -4   0 213.546 9.54948   8
   5  -4   0 213.683 9.01602  10
  -5   4   0 218.226 9.58528   6
  -5   4   0 210.052 9.71218   9
  -5   4   0 207.440 9.20260   5
  -5   4   0 207.437 8.90827   5
  -5   4   0 195.467 8.59327  10
  -5   4   0 198.338 9.14618  10
  -5   4   0 224.539 8.77694   8
   4  -4   0 60.9758 3.10768   8
   4  -4   0 61.3477 3.14051  10
  -4   4   0 61.2954 2.79338   8
  -4   4   0 55.9222 3.43054   9
  -4   4   0 57.6163 2.97932   5
  -4   4   0 57.9965 3.15749   5
  -4   4   0 55.4913 2.75234  10
  -4   4   0 63.3514 3.39410   6
  -4   4   0 58.7590 3.22849  10
  -4   4   0 65.1928 3.82204   7
   3  -4   0 500.798 19.7131  10
   3  -4   0 485.828 19.5094  10
   3  -4   0 492.614 18.9435   5
   3  -4   0 488.466 18.9899   5
   3  -4   0 495.038 19.3998   8
   3  -4   0 477.252 20.1327   6
  -3   4   0 492.980 19.9605   9
  -3   4   0 492.283 19.5649   5
  -3   4   0 494.254 19.5480   5
  -3   4   0 486.641 20.0138   7
  -3   4   0 474.719 19.5421  10
  -3   4   0 456.807 19.6704   6
  -3   4   0 506.788 19.8073  10
  -3   4   0 475.867 19.1508   8
   2  -4   0 255.041 10.5304   5
   2  -4   0 246.899 17.7796   4
   2  -4   0 261.313 10.3513   8
   2  -4   0 244.664 17.6903   2
   2  -4   0 264.809 10.8991   6
   2  -4   0 275.495 19.0904   4
   2  -4   0 260.851 18.2300   3
   2  -4   0 250.633 16.4785   1
   2  -4   0 267.900 10.6555   5
  -2   4   0 277.185 10.7159   5
  -2   4   0 280.186 19.8083   2
  -2   4   0 261.710 10.7657  10
  -2   4   0 261.753 10.7379   6
  -2   4   0 240.266 17.4863   4
  -2   4   0 260.625 19.4857   4
  -2   4   0 248.590 10.7584   5
  -2   4   0 251.909 10.2935   8
   1  -4   0 77.9694 3.67669  10
   1  -4   0 81.0678 10.0124   2
   1  -4   0 81.1628 9.31286   3
   1  -4   0 73.8473 4.03938  10
   1  -4   0 80.0120 3.15065   8
   1  -4   0 78.7606 3.50335   6
   1  -4   0 79.8092 10.6595   4
   1  -4   0 57.6639 8.62375   4
   1  -4   0 78.4710 3.63794   9
   1  -4   0 80.2126 3.58603   5
   1  -4   0 78.8284 3.61555   5
   1  -4   0 73.2601 8.26743   1
  -1   4   0 75.0651 3.45934   6
  -1   4   0 75.4638 8.63351   3
  -1   4   0 90.9658 8.61151   1
  -1   4   0 71.7533 3.62843   5
  -1   4   0 58.7350 8.67428   2
  -1   4   0 62.4503 8.99207   4
  -1   4   0 76.7007 3.56727   5
  -1   4   0 78.7903 3.83445  10
  -1   4   0 63.5774 10.5482   4
  -1   4   0 75.9017 3.24240   8
  -1   4   0 72.8175 3.69374  10
   0  -4   0 53.4219 7.39202   2
   0  -4   0 60.5876 7.72927   1
   0  -4   0 58.7315 2.43768   8
   0  -4   0 48.3123 8.85503   4
   0  -4   0 55.5950 2.98226  10
   0  -4   0 55.9254 2.70032   5
   0  -4   0 57.8207 7.14984   3
   0  -4   0 57.1999 2.74422   9
   0  -4   0 52.4508 2.80034   5
   0  -4   0 59.7881 8.99531   4
   0  -4   0 55.9162 2.60657   6
   0  -4   0 54.4142 2.92546  10
   0   4   0 53.1351 9.06750   4
   0   4   0 57.0413 2.72220   9
   0   4   0 56.0909 2.63677   6
   0   4   0 55.1648 3.00155  10
   0   4   0 61.9330 7.64231   1
   0   4   0 56.9546 2.97657  10
   0   4   0 58.2571 2.88703   5
   0   4   0 53.5086 7.24520   3
   0   4   0 43.5305 8.36436   4
   0   4   0 40.4935 6.67787   2
  -1  -4   0 56.9306 2.76705   5
  -1  -4   0 56.4795 3.00408  10
  -1  -4   0 52.2892 2.84824   5
  -1  -4   0 62.6341 7.61272   1
  -1  -4   0 63.3035 7.94334   3
  -1  -4   0 56.1712 9.24206   4
  -1  -4   0 49.4597 6.94326   2
  -1  -4   0 60.4057 2.64097   6
  -1  -4   0 50.0720 2.59637   9
  -1  -4   0 56.4502 3.02674  10
  -1  -4   0 55.3565 9.63323   4
   1   4   0 63.1427 8.09600   1
   1   4   0 58.0253 9.77538   4
   1   4   0 53.1253 2.56137   9
   1   4   0 43.2209 7.27976   3
   1   4   0 56.6706 3.04003  10
   1   4   0 60.2187 2.68258   6
   1   4   0 55.1380 2.96627  10
   1   4   0 44.6258 8.36808   4
   1   4   0 53.4172 5.85090   2
   1   4   0 55.7545 2.86230   5
   1   4   0 54.6458 2.56933   7
  -2  -4   0 1369.22 49.4743   7
  -2  -4   0 1311.71 49.8411  10
  -2  -4   0 1232.62 49.6237   5
  -2  -4   0 1289.73 61.0811   4
  -2  -4   0 1333.23 49.3588   6
  -2  -4   0 1263.16 54.5548   2
  -2  -4   0 1275.99 49.4598   5
  -2  -4   0 1225.88 49.8099  10
  -2  -4   0 1242.38 49.2254   9
  -2  -4   0 1330.23 57.5383   1
  -2  -4   0 1206.00 57.9108   3
  -2  -4   0 1294.35 59.2150   4
   2   4   0 1233.33 60.0931   4
   2   4   0 1265.01 49.5096   7
   2   4   0 1277.31 60.2750   4
   2   4   0 1245.79 52.9065   2
   2   4   0 1177.62 49.7274  10
   2   4   0 1216.73 49.4405   5
   2   4   0 1324.55 49.6055   5
   2   4   0 1233.87 49.7143  10
   2   4   0 1184.72 58.3474   1
  -3  -4   0 0.21969 0.25641   5
  -3  -4   0 2.35701 0.51199   6
  -3  -4   0 0.28889 0.37664   8
  -3  -4   0 1.01427 0.36299   5
  -3  -4   0 0.89159 0.44607  10
  -3  -4   0 0.94540 0.42743   7
  -3  -4   0 0.76676 0.38018  10
  -3  -4   0 0.61506 0.23557   9
   3   4   0 0.77309 0.40960   5
   3   4   0 1.30206 0.46632   7
   3   4   0 0.95940 0.41919  10
   3   4   0 1.00369 0.36374  10
   3   4   0 1.15739 0.36627   5
   3   4   0 0.55055 0.24146   9
  -4  -4   0 116.211 5.66582   8
  -4  -4   0 108.921 5.34290   5
  -4  -4   0 106.305 5.62053  10
  -4  -4   0 121.519 5.57034   5
  -4  -4   0 113.202 5.45101  10
  -4  -4   0 112.445 5.00733   9
   4   4   0 127.443 6.13777   5
   4   4   0 117.881 5.69123  10
   4   4   0 122.452 5.34048   5
   4   4   0 117.691 5.34031  10
  -5  -4   0 17.5413 1.67806  10
  -5  -4   0 19.9449 1.50711  10
  -5  -4   0 19.3336 1.27950   9
  -5  -4   0 19.6794 1.57786   5
  -5  -4   0 17.1749 1.69449   8
   5   4   0 19.9954 1.74993   5
   5   4   0 16.8829 1.26769   5
  -6  -4   0 8.02781 0.94128  10
  -6  -4   0 8.57297 1.48991  10
  -6  -4   0 10.6616 1.62397   8
  -6  -4   0 7.09915 1.15879   5
   6   4   0 7.82614 0.64211   5
   6   4   0 8.71637 0.80651  10
   6   4   0 9.33306 0.76836   5
  -7  -4   0 4.68275 1.09235   8
  -7  -4   0 4.49361 0.89475   5
  -7  -4   0 4.04197 0.73225  10
   7   4   0 4.55941 0.58846  10
  -8  -4   0 13.7994 2.05361   8
  -8  -4   0 12.5905 1.46460   5
  -8  -4   0 16.0348 1.81299  10
  -8  -4   0 11.0468 2.80593   6
  -7   5   0 2.64191 0.89161   6
  -7   5   0 0.75958 0.81566   9
  -7   5   0 2.18331 0.50113   8
  -7   5   0 3.28161 0.79102  10
  -7   5   0 2.01794 0.49856  10
   6  -5   0 40.6653 2.38567  10
  -6   5   0 40.4466 2.10913  10
  -6   5   0 36.9153 2.56043  10
  -6   5   0 40.4245 2.18802   8
  -6   5   0 38.3763 3.05383   9
  -6   5   0 36.2538 2.48622   5
  -6   5   0 35.6578 2.73208   6
   5  -5   0 6.19841 0.94471  10
  -5   5   0 6.34921 0.94247   5
  -5   5   0 5.32350 1.07834   9
  -5   5   0 6.62295 1.07612  10
  -5   5   0 6.61400 1.05651   5
  -5   5   0 7.34088 0.70780   8
  -5   5   0 5.99211 0.60307  10
   4  -5   0 209.843 9.04912  10
   4  -5   0 200.711 8.75509   8
  -4   5   0 198.265 8.90878   5
  -4   5   0 206.357 8.58196  10
  -4   5   0 213.265 8.92389   5
  -4   5   0 199.691 9.11484   6
  -4   5   0 211.521 9.45191   9
  -4   5   0 200.304 8.41981   8
  -4   5   0 210.153 9.19577  10
  -4   5   0 206.867 9.69093   7
   3  -5   0 57.3472 2.80236  10
   3  -5   0 54.9308 2.50717   5
   3  -5   0 55.1264 3.12891  10
   3  -5   0 55.5912 2.48798   5
   3  -5   0 54.9131 2.70973   8
   3  -5   0 59.2156 3.43591   6
  -3   5   0 53.9367 3.02095   6
  -3   5   0 55.2951 3.00454   5
  -3   5   0 54.2865 3.23839   7
  -3   5   0 60.5508 2.57282   8
  -3   5   0 56.4896 3.28231   9
  -3   5   0 58.9566 3.27113  10
  -3   5   0 52.6472 2.83893  10
   2  -5   0 14.5718 1.09411   5
   2  -5   0 14.1279 1.19667  10
   2  -5   0 11.8004 1.28356   9
   2  -5   0 12.3133 1.10837   6
   2  -5   0 13.4334 1.01316   5
   2  -5   0 13.4244 0.80549   8
  -2   5   0 13.3515 1.07878   6
  -2   5   0 14.2181 1.20439   5
  -2   5   0 12.8053 1.23134   9
  -2   5   0 12.7368 1.12433  10
  -2   5   0 12.6346 1.28557  10
  -2   5   0 13.2016 0.81126   8
  -2   5   0 12.6290 1.08279   5
   1  -5   0 330.472 12.7467   6
   1  -5   0 312.699 12.8392   5
   1  -5   0 306.571 13.1164  10
   1  -5   0 325.884 21.6607   3
   1  -5   0 342.108 22.8907   4
   1  -5   0 320.865 21.1858   2
   1  -5   0 247.892 20.6687   4
   1  -5   0 316.104 12.9050   9
   1  -5   0 325.848 12.7262   5
   1  -5   0 313.733 12.3396   8
   1  -5   0 307.159 12.9761  10
  -1   5   0 315.826 12.8703   5
  -1   5   0 306.938 21.8303   4
  -1   5   0 312.035 12.6960   6
  -1   5   0 300.159 13.1898   9
  -1   5   0 306.843 23.5615   4
  -1   5   0 305.461 21.0434   2
  -1   5   0 315.542 13.0950  10
  -1   5   0 317.180 13.0136   5
  -1   5   0 298.088 19.7383   1
  -1   5   0 291.537 20.1652   3
  -1   5   0 308.690 12.4578   8
   0  -5   0 0.83569 0.27937   6
   0  -5   0 0.35337 0.22036  10
   0  -5   0 1.69753 5.40296   4
   0  -5   0 0.01559 0.22129  10
   0  -5   0 0.51054 0.28476   9
   0  -5   0 0.64262 0.33315   5
   0  -5   0 -5.3721 6.06749   4
   0  -5   0 0.45583 0.20855   5
   0  -5   0 -2.6272 3.93360   3
   0  -5   0 0.49743 0.19591   8
   0  -5   0 5.62881 3.93409   1
   0   5   0 0.50650 0.27560   9
   0   5   0 -3.7213 3.65778   3
   0   5   0 0.28882 0.31946  10
   0   5   0 -4.3353 4.13155   1
   0   5   0 0.56326 0.26868   5
   0   5   0 2.69256 4.17097   2
   0   5   0 0.67459 0.37042   5
   0   5   0 -11.664 8.93262   4
   0   5   0 2.35986 6.28698   4
   0   5   0 0.40016 0.32060  10
   0   5   0 0.71085 0.29188   6
  -1  -5   0 1678.25 66.9324   5
  -1  -5   0 1644.25 75.7115   1
  -1  -5   0 1709.91 66.6385   9
  -1  -5   0 1626.37 67.0963  10
  -1  -5   0 1711.68 74.5841   2
  -1  -5   0 1708.76 67.1833  10
  -1  -5   0 1734.85 78.9953   4
  -1  -5   0 1839.09 66.7932   5
  -1  -5   0 1696.27 79.4199   4
   1   5   0 1740.62 66.4208   7
   1   5   0 1790.56 67.1860  10
   1   5   0 1655.27 78.8208   4
   1   5   0 1633.66 67.1568  10
   1   5   0 1826.58 66.9968   5
   1   5   0 1753.56 76.4319   1
   1   5   0 1650.92 76.1060   3
   1   5   0 1685.27 79.2249   4
   1   5   0 1642.10 72.3331   2
  -2  -5   0 1405.70 52.1235   6
  -2  -5   0 1336.74 52.0636   9
  -2  -5   0 1293.83 61.6527   1
  -2  -5   0 1409.00 52.0498   7
  -2  -5   0 1259.37 52.4794   5
  -2  -5   0 1315.38 62.4577   3
  -2  -5   0 1282.51 59.3236   2
  -2  -5   0 1246.57 53.1887  10
  -2  -5   0 1392.82 52.3330   5
   2   5   0 1325.75 58.7415   2
   2   5   0 1280.56 52.6801  10
   2   5   0 1376.63 52.4927   5
   2   5   0 1274.26 52.1698   7
   2   5   0 1403.17 62.6389   1
   2   5   0 1380.51 52.6891  10
  -3  -5   0 2319.29 93.6841   5
  -3  -5   0 2579.54 93.6280   7
  -3  -5   0 2323.65 93.8378  10
  -3  -5   0 2374.88 93.4987   5
  -3  -5   0 2357.08 93.9741  10
  -3  -5   0 2401.81 93.7062   8
   3   5   0 2475.33 93.7576  10
   3   5   0 2315.65 93.5966   7
   3   5   0 2375.00 93.9514  10
   3   5   0 2360.81 93.6591   5
   3   5   0 2511.53 93.6485   5
  -4  -5   0 214.646 10.0028  10
  -4  -5   0 218.815 10.0955   8
  -4  -5   0 224.869 10.0422   5
  -4  -5   0 244.280 10.2857   7
  -4  -5   0 209.361 10.2095  10
  -4  -5   0 231.069 9.46229   9
  -4  -5   0 254.571 10.2391   6
  -4  -5   0 239.082 9.90600   5
   4   5   0 223.874 10.2350  10
   4   5   0 206.045 9.42365   9
   4   5   0 230.737 9.90514  10
   4   5   0 239.947 9.85829   5
   4   5   0 227.372 10.4272   5
  -5  -5   0 4.96150 1.01689   8
  -5  -5   0 3.76230 0.82778   5
  -5  -5   0 2.67010 0.74489  10
  -5  -5   0 3.04991 0.74963  10
   5   5   0 2.78299 0.60597  10
   5   5   0 3.22897 0.68294   5
   5   5   0 5.36386 1.24008   5
  -6  -5   0 85.6183 4.29624  10
  -6  -5   0 77.6752 4.73508  10
  -6  -5   0 79.4110 4.46401   5
  -6  -5   0 81.4428 4.69002   8
   6   5   0 79.0694 3.82701   5
   6   5   0 81.3320 4.19412   5
  -7  -5   0 103.907 5.74577   8
  -7  -5   0 113.433 5.96575  10
  -7  -5   0 106.723 5.48123   5
  -7  -5   0 99.6598 5.05358  10
   7   5   0 93.1888 4.69074  10
  -8  -5   0 49.3873 3.55915   8
  -8  -5   0 46.2141 2.92118  10
  -8  -5   0 45.8967 3.12552   5
  -7   6   0 -0.0937 0.46055  10
  -7   6   0 0.08924 0.48435   5
  -7   6   0 0.83978 0.65331   6
  -7   6   0 1.14647 0.80525   9
  -7   6   0 0.26183 0.39053   8
  -6   6   0 3.43111 1.00943   9
  -6   6   0 2.66531 0.53162  10
  -6   6   0 2.84549 0.58408   8
  -6   6   0 3.46700 0.87446  10
  -6   6   0 3.37537 0.94725   6
  -6   6   0 2.60503 0.74834   5
   5  -6   0 62.9645 3.58293  10
  -5   6   0 68.6442 3.73603   5
  -5   6   0 65.7581 3.14114   8
  -5   6   0 62.1708 3.80979  10
  -5   6   0 68.7305 3.91903   6
  -5   6   0 66.3527 3.20654  10
  -5   6   0 63.7399 4.11919   9
   4  -6   0 1.60578 0.50433  10
  -4   6   0 1.10074 0.48682   6
  -4   6   0 1.74156 0.65621   9
  -4   6   0 1.56114 0.38693   8
  -4   6   0 0.97021 0.43695   5
  -4   6   0 1.73634 0.69856   7
  -4   6   0 0.92553 0.51051  10
  -4   6   0 0.86978 0.32318  10
  -4   6   0 1.61669 0.54222   5
   3  -6   0 231.464 9.40534   5
   3  -6   0 233.093 9.53634   8
   3  -6   0 230.190 9.61681   5
   3  -6   0 240.633 10.2514  10
  -3   6   0 247.795 10.1518   5
  -3   6   0 235.846 10.2753   7
  -3   6   0 232.758 9.99178   6
  -3   6   0 228.896 9.41098   8
  -3   6   0 225.808 10.3600  10
  -3   6   0 223.538 10.3450   9
  -3   6   0 219.673 9.84984  10
  -3   6   0 231.160 10.0221   5
   2  -6   0 12.0512 0.77107   8
   2  -6   0 13.0599 1.17679   6
   2  -6   0 11.8003 1.09889  10
   2  -6   0 10.3981 1.34755  10
   2  -6   0 10.7362 1.14080   9
   2  -6   0 12.3006 1.07388   5
   2  -6   0 13.3905 1.07429   5
  -2   6   0 9.93013 1.02983   6
  -2   6   0 13.5770 0.90183   8
  -2   6   0 12.4823 1.22475   5
  -2   6   0 12.6573 1.18286   5
  -2   6   0 12.6131 1.20403  10
  -2   6   0 12.4826 1.36157  10
  -2   6   0 11.5076 1.23027   9
   1  -6   0 15.9051 1.50866  10
   1  -6   0 18.7586 1.28599   6
   1  -6   0 17.5821 1.26141   5
   1  -6   0 18.3065 1.66461   9
   1  -6   0 17.0787 0.88520   8
   1  -6   0 15.0372 1.28874   5
  -1   6   0 17.2684 1.41269   9
  -1   6   0 17.5969 1.27221   6
  -1   6   0 16.7747 1.43670   5
  -1   6   0 14.2427 1.40829  10
  -1   6   0 14.7750 1.31240   5
  -1   6   0 15.0915 1.55419  10
   0  -6   0 36.3784 1.99538   6
   0  -6   0 35.4101 2.07368   5
   0  -6   0 36.6149 2.43318  10
   0  -6   0 36.7033 1.70975   8
   0  -6   0 35.4477 2.16282   9
   0  -6   0 39.3441 2.55312  10
   0  -6   0 34.6706 2.22015   5
   0   6   0 35.9881 2.25492   5
   0   6   0 35.8967 2.50625  10
   0   6   0 35.2371 2.32222   5
   0   6   0 36.7147 2.06427   6
   0   6   0 35.8700 2.46226  10
   0   6   0 31.9827 2.06790   9
  -1  -6   0 2.10447 0.69202  10
  -1  -6   0 1.85636 0.55291  10
  -1  -6   0 1.51229 0.41214   6
  -1  -6   0 2.26152 0.59436   5
  -1  -6   0 1.68797 0.46669   9
  -1  -6   0 2.46939 0.55266   5
  -1  -6   0 2.95368 0.52294   8
   1   6   0 2.24046 0.46978   9
   1   6   0 1.73990 0.60552   5
   1   6   0 3.60683 0.86967  10
   1   6   0 2.72200 0.73774  10
   1   6   0 1.85855 0.48947   6
   1   6   0 3.56799 0.72999   5
   1   6   0 2.93148 0.39744   7
  -2  -6   0 119.237 6.01990  10
  -2  -6   0 109.673 5.92745  10
  -2  -6   0 123.188 5.46596   9
  -2  -6   0 113.099 5.75761   5
  -2  -6   0 121.906 5.97944   5
   2   6   0 127.657 6.12998  10
   2   6   0 117.593 5.20860   9
   2   6   0 126.020 5.44601   7
   2   6   0 119.185 6.11369   5
   2   6   0 128.942 6.06449  10
   2   6   0 118.001 5.63296   5
   2   6   0 121.944 5.47775   6
  -3  -6   0 17.0969 1.56491   5
  -3  -6   0 17.6941 1.37751   7
  -3  -6   0 15.6294 1.67086  10
  -3  -6   0 18.2147 1.36074   6
  -3  -6   0 16.4435 1.48755   8
  -3  -6   0 17.0395 1.44306   5
  -3  -6   0 16.3628 1.61710  10
   3   6   0 15.4243 1.48133   5
   3   6   0 13.6262 1.03192   9
   3   6   0 16.2397 1.45645   5
   3   6   0 17.1479 1.42738   7
   3   6   0 18.6549 1.66830  10
   3   6   0 12.8470 1.53026  10
  -4  -6   0 110.519 5.72447   5
  -4  -6   0 127.904 5.80551   7
  -4  -6   0 108.488 5.74222  10
  -4  -6   0 114.292 5.22034   9
  -4  -6   0 106.020 5.68785   8
   4   6   0 105.198 5.06364   9
   4   6   0 121.011 5.71827  10
   4   6   0 122.884 5.62924   5
   4   6   0 110.590 5.92290   5
  -5  -6   0 0.57209 0.42176   5
  -5  -6   0 1.52582 0.62328  10
  -5  -6   0 0.94296 0.47418  10
  -5  -6   0 -0.3163 0.47594   8
   5   6   0 0.90528 0.47107   5
   5   6   0 0.47907 0.65126   5
   5   6   0 0.80071 0.50507  10
  -6  -6   0 105.625 6.42331   5
  -6  -6   0 105.752 5.66351  10
  -6  -6   0 109.851 6.06927   8
  -6  -6   0 116.115 6.34438  10
   6   6   0 120.697 6.32929   5
   6   6   0 117.037 5.49040  10
   6   6   0 120.343 5.78596   5
  -7  -6   0 11.4677 1.75533   5
  -7  -6   0 14.2265 1.77241   8
  -7  -6   0 17.0236 1.56225  10
  -7  -6   0 10.3115 1.87873  10
   7   6   0 14.1282 1.13671   5
  -8  -6   0 64.6526 4.33066   8
  -8  -6   0 58.2499 3.87425   5
  -8  -6   0 60.7744 3.57486  10
  -6   7   0 43.1898 2.70693   8
  -6   7   0 47.2066 3.06854   5
  -6   7   0 44.7024 3.17221   6
  -6   7   0 49.6758 3.87610   9
  -6   7   0 44.5312 2.42988  10
   5  -7   0 17.7150 1.81309  10
  -5   7   0 20.5756 1.82378   5
  -5   7   0 22.5450 1.49985  10
  -5   7   0 20.5628 2.19553   9
  -5   7   0 18.5809 1.87509   6
  -5   7   0 20.7987 2.01892  10
  -5   7   0 21.9054 1.41079   8
   4  -7   0 98.7265 4.74368   8
   4  -7   0 98.1877 5.23171  10
  -4   7   0 105.785 5.21274   6
  -4   7   0 98.2665 5.58316   9
  -4   7   0 106.134 5.24024   5
  -4   7   0 102.725 5.53577  10
  -4   7   0 99.2251 4.51094   8
   3  -7   0 701.339 27.8030   8
   3  -7   0 722.479 27.7826   5
   3  -7   0 712.794 27.9649   5
  -3   7   0 696.551 28.4881   5
  -3   7   0 712.211 28.8952   9
  -3   7   0 691.902 28.3709   6
  -3   7   0 702.415 28.3862  10
  -3   7   0 688.066 28.5894   7
  -3   7   0 726.995 29.0527  10
  -3   7   0 692.229 27.7866   8
   2  -7   0 862.280 34.1090   5
   2  -7   0 872.356 34.7245  10
   2  -7   0 850.519 33.4792   8
  -2   7   0 816.096 34.0914   6
  -2   7   0 841.211 34.4658  10
  -2   7   0 879.503 34.9665  10
  -2   7   0 916.704 34.6298   5
  -2   7   0 817.439 34.4472   9
  -2   7   0 901.897 33.7637   8
  -2   7   0 822.931 34.3577   5
   1  -7   0 567.796 22.2313   8
   1  -7   0 551.071 23.0046   5
   1  -7   0 576.224 23.3045  10
   1  -7   0 567.054 22.8717   6
   1  -7   0 574.538 22.8587   5
   1  -7   0 591.934 23.5961  10
  -1   7   0 558.207 23.6497  10
  -1   7   0 566.008 23.1405   9
  -1   7   0 596.137 23.3806   5
  -1   7   0 560.215 22.8735   6
  -1   7   0 549.236 23.4204  10
  -1   7   0 563.362 23.1539   5
   0  -7   0 282.972 12.0790  10
   0  -7   0 254.112 11.5508   5
   0  -7   0 273.993 11.7302   5
   0  -7   0 273.716 11.5236   9
   0  -7   0 274.301 11.2198   6
   0  -7   0 268.169 11.8353  10
   0  -7   0 272.711 10.7654   8
   0   7   0 266.264 11.6027   5
   0   7   0 268.443 12.0900  10
   0   7   0 265.160 11.3952   9
   0   7   0 273.301 11.9830  10
   0   7   0 257.965 10.7777   7
   0   7   0 252.819 11.2653   6
   0   7   0 290.697 11.8665   5
  -1  -7   0 162.498 6.76139   6
  -1  -7   0 155.255 6.98765   5
  -1  -7   0 146.136 7.38440  10
  -1  -7   0 163.261 6.57856   8
  -1  -7   0 161.567 7.59470  10
  -1  -7   0 158.993 7.25629   5
  -1  -7   0 150.542 6.90881   9
   1   7   0 158.983 6.78989   9
   1   7   0 160.538 7.31148   5
   1   7   0 138.744 6.38327   7
   1   7   0 149.583 7.45172  10
   1   7   0 153.550 7.08811   5
   1   7   0 145.561 7.43984  10
   1   7   0 146.608 6.80812   6
  -2  -7   0 5.15946 0.78414   6
  -2  -7   0 3.45173 0.81980   5
  -2  -7   0 3.58200 0.83835   5
  -2  -7   0 4.62043 1.07249  10
  -2  -7   0 4.60107 1.01731  10
  -2  -7   0 5.09485 0.80580   9
   2   7   0 2.99138 0.73281  10
   2   7   0 2.90699 0.69257   5
   2   7   0 4.11164 0.89885  10
   2   7   0 4.80430 0.79095   6
   2   7   0 3.88490 0.78328   5
   2   7   0 3.91558 0.58640   9
   2   7   0 3.92727 0.65744   7
  -3  -7   0 57.4991 3.51875   5
  -3  -7   0 59.0160 3.17141   9
  -3  -7   0 59.5696 3.45316   8
  -3  -7   0 59.1117 3.79544  10
  -3  -7   0 55.6985 3.67054  10
   3   7   0 66.1512 3.77461  10
   3   7   0 62.7973 3.29440   7
   3   7   0 57.0728 3.74459  10
   3   7   0 55.8445 3.37568   5
   3   7   0 56.2278 2.86503   9
  -4  -7   0 17.8332 1.74511   5
  -4  -7   0 19.6850 1.82346   8
  -4  -7   0 19.0046 1.84978  10
  -4  -7   0 19.8713 1.68976   7
  -4  -7   0 16.4319 1.82774  10
   4   7   0 18.1223 1.81440   5
   4   7   0 17.0006 1.30513   9
   4   7   0 18.7743 1.77616  10
  -5  -7   0 19.4129 2.14277  10
  -5  -7   0 21.1306 2.27345  10
   5   7   0 27.3216 2.59027   5
   5   7   0 19.9782 1.53477   9
  -6  -7   0 10.7788 1.72733   8
  -6  -7   0 16.9072 2.61909  10
  -6  -7   0 10.9151 1.35785  10
   6   7   0 10.4574 1.24895  10
   6   7   0 11.5836 2.06658   5
  -7  -7   0 9.20246 1.49002   5
  -7  -7   0 9.45890 1.72970   8
  -7  -7   0 8.62131 1.38430  10
  -8  -7   0 3.85598 0.99105   5
  -6   8   0 0.88005 0.89519   9
  -6   8   0 -0.1063 0.55898   6
  -6   8   0 0.68102 0.63146  10
  -6   8   0 1.44814 0.59214   5
  -6   8   0 0.27410 0.44704   8
  -5   8   0 17.2533 1.89213  10
  -5   8   0 16.2203 1.37675  10
  -5   8   0 16.6874 2.02167   9
  -5   8   0 16.8458 1.81571   6
  -5   8   0 18.4142 1.35601   8
  -5   8   0 19.0750 1.85217   5
   4  -8   0 452.294 19.4018  10
   4  -8   0 443.962 18.6109   8
  -4   8   0 494.228 19.3293   6
  -4   8   0 467.305 18.5226   8
  -4   8   0 449.427 19.7832   9
  -4   8   0 483.583 18.9636  10
  -4   8   0 429.945 19.7408   5
  -4   8   0 449.187 19.7977  10
   3  -8   0 15.0256 1.14521   8
   3  -8   0 16.3148 1.34423   5
  -3   8   0 14.2994 1.19227   8
  -3   8   0 17.0358 1.57033  10
  -3   8   0 16.0145 1.68857   6
  -3   8   0 15.5881 1.58381   5
  -3   8   0 15.8524 1.69285   7
  -3   8   0 16.0964 1.85192  10
  -3   8   0 16.5067 1.77179   9
   2  -8   0 1744.70 65.4908   5
   2  -8   0 1650.39 65.5570   5
   2  -8   0 1743.43 66.3431  10
   2  -8   0 1624.80 64.8081   8
  -2   8   0 1668.65 66.5013  10
  -2   8   0 1707.99 66.0713   9
  -2   8   0 1669.78 65.9525   5
  -2   8   0 1603.45 66.0006  10
  -2   8   0 1652.04 65.4262   7
  -2   8   0 1636.21 65.5998   6
   1  -8   0 48.2630 2.18385   8
   1  -8   0 45.4101 2.83057   5
   1  -8   0 51.3451 2.80365   5
   1  -8   0 52.7951 3.38928  10
  -1   8   0 46.0044 3.01045   5
  -1   8   0 44.5369 3.29334  10
  -1   8   0 49.5508 3.02781   9
  -1   8   0 45.7347 2.78450   6
   0  -8   0 149.336 6.51742   5
   0  -8   0 144.072 7.10257  10
   0  -8   0 128.465 6.55938   5
   0  -8   0 143.625 5.75213   8
   0   8   0 143.024 6.72143   5
   0   8   0 128.011 6.31431   6
   0   8   0 140.924 7.19944  10
   0   8   0 132.984 5.71528   7
   0   8   0 135.349 6.44416   9
   0   8   0 138.931 7.06524  10
  -1  -8   0 4.37228 0.98307   5
  -1  -8   0 2.66088 0.75924  10
  -1  -8   0 3.89729 0.56618   8
  -1  -8   0 4.47989 1.06293  10
   1   8   0 3.29012 0.44484   7
   1   8   0 3.43277 0.98058  10
   1   8   0 2.06479 0.63446   6
   1   8   0 2.95622 0.92420  10
   1   8   0 2.46772 0.66617   5
   1   8   0 2.96286 0.62966   9
  -2  -8   0 265.052 11.6419  10
  -2  -8   0 242.026 11.1373   5
   2   8   0 259.667 11.6910  10
   2   8   0 235.708 10.3802   9
   2   8   0 237.325 10.3147   7
   2   8   0 258.666 11.0441   5
   2   8   0 250.237 10.7836   6
  -3  -8   0 -0.3496 0.35039   5
  -3  -8   0 -0.0172 0.44510  10
  -3  -8   0 0.60166 0.55653  10
  -3  -8   0 -0.0707 0.37961   8
   3   8   0 0.09619 0.21181   9
   3   8   0 0.49052 0.51594  10
   3   8   0 0.22073 0.34054   5
  -4  -8   0 44.1792 3.13321  10
  -4  -8   0 40.6619 3.35035   5
  -4  -8   0 34.1675 3.05297  10
  -4  -8   0 44.1958 2.61019   7
  -4  -8   0 38.8133 2.85742   8
   4   8   0 41.4528 3.03557   5
   4   8   0 41.2869 2.36722   9
   4   8   0 44.1832 3.04860  10
  -5  -8   0 2.91719 0.93577  10
  -5  -8   0 1.11192 0.72461  10
  -5  -8   0 1.41349 0.69318   8
  -5  -8   0 1.83702 0.74746   5
   5   8   0 1.82092 0.89217   5
   5   8   0 1.99636 0.56414   9
   5   8   0 1.66685 0.66995  10
  -6  -8   0 127.240 6.71964   8
  -6  -8   0 130.745 6.60785  10
  -6  -8   0 108.146 6.81515  10
   6   8   0 121.295 7.37118   5
  -7  -8   0 1.08600 0.65210   5
  -7  -8   0 2.09532 0.88670   8
  -7  -8   0 0.68322 0.59366  10
   7   8   0 -1.1440 0.93012   5
  -5   9   0 -0.4695 0.58808   6
  -5   9   0 -0.0876 0.54052   5
  -5   9   0 -0.9910 0.40252   8
  -5   9   0 0.81488 0.66496  10
  -5   9   0 0.76783 0.67902   9
   4  -9   0 -0.1845 0.76424  10
  -4   9   0 0.87519 0.53996   6
  -4   9   0 -0.0547 0.52895  10
  -4   9   0 0.22333 0.63097   9
  -4   9   0 0.06024 0.32577  10
  -4   9   0 1.08578 0.42119   8
  -4   9   0 -0.6948 0.37251   5
   3  -9   0 26.3819 2.34612   8
   3  -9   0 26.7053 2.44347  10
   3  -9   0 30.9390 2.01877   5
  -3   9   0 27.0794 2.46468   9
  -3   9   0 32.9886 2.31114   6
  -3   9   0 27.6495 2.35829   5
  -3   9   0 33.6693 2.45580  10
  -3   9   0 32.0950 2.80358  10
  -3   9   0 31.3260 2.35534   7
   2  -9   0 248.662 11.2781  10
   2  -9   0 233.755 10.4775   5
   2  -9   0 230.939 9.68551   8
   2  -9   0 241.834 10.3194   5
  -2   9   0 237.508 10.9321   9
  -2   9   0 245.485 11.4991  10
  -2   9   0 240.675 10.9930  10
  -2   9   0 245.899 10.6132   6
  -2   9   0 232.343 10.2319   7
   1  -9   0 12.1164 1.28839   5
   1  -9   0 9.75426 1.66717  10
   1  -9   0 9.67825 0.70300   8
  -1   9   0 8.66729 1.43595   9
  -1   9   0 9.92915 1.54441  10
  -1   9   0 11.1487 1.59884   5
  -1   9   0 9.12457 1.73947  10
  -1   9   0 9.99419 0.86363   7
  -1   9   0 10.9117 1.19467   6
   0  -9   0 29.9332 2.27838   5
   0  -9   0 31.9784 2.72465  10
   0  -9   0 32.3911 1.61631   8
   0   9   0 31.7469 2.69166  10
   0   9   0 31.8104 2.42773   5
   0   9   0 28.2398 2.11785   6
   0   9   0 32.8653 2.26307   9
   0   9   0 31.4278 2.68996  10
  -1  -9   0 3.29212 0.93962  10
  -1  -9   0 4.80966 0.98219   5
   1   9   0 4.23386 0.94843   5
   1   9   0 4.61912 0.83306   6
   1   9   0 4.75386 0.83861   9
   1   9   0 2.44525 0.85357  10
   1   9   0 4.78869 1.20366  10
  -2  -9   0 18.4006 2.03637  10
  -2  -9   0 13.8717 1.65996   5
  -2  -9   0 15.9459 1.29900   8
   2   9   0 14.1055 1.40121   6
   2   9   0 14.4998 1.70152   5
   2   9   0 15.8293 2.26662  10
   2   9   0 16.4049 1.94001  10
   2   9   0 14.5378 1.26689   9
  -3  -9   0 2.51776 0.91826  10
  -3  -9   0 2.33734 0.75702   8
  -3  -9   0 2.75362 0.92682  10
  -3  -9   0 2.99312 0.83191   5
   3   9   0 0.99916 0.59636  10
   3   9   0 1.65111 0.83821   5
   3   9   0 1.30867 0.44133   9
  -4  -9   0 0.54477 0.52875   5
  -4  -9   0 0.77246 0.69085  10
  -4  -9   0 -0.3679 0.46020   8
   4   9   0 0.45281 0.51300  10
   4   9   0 0.30120 0.49580   5
   4   9   0 -0.2278 0.25098   9
  -5  -9   0 114.896 6.30176  10
  -5  -9   0 110.773 6.04705   8
  -5  -9   0 112.135 6.18957   5
  -5  -9   0 94.3969 6.39192  10
   5   9   0 109.174 6.56860   5
   5   9   0 113.704 6.14939  10
   5   9   0 111.698 5.33124   9
  -6  -9   0 26.7766 2.54465   8
  -6  -9   0 23.9748 2.32059  10
   6   9   0 21.4324 3.14050   5
  -7  -9   0 215.868 10.7021   5
  -7  -9   0 219.277 10.7635   8
  -7  -9   0 221.331 10.5917  10
  -4  10   0 0.34829 0.60001   9
  -4  10   0 0.89145 0.74884   5
  -4  10   0 0.13231 0.60714  10
  -3  10   0 12.0732 2.02849  10
  -3  10   0 11.1525 1.79976   5
  -3  10   0 13.1445 1.95513   9
  -3  10   0 11.1739 1.37995   6
   2 -10   0 1.03755 0.45690   5
   2 -10   0 0.49621 0.32626   8
   2 -10   0 0.51261 0.59439  10
  -2  10   0 2.17552 0.75523   9
  -2  10   0 -0.4413 0.69028  10
  -2  10   0 0.12934 0.44964   5
  -2  10   0 0.71721 0.53879  10
  -2  10   0 0.51149 0.48777   6
  -2  10   0 0.20503 0.45889   7
   1 -10   0 9.85756 1.77674  10
   1 -10   0 9.07810 0.71146   8
   1 -10   0 8.90028 1.29866   5
  -1  10   0 12.3816 2.08840  10
  -1  10   0 9.44841 1.16097   6
  -1  10   0 10.3758 1.67087   5
  -1  10   0 7.40681 1.35198  10
  -1  10   0 9.71231 0.70364   7
  -1  10   0 8.79929 0.64148   7
  -1  10   0 10.5214 1.55973   9
   0 -10   0 1.58464 0.68607   5
   0  10   0 3.06704 1.11440  10
   0  10   0 2.01143 0.81328  10
   0  10   0 1.93472 0.72408   5
   0  10   0 1.22036 0.59188   9
   0  10   0 1.52301 0.59914   6
  -1 -10   0 108.714 6.12557  10
  -1 -10   0 102.570 4.57341   8
  -1 -10   0 96.7513 5.56583   5
   1  10   0 96.4592 5.50996   5
   1  10   0 103.888 6.10367  10
   1  10   0 120.378 6.43456  10
   1  10   0 100.056 5.28122   6
   1  10   0 100.048 5.12667   9
  -2 -10   0 2.18868 0.78856   5
  -2 -10   0 3.43947 1.01000  10
   2  10   0 1.55656 0.49996   9
   2  10   0 0.79488 0.64384  10
   2  10   0 2.88285 0.74394   6
   2  10   0 1.43026 0.63235   5
  -3 -10   0 2.37405 0.84195   5
  -3 -10   0 1.84573 0.78143   8
  -3 -10   0 0.55190 0.63299  10
   3  10   0 1.94155 0.74335   5
   3  10   0 1.97801 0.78645  10
  -4 -10   0 29.0969 2.70603  10
  -4 -10   0 26.3540 2.35831   8
  -4 -10   0 25.1184 2.46686   5
   4  10   0 31.1480 2.67579   5
   4  10   0 28.0460 2.59115  10
   4  10   0 25.1982 1.85581   9
  -5 -10   0 48.9939 3.67974  10
  -5 -10   0 46.4494 3.37719   8
  -5 -10   0 43.4355 3.48278   5
   5  10   0 42.7763 2.72801   9
   5  10   0 42.6876 3.80215   5
   5  10   0 45.0013 3.40082  10
  -6 -10   0 1.35450 0.80174   5
  -6 -10   0 3.21143 1.00993  10
   6  10   0 1.17994 1.24149   5
   6  10   0 1.78490 0.63225   9
  -4  11   0 16.7664 2.06879   5
   3 -11   0 0.04350 0.46258   5
  -3  11   0 0.04722 0.64157   5
  -3  11   0 -0.3801 0.61441   9
  -3  11   0 0.69302 0.80936  10
  -3  11   0 -0.3316 0.64959   6
  -2  11   0 9.46190 1.73172   5
  -2  11   0 9.40280 1.60557   9
  -2  11   0 10.4899 1.56501   6
  -2  11   0 11.6557 2.08519  10
   1 -11   0 3.74851 0.49862   8
   1 -11   0 3.54513 0.87018   5
  -1  11   0 2.52581 0.82695   9
  -1  11   0 3.54372 0.95431   6
  -1  11   0 2.06611 0.88562   5
  -1  11   0 1.78131 0.92321  10
  -1  11   0 3.72466 1.22620  10
   0 -11   0 8.03307 1.33783   5
   0 -11   0 8.15085 1.66149  10
   0 -11   0 7.81922 0.69691   8
   0  11   0 6.60081 1.47204  10
   0  11   0 5.78139 1.13046   6
   0  11   0 7.78893 1.67487  10
   0  11   0 6.68468 1.15500   9
   0  11   0 7.92082 1.38785   5
  -1 -11   0 2.43122 0.93772  10
  -1 -11   0 2.81904 0.76102   5
   1  11   0 2.52702 0.85403   5
   1  11   0 2.13161 0.72094   9
   1  11   0 3.47469 1.17688  10
   1  11   0 3.40663 0.89849   6
  -2 -11   0 22.6864 2.50036  10
  -2 -11   0 18.0741 2.04223   5
   2  11   0 20.9942 1.67645   9
   2  11   0 19.6058 1.85741   6
   2  11   0 23.2541 2.83917  10
   2  11   0 24.6985 2.31175   5
  -3 -11   0 16.9293 2.38280   8
  -3 -11   0 17.6159 2.12362   5
  -3 -11   0 23.5903 2.58119  10
   3  11   0 17.6805 1.56015   9
   3  11   0 23.3315 2.54087  10
   3  11   0 20.9229 2.21413   5
  -4 -11   0 0.14751 0.64632  10
  -4 -11   0 0.88051 0.73165   8
  -4 -11   0 1.26375 0.68765   5
   4  11   0 1.23328 0.84426  10
   4  11   0 0.49847 0.39235   9
   4  11   0 1.25586 0.83998   5
  -5 -11   0 7.83777 1.75476  10
  -5 -11   0 5.80125 1.42546   8
   5  11   0 7.23392 1.13591   9
   5  11   0 8.80600 1.76315   5
  -6 -11   0 1.73778 1.02882   8
  -6 -11   0 3.86513 1.16264  10
   6  11   0 3.17012 1.36740   5
   6  11   0 3.47884 0.81799   9
   2 -12   0 2.36082 1.08083   5
  -2  12   0 4.99744 1.21040   6
  -2  12   0 3.96959 1.07528   9
  -2  12   0 3.21751 1.11698  10
  -2  12   0 3.72371 1.16559   5
  -1  12   0 25.2398 2.44829   9
  -1  12   0 34.0499 3.94477  10
  -1  12   0 32.6460 2.83337   5
   0 -12   0 159.152 8.03007   5
   0  12   0 166.331 8.06747   9
   0  12   0 156.410 7.95066   6
   0  12   0 170.885 9.13163  10
  -1 -12   0 98.8279 6.27577  10
  -1 -12   0 87.6141 5.41990   5
   1  12   0 104.302 6.42284  10
   1  12   0 100.340 5.14459   9
   1  12   0 96.0425 5.38475   6
  -2 -12   0 24.8627 2.45249   8
  -2 -12   0 25.5772 2.43107   5
   2  12   0 22.6796 2.19278   6
   2  12   0 26.4359 2.02836   9
   2  12   0 30.0206 2.98266  10
  -3 -12   0 5.25313 1.29697  10
  -3 -12   0 3.95961 1.20514   5
  -3 -12   0 4.87728 1.17562   8
   3  12   0 6.34525 1.00073   9
   3  12   0 6.53941 1.49431  10
   3  12   0 5.30057 1.36657   5
  -4 -12   0 0.04129 0.72080   8
  -4 -12   0 0.09737 0.61574  10
   4  12   0 0.10878 0.83086   5
   4  12   0 1.39123 0.94841  10
  -5 -12   0 2.13183 1.10043   8
  -5 -12   0 1.71566 0.89029  10
   5  12   0 2.07442 1.08861  10
   5  12   0 0.66384 0.59161   9
   5  12   0 -0.7929 1.04353   5
   0  13   0 52.1657 5.01015   9
   0  13   0 47.9269 3.53883   6
   0  13   0 55.8239 4.58397  10
  -2 -13   0 27.4347 3.12179  10
  -2 -13   0 25.7262 2.40151   8
   2  13   0 28.2910 2.52647   6
   2  13   0 26.3759 2.19631   9
   2  13   0 27.8825 3.08927  10
  -3 -13   0 16.9155 2.07360   8
  -3 -13   0 21.0657 2.67500  10
   3  13   0 21.2644 1.75249   9
   3  13   0 19.5624 2.48954  10
   3  13  -1 1.32488 1.03278  10
  -3 -13   1 4.15468 0.97557   8
  -3 -13   1 1.16092 1.06699  10
   2  13  -1 64.1363 3.90966   9
   2  13  -1 56.4089 4.61626  10
  -2 -13   1 62.2896 4.62293  10
  -2 -13   1 60.7265 4.23744   5
   1  13  -1 21.3570 2.76755  10
   1  13  -1 23.6230 2.33332   6
   1  13  -1 22.7503 2.22182   9
  -1 -13   1 22.4569 2.34045   5
   0  13  -1 1.24845 0.93573  10
   0  13  -1 1.22153 0.60765   6
   0 -13   1 1.44884 0.72554   5
  -1  13  -1 24.7486 2.59706   6
   1 -13   1 24.0041 2.06936   5
   4  12  -1 17.1526 2.57465   5
   4  12  -1 18.0966 2.36752  10
   4  12  -1 21.5682 1.77502   9
  -4 -12   1 18.4532 3.34397   5
  -4 -12   1 15.6893 1.96644   8
  -4 -12   1 19.7841 2.45598  10
   3  12  -1 2.25544 0.99502  10
   3  12  -1 1.93171 1.12741   9
   3  12  -1 1.61591 1.03422   5
  -3 -12   1 2.21341 0.83340   8
  -3 -12   1 2.93664 0.94892   5
  -3 -12   1 1.57733 0.85612  10
   2  12  -1 104.670 6.83320   5
   2  12  -1 89.1114 5.91793  10
   2  12  -1 96.5820 4.91620   9
  -2 -12   1 91.4122 4.94024   8
   1  12  -1 5.41495 1.13262   6
   1  12  -1 7.30239 1.60698  10
   1  12  -1 6.95048 1.14235   9
  -1 -12   1 6.13485 1.07345   8
  -1 -12   1 5.53703 1.50893  10
   0  12  -1 47.2895 3.25391   6
   0  12  -1 53.9295 4.20841  10
   0 -12   1 42.9466 3.15870   5
  -1  12  -1 32.4945 3.82366  10
  -1  12  -1 25.6977 2.22865   6
  -1  12  -1 19.4032 2.54573   5
  -1  12  -1 26.0934 2.31647   9
   1 -12   1 19.5575 1.86263   5
  -2  12  -1 42.2913 3.08076   6
  -2  12  -1 39.1107 3.53059  10
  -2  12  -1 42.8641 3.25633   9
  -2  12  -1 37.9199 3.21903   5
  -3  12  -1 24.3700 2.59941   5
   5  11  -1 10.8792 2.61295   5
   5  11  -1 10.2287 1.39524   9
  -5 -11   1 14.4721 1.74456   8
  -5 -11   1 12.3954 1.99321  10
  -5 -11   1 12.1644 2.02670   5
   4  11  -1 2.72569 0.67108   9
   4  11  -1 1.93142 0.92607  10
   4  11  -1 3.51212 1.20865   5
  -4 -11   1 1.75964 0.90068  10
  -4 -11   1 2.24767 0.83727   8
   3  11  -1 0.40823 0.63431   5
   3  11  -1 0.31871 0.35593   9
  -3 -11   1 0.67263 0.66514  10
   2  11  -1 26.1099 2.73458  10
   2  11  -1 23.7102 1.89945   9
   2  11  -1 27.7451 2.38216   5
  -2 -11   1 22.4143 1.94263   8
  -2 -11   1 24.2405 2.55474  10
   1  11  -1 4.55811 0.97815   6
   1  11  -1 3.05728 0.92407  10
   1  11  -1 3.93678 0.78393   9
   1  11  -1 3.73719 1.05898   5
  -1 -11   1 3.62945 1.10011  10
  -1 -11   1 6.02482 1.00078   8
  -1 -11   1 5.45610 0.68191   8
   0  11  -1 1.14807 0.66346   6
   0  11  -1 0.79920 0.56182   5
   0  11  -1 0.83358 0.68756  10
   0  11  -1 1.81460 0.62363   9
   0 -11   1 0.16259 0.69637  10
   0 -11   1 0.64603 0.30354   8
  -1  11  -1 6.58009 1.56839  10
  -1  11  -1 7.68674 1.24174   6
  -1  11  -1 7.21112 1.30166   9
  -1  11  -1 4.11428 1.15187  10
  -1  11  -1 5.65588 1.15969   5
   1 -11   1 6.12666 0.60027   8
  -2  11  -1 41.4761 3.41278  10
  -2  11  -1 40.2994 3.01940   9
  -2  11  -1 36.4599 2.97510   5
  -2  11  -1 31.8627 2.62713   6
   2 -11   1 35.8840 2.29548   5
  -3  11  -1 0.43507 0.67569   6
  -3  11  -1 0.09967 0.67685   9
  -3  11  -1 0.73142 0.76181  10
  -3  11  -1 1.95229 0.83017   5
  -4  11  -1 7.19651 1.31523   6
  -4  11  -1 6.64032 1.51871   5
   6  10  -1 7.59122 2.00075   5
   6  10  -1 8.12190 1.18846   9
  -6 -10   1 6.94899 1.41187   5
  -6 -10   1 6.32064 1.46255  10
  -6 -10   1 9.03400 1.79472   8
   5  10  -1 2.15944 0.80416  10
   5  10  -1 -0.4888 0.68850   5
   5  10  -1 0.12926 0.38259   9
  -5 -10   1 -0.1192 0.60552   8
  -5 -10   1 0.89804 0.72404  10
  -5 -10   1 0.61499 0.72115   5
   4  10  -1 -0.3874 0.54893   5
   4  10  -1 -0.2959 0.33316   9
  -4 -10   1 -0.9194 0.51670   8
  -4 -10   1 1.33849 0.64916  10
   3  10  -1 47.9992 3.58176  10
   3  10  -1 42.2974 3.30977   5
   3  10  -1 44.2246 2.66786   9
  -3 -10   1 45.6476 3.37208   5
  -3 -10   1 53.6856 3.22317   8
  -3 -10   1 49.6902 3.61846  10
   2  10  -1 3.23752 0.79129   6
   2  10  -1 4.10142 1.05721   5
   2  10  -1 3.59862 0.71930   9
   2  10  -1 3.68569 1.11270  10
  -2 -10   1 3.68287 1.01225   5
  -2 -10   1 6.16584 1.43924  10
  -2 -10   1 2.63246 0.77944   8
   1  10  -1 198.176 9.38076  10
   1  10  -1 173.167 8.03214   9
   1  10  -1 179.344 8.29085   6
   1  10  -1 173.267 8.58482   5
   1  10  -1 177.249 9.24063  10
  -1 -10   1 170.515 7.62048   8
  -1 -10   1 190.890 9.14955  10
  -1 -10   1 168.250 8.44368   5
   0  10  -1 4.87436 0.95492   9
   0  10  -1 7.43349 1.18898   6
   0  10  -1 8.04970 1.47057  10
   0  10  -1 7.82555 1.55744  10
   0  10  -1 5.48076 1.11680   5
   0 -10   1 6.92511 0.58529   8
   0 -10   1 7.96621 1.29253   5
   0 -10   1 7.91170 1.57842  10
  -1  10  -1 10.1572 1.70376  10
  -1  10  -1 14.1376 1.59226   9
  -1  10  -1 14.1618 1.87127  10
  -1  10  -1 15.9825 1.53159   6
  -1  10  -1 16.3097 1.74233   5
   1 -10   1 15.0700 0.86632   8
   1 -10   1 15.1354 1.87961  10
  -2  10  -1 38.5443 2.65280   6
  -2  10  -1 39.0711 2.94159   5
  -2  10  -1 38.1260 2.92265   9
  -2  10  -1 43.6820 3.14449  10
  -2  10  -1 34.4099 3.13227  10
   2 -10   1 37.6016 3.02366  10
   2 -10   1 39.9292 2.39264   5
   2 -10   1 37.7318 1.87329   8
   2 -10   1 36.9103 2.53893   5
  -3  10  -1 36.0307 2.78065  10
  -3  10  -1 32.0477 2.76402   9
  -3  10  -1 31.2766 2.44045   6
  -3  10  -1 35.2015 2.98145  10
  -3  10  -1 37.7487 2.85008   5
  -4  10  -1 -0.6322 0.51016   5
  -4  10  -1 -0.5992 0.44919   6
  -4  10  -1 -0.2564 0.64128   9
  -4  10  -1 0.07298 0.56846  10
  -5  10  -1 0.47118 0.78395   5
  -5  10  -1 1.60217 0.83372   6
   7   9  -1 3.52823 1.71195   5
  -7  -9   1 4.71837 1.60617   8
   6   9  -1 9.25402 2.18851   5
  -6  -9   1 12.7850 1.91866   8
  -6  -9   1 10.1693 1.74335  10
   5   9  -1 95.0532 6.24501   5
   5   9  -1 99.3442 4.88457   9
   5   9  -1 94.3554 5.37053  10
  -5  -9   1 101.407 5.67066  10
  -5  -9   1 95.6028 5.37488   8
  -5  -9   1 85.0772 5.39369   5
   4   9  -1 37.2853 2.83929  10
   4   9  -1 29.7874 2.79775   5
   4   9  -1 29.3372 2.04900   9
  -4  -9   1 32.0363 2.80488   8
  -4  -9   1 28.7181 2.89894  10
  -4  -9   1 35.3127 2.93666  10
   3   9  -1 330.161 14.1290   9
   3   9  -1 329.568 15.0113   5
   3   9  -1 372.242 15.3995  10
  -3  -9   1 321.147 14.9306   5
  -3  -9   1 322.092 15.5002  10
  -3  -9   1 359.466 15.3746  10
  -3  -9   1 355.861 14.6916   8
   2   9  -1 24.8706 1.94112   6
   2   9  -1 27.7570 2.62637  10
   2   9  -1 27.4715 2.48316  10
   2   9  -1 25.2522 1.78562   9
  -2  -9   1 26.8494 2.02228   8
  -2  -9   1 27.3832 2.51804  10
   1   9  -1 182.132 7.91965   9
   1   9  -1 177.595 8.77278  10
   1   9  -1 166.023 8.82128  10
   1   9  -1 170.151 7.99290   6
   1   9  -1 186.254 8.47246   5
  -1  -9   1 166.222 8.25560   5
  -1  -9   1 175.518 7.40310   8
  -1  -9   1 187.420 8.90900  10
   0   9  -1 112.882 6.08350  10
   0   9  -1 101.271 5.14212   6
   0   9  -1 96.4604 5.42163   5
   0   9  -1 102.186 5.18759   9
   0   9  -1 99.7339 5.82000  10
   0  -9   1 105.385 4.40498   8
   0  -9   1 121.294 6.06442  10
   0  -9   1 102.255 5.31971   5
  -1   9  -1 58.8037 3.71912   5
  -1   9  -1 56.9356 4.22337  10
  -1   9  -1 61.9302 3.65513   9
  -1   9  -1 59.6598 3.41883   6
  -1   9  -1 61.5158 3.95787  10
   1  -9   1 61.6271 3.42474   5
   1  -9   1 60.2505 2.63253   8
   1  -9   1 64.1711 3.99774  10
  -2   9  -1 0.41287 0.48073   5
  -2   9  -1 -0.0658 0.44661  10
  -2   9  -1 -0.0765 0.35841   9
  -2   9  -1 -0.4179 0.28927   7
  -2   9  -1 0.38984 0.56282  10
   2  -9   1 0.08007 0.19281   8
   2  -9   1 -0.2661 0.37189  10
  -3   9  -1 46.9096 2.94635   6
  -3   9  -1 45.5814 3.43636  10
  -3   9  -1 52.5565 3.25521  10
  -3   9  -1 44.3964 3.28500   9
  -3   9  -1 50.3856 2.89419   7
  -3   9  -1 50.9355 3.32597   5
   3  -9   1 44.5600 2.51928   5
   3  -9   1 44.0328 2.32527   8
   3  -9   1 46.5833 2.26004   5
  -4   9  -1 1.23955 0.67961  10
  -4   9  -1 0.77720 0.61529   9
  -4   9  -1 0.98149 0.52560   5
  -4   9  -1 0.57041 0.78856   7
  -4   9  -1 0.87809 0.53040   6
   4  -9   1 0.05613 0.81255   8
   4  -9   1 -0.1100 0.50593  10
  -5   9  -1 16.9159 1.86447   6
  -5   9  -1 17.3083 1.36135   8
  -5   9  -1 18.0205 1.94284   5
  -5   9  -1 18.5969 2.15385   9
  -5   9  -1 18.8048 2.00595  10
   7   8  -1 119.564 7.26561   5
  -7  -8   1 145.612 7.30919   8
  -7  -8   1 133.153 7.14781   5
  -7  -8   1 132.665 6.76226  10
  -6  -8   1 170.386 8.11574   8
  -6  -8   1 166.362 7.94646  10
  -6  -8   1 149.581 10.7961  10
  -6  -8   1 142.165 7.81895   5
   5   8  -1 100.059 5.18169   9
   5   8  -1 120.849 5.87388  10
  -5  -8   1 108.243 5.89071  10
  -5  -8   1 108.896 5.83564   8
  -5  -8   1 105.325 6.39404  10
  -5  -8   1 107.817 5.94139   5
   4   8  -1 342.439 15.0699   9
   4   8  -1 354.461 16.2673   5
   4   8  -1 395.817 16.5334  10
  -4  -8   1 388.181 15.2637   7
  -4  -8   1 368.491 15.6036   8
  -4  -8   1 332.363 16.2042  10
  -4  -8   1 355.285 15.8954  10
   3   8  -1 3.03194 0.56053   9
   3   8  -1 2.16067 0.68158   5
   3   8  -1 4.20492 1.07111  10
  -3  -8   1 2.15293 0.81587  10
  -3  -8   1 2.82561 0.84947   5
  -3  -8   1 2.04487 0.68942   8
  -3  -8   1 2.16448 0.67520  10
   2   8  -1 33.9198 2.95408  10
   2   8  -1 35.8194 2.60861   5
   2   8  -1 39.6077 2.24500   9
   2   8  -1 41.8071 2.96214  10
  -2  -8   1 41.2191 2.52424   8
  -2  -8   1 41.1159 3.01413  10
  -2  -8   1 36.4360 2.64200   5
  -2  -8   1 37.2738 2.94744  10
   1   8  -1 3.77428 0.79639   5
   1   8  -1 6.51588 1.35566  10
   1   8  -1 5.22216 0.85061   6
   1   8  -1 4.98573 0.81188   9
   1   8  -1 5.78100 1.20806  10
  -1  -8   1 5.80651 1.09245  10
  -1  -8   1 5.36996 0.94812   5
  -1  -8   1 6.89535 0.69555   8
  -1  -8   1 4.53474 0.94358  10
   0   8  -1 194.760 9.09799   5
   0   8  -1 197.677 9.55771  10
   0   8  -1 189.846 9.47533  10
   0   8  -1 213.775 8.94579   9
   0   8  -1 193.594 8.76295   6
   0  -8   1 209.117 8.11502   8
   0  -8   1 202.971 8.81931   5
   0  -8   1 210.695 9.53370  10
   0  -8   1 192.238 8.96089   5
  -1   8  -1 0.19098 0.26094   5
  -1   8  -1 0.59885 0.41414  10
  -1   8  -1 0.20253 0.11635   7
  -1   8  -1 -0.2335 0.35496  10
  -1   8  -1 -0.4322 0.30894   9
   1  -8   1 0.12185 0.33826   5
   1  -8   1 -0.3231 0.26421  10
   1  -8   1 0.40209 0.16294   8
   1  -8   1 -0.4988 0.27606   5
  -2   8  -1 115.584 5.65566   6
  -2   8  -1 120.911 6.39781  10
  -2   8  -1 118.524 6.15013  10
  -2   8  -1 121.754 6.00043   5
  -2   8  -1 122.954 6.09016   9
   2  -8   1 121.572 6.18169  10
   2  -8   1 122.024 5.61479   5
   2  -8   1 116.516 4.95954   8
  -3   8  -1 22.4213 2.13900  10
  -3   8  -1 19.8629 1.98659   9
  -3   8  -1 19.1851 1.79745   5
  -3   8  -1 20.3470 1.83111  10
  -3   8  -1 21.4785 1.83622   7
  -3   8  -1 24.9555 1.81133   6
   3  -8   1 21.7320 2.23026  10
   3  -8   1 24.1642 1.27276   5
   3  -8   1 22.2675 1.34689   8
  -4   8  -1 503.623 21.0806   7
  -4   8  -1 514.656 20.7569   6
  -4   8  -1 509.643 20.5728  10
  -4   8  -1 522.794 20.0027   8
  -4   8  -1 466.178 21.1461  10
  -4   8  -1 476.687 21.2759   9
  -4   8  -1 515.581 20.9700   5
   4  -8   1 486.091 20.0716   8
   4  -8   1 507.799 20.8855  10
  -5   8  -1 13.6043 1.65995  10
  -5   8  -1 11.9527 1.82187   9
  -5   8  -1 12.2310 1.07442   8
  -5   8  -1 14.1528 1.23707  10
  -5   8  -1 13.0785 2.04490   5
  -5   8  -1 13.0476 1.51455   6
  -6   8  -1 545.775 23.0941   9
  -6   8  -1 529.519 22.1306   5
  -6   8  -1 511.867 21.1365   8
  -6   8  -1 525.576 22.1481  10
  -8  -7   1 1.32297 0.88582   5
   7   7  -1 6.79344 1.32365   5
  -7  -7   1 11.2392 2.00719  10
  -7  -7   1 12.0138 1.76189   5
   6   7  -1 3.48875 0.73635  10
   6   7  -1 4.83161 1.40949   5
  -6  -7   1 3.77327 0.99781   5
  -6  -7   1 3.49603 0.83181  10
  -6  -7   1 2.91662 0.88023   8
  -6  -7   1 3.42291 1.11662  10
   5   7  -1 82.3191 4.19135  10
   5   7  -1 83.6330 5.42505   5
   5   7  -1 65.1808 4.50531   9
  -5  -7   1 72.7457 4.25320   8
  -5  -7   1 67.6136 4.21201   5
  -5  -7   1 60.7519 4.41806  10
  -5  -7   1 68.8442 4.17951  10
   4   7  -1 9.42464 1.38170  10
   4   7  -1 7.07418 1.34097   5
   4   7  -1 7.00603 0.85342   9
  -4  -7   1 5.53436 1.06989   8
  -4  -7   1 6.48032 1.30395  10
  -4  -7   1 5.85507 1.13678  10
   3   7  -1 42.3995 2.84348  10
   3   7  -1 41.9184 3.02649  10
   3   7  -1 39.6026 2.18409   9
   3   7  -1 40.3053 2.76466   5
  -3  -7   1 40.3685 2.62205   8
  -3  -7   1 42.2012 2.87889  10
  -3  -7   1 39.3082 3.00956  10
  -3  -7   1 42.6406 2.37341   7
  -3  -7   1 36.5279 2.65602   5
   2   7  -1 5.36666 1.24179  10
   2   7  -1 3.62886 0.60102   9
   2   7  -1 4.94425 0.92700   5
   2   7  -1 4.91136 1.12321  10
  -2  -7   1 5.86948 1.22722  10
  -2  -7   1 5.74251 0.91974   8
  -2  -7   1 3.89560 0.80700   5
  -2  -7   1 3.82516 0.87849  10
  -2  -7   1 6.13085 0.91180   9
  -2  -7   1 4.39812 0.71155   6
   1   7  -1 2.11316 0.70138  10
   1   7  -1 1.58258 0.46615   6
   1   7  -1 1.06812 0.49213   5
   1   7  -1 1.03743 0.41073   9
   1   7  -1 1.30618 0.59835  10
   1   7  -1 0.85322 0.48973   5
  -1  -7   1 1.10458 0.42207   9
  -1  -7   1 0.65692 0.37477   5
  -1  -7   1 1.04857 0.55240  10
  -1  -7   1 1.08585 0.52872  10
  -1  -7   1 1.67151 0.49205   5
  -1  -7   1 1.47142 0.41153   6
   0   7  -1 3.95847 0.95324  10
   0   7  -1 3.65052 0.81754   5
   0   7  -1 3.46896 0.66603   9
   0   7  -1 4.31524 0.81819   5
   0   7  -1 3.89437 0.97705  10
   0   7  -1 3.67146 0.69783   6
   0  -7   1 4.80667 0.44379   8
   0  -7   1 3.76238 0.63702   6
   0  -7   1 3.50998 0.75527  10
   0  -7   1 3.59760 0.72417   9
   0  -7   1 4.83495 1.02329  10
  -1   7  -1 176.470 7.89584   5
  -1   7  -1 178.114 8.04932   5
  -1   7  -1 178.583 7.62647   6
  -1   7  -1 168.170 7.03130   7
  -1   7  -1 167.117 8.18461  10
  -1   7  -1 162.259 8.09834  10
  -1   7  -1 180.381 7.84742   9
   1  -7   1 169.906 6.96299   8
   1  -7   1 175.079 8.06506  10
   1  -7   1 173.912 7.49441   5
   1  -7   1 172.029 7.53120   6
   1  -7   1 182.574 8.19262  10
   1  -7   1 166.305 7.59123   5
  -2   7  -1 130.916 6.62231   9
  -2   7  -1 131.983 6.50528   5
  -2   7  -1 156.309 6.86578   5
  -2   7  -1 128.342 7.04409   7
  -2   7  -1 146.085 7.01368  10
  -2   7  -1 141.819 6.74059  10
  -2   7  -1 137.727 6.31238   6
   2  -7   1 141.056 5.71365   8
   2  -7   1 136.779 7.13147  10
   2  -7   1 144.394 6.63650   6
   2  -7   1 142.176 6.25719   5
  -3   7  -1 83.5070 4.42187   5
  -3   7  -1 78.0758 4.52742  10
  -3   7  -1 81.2988 4.51727   9
  -3   7  -1 80.0909 4.22844   5
  -3   7  -1 84.7313 3.62277   8
  -3   7  -1 78.4135 4.22254   7
  -3   7  -1 78.8163 4.22895  10
  -3   7  -1 78.0152 4.06493   6
   3  -7   1 81.8545 4.38078  10
   3  -7   1 78.5201 3.60610   8
   3  -7   1 79.8757 3.43737   5
   3  -7   1 79.4215 3.59519   5
  -4   7  -1 415.992 16.2323   8
  -4   7  -1 389.587 16.4606  10
  -4   7  -1 406.720 16.7911   5
  -4   7  -1 399.232 17.1156  10
  -4   7  -1 415.790 17.3110   7
  -4   7  -1 386.935 16.7068   6
  -4   7  -1 405.312 17.3426   9
   4  -7   1 392.034 16.7988  10
   4  -7   1 397.552 16.2476   8
  -5   7  -1 102.473 5.20799   6
  -5   7  -1 99.6883 4.38130   8
  -5   7  -1 97.4957 5.23271  10
  -5   7  -1 104.676 4.59239  10
  -5   7  -1 90.3576 5.50837   9
  -5   7  -1 96.0647 5.01112   5
   5  -7   1 96.1580 4.87426  10
   5  -7   1 94.1898 4.73910   8
  -6   7  -1 160.255 8.22462   9
  -6   7  -1 149.042 6.51437   8
  -6   7  -1 145.836 7.43788   6
  -6   7  -1 145.882 7.21965  10
  -6   7  -1 155.974 7.68306   5
  -7   7  -1 8.35305 1.33394   5
  -7   7  -1 11.3014 1.67017   6
  -7   7  -1 9.44597 1.24544  10
  -7   7  -1 9.19442 0.99909   8
  -8  -6   1 18.6670 2.24971   5
  -7  -6   1 9.91025 1.24917  10
  -7  -6   1 11.2470 1.39963   5
  -7  -6   1 12.9662 1.91836   8
   6   6  -1 196.780 9.95828   5
   6   6  -1 222.482 9.07298  10
   6   6  -1 202.666 9.06856   5
  -6  -6   1 201.822 10.0694  10
  -6  -6   1 189.439 9.51024   8
  -6  -6   1 207.236 9.30588  10
  -6  -6   1 204.013 9.51868   5
   5   6  -1 150.410 6.98518   5
   5   6  -1 149.785 6.82782  10
   5   6  -1 152.245 8.17594   5
  -5  -6   1 145.345 7.19581   8
  -5  -6   1 145.604 7.18048   5
  -5  -6   1 140.488 7.03356  10
   4   6  -1 86.4394 4.27825  10
   4   6  -1 72.2274 3.73165   9
   4   6  -1 84.8336 4.29398   5
   4   6  -1 76.4824 4.78746   5
  -4  -6   1 74.9987 4.24883  10
  -4  -6   1 79.6304 4.31534   7
  -4  -6   1 72.6484 4.51968  10
  -4  -6   1 71.0171 4.14619   8
   3   6  -1 288.043 12.0692   9
   3   6  -1 320.263 12.8503  10
   3   6  -1 287.118 13.0933  10
   3   6  -1 294.447 12.8962   5
   3   6  -1 297.423 12.7929   5
  -3  -6   1 293.982 13.0878  10
  -3  -6   1 285.947 12.8400  10
  -3  -6   1 296.681 12.6029   5
  -3  -6   1 285.379 12.5856   8
  -3  -6   1 309.934 12.3983   6
  -3  -6   1 288.250 12.7219   5
  -3  -6   1 312.034 12.5039   7
  -3  -6   1 291.907 12.2737   9
   2   6  -1 246.109 10.5277   5
   2   6  -1 244.887 10.8147  10
   2   6  -1 237.813 9.79499   9
  -2  -6   1 222.380 10.3337   5
  -2  -6   1 231.322 10.1468   8
  -2  -6   1 248.534 9.78484   7
  -2  -6   1 241.243 10.6919  10
  -2  -6   1 235.597 10.7412  10
  -2  -6   1 239.500 10.2614   5
   1   6  -1 158.548 7.16595   5
   1   6  -1 145.224 6.64005   6
   1   6  -1 149.973 6.89440   5
   1   6  -1 149.653 7.28561  10
   1   6  -1 156.707 7.28600  10
   1   6  -1 149.760 6.61316   9
  -1  -6   1 156.730 7.30830  10
  -1  -6   1 162.629 6.91004   5
  -1  -6   1 155.771 6.60006   6
  -1  -6   1 150.206 6.75718   9
  -1  -6   1 147.114 6.95706   5
  -1  -6   1 158.828 7.29735  10
   0   6  -1 259.901 10.8919   5
   0   6  -1 233.630 10.4432   9
   0   6  -1 239.433 10.3645   6
   0   6  -1 242.144 11.0424  10
   0   6  -1 238.187 10.9766  10
   0   6  -1 246.392 10.6766   5
   0  -6   1 256.680 10.1146   8
   0  -6   1 263.986 10.6653   9
   0  -6   1 241.770 10.9086  10
   0  -6   1 263.668 10.5416   5
   0  -6   1 237.005 10.6166   5
   0  -6   1 262.810 10.3362   6
   0  -6   1 268.645 11.0699  10
  -1   6  -1 270.647 11.0341   6
  -1   6  -1 263.759 11.2664   5
  -1   6  -1 271.907 11.4457   5
  -1   6  -1 256.571 11.5393  10
  -1   6  -1 255.266 11.5595  10
  -1   6  -1 265.399 10.6580   7
  -1   6  -1 262.633 11.2668   9
   1  -6   1 272.872 11.0022   6
   1  -6   1 266.526 10.9601   5
   1  -6   1 261.440 11.0657   5
   1  -6   1 273.171 10.4530   8
   1  -6   1 263.652 11.2771   9
   1  -6   1 269.676 11.5292  10
  -2   6  -1 64.5052 3.63485  10
  -2   6  -1 56.1167 3.36375  10
  -2   6  -1 58.5495 3.37106   5
  -2   6  -1 64.5181 3.68871   7
  -2   6  -1 63.0374 3.16917   6
  -2   6  -1 62.8113 2.80536   8
  -2   6  -1 58.2676 3.25337   5
   2  -6   1 64.6859 3.06396   5
   2  -6   1 63.2967 2.75036   8
   2  -6   1 62.1740 3.29082  10
   2  -6   1 64.7883 3.38991   9
  -3   6  -1 193.915 8.77042   5
  -3   6  -1 196.533 9.11631  10
  -3   6  -1 188.770 8.76377  10
  -3   6  -1 217.751 9.12129   7
  -3   6  -1 206.233 9.20478   9
  -3   6  -1 197.613 8.74784   6
  -3   6  -1 213.006 8.21681   8
  -3   6  -1 208.036 8.97009   5
   3  -6   1 197.620 8.31297   8
   3  -6   1 200.499 8.95214  10
   3  -6   1 202.517 7.99859   5
   3  -6   1 196.519 9.13191   6
   3  -6   1 208.171 8.07689   5
  -4   6  -1 6.05695 0.93885   5
  -4   6  -1 5.98858 1.07325  10
  -4   6  -1 3.95412 0.82491   6
  -4   6  -1 5.31815 0.71608  10
  -4   6  -1 8.79955 1.02173   5
  -4   6  -1 6.56015 1.25065   7
  -4   6  -1 6.80704 1.28590   9
   4  -6   1 7.17729 0.77220   8
   4  -6   1 6.18449 0.94536  10
  -5   6  -1 35.9873 2.54520   5
  -5   6  -1 34.4009 2.75900   9
  -5   6  -1 38.2424 2.54961  10
  -5   6  -1 36.2236 2.55479   6
  -5   6  -1 39.9782 2.04340  10
  -5   6  -1 35.9078 2.35423   5
  -5   6  -1 36.3805 1.92970   8
   5  -6   1 35.4138 2.29022   8
   5  -6   1 36.9812 2.26575  10
  -6   6  -1 1.87694 0.43493   8
  -6   6  -1 1.06231 0.68713   9
  -6   6  -1 0.61100 0.49728  10
  -6   6  -1 3.12098 0.67783   5
  -6   6  -1 1.54934 0.61512   6
   6  -6   1 0.47383 0.51863  10
  -7   6  -1 23.0944 2.43691   9
  -7   6  -1 19.9626 1.25929  10
  -7   6  -1 19.4033 1.41650   8
  -8  -5   1 4.87755 1.05738   5
  -8  -5   1 4.11609 0.92231  10
  -8  -5   1 6.69969 1.38270   8
  -8  -5   1 2.00478 1.31836   6
  -7  -5   1 46.3352 3.21489   5
  -7  -5   1 54.3861 3.57990   8
  -7  -5   1 52.8657 3.81076  10
  -7  -5   1 51.1444 3.07203  10
   6   5  -1 0.72788 0.58592   5
   6   5  -1 1.47142 0.42543  10
   6   5  -1 2.12278 0.57970   5
  -6  -5   1 2.19302 0.88895   5
  -6  -5   1 1.24121 0.68238   8
  -6  -5   1 2.29247 0.63505  10
  -6  -5   1 1.30469 0.64436  10
   5   5  -1 7.63177 1.57825   5
   5   5  -1 9.13201 0.97620  10
  -5  -5   1 9.46736 1.16887   5
  -5  -5   1 9.30093 1.09643  10
  -5  -5   1 8.66800 1.34471   8
  -5  -5   1 8.03248 1.40628  10
   4   5  -1 32.7996 1.94237   9
   4   5  -1 33.3657 2.13642  10
   4   5  -1 33.4769 2.22494   5
   4   5  -1 30.3020 2.72460   5
  -4  -5   1 34.8151 2.50305   7
  -4  -5   1 29.3478 2.34522  10
  -4  -5   1 32.0281 2.21654  10
  -4  -5   1 35.2413 2.24106   5
  -4  -5   1 30.0636 2.23406   8
  -4  -5   1 33.0298 1.87827   9
   3   5  -1 3.87724 0.82256  10
   3   5  -1 2.91126 0.65279   5
   3   5  -1 3.28205 0.63262  10
   3   5  -1 2.87087 0.75588   5
   3   5  -1 3.12939 0.50442   9
  -3  -5   1 5.23283 0.87885   7
  -3  -5   1 4.91656 0.70884   9
  -3  -5   1 5.19425 0.78815   6
  -3  -5   1 3.13818 0.68386  10
  -3  -5   1 4.14942 0.83588   5
  -3  -5   1 4.20038 0.77576   8
  -3  -5   1 3.75836 0.81832   5
   2   5  -1 50.5926 2.46469   9
   2   5  -1 49.6315 2.93348  10
   2   5  -1 49.0838 2.84696   5
   2   5  -1 50.3510 3.09018  10
   2   5  -1 57.5968 3.03064   5
  -2  -5   1 54.4436 2.65905   6
  -2  -5   1 45.7459 2.81731   5
  -2  -5   1 55.3150 2.82400   8
  -2  -5   1 51.7265 3.12156  10
  -2  -5   1 49.5013 2.96697  10
  -2  -5   1 48.1840 2.55935   9
  -2  -5   1 53.5568 2.81218   5
  -2  -5   1 54.5416 2.65205   7
   1   5  -1 327.836 13.4366   5
   1   5  -1 349.576 22.1479   1
   1   5  -1 339.175 13.5732  10
   1   5  -1 320.113 13.0401   6
   1   5  -1 310.990 20.8068   3
   1   5  -1 343.458 34.3055   4
   1   5  -1 294.357 13.5393  10
   1   5  -1 318.266 12.9400   9
   1   5  -1 297.929 13.2937   5
   1   5  -1 300.723 23.9123   4
   1   5  -1 334.332 21.2591   2
  -1  -5   1 295.518 13.5047  10
  -1  -5   1 339.828 13.4043   5
  -1  -5   1 303.353 20.4967   1
  -1  -5   1 285.248 26.7318   4
  -1  -5   1 323.565 13.5615  10
  -1  -5   1 344.397 13.0008   6
  -1  -5   1 326.997 13.0975   9
  -1  -5   1 298.200 19.5736   2
  -1  -5   1 374.812 25.1458   3
  -1  -5   1 336.597 13.2421   5
  -1  -5   1 271.202 21.5098   4
   0   5  -1 1114.34 41.9214   5
   0   5  -1 982.625 49.9017   3
   0   5  -1 1080.37 41.4969   6
   0   5  -1 1035.98 42.0582  10
   0   5  -1 1100.95 42.0755  10
   0   5  -1 1053.47 50.4318   1
   0   5  -1 903.721 57.8176   4
   0   5  -1 1083.98 53.6042   4
   0   5  -1 1042.68 41.7183   5
   0   5  -1 1066.34 41.6006   9
   0  -5   1 1004.85 49.8072   1
   0  -5   1 992.518 52.4869   4
   0  -5   1 1069.42 41.6709   9
   0  -5   1 1044.04 41.9997  10
   0  -5   1 1114.86 41.1823   8
   0  -5   1 1019.88 52.9918   4
   0  -5   1 1038.01 49.9589   2
   0  -5   1 1071.05 49.4789   3
   0  -5   1 1051.37 41.9910  10
   0  -5   1 1100.78 41.4237   6
   0  -5   1 1093.87 41.7465   5
   0  -5   1 1095.70 41.6156   5
  -1   5  -1 651.891 33.4143   1
  -1   5  -1 645.170 25.4876   6
  -1   5  -1 638.303 25.8387   5
  -1   5  -1 634.763 25.6926   5
  -1   5  -1 669.427 36.3742   4
  -1   5  -1 643.706 25.9978  10
  -1   5  -1 592.148 35.3649   4
  -1   5  -1 639.481 34.1772   3
  -1   5  -1 649.102 34.5290   2
  -1   5  -1 669.524 25.2989   7
   1  -5   1 641.823 25.9549  10
   1  -5   1 642.104 34.1872   3
   1  -5   1 674.354 25.5788   5
   1  -5   1 654.283 25.4822   6
   1  -5   1 674.838 36.2565   4
   1  -5   1 558.954 32.8854   1
   1  -5   1 643.654 25.9115  10
   1  -5   1 655.302 25.0296   8
   1  -5   1 649.568 25.7525   9
   1  -5   1 616.134 34.1937   2
   1  -5   1 657.758 25.4993   5
   1  -5   1 638.501 36.2021   4
  -2   5  -1 186.895 7.98753   5
  -2   5  -1 187.379 8.12915   5
  -2   5  -1 182.001 8.26440  10
  -2   5  -1 180.694 8.13495  10
  -2   5  -1 183.173 7.47486   8
  -2   5  -1 177.114 8.17220   9
  -2   5  -1 185.485 8.12069   6
   2  -5   1 185.183 7.76153   5
   2  -5   1 196.542 8.15067   9
   2  -5   1 192.644 8.03209   6
   2  -5   1 191.749 7.49143   8
   2  -5   1 190.035 8.01513  10
  -3   5  -1 7.31753 1.00816   7
  -3   5  -1 8.53470 1.05746   9
  -3   5  -1 8.81874 0.92427   5
  -3   5  -1 8.15476 1.00740  10
  -3   5  -1 8.91081 0.85664   5
  -3   5  -1 7.64416 0.56621   8
  -3   5  -1 8.11786 0.83362  10
  -3   5  -1 7.30155 0.85798   6
   3  -5   1 7.77135 0.67795   8
   3  -5   1 6.84804 0.86467  10
   3  -5   1 7.30094 1.27207   6
   3  -5   1 9.32026 0.78912  10
  -4   5  -1 340.747 14.1143   6
  -4   5  -1 326.593 14.3865   9
  -4   5  -1 339.377 14.1166  10
  -4   5  -1 335.325 13.9193   5
  -4   5  -1 351.180 13.4196   8
  -4   5  -1 331.677 15.1972   7
  -4   5  -1 320.335 13.5816  10
   4  -5   1 334.483 13.7464   8
   4  -5   1 343.732 13.9069  10
  -5   5  -1 34.4659 2.26012   5
  -5   5  -1 32.2628 2.34530   6
  -5   5  -1 33.9289 2.27307  10
  -5   5  -1 33.9178 1.80183   8
  -5   5  -1 36.1453 2.20315   5
  -5   5  -1 32.8313 1.73395  10
   5  -5   1 34.7737 2.21933   8
   5  -5   1 32.3015 1.99637  10
  -6   5  -1 24.6891 1.74085   5
  -6   5  -1 26.0301 1.83490  10
  -6   5  -1 22.7557 1.79035   5
  -6   5  -1 26.4669 2.33753   9
  -6   5  -1 25.0571 1.54005   8
  -6   5  -1 25.4722 2.12404   6
   6  -5   1 24.5392 1.54686  10
  -7   5  -1 5.55496 0.62428  10
  -7   5  -1 6.03872 0.73619   8
  -7   5  -1 4.95094 0.84693  10
  -7   5  -1 5.42061 0.95988   5
  -7   5  -1 6.36243 1.23509   6
  -7   5  -1 5.54992 1.25742   9
  -8  -4   1 0.20361 0.62629   8
  -8  -4   1 0.13193 0.46070  10
  -8  -4   1 -0.3331 0.84762   6
  -8  -4   1 0.86199 0.55189   5
   7   4  -1 2.04183 0.44307  10
  -7  -4   1 3.63137 1.02916  10
  -7  -4   1 3.98268 0.86426   5
  -7  -4   1 3.71768 0.95173   8
  -7  -4   1 2.87790 0.66394  10
   6   4  -1 74.5870 3.41606   5
   6   4  -1 68.6042 3.45890   5
  -6  -4   1 72.5256 4.19887   8
  -6  -4   1 71.1145 3.74556  10
  -6  -4   1 68.2468 3.87938   5
  -6  -4   1 76.5417 4.41842  10
   5   4  -1 1.79685 0.40920  10
   5   4  -1 0.84945 0.95168   5
   5   4  -1 1.37904 0.48447   5
  -5  -4   1 1.34779 0.43853  10
  -5  -4   1 0.52587 0.45116   5
  -5  -4   1 1.18380 0.48845  10
  -5  -4   1 2.14561 0.76035   8
   4   4  -1 447.645 17.8980   5
   4   4  -1 405.136 19.1640   5
   4   4  -1 455.322 18.2858  10
   4   4  -1 460.807 17.7552  10
  -4  -4   1 444.686 17.9237  10
  -4  -4   1 429.984 18.0555   8
  -4  -4   1 421.311 17.9688   5
  -4  -4   1 414.337 18.2201  10
  -4  -4   1 449.957 18.4501   7
  -4  -4   1 428.871 17.4602   9
  -4  -4   1 443.154 17.9310   5
   3   4  -1 185.156 8.75298   5
   3   4  -1 199.101 8.32852   5
   3   4  -1 190.380 8.21518  10
   3   4  -1 188.875 7.90658   9
   3   4  -1 179.476 8.46900  10
  -3  -4   1 191.438 8.30923  10
  -3  -4   1 203.528 8.12533   6
  -3  -4   1 190.122 8.30383   8
  -3  -4   1 201.854 8.49147   7
  -3  -4   1 190.857 8.29477   5
  -3  -4   1 182.344 8.17614   5
  -3  -4   1 183.877 7.83866   9
  -3  -4   1 179.317 8.45655  10
   2   4  -1 137.629 9.34633   2
   2   4  -1 133.850 6.03584  10
   2   4  -1 125.948 5.53742   9
   2   4  -1 141.201 6.08251   5
   2   4  -1 148.774 13.1475   1
   2   4  -1 130.943 22.3050   4
   2   4  -1 130.006 6.00512   5
   2   4  -1 132.290 13.9969   4
   2   4  -1 133.204 6.22720  10
  -2  -4   1 128.999 6.05141  10
  -2  -4   1 136.924 5.91177   5
  -2  -4   1 117.880 6.06631  10
  -2  -4   1 142.719 5.77837   6
  -2  -4   1 132.656 12.0617   3
  -2  -4   1 123.174 12.7795   4
  -2  -4   1 130.248 9.92358   2
  -2  -4   1 120.510 10.7943   1
  -2  -4   1 152.250 15.5307   4
  -2  -4   1 130.749 5.90485   8
  -2  -4   1 135.432 5.67347   9
  -2  -4   1 143.486 5.94267   7
  -2  -4   1 137.447 6.02964   5
   1   4  -1 342.330 13.7619   6
   1   4  -1 320.599 13.8919   5
   1   4  -1 344.537 14.1754  10
   1   4  -1 351.267 14.0833   5
   1   4  -1 323.026 22.2914   4
   1   4  -1 349.605 20.9223   1
   1   4  -1 375.378 23.0626   4
   1   4  -1 326.596 14.2078  10
   1   4  -1 328.115 17.5212   2
  -1  -4   1 339.558 23.8028   4
  -1  -4   1 342.615 13.7687   9
  -1  -4   1 346.353 20.3924   3
  -1  -4   1 359.272 14.1914  10
  -1  -4   1 328.826 21.9488   4
  -1  -4   1 339.977 19.2792   2
  -1  -4   1 353.479 13.5422   7
  -1  -4   1 348.446 20.2031   1
  -1  -4   1 351.456 13.7188   6
  -1  -4   1 345.334 13.9148   5
  -1  -4   1 337.001 13.9915   5
   0   4  -1 79.1945 3.76961   9
   0   4  -1 91.4453 9.15193   1
   0   4  -1 84.1701 4.09793  10
   0   4  -1 94.4268 8.32139   2
   0   4  -1 85.4375 9.89069   4
   0   4  -1 68.4932 10.5134   4
   0   4  -1 81.9848 8.72546   3
   0   4  -1 84.4875 3.88428   5
   0   4  -1 84.9945 4.11347  10
   0   4  -1 87.2717 4.00265   5
   0   4  -1 87.7190 3.71340   6
   0  -4   1 71.7150 7.37638   3
   0  -4   1 87.5754 3.81950   5
   0  -4   1 69.9236 10.4663   4
   0  -4   1 76.3622 4.00526  10
   0  -4   1 96.6991 9.11600   1
   0  -4   1 79.8318 4.03907  10
   0  -4   1 79.7474 3.86039   5
   0  -4   1 86.4152 11.1260   4
   0  -4   1 82.6691 3.83131   9
   0  -4   1 87.2501 3.65428   6
   0  -4   1 72.3194 9.24060   2
   0  -4   1 91.3922 3.53547   8
  -1   4  -1 7.54429 0.83475  10
  -1   4  -1 8.14467 0.66864   6
  -1   4  -1 7.75522 0.84158  10
  -1   4  -1 7.75872 0.72611   5
  -1   4  -1 7.25033 0.76615   9
  -1   4  -1 11.8245 4.08937   3
  -1   4  -1 8.94921 4.60244   2
  -1   4  -1 6.05407 4.56185   4
  -1   4  -1 7.23608 0.76126   5
  -1   4  -1 10.7049 5.45662   4
  -1   4  -1 12.5603 4.12775   1
  -1   4  -1 8.04407 0.60980   7
   1  -4   1 7.34753 0.67455   5
   1  -4   1 5.55474 4.95222   4
   1  -4   1 10.5373 5.21301   4
   1  -4   1 7.98396 0.81060  10
   1  -4   1 8.77327 0.67039   5
   1  -4   1 5.77712 3.65423   1
   1  -4   1 7.87572 0.41251   8
   1  -4   1 6.87838 0.73376   9
   1  -4   1 11.7322 4.86393   2
   1  -4   1 6.18608 0.73404  10
   1  -4   1 8.68526 3.84878   3
   1  -4   1 7.79926 0.66215   6
  -2   4  -1 -4.4589 5.14765   4
  -2   4  -1 1.69492 0.20786   8
  -2   4  -1 2.00044 0.42461   6
  -2   4  -1 1.83813 0.56547  10
  -2   4  -1 1.63333 3.73988   3
  -2   4  -1 1.71375 0.38502   5
  -2   4  -1 2.09363 0.46939  10
  -2   4  -1 1.56426 0.40303   7
  -2   4  -1 7.33631 4.04679   4
  -2   4  -1 1.29375 0.40578   9
  -2   4  -1 1.39175 0.37067   5
  -2   4  -1 3.36730 3.20453   1
  -2   4  -1 -0.2483 4.86249   2
   2  -4   1 0.61987 3.25310   1
   2  -4   1 1.66166 0.37411  10
   2  -4   1 -5.9466 4.39763   2
   2  -4   1 6.29707 5.10798   4
   2  -4   1 1.85395 0.42722   6
   2  -4   1 1.47600 0.39293   9
   2  -4   1 1.20004 4.16209   3
   2  -4   1 -2.1542 3.94298   4
   2  -4   1 1.78985 0.43938  10
   2  -4   1 1.56781 0.30929   5
  -3   4  -1 178.632 7.29598   5
  -3   4  -1 166.185 7.45012   6
  -3   4  -1 172.137 7.72939   9
  -3   4  -1 177.121 7.87248   7
  -3   4  -1 183.629 6.99507   8
  -3   4  -1 163.649 7.24641  10
  -3   4  -1 168.781 7.40468   5
  -3   4  -1 170.564 7.53973  10
   3  -4   1 174.420 7.42031  10
   3  -4   1 171.031 7.82605   6
   3  -4   1 175.219 7.20822   8
   3  -4   1 175.700 7.15084  10
  -4   4  -1 112.987 6.09059   7
  -4   4  -1 112.538 5.20603   6
  -4   4  -1 102.705 4.83964   5
  -4   4  -1 99.5331 4.56583  10
  -4   4  -1 110.665 4.57635   8
  -4   4  -1 110.770 5.41588   9
  -4   4  -1 109.069 5.04221  10
  -4   4  -1 108.129 4.85574   5
   4  -4   1 105.118 4.83960  10
   4  -4   1 108.167 4.58052  10
   4  -4   1 108.485 4.92029   8
   4  -4   1 106.358 5.63347   6
  -5   4  -1 168.306 7.54204   5
  -5   4  -1 161.568 8.04326   9
  -5   4  -1 176.668 7.18652   8
  -5   4  -1 181.005 7.03799  10
  -5   4  -1 164.686 7.53214  10
  -5   4  -1 171.201 7.91459   6
  -5   4  -1 184.791 7.42038   5
   5  -4   1 168.109 7.65554   8
   5  -4   1 164.363 7.24808  10
  -6   4  -1 7.74075 0.66857  10
  -6   4  -1 6.49674 1.02896   5
  -6   4  -1 5.68959 0.78461   8
  -6   4  -1 6.22807 0.83629  10
  -6   4  -1 8.60919 1.37766   6
  -6   4  -1 6.34361 1.29445   9
   6  -4   1 6.80706 0.65960  10
  -7   4  -1 3.63031 0.52945  10
  -7   4  -1 3.82207 0.94153   6
  -7   4  -1 2.21595 0.94786   9
  -7   4  -1 3.50455 0.64857   8
  -7   4  -1 4.92709 0.94010   5
  -8   4  -1 38.1117 3.08025   6
  -8   4  -1 39.3291 2.73701   5
  -8   4  -1 37.5944 1.91068  10
  -8   4  -1 35.1274 3.06751   9
  -8   4  -1 35.2473 1.90431  10
  -8   4  -1 38.2150 2.29289   8
  -8  -3   1 0.23344 0.36127  10
  -8  -3   1 -0.0869 0.53928   5
  -8  -3   1 0.28280 0.57018   8
   7   3  -1 26.2602 1.59157  10
  -7  -3   1 29.4991 3.07385   6
  -7  -3   1 25.8922 2.19134   8
  -7  -3   1 21.7814 3.48784  10
  -7  -3   1 27.1891 1.94026  10
   6   3  -1 3.75130 0.46646   5
   6   3  -1 2.92054 0.51798  10
   6   3  -1 2.31322 0.34636   5
  -6  -3   1 3.28810 0.90078  10
  -6  -3   1 2.36895 0.58315  10
  -6  -3   1 2.31577 0.61372   5
  -6  -3   1 3.32785 0.84422   8
   5   3  -1 -0.0364 0.30593   5
   5   3  -1 0.21374 0.10850  10
   5   3  -1 -0.2134 0.24369   5
  -5  -3   1 0.15724 0.24475  10
  -5  -3   1 0.55056 0.41872   8
  -5  -3   1 0.06607 0.26351   5
  -5  -3   1 -0.3584 0.24696  10
  -5  -3   1 -0.3291 0.40654   5
   4   3  -1 155.935 7.14113  10
   4   3  -1 146.413 6.86987  10
   4   3  -1 164.828 6.88442   5
   4   3  -1 171.120 7.60022   5
  -4  -3   1 154.051 6.92585   5
  -4  -3   1 145.827 7.03664   8
  -4  -3   1 163.522 7.13090   5
  -4  -3   1 151.280 6.79704  10
  -4  -3   1 148.655 7.12365  10
  -4  -3   1 161.203 7.57527   7
   3   3  -1 80.9632 11.7442   4
   3   3  -1 110.435 4.89378   5
   3   3  -1 103.140 4.74043  10
   3   3  -1 100.637 10.3558   1
   3   3  -1 98.8226 5.44382   5
   3   3  -1 100.957 4.61428   9
   3   3  -1 98.0292 12.9653   4
   3   3  -1 110.196 5.10712  10
  -3  -3   1 106.730 5.07318  10
  -3  -3   1 101.505 8.52360   1
  -3  -3   1 108.828 4.93961   5
  -3  -3   1 116.056 5.27122   7
  -3  -3   1 112.985 6.07559   8
  -3  -3   1 107.341 4.55330   9
  -3  -3   1 105.809 5.20066  10
  -3  -3   1 108.913 13.8895   4
  -3  -3   1 102.667 8.34084   2
   2   3  -1 3.43191 0.58277  10
   2   3  -1 8.18540 4.69090   4
   2   3  -1 4.05957 0.70176  10
   2   3  -1 3.05993 3.17741   1
   2   3  -1 3.12406 2.44266   2
   2   3  -1 4.09992 0.64062   5
   2   3  -1 2.79672 0.63926   5
   2   3  -1 -2.4507 4.19631   4
   2   3  -1 3.89820 0.44022   9
  -2  -3   1 2.82019 0.54058   8
  -2  -3   1 4.22018 0.53385   5
  -2  -3   1 -0.7395 4.40977   4
  -2  -3   1 4.12176 2.55935   1
  -2  -3   1 3.79602 0.65423  10
  -2  -3   1 2.73915 3.91824   4
  -2  -3   1 3.80626 0.41809   9
  -2  -3   1 3.10664 2.62856   2
  -2  -3   1 3.11285 0.58473  10
  -2  -3   1 3.18236 0.59022   7
  -2  -3   1 5.27388 0.64510   5
   1   3  -1 -0.4203 3.37717   4
   1   3  -1 -1.7504 1.52007   2
   1   3  -1 0.38809 0.25392  10
   1   3  -1 1.70377 2.48913   1
   1   3  -1 0.88580 0.31202  10
   1   3  -1 0.35500 0.22937   5
   1   3  -1 -0.3729 3.59435   4
   1   3  -1 0.20425 0.14622   9
   1   3  -1 0.38878 0.22410   5
  -1  -3   1 0.25301 0.16940   9
  -1  -3   1 0.52189 0.24563   5
  -1  -3   1 0.25002 0.17773   7
  -1  -3   1 0.67097 0.28472  10
  -1  -3   1 0.71905 0.29972  10
  -1  -3   1 0.30548 0.19535   5
  -1  -3   1 0.48932 0.22464   8
  -1  -3   1 0.77374 3.32908   4
  -1  -3   1 -1.3875 1.95091   2
  -1  -3   1 -0.2887 2.29979   3
  -1  -3   1 -1.6371 3.57875   4
  -1  -3   1 1.00223 2.18201   1
  -1  -3   1 0.40975 0.22110   6
   0   3  -1 162.235 6.99030   5
   0   3  -1 186.732 13.6009   4
   0   3  -1 162.445 6.89357   5
   0   3  -1 156.539 11.0797   1
   0   3  -1 171.205 13.2109   4
   0   3  -1 169.274 7.12904  10
   0   3  -1 169.337 6.77939   6
   0   3  -1 170.777 7.10791  10
   0   3  -1 169.435 11.1683   3
   0   3  -1 170.871 10.7559   2
   0  -3   1 167.887 12.4790   4
   0  -3   1 164.536 6.87862   5
   0  -3   1 171.097 6.93510   5
   0  -3   1 163.620 7.09189  10
   0  -3   1 163.788 7.03242   9
   0  -3   1 164.855 10.7003   3
   0  -3   1 175.097 12.9910   4
   0  -3   1 173.600 11.3904   2
   0  -3   1 160.073 7.05257  10
   0  -3   1 174.410 11.2920   1
   0  -3   1 165.717 6.73512   6
  -1   3  -1 60.5084 6.92865   2
  -1   3  -1 60.3264 3.02684  10
  -1   3  -1 65.7371 6.80018   3
  -1   3  -1 57.2636 6.21462   1
  -1   3  -1 62.9058 2.86470   5
  -1   3  -1 64.8806 7.70733   4
  -1   3  -1 65.9689 2.94731   5
  -1   3  -1 62.8553 2.80284   7
  -1   3  -1 63.5424 2.79596   6
  -1   3  -1 63.4647 2.57381   8
  -1   3  -1 58.7656 7.63893   4
  -1   3  -1 62.4423 3.04230  10
   1  -3   1 67.1173 2.82732   6
   1  -3   1 73.3278 8.13930   4
   1  -3   1 63.1857 2.53374   8
   1  -3   1 64.0240 3.00503  10
   1  -3   1 73.7843 6.59232   1
   1  -3   1 47.3504 6.72876   2
   1  -3   1 61.3600 2.74060   5
   1  -3   1 56.9653 7.93167   4
   1  -3   1 62.7429 2.78621   5
   1  -3   1 64.5599 2.97437   9
   1  -3   1 65.1322 6.63032   3
  -2   3  -1 286.492 16.4544   4
  -2   3  -1 318.847 12.1000  10
  -2   3  -1 294.573 18.6816   2
  -2   3  -1 292.837 11.9456   6
  -2   3  -1 298.418 11.8154   5
  -2   3  -1 282.781 17.3985   4
  -2   3  -1 302.382 12.1636   9
  -2   3  -1 288.397 15.4253   1
  -2   3  -1 290.093 11.9265   5
  -2   3  -1 289.302 12.1588   7
  -2   3  -1 295.583 11.5981   8
  -2   3  -1 283.650 18.3433   3
   2  -3   1 272.603 15.7133   1
   2  -3   1 300.426 11.5385   5
   2  -3   1 306.303 11.7329   8
   2  -3   1 299.725 12.1604   6
   2  -3   1 301.708 17.4093   4
   2  -3   1 294.459 17.4387   4
   2  -3   1 302.825 11.8672  10
   2  -3   1 297.067 11.9803  10
   2  -3   1 282.648 18.0252   2
   2  -3   1 295.627 12.0559   9
   2  -3   1 293.323 18.0018   3
  -3   3  -1 537.996 21.9438   5
  -3   3  -1 581.449 22.2539   6
  -3   3  -1 545.893 22.5772   7
  -3   3  -1 522.425 21.8023  10
  -3   3  -1 531.211 21.9312   5
  -3   3  -1 548.719 21.7434   8
   3  -3   1 561.274 21.7384  10
   3  -3   1 576.989 22.5905   6
   3  -3   1 573.847 21.9964   8
   3  -3   1 576.727 22.0066  10
  -4   3  -1 290.358 12.6870   6
  -4   3  -1 299.740 12.0918   8
  -4   3  -1 286.128 12.7054   9
  -4   3  -1 297.918 12.3134   5
  -4   3  -1 303.309 12.1660   5
  -4   3  -1 292.932 12.2668  10
  -4   3  -1 307.780 13.1860   7
  -4   3  -1 311.927 11.9257  10
   4  -3   1 307.355 12.4412   8
   4  -3   1 307.248 12.0549  10
  -5   3  -1 88.7310 3.92819   5
  -5   3  -1 79.2597 4.50866   9
  -5   3  -1 84.5624 4.06186  10
  -5   3  -1 83.1991 3.97087   8
  -5   3  -1 96.0340 4.36239   5
  -5   3  -1 91.5341 3.72279  10
  -5   3  -1 83.8676 4.63363   6
   5  -3   1 85.9470 4.38090   8
   5  -3   1 88.3461 3.89173  10
  -6   3  -1 6.02615 0.77894   8
  -6   3  -1 7.91037 0.81472  10
  -6   3  -1 7.77099 1.57212   6
  -6   3  -1 8.04133 0.65920  10
  -6   3  -1 6.34230 0.89210   5
   6  -3   1 6.83581 0.72977  10
  -7   3  -1 185.622 7.88299  10
  -7   3  -1 184.088 8.82034   5
  -7   3  -1 189.009 8.99890   9
  -7   3  -1 180.569 8.46575   5
  -7   3  -1 175.720 7.96486   8
  -7   3  -1 181.095 7.67203  10
  -7   3  -1 184.681 9.04181   6
  -8   3  -1 61.8436 3.86526   5
  -8   3  -1 62.5463 3.01038  10
  -8   3  -1 53.3731 5.75385   6
  -8   3  -1 72.8601 3.57827   8
  -8  -2   1 15.3375 1.43651  10
  -8  -2   1 15.1918 2.54970   6
  -8  -2   1 13.3109 1.61037   8
  -8  -2   1 14.8388 1.67687   5
   7   2  -1 21.5754 1.39217  10
  -7  -2   1 20.0200 1.92201  10
  -7  -2   1 23.8115 1.75006  10
  -7  -2   1 26.9014 2.08656   8
  -7  -2   1 18.9352 2.43888   6
  -7  -2   1 20.3186 1.80549   5
   6   2  -1 1.37055 0.33396  10
  -6  -2   1 1.08801 0.68401   8
  -6  -2   1 1.55311 0.53272  10
  -6  -2   1 1.11504 0.46367   5
  -6  -2   1 1.55824 0.59333  10
  -6  -2   1 0.77667 0.77460   6
   5   2  -1 19.9119 1.08933   5
   5   2  -1 18.4609 1.27165   5
   5   2  -1 20.0224 1.18656  10
  -5  -2   1 17.8517 1.55163   8
  -5  -2   1 16.2461 1.47583  10
  -5  -2   1 18.0215 1.40793   5
  -5  -2   1 20.3417 1.39822  10
   4   2  -1 482.925 18.7992   5
   4   2  -1 460.736 19.2979   8
   4   2  -1 485.440 19.1394  10
   4   2  -1 455.783 18.8318   5
  -4  -2   1 443.267 18.9456   5
  -4  -2   1 436.912 19.0137  10
  -4  -2   1 457.106 19.1201   8
  -4  -2   1 489.736 19.5677   5
  -4  -2   1 496.425 18.8341   9
  -4  -2   1 459.036 18.7530  10
  -4  -2   1 501.624 20.3011   7
   3   2  -1 1.38549 0.34452  10
   3   2  -1 6.71911 5.52995   4
   3   2  -1 1.56442 0.44663   8
   3   2  -1 -1.3838 5.30291   4
   3   2  -1 1.12264 0.51568   5
   3   2  -1 0.79986 0.28457   5
   3   2  -1 1.26641 0.39161  10
  -3  -2   1 1.20274 0.32402  10
  -3  -2   1 2.45337 3.16887   2
  -3  -2   1 1.17300 0.44479   5
  -3  -2   1 -6.8637 5.63725   4
  -3  -2   1 1.39024 4.92165   4
  -3  -2   1 2.08256 0.37977   9
  -3  -2   1 0.93154 0.35918   8
  -3  -2   1 1.17706 0.34213   5
  -3  -2   1 1.28626 0.46252   7
  -3  -2   1 0.48785 1.69185   1
  -3  -2   1 1.27971 0.39867  10
   2   2  -1 85.4746 4.09551  10
   2   2  -1 92.5325 3.87364   9
   2   2  -1 89.8131 9.15286   4
   2   2  -1 91.0469 4.13154   8
   2   2  -1 95.0018 4.24523   5
   2   2  -1 90.1554 4.56014   5
   2   2  -1 90.9844 3.96534  10
   2   2  -1 84.5974 9.01550   4
   2   2  -1 97.9160 7.86810   1
  -2  -2   1 90.2886 9.13619   4
  -2  -2   1 90.5015 4.11812  10
  -2  -2   1 90.3909 10.1605   4
  -2  -2   1 88.4241 6.54365   2
  -2  -2   1 91.4521 4.16687   5
  -2  -2   1 89.6295 4.02281  10
  -2  -2   1 90.6357 4.03854   5
  -2  -2   1 89.8554 3.80762   9
  -2  -2   1 87.9839 4.06342   8
  -2  -2   1 94.6621 6.76284   1
   1   2  -1 206.665 12.7513   4
   1   2  -1 193.967 9.52679   2
   1   2  -1 174.136 7.53917   5
   1   2  -1 183.879 7.49981  10
   1   2  -1 174.966 7.23479   9
   1   2  -1 175.742 7.47283   5
   1   2  -1 191.643 12.4456   4
   1   2  -1 185.071 11.0611   1
   1   2  -1 182.561 7.58636  10
   1   2  -1 169.555 7.41556   8
  -1  -2   1 183.096 7.41043   8
  -1  -2   1 190.900 12.2942   4
  -1  -2   1 200.816 10.7802   1
  -1  -2   1 177.330 7.26131   9
  -1  -2   1 185.611 7.42309   7
  -1  -2   1 187.505 12.5658   4
  -1  -2   1 176.114 7.53634  10
  -1  -2   1 177.318 7.50874  10
  -1  -2   1 200.079 9.87810   2
   0   2  -1 1515.67 59.4997   3
   0   2  -1 1433.25 60.8646   4
   0   2  -1 1437.36 59.9527   1
   0   2  -1 1436.89 61.2141   4
   0   2  -1 1353.93 59.0671   2
   0  -2   1 1507.57 60.7899   4
   0  -2   1 1405.36 59.4042   2
   0  -2   1 1482.96 61.3823   4
   0  -2   1 1463.08 61.2133   3
   0  -2   1 1434.32 61.3774   1
  -1   2  -1 7.67249 2.39251   3
  -1   2  -1 8.35930 2.61620   4
  -1   2  -1 10.0587 0.68303  10
  -1   2  -1 11.0717 2.54528   1
  -1   2  -1 8.64786 0.57658   5
  -1   2  -1 8.40950 0.64620  10
  -1   2  -1 8.58646 0.54039   5
  -1   2  -1 9.19127 2.77939   2
  -1   2  -1 9.14467 0.64040   7
  -1   2  -1 7.91863 2.66429   4
  -1   2  -1 8.41288 0.54393   6
   1  -2   1 10.3621 3.05533   4
   1  -2   1 7.30324 2.66560   4
   1  -2   1 8.11870 0.55270   6
   1  -2   1 8.29321 0.41551   8
   1  -2   1 7.56575 0.61415   9
   1  -2   1 8.21931 2.13960   1
   1  -2   1 5.71833 2.59996   2
   1  -2   1 7.54996 0.46716   5
   1  -2   1 2.85768 1.91390   3
   1  -2   1 7.96434 0.47132   5
   1  -2   1 8.34224 0.68950  10
   1  -2   1 8.24384 0.61192  10
  -2   2  -1 64.3493 2.73966   8
  -2   2  -1 65.5645 7.21651   3
  -2   2  -1 64.7876 2.88303  10
  -2   2  -1 71.5395 6.36431   4
  -2   2  -1 65.6039 2.83099  10
  -2   2  -1 66.2489 3.01684   6
  -2   2  -1 67.6775 5.98339   4
  -2   2  -1 68.6931 4.61430   1
  -2   2  -1 64.3949 2.79291   5
  -2   2  -1 71.6587 7.51454   2
  -2   2  -1 63.1986 2.78602   5
  -2   2  -1 63.3909 3.06133   9
  -2   2  -1 68.3330 3.23812   7
   2  -2   1 65.6088 6.69311   3
   2  -2   1 67.0088 5.70087   4
   2  -2   1 58.6332 5.07961   1
   2  -2   1 65.6355 2.74945  10
   2  -2   1 66.7422 2.85775   8
   2  -2   1 65.2342 2.86825  10
   2  -2   1 65.9501 3.17961   6
   2  -2   1 57.8937 6.38860   2
  -3   2  -1 12.4531 3.79949   4
  -3   2  -1 19.5119 0.95898  10
  -3   2  -1 19.9392 1.12726   5
  -3   2  -1 19.0617 1.12036   8
  -3   2  -1 17.5101 1.51075   7
  -3   2  -1 22.8488 1.10205   5
  -3   2  -1 21.0563 1.47930   6
  -3   2  -1 21.3233 5.94735   2
  -3   2  -1 19.5084 1.36612   9
  -3   2  -1 13.6776 6.21337   4
  -3   2  -1 18.3241 1.09203  10
  -3   2  -1 24.8215 5.98017   3
   3  -2   1 17.5433 1.73525   1
   3  -2   1 19.5204 1.08076  10
   3  -2   1 13.6580 2.69098   4
   3  -2   1 21.4737 1.61162   6
   3  -2   1 18.4470 3.26943   1
   3  -2   1 20.1116 0.97314  10
   3  -2   1 19.5288 1.23957   8
   3  -2   1 22.2480 5.71061   3
  -4   2  -1 21.8332 1.05485  10
  -4   2  -1 20.4465 1.20795  10
  -4   2  -1 19.5822 1.29170   8
  -4   2  -1 21.0507 1.86849   7
  -4   2  -1 18.5433 1.65787   6
  -4   2  -1 21.4985 1.30386   5
  -4   2  -1 20.9349 1.14521   5
  -4   2  -1 20.1383 1.53035   9
   4  -2   1 21.2717 1.48877   8
   4  -2   1 22.2325 1.04845  10
  -5   2  -1 90.6628 5.03556   6
  -5   2  -1 88.6967 4.31054   8
  -5   2  -1 87.9371 4.66941   9
  -5   2  -1 104.811 4.49419   5
  -5   2  -1 99.8478 3.99208  10
  -5   2  -1 90.6765 4.09888   5
  -5   2  -1 91.7764 4.14946  10
   5  -2   1 91.9635 3.91884  10
   5  -2   1 91.8048 4.01551  10
   5  -2   1 96.4000 4.68261   8
  -6   2  -1 30.7267 1.97414   8
  -6   2  -1 31.8597 2.15214   5
  -6   2  -1 32.0768 1.71344  10
  -6   2  -1 29.7668 2.08093   5
  -6   2  -1 31.2316 2.30794   9
  -6   2  -1 32.2871 2.68367   6
  -6   2  -1 29.9940 1.75470  10
   6  -2   1 31.1159 1.71443  10
  -7   2  -1 53.9028 4.03469   5
  -7   2  -1 56.2942 3.43213   5
  -7   2  -1 58.0540 3.14275   8
  -7   2  -1 54.5888 2.81693  10
  -7   2  -1 56.4139 2.80472  10
  -7   2  -1 55.3863 3.62994   9
  -7   2  -1 59.6671 4.02824   6
  -8   2  -1 4.15426 0.85236   8
  -8   2  -1 4.34346 1.20031   6
  -8   2  -1 4.12294 0.59507  10
  -8   2  -1 4.35807 0.61778  10
  -8   2  -1 4.06232 1.01141   5
  -8   2  -1 3.95081 1.00220   9
  -8  -1   1 2.23404 0.71689  10
  -8  -1   1 2.77086 0.92212   5
  -8  -1   1 3.98536 1.35218   6
  -8  -1   1 4.04735 1.07960   8
  -8  -1   1 3.47510 1.06779  10
   7   1  -1 113.808 4.99284  10
  -7  -1   1 116.325 5.65456   8
  -7  -1   1 112.301 5.65044  10
  -7  -1   1 99.4561 6.64812   6
  -7  -1   1 114.612 5.70435   5
  -7  -1   1 108.279 5.27058  10
   6   1  -1 283.390 11.4137  10
  -6  -1   1 292.667 13.2050   5
  -6  -1   1 284.599 11.9295   5
  -6  -1   1 269.717 15.7234   6
  -6  -1   1 268.881 11.9623  10
   5   1  -1 365.040 14.6931  10
   5   1  -1 373.486 14.4321   5
   5   1  -1 364.133 14.4711   5
  -5  -1   1 351.854 15.1938  10
  -5  -1   1 350.589 15.0486   5
  -5  -1   1 412.204 16.5700   5
  -5  -1   1 350.565 16.3158   6
  -5  -1   1 378.493 15.0682  10
  -5  -1   1 374.766 15.3482   8
   4   1  -1 8.14628 0.58827   5
   4   1  -1 7.78853 0.66536   5
   4   1  -1 7.46721 0.61514  10
  -4  -1   1 4.98176 1.20535   6
  -4  -1   1 7.17604 0.73247   9
  -4  -1   1 6.83231 0.69536  10
  -4  -1   1 7.46083 0.89165   8
  -4  -1   1 7.67797 0.77935  10
  -4  -1   1 6.18935 1.27926   5
  -4  -1   1 6.86498 0.72866   5
   3   1  -1 393.918 15.8984   5
   3   1  -1 401.101 16.2573   8
   3   1  -1 430.783 20.3686   1
   3   1  -1 397.426 26.6447   4
   3   1  -1 405.031 16.0133  10
   3   1  -1 412.833 15.9329   5
   3   1  -1 416.993 23.2431   4
  -3  -1   1 371.341 16.7459   5
  -3  -1   1 370.591 25.7875   4
  -3  -1   1 418.754 15.9269   9
  -3  -1   1 392.842 23.0465   4
  -3  -1   1 379.275 17.9133   1
  -3  -1   1 388.422 15.9564   5
  -3  -1   1 396.017 16.1299   8
  -3  -1   1 439.261 16.6651   7
  -3  -1   1 385.590 15.8743  10
  -3  -1   1 382.184 15.9787  10
   2   1  -1 1578.31 68.6447   4
  -2  -1   1 1592.39 71.0662   4
  -2  -1   1 1598.24 62.9941   5
  -2  -1   1 1645.20 64.4220   1
  -2  -1   1 1613.33 68.4447   4
  -2  -1   1 1601.11 66.0529   2
   1   1  -1 998.570 43.0554   4
   1   1  -1 996.097 41.0703   2
   1   1  -1 1044.47 41.2401   1
   1   1  -1 946.890 39.1745   5
   1   1  -1 1014.74 43.2661   4
  -1  -1   1 963.317 40.8873   2
  -1  -1   1 972.264 43.4400   4
  -1  -1   1 1017.60 40.6849   1
  -1  -1   1 1029.52 44.2931   4
   0   1  -1 145.777 7.75386   1
   0   1  -1 150.609 6.20571  10
   0   1  -1 152.894 8.47776   4
   0   1  -1 175.558 7.70517   2
   0   1  -1 159.522 6.16947   5
   0   1  -1 169.427 8.78212   4
   0   1  -1 150.458 6.06667   8
   0  -1   1 146.448 8.50629   4
   0  -1   1 168.262 8.61194   4
   0  -1   1 153.992 6.14390   5
   0  -1   1 158.337 6.20984  10
   0  -1   1 159.743 7.57659   3
   0  -1   1 148.712 6.15982   5
   0  -1   1 153.006 6.07303   6
   0  -1   1 145.170 7.49350   2
   0  -1   1 166.670 7.76011   1
   0  -1   1 145.153 6.04456   8
  -1   1  -1 10.7854 2.35459   2
  -1   1  -1 7.12627 0.46897   6
  -1   1  -1 9.78208 1.58447   4
  -1   1  -1 7.46092 0.32828   5
  -1   1  -1 7.93085 1.50616   4
  -1   1  -1 7.25112 0.50926   9
  -1   1  -1 5.77415 1.29660   1
  -1   1  -1 7.42881 0.58454   7
  -1   1  -1 8.15709 1.76410   3
  -1   1  -1 7.68444 0.50027  10
  -1   1  -1 7.92937 0.45260  10
   1  -1   1 7.22571 0.42857  10
   1  -1   1 6.72625 0.57418   7
   1  -1   1 6.71171 1.54051   4
   1  -1   1 7.06585 0.42575  10
   1  -1   1 6.30612 1.76702   3
   1  -1   1 6.80796 0.51434   6
   1  -1   1 6.53582 1.51380   1
  -2   1  -1 3098.10 119.043   4
  -2   1  -1 3004.00 122.223   2
  -2   1  -1 3002.03 123.534   3
  -2   1  -1 3174.73 119.311   4
   2  -1   1 2902.58 121.833   3
   2  -1   1 2995.11 117.811   1
   2  -1   1 3040.55 119.162   4
   2  -1   1 3114.17 118.707   1
  -3   1  -1 411.235 17.0791   5
  -3   1  -1 431.207 17.0730  10
  -3   1  -1 429.695 17.4707   8
  -3   1  -1 417.075 17.1362  10
  -3   1  -1 438.142 19.5471   4
  -3   1  -1 449.804 18.0651   7
  -3   1  -1 440.765 17.1169   5
  -3   1  -1 442.453 24.6565   3
  -3   1  -1 456.960 19.2798   4
  -3   1  -1 425.270 17.9180   6
   3  -1   1 424.460 18.1276   1
   3  -1   1 471.024 17.1024  10
   3  -1   1 453.759 17.1413  10
   3  -1   1 444.240 22.1091   4
   3  -1   1 445.152 21.2578   4
   3  -1   1 450.279 17.5902   8
  -4   1  -1 423.268 16.6803   5
  -4   1  -1 439.213 17.7955   6
  -4   1  -1 416.486 17.1077   8
  -4   1  -1 390.265 16.6213  10
  -4   1  -1 449.723 18.0231   7
  -4   1  -1 401.481 16.6581   5
  -4   1  -1 424.835 16.6935  10
   4  -1   1 431.217 17.2802   8
   4  -1   1 440.447 16.8486  10
   4  -1   1 430.292 16.6505  10
  -5   1  -1 20.5975 1.17061  10
  -5   1  -1 20.0032 1.42334   5
  -5   1  -1 18.9263 1.89635   6
  -5   1  -1 21.5599 1.52519   8
  -5   1  -1 20.2393 1.21523   5
   5  -1   1 18.9746 1.11596  10
   5  -1   1 20.2613 1.09566  10
  -6   1  -1 68.2577 3.41252   5
  -6   1  -1 67.6856 3.64096   8
  -6   1  -1 73.1903 3.32531  10
  -6   1  -1 69.1723 4.43596   6
  -6   1  -1 70.5351 3.21821  10
  -6   1  -1 69.1796 4.16683   5
   6  -1   1 68.4000 3.05050  10
  -7   1  -1 24.3392 1.84912   5
  -7   1  -1 26.0252 2.52062   6
  -7   1  -1 21.8363 1.78565   8
  -7   1  -1 23.1660 1.54844  10
  -8   1  -1 3.90601 0.57570  10
  -8   1  -1 3.73205 0.91275   5
  -8   1  -1 3.87244 1.11937   6
  -8   1  -1 2.11263 0.87960   9
  -8   1  -1 3.29789 0.61821  10
  -8   1  -1 2.86191 0.77496   8
  -8   0   1 4.95725 0.85972  10
  -8   0   1 4.79302 1.27054   5
  -8   0   1 8.03640 1.79663   6
  -8   0   1 6.98419 1.19306  10
  -8   0   1 7.37843 1.59472   8
   7   0  -1 9.89241 0.96832  10
  -7   0   1 12.3205 1.27474   8
  -7   0   1 10.0845 1.05582  10
  -7   0   1 14.0298 2.23326   6
  -7   0   1 12.2051 1.43564   5
  -7   0   1 12.7741 1.31486  10
   6   0  -1 2.98011 0.50428  10
  -6   0   1 2.59720 1.12523   5
  -6   0   1 1.56905 0.53503  10
  -6   0   1 1.51942 0.63325   8
  -6   0   1 1.70503 0.56093   5
  -6   0   1 3.57324 1.03753   6
  -6   0   1 1.86265 0.52924  10
   5   0  -1 89.7277 3.85984  10
  -5   0   1 97.9176 5.46426   5
  -5   0   1 79.5098 4.04915  10
  -5   0   1 86.9482 4.27862   8
  -5   0   1 90.3667 4.11569  10
  -5   0   1 87.9747 5.11627   6
  -5   0   1 79.9796 4.15959   5
   4   0  -1 63.9116 2.74840   5
   4   0  -1 63.8911 2.86216  10
   4   0  -1 64.7047 2.80783   5
   4   0  -1 64.8202 4.36466   8
   4   0  -1 60.7230 3.21126  10
  -4   0   1 66.8722 3.91521   7
  -4   0   1 63.6031 3.85117   6
  -4   0   1 67.3449 4.03394   5
  -4   0   1 61.9548 3.17832   8
  -4   0   1 62.8284 3.08668   5
  -4   0   1 62.3670 3.02019  10
   3   0  -1 592.369 23.6213   5
   3   0  -1 634.333 23.7977  10
   3   0  -1 638.402 24.1492   8
   3   0  -1 623.035 33.1006   4
   3   0  -1 657.962 26.8952   1
   3   0  -1 614.931 23.7147   5
  -3   0   1 604.145 23.9366   8
  -3   0   1 592.979 31.0442   4
  -3   0   1 579.498 25.4600   1
  -3   0   1 580.907 30.8326   4
  -3   0   1 583.376 23.7299  10
  -3   0   1 623.395 31.6290   3
  -3   0   1 565.630 24.5121   5
  -3   0   1 599.466 23.8357  10
  -3   0   1 588.403 24.5958   6
  -3   0   1 602.404 23.8329   5
   2   0  -1 127.598 5.35507  10
   2   0  -1 140.444 12.0035   4
   2   0  -1 132.759 15.8830   4
   2   0  -1 127.224 5.31849   5
   2   0  -1 131.084 5.37579   5
   2   0  -1 131.301 5.54442   8
  -2   0   1 130.124 5.93896   6
  -2   0   1 152.719 10.2900   3
  -2   0   1 124.350 5.30565  10
  -2   0   1 125.616 5.39661  10
  -2   0   1 134.205 5.87342   5
  -2   0   1 136.761 10.8710   4
  -2   0   1 130.054 6.48712   1
  -2   0   1 132.729 11.2006   4
  -2   0   1 134.144 5.41964   5
   1   0  -1 48.9415 5.79490   4
   1   0  -1 66.7909 9.71949   4
   1   0  -1 48.3060 2.12839   8
   1   0  -1 48.1857 2.10205  10
   1   0  -1 46.7949 2.08964   5
   1   0  -1 48.1998 2.05252  10
   1   0  -1 48.1335 2.18762   5
  -1   0   1 51.5574 2.86642   1
  -1   0   1 47.3045 2.12614   5
  -1   0   1 52.0193 7.22820   4
  -1   0   1 49.7646 2.12962  10
  -1   0   1 49.2206 2.40619   5
  -1   0   1 48.4907 2.05943  10
  -1   0   1 48.9098 4.48664   3
  -1   0   1 50.9953 2.39282   6
  -1   0   1 45.6351 6.27951   4
   0   0  -1 12.7840 0.57486   9
   0   0  -1 15.6450 1.46014   3
   0   0  -1 12.8115 0.56610   8
   0   0  -1 13.7232 0.70371   5
   0   0  -1 12.3742 0.61894   6
   0   0  -1 13.3351 3.53439   4
   0   0  -1 14.0478 2.57357   4
   0   0   1 13.2292 0.97966   1
   0   0   1 11.5461 1.07506   2
   0   0   1 13.2102 3.32744   4
  -1   0  -1 383.209 14.7081  10
  -1   0  -1 384.892 15.0113   7
  -1   0  -1 368.997 15.2270   1
   1   0   1 379.842 15.3190   4
   1   0   1 377.393 14.7071  10
   1   0   1 384.727 15.3917   4
  -2   0  -1 9999.99 379.900   4
   2   0   1 9796.58 380.177   4
   2   0   1 9638.38 380.099   4
  -3   0  -1 44.8555 2.70733   7
  -3   0  -1 43.3227 2.62710   1
  -3   0  -1 44.5148 2.02148  10
  -3   0  -1 46.8255 1.97540  10
  -3   0  -1 48.2480 6.43911   3
  -3   0  -1 45.6298 2.37078   8
  -3   0  -1 43.7152 1.98908   5
  -3   0  -1 43.5754 3.96991   4
  -3   0  -1 49.7469 5.00754   4
  -3   0  -1 45.3193 2.00705   5
   3   0   1 46.4454 2.03440  10
   3   0   1 43.2694 3.78351   1
   3   0   1 47.8939 1.89479  10
   3   0   1 49.7358 5.21349   4
  -4   0  -1 3032.11 122.679   5
  -4   0  -1 3324.11 123.587   7
   4   0   1 3128.94 122.278  10
  -5   0  -1 36.6261 2.80223   7
  -5   0  -1 34.1680 1.81432  10
  -5   0  -1 30.2343 1.65245  10
  -5   0  -1 31.2674 2.09863   8
  -5   0  -1 30.4814 2.51079   6
  -5   0  -1 31.6708 1.69502   5
  -5   0  -1 34.1236 2.39718   5
   5   0   1 31.8593 1.49685  10
   5   0   1 31.5631 1.69667  10
  -6   0  -1 8.88990 0.85952  10
  -6   0  -1 6.72790 0.74768   5
  -6   0  -1 7.39404 1.47922   6
  -6   0  -1 9.23818 1.48698   5
  -6   0  -1 7.57209 1.11295   8
  -6   0  -1 6.29606 0.64893  10
   6   0   1 7.67992 0.58376  10
  -7   0  -1 39.2648 2.57665   8
  -7   0  -1 37.2112 1.98179  10
  -7   0  -1 37.0158 2.48974  10
  -7   0  -1 38.9236 2.26616   5
  -7   0  -1 32.6931 4.07954   5
  -7   0  -1 35.9889 3.18049   6
   7   0   1 36.0814 1.79916  10
  -8   0  -1 104.088 6.56332   6
  -8   0  -1 101.691 4.68803  10
  -8   0  -1 107.893 5.44440   8
  -8   0  -1 104.283 5.28300   5
  -8   0  -1 103.946 4.98152  10
  -9   0  -1 0.38347 0.35339  10
  -9   0  -1 -0.8144 0.59261   9
  -9   0  -1 0.55913 0.47585  10
  -9   0  -1 0.62796 0.70153   5
  -9   0  -1 0.27142 0.57001   8
  -8   1   1 13.2078 2.04544   5
  -8   1   1 14.8979 1.66951   8
  -8   1   1 12.5302 1.62820  10
  -8   1   1 12.6890 2.20102   6
   7  -1  -1 11.7271 1.09398  10
  -7   1   1 16.4521 1.40255  10
  -7   1   1 12.4277 1.92102   5
  -7   1   1 13.1505 2.13297   6
  -7   1   1 15.0427 1.39402   8
  -7   1   1 12.3915 1.18613  10
  -6   1   1 52.5414 3.89688   5
  -6   1   1 42.3111 2.87571   5
  -6   1   1 46.1104 2.88380   8
  -6   1   1 42.7448 3.35341   6
  -6   1   1 41.2200 2.43170  10
  -6   1   1 41.3348 2.45579  10
   5  -1  -1 79.2546 3.57460  10
  -5   1   1 88.2978 4.86464   6
  -5   1   1 71.3618 3.97246   5
  -5   1   1 74.6127 3.78125   8
  -5   1   1 72.6146 3.58644  10
  -5   1   1 77.7221 3.70210  10
  -5   1   1 81.3421 4.75912   5
   4  -1  -1 9.66300 0.75271  10
   4  -1  -1 8.73473 0.58681   5
   4  -1  -1 6.97085 1.23008   8
   4  -1  -1 9.18143 0.72961  10
   4  -1  -1 10.0147 0.53504   5
  -4   1   1 10.8424 1.57040   6
  -4   1   1 10.5803 1.14688   5
  -4   1   1 9.45022 0.96497   5
  -4   1   1 8.90338 1.24557   7
  -4   1   1 9.39137 0.86472   8
  -4   1   1 8.84140 0.79028  10
   3  -1  -1 11.3450 6.32533   4
   3  -1  -1 19.8644 9.52878   4
   3  -1  -1 13.0149 0.80510  10
   3  -1  -1 15.6052 2.38023   1
   3  -1  -1 11.1958 0.94951   8
   3  -1  -1 11.6610 0.76214  10
   3  -1  -1 11.0315 0.72105   5
  -3   1   1 11.8252 2.34842   1
  -3   1   1 10.4097 0.89953   5
  -3   1   1 11.5218 0.96313   5
  -3   1   1 12.3412 6.45750   3
  -3   1   1 18.4504 5.27977   4
  -3   1   1 11.6034 0.86340   8
  -3   1   1 11.7731 0.74845  10
  -3   1   1 5.77093 6.61043   4
  -3   1   1 10.8557 0.82949  10
  -3   1   1 11.0594 1.17465   6
   2  -1  -1 569.669 28.0152   4
   2  -1  -1 533.359 20.9720  10
   2  -1  -1 570.045 30.8744   4
   2  -1  -1 570.103 22.2824   1
   2  -1  -1 536.411 21.5890   6
   2  -1  -1 541.219 21.0798   8
   2  -1  -1 536.952 20.8846   5
   2  -1  -1 514.443 26.7377   3
   2  -1  -1 538.166 20.9457   5
  -2   1   1 517.601 26.7007   4
  -2   1   1 512.230 21.4510   6
  -2   1   1 534.656 22.8519   1
  -2   1   1 505.772 20.8619  10
  -2   1   1 525.539 20.9920  10
  -2   1   1 519.014 21.1576   5
  -2   1   1 520.944 20.9483   8
  -2   1   1 530.850 20.9831   5
  -2   1   1 565.105 33.7039   4
  -2   1   1 576.395 29.0896   3
   1  -1  -1 27.4592 4.55643   4
   1  -1  -1 19.1290 3.09586   4
   1  -1  -1 28.3484 1.55117   6
   1  -1  -1 28.2225 1.29186   8
   1  -1  -1 28.1281 1.34233  10
   1  -1  -1 35.6784 4.47955   3
   1  -1  -1 27.7184 1.35297   5
   1  -1  -1 27.2244 1.40832   5
  -1   1   1 28.5768 1.34024   5
  -1   1   1 29.6867 1.30649  10
  -1   1   1 28.3175 4.38912   4
  -1   1   1 27.0903 1.48963   5
  -1   1   1 32.6060 4.13114   3
  -1   1   1 28.7551 1.50090   6
  -1   1   1 30.4682 6.47819   4
  -1   1   1 31.0894 2.66385   1
  -1   1   1 28.1215 1.36331  10
   0  -1  -1 3747.94 144.660   4
   0  -1  -1 3729.40 144.815   4
   0  -1  -1 3402.64 143.333   2
   0  -1  -1 3762.78 144.447   3
   0   1   1 3690.47 144.818   4
   0   1   1 3751.03 143.550   2
   0   1   1 3602.26 143.600   1
   0   1   1 3685.40 144.728   4
  -1  -1  -1 175.969 9.45083   4
  -1  -1  -1 177.659 7.00518   7
  -1  -1  -1 164.548 6.92348  10
  -1  -1  -1 183.169 9.59048   3
  -1  -1  -1 169.777 8.90637   1
  -1  -1  -1 173.705 6.82490   5
  -1  -1  -1 177.343 6.93742  10
  -1  -1  -1 168.866 6.83347   5
  -1  -1  -1 175.303 9.62697   4
  -1  -1  -1 171.867 7.47405   2
  -1  -1  -1 170.784 6.82644   6
  -1  -1  -1 170.934 6.70146   9
   1   1   1 175.396 6.91062  10
   1   1   1 172.095 6.79588   5
   1   1   1 153.648 10.2023   4
   1   1   1 171.445 7.48723   2
   1   1   1 168.912 7.00861   7
   1   1   1 168.326 6.79324   5
   1   1   1 178.381 9.64899   4
  -2  -1  -1 101.420 4.22798   9
  -2  -1  -1 105.602 4.37384  10
  -2  -1  -1 103.360 4.71666   7
  -2  -1  -1 102.742 4.29163   5
  -2  -1  -1 103.190 4.30751   5
  -2  -1  -1 110.609 6.47679   1
  -2  -1  -1 104.847 7.48688   4
  -2  -1  -1 97.8472 6.88540   4
  -2  -1  -1 107.611 4.39495  10
   2   1   1 103.836 4.30541  10
   2   1   1 105.873 4.75580   7
   2   1   1 111.538 6.86274   1
   2   1   1 102.076 4.36048  10
   2   1   1 107.727 7.49985   4
   2   1   1 102.585 4.20623   5
   2   1   1 103.748 4.09808   5
  -3  -1  -1 1.56848 0.30815   5
  -3  -1  -1 1.45743 0.43386   8
  -3  -1  -1 1.95929 0.61877   7
  -3  -1  -1 3.60702 3.29202   4
  -3  -1  -1 2.30410 3.01420   4
  -3  -1  -1 1.29225 0.37143   5
  -3  -1  -1 2.06208 1.31379   1
  -3  -1  -1 1.47306 0.28142  10
  -3  -1  -1 1.42277 0.33168  10
   3   1   1 0.77290 2.12685   1
   3   1   1 -1.5517 2.72433   4
   3   1   1 1.54157 0.33469  10
   3   1   1 1.53108 0.49118   7
   3   1   1 1.33254 0.22944  10
   3   1   1 2.17594 2.75876   4
  -4  -1  -1 100.225 4.27747   5
  -4  -1  -1 88.3035 4.26056  10
  -4  -1  -1 97.5621 4.65792   8
  -4  -1  -1 91.2212 4.61065   5
  -4  -1  -1 96.2972 4.08098  10
   4   1   1 100.291 3.97365  10
   4   1   1 98.9294 4.28397  10
  -5  -1  -1 8.93906 1.58561   7
  -5  -1  -1 8.24319 1.01958   8
  -5  -1  -1 7.71708 0.88437   9
  -5  -1  -1 6.90794 0.76481  10
  -5  -1  -1 7.27352 0.63300  10
  -5  -1  -1 6.71108 0.71320   5
  -5  -1  -1 7.69037 1.20014   5
   5   1   1 7.44110 0.75779  10
   5   1   1 7.32565 0.51553  10
  -6  -1  -1 82.2677 4.44255   5
  -6  -1  -1 78.9636 5.00251   6
  -6  -1  -1 80.1579 3.88915  10
  -6  -1  -1 69.0052 3.53384  10
  -6  -1  -1 75.3116 4.18432   8
  -6  -1  -1 76.0673 4.01152   5
   6   1   1 80.5419 3.33250  10
  -7  -1  -1 0.36110 0.32237   5
  -7  -1  -1 0.01410 0.40462   8
  -7  -1  -1 0.50194 0.28259  10
  -7  -1  -1 1.23185 0.60706   5
  -7  -1  -1 2.42356 0.93122   6
  -7  -1  -1 0.47418 0.41411  10
   7   1   1 0.34395 0.21071  10
  -8  -1  -1 10.8751 1.60286   8
  -8  -1  -1 9.88781 1.22104  10
  -8  -1  -1 9.29063 1.10847   5
  -8  -1  -1 10.5742 2.07667   6
  -8  -1  -1 9.38209 0.91146  10
  -9  -1  -1 17.2871 1.63006  10
  -9  -1  -1 19.4421 1.96278   8
  -9  -1  -1 16.6796 1.25611  10
  -9  -1  -1 19.1889 1.93716   5
  -8   2   1 -0.8918 0.67748   5
  -8   2   1 -0.3353 0.62220   9
  -8   2   1 -0.5595 0.36938   8
  -8   2   1 -0.1197 0.53404   6
  -8   2   1 0.99494 0.54623  10
   7  -2  -1 39.1810 2.42973  10
  -7   2   1 43.3279 2.61542  10
  -7   2   1 42.1791 3.16458   9
  -7   2   1 45.0152 2.64765   8
  -7   2   1 46.2328 2.66695  10
  -7   2   1 44.0315 3.45371   6
  -7   2   1 45.1403 3.27554   5
   6  -2  -1 0.08360 0.28509  10
  -6   2   1 1.41039 1.14495   5
  -6   2   1 0.79434 0.55756   6
  -6   2   1 -0.2093 0.38787   5
   5  -2  -1 67.1460 3.38625  10
  -5   2   1 73.0453 4.01804   5
  -5   2   1 69.3640 3.25292  10
  -5   2   1 68.6515 3.95506   5
  -5   2   1 69.8462 3.49001  10
  -5   2   1 69.8121 3.45054   8
  -5   2   1 72.4942 4.29377   6
   4  -2  -1 6.66638 0.60428  10
   4  -2  -1 6.24440 0.66484  10
  -4   2   1 6.96518 0.77540   5
  -4   2   1 5.36671 0.58316  10
  -4   2   1 6.79408 1.07882   5
  -4   2   1 6.26316 0.69735  10
  -4   2   1 5.80396 0.65574   8
  -4   2   1 6.58120 1.16213   7
  -4   2   1 6.79760 1.18394   6
   3  -2  -1 749.063 28.7654   8
   3  -2  -1 713.087 28.4236   5
   3  -2  -1 736.496 28.6279  10
   3  -2  -1 757.898 28.5590  10
   3  -2  -1 754.984 29.5486   6
   3  -2  -1 737.224 28.3404   5
  -3   2   1 691.521 29.1016   6
  -3   2   1 768.995 28.5382   8
  -3   2   1 695.093 28.5707   5
  -3   2   1 714.337 28.9776   5
  -3   2   1 723.541 28.6665  10
  -3   2   1 685.564 28.4164  10
   2  -2  -1 344.975 20.7348   3
   2  -2  -1 351.686 20.1686   4
   2  -2  -1 338.432 13.7234  10
   2  -2  -1 346.858 18.2036   4
   2  -2  -1 337.184 17.3275   1
   2  -2  -1 349.233 14.2700   6
   2  -2  -1 361.509 15.5051   1
   2  -2  -1 361.350 13.6993   5
   2  -2  -1 340.582 13.7381   5
   2  -2  -1 348.078 13.7293   8
  -2   2   1 357.690 21.5467   3
  -2   2   1 344.619 13.8429  10
  -2   2   1 360.629 19.5784   4
  -2   2   1 348.973 13.6127   8
  -2   2   1 325.954 13.9047   5
  -2   2   1 356.754 20.1890   2
  -2   2   1 333.905 14.0493   5
  -2   2   1 382.574 27.3808   4
  -2   2   1 340.660 14.0515   6
  -2   2   1 326.617 13.6427  10
   1  -2  -1 1523.35 66.6115   3
   1  -2  -1 1565.89 64.3089   1
   1  -2  -1 1516.94 65.6014   4
   1  -2  -1 1579.71 66.1117   4
  -1   2   1 1649.94 66.2476   4
  -1   2   1 1533.91 66.6312   3
  -1   2   1 1548.59 65.6541   2
   0  -2  -1 1871.54 77.8358   4
   0  -2  -1 1891.56 77.8396   4
   0  -2  -1 1973.18 76.9955   1
   0  -2  -1 1856.32 76.2273   2
   0  -2  -1 1888.82 77.0766   3
   0   2   1 1901.25 76.9921   3
   0   2   1 1809.29 76.3340   2
   0   2   1 1890.26 78.2925   4
   0   2   1 1832.75 77.5910   4
  -1  -2  -1 243.905 13.4164   3
  -1  -2  -1 229.768 9.48161   5
  -1  -2  -1 232.487 13.8584   4
  -1  -2  -1 242.908 9.60528  10
  -1  -2  -1 238.678 9.42124   5
  -1  -2  -1 224.571 9.25560   9
  -1  -2  -1 244.693 13.1279   1
  -1  -2  -1 239.768 9.34240   6
  -1  -2  -1 205.763 11.3780   2
  -1  -2  -1 229.753 9.55812  10
   1   2   1 224.311 13.1151   3
   1   2   1 259.456 11.1529   2
   1   2   1 232.085 9.22390   9
   1   2   1 237.471 14.1013   4
   1   2   1 238.767 12.9172   1
   1   2   1 237.437 9.43596   5
   1   2   1 231.490 9.34613   6
   1   2   1 234.077 9.39696   5
   1   2   1 235.908 9.55700  10
   1   2   1 232.059 9.73033  10
   1   2   1 250.442 14.3800   4
   1   2   1 231.619 9.45308   7
  -2  -2  -1 184.520 7.44182   9
  -2  -2  -1 194.767 12.3715   4
  -2  -2  -1 168.139 12.4741   4
  -2  -2  -1 189.266 7.83945  10
  -2  -2  -1 186.334 7.83707  10
  -2  -2  -1 183.843 7.73184   5
  -2  -2  -1 194.315 7.64114   5
  -2  -2  -1 195.363 9.48723   2
  -2  -2  -1 188.185 7.95429   7
  -2  -2  -1 192.592 7.79642   6
  -2  -2  -1 199.950 11.6704   1
   2   2   1 180.742 7.47231   9
   2   2   1 189.255 7.61461   5
   2   2   1 186.721 9.73804   2
   2   2   1 180.910 7.61063   5
   2   2   1 190.879 13.0861   4
   2   2   1 200.593 12.8645   4
  -3  -2  -1 7.19394 4.16657   4
  -3  -2  -1 3.14357 0.72766   7
  -3  -2  -1 4.59206 0.57735  10
  -3  -2  -1 3.66184 0.55055  10
  -3  -2  -1 7.65578 2.64700   1
  -3  -2  -1 4.24080 0.54852   5
  -3  -2  -1 4.66926 0.50717   5
  -3  -2  -1 3.67969 2.41205   2
  -3  -2  -1 3.77230 3.29242   4
  -3  -2  -1 4.35251 0.41847   9
   3   2   1 5.32367 2.95505   1
   3   2   1 6.10135 4.01818   4
   3   2   1 4.65062 0.59809   5
   3   2   1 4.93132 0.40617   5
   3   2   1 4.41239 0.49970  10
   3   2   1 3.66192 0.76756   7
   3   2   1 6.16050 3.89304   4
   3   2   1 4.58155 0.59863  10
  -4  -2  -1 37.3839 2.04516   5
  -4  -2  -1 36.8371 2.31121   8
  -4  -2  -1 35.0895 1.91860  10
  -4  -2  -1 29.9749 2.16321  10
  -4  -2  -1 37.2484 1.86557   9
  -4  -2  -1 35.2313 2.01026   5
  -4  -2  -1 40.2478 2.66386   7
   4   2   1 37.7470 1.81657  10
   4   2   1 35.5492 2.47833   7
   4   2   1 38.6087 2.09267  10
  -5  -2  -1 12.9592 1.33640   8
  -5  -2  -1 11.3278 0.94687   9
  -5  -2  -1 9.43579 1.02179  10
  -5  -2  -1 13.2859 1.08294   5
  -5  -2  -1 11.8408 1.52596   7
  -5  -2  -1 11.6077 1.09972   5
  -5  -2  -1 11.5024 0.89293  10
   5   2   1 12.5224 0.79022  10
   5   2   1 10.5960 1.01497  10
  -6  -2  -1 43.3401 2.63656   5
  -6  -2  -1 38.5480 2.36328   5
  -6  -2  -1 42.3525 2.80303   8
  -6  -2  -1 39.0187 2.47678  10
  -6  -2  -1 43.3240 2.22212  10
  -7  -2  -1 56.7878 3.24437  10
  -7  -2  -1 53.3259 4.19592   6
  -7  -2  -1 55.7647 3.47248   8
  -7  -2  -1 49.1524 3.15329   5
  -7  -2  -1 51.6151 2.77234  10
  -7  -2  -1 54.0631 3.01095   5
   7   2   1 51.9578 2.45380  10
  -8  -2  -1 -0.0174 0.25668  10
  -8  -2  -1 -0.1983 0.45777   8
  -8  -2  -1 0.03321 0.65990   6
  -8  -2  -1 -0.1965 0.30097   5
  -9  -2  -1 1.57994 0.43947  10
  -9  -2  -1 0.94462 0.71045   5
  -8   3   1 11.6078 1.77749   5
  -8   3   1 9.33408 1.17635  10
  -8   3   1 9.78409 1.18865   8
  -7   3   1 25.0999 2.18854   5
  -7   3   1 20.0328 1.70581  10
  -7   3   1 18.7976 1.50824  10
  -7   3   1 20.2798 1.59988   8
  -7   3   1 18.0132 2.09246   9
  -7   3   1 21.8307 2.26227   6
   6  -3  -1 1.59281 0.51532  10
  -6   3   1 1.69468 0.44328  10
  -6   3   1 1.56632 0.49513   8
  -6   3   1 1.40843 0.66984   6
  -6   3   1 1.24432 0.56360   5
  -6   3   1 1.44723 0.58928   9
   5  -3  -1 285.433 11.9387  10
  -5   3   1 293.440 12.5479   5
  -5   3   1 291.663 12.6694   6
  -5   3   1 284.930 11.7135   8
  -5   3   1 283.269 12.0359  10
  -5   3   1 280.953 12.2318   5
  -5   3   1 289.413 12.5302   9
  -5   3   1 275.739 11.5699  10
   4  -3  -1 23.7382 1.59123  10
   4  -3  -1 24.8324 1.69062   8
  -4   3   1 23.6561 1.62657  10
  -4   3   1 23.8753 2.01747   5
  -4   3   1 22.4394 1.85803   6
  -4   3   1 28.7496 1.97473   9
  -4   3   1 23.5958 1.54780   5
  -4   3   1 26.4428 2.18576   7
  -4   3   1 23.6313 1.40666   8
  -4   3   1 21.8798 1.37934  10
   3  -3  -1 157.382 6.42789  10
   3  -3  -1 150.273 6.60421  10
   3  -3  -1 156.167 6.33441   5
   3  -3  -1 150.648 6.50740   8
   3  -3  -1 154.785 6.17026   5
   3  -3  -1 166.801 7.30025   6
  -3   3   1 149.688 6.83342   9
  -3   3   1 156.692 6.86353   6
  -3   3   1 149.854 6.49152   5
  -3   3   1 141.494 6.61472  10
  -3   3   1 145.082 6.26014   8
  -3   3   1 156.068 6.80914   5
  -3   3   1 141.948 6.29658  10
   2  -3  -1 189.027 7.81324   8
   2  -3  -1 200.215 7.95045  10
   2  -3  -1 189.659 15.5097   3
   2  -3  -1 190.916 14.7413   4
   2  -3  -1 197.190 10.6828   1
   2  -3  -1 188.321 14.3332   4
   2  -3  -1 189.542 12.9326   1
   2  -3  -1 204.342 8.42498   6
   2  -3  -1 181.146 7.96491   5
   2  -3  -1 195.121 8.04637   5
  -2   3   1 200.374 14.9383   2
  -2   3   1 183.839 8.00215   5
  -2   3   1 202.422 8.19674   6
  -2   3   1 184.010 8.18054   9
  -2   3   1 188.076 8.11644   5
  -2   3   1 194.275 7.75837   8
  -2   3   1 202.348 8.22083  10
  -2   3   1 187.198 7.93174  10
  -2   3   1 187.807 16.8112   4
  -2   3   1 215.012 15.9265   3
  -2   3   1 181.305 15.0115   4
   1  -3  -1 364.012 14.3358   5
   1  -3  -1 359.311 14.4373  10
   1  -3  -1 362.787 20.8967   3
   1  -3  -1 346.326 19.9933   4
   1  -3  -1 377.011 20.8828   4
   1  -3  -1 355.274 19.4484   1
   1  -3  -1 343.837 14.3009   5
   1  -3  -1 369.457 13.9679   8
   1  -3  -1 357.576 14.2854   6
   1  -3  -1 324.701 19.2171   2
  -1   3   1 322.818 17.9582   1
  -1   3   1 337.528 14.2977  10
  -1   3   1 385.294 14.4074   9
  -1   3   1 354.366 14.2655   5
  -1   3   1 371.108 20.9393   3
  -1   3   1 356.105 21.1160   4
  -1   3   1 341.200 13.9702   8
  -1   3   1 371.668 14.4753  10
  -1   3   1 370.026 20.3738   2
  -1   3   1 353.807 20.3181   4
  -1   3   1 344.593 14.2325   6
  -1   3   1 360.579 14.3177   5
   0  -3  -1 182.359 7.04082   8
   0  -3  -1 174.130 7.24907   5
   0  -3  -1 178.548 11.8800   1
   0  -3  -1 166.602 11.8796   3
   0  -3  -1 180.799 7.44704  10
   0  -3  -1 193.750 13.4984   4
   0  -3  -1 160.703 12.7499   4
   0  -3  -1 170.076 11.4616   2
   0  -3  -1 166.442 7.21704   9
   0   3   1 173.697 7.13412   8
   0   3   1 183.457 12.8436   4
   0   3   1 170.653 7.17369   6
   0   3   1 179.101 13.6371   4
   0   3   1 174.854 11.3240   2
   0   3   1 169.082 7.56888   5
   0   3   1 181.695 7.26324   9
   0   3   1 196.238 11.9937   1
   0   3   1 180.637 7.31012   5
   0   3   1 176.262 7.44690  10
   0   3   1 165.395 11.4871   3
   0   3   1 180.843 7.51995  10
  -1  -3  -1 179.696 11.8951   1
  -1  -3  -1 161.041 12.9537   4
  -1  -3  -1 166.343 7.19578   5
  -1  -3  -1 175.445 11.9775   3
  -1  -3  -1 175.680 7.33928  10
  -1  -3  -1 156.960 12.7791   4
  -1  -3  -1 187.250 10.7871   2
  -1  -3  -1 172.332 6.94683   9
   1   3   1 155.873 12.6944   4
   1   3   1 175.927 7.04496   7
   1   3   1 201.638 13.8412   4
   1   3   1 169.839 7.09208   5
   1   3   1 175.619 7.34062  10
   1   3   1 160.840 6.86959   9
   1   3   1 167.429 6.97850   6
   1   3   1 159.860 7.24922  10
   1   3   1 177.805 12.1106   3
   1   3   1 179.818 11.9208   1
   1   3   1 161.642 9.85228   2
  -2  -3  -1 1689.87 65.7928   5
  -2  -3  -1 1673.24 74.4027   4
  -2  -3  -1 1746.32 74.1975   4
  -2  -3  -1 1729.88 73.4040   3
  -2  -3  -1 1690.81 72.1695   1
  -2  -3  -1 1643.23 68.8693   2
  -2  -3  -1 1640.19 66.0398  10
  -2  -3  -1 1731.68 66.0880  10
   2   3   1 1657.19 66.0294  10
   2   3   1 1708.71 72.0424   1
   2   3   1 1778.36 74.8122   4
   2   3   1 1680.09 65.8203   5
   2   3   1 1715.67 66.0203  10
   2   3   1 1637.89 68.0635   2
   2   3   1 1683.54 73.7912   4
  -3  -3  -1 6.25559 2.66879   2
  -3  -3  -1 2.31642 0.52688  10
  -3  -3  -1 -3.8885 4.66235   4
  -3  -3  -1 3.08607 0.39764   9
  -3  -3  -1 0.13070 3.89189   4
  -3  -3  -1 4.08362 0.76114   7
  -3  -3  -1 3.27176 2.81854   1
  -3  -3  -1 2.18753 0.49336   5
  -3  -3  -1 2.77159 0.54248  10
  -3  -3  -1 2.96491 0.50873   6
  -3  -3  -1 2.47685 0.44878   5
   3   3   1 3.31940 0.57996  10
   3   3   1 -0.4585 3.11603   1
   3   3   1 2.85838 0.41938   9
   3   3   1 2.82298 0.47206   5
   3   3   1 3.91087 4.92831   4
   3   3   1 2.60565 0.55545   5
   3   3   1 3.18561 0.73958   7
   3   3   1 2.68837 4.88539   4
  -4  -3  -1 172.020 7.90917   8
  -4  -3  -1 161.423 7.42190   5
  -4  -3  -1 170.564 7.61975   5
  -4  -3  -1 171.502 7.56937  10
  -4  -3  -1 188.002 8.18774   7
  -4  -3  -1 187.578 7.21307   9
  -4  -3  -1 166.563 7.73057  10
   4   3   1 179.638 7.20542   5
   4   3   1 172.092 7.43763  10
   4   3   1 175.245 7.69131  10
   4   3   1 171.347 8.14484   7
   4   3   1 183.824 7.77375   5
  -5  -3  -1 7.02699 0.75437  10
  -5  -3  -1 6.64719 1.08711   5
  -5  -3  -1 5.50506 1.05711   8
  -5  -3  -1 6.93371 0.83026   5
  -5  -3  -1 6.14092 1.25589   7
  -5  -3  -1 6.45752 0.73149   9
  -5  -3  -1 5.86775 1.12437  10
   5   3   1 5.36477 0.34985   5
   5   3   1 5.77833 0.61248  10
  -6  -3  -1 0.12809 0.39073   8
  -6  -3  -1 0.35761 0.25948  10
  -6  -3  -1 -0.3367 0.30061  10
  -6  -3  -1 -0.2417 0.30029   5
   6   3   1 0.25351 0.20712  10
  -7  -3  -1 0.48641 0.55576  10
  -7  -3  -1 0.89126 0.58494   8
  -7  -3  -1 0.28198 0.32462   5
  -7  -3  -1 1.09667 0.41481  10
   7   3   1 1.02658 0.26576  10
  -8  -3  -1 2.38672 0.86788   8
  -8  -3  -1 3.96587 1.43230   6
  -8  -3  -1 4.88751 1.16127   5
  -8  -3  -1 1.86301 0.80145  10
  -8  -3  -1 2.26757 0.55523  10
  -9  -3  -1 14.5795 1.38934  10
  -9  -3  -1 17.2119 1.73429   5
  -7   4   1 18.6721 1.46736   8
  -7   4   1 15.5190 1.32963  10
  -7   4   1 12.1158 2.15834   6
  -7   4   1 15.6670 1.81355   5
  -7   4   1 16.8284 1.60749  10
   6  -4  -1 60.4733 3.37785  10
  -6   4   1 63.2170 3.97472   6
  -6   4   1 65.2351 4.11428   9
  -6   4   1 65.1749 3.24459   8
  -6   4   1 59.9234 3.57995  10
  -6   4   1 64.8481 3.14045  10
  -6   4   1 59.7030 3.73812   5
   5  -4  -1 67.6457 3.61484  10
  -5   4   1 70.3921 3.31742   8
  -5   4   1 70.4067 3.57611   5
  -5   4   1 63.7543 4.37412   9
  -5   4   1 66.3112 3.20698  10
  -5   4   1 68.6202 3.84459   5
   4  -4  -1 19.8310 1.52809  10
   4  -4  -1 19.6709 1.50502   8
  -4   4   1 19.5002 1.60589  10
  -4   4   1 19.2657 1.73320   9
  -4   4   1 19.8959 1.61128   5
  -4   4   1 22.4467 1.50090   5
  -4   4   1 20.2378 1.96782   7
  -4   4   1 19.3949 1.67445   6
  -4   4   1 21.5567 1.27401   8
   3  -4  -1 228.809 10.0110   6
   3  -4  -1 234.564 9.18879  10
   3  -4  -1 227.166 8.91607   5
   3  -4  -1 203.628 9.68559  10
   3  -4  -1 222.038 9.14732   8
   3  -4  -1 223.944 9.05617   5
  -3   4   1 221.883 9.48432   5
  -3   4   1 233.118 9.31579   5
  -3   4   1 211.040 9.64807   9
  -3   4   1 219.164 9.54152  10
  -3   4   1 217.166 9.10116  10
  -3   4   1 212.273 9.44492   6
  -3   4   1 205.502 9.09267   8
   2  -4  -1 480.291 19.8185  10
   2  -4  -1 498.569 19.2633   8
   2  -4  -1 491.426 19.5673   5
   2  -4  -1 494.722 19.9027   6
   2  -4  -1 487.024 19.4958  10
   2  -4  -1 489.906 19.6582   5
  -2   4   1 506.010 19.6029  10
  -2   4   1 494.543 19.8895  10
  -2   4   1 466.718 19.8064   9
  -2   4   1 493.952 19.6535   5
  -2   4   1 475.377 19.6405   6
  -2   4   1 500.665 19.2266   8
  -2   4   1 478.288 19.6324   5
   1  -4  -1 49.9004 7.45921   1
   1  -4  -1 58.0551 2.91125  10
   1  -4  -1 59.3342 2.51232   8
   1  -4  -1 46.5932 7.66195   2
   1  -4  -1 60.4741 2.89104   5
   1  -4  -1 53.8610 8.44188   3
   1  -4  -1 35.7427 7.98473   4
   1  -4  -1 56.9274 2.91700   5
   1  -4  -1 44.9023 8.29321   4
   1  -4  -1 60.1423 3.12277  10
   1  -4  -1 60.0580 2.86126   6
   1  -4  -1 58.0296 2.90364   9
  -1   4   1 62.3929 3.20675  10
  -1   4   1 66.4307 8.61439   3
  -1   4   1 59.9450 7.00881   1
  -1   4   1 63.2972 2.87140   6
  -1   4   1 56.5252 2.94707   9
  -1   4   1 56.3957 2.91146   5
  -1   4   1 57.2310 2.87148   5
  -1   4   1 64.3624 10.4525   4
  -1   4   1 63.3448 9.09704   4
  -1   4   1 59.0299 2.60436   8
  -1   4   1 57.9329 8.84821   2
  -1   4   1 56.0294 2.95412  10
   0  -4  -1 31.0783 1.82742   5
   0  -4  -1 28.9461 1.64951   9
   0  -4  -1 29.2227 1.82322  10
   0  -4  -1 28.4840 6.02847   1
   0  -4  -1 29.6654 1.66329   5
   0  -4  -1 38.3989 6.73447   3
   0  -4  -1 33.3169 6.91956   4
   0  -4  -1 18.5470 6.93488   4
   0  -4  -1 33.5600 6.08389   2
   0  -4  -1 29.5316 1.57844   6
   0   4   1 23.5954 6.33937   4
   0   4   1 32.0088 1.75451   5
   0   4   1 28.8039 1.66927   9
   0   4   1 27.0770 1.55896   6
   0   4   1 29.6417 1.78189   5
   0   4   1 29.1498 1.84673  10
   0   4   1 28.5525 1.90905  10
   0   4   1 30.1835 6.11518   2
   0   4   1 33.3636 6.23528   1
   0   4   1 25.4061 7.81814   4
   0   4   1 23.3239 5.63468   3
  -1  -4  -1 3.05966 4.57793   4
  -1  -4  -1 0.87861 0.27439   6
  -1  -4  -1 1.72704 3.24971   1
  -1  -4  -1 -0.6171 3.10207   3
  -1  -4  -1 1.06457 0.28155   9
  -1  -4  -1 3.50953 4.64955   4
  -1  -4  -1 0.59294 0.29268  10
  -1  -4  -1 0.67254 0.32356   5
  -1  -4  -1 2.87355 3.47025   2
  -1  -4  -1 0.76285 0.29078   5
  -1  -4  -1 1.01037 0.40758  10
   1   4   1 7.00846 4.75464   4
   1   4   1 0.72559 0.27524   6
   1   4   1 2.72586 3.11848   1
   1   4   1 2.96756 2.47355   2
   1   4   1 1.28696 3.11132   3
   1   4   1 0.74100 0.28703   5
   1   4   1 0.56578 0.24618   7
   1   4   1 0.28389 0.24348  10
   1   4   1 0.44552 0.26290   5
   1   4   1 0.89204 0.24735   9
   1   4   1 -3.0557 4.42273   4
  -2  -4  -1 1243.71 50.1597   9
  -2  -4  -1 1214.34 58.6744   3
  -2  -4  -1 1308.55 50.4338   5
  -2  -4  -1 1322.29 58.5245   1
  -2  -4  -1 1322.11 50.8328  10
  -2  -4  -1 1305.22 50.7671  10
  -2  -4  -1 1321.17 55.4732   2
  -2  -4  -1 1250.09 50.5970   5
  -2  -4  -1 1362.21 50.3202   6
  -2  -4  -1 1234.96 60.7516   4
  -2  -4  -1 1333.39 61.2632   4
   2   4   1 1281.27 50.7529  10
   2   4   1 1328.60 58.5218   1
   2   4   1 1311.84 61.2073   4
   2   4   1 1268.61 50.3039   6
   2   4   1 1269.38 61.3164   4
   2   4   1 1278.50 50.6874  10
   2   4   1 1330.39 50.4959   5
   2   4   1 1249.02 50.5347   7
   2   4   1 1303.56 50.3745   5
   2   4   1 1225.80 53.5459   2
  -3  -4  -1 382.722 15.5758   5
  -3  -4  -1 359.888 24.1859   3
  -3  -4  -1 393.300 15.8243   5
  -3  -4  -1 376.039 24.1563   4
  -3  -4  -1 370.245 19.7238   2
  -3  -4  -1 350.691 25.3970   4
  -3  -4  -1 385.439 22.7729   1
  -3  -4  -1 422.905 15.9417   7
  -3  -4  -1 369.244 15.2470   9
  -3  -4  -1 377.018 15.9540  10
  -3  -4  -1 400.908 15.5302   6
   3   4   1 395.039 15.8286  10
   3   4   1 376.965 15.9461   7
   3   4   1 368.122 26.3051   4
   3   4   1 384.221 15.5551   5
   3   4   1 410.066 26.1035   4
   3   4   1 387.271 23.1826   1
   3   4   1 380.387 19.4830   2
   3   4   1 393.717 15.6017   5
   3   4   1 365.437 15.2032   9
   3   4   1 374.378 15.8906  10
  -4  -4  -1 63.1890 3.42643   5
  -4  -4  -1 70.0822 3.77705   7
  -4  -4  -1 56.3304 3.47555   8
  -4  -4  -1 68.2880 3.28220   5
  -4  -4  -1 59.2717 3.47444  10
  -4  -4  -1 62.4380 2.89862   9
  -4  -4  -1 63.6399 3.24463   6
  -4  -4  -1 59.8887 3.34732  10
   4   4   1 60.9146 3.42888  10
   4   4   1 61.2600 3.67383   7
   4   4   1 65.7910 3.10443   5
   4   4   1 65.7159 3.62686   5
   4   4   1 62.6246 3.24847  10
  -5  -4  -1 204.567 9.55962   8
  -5  -4  -1 215.016 9.32927   5
  -5  -4  -1 195.548 9.39561  10
  -5  -4  -1 232.262 10.5782   7
  -5  -4  -1 201.406 9.11561  10
  -5  -4  -1 222.606 8.75581   9
   5   4   1 196.388 10.0061  10
   5   4   1 212.974 9.22699   5
  -6  -4  -1 218.402 9.83930  10
  -6  -4  -1 218.566 10.7723   8
  -6  -4  -1 228.840 9.82405   5
  -6  -4  -1 210.375 11.0956   5
  -6  -4  -1 212.667 10.0238  10
   6   4   1 228.240 9.22380  10
  -7  -4  -1 6.71451 1.32787   8
  -7  -4  -1 5.93504 0.81590  10
  -7  -4  -1 7.55593 1.20665   5
  -7  -4  -1 9.07393 1.42235  10
   7   4   1 8.40092 0.75750  10
  -8  -4  -1 1.73683 0.84840  10
  -8  -4  -1 0.73490 0.50076   5
  -8  -4  -1 1.02656 0.45763  10
  -8  -4  -1 -0.4620 0.61287   8
  -9  -4  -1 10.8512 1.50245   5
  -7   5   1 0.79686 0.65927   6
  -7   5   1 0.40825 0.60210  10
  -7   5   1 0.75821 0.61752   5
  -7   5   1 0.86531 0.40625   8
  -7   5   1 1.35292 0.82860   9
   6  -5  -1 -0.0768 0.50895  10
  -6   5   1 0.53069 0.30952  10
  -6   5   1 -0.3258 0.40054   5
  -6   5   1 0.47724 0.47989   6
  -6   5   1 0.15084 0.37258  10
  -6   5   1 0.21859 0.30311   8
  -6   5   1 0.31222 0.53253   9
   5  -5  -1 19.8020 1.65142  10
  -5   5   1 19.5464 1.30410  10
  -5   5   1 19.7170 1.86234   6
  -5   5   1 20.8391 2.00438   9
  -5   5   1 18.7364 1.75208  10
  -5   5   1 19.3731 1.33804   8
  -5   5   1 20.3878 1.72493   5
   4  -5  -1 28.5750 2.08630  10
   4  -5  -1 27.0910 1.87325   8
  -4   5   1 26.4948 2.06764   6
  -4   5   1 29.6429 1.71711  10
  -4   5   1 32.6736 2.41745   9
  -4   5   1 29.4965 1.64945   8
  -4   5   1 28.3107 2.02293   5
  -4   5   1 31.9950 2.27541  10
  -4   5   1 29.6226 1.95847   5
   3  -5  -1 0.73101 0.25438   5
   3  -5  -1 0.26607 0.27684   5
   3  -5  -1 -0.0060 0.22425   8
  -3   5   1 0.20857 0.30015   5
  -3   5   1 0.46071 0.33149   5
  -3   5   1 0.96455 0.46261  10
  -3   5   1 0.46781 0.34304   6
  -3   5   1 0.58280 0.36900   9
  -3   5   1 0.69593 0.30761  10
  -3   5   1 0.39591 0.22694   8
   2  -5  -1 37.9502 2.64973   6
   2  -5  -1 42.6232 2.33373   5
   2  -5  -1 41.7307 1.96998   8
   2  -5  -1 41.8786 2.30916  10
   2  -5  -1 41.8221 2.39877   5
   2  -5  -1 43.6503 2.93865  10
  -2   5   1 38.4753 1.97057   8
  -2   5   1 39.9636 2.48938   9
  -2   5   1 41.9256 2.40454   5
  -2   5   1 43.6355 2.41466   5
  -2   5   1 40.8401 2.64640  10
  -2   5   1 38.6557 2.29797   6
  -2   5   1 40.6116 2.34859  10
   1  -5  -1 249.929 9.98020   6
   1  -5  -1 237.771 10.0482   9
   1  -5  -1 230.217 10.0753   5
   1  -5  -1 240.826 10.4004  10
   1  -5  -1 243.892 10.0156   5
   1  -5  -1 244.849 10.1549  10
   1  -5  -1 237.045 9.48771   8
  -1   5   1 231.227 10.0947   9
  -1   5   1 223.588 10.7170  10
  -1   5   1 239.828 10.1589   5
  -1   5   1 244.851 10.1104   5
  -1   5   1 240.392 9.66903   8
  -1   5   1 229.797 9.87648   6
  -1   5   1 240.975 10.2000  10
   0  -5  -1 62.8089 2.97941   5
   0  -5  -1 62.2273 2.61692   8
   0  -5  -1 62.3215 2.87762   6
   0  -5  -1 56.3999 9.12527   2
   0  -5  -1 52.9677 3.10300  10
   0  -5  -1 40.2819 7.69573   1
   0  -5  -1 62.4332 11.5355   4
   0  -5  -1 60.0093 3.16886   5
   0  -5  -1 56.9577 3.29250  10
   0  -5  -1 44.9444 8.85135   4
   0  -5  -1 60.9887 9.31348   3
   0  -5  -1 57.4671 2.95171   9
   0   5   1 61.4615 3.36923  10
   0   5   1 73.9503 9.42212   1
   0   5   1 65.4038 14.3986   4
   0   5   1 45.3716 8.57899   2
   0   5   1 60.7019 11.1019   4
   0   5   1 57.6420 11.3315   3
   0   5   1 51.5979 2.96519   5
   0   5   1 63.2669 2.99970   9
   0   5   1 56.5763 2.87120   6
   0   5   1 61.8938 3.17314   5
  -1  -5  -1 357.002 22.8407   1
  -1  -5  -1 370.614 14.3588   5
  -1  -5  -1 345.620 14.5452   5
  -1  -5  -1 322.590 14.1432   9
  -1  -5  -1 357.656 25.4401   4
  -1  -5  -1 364.402 14.1346   6
  -1  -5  -1 374.999 14.8190  10
  -1  -5  -1 350.673 21.1520   2
  -1  -5  -1 349.790 22.2117   3
  -1  -5  -1 376.160 14.1051   8
  -1  -5  -1 330.120 25.1155   4
   1   5   1 346.429 25.1444   4
   1   5   1 321.673 14.5989  10
   1   5   1 352.190 22.1451   1
   1   5   1 328.857 19.5310   2
   1   5   1 341.763 14.0787   9
   1   5   1 311.745 24.9238   4
   1   5   1 351.961 14.0909   7
   1   5   1 342.391 14.3678   5
   1   5   1 379.938 14.8438  10
   1   5   1 335.069 14.1548   6
  -2  -5  -1 60.0241 3.84190   5
  -2  -5  -1 65.8235 8.99389   2
  -2  -5  -1 61.4655 2.88521   6
  -2  -5  -1 38.1915 9.53526   4
  -2  -5  -1 61.2638 3.39807  10
  -2  -5  -1 58.6376 2.82657   9
  -2  -5  -1 56.1869 2.98917   5
  -2  -5  -1 64.6919 10.3030   3
  -2  -5  -1 77.5169 12.9600   4
  -2  -5  -1 48.3814 8.50188   1
  -2  -5  -1 52.1328 3.22777  10
   2   5   1 53.6742 3.23682  10
   2   5   1 58.4304 2.98872   5
   2   5   1 59.2674 2.65903   9
   2   5   1 55.4361 2.87686   6
   2   5   1 57.1218 9.69491   3
   2   5   1 42.6593 5.74540   2
   2   5   1 64.9765 11.9118   4
   2   5   1 63.7989 12.3883   4
   2   5   1 62.5638 3.13429   5
   2   5   1 56.8545 3.26953  10
   2   5   1 60.2052 3.05657   7
   2   5   1 43.3743 8.17139   1
  -3  -5  -1 155.059 6.49140   6
  -3  -5  -1 146.412 6.58924   5
  -3  -5  -1 136.418 6.86055  10
  -3  -5  -1 158.386 6.67206   7
  -3  -5  -1 152.308 6.96873  10
  -3  -5  -1 142.791 6.74818   5
  -3  -5  -1 150.727 6.26412   9
   3   5   1 140.544 6.07266   9
   3   5   1 143.630 6.65590   5
   3   5   1 151.251 6.59184   5
   3   5   1 135.730 6.84153  10
   3   5   1 149.245 6.80155  10
   3   5   1 139.539 6.73004   7
  -4  -5  -1 37.4199 2.36626   5
  -4  -5  -1 38.8837 2.63155   8
  -4  -5  -1 35.2892 2.00297   9
  -4  -5  -1 40.3434 2.55904   5
  -4  -5  -1 39.6971 2.59321   7
  -4  -5  -1 36.5636 2.61160  10
  -4  -5  -1 35.9471 2.50207  10
  -4  -5  -1 40.1159 2.29697   6
   4   5   1 43.2628 3.37369   5
   4   5   1 33.5972 2.55591   7
   4   5   1 39.5000 2.43868  10
   4   5   1 37.5948 2.24253   5
   4   5   1 40.8059 2.64308  10
   4   5   1 37.2561 2.01656   9
  -5  -5  -1 430.636 17.9053   5
  -5  -5  -1 427.691 18.1809   8
  -5  -5  -1 405.721 18.0821  10
  -5  -5  -1 415.559 17.1743   9
  -5  -5  -1 441.479 17.7378   5
  -5  -5  -1 425.465 17.8449  10
   5   5   1 449.122 18.3330   5
   5   5   1 430.730 17.6219  10
   5   5   1 427.688 17.3049   5
  -6  -5  -1 87.6924 5.13192   8
  -6  -5  -1 88.7708 5.09293  10
  -6  -5  -1 92.2779 4.73450  10
  -6  -5  -1 90.6918 4.89748   5
   6   5   1 90.4826 4.25603   5
   6   5   1 93.9538 4.50045  10
   6   5   1 99.1047 4.42495   5
  -7  -5  -1 115.033 5.57904  10
  -7  -5  -1 111.411 6.28807   8
  -7  -5  -1 124.224 7.30874   5
  -7  -5  -1 117.829 6.70669  10
   7   5   1 116.242 5.23372  10
  -8  -5  -1 7.06493 1.72058   8
  -8  -5  -1 6.59908 1.45128  10
  -8  -5  -1 8.64797 1.28794   5
  -7   6   1 4.21759 1.12211   5
  -7   6   1 6.69401 0.84420   8
  -6   6   1 84.3284 5.06360   6
  -6   6   1 86.2411 5.00467  10
  -6   6   1 91.0234 5.44889   9
  -6   6   1 90.1932 4.90025   5
  -6   6   1 86.7587 4.17415  10
  -6   6   1 93.0708 4.30591   8
   5  -6  -1 10.5175 1.28572  10
  -5   6   1 10.9372 1.26834   5
  -5   6   1 7.63799 1.40214   9
  -5   6   1 10.8994 1.59949   6
  -5   6   1 10.1939 0.92754  10
  -5   6   1 10.5440 0.95674   8
  -5   6   1 10.8923 1.40850  10
   4  -6  -1 29.8668 2.18980  10
   4  -6  -1 25.6999 1.84366   8
  -4   6   1 27.1854 2.04673   5
  -4   6   1 31.9298 2.39525  10
  -4   6   1 27.1843 1.75067  10
  -4   6   1 29.0419 1.67154   8
  -4   6   1 28.3017 2.34062   9
   3  -6  -1 54.6383 2.80618   5
   3  -6  -1 58.6432 2.87970   5
   3  -6  -1 54.3039 2.74428   8
  -3   6   1 54.5566 3.12751   5
  -3   6   1 57.3696 3.50846  10
  -3   6   1 53.2872 3.39175   9
  -3   6   1 55.7954 3.15114   6
  -3   6   1 54.8231 2.96957  10
  -3   6   1 61.1260 3.22025   5
  -3   6   1 52.6325 2.66758   8
   2  -6  -1 2.52126 0.40710   8
   2  -6  -1 2.66686 0.65395   6
   2  -6  -1 3.18527 0.71099   5
   2  -6  -1 3.09155 0.65280   5
   2  -6  -1 2.34696 0.68261  10
   2  -6  -1 2.67706 0.74124  10
  -2   6   1 2.90973 0.71389  10
  -2   6   1 3.40130 0.53737   8
  -2   6   1 1.73485 0.49519   6
  -2   6   1 3.66727 0.75850   5
  -2   6   1 3.67587 0.81179   9
  -2   6   1 2.44554 0.60135   5
  -2   6   1 2.21083 0.56767  10
   1  -6  -1 19.6036 1.42578   6
   1  -6  -1 19.8514 1.51722   9
   1  -6  -1 21.1343 1.48917   5
   1  -6  -1 21.5867 1.09965   8
   1  -6  -1 18.3199 1.77507  10
   1  -6  -1 20.2547 1.76699  10
   1  -6  -1 19.2061 1.54062   5
  -1   6   1 19.0518 1.53085   5
  -1   6   1 21.8304 1.62275   9
  -1   6   1 18.6483 1.39174   6
  -1   6   1 20.6494 1.82080  10
  -1   6   1 18.8690 1.62414  10
  -1   6   1 20.3860 1.30090   8
   0  -6  -1 67.6518 2.87320   8
   0  -6  -1 58.8362 3.47298  10
   0  -6  -1 64.9590 3.28944   5
   0  -6  -1 60.7696 3.45973   5
   0  -6  -1 64.5834 3.72148  10
   0  -6  -1 61.1803 3.27235   9
   0  -6  -1 67.5203 3.21580   6
   0   6   1 63.6506 3.80531  10
   0   6   1 65.4154 3.33324   9
   0   6   1 68.2871 3.56602   5
   0   6   1 62.8512 3.40392   5
   0   6   1 65.4605 3.25031   6
  -1  -6  -1 184.292 7.57641   6
  -1  -6  -1 189.320 7.45438   8
  -1  -6  -1 178.642 7.76985   5
  -1  -6  -1 171.037 8.12844  10
  -1  -6  -1 187.060 8.32278  10
  -1  -6  -1 171.295 8.00016   5
  -1  -6  -1 172.952 7.65610   9
   1   6   1 174.200 7.45586   7
   1   6   1 170.196 7.55125   9
   1   6   1 170.852 7.61702   6
   1   6   1 184.939 8.32328  10
   1   6   1 188.328 8.01726   5
   1   6   1 160.642 8.06265  10
   1   6   1 175.868 7.85323   5
  -2  -6  -1 343.653 15.6265  10
  -2  -6  -1 374.330 15.0748   9
  -2  -6  -1 375.804 15.6035   5
   2   6   1 367.829 15.7236  10
   2   6   1 357.083 14.8390   9
   2   6   1 359.967 15.1224   6
   2   6   1 392.802 15.4787   5
   2   6   1 388.438 15.7752  10
   2   6   1 376.656 15.2085   7
   2   6   1 360.413 15.2617   5
  -3  -6  -1 137.772 6.31548   5
  -3  -6  -1 127.953 6.47624   5
  -3  -6  -1 131.576 6.61684  10
  -3  -6  -1 123.608 6.58583  10
  -3  -6  -1 145.996 6.13083   7
  -3  -6  -1 143.355 6.10736   6
  -3  -6  -1 128.830 5.92827   9
   3   6   1 127.333 6.18090   5
   3   6   1 137.462 6.32285   5
   3   6   1 138.494 6.75194  10
   3   6   1 136.933 6.36200   7
   3   6   1 129.578 5.68534   9
   3   6   1 143.008 6.67458  10
  -4  -6  -1 13.4467 1.43789   5
  -4  -6  -1 13.6410 1.49950  10
  -4  -6  -1 13.9897 1.54470  10
  -4  -6  -1 15.4704 1.15082   9
  -4  -6  -1 10.9882 1.38843   8
  -4  -6  -1 14.9953 1.44849   7
   4   6   1 13.3926 1.39762  10
   4   6   1 13.6152 1.39452   5
   4   6   1 12.7370 1.43713   7
   4   6   1 12.5085 1.02136   9
   4   6   1 14.6466 1.50100   5
  -5  -6  -1 32.0126 2.54597   8
  -5  -6  -1 31.1506 2.51233  10
  -5  -6  -1 32.7599 2.41381   5
  -5  -6  -1 29.7821 2.32713  10
   5   6   1 31.4241 2.02041   5
   5   6   1 32.3790 2.21636  10
   5   6   1 31.3446 2.63457   5
   5   6   1 28.0614 1.83267   9
  -6  -6  -1 2.76820 0.80661   5
  -6  -6  -1 2.02837 0.77886  10
  -6  -6  -1 3.89916 0.84998  10
  -6  -6  -1 3.47473 0.98192   8
   6   6   1 2.55999 0.55837  10
   6   6   1 2.41102 0.52665   5
   6   6   1 3.26555 1.06678   5
  -7  -6  -1 16.8774 1.96174   8
  -7  -6  -1 19.6315 2.10031  10
  -7  -6  -1 16.0508 1.54507  10
  -8  -6  -1 9.82210 1.67207   5
  -8  -6  -1 9.67589 1.76926   8
  -8  -6  -1 12.1124 1.28610  10
  -6   7   1 47.6172 3.53107  10
  -6   7   1 51.5180 3.45097   5
  -6   7   1 54.0630 3.99468   9
  -6   7   1 53.0379 3.57727   6
  -6   7   1 50.5414 2.80284   8
   5  -7  -1 12.3747 1.64014  10
  -5   7   1 15.4713 1.67279   6
  -5   7   1 17.3674 1.32980  10
  -5   7   1 16.1715 1.78935  10
  -5   7   1 13.8573 1.55308   5
  -5   7   1 15.7814 1.23157   8
  -5   7   1 16.6764 1.99942   9
   4  -7  -1 3.15523 0.86028  10
  -4   7   1 2.11363 0.73766   9
  -4   7   1 1.74542 0.63647   6
  -4   7   1 2.28636 0.69437   5
  -4   7   1 2.63101 0.54667   8
  -4   7   1 2.17484 0.57431  10
  -4   7   1 2.99210 0.90703  10
   3  -7  -1 18.7270 1.26214   8
   3  -7  -1 17.2796 1.40588   5
   3  -7  -1 15.8672 1.28329   5
   3  -7  -1 16.7935 1.69532  10
  -3   7   1 18.8607 1.50803  10
  -3   7   1 16.0719 1.83405   9
  -3   7   1 17.6340 1.61395   5
  -3   7   1 21.9945 2.32726  10
  -3   7   1 18.5711 1.26459   8
  -3   7   1 13.9793 1.41243   6
   2  -7  -1 12.4714 1.26297   5
   2  -7  -1 12.6249 0.85660   8
   2  -7  -1 10.9789 1.16914   5
   2  -7  -1 13.6238 1.51400  10
  -2   7   1 10.6167 1.24649   5
  -2   7   1 11.0784 1.31942   9
  -2   7   1 11.8105 1.51427  10
  -2   7   1 12.5340 1.31565  10
  -2   7   1 10.1318 1.09540   6
  -2   7   1 10.8884 0.96258   8
   1  -7  -1 322.163 13.7536  10
   1  -7  -1 312.297 12.4292   8
   1  -7  -1 324.538 13.6934  10
   1  -7  -1 293.747 13.2095   5
  -1   7   1 310.577 13.0449   6
  -1   7   1 311.926 13.8278  10
  -1   7   1 304.528 13.4881  10
  -1   7   1 310.622 13.2890   9
  -1   7   1 315.367 13.3458   5
  -1   7   1 320.233 13.7592   5
   0  -7  -1 1134.39 43.4324   5
   0  -7  -1 1112.69 42.7822   8
   0  -7  -1 1184.96 44.2343  10
   0  -7  -1 1060.33 43.8066  10
   0  -7  -1 1053.04 43.4460   9
   0  -7  -1 1062.76 43.7005   5
   0  -7  -1 1096.41 43.2609   6
   0   7   1 1071.28 43.9355  10
   0   7   1 1035.09 44.0969  10
   0   7   1 1080.17 43.3312   6
   0   7   1 1171.19 43.8370   5
   0   7   1 1100.16 43.6720   5
   0   7   1 1121.03 43.4473   9
  -1  -7  -1 386.395 15.3646   8
  -1  -7  -1 399.224 16.5867  10
  -1  -7  -1 361.790 15.7790   9
  -1  -7  -1 356.674 16.2099  10
  -1  -7  -1 380.593 16.1747   5
  -1  -7  -1 391.972 15.8915   5
  -1  -7  -1 410.967 15.6611   6
   1   7   1 401.713 16.1838   5
   1   7   1 385.214 16.0315   5
   1   7   1 373.633 15.4367   7
   1   7   1 394.194 16.5979  10
   1   7   1 357.713 15.5765   9
   1   7   1 376.718 15.7049   6
   1   7   1 379.275 16.3884  10
  -2  -7  -1 542.934 22.5785   9
  -2  -7  -1 557.180 23.2677  10
  -2  -7  -1 571.236 23.1185   5
  -2  -7  -1 579.068 23.4758  10
  -2  -7  -1 581.671 22.8466   5
  -2  -7  -1 555.832 22.4450   6
   2   7   1 570.358 22.9591   5
   2   7   1 528.323 22.4910   7
   2   7   1 540.427 22.7529   5
   2   7   1 530.590 23.2186  10
   2   7   1 521.926 22.2201   9
   2   7   1 611.247 23.4328  10
   2   7   1 580.597 22.6411   6
  -3  -7  -1 2.25475 0.72212  10
  -3  -7  -1 1.67565 0.64114   5
  -3  -7  -1 1.36143 0.58095  10
  -3  -7  -1 1.84716 0.52183   9
   3   7   1 1.38193 0.53761   5
   3   7   1 0.78402 0.47872   7
   3   7   1 2.24206 0.44259   9
   3   7   1 2.21269 0.77543  10
   3   7   1 1.88182 0.57819   5
   3   7   1 2.37055 0.73587  10
  -4  -7  -1 2.48027 0.76029   5
  -4  -7  -1 3.11135 0.69036   9
  -4  -7  -1 3.21703 0.91950  10
  -4  -7  -1 3.33122 0.91157   8
  -4  -7  -1 4.67562 0.85685   7
  -4  -7  -1 2.82310 0.76893  10
   4   7   1 4.09462 0.94981   7
   4   7   1 2.53118 0.73996   5
   4   7   1 3.80889 0.87139   5
   4   7   1 3.30632 0.58060   9
   4   7   1 3.73246 0.97912  10
  -5  -7  -1 0.73332 0.59575   8
  -5  -7  -1 0.27426 0.38502   5
   5   7   1 -0.1372 0.30497  10
   5   7   1 -0.1410 0.27383   9
   5   7   1 -0.8802 0.30067   5
   5   7   1 0.56143 0.49673   5
  -6  -7  -1 19.6184 2.17235   8
  -6  -7  -1 23.5237 2.14013  10
  -6  -7  -1 19.2803 2.19718  10
  -6  -7  -1 22.0706 2.12661   5
   6   7   1 21.9236 1.66052   5
   6   7   1 24.1160 1.94132  10
   6   7   1 27.2211 2.59049   5
  -7  -7  -1 20.5764 1.88974  10
  -7  -7  -1 18.4047 2.51806   8
  -7  -7  -1 16.7452 2.87464  10
  -8  -7  -1 14.4166 2.39188   8
  -8  -7  -1 12.2488 1.53537  10
  -8  -7  -1 16.1019 1.78070   5
  -6   8   1 -0.1326 0.52127   5
  -6   8   1 0.36899 0.41576   8
  -5   8   1 59.2690 3.78355   5
  -5   8   1 56.7626 3.73292   6
   4  -8  -1 79.7343 4.76908  10
  -4   8   1 90.7888 4.40428  10
  -4   8   1 84.2977 4.79569   5
  -4   8   1 82.5678 4.67221   6
  -4   8   1 87.8143 4.13279   8
  -4   8   1 83.0566 5.11510  10
  -4   8   1 88.0056 5.18806   9
   3  -8  -1 9.60668 0.90704   8
   3  -8  -1 9.66384 1.14159   5
   3  -8  -1 9.57517 0.97929   5
  -3   8   1 6.70283 1.33941   9
  -3   8   1 9.39834 1.12773  10
  -3   8   1 7.92286 1.27806   6
  -3   8   1 9.09732 0.95665   8
  -3   8   1 7.50590 1.50302  10
  -3   8   1 8.16038 1.33466   5
  -3   8   1 8.29099 1.30383   7
   2  -8  -1 397.125 16.6771  10
   2  -8  -1 389.435 15.4329   8
   2  -8  -1 387.519 16.1322   5
   2  -8  -1 399.685 15.9844   5
  -2   8   1 372.751 16.8185  10
  -2   8   1 371.406 15.6154   8
  -2   8   1 368.647 16.2323  10
  -2   8   1 387.902 16.3413   5
  -2   8   1 380.368 16.4205   9
  -2   8   1 363.868 15.9397   6
   1  -8  -1 8.02514 0.64165   8
   1  -8  -1 9.03649 1.05255   5
   1  -8  -1 6.71542 1.31268  10
   1  -8  -1 5.49238 1.03692   5
  -1   8   1 7.55116 1.21232   5
  -1   8   1 6.65065 1.10688   9
  -1   8   1 5.87721 1.01899   6
  -1   8   1 8.55326 1.59575  10
  -1   8   1 7.06980 1.23323  10
   0  -8  -1 339.122 15.2485   5
   0  -8  -1 366.811 14.2502   8
   0  -8  -1 373.201 15.7941  10
   0   8   1 364.133 15.2749   5
   0   8   1 347.246 15.8070  10
   0   8   1 352.421 15.5309  10
   0   8   1 366.193 14.9372   6
   0   8   1 349.408 14.9726   9
  -1  -8  -1 101.993 5.44272   5
  -1  -8  -1 110.277 4.63968   8
  -1  -8  -1 110.092 6.54035  10
  -1  -8  -1 101.164 5.59058  10
   1   8   1 102.940 5.67329  10
   1   8   1 98.2455 5.71176  10
   1   8   1 107.615 4.77737   7
   1   8   1 100.749 4.91452   9
   1   8   1 96.2925 5.25730   5
   1   8   1 104.193 5.05008   6
  -2  -8  -1 22.4364 2.17601  10
  -2  -8  -1 16.8695 1.89249  10
  -2  -8  -1 19.6377 1.87990   5
  -2  -8  -1 18.8283 1.44725   8
   2   8   1 20.1122 1.52107   7
   2   8   1 20.5449 1.68967   6
   2   8   1 17.1097 1.33885   9
   2   8   1 22.7981 2.16951  10
   2   8   1 20.8027 2.05909  10
   2   8   1 18.7416 1.67570   5
  -3  -8  -1 -0.6523 0.39904  10
  -3  -8  -1 -0.0661 0.31798   5
  -3  -8  -1 -0.0823 0.42202  10
   3   8   1 0.03550 0.39623   7
   3   8   1 0.08427 0.21592   9
   3   8   1 0.50780 0.39349   5
   3   8   1 -0.4320 0.45577  10
  -4  -8  -1 7.99783 1.65247   5
  -4  -8  -1 11.5757 1.81861  10
  -4  -8  -1 6.05809 1.18805  10
  -4  -8  -1 7.92145 1.35060   8
   4   8   1 8.63384 1.36540   7
   4   8   1 7.33389 1.26040   5
   4   8   1 8.34713 1.34247  10
   4   8   1 8.22151 0.82784   9
  -5  -8  -1 5.66267 1.32068  10
  -5  -8  -1 3.70927 1.14566   8
  -5  -8  -1 4.99403 1.21053  10
  -5  -8  -1 5.88774 1.26155   5
   5   8   1 7.97429 1.46508   5
   5   8   1 5.87454 0.89057   9
   5   8   1 5.93755 1.19817  10
  -6  -8  -1 1.29475 0.61621   5
  -6  -8  -1 0.97540 0.57497  10
  -6  -8  -1 -0.3279 0.56250   8
   6   8   1 0.01987 0.46658  10
   6   8   1 1.02418 0.87304   5
  -7  -8  -1 2.12714 1.27915  10
   7   8   1 -0.7674 0.88585   5
  -8  -8  -1 36.3841 3.05287   5
  -5   9   1 18.0549 2.57138   9
  -5   9   1 18.7431 1.92150   6
  -5   9   1 17.4849 1.92433   5
  -5   9   1 18.7482 2.25312  10
  -5   9   1 14.8585 1.43903   8
  -4   9   1 0.55693 0.63213   5
  -4   9   1 2.44738 0.89842   9
  -4   9   1 2.22580 0.74683   6
  -4   9   1 1.91499 0.89469  10
  -4   9   1 1.85359 0.59431   8
   3  -9  -1 0.40366 0.41153   5
   3  -9  -1 0.07907 0.50939  10
   3  -9  -1 1.35298 0.72063   5
  -3   9   1 1.50817 0.65281  10
  -3   9   1 -0.7457 0.44307  10
  -3   9   1 0.96777 0.54190   5
  -3   9   1 -0.0763 0.51363   9
  -3   9   1 0.27979 0.35931   8
  -3   9   1 0.30734 0.64846   7
  -3   9   1 -0.5089 0.28850   6
   2  -9  -1 161.842 7.13822   8
   2  -9  -1 173.292 8.67663  10
   2  -9  -1 174.140 7.85257   5
  -2   9   1 171.959 8.31489   5
  -2   9   1 167.762 7.94913   6
  -2   9   1 174.339 8.34695   9
  -2   9   1 180.048 8.94136  10
   1  -9  -1 29.9250 2.21840   5
   1  -9  -1 28.2995 2.54136  10
   1  -9  -1 25.9623 1.44420   8
  -1   9   1 25.9395 2.40277   9
  -1   9   1 26.1160 2.07587   6
  -1   9   1 26.8587 2.31006  10
  -1   9   1 23.7701 2.80129  10
   0  -9  -1 36.5970 2.77704   5
   0  -9  -1 46.1324 3.38773  10
   0  -9  -1 43.0389 2.08369   8
   0   9   1 41.1264 2.24848   7
   0   9   1 41.0594 3.31233  10
   0   9   1 42.7100 2.98014   5
   0   9   1 40.5330 2.65381   6
   0   9   1 42.6010 3.13943  10
   0   9   1 42.6692 2.74067   9
  -1  -9  -1 126.305 6.55589   5
  -1  -9  -1 140.659 7.11817  10
  -1  -9  -1 132.631 5.61349   8
   1   9   1 129.941 6.20281   6
   1   9   1 123.943 6.00374   9
   1   9   1 126.356 6.42290   5
   1   9   1 130.331 7.03861  10
   1   9   1 120.658 5.68767   7
  -2  -9  -1 293.373 13.4526  10
  -2  -9  -1 330.396 13.8517  10
  -2  -9  -1 278.575 13.3262   5
   2   9   1 277.584 12.6798   6
   2   9   1 289.542 12.3042   9
   2   9   1 290.009 12.9516   5
   2   9   1 318.976 13.7783  10
   2   9   1 299.422 14.1476  10
   2   9   1 281.562 12.2990   7
  -3  -9  -1 4.54834 1.13810  10
  -3  -9  -1 5.49404 1.37112  10
  -3  -9  -1 5.04001 1.15348   5
   3   9   1 5.99527 1.30886  10
   3   9   1 7.52011 1.16855   7
   3   9   1 4.71262 1.10678   5
   3   9   1 5.00080 0.73222   9
  -4  -9  -1 0.50784 0.57352  10
  -4  -9  -1 0.43961 0.44055   5
   4   9   1 0.61706 0.54429  10
   4   9   1 -0.0245 0.44923   7
   4   9   1 0.10437 0.62772   5
  -5  -9  -1 95.1019 5.61565  10
  -5  -9  -1 84.3302 5.72032  10
  -5  -9  -1 89.5030 5.48558   5
  -5  -9  -1 104.520 5.66438   8
   5   9   1 96.1140 5.47555  10
   5   9   1 97.1058 4.65348   9
   5   9   1 98.4683 5.83123   5
  -6  -9  -1 20.6809 2.17261   8
  -6  -9  -1 15.0578 1.88348   5
  -6  -9  -1 17.3801 2.02156  10
   6   9   1 13.3269 2.67325   5
   6   9   1 18.9798 1.56668   9
  -7  -9  -1 28.1538 2.51886  10
  -7  -9  -1 21.7879 2.49642   8
  -4  10   1 5.07458 1.29498   5
  -4  10   1 4.98961 0.92760   8
  -4  10   1 5.69499 1.43550   9
  -4  10   1 5.81407 1.47497  10
  -4  10   1 4.27805 1.05548   6
  -3  10   1 9.46418 1.44801   6
  -3  10   1 7.93362 1.55113  10
  -3  10   1 6.39979 1.34905   5
  -3  10   1 7.27532 1.46375   9
   2 -10  -1 9.12018 1.33226   5
  -2  10   1 9.33910 1.64163   5
  -2  10   1 10.2438 1.61807   9
  -2  10   1 9.01366 1.24103   7
  -2  10   1 10.9858 1.99269  10
  -2  10   1 10.7289 1.58634  10
  -2  10   1 6.79412 1.23199   6
   1 -10  -1 49.9955 3.12584   5
   1 -10  -1 43.1780 2.23030   8
   1 -10  -1 48.6960 3.65875  10
  -1  10   1 42.2225 2.94283   6
  -1  10   1 44.4069 3.12582   9
  -1  10   1 46.9283 3.40903  10
  -1  10   1 48.0034 3.77150  10
  -1  10   1 46.8388 3.29249   5
   0 -10  -1 44.9336 3.52406  10
   0 -10  -1 44.0435 3.48898   5
   0 -10  -1 43.0810 2.16026   8
   0  10   1 40.6135 3.03616   5
   0  10   1 40.8431 2.79571   6
   0  10   1 42.0941 2.85577   9
   0  10   1 46.8141 3.45856  10
   0  10   1 39.4886 3.50222  10
   0  10   1 46.1834 2.31448   7
  -1 -10  -1 5.22894 1.34037  10
  -1 -10  -1 3.17017 0.91711   5
   1  10   1 2.97603 1.04840  10
   1  10   1 2.24343 0.82249  10
   1  10   1 3.70764 0.78388   9
   1  10   1 2.29323 0.73578   6
   1  10   1 3.51741 0.58521   7
   1  10   1 3.93851 1.02677   5
  -2 -10  -1 21.5252 2.39413  10
  -2 -10  -1 21.6504 2.16113   5
   2  10   1 20.6157 1.62672   9
   2  10   1 20.3279 1.98024   5
   2  10   1 22.2199 2.41935  10
   2  10   1 21.7793 1.52968   7
   2  10   1 20.5999 1.81020   6
  -3 -10  -1 0.49664 0.49721  10
  -3 -10  -1 -0.0296 0.50815   5
   3  10   1 -0.2585 0.41244   5
   3  10   1 -0.0528 0.27647   9
   3  10   1 0.01767 0.38659   7
   3  10   1 -0.1307 0.60701  10
  -4 -10  -1 25.2044 3.07713  10
  -4 -10  -1 27.2919 2.35826   8
  -4 -10  -1 25.1164 2.49792   5
  -4 -10  -1 27.2066 2.68331  10
   4  10   1 26.3166 1.74839   9
   4  10   1 21.5673 2.24272   5
   4  10   1 25.4101 2.58723  10
  -5 -10  -1 18.1527 2.13981  10
  -5 -10  -1 24.1581 2.32348   8
  -5 -10  -1 22.3192 3.58596  10
  -5 -10  -1 15.5801 2.01179   5
   5  10   1 17.7857 2.16887   5
   5  10   1 18.6897 2.14578  10
   5  10   1 17.6991 1.55202   9
  -6 -10  -1 2.33554 1.21126  10
  -6 -10  -1 2.18910 0.84293   5
  -6 -10  -1 -0.0543 0.82246   8
   6  10   1 -0.2291 0.64010  10
   6  10   1 0.14657 0.41155   9
   6  10   1 0.47807 0.90556   5
   7  10   1 5.22499 1.58463   5
  -3  11   1 41.2006 3.83869   5
  -3  11   1 44.8657 3.82372  10
  -3  11   1 49.7730 3.68286   9
  -3  11   1 43.5869 3.18036   6
   2 -11  -1 19.5134 2.11218   5
  -2  11   1 25.2894 2.80172  10
  -2  11   1 18.6554 1.93620   6
  -2  11   1 20.3696 2.33337   9
  -2  11   1 23.6438 2.32889   5
   1 -11  -1 22.9618 2.11464   5
  -1  11   1 24.5945 1.56394   7
  -1  11   1 25.3924 2.41990   5
  -1  11   1 28.8867 3.71257  10
  -1  11   1 25.8854 2.76734  10
  -1  11   1 23.6811 2.23651   9
  -1  11   1 22.7966 2.12907   6
   0 -11  -1 69.8780 4.30429   5
   0 -11  -1 71.0194 4.95699  10
   0  11   1 69.7139 4.18849   6
   0  11   1 68.7450 4.68217  10
   0  11   1 71.8453 5.04301  10
   0  11   1 68.5639 4.50668   5
   0  11   1 77.3919 4.26618   9
   0  11   1 72.5508 3.18408   7
  -1 -11  -1 4.07148 1.34994  10
  -1 -11  -1 4.91203 1.17438   5
   1  11   1 5.81852 1.44405  10
   1  11   1 3.66013 0.86417   9
   1  11   1 5.19347 1.18688   5
   1  11   1 3.94665 0.96160   6
  -2 -11  -1 21.0709 2.24142   5
  -2 -11  -1 23.9749 2.72970  10
   2  11   1 27.1764 1.91502   9
   2  11   1 26.9837 2.43309   5
   2  11   1 23.1300 2.11537   6
  -3 -11  -1 17.6421 2.05320   5
  -3 -11  -1 16.1119 2.48012  10
   3  11   1 15.7958 1.37769   9
   3  11   1 15.8790 1.86459   5
   3  11   1 17.5991 2.20729  10
  -4 -11  -1 0.54232 0.73378  10
  -4 -11  -1 1.86514 0.80726   8
  -4 -11  -1 0.28127 0.59558   5
   4  11   1 0.14370 0.33041   9
   4  11   1 -0.6745 0.67676  10
   4  11   1 1.16340 0.75624   5
  -5 -11  -1 0.25629 0.81527   8
  -5 -11  -1 2.27500 0.82708  10
  -5 -11  -1 1.60168 0.86992   5
   5  11   1 0.95656 0.46127   9
   5  11   1 2.17034 1.00363   5
  -6 -11  -1 6.35347 1.47886   8
  -6 -11  -1 4.31608 1.16491  10
   6  11   1 3.53934 1.35385   5
  -2  12   1 3.01710 1.07756  10
  -2  12   1 2.58976 0.86728   6
  -2  12   1 1.30893 0.85850   9
  -2  12   1 -0.0226 0.89410   5
   1 -12  -1 3.16186 0.89526   5
   1 -12  -1 1.86026 1.06558  10
  -1  12   1 4.27936 1.15120   5
  -1  12   1 6.10096 1.22601   6
  -1  12   1 6.16412 1.16749   9
  -1  12   1 4.43335 1.51537  10
   0 -12  -1 22.7499 2.15600   5
   0  12   1 22.0300 2.68839  10
   0  12   1 21.8652 2.03478   9
   0  12   1 17.5529 2.70720   5
  -1 -12  -1 1.86769 0.97492  10
  -1 -12  -1 2.32744 0.86962   5
   1  12   1 1.75947 0.84201  10
   1  12   1 1.20203 0.55992   9
   1  12   1 1.74130 0.81953   6
  -2 -12  -1 106.637 6.92100  10
  -2 -12  -1 117.547 6.49980   5
   2  12   1 116.106 5.59674   9
   2  12   1 106.773 6.39225   6
  -3 -12  -1 45.3478 4.00880  10
  -3 -12  -1 45.7914 3.68260   5
   3  12   1 56.0180 3.01108   9
   3  12   1 43.8144 3.95100  10
  -4 -12  -1 115.351 7.30689  10
  -4 -12  -1 124.289 6.84466   8
  -4 -12  -1 121.649 7.10399   5
   4  12   1 125.653 5.90446   9
   4  12   1 127.197 7.36794  10
   4  12   1 131.580 7.18315   5
  -5 -12  -1 24.8672 2.59844   8
  -5 -12  -1 20.6968 2.68604  10
   5  12   1 23.7600 2.81020   5
   5  12   1 26.9461 1.99947   9
   0  13   1 56.1020 4.65019  10
   0  13   1 53.8032 4.17142   9
  -1 -13  -1 3.18141 1.19363   5
   1  13   1 4.29287 1.22313   6
   1  13   1 3.93989 0.90142   9
  -2 -13  -1 12.4769 2.22986  10
  -2 -13  -1 14.4604 2.13250   5
   2  13   1 15.5739 3.05136   6
   2  13   1 13.1102 2.47503  10
   2  13   1 14.5197 1.49991   9
  -3 -13  -1 4.61669 1.54376  10
  -3 -13  -1 6.98158 1.51539   8
   3  13   1 2.86139 0.74866   9
   3  13   1 4.12943 1.67856  10
   2  13  -2 10.3667 2.78114  10
  -2 -13   2 7.14041 1.45873   5
   1  13  -2 21.3195 2.57506  10
   1  13  -2 18.6501 2.01843   6
  -1 -13   2 21.1376 2.04190   5
   0  13  -2 -0.4874 0.62385   6
   0  13  -2 1.73623 1.09716  10
   0 -13   2 0.09901 0.58701   5
   4  12  -2 8.05044 1.64960  10
   4  12  -2 10.3118 1.58604   9
   4  12  -2 9.11477 2.58051   5
  -4 -12   2 6.77400 1.54189  10
  -4 -12   2 10.6659 1.57336   8
   3  12  -2 4.14888 0.80671   9
   3  12  -2 4.04466 1.15502  10
   3  12  -2 4.61126 1.36881   5
  -3 -12   2 3.29267 1.04161   5
  -3 -12   2 5.47368 1.12588   8
  -3 -12   2 5.60315 1.40839  10
   2  12  -2 30.4843 2.99639  10
   2  12  -2 32.7296 3.04334   5
   2  12  -2 33.4390 2.49255   9
  -2 -12   2 34.8077 3.32809   5
  -2 -12   2 26.3588 2.12861   8
   1  12  -2 54.5021 3.54397   6
   1  12  -2 63.8027 4.86371   9
   1  12  -2 58.1475 4.29115  10
   1  12  -2 49.5442 3.87608   5
  -1 -12   2 48.3143 3.88597  10
  -1 -12   2 52.9664 3.52458   5
   0  12  -2 22.2693 2.60730  10
   0  12  -2 17.3175 3.02649   5
   0  12  -2 21.5937 2.09376   6
   0  12  -2 20.5937 2.01155   9
   0 -12   2 23.2695 2.03512   5
  -1  12  -2 10.3377 1.79525   5
  -1  12  -2 11.4944 2.00394  10
  -1  12  -2 10.6201 1.62869   9
  -1  12  -2 8.24760 1.45871   6
   1 -12   2 8.33662 1.18607   5
  -2  12  -2 77.7582 4.88927   9
  -2  12  -2 80.9967 6.15539   6
  -2  12  -2 80.3738 5.28100  10
  -2  12  -2 68.3531 4.84023   5
  -3  12  -2 30.2740 2.85298   5
  -3  12  -2 28.0242 2.41341   6
   5  11  -2 -0.9475 1.20436   5
   5  11  -2 2.89246 0.83532   9
   5  11  -2 0.93239 0.77623  10
  -5 -11   2 3.20549 0.97600   8
  -5 -11   2 2.43085 1.33405  10
   4  11  -2 1.15339 1.02558  10
   4  11  -2 -0.2206 1.71122   5
  -4 -11   2 1.50941 0.70348  10
  -4 -11   2 1.62877 0.79339   5
  -4 -11   2 2.59571 0.84137   8
   3  11  -2 14.9197 1.93321  10
   3  11  -2 12.1441 1.98568   5
   3  11  -2 13.7366 1.33945   9
  -3 -11   2 10.3283 1.76591   5
  -3 -11   2 8.72212 1.68795  10
  -3 -11   2 11.2073 1.37361   8
   2  11  -2 40.2039 3.28041   5
   2  11  -2 44.9506 3.46442  10
   2  11  -2 40.5135 2.56835   9
  -2 -11   2 43.3756 3.42488  10
  -2 -11   2 38.1686 2.55556   8
  -2 -11   2 38.1272 2.99959   5
   1  11  -2 9.36558 1.15217   9
   1  11  -2 7.26252 1.41839  10
   1  11  -2 8.67701 1.51973   5
   1  11  -2 7.92824 1.24315   6
  -1 -11   2 9.86430 1.08695   8
  -1 -11   2 9.33272 1.59085  10
  -1 -11   2 8.74793 1.46810   5
   0  11  -2 17.5739 2.07509  10
   0  11  -2 14.4455 1.74111   5
   0  11  -2 15.9067 2.54533  10
   0  11  -2 16.4848 1.63606   6
   0  11  -2 16.6874 1.62453   9
   0 -11   2 13.4302 0.84894   8
   0 -11   2 12.7926 1.13029   8
   0 -11   2 15.4579 1.59236   5
   0 -11   2 15.2947 1.97245  10
  -1  11  -2 25.6756 2.17538   9
  -1  11  -2 21.4479 2.15013   5
  -1  11  -2 24.3741 2.67225  10
  -1  11  -2 25.8566 2.65110  10
  -1  11  -2 18.4154 1.86225   6
   1 -11   2 25.0436 1.95275   5
  -2  11  -2 5.24730 1.18930  10
  -2  11  -2 4.38305 1.06671   9
  -2  11  -2 4.79820 1.10853   5
  -2  11  -2 4.35770 0.96263   6
   2 -11   2 4.93034 0.81515   5
  -3  11  -2 3.31565 0.88835   6
  -3  11  -2 4.09877 1.11373   9
  -3  11  -2 1.69264 1.02913   5
  -3  11  -2 2.86276 1.05311  10
  -4  11  -2 33.1619 2.64087   6
   6  10  -2 12.3718 2.55832   5
  -6 -10   2 16.9974 1.93491   8
  -6 -10   2 16.4738 1.97030  10
   5  10  -2 39.1424 2.70726   9
   5  10  -2 41.4880 3.10500  10
  -5 -10   2 39.1841 3.17884  10
  -5 -10   2 38.0850 3.11186   5
  -5 -10   2 38.6045 2.92897   8
   4  10  -2 22.8545 2.29305  10
   4  10  -2 21.8175 2.60592   5
   4  10  -2 21.2340 1.74546   9
  -4 -10   2 20.3167 1.96846   8
  -4 -10   2 20.6104 2.10608   5
  -4 -10   2 23.2375 2.39252  10
   3  10  -2 13.1549 1.70949  10
   3  10  -2 11.2096 1.97535   5
   3  10  -2 11.7604 1.16274   9
  -3 -10   2 10.5876 1.30923   8
  -3 -10   2 10.3094 1.79264  10
  -3 -10   2 10.0605 1.59260   5
   2  10  -2 16.3493 1.43551   9
   2  10  -2 18.4127 2.02267   5
   2  10  -2 19.9831 2.13058  10
  -2 -10   2 16.2639 1.79697   5
  -2 -10   2 18.4554 2.04755  10
  -2 -10   2 17.1304 1.45245   8
  -2 -10   2 18.2781 1.58625   8
   1  10  -2 27.2580 2.00234   9
   1  10  -2 26.0772 2.75563  10
   1  10  -2 23.9160 2.23956   5
   1  10  -2 28.1830 2.11146   6
  -1 -10   2 28.0374 1.58482   8
  -1 -10   2 28.7871 2.55743  10
  -1 -10   2 29.6981 1.90629   8
  -1 -10   2 23.8522 2.11858   5
   0  10  -2 0.49387 0.44626   9
   0  10  -2 0.15333 0.71076  10
   0  10  -2 0.68544 0.56987  10
   0  10  -2 0.14485 0.34945   6
   0  10  -2 -0.4606 0.37550   5
   0 -10   2 0.22095 0.17900   8
   0 -10   2 0.23900 0.35202   8
   0 -10   2 0.04124 0.50157  10
   0 -10   2 -0.0713 0.34347   5
  -1  10  -2 0.59508 0.56106   9
  -1  10  -2 0.94542 0.51078   5
  -1  10  -2 0.65227 0.61624  10
  -1  10  -2 1.03958 0.47734   6
  -1  10  -2 -0.3095 0.47361  10
   1 -10   2 0.69874 0.39697   5
   1 -10   2 1.13101 0.53510  10
   1 -10   2 0.45079 0.29956   8
  -2  10  -2 44.5054 3.39921  10
  -2  10  -2 42.7034 3.07628   9
  -2  10  -2 43.8852 2.83811   6
  -2  10  -2 46.3876 3.33283  10
  -2  10  -2 40.8209 3.04185   5
   2 -10   2 41.7511 1.83331   8
   2 -10   2 40.9936 2.60338   5
   2 -10   2 43.1726 2.41544   5
  -3  10  -2 2.79028 0.79745   6
  -3  10  -2 3.26476 0.92505  10
  -3  10  -2 2.46384 0.87622   9
  -3  10  -2 2.42029 0.84275  10
  -3  10  -2 3.66004 0.92349   5
  -4  10  -2 16.4405 1.71134   6
  -4  10  -2 15.3458 2.18381   9
  -4  10  -2 16.0256 1.89567  10
  -4  10  -2 15.2738 1.79113   5
  -5  10  -2 0.32187 0.76198   5
  -5  10  -2 0.60463 0.53888   6
   6   9  -2 -1.0051 1.15071   5
   6   9  -2 0.38626 0.56262  10
  -6  -9   2 -0.7296 0.52116   5
   5   9  -2 14.6036 1.71886  10
   5   9  -2 13.4243 1.40846   9
   5   9  -2 8.54837 2.12171   5
  -5  -9   2 12.7760 2.12352  10
  -5  -9   2 11.6080 1.69962   8
  -5  -9   2 16.5795 1.87403  10
  -5  -9   2 15.4152 1.77789   5
   4   9  -2 9.76150 1.84058   5
   4   9  -2 5.52496 0.89998   9
   4   9  -2 5.88142 1.22737  10
  -4  -9   2 5.11097 1.07362   5
  -4  -9   2 3.36885 0.93505  10
  -4  -9   2 7.24782 0.99381   7
   3   9  -2 115.948 6.50226   5
   3   9  -2 129.264 6.53948  10
   3   9  -2 107.197 5.35504   9
  -3  -9   2 130.143 6.54299  10
  -3  -9   2 103.798 6.02951   5
  -3  -9   2 119.805 5.82369   8
   2   9  -2 132.652 6.22312   9
   2   9  -2 136.817 7.07164   5
   2   9  -2 133.104 7.53235  10
   2   9  -2 147.672 7.29033  10
  -2  -9   2 144.278 6.45832   8
  -2  -9   2 143.837 7.28518  10
  -2  -9   2 129.080 6.81785   5
   1   9  -2 70.5132 3.78651   6
   1   9  -2 64.8182 4.48240  10
   1   9  -2 64.5349 4.26525  10
  -1  -9   2 69.1771 4.29197  10
  -1  -9   2 70.8484 3.25733   8
   0   9  -2 157.876 7.40386   6
   0   9  -2 160.369 8.28746  10
   0   9  -2 154.054 7.75606   5
   0   9  -2 158.451 8.19048  10
   0  -9   2 166.240 6.95444   8
   0  -9   2 158.471 7.53356   5
   0  -9   2 179.778 8.27035  10
   0  -9   2 161.818 6.56449   8
  -1   9  -2 102.274 5.04436   6
  -1   9  -2 95.1513 5.68047  10
  -1   9  -2 96.4974 5.31457   5
  -1   9  -2 99.9510 5.20940   9
   1  -9   2 100.994 4.11034   8
   1  -9   2 98.4912 4.89616   5
   1  -9   2 107.828 5.00344   5
   1  -9   2 106.137 5.64052  10
  -2   9  -2 23.0350 1.82869   6
  -2   9  -2 24.7314 2.30111  10
  -2   9  -2 21.3666 1.99914   9
  -2   9  -2 24.9183 2.26076  10
  -2   9  -2 25.3700 2.13271   5
   2  -9   2 21.4195 1.68811   5
   2  -9   2 24.1254 1.16048   8
   2  -9   2 24.7376 1.61932   5
   2  -9   2 28.3146 2.26778  10
  -3   9  -2 2.18064 0.74022   6
  -3   9  -2 2.32849 0.80054  10
  -3   9  -2 2.10789 0.79060  10
  -3   9  -2 2.55957 0.79393   9
  -3   9  -2 1.71116 0.48926   7
   3  -9   2 2.29185 0.67884  10
   3  -9   2 1.88139 0.33730   8
   3  -9   2 1.75975 0.44569   5
   3  -9   2 2.50940 0.34039   5
  -4   9  -2 131.659 6.54952   5
  -4   9  -2 134.517 6.31183  10
  -4   9  -2 114.383 6.04646   7
  -4   9  -2 123.598 6.21355   6
  -4   9  -2 124.970 6.65016  10
  -4   9  -2 130.596 6.86724   9
  -5   9  -2 19.0575 1.89417   5
  -5   9  -2 17.2301 1.78443   6
  -5   9  -2 18.1718 1.90349  10
  -5   9  -2 19.2442 2.14915   9
  -6   9  -2 5.72743 1.17291   6
  -6   9  -2 5.88488 1.16515   5
   7   8  -2 6.56368 1.60414   5
  -7  -8   2 7.44136 1.36133   8
  -7  -8   2 9.87364 1.56267  10
  -7  -8   2 7.56739 1.51072   5
   6   8  -2 0.36527 0.43944  10
   6   8  -2 2.11410 1.24262   5
  -6  -8   2 1.14165 0.65844   8
  -6  -8   2 1.56081 0.73905  10
  -6  -8   2 1.66907 0.65273   5
   5   8  -2 3.36354 1.45255   5
   5   8  -2 6.15159 1.06746   9
   5   8  -2 7.82178 1.24441  10
  -5  -8   2 6.21154 1.27275   5
  -5  -8   2 7.69997 1.30383   8
  -5  -8   2 7.94196 1.75905  10
  -5  -8   2 5.40911 1.03037  10
   4   8  -2 104.720 5.25385   9
   4   8  -2 116.760 5.91430  10
   4   8  -2 100.575 6.56182   5
  -4  -8   2 107.963 5.43953   7
  -4  -8   2 117.220 6.02542  10
  -4  -8   2 124.162 5.79427   8
  -4  -8   2 100.836 5.74655   5
   3   8  -2 16.0048 1.28346   9
   3   8  -2 15.2191 1.69368  10
   3   8  -2 15.1325 1.80952   5
  -3  -8   2 17.6726 1.26179   7
  -3  -8   2 12.4762 1.98411  10
  -3  -8   2 19.3665 1.89802  10
  -3  -8   2 18.7681 1.62296   8
   2   8  -2 111.201 6.43211  10
   2   8  -2 116.120 6.11231   5
   2   8  -2 119.156 5.43506   9
   2   8  -2 123.176 6.27114  10
  -2  -8   2 113.616 6.45070  10
  -2  -8   2 123.448 6.33164  10
  -2  -8   2 128.763 5.70282   8
   1   8  -2 0.93412 0.45887   6
   1   8  -2 0.55370 0.44697   5
   1   8  -2 0.85470 0.57152  10
   1   8  -2 0.33503 0.33532   9
   1   8  -2 0.46772 0.46869  10
  -1  -8   2 0.42401 0.45671  10
  -1  -8   2 0.36850 0.35216   8
   0   8  -2 0.02524 0.29941   9
   0   8  -2 0.30486 0.34585   6
   0   8  -2 0.02311 0.34004  10
   0   8  -2 -0.1354 0.28402  10
   0   8  -2 0.24916 0.32061   5
   0  -8   2 -0.3337 0.20622   8
   0  -8   2 -0.1584 0.26854  10
   0  -8   2 0.11674 0.15731   8
  -1   8  -2 23.2608 2.11760  10
  -1   8  -2 21.6667 1.86025   5
  -1   8  -2 22.3422 2.11583  10
  -1   8  -2 24.8113 1.89950   9
  -1   8  -2 24.7036 1.74609   6
   1  -8   2 26.0265 1.95854   5
   1  -8   2 24.5541 2.08404  10
   1  -8   2 25.1593 1.72516   5
   1  -8   2 24.1355 1.10626   8
  -2   8  -2 2.41289 0.72063   5
  -2   8  -2 1.44345 0.61697  10
  -2   8  -2 2.29384 0.70527  10
  -2   8  -2 1.33101 0.24983   7
  -2   8  -2 1.11660 0.44297   6
  -2   8  -2 0.58454 0.47680   9
   2  -8   2 1.68226 0.45053   5
   2  -8   2 0.98545 0.21637   8
  -3   8  -2 9.50532 1.08487   7
  -3   8  -2 10.3015 1.08797   6
  -3   8  -2 9.73880 1.21898  10
  -3   8  -2 11.2348 1.27668   5
  -3   8  -2 9.92025 1.43802   9
  -3   8  -2 11.0915 1.40296  10
   3  -8   2 9.18196 0.69445   8
   3  -8   2 8.56302 1.27169  10
   3  -8   2 10.0583 0.73269   5
   3  -8   2 10.0620 0.59949   5
  -4   8  -2 -0.7073 0.34356   5
  -4   8  -2 -0.3081 0.43583   9
  -4   8  -2 0.88600 0.61536   7
  -4   8  -2 0.35592 0.33184  10
  -4   8  -2 0.19322 0.27331   8
  -4   8  -2 0.08678 0.48803  10
   4  -8   2 0.62416 0.33382   8
   4  -8   2 -0.1990 0.44901  10
  -5   8  -2 63.9836 3.79964   6
  -5   8  -2 64.2168 4.26606   9
  -5   8  -2 66.0057 3.39613  10
  -5   8  -2 68.1343 3.87082   5
  -5   8  -2 62.0794 3.85756  10
  -6   8  -2 132.796 7.29965   9
  -6   8  -2 129.771 6.63398   5
  -6   8  -2 138.877 6.76938   6
  -6   8  -2 131.225 5.73837   8
  -6   8  -2 130.777 6.45523  10
  -6   8  -2 128.446 5.75231  10
   7   7  -2 54.7020 3.83819   5
  -7  -7   2 69.9532 3.99276  10
  -7  -7   2 63.5212 5.59119   5
  -7  -7   2 75.0521 4.37196   8
   6   7  -2 -0.1387 0.28502  10
   6   7  -2 -1.8750 0.73836   5
  -6  -7   2 1.08994 0.51168   5
  -6  -7   2 0.77832 0.56591   8
  -6  -7   2 -0.2247 0.37127  10
  -6  -7   2 -1.4904 0.58791  10
   5   7  -2 68.1418 5.21764   5
   5   7  -2 78.7266 4.03989  10
   5   7  -2 63.6957 3.67256   9
  -5  -7   2 71.4622 4.73076  10
  -5  -7   2 65.7468 4.10129   5
  -5  -7   2 66.4104 4.02952   8
  -5  -7   2 75.2489 4.20930  10
   4   7  -2 42.6014 3.50816   5
   4   7  -2 46.3443 2.89554  10
   4   7  -2 40.0001 2.44367   9
  -4  -7   2 44.6015 2.97041  10
  -4  -7   2 34.8044 2.62088   8
  -4  -7   2 40.8017 3.24017  10
  -4  -7   2 45.9919 3.17124   7
   3   7  -2 19.7384 1.99496  10
   3   7  -2 19.3568 1.37150   9
   3   7  -2 17.0307 1.87881   5
   3   7  -2 18.6393 2.05865  10
  -3  -7   2 18.5102 1.98666  10
  -3  -7   2 18.0463 1.70247   5
  -3  -7   2 17.6569 1.57678   8
  -3  -7   2 19.5486 1.49073   7
  -3  -7   2 17.4317 1.71152  10
   2   7  -2 366.956 16.4738  10
   2   7  -2 392.680 16.2051  10
   2   7  -2 374.177 16.0742   5
   2   7  -2 368.447 15.3183   9
  -2  -7   2 353.187 16.3545  10
  -2  -7   2 390.851 15.6112   8
  -2  -7   2 383.226 15.4998   6
  -2  -7   2 396.315 16.2667  10
   1   7  -2 16.2081 1.26545   9
   1   7  -2 14.9545 1.67329  10
   1   7  -2 17.2941 1.69186  10
   1   7  -2 18.4741 1.53831   5
   1   7  -2 16.2228 1.34124   6
  -1  -7   2 17.6872 1.27146   8
  -1  -7   2 12.9343 2.00823  10
  -1  -7   2 17.9754 2.13887   9
  -1  -7   2 16.7194 1.44782   5
  -1  -7   2 16.5870 1.62599  10
  -1  -7   2 15.0929 1.19208   6
   0   7  -2 40.8707 2.34211   6
   0   7  -2 40.4448 2.82779  10
   0   7  -2 44.8663 2.85645   5
   0   7  -2 40.5787 2.40597   9
   0   7  -2 40.6875 2.91333  10
   0   7  -2 36.8975 2.52910   5
   0  -7   2 44.2222 2.92629  10
   0  -7   2 42.1630 2.12453   8
   0  -7   2 42.0308 2.80452  10
   0  -7   2 42.8572 2.78036   9
  -1   7  -2 51.1988 3.33219  10
  -1   7  -2 57.3119 3.17360   5
  -1   7  -2 50.3401 3.27845  10
  -1   7  -2 50.5865 2.80452   6
  -1   7  -2 54.0856 3.06051   9
  -1   7  -2 57.4751 3.35128   5
   1  -7   2 52.8470 2.20069   8
   1  -7   2 52.2456 2.82965   5
   1  -7   2 52.7026 2.78848   6
   1  -7   2 55.6129 3.31241  10
   1  -7   2 51.7852 2.78145   5
  -2   7  -2 32.7639 2.29223   5
  -2   7  -2 35.0453 2.10647   6
  -2   7  -2 34.2761 2.49858  10
  -2   7  -2 35.1997 2.45738   5
  -2   7  -2 35.1051 2.54969  10
  -2   7  -2 32.7349 2.36218   9
  -2   7  -2 36.8749 1.88216   7
   2  -7   2 36.8941 1.92321   5
   2  -7   2 35.2515 2.17607   6
   2  -7   2 35.9048 2.00445   5
   2  -7   2 35.0167 1.58570   8
  -3   7  -2 124.741 5.70235   5
  -3   7  -2 122.425 5.96297   9
  -3   7  -2 114.487 5.49754   7
  -3   7  -2 119.996 5.84155   5
  -3   7  -2 111.218 5.79959  10
  -3   7  -2 109.812 5.41677   6
  -3   7  -2 117.389 5.71013  10
   3  -7   2 110.340 5.59138  10
   3  -7   2 116.612 4.87775   8
  -4   7  -2 214.359 9.61936   7
  -4   7  -2 215.614 8.48389   8
  -4   7  -2 203.411 9.71078   9
  -4   7  -2 211.814 9.49879  10
  -4   7  -2 203.231 9.18610   6
  -4   7  -2 202.538 9.23950   5
  -4   7  -2 208.328 9.07324  10
   4  -7   2 208.475 8.64770   8
   4  -7   2 205.394 9.14979  10
  -5   7  -2 267.093 12.0813  10
  -5   7  -2 283.422 12.7746   9
  -5   7  -2 269.945 12.0719   6
  -5   7  -2 273.645 12.0430   5
  -5   7  -2 294.080 11.2815   8
  -5   7  -2 291.735 11.5333  10
   5  -7   2 268.264 11.6733  10
  -6   7  -2 253.110 10.6759  10
  -6   7  -2 240.405 10.7139   5
  -6   7  -2 236.625 10.9421   6
  -6   7  -2 235.269 9.93218   8
  -6   7  -2 251.481 11.6572   9
  -6   7  -2 241.030 9.92243  10
  -7   7  -2 129.712 6.35010   5
  -7   7  -2 131.457 6.69889   6
  -7   7  -2 128.547 5.61037   8
  -7   7  -2 121.303 7.19276   9
  -7   7  -2 121.683 5.71118  10
  -8  -6   2 313.397 14.2618   5
  -7  -6   2 256.091 11.7239   5
   6   6  -2 38.7720 3.28238   5
   6   6  -2 37.2260 2.31900  10
  -6  -6   2 36.4450 2.69536   5
  -6  -6   2 34.2840 2.49190  10
  -6  -6   2 35.3764 2.72249   8
  -6  -6   2 35.5724 3.10301  10
   5   6  -2 134.000 6.06102  10
   5   6  -2 130.749 7.51789   5
  -5  -6   2 122.769 6.74291  10
  -5  -6   2 126.628 6.41155   5
  -5  -6   2 122.262 6.29509  10
  -5  -6   2 120.217 6.74786   8
   4   6  -2 76.6252 5.22072   5
   4   6  -2 82.4762 4.01799   9
  -4  -6   2 81.1645 4.33049   8
  -4  -6   2 83.0754 4.45319  10
  -4  -6   2 81.8927 4.40041   5
  -4  -6   2 78.5083 4.70824  10
   3   6  -2 7.97445 0.85822   9
   3   6  -2 7.98215 1.45024   5
   3   6  -2 11.3229 1.24209  10
   3   6  -2 11.0163 1.28372   5
   3   6  -2 6.73497 1.15696  10
  -3  -6   2 8.68150 1.29513   5
  -3  -6   2 10.0083 1.08755   7
  -3  -6   2 8.45686 1.04612   8
  -3  -6   2 9.93166 1.60037  10
  -3  -6   2 8.60409 1.14062  10
  -3  -6   2 10.4590 1.15796   6
   2   6  -2 11.0552 1.24906  10
   2   6  -2 10.7864 1.24729   5
   2   6  -2 8.30605 1.30671  10
   2   6  -2 10.0688 0.89574   9
   2   6  -2 12.2306 1.29993   5
  -2  -6   2 12.2810 1.09236   9
  -2  -6   2 11.1162 1.04593   8
  -2  -6   2 11.3321 1.37584  10
  -2  -6   2 12.7468 1.20632   6
  -2  -6   2 10.2557 1.12998   5
  -2  -6   2 11.8351 0.94985   7
   1   6  -2 513.668 21.6336   5
   1   6  -2 487.865 22.0338  10
   1   6  -2 506.925 21.2924   6
   1   6  -2 561.458 21.9548   5
   1   6  -2 516.293 21.2159   9
  -1  -6   2 530.985 22.0670  10
  -1  -6   2 533.106 21.8815  10
  -1  -6   2 536.576 21.4915   9
  -1  -6   2 545.639 21.2525   8
  -1  -6   2 566.750 21.9419   5
  -1  -6   2 562.467 21.2926   6
   0   6  -2 38.0114 2.22039   9
   0   6  -2 35.6947 2.57610  10
   0   6  -2 38.6658 2.59791  10
   0   6  -2 41.0873 2.56763   5
   0   6  -2 38.6643 2.38288   5
   0  -6   2 35.5645 2.52034  10
   0  -6   2 40.5008 1.83202   8
   0  -6   2 40.7450 2.29501   5
   0  -6   2 39.8327 2.56688  10
   0  -6   2 40.4301 1.96262   8
   0  -6   2 41.1734 2.09512   6
  -1   6  -2 311.862 13.0976   5
  -1   6  -2 313.175 13.0735   9
  -1   6  -2 300.042 13.3610  10
  -1   6  -2 311.635 13.4886  10
  -1   6  -2 311.442 13.0422   6
  -1   6  -2 317.926 13.2802   5
   1  -6   2 315.742 12.7645   6
   1  -6   2 309.809 12.1886   8
   1  -6   2 314.924 12.7720   5
   1  -6   2 304.841 13.2786  10
   1  -6   2 316.747 12.8281   5
   1  -6   2 320.883 13.1292   9
   1  -6   2 321.031 13.3272  10
  -2   6  -2 1.68964 0.54236  10
  -2   6  -2 1.84915 0.56044   9
  -2   6  -2 1.30227 0.39764   7
  -2   6  -2 2.99832 0.75917  10
  -2   6  -2 1.31158 0.42072   6
  -2   6  -2 2.77451 0.65929   5
  -2   6  -2 1.74079 0.50435   5
   2  -6   2 1.17387 0.44597  10
   2  -6   2 1.94596 0.46024   6
   2  -6   2 1.95835 0.24858   8
   2  -6   2 2.19298 0.62683   9
   2  -6   2 2.67317 0.42403   5
   2  -6   2 2.29544 0.42705   5
  -3   6  -2 141.763 6.98306  10
  -3   6  -2 153.561 6.86315   6
  -3   6  -2 155.116 6.30919   8
  -3   6  -2 153.421 7.06406   7
  -3   6  -2 151.610 7.28188   9
  -3   6  -2 144.640 6.90778   5
  -3   6  -2 169.538 7.21467   5
  -3   6  -2 157.535 7.23197  10
   3  -6   2 165.349 7.06960  10
   3  -6   2 163.282 7.27421   6
   3  -6   2 155.653 6.40633   8
  -4   6  -2 65.9058 3.41735  10
  -4   6  -2 73.8772 3.01951   8
  -4   6  -2 70.2754 3.65353   6
  -4   6  -2 67.8765 3.57067   5
  -4   6  -2 67.0993 3.72578  10
  -4   6  -2 71.0256 4.06795   7
  -4   6  -2 64.7613 3.94597   9
  -4   6  -2 69.2169 3.71148   5
   4  -6   2 68.1911 3.27378   8
  -5   6  -2 5.67191 0.61340  10
  -5   6  -2 6.15293 1.17690   9
  -5   6  -2 5.81952 0.96266  10
  -5   6  -2 5.54137 0.90165   5
  -5   6  -2 5.11943 0.92740   6
  -5   6  -2 6.52582 0.97925   5
  -5   6  -2 5.61800 0.56101   8
   5  -6   2 7.19787 0.80177  10
  -6   6  -2 2.86148 0.68204   5
  -6   6  -2 2.21522 0.40249  10
  -6   6  -2 2.12914 0.87883   9
  -6   6  -2 2.68223 0.78631   6
  -6   6  -2 3.53680 0.52699   8
  -6   6  -2 2.72370 0.60222  10
  -7   6  -2 13.2687 1.09653   8
  -7   6  -2 14.5475 1.43842   5
  -7   6  -2 13.9238 1.08412  10
  -7   6  -2 9.92726 2.33779   9
  -7   6  -2 13.5058 0.88544  10
  -7   6  -2 18.0510 1.87828   6
  -8  -5   2 14.5950 1.85121   5
  -7  -5   2 86.9412 5.02603   8
  -7  -5   2 88.0699 5.02523   5
  -7  -5   2 95.2602 4.90085  10
   6   5  -2 66.6894 3.84670   5
   6   5  -2 60.6666 3.53137   5
   6   5  -2 65.2111 3.35126  10
  -6  -5   2 62.9825 4.20873  10
  -6  -5   2 65.4270 3.81008   5
  -6  -5   2 65.1929 3.90332   8
  -6  -5   2 59.5540 3.53025  10
   5   5  -2 92.7785 4.45521  10
   5   5  -2 97.4044 5.79723   5
   5   5  -2 94.9682 4.80429   5
  -5  -5   2 93.6939 4.84848   5
  -5  -5   2 95.0710 4.91941   8
  -5  -5   2 87.9014 4.64016  10
  -5  -5   2 86.1818 5.17626  10
   4   5  -2 27.5427 1.82579  10
   4   5  -2 22.3355 1.57888   9
   4   5  -2 27.8755 2.65110   5
   4   5  -2 27.0375 1.99973   5
  -4  -5   2 24.5135 2.42451   7
  -4  -5   2 22.5238 1.83520   5
  -4  -5   2 25.4354 2.15870  10
  -4  -5   2 24.0496 1.86750   8
  -4  -5   2 22.9944 1.82097  10
   3   5  -2 160.636 7.40667   5
   3   5  -2 144.184 7.87332   5
   3   5  -2 150.758 6.88065   9
   3   5  -2 178.873 7.36287  10
  -3  -5   2 177.192 7.44805   7
  -3  -5   2 168.145 7.10538   6
  -3  -5   2 163.331 6.92888   9
  -3  -5   2 151.781 7.30429  10
  -3  -5   2 152.274 7.60197  10
  -3  -5   2 165.072 7.36815   5
  -3  -5   2 169.265 7.31981   5
  -3  -5   2 144.766 7.10802   8
   2   5  -2 226.276 9.95776  10
   2   5  -2 226.402 9.71484   5
   2   5  -2 233.478 9.65617  10
   2   5  -2 204.600 9.71309   5
   2   5  -2 203.316 9.04407   9
  -2  -5   2 232.077 9.56617   7
  -2  -5   2 230.171 9.27658   9
  -2  -5   2 206.229 9.78497  10
  -2  -5   2 215.696 9.54976   5
  -2  -5   2 221.556 9.34737   8
  -2  -5   2 220.318 9.67082  10
  -2  -5   2 221.702 9.47978   5
  -2  -5   2 231.936 9.26094   6
   1   5  -2 379.754 16.0971   5
   1   5  -2 361.867 16.1847  10
   1   5  -2 399.018 15.7994   6
   1   5  -2 382.528 16.4561  10
   1   5  -2 412.419 16.2544   5
   1   5  -2 368.062 15.6582   9
  -1  -5   2 426.120 15.7730   6
  -1  -5   2 392.626 16.2276  10
  -1  -5   2 402.817 15.8919   9
  -1  -5   2 404.537 15.4260   7
  -1  -5   2 408.951 16.0427   5
  -1  -5   2 390.918 15.7357   8
  -1  -5   2 368.962 16.3471  10
   0   5  -2 25.8983 1.70608   5
   0   5  -2 32.3861 9.41986   4
   0   5  -2 29.6711 1.88478   5
   0   5  -2 25.9762 1.52696   6
   0   5  -2 32.3512 7.01765   3
   0   5  -2 18.7529 7.73275   4
   0   5  -2 27.5050 1.99986  10
   0   5  -2 25.6191 1.86795  10
   0   5  -2 32.6617 8.00644   1
   0   5  -2 23.3712 5.09326   2
   0  -5   2 26.3125 1.46894   6
   0  -5   2 26.9488 1.64886   5
   0  -5   2 20.6382 6.70713   2
   0  -5   2 25.8462 1.37073   8
   0  -5   2 26.0373 1.84301  10
   0  -5   2 28.1164 1.70777   9
   0  -5   2 25.3333 5.92670   1
   0  -5   2 18.2800 8.68765   4
   0  -5   2 26.2974 1.65723   5
   0  -5   2 21.3871 6.71232   4
   0  -5   2 19.9688 5.35092   3
   0  -5   2 27.3565 1.93562  10
  -1   5  -2 1518.43 58.4575  10
  -1   5  -2 1513.90 57.8427   6
  -1   5  -2 1448.02 58.3352  10
  -1   5  -2 1501.31 58.2404   5
  -1   5  -2 1467.95 58.0623   5
  -1   5  -2 1403.57 58.0742   9
   1  -5   2 1528.61 58.1697   9
   1  -5   2 1396.71 58.6020  10
   1  -5   2 1488.13 57.7917   6
   1  -5   2 1540.17 57.8605   5
   1  -5   2 1522.03 57.8519   5
   1  -5   2 1484.45 58.3019  10
  -2   5  -2 -0.3572 0.21005  10
  -2   5  -2 0.17864 0.21187   6
  -2   5  -2 0.25128 0.11974   8
  -2   5  -2 0.23093 0.27041  10
  -2   5  -2 0.02226 0.21309   5
  -2   5  -2 0.11272 0.24935   9
  -2   5  -2 0.15517 0.21098   5
   2  -5   2 0.42606 0.28394   9
   2  -5   2 0.42127 0.28093  10
   2  -5   2 0.06650 0.12146   5
   2  -5   2 0.37884 0.11534   8
   2  -5   2 -0.2171 0.13096   5
   2  -5   2 0.28977 0.22388  10
   2  -5   2 0.07720 0.18850   6
  -3   5  -2 92.9086 4.92647   9
  -3   5  -2 93.7020 4.64366  10
  -3   5  -2 95.4348 4.79767  10
  -3   5  -2 101.251 4.10682   8
  -3   5  -2 101.056 4.64126   6
  -3   5  -2 98.0359 4.73976   5
  -3   5  -2 107.449 4.64545   5
  -3   5  -2 108.535 4.99173   7
   3  -5   2 97.2317 4.89645   6
   3  -5   2 103.686 4.70242  10
   3  -5   2 101.036 4.29464   8
   3  -5   2 99.7507 4.47480  10
   3  -5   2 104.143 4.86556   9
  -4   5  -2 332.134 13.8087   7
  -4   5  -2 298.291 12.7840  10
  -4   5  -2 326.456 13.2191   6
  -4   5  -2 339.131 12.5472   8
  -4   5  -2 289.587 13.0750  10
  -4   5  -2 296.846 13.5199   9
  -4   5  -2 318.213 13.1218   5
  -4   5  -2 326.353 12.9537   5
   4  -5   2 310.471 13.7057   6
   4  -5   2 320.043 12.8641   8
   4  -5   2 310.899 12.9048  10
  -5   5  -2 1.08048 0.52045   9
  -5   5  -2 1.34649 0.49352   6
  -5   5  -2 0.27003 0.36323   5
  -5   5  -2 0.21080 0.21642   8
  -5   5  -2 0.13135 0.28016  10
   5  -5   2 0.73972 0.29324  10
  -6   5  -2 53.5111 2.83676   5
  -6   5  -2 48.1512 3.42486   9
  -6   5  -2 52.7506 3.28289   6
  -6   5  -2 51.7044 2.55464   8
  -6   5  -2 49.6180 2.32949  10
  -6   5  -2 51.4557 2.74805  10
  -7   5  -2 8.13768 0.58408  10
  -7   5  -2 7.75127 1.45052   6
  -7   5  -2 6.63210 0.66568  10
  -7   5  -2 12.2835 1.86474   9
  -7   5  -2 7.08373 1.05433   5
  -8   5  -2 3.24524 1.16525   9
  -8   5  -2 4.52921 0.76255   8
  -8   5  -2 4.70020 1.20738   6
  -8  -4   2 9.38482 1.71991  10
  -8  -4   2 13.4926 3.57941   6
  -8  -4   2 10.2028 2.30271   8
  -8  -4   2 11.4631 1.65284   5
  -7  -4   2 27.8514 3.31716   6
  -7  -4   2 31.0345 2.74249  10
  -7  -4   2 31.4814 2.47245   5
  -7  -4   2 28.1483 2.39705   8
  -7  -4   2 33.2419 2.36313  10
   6   4  -2 44.8569 2.47585   5
   6   4  -2 43.9062 2.42203  10
   6   4  -2 42.2134 2.52861   5
  -6  -4   2 41.6558 2.66014  10
  -6  -4   2 44.6513 3.19785  10
  -6  -4   2 39.5049 2.85956   8
   5   4  -2 1.15359 0.70156   5
   5   4  -2 1.87410 0.63130   5
   5   4  -2 1.72342 0.41806  10
  -5  -4   2 0.52239 0.38779   5
  -5  -4   2 0.54511 0.45908   8
  -5  -4   2 1.48099 0.52561  10
  -5  -4   2 1.60023 0.49485  10
   4   4  -2 19.9866 1.55703   5
   4   4  -2 17.6527 1.30663  10
   4   4  -2 16.9919 2.02367   5
  -4  -4   2 16.4096 1.47188   8
  -4  -4   2 15.7937 1.36343  10
  -4  -4   2 20.0798 1.60463   5
  -4  -4   2 16.5740 1.63021  10
  -4  -4   2 17.0999 1.48532   5
  -4  -4   2 18.4854 1.78588   7
   3   4  -2 24.9417 1.94305  10
   3   4  -2 24.1027 2.27302   5
   3   4  -2 24.3034 1.53101   9
   3   4  -2 26.8140 1.68627  10
   3   4  -2 27.5647 1.85347   5
  -3  -4   2 24.9531 1.77044   5
  -3  -4   2 23.6503 1.71149  10
  -3  -4   2 24.2104 1.90193  10
  -3  -4   2 23.4584 1.68453   8
  -3  -4   2 27.8578 1.95296   7
  -3  -4   2 23.4304 1.71391   5
   2   4  -2 497.544 25.2514   2
   2   4  -2 477.564 30.4694   4
   2   4  -2 448.296 29.7174   4
   2   4  -2 507.094 28.9661   1
   2   4  -2 510.640 21.1609   5
   2   4  -2 498.225 20.7062  10
   2   4  -2 538.708 20.5626   5
   2   4  -2 510.062 20.4361  10
  -2  -4   2 522.198 20.3845   5
  -2  -4   2 485.445 20.6922  10
  -2  -4   2 550.082 20.4394   7
  -2  -4   2 475.484 20.5818   5
  -2  -4   2 457.948 31.7001   4
  -2  -4   2 485.506 30.3181   4
  -2  -4   2 496.523 20.2522   8
  -2  -4   2 496.914 20.4799  10
  -2  -4   2 523.769 20.1654   6
  -2  -4   2 523.902 20.0988   9
  -2  -4   2 542.375 32.5453   3
  -2  -4   2 495.491 26.3312   1
   1   4  -2 194.852 17.6251   4
   1   4  -2 198.214 8.10117   5
   1   4  -2 189.448 11.8192   2
   1   4  -2 163.671 15.9514   4
   1   4  -2 209.137 15.3418   1
   1   4  -2 180.737 7.60632   9
   1   4  -2 176.073 7.97632   5
  -1  -4   2 201.185 7.61828   7
  -1  -4   2 196.094 7.68121   6
  -1  -4   2 204.319 16.1301   4
  -1  -4   2 181.656 12.7575   2
  -1  -4   2 177.591 8.00515  10
  -1  -4   2 194.914 7.92059   5
  -1  -4   2 166.236 12.6675   1
  -1  -4   2 173.507 8.12145  10
  -1  -4   2 180.638 17.3760   4
  -1  -4   2 180.174 7.90296   5
  -1  -4   2 167.627 13.1371   3
  -1  -4   2 187.282 7.73034   9
  -1  -4   2 185.210 7.68039   8
   0   4  -2 2573.12 106.300   3
   0   4  -2 2594.28 109.201   4
   0   4  -2 2680.93 107.624   1
   0   4  -2 2628.89 105.139   2
   0   4  -2 2603.13 109.934   4
   0  -4   2 2475.40 105.943   1
   0  -4   2 2575.69 105.654   3
   0  -4   2 2538.19 106.671   2
   0  -4   2 2470.10 109.753   4
   0  -4   2 2500.31 108.421   4
  -1   4  -2 947.778 47.0630   4
  -1   4  -2 970.908 38.8808   5
  -1   4  -2 965.398 38.9925  10
  -1   4  -2 989.961 38.3894   7
  -1   4  -2 1022.52 38.8931   9
  -1   4  -2 937.470 39.0394  10
  -1   4  -2 1050.84 46.4114   2
  -1   4  -2 984.288 38.6102   6
  -1   4  -2 996.505 45.5558   1
  -1   4  -2 966.131 46.8799   4
  -1   4  -2 1002.42 45.3141   3
  -1   4  -2 1013.39 38.8197   5
   1  -4   2 1023.40 38.9221   9
   1  -4   2 1000.47 38.6304   5
   1  -4   2 978.185 38.2080   8
   1  -4   2 1029.98 39.0504  10
   1  -4   2 1018.92 47.2054   4
   1  -4   2 900.779 45.9934   2
   1  -4   2 976.795 44.7289   1
   1  -4   2 1027.96 38.6138   6
   1  -4   2 986.833 48.0564   4
   1  -4   2 983.062 44.8918   3
   1  -4   2 972.871 38.6112   5
  -2   4  -2 201.499 8.96033  10
  -2   4  -2 201.703 13.8859   1
  -2   4  -2 220.593 8.72651   6
  -2   4  -2 217.613 8.89501   7
  -2   4  -2 202.628 8.30340   8
  -2   4  -2 211.836 8.76210   5
  -2   4  -2 195.947 14.7384   4
  -2   4  -2 223.983 15.4674   4
  -2   4  -2 203.283 15.2170   3
  -2   4  -2 186.348 17.8583   2
  -2   4  -2 207.179 8.85874   5
  -2   4  -2 199.545 8.99095   9
   2  -4   2 198.250 13.3563   1
   2  -4   2 216.780 8.39867   8
   2  -4   2 225.331 9.03286   9
   2  -4   2 222.603 8.85650   6
   2  -4   2 210.211 8.37290   5
   2  -4   2 213.000 15.8656   4
   2  -4   2 210.188 8.45465   5
   2  -4   2 216.846 15.1791   3
   2  -4   2 226.399 16.3432   4
   2  -4   2 225.727 8.88427  10
   2  -4   2 222.264 16.1943   2
   2  -4   2 213.239 8.88211  10
  -3   4  -2 1.35625 0.33567   5
  -3   4  -2 0.87135 0.35349  10
  -3   4  -2 2.20964 0.57629   7
  -3   4  -2 2.05733 0.44261   6
  -3   4  -2 1.35630 0.35868  10
  -3   4  -2 2.08304 0.24401   8
  -3   4  -2 1.51357 0.38677   5
   3  -4   2 2.25314 0.57733   6
   3  -4   2 1.81276 0.35670   8
   3  -4   2 1.53949 0.36646  10
  -4   4  -2 180.013 8.24485   6
  -4   4  -2 191.941 8.57749   9
  -4   4  -2 192.200 8.84905   7
  -4   4  -2 195.505 7.94410   5
  -4   4  -2 193.348 8.08154   5
  -4   4  -2 187.745 7.70396   8
  -4   4  -2 189.848 8.10414  10
  -4   4  -2 194.880 7.78852  10
   4  -4   2 189.909 8.05647   8
   4  -4   2 190.689 7.67130  10
   4  -4   2 190.047 7.87065  10
  -5   4  -2 145.943 6.16387   5
  -5   4  -2 142.487 5.97560   8
  -5   4  -2 132.009 6.76774   9
  -5   4  -2 146.472 6.18280   5
  -5   4  -2 140.772 6.63886   6
  -5   4  -2 140.595 6.16679  10
  -5   4  -2 139.284 5.77067  10
   5  -4   2 143.473 5.77140  10
  -6   4  -2 1.94526 0.70039   6
  -6   4  -2 1.22168 0.23553  10
  -6   4  -2 0.52763 0.49095   9
  -6   4  -2 1.05588 0.36323   8
  -6   4  -2 1.48278 0.41260   5
  -6   4  -2 0.87794 0.32441  10
  -6   4  -2 0.93635 0.40568   5
  -7   4  -2 21.3847 2.12304   9
  -7   4  -2 20.0257 1.38564   8
  -7   4  -2 21.3359 1.00819  10
  -7   4  -2 19.3754 1.01738  10
  -7   4  -2 16.4253 1.55472   5
  -7   4  -2 22.8548 1.68394   5
  -7   4  -2 18.5090 1.95563   6
  -8   4  -2 2.34755 0.56678   8
  -8   4  -2 2.05710 0.88615   9
  -8   4  -2 1.61258 0.74520   5
  -8  -3   2 2.16413 1.44931   6
  -8  -3   2 2.92251 0.87888   8
  -8  -3   2 2.49253 0.83711   5
  -8  -3   2 3.83989 0.87093  10
  -7  -3   2 74.5333 5.43925   6
  -7  -3   2 75.1069 4.23400   8
  -7  -3   2 73.4318 4.22593   5
  -7  -3   2 72.5302 4.45579  10
  -7  -3   2 65.7777 3.90405  10
   6   3  -2 0.16209 0.16865  10
   6   3  -2 0.50613 0.30949   5
   6   3  -2 1.34030 0.43361   5
  -6  -3   2 1.66908 1.02825   6
  -6  -3   2 0.28160 0.38983   5
  -6  -3   2 0.62008 0.43247   8
  -6  -3   2 0.69865 0.37751  10
  -6  -3   2 0.42149 0.41278  10
   5   3  -2 0.23382 0.36215   5
   5   3  -2 0.29441 0.36927   5
   5   3  -2 0.59033 0.27763  10
  -5  -3   2 0.30659 0.31324   5
  -5  -3   2 0.47496 0.38256   8
  -5  -3   2 0.59233 0.38117  10
  -5  -3   2 0.25993 0.40301  10
   4   3  -2 2.09098 0.41672  10
   4   3  -2 2.38144 0.69047  10
   4   3  -2 2.91763 0.72129   8
   4   3  -2 2.03201 0.74105   5
   4   3  -2 2.72476 0.58856   5
  -4  -3   2 2.35281 0.46052   9
  -4  -3   2 2.48215 0.54245  10
  -4  -3   2 2.18342 0.75968   7
  -4  -3   2 2.45966 0.66591   8
  -4  -3   2 2.02708 0.53405  10
  -4  -3   2 2.30208 0.54766   5
  -4  -3   2 1.31070 0.58125   5
   3   3  -2 73.5025 3.57542   5
   3   3  -2 66.4009 4.27242   5
   3   3  -2 71.5525 3.34605  10
   3   3  -2 67.7779 3.29247   9
   3   3  -2 67.6651 3.62291   8
   3   3  -2 68.8983 3.69842  10
  -3  -3   2 64.5710 3.60616  10
  -3  -3   2 66.1225 3.46105   8
  -3  -3   2 67.8727 3.62967   5
  -3  -3   2 71.8491 3.19979   9
  -3  -3   2 75.5946 3.85944   7
  -3  -3   2 74.3197 3.54574   5
  -3  -3   2 73.3971 3.47531  10
   2   3  -2 119.879 5.61339   8
   2   3  -2 119.358 5.78289  10
   2   3  -2 122.844 9.29880   2
   2   3  -2 132.681 5.69711   5
   2   3  -2 127.450 6.23833   5
   2   3  -2 112.201 12.7224   4
   2   3  -2 120.269 12.7750   4
   2   3  -2 125.453 5.38591   9
   2   3  -2 132.429 5.58116  10
   2   3  -2 135.445 11.3588   1
  -2  -3   2 133.096 5.71369   5
  -2  -3   2 127.175 13.1003   4
  -2  -3   2 134.985 5.33240   9
  -2  -3   2 125.410 5.52168   8
  -2  -3   2 132.295 5.70478   7
  -2  -3   2 123.809 5.58730   5
  -2  -3   2 116.275 5.70901  10
  -2  -3   2 122.654 9.15848   2
  -2  -3   2 127.369 5.62689  10
   1   3  -2 -0.7851 3.59089   4
   1   3  -2 -0.1967 3.90227   4
   1   3  -2 0.19847 0.18319  10
   1   3  -2 -0.8643 1.71288   2
   1   3  -2 -0.0015 0.20958   5
   1   3  -2 0.10334 0.22535   5
   1   3  -2 0.24339 0.18933   8
   1   3  -2 -1.7758 2.58770   1
   1   3  -2 0.02564 0.10914   9
   1   3  -2 -0.0235 0.16257  10
  -1  -3   2 -3.3674 3.93091   4
  -1  -3   2 -0.1767 0.11653  10
  -1  -3   2 1.40147 1.90438   1
  -1  -3   2 0.22642 0.21663  10
  -1  -3   2 0.12307 0.19855   6
  -1  -3   2 0.06562 0.16340   5
  -1  -3   2 -0.0039 0.12794   8
  -1  -3   2 0.03643 0.16408   5
  -1  -3   2 1.92336 2.27768   2
  -1  -3   2 1.99075 2.93524   3
  -1  -3   2 5.21482 3.92807   4
   0   3  -2 118.688 4.80768   9
   0   3  -2 110.556 4.97644  10
   0   3  -2 105.109 10.4975   4
   0   3  -2 108.199 8.16970   2
   0   3  -2 117.931 10.1947   4
   0   3  -2 116.155 4.96428   5
   0   3  -2 121.121 4.72291   6
   0   3  -2 116.597 8.78684   3
   0   3  -2 113.382 4.90537   5
   0   3  -2 108.647 8.96206   1
   0   3  -2 110.184 5.07587  10
   0  -3   2 114.682 5.08770  10
   0  -3   2 107.604 8.40220   1
   0  -3   2 102.138 10.7674   4
   0  -3   2 115.626 8.43995   3
   0  -3   2 119.729 5.07968   5
   0  -3   2 109.502 10.1991   4
   0  -3   2 109.918 4.81631   5
   0  -3   2 112.722 4.66452   6
   0  -3   2 92.0907 8.08741   2
   0  -3   2 113.301 4.57957   8
   0  -3   2 112.017 4.97055  10
  -1   3  -2 267.647 16.1325   2
  -1   3  -2 282.879 16.5615   4
  -1   3  -2 270.038 15.0206   3
  -1   3  -2 277.883 11.0065   5
  -1   3  -2 271.122 11.0431   9
  -1   3  -2 278.763 10.8154   6
  -1   3  -2 265.056 11.1593  10
  -1   3  -2 270.849 17.0214   4
  -1   3  -2 270.796 11.1083  10
  -1   3  -2 265.390 15.5909   1
  -1   3  -2 277.733 10.7802   7
  -1   3  -2 270.505 10.9606   5
   1  -3   2 269.405 10.8080   6
   1  -3   2 291.949 15.4394   3
   1  -3   2 261.488 17.0144   4
   1  -3   2 275.512 10.8105   5
   1  -3   2 249.759 15.8678   2
   1  -3   2 265.740 14.7440   1
   1  -3   2 277.056 11.1265  10
   1  -3   2 269.250 10.8054   7
   1  -3   2 262.683 11.0342   9
   1  -3   2 278.050 10.8445   5
   1  -3   2 280.146 16.2849   4
  -2   3  -2 54.5375 2.45433   5
  -2   3  -2 52.6236 2.49704   6
  -2   3  -2 47.8542 5.61288   1
  -2   3  -2 52.6156 2.19040   8
  -2   3  -2 46.6072 6.24647   4
  -2   3  -2 55.8995 2.51123   5
  -2   3  -2 53.1922 2.61823  10
  -2   3  -2 51.6342 2.70234   7
  -2   3  -2 57.2632 2.62219  10
  -2   3  -2 48.8753 6.22925   4
  -2   3  -2 54.2349 2.72734   9
  -2   3  -2 49.2443 6.68455   3
  -2   3  -2 61.3496 8.17403   2
   2  -3   2 47.7325 5.33614   1
   2  -3   2 57.4894 2.56246  10
   2  -3   2 47.6948 7.24642   2
   2  -3   2 53.0115 7.12243   4
   2  -3   2 54.8370 2.53881  10
   2  -3   2 62.5587 7.74657   4
   2  -3   2 56.8549 2.72006   9
   2  -3   2 46.8135 6.83042   3
  -3   3  -2 3.07775 0.53908   6
  -3   3  -2 2.34842 0.42615  10
  -3   3  -2 2.54180 0.39084   5
  -3   3  -2 2.43255 0.28642   8
  -3   3  -2 2.74189 0.63021   7
  -3   3  -2 2.32041 0.53832   9
  -3   3  -2 2.13340 0.36096  10
  -3   3  -2 2.34130 0.29664   5
   3  -3   2 2.23792 0.55416   6
   3  -3   2 2.60138 0.38159  10
   3  -3   2 2.65881 0.28096  10
   3  -3   2 3.24347 0.40394   8
  -4   3  -2 39.5451 1.77614  10
  -4   3  -2 39.8175 2.00127   5
  -4   3  -2 39.2664 1.99741   5
  -4   3  -2 42.4128 2.00486   8
  -4   3  -2 39.8057 2.45175   9
  -4   3  -2 40.7161 2.76052   7
  -4   3  -2 42.5480 2.43386   6
  -4   3  -2 37.0096 1.99555  10
   4  -3   2 39.7297 1.80651  10
   4  -3   2 41.1668 1.71402  10
  -5   3  -2 48.9964 2.48418   5
  -5   3  -2 47.2824 2.34226  10
  -5   3  -2 52.6737 3.03354   6
  -5   3  -2 50.1873 2.11172  10
  -5   3  -2 48.4852 2.48320   8
  -5   3  -2 45.6152 2.94818   9
  -5   3  -2 48.3647 2.51628   5
  -6   3  -2 7.85545 0.92641   5
  -6   3  -2 8.14193 0.72218   5
  -6   3  -2 6.93955 0.79790   8
  -6   3  -2 7.26436 0.54809  10
  -6   3  -2 8.14069 0.64681  10
  -6   3  -2 8.35764 1.29554   9
  -6   3  -2 8.97790 1.36228   6
  -7   3  -2 0.01571 0.50076   6
  -7   3  -2 0.29480 0.37416   5
  -7   3  -2 1.19161 0.57164   9
  -7   3  -2 0.01690 0.29970   8
  -7   3  -2 -0.2607 0.55656   5
  -8   3  -2 26.9441 2.04677   5
  -8   3  -2 25.7286 2.55451   6
  -8   3  -2 24.0447 2.42908   9
  -8   3  -2 23.4824 1.78200   8
  -8  -2   2 52.4231 4.77929   6
  -8  -2   2 61.9618 3.73873   8
  -8  -2   2 56.6854 3.94561   5
  -8  -2   2 59.8208 3.48078  10
   7   2  -2 -0.1438 0.26854  10
  -7  -2   2 0.74032 0.36759  10
  -7  -2   2 -0.1233 0.43114   5
  -7  -2   2 0.24946 0.44593   8
  -7  -2   2 0.38977 0.76586   6
  -7  -2   2 0.02727 0.60205  10
   6   2  -2 79.3744 3.67688  10
   6   2  -2 75.9151 3.38779   5
  -6  -2   2 81.5468 4.23528   5
  -6  -2   2 77.2018 5.23034   6
  -6  -2   2 83.2163 4.27677   8
  -6  -2   2 77.0251 4.37954  10
  -6  -2   2 72.5575 4.01465  10
   5   2  -2 0.85394 0.31761   5
   5   2  -2 0.24128 0.31446   5
  -5  -2   2 0.72401 0.42324  10
  -5  -2   2 0.70158 0.33357  10
  -5  -2   2 2.11924 1.07939   6
  -5  -2   2 0.25557 0.37472   8
  -5  -2   2 1.07008 0.60335   5
  -5  -2   2 0.22766 0.30987   5
   4   2  -2 314.465 12.5593   5
   4   2  -2 305.830 12.9410   8
   4   2  -2 314.386 12.6859   5
   4   2  -2 304.937 12.7558  10
   4   2  -2 302.593 12.2504  10
  -4  -2   2 289.335 13.2958   5
  -4  -2   2 315.415 13.3705   7
  -4  -2   2 282.548 12.6934  10
  -4  -2   2 317.962 12.4054   9
  -4  -2   2 306.830 12.5870   5
  -4  -2   2 293.983 12.4611  10
  -4  -2   2 282.430 12.5961   8
   3   2  -2 12.5027 1.00537   5
   3   2  -2 11.4116 1.10261   8
   3   2  -2 11.2019 0.83515  10
   3   2  -2 10.6285 1.32103   5
   3   2  -2 10.7995 1.02385  10
  -3  -2   2 11.8632 1.04035   8
  -3  -2   2 11.6488 1.24039   7
  -3  -2   2 11.1660 1.24350   5
  -3  -2   2 13.0079 1.03672   5
  -3  -2   2 12.9015 0.90744   9
  -3  -2   2 12.6669 1.07156  10
  -3  -2   2 11.8728 1.03069  10
   2   2  -2 47.0251 8.17110   4
   2   2  -2 51.0042 5.96634   1
   2   2  -2 54.2250 2.41932  10
   2   2  -2 46.2589 2.30647   9
   2   2  -2 41.0616 8.19888   4
   2   2  -2 52.3932 2.53200   5
   2   2  -2 47.2509 3.11720   5
   2   2  -2 45.9935 2.54278  10
  -2  -2   2 49.9565 2.78057   5
  -2  -2   2 52.5852 2.50377   5
  -2  -2   2 27.2776 8.24307   4
  -2  -2   2 47.6509 2.53948  10
  -2  -2   2 51.0401 2.30139   9
  -2  -2   2 48.7509 2.43160  10
  -2  -2   2 51.8481 2.47654   8
  -2  -2   2 52.3434 5.01673   1
  -2  -2   2 45.3234 7.82563   4
  -2  -2   2 48.8845 5.28470   2
   1   2  -2 5.71829 0.45589   9
   1   2  -2 9.37431 4.38148   4
   1   2  -2 3.28906 3.17658   4
   1   2  -2 5.62579 0.53975   8
   1   2  -2 3.25412 2.04197   1
   1   2  -2 6.76486 2.26044   2
   1   2  -2 6.02325 0.62749  10
   1   2  -2 5.48472 0.84678   5
  -1  -2   2 6.00094 0.50868   8
  -1  -2   2 5.57273 0.55586  10
  -1  -2   2 5.25257 0.59381  10
  -1  -2   2 8.12951 4.07776   4
  -1  -2   2 5.87061 0.55620   5
  -1  -2   2 6.57994 0.52674   9
  -1  -2   2 7.28401 2.05594   2
  -1  -2   2 5.46157 0.65891   5
  -1  -2   2 3.34232 1.89398   1
  -1  -2   2 6.33163 3.42653   4
   0   2  -2 1224.47 51.6253   1
   0   2  -2 1207.44 52.8762   4
   0   2  -2 1297.14 50.5626   2
   0   2  -2 1202.47 53.2763   4
   0  -2   2 1162.25 50.5303   1
   0  -2   2 1215.45 51.1481   2
   0  -2   2 1280.85 53.3682   4
   0  -2   2 1240.39 53.5069   4
  -1   2  -2 136.274 7.93034   3
  -1   2  -2 135.039 5.48453   5
  -1   2  -2 140.306 5.40534   6
  -1   2  -2 136.051 5.51705   5
  -1   2  -2 130.416 9.19219   4
  -1   2  -2 148.849 8.73756   1
  -1   2  -2 143.251 5.67049  10
  -1   2  -2 133.273 9.22927   2
  -1   2  -2 130.001 5.57177  10
  -1   2  -2 127.120 8.88136   4
  -1   2  -2 143.165 5.54032   7
   1  -2   2 135.491 5.41226   6
   1  -2   2 134.925 8.19540   3
   1  -2   2 132.607 9.30443   2
   1  -2   2 133.860 5.41426   5
   1  -2   2 131.010 5.60206   9
   1  -2   2 134.124 9.26787   4
   1  -2   2 131.728 7.73124   1
   1  -2   2 134.665 5.57141   7
   1  -2   2 126.716 5.56761  10
   1  -2   2 147.883 9.27937   4
   1  -2   2 131.320 5.60011  10
   1  -2   2 132.661 5.41885   5
  -2   2  -2 2.32015 0.30731  10
  -2   2  -2 2.26372 0.26187   8
  -2   2  -2 1.73307 0.42594   7
  -2   2  -2 2.24147 1.82483   4
  -2   2  -2 4.43924 1.94822   4
  -2   2  -2 2.87751 2.39961   3
  -2   2  -2 2.08476 0.20653   5
  -2   2  -2 2.41206 0.35584  10
  -2   2  -2 3.93639 3.00775   2
  -2   2  -2 3.75616 1.87556   1
  -2   2  -2 2.35527 0.21906   5
  -2   2  -2 2.79130 0.34560   6
  -2   2  -2 2.40809 0.42471   9
   2  -2   2 4.43987 2.56320   4
   2  -2   2 2.43095 0.28683  10
   2  -2   2 2.44203 0.45771   6
   2  -2   2 2.78774 1.49360   1
   2  -2   2 1.82637 3.01559   2
   2  -2   2 1.77318 0.42988   7
   2  -2   2 3.43879 2.46582   3
   2  -2   2 2.83754 0.28361  10
   2  -2   2 1.79469 0.38882   9
  -3   2  -2 267.671 11.1087   5
  -3   2  -2 282.565 11.3650   8
  -3   2  -2 247.345 18.0497   2
  -3   2  -2 293.227 11.2321  10
  -3   2  -2 272.501 17.8347   3
  -3   2  -2 275.627 11.0953  10
  -3   2  -2 285.029 12.0410   7
  -3   2  -2 294.598 11.6963   9
  -3   2  -2 286.753 11.6823   6
  -3   2  -2 279.339 11.0618   5
   3  -2   2 296.285 11.0189  10
   3  -2   2 305.691 17.1263   3
   3  -2   2 278.554 11.6023   1
   3  -2   2 292.692 13.8385   4
   3  -2   2 296.346 11.9875   7
   3  -2   2 285.949 14.3229   4
   3  -2   2 265.437 12.6133   1
  -4   2  -2 2.60540 0.30539   5
  -4   2  -2 2.29667 0.27727   5
  -4   2  -2 2.50167 0.20964  10
  -4   2  -2 1.85309 0.48913   9
  -4   2  -2 1.76634 0.39907   8
  -4   2  -2 2.31151 0.67203   7
  -5   2  -2 92.6781 3.76274   5
  -5   2  -2 93.1203 5.16380   7
  -5   2  -2 83.9951 3.71586  10
  -5   2  -2 83.2861 4.68828   6
  -5   2  -2 83.6784 4.38985   9
  -5   2  -2 91.9052 3.63103  10
  -5   2  -2 83.3446 3.84811   5
  -5   2  -2 88.7758 4.13515   8
  -6   2  -2 26.0233 1.35137  10
  -6   2  -2 28.4395 1.62550   5
  -6   2  -2 27.2058 2.34478   6
  -6   2  -2 27.7821 1.83668   8
  -6   2  -2 27.5094 2.08772   9
  -6   2  -2 28.1088 1.75111   5
  -6   2  -2 26.8941 1.37590  10
  -7   2  -2 137.970 6.95411   9
  -7   2  -2 136.222 7.36015   6
  -7   2  -2 137.716 6.68540   8
  -7   2  -2 145.150 7.06700   5
  -7   2  -2 143.935 6.59075   5
  -8   2  -2 8.49486 1.03555   8
  -8   2  -2 8.52888 1.53188   9
  -8   2  -2 4.83789 1.26266   6
  -8   2  -2 8.79907 1.37926   5
  -8  -1   2 0.18135 0.81199   5
  -8  -1   2 3.19706 0.84998   8
  -8  -1   2 1.53945 1.13906   6
  -8  -1   2 1.97080 0.64211  10
   7   1  -2 161.565 7.29693  10
  -7  -1   2 170.263 8.32461   5
  -7  -1   2 173.009 7.89464   8
  -7  -1   2 160.400 7.65478  10
  -7  -1   2 174.199 8.16038  10
  -7  -1   2 174.148 9.39108   6
   6   1  -2 0.67953 0.33231  10
  -6  -1   2 0.97927 0.49836  10
  -6  -1   2 0.41244 0.34475  10
  -6  -1   2 0.31366 0.33729   8
  -6  -1   2 0.29605 0.33898   5
  -6  -1   2 -0.3391 0.54582   6
   5   1  -2 680.337 26.6899   5
   5   1  -2 673.260 26.8756   5
  -5  -1   2 705.701 27.3728   5
  -5  -1   2 683.490 27.2988   8
  -5  -1   2 635.783 27.1714  10
  -5  -1   2 712.646 28.8853   5
  -5  -1   2 663.595 28.3678   6
  -5  -1   2 687.108 27.3884  10
   4   1  -2 27.8353 1.80503  10
   4   1  -2 27.7985 1.98332   8
   4   1  -2 28.5986 1.55186   5
   4   1  -2 27.7417 1.48331  10
   4   1  -2 25.8282 1.62496   5
  -4  -1   2 29.1932 2.28324   7
  -4  -1   2 24.4384 1.65856  10
  -4  -1   2 31.4255 1.76045   9
  -4  -1   2 24.6975 2.33280   6
  -4  -1   2 26.3925 1.74465   5
  -4  -1   2 23.0904 1.65389  10
  -4  -1   2 26.9675 1.78005   8
   3   1  -2 133.591 5.56740   5
   3   1  -2 104.030 18.7948   4
   3   1  -2 126.053 5.40256   5
   3   1  -2 116.615 5.17309  10
   3   1  -2 135.094 14.6308   4
   3   1  -2 121.875 5.45019  10
   3   1  -2 132.371 5.69231   8
  -3  -1   2 107.621 11.3670   3
  -3  -1   2 113.559 7.12716   1
  -3  -1   2 119.401 5.40534  10
  -3  -1   2 111.782 15.5872   4
  -3  -1   2 119.232 9.81629   2
  -3  -1   2 115.628 13.1116   4
  -3  -1   2 132.578 5.38912   9
  -3  -1   2 125.494 6.42770   5
  -3  -1   2 121.482 5.44345   5
   2   1  -2 580.690 23.5357  10
   2   1  -2 596.685 23.6232   8
   2   1  -2 591.952 23.3735  10
   2   1  -2 615.503 32.5312   4
   2   1  -2 578.070 24.0993   5
   2   1  -2 590.331 23.5446   5
   2   1  -2 562.370 35.9836   4
   2   1  -2 600.499 27.0235   1
  -2  -1   2 590.137 31.2482   4
  -2  -1   2 625.665 28.3213   2
  -2  -1   2 545.616 24.3393   5
  -2  -1   2 581.269 23.5036  10
  -2  -1   2 614.684 23.5105  10
  -2  -1   2 631.814 23.4597   9
  -2  -1   2 617.313 23.5047   8
  -2  -1   2 636.371 34.7484   4
  -2  -1   2 588.794 23.5340   5
  -2  -1   2 602.038 25.6388   1
   1   1  -2 20.5256 1.09319   8
   1   1  -2 17.9414 1.00121   9
   1   1  -2 18.8302 1.00614  10
   1   1  -2 19.7158 6.23811   4
   1   1  -2 17.0815 1.49325   5
   1   1  -2 18.6180 1.07118   5
   1   1  -2 12.8358 4.52234   4
   1   1  -2 17.1723 2.75572   1
  -1  -1   2 18.7789 1.06684  10
  -1  -1   2 21.2504 4.62498   4
  -1  -1   2 17.0239 5.45224   4
  -1  -1   2 23.5203 2.40533   1
  -1  -1   2 16.7268 2.88465   2
  -1  -1   2 19.4246 1.07046  10
  -1  -1   2 18.2792 0.97896   9
  -1  -1   2 21.2224 1.49048   5
  -1  -1   2 19.2716 1.10010   5
  -1  -1   2 20.0910 1.01282   8
   0   1  -2 70.3708 4.71119   1
   0   1  -2 71.3921 3.06116   9
   0   1  -2 75.5618 3.14023  10
   0   1  -2 72.4097 3.46951   5
   0   1  -2 89.3191 8.36457   4
   0   1  -2 77.3215 3.05269   8
   0   1  -2 78.9905 3.21094   5
   0   1  -2 76.7635 7.75713   4
   0   1  -2 85.6824 5.47966   2
   0   1  -2 72.6114 3.18393  10
   0  -1   2 70.9775 6.59364   4
   0  -1   2 75.3829 3.18751  10
   0  -1   2 88.2232 7.71491   4
   0  -1   2 82.7456 4.84347   2
   0  -1   2 70.5635 3.00628   8
   0  -1   2 78.3221 3.23346   5
   0  -1   2 76.5828 3.24844  10
   0  -1   2 74.3811 3.07785   9
   0  -1   2 74.3406 3.29351   5
  -1   1  -2 5.65408 0.39610  10
  -1   1  -2 6.95050 1.37705   1
  -1   1  -2 5.55758 0.32811   8
  -1   1  -2 5.64828 0.42304   9
  -1   1  -2 5.66848 1.29899   3
  -1   1  -2 3.12514 1.65600   4
  -1   1  -2 5.09127 1.69908   2
  -1   1  -2 5.60699 0.36872   5
  -1   1  -2 5.54721 0.30960   6
  -1   1  -2 5.81588 0.36586  10
  -1   1  -2 5.60729 2.90100   4
   1  -1   2 5.31819 0.29979   5
   1  -1   2 5.52318 0.30548   5
   1  -1   2 5.80791 0.43323   9
   1  -1   2 5.22579 0.35536   6
   1  -1   2 5.34082 0.51653   7
   1  -1   2 5.87231 1.87879   4
   1  -1   2 5.77685 0.40584  10
   1  -1   2 6.85114 1.08842   1
   1  -1   2 5.33717 0.34824  10
   1  -1   2 6.10180 1.19472   3
  -2   1  -2 4082.66 167.915   3
  -2   1  -2 4397.69 163.774   1
   2  -1   2 4336.61 167.339   2
   2  -1   2 4168.38 164.397   4
   2  -1   2 4163.57 164.182   4
  -3   1  -2 427.960 17.1444   9
  -3   1  -2 451.832 23.7308   3
  -3   1  -2 438.444 22.7816   2
  -3   1  -2 415.935 17.4324   6
  -3   1  -2 441.980 17.6966   7
  -3   1  -2 410.425 17.1123   8
   3  -1   2 430.207 17.6271   4
   3  -1   2 429.378 17.6709   7
   3  -1   2 433.636 18.0981   4
  -4   1  -2 69.1173 3.40060   9
  -4   1  -2 70.2696 2.78346   5
  -4   1  -2 68.4808 2.84407   5
  -4   1  -2 66.9112 2.81254  10
  -4   1  -2 66.0417 3.75950   6
  -4   1  -2 69.0725 3.37847   8
  -4   1  -2 70.4349 2.82971  10
  -4   1  -2 68.4816 3.93782   7
  -5   1  -2 595.037 25.1636   6
  -5   1  -2 639.532 23.8392  10
  -5   1  -2 651.521 25.5999   7
  -5   1  -2 600.853 23.8705   5
  -5   1  -2 604.352 24.4832   8
  -5   1  -2 569.083 23.8129   5
  -6   1  -2 506.580 18.9496   5
  -6   1  -2 491.549 19.6647   5
  -6   1  -2 472.193 19.7251   9
  -6   1  -2 456.804 18.7431  10
  -6   1  -2 471.956 19.5095   8
  -6   1  -2 483.671 20.4674   6
  -6   1  -2 460.602 18.8155  10
  -7   1  -2 36.5964 1.78384  10
  -7   1  -2 37.4875 1.84839  10
  -7   1  -2 40.0528 2.22292   5
  -7   1  -2 39.3448 3.18834   6
  -7   1  -2 39.3139 3.00389   5
  -8   1  -2 26.2494 1.95990   5
  -8   1  -2 23.0495 2.54392   6
  -8   1  -2 24.7084 1.97559   8
  -8   1  -2 20.7364 2.12795   9
  -9   1  -2 4.50591 0.97795   9
  -9   1  -2 5.14298 1.50326   6
  -9   1  -2 5.48964 1.03027   8
  -8   0   2 14.7684 2.33150   5
  -8   0   2 12.8625 2.42696   6
  -8   0   2 14.8087 1.45821  10
  -8   0   2 13.9572 1.52158   8
   7   0  -2 0.93616 0.50303  10
  -7   0   2 -0.0832 0.58878   5
  -7   0   2 0.40441 0.70132   6
  -7   0   2 -0.1657 0.26270  10
  -7   0   2 -0.0716 0.34022   8
  -7   0   2 -0.0104 0.42849  10
   6   0  -2 122.509 5.64610  10
  -6   0   2 139.113 6.05834  10
  -6   0   2 122.597 6.44702   5
  -6   0   2 131.036 7.25662   6
  -6   0   2 126.743 6.00163   8
   5   0  -2 3.61390 0.53541   5
   5   0  -2 4.15930 0.61097  10
   5   0  -2 3.84561 0.47563   5
  -5   0   2 4.36310 0.85942   5
  -5   0   2 4.36583 0.76092  10
  -5   0   2 3.32555 1.00885   6
  -5   0   2 3.76970 0.75038   8
  -5   0   2 5.47085 1.55884   5
  -5   0   2 4.30516 0.71321  10
   4   0  -2 131.843 5.63139  10
   4   0  -2 129.153 5.46863   5
   4   0  -2 126.799 5.95493   8
   4   0  -2 134.177 5.40004   5
  -4   0   2 121.703 5.67103  10
  -4   0   2 119.380 5.53102  10
  -4   0   2 119.357 5.76209   5
  -4   0   2 117.558 6.37737   6
  -4   0   2 125.927 5.63206   8
  -4   0   2 140.092 7.02308   5
   3   0  -2 110.300 4.59430  10
   3   0  -2 106.687 4.61210   5
   3   0  -2 111.480 4.71207  10
   3   0  -2 112.952 21.7133   4
   3   0  -2 98.9118 14.1684   4
   3   0  -2 110.980 4.96982   8
  -3   0   2 110.827 4.93387   5
  -3   0   2 111.742 5.78893   5
  -3   0   2 102.236 4.72551   8
  -3   0   2 112.744 4.68647  10
  -3   0   2 99.7400 6.64532   1
  -3   0   2 96.2169 10.8671   4
  -3   0   2 107.570 5.81646   6
  -3   0   2 116.610 12.1253   3
  -3   0   2 95.4773 12.4723   4
  -3   0   2 100.552 4.83827  10
   2   0  -2 884.155 34.8611  10
   2   0  -2 905.153 35.0130   8
   2   0  -2 911.708 37.1909   1
   2   0  -2 862.477 52.5078   4
   2   0  -2 890.938 34.9409   5
   2   0  -2 845.718 45.3860   4
  -2   0   2 872.889 35.7520   5
  -2   0   2 918.671 36.8096   1
  -2   0   2 890.285 43.5164   4
  -2   0   2 906.591 41.8671   3
  -2   0   2 927.416 35.4701   6
  -2   0   2 893.500 46.0007   4
  -2   0   2 871.464 34.8554   8
  -2   0   2 888.297 35.0575   5
   1   0  -2 311.094 13.4334   5
   1   0  -2 334.463 13.3780   8
   1   0  -2 340.687 17.2218   3
   1   0  -2 328.683 20.8754   4
   1   0  -2 347.266 25.9606   4
   1   0  -2 341.277 13.7007   5
   1   0  -2 339.503 13.4447  10
   1   0  -2 330.791 13.3422  10
   1   0  -2 347.992 14.9018   1
  -1   0   2 339.270 13.3295   8
  -1   0   2 334.948 13.4871  10
  -1   0   2 353.969 22.8213   4
  -1   0   2 345.419 13.6916   6
  -1   0   2 354.639 20.4751   4
  -1   0   2 329.203 13.3433  10
  -1   0   2 335.198 14.0785   5
  -1   0   2 346.910 13.6459   5
  -1   0   2 369.219 18.0923   3
  -1   0   2 350.010 14.7079   1
   0   0  -2 1725.43 69.1671   3
   0   0  -2 1790.79 77.3783   4
   0   0  -2 1735.43 68.1173   1
   0   0  -2 1610.90 76.4537   4
   0   0   2 1726.55 77.8846   4
   0   0   2 1844.72 73.1401   4
   0   0   2 1701.66 68.5098   2
   0   0   2 1645.85 68.0743   1
   0   0   2 1826.01 69.2527   3
  -1   0  -2 283.384 11.1599   8
  -1   0  -2 276.875 11.1154  10
  -1   0  -2 297.609 11.0371   6
  -1   0  -2 293.018 12.3203   3
  -1   0  -2 295.292 11.0827  10
  -1   0  -2 298.374 11.7565   1
  -1   0  -2 301.548 12.0326   2
  -1   0  -2 281.388 11.1126   5
  -1   0  -2 303.349 14.2615   4
  -1   0  -2 275.468 11.3345   5
  -1   0  -2 263.952 11.0282   9
  -1   0  -2 288.022 14.6222   4
   1   0   2 272.559 11.0810   5
   1   0   2 282.225 11.0558   5
   1   0   2 281.886 11.3418   7
   1   0   2 275.389 12.1349   2
   1   0   2 268.941 15.7461   4
   1   0   2 278.336 11.0527  10
   1   0   2 283.225 11.9110   1
   1   0   2 277.651 11.0444   9
   1   0   2 288.790 11.1157  10
  -2   0  -2 8773.34 337.509   1
  -2   0  -2 8707.10 339.349   2
   2   0   2 8839.01 337.925   4
   2   0   2 8582.98 337.746   4
  -3   0  -2 1078.49 41.3704   8
  -3   0  -2 1001.14 46.5423   3
  -3   0  -2 1096.80 41.7557   7
  -3   0  -2 1076.70 40.8388  10
  -3   0  -2 1047.16 41.0038   1
   3   0   2 1064.16 42.8564   4
   3   0   2 967.694 41.5903   1
   3   0   2 1080.14 41.8086   7
   3   0   2 1070.03 42.5470   4
  -4   0  -2 3519.61 135.936   5
  -5   0  -2 -0.1027 0.27343   8
  -5   0  -2 0.03256 0.16092  10
  -5   0  -2 0.34343 0.56188   7
  -5   0  -2 0.53661 0.38948   5
  -5   0  -2 0.42519 0.15841  10
  -5   0  -2 0.39245 0.17759   5
  -5   0  -2 0.56982 0.45585   6
   5   0   2 0.30667 0.08424  10
  -6   0  -2 639.384 24.7956   8
  -6   0  -2 583.597 23.9998  10
  -6   0  -2 572.775 25.4731   6
  -6   0  -2 631.395 24.0278   5
  -6   0  -2 609.400 23.7921  10
  -6   0  -2 606.938 24.8844   5
  -7   0  -2 88.9580 5.47163   6
  -7   0  -2 85.0161 3.92468  10
  -7   0  -2 87.6761 4.13347   5
  -7   0  -2 83.3626 3.68988  10
  -7   0  -2 84.2891 4.76723   5
  -7   0  -2 86.6027 5.04415   8
  -8   0  -2 57.8695 4.12514   5
  -8   0  -2 56.1271 2.66301  10
  -8   0  -2 57.3498 3.13951   5
  -8   0  -2 54.7692 4.32249   6
  -8   0  -2 59.2039 3.54964   8
  -9   0  -2 1.31452 0.66096   8
  -9   0  -2 1.83041 0.67091   5
  -8   1   2 13.8408 2.20395   5
  -8   1   2 15.2952 1.52673  10
  -8   1   2 15.5530 1.53567   8
  -7   1   2 2.54840 0.74246  10
  -7   1   2 2.78894 1.11084   6
  -7   1   2 2.93594 0.73850  10
  -7   1   2 4.59372 1.37817   5
  -7   1   2 1.92585 0.58825   8
   6  -1  -2 2.19438 0.49484  10
  -6   1   2 1.31273 0.47298   8
  -6   1   2 0.93442 0.37289  10
  -6   1   2 2.27390 0.87451   6
  -6   1   2 1.67591 0.74781   5
  -6   1   2 1.13377 0.45823  10
   5  -1  -2 23.8991 1.18805   5
   5  -1  -2 22.5780 1.17679   5
   5  -1  -2 23.9731 1.50775  10
  -5   1   2 20.5591 1.53213   8
  -5   1   2 29.8284 2.84852   5
  -5   1   2 22.3843 2.20735   6
  -5   1   2 21.2987 1.93779   5
  -5   1   2 23.4747 1.55831  10
  -5   1   2 23.7351 1.63185  10
   4  -1  -2 29.0127 1.92770   8
   4  -1  -2 28.3868 1.64240  10
   4  -1  -2 27.4189 1.51926   5
  -4   1   2 24.4943 1.61587   8
  -4   1   2 26.6767 1.98515   5
  -4   1   2 33.0742 2.52374   5
  -4   1   2 26.0254 1.55365  10
  -4   1   2 30.1981 2.38550   6
  -4   1   2 28.2002 1.73012  10
   3  -1  -2 1.53453 0.33952   5
   3  -1  -2 1.10695 0.29781  10
   3  -1  -2 1.16775 0.42908   8
   3  -1  -2 1.26114 0.29195   5
  -3   1   2 1.31946 0.51688   6
  -3   1   2 1.20645 0.27674  10
  -3   1   2 0.71691 0.29067  10
   2  -1  -2 9.41589 0.75606   8
   2  -1  -2 9.38108 1.03079   6
   2  -1  -2 10.5295 0.75318   5
   2  -1  -2 7.77847 3.96613   3
   2  -1  -2 9.16166 5.59976   4
   2  -1  -2 7.41025 9.23357   4
  -2   1   2 10.5945 0.97458   5
  -2   1   2 10.6951 0.80801  10
  -2   1   2 5.95491 2.76707   4
  -2   1   2 5.60125 3.69185   3
  -2   1   2 12.5746 9.23558   4
  -2   1   2 9.36753 0.89649   5
  -2   1   2 8.10336 1.83342   1
  -2   1   2 10.8432 1.02339   6
  -2   1   2 9.87698 0.67377  10
   1  -1  -2 9.77261 1.58702   1
   1  -1  -2 8.25950 0.55510   8
   1  -1  -2 5.46961 4.71604   4
   1  -1  -2 6.34416 3.14535   4
   1  -1  -2 8.24273 0.61955   5
   1  -1  -2 8.33225 0.58852  10
   1  -1  -2 8.10069 0.70336   5
   1  -1  -2 3.46676 2.66385   3
   1  -1  -2 7.95397 0.76201   6
  -1   1   2 8.75431 0.65409  10
  -1   1   2 12.7285 3.51846   3
  -1   1   2 9.09806 0.82366   5
  -1   1   2 7.74616 0.67671   5
  -1   1   2 7.86666 0.52629   8
  -1   1   2 8.53599 0.56290  10
  -1   1   2 7.64775 0.68375   6
  -1   1   2 2.35162 6.56511   4
  -1   1   2 9.44204 1.81874   1
   0  -1  -2 14.2476 2.71695   4
   0  -1  -2 23.7944 4.49534   4
   0  -1  -2 21.2069 0.96027   8
   0  -1  -2 20.0280 1.17943   5
   0  -1  -2 21.4151 1.03724   6
   0  -1  -2 18.5014 3.05951   3
   0  -1  -2 19.7564 1.05265  10
   0  -1  -2 18.8955 1.05444  10
   0  -1  -2 18.7274 1.95463   1
   0   1   2 21.4908 1.12213   5
   0   1   2 20.0168 1.01778  10
   0   1   2 19.5263 1.13392   5
   0   1   2 22.6925 2.50181   1
   0   1   2 23.5200 4.98520   4
   0   1   2 20.5597 0.97114   8
   0   1   2 19.8549 1.00219   6
   0   1   2 20.9224 1.09411  10
   0   1   2 22.2319 4.05332   4
   0   1   2 21.7172 4.02317   3
  -1  -1  -2 1556.36 63.3301   4
  -1  -1  -2 1525.23 63.1088   4
  -1  -1  -2 1561.88 59.8950   2
  -1  -1  -2 1488.51 62.5602   3
  -1  -1  -2 1527.61 62.3680   1
   1   1   2 1543.06 62.5167   3
   1   1   2 1563.49 63.3083   4
   1   1   2 1558.97 63.2857   4
  -2  -1  -2 3685.87 145.382   1
  -2  -1  -2 3697.98 146.154   4
  -2  -1  -2 3769.78 145.731   4
   2   1   2 3622.00 144.926   1
   2   1   2 3668.97 146.140   4
  -3  -1  -2 2450.38 97.3410   4
  -3  -1  -2 2495.66 97.5403   4
  -3  -1  -2 2339.24 94.2470  10
  -3  -1  -2 2492.77 96.8624   1
   3   1   2 2372.81 97.0687   1
   3   1   2 2461.97 98.4569   4
  -4  -1  -2 784.136 30.7871   5
  -4  -1  -2 748.666 30.7036  10
  -4  -1  -2 791.191 30.7051  10
  -4  -1  -2 841.380 31.7171   7
  -4  -1  -2 749.499 30.6223   5
   4   1   2 816.155 30.6073  10
   4   1   2 744.093 31.6611   7
   4   1   2 789.043 30.3677  10
  -5  -1  -2 76.7235 3.43275   5
  -5  -1  -2 70.7750 3.18241  10
  -5  -1  -2 73.2523 3.47120  10
  -5  -1  -2 71.3971 3.91332   8
  -5  -1  -2 85.0103 4.57871   7
   5   1   2 73.7401 3.02786  10
   5   1   2 66.8441 4.26035   7
  -6  -1  -2 337.416 14.2160  10
  -6  -1  -2 326.763 15.9015   6
  -6  -1  -2 378.460 14.5736  10
  -6  -1  -2 353.328 15.1543   8
  -6  -1  -2 357.702 14.8779   5
  -6  -1  -2 377.246 14.5662   9
   6   1   2 359.570 13.9627  10
  -7  -1  -2 16.2303 1.19155  10
  -7  -1  -2 16.8282 2.45683   6
  -7  -1  -2 15.1195 1.19831   5
  -7  -1  -2 18.0987 1.56418   5
  -7  -1  -2 17.4973 1.72992   8
   7   1   2 15.6627 0.86492  10
  -8  -1  -2 125.920 5.66060  10
  -8  -1  -2 134.883 7.77628   6
  -8  -1  -2 134.492 6.77461   8
  -8  -1  -2 139.086 6.17013   5
  -8  -1  -2 136.928 6.02287  10
  -9  -1  -2 10.1161 1.29891   5
  -9  -1  -2 10.0802 1.54143   8
  -9  -1  -2 9.88418 0.86095  10
  -9  -1  -2 10.8262 2.15834   6
  -8   2   2 63.1929 3.53843   8
  -8   2   2 55.8732 4.28544   5
  -7   2   2 1.86589 0.75832   5
  -7   2   2 2.98681 0.76843  10
  -7   2   2 3.88374 1.06041   6
  -7   2   2 2.38634 0.66180   8
   6  -2  -2 34.6661 2.13858  10
  -6   2   2 32.1066 2.05314  10
  -6   2   2 30.3674 2.16801  10
  -6   2   2 34.7928 2.87601   6
  -6   2   2 31.0350 2.66432   5
  -6   2   2 35.6589 2.13644   8
   5  -2  -2 13.4697 1.18614  10
  -5   2   2 15.0023 1.68772   6
  -5   2   2 14.4325 1.59991   5
  -5   2   2 13.9022 1.24095  10
  -5   2   2 15.2633 1.12640  10
  -5   2   2 14.0982 1.14300   8
  -5   2   2 19.4716 2.13692   5
   4  -2  -2 107.051 5.03651   8
   4  -2  -2 102.428 4.76669  10
   4  -2  -2 101.477 4.52979   5
  -4   2   2 108.282 4.67530   8
  -4   2   2 96.7727 4.56140  10
  -4   2   2 101.034 5.28241   5
  -4   2   2 105.986 5.42627   6
  -4   2   2 110.361 5.34350   5
  -4   2   2 107.164 4.87409  10
   3  -2  -2 130.069 5.67865   8
   3  -2  -2 131.358 5.54557  10
   3  -2  -2 124.535 5.48810   5
   3  -2  -2 130.358 5.39237   5
   3  -2  -2 124.458 6.36414   6
  -3   2   2 125.498 6.03655   6
  -3   2   2 122.525 5.38445  10
  -3   2   2 132.282 5.69227  10
  -3   2   2 126.533 6.06613   5
  -3   2   2 125.405 5.40945   8
  -3   2   2 133.541 5.75168   5
   2  -2  -2 464.587 18.5504   5
   2  -2  -2 472.526 18.4591   8
   2  -2  -2 458.680 19.0821   6
   2  -2  -2 465.364 26.5105   3
   2  -2  -2 487.836 18.5932  10
   2  -2  -2 462.412 18.5493   5
   2  -2  -2 487.356 26.1296   4
   2  -2  -2 462.426 27.4993   4
  -2   2   2 454.516 18.3478   8
  -2   2   2 459.787 18.5706   5
  -2   2   2 455.465 18.6088  10
  -2   2   2 472.712 18.9997   5
  -2   2   2 473.746 18.8237   6
  -2   2   2 447.819 22.5538   1
  -2   2   2 495.540 26.2777   4
  -2   2   2 439.421 18.3874  10
  -2   2   2 486.675 36.5973   4
  -2   2   2 497.004 27.8829   3
   1  -2  -2 77.2342 7.88529   3
   1  -2  -2 87.3728 3.91670   6
   1  -2  -2 85.9560 8.63795   4
   1  -2  -2 82.4259 3.52749   8
   1  -2  -2 80.7300 3.75116   5
   1  -2  -2 83.0618 3.78132  10
   1  -2  -2 93.6295 5.70714   1
   1  -2  -2 80.5082 3.69318  10
  -1   2   2 82.7670 3.69683   5
  -1   2   2 92.8261 3.81355   6
  -1   2   2 81.4129 3.90356   5
  -1   2   2 89.5747 8.87253   4
  -1   2   2 87.2888 7.68839   2
  -1   2   2 85.2945 3.54142   8
  -1   2   2 83.8385 3.80780  10
  -1   2   2 89.1501 12.2148   4
  -1   2   2 86.6513 3.66929  10
  -1   2   2 96.7014 8.78075   3
   0  -2  -2 813.026 36.9693   3
   0  -2  -2 805.353 31.7419  10
   0  -2  -2 828.558 31.6837   5
   0  -2  -2 795.227 34.8739   1
   0  -2  -2 777.073 31.6399  10
   0  -2  -2 855.282 37.8101   4
   0  -2  -2 802.800 41.2662   1
   0  -2  -2 852.461 37.5448   4
   0   2   2 778.989 31.5334   9
   0   2   2 761.891 34.8851   2
   0   2   2 827.335 31.6600   5
   0   2   2 841.487 31.6256   5
   0   2   2 843.410 37.8243   4
   0   2   2 811.301 37.3979   4
   0   2   2 812.524 36.5885   3
   0   2   2 781.828 31.6240  10
   0   2   2 794.318 31.7462  10
  -1  -2  -2 2251.35 89.4463   1
  -1  -2  -2 2206.37 90.9094   4
  -1  -2  -2 2120.71 90.2189   4
  -1  -2  -2 2121.62 86.8384   2
  -1  -2  -2 2192.61 89.4854   3
   1   2   2 2157.92 89.5172   3
   1   2   2 2285.22 88.9407   1
   1   2   2 2148.04 90.0217   4
   1   2   2 2206.88 86.5998   2
   1   2   2 2196.91 91.5116   4
  -2  -2  -2 0.54790 0.25960  10
  -2  -2  -2 3.01134 2.69674   4
  -2  -2  -2 0.29476 0.16070   5
  -2  -2  -2 0.55558 0.12158   9
  -2  -2  -2 -1.6748 2.07897   3
  -2  -2  -2 0.43102 0.19661   6
  -2  -2  -2 -1.6141 2.15840   1
  -2  -2  -2 0.21359 0.20902  10
  -2  -2  -2 0.92837 0.38946   7
  -2  -2  -2 2.00591 3.22316   4
  -2  -2  -2 0.55720 0.23823   5
  -2  -2  -2 1.24161 1.19105   2
   2   2   2 0.74577 1.14800   2
   2   2   2 0.36279 0.11295   9
   2   2   2 -0.1824 1.86474   1
   2   2   2 0.30805 0.28497   7
   2   2   2 0.84815 0.19179   5
   2   2   2 1.74480 3.05165   4
   2   2   2 0.43075 0.16175   5
   2   2   2 0.43900 0.20845  10
   2   2   2 3.32995 3.29325   4
  -3  -2  -2 308.397 17.2845   1
  -3  -2  -2 347.393 13.2552  10
  -3  -2  -2 329.837 13.1040   5
  -3  -2  -2 314.594 13.2216  10
  -3  -2  -2 332.276 15.6534   2
  -3  -2  -2 306.235 12.9635   5
  -3  -2  -2 312.073 18.8296   4
  -3  -2  -2 309.949 12.8062   9
  -3  -2  -2 326.077 13.5879   7
  -3  -2  -2 308.661 17.9888   4
   3   2   2 314.011 12.9559   5
   3   2   2 336.364 13.7287   7
   3   2   2 334.850 12.7055   5
   3   2   2 365.852 20.0755   4
   3   2   2 330.315 13.1521  10
   3   2   2 355.267 17.7751   1
   3   2   2 333.466 13.1062  10
   3   2   2 307.101 18.6755   4
  -4  -2  -2 0.65003 0.39088   8
  -4  -2  -2 1.42991 0.60813   7
  -4  -2  -2 1.30365 0.35190  10
  -4  -2  -2 0.93302 0.34011  10
  -4  -2  -2 1.25811 0.29411   9
  -4  -2  -2 0.76622 0.31485   5
   4   2   2 1.22105 0.37743  10
   4   2   2 0.94468 0.53894   7
   4   2   2 1.48471 0.29362  10
  -5  -2  -2 127.919 5.43296   5
  -5  -2  -2 121.421 5.47472   5
  -5  -2  -2 116.283 5.91736   8
  -5  -2  -2 126.291 5.30878   9
  -5  -2  -2 113.526 5.51510  10
  -5  -2  -2 120.516 5.26685  10
   5   2   2 127.045 5.06472  10
   5   2   2 116.442 6.26745   7
   5   2   2 127.238 5.43083  10
  -6  -2  -2 11.9249 1.07612   5
  -6  -2  -2 11.9524 1.07456   5
  -6  -2  -2 9.72755 0.79879  10
  -6  -2  -2 11.1305 1.00374   9
  -6  -2  -2 9.73395 1.47348   8
  -6  -2  -2 10.9960 1.10454  10
   6   2   2 10.5862 0.66995  10
  -7  -2  -2 99.4899 4.87735   5
  -7  -2  -2 105.922 5.04676  10
  -7  -2  -2 117.543 5.76510   5
  -7  -2  -2 109.004 6.73362   6
  -7  -2  -2 99.3267 4.56235  10
  -7  -2  -2 98.7892 5.44815   8
   7   2   2 95.4079 4.23252  10
  -8  -2  -2 0.81133 0.47841  10
  -8  -2  -2 1.48830 0.74934   8
  -8  -2  -2 0.80198 0.44141   5
  -8  -2  -2 1.16174 0.34589  10
  -8  -2  -2 0.92767 0.80959   6
  -9  -2  -2 -1.5209 0.65574   5
  -9  -2  -2 -0.0653 0.27450  10
  -9  -2  -2 -0.2999 0.43987  10
  -9  -2  -2 -0.1612 0.68058   6
  -9  -2  -2 0.38402 0.65712   8
  -7   3   2 21.7980 1.76515  10
  -7   3   2 24.6532 2.36658   5
  -7   3   2 21.7241 1.68020   8
   6  -3  -2 17.1911 1.50458  10
  -6   3   2 15.6300 1.80772   6
  -6   3   2 17.7435 1.94590   5
  -6   3   2 16.0855 1.83169   9
  -6   3   2 18.5317 1.41846   8
  -6   3   2 15.1213 1.48484  10
  -6   3   2 16.8617 1.31458  10
   5  -3  -2 11.7741 1.17202  10
  -5   3   2 11.3549 1.02328   8
  -5   3   2 12.3530 1.47696   5
   4  -3  -2 93.9349 4.61754   8
   4  -3  -2 94.7964 4.19980   5
   4  -3  -2 100.100 4.64147  10
   4  -3  -2 101.160 4.23256   5
  -4   3   2 89.9949 5.15551   5
  -4   3   2 92.4586 4.26194   8
  -4   3   2 89.8455 4.21535  10
  -4   3   2 92.6426 4.96810   5
  -4   3   2 98.0501 4.99049   6
   3  -3  -2 1528.46 59.4091   8
   3  -3  -2 1554.17 59.3536   5
   3  -3  -2 1553.41 59.3834  10
   3  -3  -2 1493.98 60.2317   6
   3  -3  -2 1543.11 59.1766   5
  -3   3   2 1469.77 59.7510   6
  -3   3   2 1576.78 59.4660   5
  -3   3   2 1449.52 59.1894  10
   2  -3  -2 98.0122 4.34700  10
   2  -3  -2 112.322 12.0103   3
   2  -3  -2 91.3189 4.49003  10
   2  -3  -2 95.4430 4.47067   5
   2  -3  -2 104.432 4.47010   5
   2  -3  -2 97.6983 4.19876   8
   2  -3  -2 103.219 9.30310   4
   2  -3  -2 97.7977 4.83450   6
   2  -3  -2 76.7570 11.4836   4
  -2   3   2 95.3582 4.35811   5
  -2   3   2 93.3405 4.82859   9
  -2   3   2 99.6031 11.4678   3
  -2   3   2 111.392 18.1623   4
  -2   3   2 88.2370 11.4415   2
  -2   3   2 106.990 13.1364   4
  -2   3   2 99.1273 4.61309   5
  -2   3   2 94.5996 4.25232  10
  -2   3   2 95.4563 4.82812  10
  -2   3   2 98.5649 4.13924   8
   1  -3  -2 6712.13 276.570   3
   1  -3  -2 6963.33 275.887   4
   1  -3  -2 6575.58 273.460   1
   1  -3  -2 7070.00 276.163   4
   1  -3  -2 7330.78 271.656   1
  -1   3   2 7081.96 274.871   2
  -1   3   2 6690.76 276.543   3
  -1   3   2 6934.70 276.324   4
  -1   3   2 6944.33 277.776   4
   0  -3  -2 76.6589 3.56082   5
   0  -3  -2 74.0235 3.34846   9
   0  -3  -2 72.8983 8.74617   4
   0  -3  -2 67.6927 7.64543   3
   0  -3  -2 77.5205 3.66158  10
   0  -3  -2 72.1016 7.37920   1
   0  -3  -2 75.4196 3.36027   6
   0  -3  -2 68.9233 7.16485   2
   0  -3  -2 71.3039 3.47457  10
   0  -3  -2 72.4540 8.35956   4
   0  -3  -2 75.8731 3.18192   8
   0  -3  -2 77.1897 3.46944   5
   0   3   2 81.9314 9.43120   4
   0   3   2 74.9559 3.29920   8
   0   3   2 76.6174 3.53575  10
   0   3   2 76.3976 3.46479   5
   0   3   2 72.5137 3.32287   6
   0   3   2 76.4513 3.64086  10
   0   3   2 79.7317 7.16508   1
   0   3   2 78.8487 3.46657   5
   0   3   2 84.7281 7.50627   2
   0   3   2 84.4629 9.03690   4
   0   3   2 75.7194 3.37919   9
   0   3   2 71.1676 7.52985   3
  -1  -3  -2 109.828 4.99517   5
  -1  -3  -2 105.970 9.31009   1
  -1  -3  -2 113.136 9.63231   3
  -1  -3  -2 114.419 8.10445   2
  -1  -3  -2 109.783 4.76985   6
  -1  -3  -2 116.411 4.82113   8
  -1  -3  -2 124.050 11.0852   4
  -1  -3  -2 113.468 4.89734   5
  -1  -3  -2 117.494 10.8637   4
  -1  -3  -2 117.658 5.17586  10
  -1  -3  -2 114.937 5.07704  10
  -1  -3  -2 108.230 4.71882   9
   1   3   2 116.685 4.81173   6
   1   3   2 104.192 4.85947   5
   1   3   2 127.794 9.94739   3
   1   3   2 113.424 5.14735  10
   1   3   2 120.073 11.3000   4
   1   3   2 115.400 4.91679   5
   1   3   2 114.008 7.67227   2
   1   3   2 110.548 4.68155   9
   1   3   2 126.051 9.36976   1
   1   3   2 117.597 5.07760  10
   1   3   2 96.4312 9.80241   4
  -2  -3  -2 212.121 15.4655   4
  -2  -3  -2 223.782 8.91229  10
  -2  -3  -2 208.105 8.49797   6
  -2  -3  -2 201.960 8.69300   5
  -2  -3  -2 198.462 13.7455   1
  -2  -3  -2 199.218 8.55589   5
  -2  -3  -2 196.398 14.0786   3
  -2  -3  -2 205.303 11.3732   2
  -2  -3  -2 211.012 8.82707  10
  -2  -3  -2 200.046 15.2400   4
  -2  -3  -2 207.624 8.31970   9
   2   3   2 213.184 8.86158  10
   2   3   2 204.456 8.21413   9
   2   3   2 206.848 8.50520   5
   2   3   2 210.661 8.52488   5
   2   3   2 205.878 10.2278   2
   2   3   2 219.330 8.79570  10
   2   3   2 199.292 8.78409   7
   2   3   2 209.572 15.4915   4
   2   3   2 217.745 16.1053   4
   2   3   2 206.762 13.5869   1
   2   3   2 208.049 8.51276   6
  -3  -3  -2 476.655 22.3570   2
  -3  -3  -2 509.920 19.6356   6
  -3  -3  -2 486.563 27.1353   4
  -3  -3  -2 465.823 19.2762   9
  -3  -3  -2 527.031 20.0940   7
  -3  -3  -2 469.571 19.8529  10
  -3  -3  -2 479.959 27.6110   3
  -3  -3  -2 497.457 19.8911  10
  -3  -3  -2 497.461 26.0173   1
  -3  -3  -2 465.035 19.5770   5
  -3  -3  -2 504.694 19.7872   5
  -3  -3  -2 469.418 27.7215   4
   3   3   2 484.371 20.1672   7
   3   3   2 510.496 28.1254   4
   3   3   2 533.011 26.2304   1
   3   3   2 474.696 19.2944   9
   3   3   2 491.592 28.2543   4
   3   3   2 503.648 19.4032   5
   3   3   2 490.051 19.5300   5
   3   3   2 515.218 19.8442  10
  -4  -3  -2 95.4890 4.33912   6
  -4  -3  -2 90.6901 4.21491   5
  -4  -3  -2 85.2200 4.43128  10
  -4  -3  -2 92.3133 3.96300   9
  -4  -3  -2 91.1556 4.72463   8
  -4  -3  -2 98.5969 4.47022   5
  -4  -3  -2 97.9893 4.49366  10
  -4  -3  -2 94.4609 4.86791   7
   4   3   2 98.3196 4.45463  10
   4   3   2 90.6986 4.23267   5
   4   3   2 89.9598 4.92378   7
   4   3   2 93.2777 3.83089   5
   4   3   2 92.0598 4.24719  10
  -5  -3  -2 6.56379 1.01602  10
  -5  -3  -2 7.68437 0.82733  10
  -5  -3  -2 7.82442 0.68930   9
  -5  -3  -2 9.31635 0.97474   5
  -5  -3  -2 9.31974 0.88154   5
  -5  -3  -2 8.13590 1.38666   7
  -5  -3  -2 6.22878 1.10961   8
   5   3   2 8.00401 0.72629  10
   5   3   2 7.73955 0.88462  10
   5   3   2 6.13613 1.20381   7
  -6  -3  -2 11.7391 1.25415  10
  -6  -3  -2 11.7689 1.21526   5
  -6  -3  -2 13.2227 1.05888  10
  -6  -3  -2 14.2779 1.18217   5
  -6  -3  -2 13.9161 1.04776   9
  -6  -3  -2 11.8063 1.43030   8
   6   3   2 12.9155 0.87212  10
  -7  -3  -2 7.75173 1.34741   8
  -7  -3  -2 8.65000 1.24649  10
  -7  -3  -2 9.31969 0.84949  10
  -7  -3  -2 8.18261 1.02390   5
   7   3   2 8.38929 0.64565  10
  -8  -3  -2 -0.0063 0.71747   6
  -8  -3  -2 0.73691 0.76775  10
  -8  -3  -2 0.85196 0.39510   5
  -8  -3  -2 -0.0968 0.25131  10
  -8  -3  -2 -0.7824 0.49350   8
   8   3   2 -0.2391 0.27246  10
  -9  -3  -2 -0.5936 0.59225  10
  -9  -3  -2 1.37521 1.11378   6
  -9  -3  -2 1.07382 0.77210   8
  -9  -3  -2 1.47720 0.38839  10
  -9  -3  -2 0.44120 0.50882   5
  -7   4   2 14.7110 1.65370  10
  -7   4   2 15.0492 1.71057   5
  -7   4   2 14.8744 1.36117   8
  -7   4   2 16.0433 1.94306   6
  -7   4   2 13.1969 2.05398   9
   6  -4  -2 3.36492 0.97167  10
  -6   4   2 3.47762 0.99421   6
  -6   4   2 3.35562 1.01532   9
  -6   4   2 3.14911 0.60153  10
  -6   4   2 3.85436 0.67252   8
  -6   4   2 3.24222 0.82120  10
  -6   4   2 3.79296 0.99932   5
   5  -4  -2 0.57758 0.39504  10
  -5   4   2 1.10411 0.46397  10
  -5   4   2 0.51019 0.52196   9
  -5   4   2 0.46657 0.40098   6
  -5   4   2 0.20043 0.41078   5
  -5   4   2 0.92637 0.35534   8
   4  -4  -2 64.4343 3.05715   5
   4  -4  -2 68.3645 3.62385  10
  -4   4   2 60.6978 3.75890   9
  -4   4   2 62.9245 3.40399   5
  -4   4   2 63.8112 3.11545   8
  -4   4   2 67.5996 3.16790  10
  -4   4   2 67.6993 3.75287   6
  -4   4   2 64.8873 3.63599  10
  -4   4   2 65.5042 3.70428   5
   3  -4  -2 151.663 6.56504   5
   3  -4  -2 151.766 7.38311   6
   3  -4  -2 151.852 6.55782  10
   3  -4  -2 151.446 6.40262   5
  -3   4   2 141.041 6.40990  10
  -3   4   2 152.210 6.66148   5
  -3   4   2 144.216 6.91987   9
  -3   4   2 150.243 6.93470  10
  -3   4   2 152.345 6.32090   8
  -3   4   2 149.588 6.92382   5
  -3   4   2 157.331 6.90279   6
   2  -4  -2 959.381 36.8539  10
   2  -4  -2 965.769 37.3689   6
   2  -4  -2 963.623 37.1405   5
   2  -4  -2 927.496 37.1536  10
   2  -4  -2 959.715 36.5940   8
   2  -4  -2 991.143 37.0114   5
  -2   4   2 891.380 37.1344   9
  -2   4   2 915.252 36.5514   8
  -2   4   2 921.455 36.8219  10
  -2   4   2 869.886 37.1443  10
  -2   4   2 928.518 37.0022   6
  -2   4   2 943.731 36.9368   5
   1  -4  -2 96.9195 4.38300  10
   1  -4  -2 68.0270 11.3118   4
   1  -4  -2 100.953 4.53376   5
   1  -4  -2 98.7134 3.98982   8
   1  -4  -2 80.3977 10.1197   3
   1  -4  -2 92.4797 4.57549  10
   1  -4  -2 95.9469 4.48002   5
   1  -4  -2 96.3880 4.38131   6
   1  -4  -2 71.9708 9.36839   1
   1  -4  -2 94.5978 12.1754   4
  -1   4   2 91.4888 4.27788   6
  -1   4   2 92.8104 12.7852   4
  -1   4   2 96.7189 4.39702  10
  -1   4   2 79.1393 12.8193   3
  -1   4   2 95.2032 4.05568   8
  -1   4   2 66.8505 11.9306   4
  -1   4   2 99.5915 4.41010   5
  -1   4   2 93.8557 4.42471   5
  -1   4   2 98.3169 4.65060  10
  -1   4   2 95.1655 12.0537   2
  -1   4   2 93.2466 4.42041   9
   0  -4  -2 116.386 4.56837   8
   0  -4  -2 98.9006 4.75868   9
   0  -4  -2 111.678 10.8748   3
   0  -4  -2 94.0090 11.3939   4
   0  -4  -2 111.852 5.08133   5
   0  -4  -2 109.642 4.92254   5
   0  -4  -2 104.091 5.00851  10
   0  -4  -2 102.042 9.46852   2
   0  -4  -2 97.8214 10.0486   1
   0  -4  -2 111.960 5.22523  10
   0  -4  -2 114.576 4.82842   6
   0  -4  -2 103.269 12.2374   4
   0   4   2 92.0947 9.66016   3
   0   4   2 107.091 13.8558   4
   0   4   2 113.408 4.77099   8
   0   4   2 115.640 4.99378   5
   0   4   2 110.560 5.22909  10
   0   4   2 112.232 4.81298   6
   0   4   2 118.947 10.4508   1
   0   4   2 106.441 11.7706   4
   0   4   2 111.996 4.97660   5
   0   4   2 109.154 4.85335   9
   0   4   2 109.985 9.61976   2
  -1  -4  -2 0.69444 0.33267  10
  -1  -4  -2 -3.2275 4.34216   4
  -1  -4  -2 0.72904 0.26520   8
  -1  -4  -2 0.33456 3.27259   1
  -1  -4  -2 0.59690 2.95372   3
  -1  -4  -2 1.42847 0.31182   6
  -1  -4  -2 0.45105 0.21983   5
  -1  -4  -2 0.76210 0.30507  10
  -1  -4  -2 3.85341 3.56944   2
  -1  -4  -2 1.24999 4.69856   4
  -1  -4  -2 0.70240 0.35126   5
   1   4   2 -0.3223 2.67326   2
   1   4   2 -3.9650 4.88776   4
   1   4   2 0.71557 0.37813  10
   1   4   2 -1.4414 4.65090   4
   1   4   2 0.65122 0.31158  10
   1   4   2 0.48777 0.29847   5
   1   4   2 1.00745 3.52616   3
   1   4   2 0.74178 0.28592   6
   1   4   2 -2.7866 3.18923   1
   1   4   2 0.90273 0.24384   9
   1   4   2 0.74923 0.29322   5
  -2  -4  -2 551.846 26.9258   2
  -2  -4  -2 544.763 30.2938   3
  -2  -4  -2 579.711 22.6993  10
  -2  -4  -2 539.318 22.4651   5
  -2  -4  -2 583.580 22.6668  10
  -2  -4  -2 561.580 32.8189   4
  -2  -4  -2 543.937 31.8480   4
  -2  -4  -2 574.983 22.1584   6
  -2  -4  -2 595.762 30.4248   1
  -2  -4  -2 539.840 22.2812   5
   2   4   2 594.564 22.3094   5
   2   4   2 523.897 21.8514   9
   2   4   2 523.823 32.3980   4
   2   4   2 578.841 29.6265   1
   2   4   2 533.268 31.5226   4
   2   4   2 571.152 25.2889   2
   2   4   2 577.176 22.6863  10
   2   4   2 566.145 22.2576   5
   2   4   2 532.922 22.5083  10
   2   4   2 530.391 30.0598   3
   2   4   2 578.456 22.2160   6
   2   4   2 545.231 22.4344   7
  -3  -4  -2 174.303 7.54125   5
  -3  -4  -2 157.322 14.7951   3
  -3  -4  -2 182.774 7.75667   7
  -3  -4  -2 184.709 7.47774   6
  -3  -4  -2 169.479 14.3578   1
  -3  -4  -2 180.261 8.05807  10
  -3  -4  -2 170.776 7.19340   9
  -3  -4  -2 165.018 7.76417  10
  -3  -4  -2 166.957 16.2988   4
  -3  -4  -2 173.975 7.73887   5
  -3  -4  -2 162.405 11.2936   2
   3   4   2 178.069 7.97856   7
   3   4   2 178.596 7.79925  10
   3   4   2 170.396 7.09878   9
   3   4   2 179.944 7.40896   5
   3   4   2 164.586 10.3564   2
   3   4   2 187.750 7.44311   5
   3   4   2 172.527 7.75304  10
  -4  -4  -2 4.08106 0.82699  10
  -4  -4  -2 3.95024 0.80520  10
  -4  -4  -2 3.96109 0.45428   9
  -4  -4  -2 3.35607 0.64442   5
  -4  -4  -2 2.84658 0.71836   5
  -4  -4  -2 4.10151 0.89151   7
   4   4   2 3.38606 0.50922   5
   4   4   2 3.64142 0.74222  10
   4   4   2 2.87997 0.80884   7
   4   4   2 3.16569 0.67669   5
  -5  -4  -2 236.727 11.0653  10
  -5  -4  -2 248.005 11.3496   8
  -5  -4  -2 277.254 12.1765   7
  -5  -4  -2 238.079 10.9754   5
  -5  -4  -2 253.921 10.9355  10
  -5  -4  -2 253.251 10.7754   5
  -5  -4  -2 265.133 10.3907   9
   5   4   2 262.959 10.7331  10
   5   4   2 258.781 10.6350   5
   5   4   2 252.029 11.6566   7
   5   4   2 259.070 10.1342   5
  -6  -4  -2 3.86522 0.73151   5
  -6  -4  -2 3.80401 0.60944   9
  -6  -4  -2 2.31270 0.70091   5
  -6  -4  -2 4.15252 0.99703   8
  -6  -4  -2 4.78990 0.94212  10
  -6  -4  -2 3.66581 0.69923  10
   6   4   2 3.63041 0.59431  10
  -7  -4  -2 2.21012 0.64975   5
  -7  -4  -2 3.08219 0.62871  10
  -7  -4  -2 2.54296 0.75145  10
  -7  -4  -2 3.34007 1.00498   8
   7   4   2 2.76049 0.45362  10
  -8  -4  -2 147.116 7.36725  10
  -8  -4  -2 153.934 7.86074   8
  -8  -4  -2 147.434 6.68370  10
  -9  -4  -2 44.5910 5.19524   6
  -9  -4  -2 51.8259 3.25162   5
  -9  -4  -2 47.0855 2.75286  10
  -7   5   2 7.94224 1.15758   8
  -7   5   2 8.63447 1.68844  10
  -7   5   2 10.2089 1.61133   5
  -6   5   2 18.6406 1.41874   8
  -6   5   2 17.9726 1.81620  10
  -6   5   2 16.9198 1.85790   6
  -6   5   2 17.3169 2.10511   9
  -6   5   2 18.4083 1.41626  10
  -6   5   2 19.0282 1.90706   5
   5  -5  -2 8.11644 1.08708  10
  -5   5   2 8.42912 1.37357   6
  -5   5   2 9.76280 1.23966   5
  -5   5   2 7.07943 0.82108   8
  -5   5   2 7.48405 1.27372  10
  -5   5   2 7.74983 1.45188   9
   4  -5  -2 69.7384 3.20027   5
   4  -5  -2 68.4545 3.96173  10
  -4   5   2 66.8017 3.28930  10
  -4   5   2 66.3421 4.01906   9
  -4   5   2 67.1182 3.22333   8
  -4   5   2 64.9753 3.92274  10
  -4   5   2 63.2027 3.70250   5
  -4   5   2 70.0006 3.87861   6
   3  -5  -2 -0.0194 0.33156  10
   3  -5  -2 0.19244 0.27945   8
   3  -5  -2 0.33235 0.28218   5
   3  -5  -2 0.25845 0.33551   5
  -3   5   2 0.21763 0.35216   9
  -3   5   2 0.67723 0.47129  10
  -3   5   2 0.90628 0.31863  10
  -3   5   2 0.60303 0.36713   6
  -3   5   2 0.50946 0.25598   8
  -3   5   2 0.74487 0.37338   5
  -3   5   2 1.40981 0.51218   5
   2  -5  -2 107.073 5.22712   6
   2  -5  -2 115.848 4.96954  10
   2  -5  -2 102.955 5.00013   5
   2  -5  -2 108.663 5.13796   5
   2  -5  -2 110.995 5.34579  10
   2  -5  -2 106.085 4.57997   8
  -2   5   2 104.014 5.25429   5
  -2   5   2 98.7311 4.98746   5
  -2   5   2 110.070 5.41018  10
  -2   5   2 106.267 4.99149   6
  -2   5   2 100.290 4.89970  10
  -2   5   2 100.986 4.57753   8
  -2   5   2 107.951 5.20538   9
   1  -5  -2 728.827 27.6890   5
   1  -5  -2 702.957 27.5204   6
   1  -5  -2 693.594 27.0129   8
   1  -5  -2 709.979 27.9495  10
   1  -5  -2 684.914 27.9904   5
  -1   5   2 708.886 28.0241  10
  -1   5   2 647.340 27.3924   6
  -1   5   2 651.296 27.6005  10
  -1   5   2 678.491 27.6068   9
  -1   5   2 678.329 27.1840   8
  -1   5   2 691.967 27.6133   5
  -1   5   2 717.404 27.6665   5
   0  -5  -2 107.044 5.28373  10
   0  -5  -2 95.6545 5.26238   5
   0  -5  -2 101.489 14.4016   4
   0  -5  -2 104.279 5.04858  10
   0  -5  -2 111.052 11.7296   1
   0  -5  -2 106.110 4.85601   9
   0  -5  -2 102.428 13.6789   4
   0  -5  -2 108.924 4.89893   5
   0  -5  -2 94.3472 10.1327   2
   0  -5  -2 104.241 4.46566   8
   0  -5  -2 114.714 4.84023   6
   0  -5  -2 110.892 12.1816   3
   0   5   2 114.120 4.91958   9
   0   5   2 83.3593 11.5882   2
   0   5   2 112.338 5.38093  10
   0   5   2 103.733 5.20404   5
   0   5   2 124.294 11.6954   1
   0   5   2 107.509 15.1804   4
   0   5   2 112.590 14.1724   4
   0   5   2 108.392 5.00432   5
   0   5   2 105.967 4.74638   8
   0   5   2 104.403 4.78097   6
   0   5   2 97.1180 11.2877   3
  -1  -5  -2 8.26900 0.70334   8
  -1  -5  -2 8.13032 4.85256   3
  -1  -5  -2 12.3864 5.28673   2
  -1  -5  -2 8.51855 0.83415   5
  -1  -5  -2 9.61842 0.80272   6
  -1  -5  -2 3.21971 5.22331   1
  -1  -5  -2 22.2067 8.23559   4
  -1  -5  -2 7.38288 0.73864   9
  -1  -5  -2 7.18351 0.92293  10
  -1  -5  -2 9.15071 1.10248  10
   1   5   2 -1.4416 6.53271   4
   1   5   2 7.00488 0.90663  10
   1   5   2 4.61932 7.39025   4
   1   5   2 3.50362 4.51703   3
   1   5   2 7.76375 0.87064   5
   1   5   2 3.65274 4.09731   1
   1   5   2 8.94575 1.06358  10
   1   5   2 11.1404 4.30696   2
   1   5   2 8.67242 1.03419   5
   1   5   2 6.92216 0.70458   9
  -2  -5  -2 25.2132 1.68283   5
  -2  -5  -2 23.1498 1.47607   9
  -2  -5  -2 24.1416 1.85990  10
  -2  -5  -2 26.7917 1.59444   6
  -2  -5  -2 25.5689 1.98697  10
  -2  -5  -2 27.6999 1.93227   5
   2   5   2 25.3318 1.93761  10
   2   5   2 25.1796 1.87226  10
   2   5   2 25.1434 1.61607   6
   2   5   2 24.0128 1.63284   5
   2   5   2 27.4332 1.40783   9
   2   5   2 28.8816 1.74798   5
   2   5   2 25.0325 1.73068   7
  -3  -5  -2 724.308 29.6657   9
  -3  -5  -2 735.139 30.0521   5
  -3  -5  -2 785.690 29.9290   6
  -3  -5  -2 784.826 30.5551  10
  -3  -5  -2 746.830 30.3233   5
  -3  -5  -2 740.443 30.4294  10
   3   5   2 789.586 29.9924   5
   3   5   2 769.417 30.3912  10
   3   5   2 720.175 30.3528   7
   3   5   2 734.866 30.3372  10
   3   5   2 729.389 29.8778   5
   3   5   2 790.363 29.4758   9
  -4  -5  -2 282.582 11.3149   9
  -4  -5  -2 269.637 12.0676  10
  -4  -5  -2 291.426 12.0881   7
  -4  -5  -2 278.149 12.0149   5
  -4  -5  -2 253.216 12.0315  10
  -4  -5  -2 276.266 11.6194   6
   4   5   2 286.724 12.0428  10
   4   5   2 277.320 12.2802   7
   4   5   2 272.744 11.4525   5
   4   5   2 274.201 11.9216  10
   4   5   2 269.785 11.2513   9
   4   5   2 297.554 11.7792   5
  -5  -5  -2 196.721 8.60376   5
  -5  -5  -2 192.108 8.33173   5
  -5  -5  -2 177.471 8.44541  10
  -5  -5  -2 176.790 8.61426  10
  -5  -5  -2 186.492 8.00953   9
  -5  -5  -2 182.358 8.76561   8
   5   5   2 174.984 8.96195   7
   5   5   2 188.887 7.77213   5
   5   5   2 195.413 8.64087   5
  -6  -5  -2 153.691 7.66210   8
  -6  -5  -2 144.997 7.30438  10
  -6  -5  -2 155.602 7.14064  10
  -6  -5  -2 145.282 7.15059   5
   6   5   2 154.820 6.16741   5
   6   5   2 149.511 5.98158   5
   6   5   2 135.727 7.69900   7
   6   5   2 154.431 6.74582  10
  -7  -5  -2 27.7399 2.22179   5
  -7  -5  -2 26.4058 1.93354  10
  -7  -5  -2 27.3874 2.52760   8
  -7  -5  -2 26.4697 2.37938  10
   7   5   2 26.7764 1.69902  10
  -8  -5  -2 1.35128 0.61964   5
  -8  -5  -2 -0.4199 0.68850  10
  -8  -5  -2 0.52190 0.34536  10
  -8  -5  -2 2.62095 1.43370   8
  -9  -5  -2 5.25974 1.11524   5
  -6   6   2 4.72256 1.03424   5
  -6   6   2 2.20583 1.04835   9
  -6   6   2 2.13452 1.09324   6
  -6   6   2 3.78730 0.72894   8
  -6   6   2 1.79079 0.78982  10
   5  -6  -2 1.51820 0.61759  10
  -5   6   2 -0.1726 0.49862   5
  -5   6   2 2.01350 0.74628   9
  -5   6   2 0.81290 0.61887  10
  -5   6   2 0.50767 0.62276   6
  -5   6   2 0.47177 0.32682  10
  -5   6   2 0.61652 0.39226   8
   4  -6  -2 1.27100 0.29033   5
   4  -6  -2 1.66038 0.42170   5
  -4   6   2 1.18009 0.40977   8
  -4   6   2 1.45353 0.58680  10
  -4   6   2 0.78807 0.48860   6
  -4   6   2 1.21510 0.41966  10
  -4   6   2 1.11331 0.51140   5
  -4   6   2 1.97351 0.72511   9
   3  -6  -2 38.7203 2.27900   5
   3  -6  -2 38.6064 2.90939  10
   3  -6  -2 36.5884 2.08242   8
  -3   6   2 39.5523 2.50948   6
  -3   6   2 37.1995 2.02710   8
  -3   6   2 34.4594 2.42668   5
  -3   6   2 35.8863 2.62572   9
  -3   6   2 36.6203 2.73325  10
  -3   6   2 37.2668 2.20980  10
   2  -6  -2 79.3344 4.32522  10
   2  -6  -2 73.4430 3.40243   8
   2  -6  -2 76.1890 4.06364   5
   2  -6  -2 77.4699 3.96102   5
  -2   6   2 71.3360 3.84202  10
  -2   6   2 75.7089 3.55000   8
  -2   6   2 78.8980 4.01694   5
  -2   6   2 72.1544 4.06668   9
  -2   6   2 77.6711 3.99085   5
  -2   6   2 74.1135 3.85431   6
  -2   6   2 75.8319 4.39945  10
   1  -6  -2 247.435 10.3337   5
   1  -6  -2 237.788 10.7067  10
   1  -6  -2 243.798 9.65259   8
   1  -6  -2 246.452 10.2624   9
   1  -6  -2 241.516 10.2140   6
   1  -6  -2 229.324 10.3960   5
   1  -6  -2 242.793 10.3233  10
  -1   6   2 243.522 10.3573   9
  -1   6   2 238.533 10.8193  10
  -1   6   2 232.565 10.3758  10
  -1   6   2 253.354 10.4134   5
  -1   6   2 248.044 10.1795   6
  -1   6   2 223.107 10.2859   5
  -1   6   2 223.491 9.88615   8
   0  -6  -2 211.865 8.82677   5
   0  -6  -2 203.711 9.10102   5
   0  -6  -2 209.152 8.81965   9
   0  -6  -2 196.320 9.00833  10
   0  -6  -2 203.393 8.70051   6
   0  -6  -2 209.604 8.29200   8
   0  -6  -2 213.811 9.43622  10
   0   6   2 213.752 9.32655   5
   0   6   2 197.740 9.37327  10
   0   6   2 211.063 8.97538   5
   0   6   2 186.350 8.63673   6
   0   6   2 198.999 9.10273  10
   0   6   2 195.853 8.74706   9
  -1  -6  -2 29.1513 2.17382  10
  -1  -6  -2 32.2227 1.95222   9
  -1  -6  -2 37.4301 2.29311   5
  -1  -6  -2 30.8789 2.22141   5
  -1  -6  -2 35.4957 2.48237  10
  -1  -6  -2 34.0383 1.79002   8
   1   6   2 31.3904 2.25354  10
   1   6   2 30.9414 2.07232   9
   1   6   2 30.8992 2.31584   5
   1   6   2 28.9453 2.04892   5
   1   6   2 31.7556 1.93379   6
   1   6   2 33.2116 2.42408  10
  -2  -6  -2 235.417 10.6513   5
  -2  -6  -2 245.708 10.1552   6
  -2  -6  -2 252.158 10.5476   5
  -2  -6  -2 225.128 10.8796  10
  -2  -6  -2 257.806 10.2522   8
  -2  -6  -2 248.777 10.1768   9
  -2  -6  -2 223.969 10.6648  10
   2   6   2 249.175 10.8118  10
   2   6   2 243.118 10.3409   7
   2   6   2 244.471 10.4214   5
   2   6   2 248.989 10.8931  10
   2   6   2 246.935 9.95289   9
   2   6   2 241.706 10.3556   5
   2   6   2 232.608 10.2200   6
  -3  -6  -2 11.7379 1.18917   5
  -3  -6  -2 10.7503 0.97921   9
  -3  -6  -2 11.8954 1.06595   6
  -3  -6  -2 11.4868 1.34419  10
  -3  -6  -2 9.63907 1.23813   5
   3   6   2 10.3820 1.06734   5
   3   6   2 12.7215 1.38292  10
   3   6   2 10.6091 1.25920   7
   3   6   2 11.9300 1.12969   5
   3   6   2 10.3560 1.30378  10
  -4  -6  -2 4.09789 0.96841  10
  -4  -6  -2 3.87974 0.62860   9
  -4  -6  -2 3.37171 0.84462  10
  -4  -6  -2 2.90356 0.75375   5
  -4  -6  -2 2.52038 0.64444   5
   4   6   2 4.71028 1.02669   7
   4   6   2 4.62681 0.96640  10
   4   6   2 3.58430 0.52456   9
   4   6   2 3.44622 0.73705   5
   4   6   2 2.82072 0.65174   5
  -5  -6  -2 363.789 15.2525  10
  -5  -6  -2 330.983 15.2665  10
  -5  -6  -2 348.298 15.1420   5
  -5  -6  -2 351.872 15.3642   8
  -5  -6  -2 330.876 14.3217   9
   5   6   2 349.465 14.4038   5
   5   6   2 372.262 15.2202   5
   5   6   2 357.377 14.9077  10
   5   6   2 385.058 14.3274   9
   5   6   2 318.138 15.3799   7
  -6  -6  -2 11.8098 1.47343   5
  -6  -6  -2 13.6304 1.99863   8
  -6  -6  -2 14.7177 1.53978  10
  -6  -6  -2 12.0545 1.60868  10
   6   6   2 12.6450 1.76093   7
   6   6   2 13.5196 1.59829   5
   6   6   2 14.6838 1.02386   5
  -7  -6  -2 23.5069 2.32801   8
  -7  -6  -2 22.5903 2.12376   5
  -7  -6  -2 21.3617 2.28385  10
  -7  -6  -2 22.7777 1.92239  10
   7   6   2 22.4020 1.66352  10
  -8  -6  -2 0.40015 0.61829   5
  -8  -6  -2 -0.6528 0.65279   8
  -6   7   2 39.9968 3.92624   9
  -6   7   2 41.4605 3.30536  10
  -6   7   2 37.3090 2.94559   5
  -6   7   2 39.7979 2.38630   8
  -6   7   2 35.6582 2.94341   6
  -5   7   2 15.4361 1.75091   6
  -5   7   2 12.6446 1.93703   9
  -5   7   2 12.3528 1.53836   5
  -5   7   2 14.4901 2.15314  10
  -5   7   2 13.8213 1.22754   8
  -5   7   2 14.7708 1.22819  10
   4  -7  -2 -0.1876 0.24382   5
   4  -7  -2 -0.3009 0.24888   5
  -4   7   2 0.17362 0.33819  10
  -4   7   2 -0.1588 0.33980   6
  -4   7   2 -0.0571 0.43317  10
  -4   7   2 -0.0574 0.24308   8
  -4   7   2 -0.3461 0.41814   9
   3  -7  -2 21.4389 1.98740  10
   3  -7  -2 21.4884 1.68426   5
   3  -7  -2 20.5957 1.61727   5
  -3   7   2 21.1879 1.46700   8
  -3   7   2 22.0567 1.67919  10
  -3   7   2 23.3100 2.20818  10
  -3   7   2 18.7526 1.90849   9
  -3   7   2 19.1298 1.71816   6
  -3   7   2 18.8555 1.76453   5
   2  -7  -2 38.3343 2.62042   5
   2  -7  -2 39.6022 2.53790   5
   2  -7  -2 40.3470 2.90495  10
   2  -7  -2 37.4553 1.98622   8
  -2   7   2 40.7142 2.49727   6
  -2   7   2 38.4732 2.19244   8
  -2   7   2 37.9372 2.66806   9
  -2   7   2 37.1427 2.55628   5
  -2   7   2 36.8506 2.91300  10
  -2   7   2 38.5651 2.50560  10
   1  -7  -2 17.9571 1.53832   5
   1  -7  -2 18.7123 1.91726  10
   1  -7  -2 17.5324 1.04552   8
   1  -7  -2 16.5046 1.55292   5
  -1   7   2 18.6174 1.88415  10
  -1   7   2 17.4817 1.52941   9
  -1   7   2 16.8292 1.41066   6
  -1   7   2 16.9343 1.55501  10
  -1   7   2 15.4552 1.28263   8
  -1   7   2 15.9434 1.52123   5
   0  -7  -2 12.0780 0.82537   8
   0  -7  -2 10.6667 1.21767  10
   0  -7  -2 10.6027 1.16682   9
   0  -7  -2 10.8891 1.14379   5
   0  -7  -2 12.4935 1.53541  10
   0   7   2 11.1712 1.23588   5
   0   7   2 11.7310 1.32851  10
   0   7   2 14.5931 1.24050   6
   0   7   2 9.08467 1.44237  10
   0   7   2 9.96698 1.10704   9
  -1  -7  -2 1192.99 45.4954   6
  -1  -7  -2 1169.27 45.1611   8
  -1  -7  -2 1142.42 46.0760   5
  -1  -7  -2 1138.43 45.6723   5
  -1  -7  -2 1185.54 46.4556  10
   1   7   2 1157.70 45.8858   5
   1   7   2 1113.85 45.4216   9
   1   7   2 1142.16 45.8678   5
   1   7   2 1175.25 46.4810  10
   1   7   2 1157.48 45.4018   7
   1   7   2 1152.33 46.1618  10
   1   7   2 1136.03 45.5293   6
  -2  -7  -2 149.894 7.19817   5
  -2  -7  -2 135.379 7.12252  10
  -2  -7  -2 139.301 6.58474   9
  -2  -7  -2 139.530 7.32823  10
  -2  -7  -2 157.269 6.58052   8
   2   7   2 162.351 7.55544  10
   2   7   2 151.583 6.76473   7
   2   7   2 138.508 7.17119  10
   2   7   2 143.364 6.83707   5
   2   7   2 144.934 6.37236   9
   2   7   2 155.006 6.74385   6
   2   7   2 150.456 6.88846   5
  -3  -7  -2 979.747 40.6456  10
  -3  -7  -2 1028.79 39.9306   9
  -3  -7  -2 1014.02 40.4251   5
  -3  -7  -2 959.781 40.4790  10
   3   7   2 958.568 39.7420   6
   3   7   2 1036.73 39.9746   5
   3   7   2 1075.77 40.6665  10
   3   7   2 993.200 39.2541   9
   3   7   2 963.577 39.8511   5
   3   7   2 1024.69 40.4849  10
  -4  -7  -2 401.402 16.0485   9
  -4  -7  -2 380.665 16.9589  10
  -4  -7  -2 381.034 16.9557  10
  -4  -7  -2 386.639 16.8122   5
   4   7   2 371.973 16.2831   5
   4   7   2 398.062 16.2941   5
   4   7   2 390.484 15.7107   9
   4   7   2 383.621 16.7156   7
   4   7   2 423.650 16.8992  10
  -5  -7  -2 46.1780 3.22965   5
  -5  -7  -2 46.0970 4.52102   8
  -5  -7  -2 44.8409 3.28504  10
   5   7   2 53.6754 3.34077   5
   5   7   2 46.7766 3.37458   7
   5   7   2 47.8131 3.15005  10
   5   7   2 47.0922 2.74557   5
   5   7   2 45.0004 2.50383   9
  -6  -7  -2 25.5022 2.27147  10
  -6  -7  -2 25.9074 2.54952   8
  -6  -7  -2 28.8097 2.39755   5
  -6  -7  -2 24.4383 2.41564  10
   6   7   2 26.6506 1.75701   5
   6   7   2 27.5989 2.13679  10
   6   7   2 26.7423 2.49301   5
  -7  -7  -2 15.8032 1.68207  10
  -7  -7  -2 11.9031 1.87691  10
  -7  -7  -2 10.6746 1.68976   5
  -7  -7  -2 15.5508 2.33653   8
  -8  -7  -2 -0.5966 0.63770   8
  -8  -7  -2 0.48338 0.46519  10
  -5   8   2 18.3201 2.26137   9
  -5   8   2 15.7044 1.82038   6
  -5   8   2 19.3249 2.24465  10
  -5   8   2 20.4548 1.98574   5
  -5   8   2 17.9599 1.52325   8
   4  -8  -2 69.0300 3.25822   5
  -4   8   2 71.3980 4.35796   5
  -4   8   2 72.0424 4.27156   6
  -4   8   2 75.0443 3.74640   8
  -4   8   2 75.5214 4.72948   9
  -4   8   2 73.9878 3.85627  10
  -4   8   2 72.3216 4.73342  10
   3  -8  -2 13.3920 1.61150   5
   3  -8  -2 12.2507 1.24605   5
   3  -8  -2 13.3042 1.58978  10
  -3   8   2 13.6426 1.51607   5
  -3   8   2 12.7486 1.62199   9
  -3   8   2 13.8768 1.82925  10
  -3   8   2 13.1085 1.35145  10
  -3   8   2 12.6695 1.37615   6
  -3   8   2 12.9339 1.20053   8
   2  -8  -2 159.753 7.26301   5
   2  -8  -2 147.641 6.50222   8
   2  -8  -2 153.393 7.41892   5
   2  -8  -2 154.346 7.81869  10
  -2   8   2 145.469 7.13025   6
  -2   8   2 161.542 7.52610   5
  -2   8   2 152.219 6.88318   8
   1  -8  -2 0.95756 0.54636   5
   1  -8  -2 1.55940 0.76080  10
   1  -8  -2 1.63266 0.35500   8
  -1   8   2 1.66248 0.70983  10
  -1   8   2 0.63642 0.54276  10
  -1   8   2 1.70526 0.68379   9
  -1   8   2 1.03550 0.49581   5
   0  -8  -2 2297.38 97.9701   5
   0  -8  -2 2632.01 98.6347  10
   0  -8  -2 2566.37 96.9563   8
   0   8   2 2562.04 97.6740   6
   0   8   2 2572.68 98.0701   5
   0   8   2 2494.92 98.2441  10
   0   8   2 2420.17 97.6735   9
   0   8   2 2462.02 98.6439  10
  -1  -8  -2 77.1695 4.51801  10
  -1  -8  -2 81.8827 3.63153   8
  -1  -8  -2 70.9941 4.39224   5
  -1  -8  -2 88.4061 4.96893  10
  -1  -8  -2 79.4069 4.34314   9
   1   8   2 77.7118 3.87572   7
   1   8   2 75.4193 4.02274   6
   1   8   2 75.4436 3.93072   9
   1   8   2 77.7502 4.54391  10
   1   8   2 75.7990 4.29352   5
   1   8   2 77.4711 4.80011  10
  -2  -8  -2 1476.11 62.6937   5
  -2  -8  -2 1692.39 61.9171   8
  -2  -8  -2 1567.32 62.9068  10
  -2  -8  -2 1634.27 62.1800   9
  -2  -8  -2 1514.66 63.0629  10
   2   8   2 1558.75 62.8251  10
   2   8   2 1555.64 62.3757   5
   2   8   2 1733.06 63.3065  10
   2   8   2 1566.07 61.7921   9
   2   8   2 1577.25 62.0883   7
   2   8   2 1506.64 62.1189   6
  -3  -8  -2 16.1082 1.71985   5
  -3  -8  -2 13.8677 1.31655   9
  -3  -8  -2 12.0240 1.61135  10
  -3  -8  -2 13.6231 1.69148  10
   3   8   2 12.8137 1.43192   7
   3   8   2 14.0370 1.06659   9
   3   8   2 11.3106 1.27175   6
   3   8   2 14.2408 1.77324  10
   3   8   2 12.3312 1.37708   5
  -4  -8  -2 1.96213 0.73845  10
  -4  -8  -2 1.66574 0.76187  10
  -4  -8  -2 0.74391 0.54590   5
   4   8   2 1.34772 0.39907   9
   4   8   2 0.27559 0.49467  10
   4   8   2 1.22389 0.56586   5
   4   8   2 1.81135 0.76376   7
  -5  -8  -2 41.9379 3.28978  10
  -5  -8  -2 37.9051 3.21725  10
  -5  -8  -2 47.6372 3.34700   8
  -5  -8  -2 40.7891 3.16410   5
   5   8   2 52.0775 3.28218   5
   5   8   2 47.4664 2.51076   9
   5   8   2 37.4127 3.05349   7
   5   8   2 47.5797 3.23308  10
  -6  -8  -2 34.7973 2.95182   8
  -6  -8  -2 36.4097 2.89577   5
  -6  -8  -2 35.8355 2.84523  10
   6   8   2 26.7932 2.76215   5
   6   8   2 31.8897 2.49225  10
  -7  -8  -2 1.15188 1.27650  10
  -7  -8  -2 0.99228 0.88603   8
  -7  -8  -2 0.86090 0.64308   5
   7   8   2 -0.5379 0.73888   5
  -5   9   2 3.21045 0.77484   8
  -4   9   2 4.58366 1.54716   6
  -4   9   2 5.70592 1.24522   5
  -4   9   2 4.81821 0.96004   8
  -4   9   2 4.96667 2.10199  10
   3  -9  -2 3.73188 0.90754   5
   3  -9  -2 3.61352 0.76993   5
  -3   9   2 4.48544 0.85105   8
  -3   9   2 3.21531 0.90478   9
  -3   9   2 4.11110 1.08936   5
  -3   9   2 3.28239 1.01281  10
  -3   9   2 4.09196 0.98401   6
  -3   9   2 4.16750 0.90793  10
   2  -9  -2 13.4252 1.72957  10
   2  -9  -2 14.4114 1.47911   5
  -2   9   2 12.3992 1.52604   5
  -2   9   2 13.7660 1.61288   9
  -2   9   2 12.4635 1.45846  10
  -2   9   2 11.9788 1.35615   6
  -2   9   2 11.5115 1.89560  10
   1  -9  -2 33.9384 2.92792  10
   1  -9  -2 35.8267 2.55136   5
  -1   9   2 32.9049 2.60814   5
  -1   9   2 32.6164 2.35243   6
  -1   9   2 33.0492 2.50211   9
  -1   9   2 34.0674 2.64197  10
   0  -9  -2 19.2342 1.91067   5
   0  -9  -2 22.7634 4.09622  10
   0  -9  -2 21.0940 1.35511   8
   0   9   2 20.8986 1.77572   9
   0   9   2 20.9332 2.26142   5
   0   9   2 18.6824 2.01400  10
   0   9   2 21.2915 2.01748   6
   0   9   2 21.3437 2.31387  10
  -1  -9  -2 211.121 9.87171  10
  -1  -9  -2 184.086 9.20034   5
   1   9   2 184.208 9.37371  10
   1   9   2 203.970 9.83501  10
   1   9   2 198.864 9.21439   6
   1   9   2 190.444 8.60648   9
   1   9   2 183.740 8.45820   7
   1   9   2 204.187 10.9780   5
  -2  -9  -2 -0.1021 0.56035  10
  -2  -9  -2 0.53615 0.57239  10
   2   9   2 0.62391 0.64357  10
   2   9   2 0.61745 0.46834   7
   2   9   2 0.61078 0.49519   5
   2   9   2 0.75321 0.39054   9
  -3  -9  -2 38.1782 2.93087   5
  -3  -9  -2 30.8953 2.81377  10
  -3  -9  -2 33.5013 2.98604  10
   3   9   2 31.3077 2.36967   6
   3   9   2 38.8115 2.08768   9
   3   9   2 34.4233 2.51256   7
   3   9   2 42.1413 3.20845  10
   3   9   2 31.6929 2.66172   5
  -4  -9  -2 119.617 6.90518   5
  -4  -9  -2 125.221 7.93435  10
  -4  -9  -2 127.005 7.23746  10
   4   9   2 141.178 5.89772   9
   4   9   2 154.337 8.01640  10
   4   9   2 130.093 6.68352   7
   4   9   2 128.361 6.82198   5
  -5  -9  -2 77.4321 5.03970  10
  -5  -9  -2 69.5532 4.65029   5
  -5  -9  -2 69.1311 4.79005  10
  -5  -9  -2 78.5134 4.76885   8
   5   9   2 73.6218 4.53674   7
   5   9   2 81.8521 3.83563   9
   5   9   2 75.4352 4.68013  10
  -6  -9  -2 58.1006 4.23578   5
  -6  -9  -2 63.6991 4.37905   8
  -6  -9  -2 65.1768 4.34811  10
   6   9   2 58.8103 4.34037   5
   6   9   2 63.8262 3.39479   9
  -7  -9  -2 71.2833 5.03366   8
  -7  -9  -2 81.9793 4.98635  10
  -4  10   2 81.1709 5.93591   9
  -4  10   2 84.1439 5.01137   6
  -4  10   2 88.7124 4.63163   8
  -4  10   2 92.3859 5.62258   5
   3 -10  -2 180.766 8.53141   5
  -3  10   2 197.515 11.2033   9
  -3  10   2 194.486 9.61600   6
  -3  10   2 198.495 11.6587  10
  -3  10   2 196.556 9.59803   5
   2 -10  -2 5.96671 1.12530   5
  -2  10   2 8.69451 1.55454   9
  -2  10   2 4.95134 1.08487  10
  -2  10   2 6.75239 1.30540   5
  -2  10   2 6.48517 1.19112   6
  -2  10   2 4.39856 1.16227  10
   1 -10  -2 126.321 6.88946   5
   1 -10  -2 132.630 7.16823  10
  -1  10   2 114.853 6.25644   9
  -1  10   2 120.305 6.52640   5
  -1  10   2 125.488 7.22040  10
  -1  10   2 124.628 6.56260  10
  -1  10   2 110.231 6.03130   6
   0 -10  -2 3.66253 1.00577   5
   0 -10  -2 4.57667 1.28444  10
   0  10   2 4.17998 0.91438   6
   0  10   2 3.57470 0.73382   7
   0  10   2 3.52660 1.14563  10
   0  10   2 3.43937 0.91057   5
   0  10   2 4.08792 0.91032   9
   0  10   2 4.62549 1.29308  10
  -1 -10  -2 4.21164 1.11118  10
  -1 -10  -2 4.38739 1.12798   5
   1  10   2 4.99243 0.86232   7
   1  10   2 4.20972 1.09303  10
   1  10   2 4.35241 0.96257   6
   1  10   2 4.14173 0.84508   9
   1  10   2 4.88878 1.14981   5
  -2 -10  -2 9.38189 1.70257  10
  -2 -10  -2 10.6034 1.73664   5
   2  10   2 12.6066 2.07295  10
   2  10   2 12.1058 1.48573   5
   2  10   2 11.8839 1.26773   7
   2  10   2 10.5777 1.27553   6
   2  10   2 9.74756 1.47651   9
  -3 -10  -2 5.54482 1.29480   5
  -3 -10  -2 9.15597 1.78969  10
   3  10   2 5.98642 1.09147   6
   3  10   2 6.47414 1.11572   7
   3  10   2 5.62243 1.36920  10
   3  10   2 4.25368 0.95571   5
  -4 -10  -2 38.9709 3.38780  10
  -4 -10  -2 31.8654 2.93476   5
  -4 -10  -2 32.8765 3.16781  10
   4  10   2 35.3453 2.72026   7
   4  10   2 38.4435 3.32111  10
   4  10   2 39.3636 2.19253   9
   4  10   2 40.2764 2.87420   5
  -5 -10  -2 6.11495 1.34851  10
  -5 -10  -2 7.51825 1.81498  10
  -5 -10  -2 7.31279 1.54812   8
  -5 -10  -2 7.79388 1.59507   5
   5  10   2 7.23693 1.52116  10
   5  10   2 7.38757 0.93867   9
   5  10   2 6.28745 1.21950   7
   5  10   2 8.16046 1.43330   5
  -6 -10  -2 1.40169 1.03805   5
  -6 -10  -2 1.91478 1.11419   8
   6  10   2 1.16123 0.69091  10
   6  10   2 3.51394 1.26420   5
  -7 -10  -2 2.60130 1.70514   5
   7  10   2 -1.0964 1.25643   5
  -3  11   2 138.107 8.00608   9
  -3  11   2 138.687 7.64571   5
  -3  11   2 152.914 9.89640  10
  -3  11   2 134.691 7.25311   6
   2 -11  -2 12.4153 1.48576   5
  -2  11   2 13.8010 2.20676   6
   1 -11  -2 -1.2506 0.63364  10
   1 -11  -2 -0.5929 0.53823   5
  -1  11   2 -0.5477 0.45980   9
  -1  11   2 -0.1068 0.39765   6
  -1  11   2 0.36142 0.58836   5
  -1  11   2 0.18922 0.61597  10
   0 -11  -2 0.54277 0.73993  10
   0 -11  -2 2.02154 0.81497   5
   0  11   2 0.86694 0.73313   6
   0  11   2 -0.1569 0.89516  10
   0  11   2 0.48002 0.73793  10
   0  11   2 1.13689 0.53637   7
   0  11   2 0.57000 0.68019   5
  -1 -11  -2 6.70213 1.55121  10
  -1 -11  -2 4.62702 1.12020   5
   1  11   2 5.91960 1.64035  10
   1  11   2 5.08744 0.98474   9
   1  11   2 7.17995 1.38383   5
   1  11   2 4.09600 1.02974   6
   1  11   2 5.92300 0.90750   7
  -2 -11  -2 0.46731 0.68463  10
  -2 -11  -2 2.99545 0.94820   5
   2  11   2 2.15586 0.77529   6
   2  11   2 1.05457 0.54494   9
   2  11   2 1.95148 0.61073   7
   2  11   2 1.45893 0.74025   5
   2  11   2 0.99350 1.21817  10
  -3 -11  -2 18.6782 2.28649   5
  -3 -11  -2 20.0244 2.46602  10
   3  11   2 22.8288 2.57233  10
   3  11   2 25.5656 1.69525   9
   3  11   2 20.2388 1.97799   6
   3  11   2 22.8185 2.18098   5
   3  11   2 19.8171 1.80775   7
  -4 -11  -2 24.5231 2.53174   5
  -4 -11  -2 22.8181 2.65715  10
   4  11   2 22.7062 2.31516   5
   4  11   2 23.8644 1.68237   9
   4  11   2 25.8008 2.69435  10
  -5 -11  -2 4.20004 1.33447  10
  -5 -11  -2 6.40958 1.46109   5
  -5 -11  -2 8.96465 1.60733   8
   5  11   2 6.41348 1.38665   5
   5  11   2 8.64271 1.02506   9
  -6 -11  -2 9.45959 1.77358  10
  -6 -11  -2 9.24287 1.82474   8
   6  11   2 10.5744 2.07116   5
   6  11   2 9.68519 1.22129   9
   2 -12  -2 0.72457 0.64543   5
   1 -12  -2 -0.3068 0.72204   5
   1 -12  -2 -0.7218 0.94854  10
  -1  12   2 1.14510 0.74753   9
  -1  12   2 2.76810 1.23596  10
  -1  12   2 1.35473 0.69793   6
  -1  12   2 -0.2156 0.67705   5
   0 -12  -2 7.54441 1.32784   5
   0  12   2 9.87210 1.60169   9
   0  12   2 10.1103 1.61845   6
   0  12   2 10.1907 2.01982  10
   0  12   2 7.40435 1.54583   5
  -1 -12  -2 47.5239 4.12994  10
  -1 -12  -2 45.8169 3.57425   5
   1  12   2 48.5164 3.15698   9
   1  12   2 51.8606 3.43969   7
   1  12   2 48.9145 4.22498   5
   1  12   2 48.1107 4.19474  10
  -2 -12  -2 0.30009 0.77508  10
  -2 -12  -2 0.34141 0.64020   5
   2  12   2 0.43947 0.48820   7
   2  12   2 0.41176 0.43634   9
   2  12   2 1.52435 0.95362  10
  -3 -12  -2 1.27562 0.83576   5
  -3 -12  -2 4.06402 1.18286  10
   3  12   2 0.16026 0.46139   9
   3  12   2 1.62229 0.77664   6
   3  12   2 -0.5948 0.87784  10
   3  12   2 0.21759 0.83026   7
  -4 -12  -2 24.4538 2.85227  10
  -4 -12  -2 28.6438 2.83589   5
   4  12   2 26.1937 1.84488   9
   4  12   2 25.5391 2.70744   5
  -5 -12  -2 -1.0003 0.66590  10
  -5 -12  -2 1.37098 1.03173   8
   5  12   2 -0.7097 0.98438  10
   5  12   2 -0.0765 0.38520   9
   5  12   2 1.55129 0.90964   5
   0 -13  -2 1.25187 0.77573   5
   0  13   2 -0.2851 0.80714   9
   0  13   2 2.72936 1.05016  10
  -1 -13  -2 24.9743 2.61462   5
   1  13   2 24.2906 5.08980  10
   1  13   2 28.8846 2.28835   9
  -2 -13  -2 118.159 7.54745  10
  -2 -13  -2 122.002 7.57121   5
   2  13   2 122.160 6.00095   9
   2  13   2 123.703 7.69184  10
  -3 -13  -2 101.702 6.86450  10
   3  13   2 102.309 6.84025  10
   3  13   2 102.597 5.10299   9
   1  13  -3 82.6831 5.48962  10
  -1 -13   3 78.7511 4.66379   5
   0  13  -3 80.9419 4.85386   6
   0 -13   3 89.6142 4.73845   5
   3  12  -3 45.4410 3.58507  10
   3  12  -3 46.2203 4.31542   5
   3  12  -3 43.8155 2.82046   9
  -3 -12   3 39.5133 3.12650   5
  -3 -12   3 35.2891 2.58436   8
  -3 -12   3 40.4699 3.43752  10
   2  12  -3 28.4318 2.14877   9
   2  12  -3 30.2208 3.00297   5
   2  12  -3 27.6777 2.74640  10
  -2 -12   3 25.8190 2.88033  10
  -2 -12   3 31.8792 2.93695   5
   1  12  -3 17.7047 2.14176  10
   1  12  -3 14.0276 1.55661   9
   1  12  -3 12.8087 2.04819   5
  -1 -12   3 14.0836 1.58743   5
   0  12  -3 -0.0681 0.49576   9
   0  12  -3 0.20523 0.64706  10
   0  12  -3 0.46839 0.58359   6
   0  12  -3 0.08366 0.69526   5
   0 -12   3 0.76692 0.69295  10
   0 -12   3 0.31285 0.51646   5
  -1  12  -3 0.39279 0.70806   5
  -1  12  -3 -0.4636 0.52375   6
  -1  12  -3 1.12908 0.78853  10
  -1  12  -3 0.27607 0.63006   9
   1 -12   3 1.05318 0.51025   5
  -2  12  -3 30.2995 2.70493   5
  -2  12  -3 31.6569 3.33695  10
  -2  12  -3 27.5995 2.35154   6
  -5 -11   3 62.0756 4.38498  10
  -5 -11   3 67.6476 4.24033   8
   4  11  -3 4.44562 1.70699   5
   4  11  -3 6.31476 1.08971   9
   4  11  -3 6.18856 1.37030  10
  -4 -11   3 5.04605 1.08140  10
  -4 -11   3 6.27995 1.13697   8
  -4 -11   3 5.90089 1.30047   5
   3  11  -3 3.36344 0.87306   9
   3  11  -3 2.76924 1.02351  10
   3  11  -3 2.68590 1.64979   5
  -3 -11   3 5.48103 1.01874   8
  -3 -11   3 3.28901 1.17392  10
  -3 -11   3 6.10914 1.37038   5
   2  11  -3 4.32070 1.14528  10
   2  11  -3 4.54468 0.85691   9
   2  11  -3 4.48306 1.28699   5
  -2 -11   3 4.50899 0.83865   8
  -2 -11   3 2.91889 1.04573  10
  -2 -11   3 4.19751 1.00304   5
   1  11  -3 2.41079 0.83742  10
   1  11  -3 2.77606 0.80482   9
   1  11  -3 1.95669 0.84698   5
  -1 -11   3 2.45865 0.59016   8
  -1 -11   3 2.77824 1.11287  10
  -1 -11   3 1.55720 0.62745   5
  -1 -11   3 2.20815 0.51733   8
   0  11  -3 11.7417 2.30249  10
   0  11  -3 11.3024 1.81023   5
   0  11  -3 8.08496 1.28139   6
   0  11  -3 8.55460 1.25454   9
   0 -11   3 8.90637 1.58309  10
  -1  11  -3 130.656 6.97348  10
  -1  11  -3 122.431 6.60630   5
  -1  11  -3 110.328 5.96354   6
  -1  11  -3 118.829 6.22915   9
   1 -11   3 123.710 5.81565   5
  -2  11  -3 0.58474 0.70496  10
  -2  11  -3 1.42058 0.60839   6
  -2  11  -3 -0.0154 0.62500   5
  -2  11  -3 1.58268 0.85050   9
   2 -11   3 1.72072 0.45820   5
  -3  11  -3 7.66242 1.49622   5
  -3  11  -3 6.76096 1.25229   6
  -3  11  -3 8.90715 1.54613   9
  -3  11  -3 8.18659 1.55940  10
  -4  11  -3 5.79831 1.19374   6
  -4  11  -3 5.19398 1.33763   5
   5  10  -3 26.8013 2.21769   9
  -5 -10   3 27.8613 2.58656  10
  -5 -10   3 29.4635 2.36453   8
  -5 -10   3 28.6428 2.62348   5
   4  10  -3 31.6730 2.73415  10
   4  10  -3 27.5829 2.13124   9
   4  10  -3 29.3348 3.24675   5
  -4 -10   3 27.1850 2.49522   5
  -4 -10   3 32.2668 2.73882  10
  -4 -10   3 29.3861 2.30038   8
   3  10  -3 5.65289 1.29834  10
   3  10  -3 6.40348 0.99399   9
   3  10  -3 6.21082 1.39305   5
  -3 -10   3 7.56998 1.14150   8
  -3 -10   3 7.43290 1.34580   5
  -3 -10   3 7.43334 1.50263  10
   2  10  -3 18.5122 2.16019   5
   2  10  -3 18.7186 1.61160   9
  -2 -10   3 22.3671 2.22296  10
  -2 -10   3 21.3373 1.62024   8
  -2 -10   3 20.6265 1.92531   5
   1  10  -3 176.365 9.19426   5
   1  10  -3 188.614 10.0162  10
   1  10  -3 197.352 8.62258   9
   1  10  -3 201.315 9.58398  10
  -1 -10   3 193.008 8.91011   5
  -1 -10   3 188.441 7.92878   8
  -1 -10   3 196.872 9.44079  10
   0  10  -3 1.24924 0.61867   5
   0  10  -3 1.53771 0.75589  10
   0  10  -3 1.29904 0.57648   9
   0  10  -3 2.25649 0.98916  10
   0 -10   3 0.08256 0.49763  10
   0 -10   3 0.87212 0.50051   5
   0 -10   3 1.17006 0.30994   8
   0 -10   3 0.70302 0.30654   8
  -1  10  -3 138.589 7.05353   5
  -1  10  -3 133.262 6.73458   9
  -1  10  -3 142.392 7.61164  10
  -1  10  -3 130.883 7.25821  10
   1 -10   3 144.526 6.37880   5
   1 -10   3 131.395 6.98101  10
  -2  10  -3 72.2993 4.61381  10
  -2  10  -3 68.7691 4.27342   5
  -2  10  -3 65.5123 4.13666   9
  -2  10  -3 75.1959 4.59659  10
  -2  10  -3 67.3763 3.89400   6
   2 -10   3 73.0569 3.47822   5
  -3  10  -3 5.86724 1.29247  10
  -3  10  -3 5.10579 1.01832   6
  -3  10  -3 4.38096 1.09155   5
  -3  10  -3 4.60431 1.16401   9
  -3  10  -3 4.09824 1.01007  10
  -4  10  -3 9.88577 1.58249   5
  -4  10  -3 9.70301 1.38673   6
  -4  10  -3 10.7755 1.74158  10
  -4  10  -3 8.18295 1.55585   9
  -5  10  -3 4.42501 1.01894   6
  -5  10  -3 6.56997 1.25849   5
   6   9  -3 9.34190 2.53274   5
  -6  -9   3 16.5210 1.81197  10
  -6  -9   3 11.5435 1.85993   5
  -6  -9   3 12.6761 1.79528   8
   5   9  -3 95.5547 6.95010   5
   5   9  -3 93.6320 4.85784   9
   5   9  -3 90.1831 5.08281  10
  -5  -9   3 81.7562 5.48128   5
  -5  -9   3 89.9932 4.98246   8
  -5  -9   3 93.4084 5.27447  10
   4   9  -3 2.84501 0.87672  10
   4   9  -3 3.33340 0.72984   9
   4   9  -3 3.71775 1.35529   5
  -4  -9   3 4.07332 1.02901   5
  -4  -9   3 3.38909 0.94459  10
  -4  -9   3 4.29974 0.89698   7
  -4  -9   3 4.30829 0.93322   8
   3   9  -3 26.6220 2.80515   5
   3   9  -3 27.6657 1.95283   9
   3   9  -3 27.2004 2.40657  10
  -3  -9   3 29.8854 2.49414  10
  -3  -9   3 26.0498 2.25816   5
  -3  -9   3 26.9992 1.99366   8
   2   9  -3 109.976 6.41195   5
   2   9  -3 115.799 5.58929   9
   2   9  -3 128.161 6.52458  10
  -2  -9   3 127.271 6.48109  10
  -2  -9   3 125.691 5.63254   8
  -2  -9   3 115.067 6.09786   5
   1   9  -3 243.494 12.1047  10
   1   9  -3 247.855 11.4975   5
   1   9  -3 255.822 10.8225   9
   1   9  -3 248.855 11.6564  10
  -1  -9   3 241.116 11.1573   5
  -1  -9   3 265.973 11.6905  10
  -1  -9   3 253.719 10.3946   8
  -1  -9   3 265.572 10.5351   8
   0   9  -3 65.1523 3.61455   9
   0   9  -3 60.4891 3.48883   6
   0   9  -3 64.3372 4.36793  10
   0   9  -3 62.5876 4.94890   5
   0   9  -3 57.8688 3.97655  10
   0  -9   3 65.5787 2.91679   8
   0  -9   3 72.3529 4.11913  10
   0  -9   3 63.4992 3.55529   5
  -1   9  -3 216.174 10.0226  10
  -1   9  -3 201.877 10.0034   5
  -1   9  -3 203.452 9.43664   9
  -1   9  -3 211.452 9.26047   6
   1  -9   3 206.659 9.13148   5
   1  -9   3 212.496 9.08887   5
   1  -9   3 219.797 9.85785  10
  -2   9  -3 0.06490 0.45279  10
  -2   9  -3 1.34676 0.62220   5
  -2   9  -3 0.73536 0.44304   9
  -2   9  -3 0.36400 0.52789  10
  -2   9  -3 -0.4996 0.36021   6
   2  -9   3 0.82708 0.41070   5
   2  -9   3 0.08230 0.35146  10
   2  -9   3 0.19125 0.27930   5
  -3   9  -3 6.65800 1.32385  10
  -3   9  -3 8.41061 1.43834   9
  -3   9  -3 7.72684 1.24337   6
  -3   9  -3 7.19029 1.27955  10
   3  -9   3 6.79851 1.16939  10
  -4   9  -3 21.1987 1.85632   6
  -4   9  -3 27.8065 2.22790   5
  -4   9  -3 26.8534 2.42922   9
  -4   9  -3 22.3414 1.76541   7
  -4   9  -3 27.2845 2.15147  10
  -4   9  -3 23.1180 2.17417  10
   4  -9   3 22.1493 2.32177  10
  -5   9  -3 0.99939 0.68734  10
  -5   9  -3 0.78718 0.82411   9
  -5   9  -3 0.64780 0.62144   5
  -5   9  -3 0.86397 0.53291   6
  -5   9  -3 0.92969 0.52704  10
  -6   9  -3 10.0783 1.57624   5
   7   8  -3 1.24609 1.01644   5
   6   8  -3 19.4735 3.16725   5
  -6  -8   3 20.1387 1.99199   8
  -6  -8   3 20.1825 2.16456  10
  -6  -8   3 19.0406 2.13294   5
   5   8  -3 20.8437 1.88047  10
   5   8  -3 18.9129 3.36273   5
   5   8  -3 21.0081 1.82017   9
  -5  -8   3 18.7013 2.00495   5
  -5  -8   3 19.8888 2.43052  10
  -5  -8   3 23.7726 2.14211  10
  -5  -8   3 25.7575 2.07160   8
   4   8  -3 1.29900 0.51608   9
   4   8  -3 1.70485 0.63865  10
   4   8  -3 1.56922 0.87330   5
  -4  -8   3 2.54251 0.97727  10
  -4  -8   3 2.56749 0.75721   5
  -4  -8   3 2.06842 0.68113   8
   3   8  -3 299.320 14.6825   5
   3   8  -3 332.748 14.0050  10
   3   8  -3 293.268 13.1359   9
  -3  -8   3 331.198 13.4391   8
  -3  -8   3 340.680 14.1021  10
  -3  -8   3 336.182 13.1381   7
  -3  -8   3 307.444 13.7929   5
  -3  -8   3 289.543 14.3485  10
   2   8  -3 331.454 15.3885  10
   2   8  -3 318.058 14.9134   5
   2   8  -3 344.692 14.0563   9
   2   8  -3 356.318 14.9093  10
  -2  -8   3 348.877 14.8630  10
  -2  -8   3 335.181 14.6394   5
  -2  -8   3 348.796 14.1143   8
   1   8  -3 146.682 7.60312  10
   1   8  -3 140.989 6.50938   9
   1   8  -3 148.208 7.26275  10
   1   8  -3 143.805 7.12645   5
  -1  -8   3 151.161 6.33740   8
  -1  -8   3 135.255 6.81206   5
  -1  -8   3 154.630 7.28395  10
   0   8  -3 293.594 12.8481   5
   0   8  -3 288.908 12.3854   6
   0   8  -3 289.204 13.4062  10
   0   8  -3 294.139 12.4783   9
   0   8  -3 287.130 13.0568  10
   0  -8   3 307.558 11.8343   8
   0  -8   3 315.500 13.0581  10
   0  -8   3 298.477 12.2330   6
   0  -8   3 279.941 12.4458   5
   0  -8   3 294.867 11.6763   8
  -1   8  -3 30.4433 2.33296  10
  -1   8  -3 27.1207 2.09287   5
  -1   8  -3 27.7325 2.45703  10
  -1   8  -3 29.4883 2.08813   9
  -1   8  -3 25.1663 1.81606   6
   1  -8   3 27.8055 2.19604  10
   1  -8   3 29.6202 1.83052   5
   1  -8   3 26.4284 2.13066   5
   1  -8   3 26.7010 1.78185   6
  -2   8  -3 6.78468 1.26965  10
  -2   8  -3 6.05123 1.13270  10
  -2   8  -3 6.19565 0.97056   6
  -2   8  -3 5.10849 0.96434   5
  -2   8  -3 6.47182 1.11651   9
   2  -8   3 6.38533 1.11766  10
   2  -8   3 5.93187 0.65966   5
   2  -8   3 7.35288 0.79310   5
  -3   8  -3 6.82772 1.01345   6
  -3   8  -3 5.79102 1.09671  10
  -3   8  -3 6.96124 1.23556  10
  -3   8  -3 6.53722 1.13133   5
  -3   8  -3 7.55384 1.25111   9
   3  -8   3 7.40816 0.97332  10
  -4   8  -3 13.8191 1.51298  10
  -4   8  -3 16.3526 1.57600   5
  -4   8  -3 17.1765 1.48564   6
  -4   8  -3 18.8599 1.86192   9
  -4   8  -3 14.7892 1.51358  10
  -4   8  -3 18.7843 1.61858   7
   4  -8   3 14.7716 1.42257  10
  -5   8  -3 26.7627 2.52743   9
  -5   8  -3 29.7998 1.95850  10
  -5   8  -3 28.3154 2.16695   6
  -5   8  -3 29.1258 2.23427  10
  -5   8  -3 32.1703 2.34128   5
  -6   8  -3 19.2215 1.24645  10
  -6   8  -3 15.7438 1.71518   6
  -6   8  -3 16.9611 2.11240   9
   7   7  -3 0.94847 0.76923   5
  -7  -7   3 -0.7912 0.59443   8
  -7  -7   3 0.29368 0.47079  10
  -7  -7   3 1.39507 0.74623   5
   6   7  -3 28.1940 3.12722   5
  -6  -7   3 28.1005 2.36831   8
  -6  -7   3 26.5082 2.39104   5
  -6  -7   3 31.7393 2.43069  10
   5   7  -3 2.84791 1.37483   5
  -5  -7   3 2.75190 1.11475  10
  -5  -7   3 3.93993 0.94666   8
  -5  -7   3 3.18356 0.85950   5
  -5  -7   3 6.29944 1.15799  10
   4   7  -3 36.3609 3.60364   5
   4   7  -3 44.7707 2.81093  10
   4   7  -3 38.7070 2.48547   9
  -4  -7   3 42.6657 2.89256   7
  -4  -7   3 37.9123 2.75259  10
  -4  -7   3 40.9615 2.67347   8
  -4  -7   3 40.5824 3.26789  10
  -4  -7   3 38.3477 2.75144   5
   3   7  -3 28.7006 2.18798  10
   3   7  -3 28.6895 1.86335   9
   3   7  -3 26.1218 2.59686   5
  -3  -7   3 25.4058 2.68371  10
  -3  -7   3 28.3138 2.23889  10
  -3  -7   3 28.8952 1.98140   8
  -3  -7   3 24.7496 2.04695   5
  -3  -7   3 27.0824 1.94827   7
   2   7  -3 384.178 16.2481   9
   2   7  -3 393.133 17.5183  10
   2   7  -3 388.008 17.2620   5
   2   7  -3 415.800 17.0474  10
  -2  -7   3 386.693 17.4019  10
  -2  -7   3 426.303 16.4228   8
  -2  -7   3 398.325 16.6702   6
  -2  -7   3 405.818 16.0263   7
  -2  -7   3 384.070 16.7443   5
  -2  -7   3 425.032 17.1017  10
   1   7  -3 3.61605 0.85473  10
   1   7  -3 2.94624 0.81615  10
   1   7  -3 3.27005 0.61036   9
   1   7  -3 3.32561 0.82605   5
  -1  -7   3 3.00378 0.58332   6
  -1  -7   3 3.75889 0.92410  10
  -1  -7   3 3.23170 0.74425   5
  -1  -7   3 3.01961 0.54965   8
  -1  -7   3 2.69464 0.74506   5
   0   7  -3 60.7736 3.24274   6
   0   7  -3 64.2887 3.95976  10
   0   7  -3 67.0021 3.65307   5
   0   7  -3 63.2225 3.75075  10
   0   7  -3 60.7880 3.29580   9
   0  -7   3 65.2971 3.42324   5
   0  -7   3 63.2104 3.36461   5
   0  -7   3 66.1422 2.86724   8
   0  -7   3 64.1248 2.79109   8
   0  -7   3 68.6509 3.94606  10
   0  -7   3 65.0967 3.72096  10
   0  -7   3 63.8278 3.30298   6
  -1   7  -3 40.8588 2.63898   9
  -1   7  -3 51.3192 3.09405   5
  -1   7  -3 42.6113 2.89287  10
  -1   7  -3 49.9781 2.85701   5
  -1   7  -3 42.8548 2.46392   6
  -1   7  -3 47.3549 3.15371  10
   1  -7   3 50.1430 2.92242  10
   1  -7   3 45.9242 2.45210   5
   1  -7   3 43.5920 2.41813   6
   1  -7   3 46.6010 2.51370   5
  -2   7  -3 265.777 12.2070  10
  -2   7  -3 293.691 12.0791   5
  -2   7  -3 279.676 12.0725   9
  -2   7  -3 278.092 12.3663  10
  -2   7  -3 276.602 11.6878   6
  -2   7  -3 289.130 12.2550   5
   2  -7   3 277.275 11.3988   5
   2  -7   3 285.000 11.3321   5
   2  -7   3 274.197 11.6723   6
  -3   7  -3 6.81194 1.16646  10
  -3   7  -3 6.13987 0.75318   7
  -3   7  -3 6.79594 0.82932   6
  -3   7  -3 6.72627 1.08112   5
  -3   7  -3 6.08226 1.11988   5
  -3   7  -3 5.54252 1.01504   9
   3  -7   3 6.03783 0.99995  10
   3  -7   3 6.09350 1.04038   6
  -4   7  -3 6.24263 1.14434   9
  -4   7  -3 8.50370 1.30766   5
  -4   7  -3 6.94943 1.05745   5
  -4   7  -3 7.91852 1.19423  10
  -4   7  -3 7.65787 0.94427  10
  -4   7  -3 6.06616 1.11093   7
  -4   7  -3 4.71012 0.84239   6
   4  -7   3 5.94610 0.79574  10
  -5   7  -3 0.30117 0.34792  10
  -5   7  -3 0.26518 0.43780   5
  -5   7  -3 0.25523 0.43397   9
  -5   7  -3 0.73474 0.29289  10
  -5   7  -3 -0.0308 0.19020   8
   5  -7   3 -0.1278 0.32315  10
  -6   7  -3 130.110 5.37523   8
  -6   7  -3 122.577 5.34715  10
  -6   7  -3 122.730 5.74332  10
  -6   7  -3 141.778 7.05976   9
  -6   7  -3 130.154 6.17159   5
  -6   7  -3 116.293 6.16939   6
  -7   7  -3 28.6900 2.24166   5
  -7   7  -3 31.4093 2.87385   9
  -7   7  -3 27.1550 1.29787  10
  -7   7  -3 29.9763 2.38482   6
  -7   7  -3 29.4321 1.38563  10
  -7  -6   3 12.7422 1.52511  10
  -7  -6   3 10.7690 1.67441   8
  -7  -6   3 12.8784 2.18737   5
   6   6  -3 363.474 16.7136   5
  -6  -6   3 353.552 16.0448   5
  -6  -6   3 329.532 16.6474  10
  -6  -6   3 398.261 16.0404   8
  -6  -6   3 404.756 15.9869  10
   5   6  -3 143.158 6.24740  10
   5   6  -3 140.598 8.04971   5
  -5  -6   3 134.290 6.56888   5
  -5  -6   3 112.477 6.88421  10
  -5  -6   3 130.464 6.41857   8
  -5  -6   3 123.081 6.32224  10
   4   6  -3 1021.50 43.3162   5
   4   6  -3 983.959 41.0452   9
   4   6  -3 1131.12 41.3805  10
  -4  -6   3 1090.96 41.8395   7
  -4  -6   3 1000.55 41.4437   5
  -4  -6   3 1030.66 42.2049  10
  -4  -6   3 1031.64 41.4737  10
  -4  -6   3 1013.86 41.3069   8
   3   6  -3 21.6327 1.56982   9
   3   6  -3 23.2184 2.42883   5
   3   6  -3 28.2717 1.99132  10
   3   6  -3 23.8951 2.21022  10
  -3  -6   3 24.9302 1.94056  10
  -3  -6   3 22.9284 1.87513   5
  -3  -6   3 25.8018 1.89946   7
  -3  -6   3 23.3181 1.71010   8
  -3  -6   3 22.9158 2.17509  10
   2   6  -3 190.057 9.17215  10
   2   6  -3 195.262 8.17045   9
   2   6  -3 197.469 8.82388  10
   2   6  -3 185.405 9.11638   5
  -2  -6   3 208.938 9.57384   5
  -2  -6   3 199.243 8.67345   5
  -2  -6   3 182.530 8.99329  10
  -2  -6   3 194.590 8.58292   8
  -2  -6   3 191.181 8.28236   6
  -2  -6   3 198.238 8.80531  10
   1   6  -3 61.4723 3.46635   5
   1   6  -3 60.1922 3.44180  10
   1   6  -3 64.0420 3.57058   5
   1   6  -3 58.1555 2.98117   9
   1   6  -3 55.5908 3.62208  10
  -1  -6   3 62.3779 2.90690   8
  -1  -6   3 62.3421 2.53261   7
  -1  -6   3 61.3539 3.25207   5
  -1  -6   3 57.5275 2.92424   6
  -1  -6   3 60.9952 3.18105   9
  -1  -6   3 59.8538 3.22898   5
  -1  -6   3 60.9816 3.44287  10
  -1  -6   3 55.9891 3.56797  10
   0   6  -3 238.550 11.1531  10
   0   6  -3 251.318 10.7972   5
   0   6  -3 243.362 10.9270  10
   0   6  -3 241.789 10.4189   6
   0   6  -3 254.358 11.0145   5
   0   6  -3 265.905 10.5623   9
   0  -6   3 250.173 10.6066   5
   0  -6   3 261.177 10.9373  10
   0  -6   3 258.105 10.0542   8
   0  -6   3 242.314 10.5400   5
   0  -6   3 259.026 10.7184   9
   0  -6   3 253.109 10.3000   6
  -1   6  -3 6.42571 0.98946   5
  -1   6  -3 6.94859 0.87980   9
  -1   6  -3 6.68019 0.86699   5
  -1   6  -3 6.64670 0.70875   6
  -1   6  -3 8.36697 1.22198  10
  -1   6  -3 7.98905 1.24934  10
   1  -6   3 5.85728 0.64062   6
   1  -6   3 8.82420 0.77658   5
   1  -6   3 7.39541 0.90849  10
   1  -6   3 5.92878 0.94688   9
   1  -6   3 7.60137 0.75424   5
   1  -6   3 8.00655 1.19867  10
  -2   6  -3 3.42201 0.70863   9
  -2   6  -3 2.76823 0.69350   5
  -2   6  -3 3.04221 0.56729   6
  -2   6  -3 3.75416 0.73888   5
  -2   6  -3 3.41467 0.75577  10
  -2   6  -3 2.38981 0.65579  10
   2  -6   3 3.77665 0.62852   6
   2  -6   3 3.46235 0.42936   5
   2  -6   3 3.75798 0.76198  10
   2  -6   3 3.58442 0.74739   9
  -3   6  -3 22.5477 1.58954   7
  -3   6  -3 22.3559 1.73310  10
  -3   6  -3 27.6592 1.90541   5
  -3   6  -3 22.2370 1.52821   6
  -3   6  -3 23.0212 1.75617  10
  -3   6  -3 19.4631 1.57386   5
   3  -6   3 24.1772 1.96034   6
   3  -6   3 23.1032 1.59496  10
  -4   6  -3 64.3255 3.46782   5
  -4   6  -3 58.8741 2.61588   8
  -4   6  -3 66.9282 3.65237   7
  -4   6  -3 60.8042 3.66224   9
  -4   6  -3 64.3560 3.28844   6
  -4   6  -3 59.3417 3.20053  10
  -4   6  -3 57.3839 3.20947   5
  -4   6  -3 59.6718 3.29336  10
   4  -6   3 67.3631 3.80215   6
   4  -6   3 62.3631 3.07274  10
  -5   6  -3 9.06713 0.77357  10
  -5   6  -3 7.98800 0.92797  10
  -5   6  -3 9.68741 1.51911   9
  -5   6  -3 7.77830 1.18649   6
  -5   6  -3 9.28999 0.97944   5
  -5   6  -3 9.65112 0.64967   8
   5  -6   3 9.16641 0.86664  10
  -6   6  -3 60.8927 3.98173   9
  -6   6  -3 65.1699 3.34565   5
  -6   6  -3 63.3282 3.62702   6
  -6   6  -3 59.7137 2.95107  10
  -6   6  -3 59.9925 3.34453   5
  -6   6  -3 59.6727 2.78530   8
  -6   6  -3 55.8366 2.62726  10
  -7   6  -3 8.83914 1.58722   9
  -7   6  -3 7.94754 1.40325   6
  -7   6  -3 9.93269 1.13843   5
  -7   6  -3 6.97526 0.77789   8
  -7  -5   3 732.745 32.5312   6
  -7  -5   3 729.300 29.8472  10
  -7  -5   3 701.515 29.9926   5
  -7  -5   3 733.749 29.7997   8
   6   5  -3 3.82980 0.94449   5
   6   5  -3 1.63552 0.46635  10
  -6  -5   3 2.69051 0.82515   8
  -6  -5   3 2.71590 0.95905  10
  -6  -5   3 2.33722 0.68778  10
   5   5  -3 704.291 28.4802   5
   5   5  -3 691.870 26.6084  10
  -5  -5   3 672.600 27.2664   5
  -5  -5   3 652.565 26.9842   8
  -5  -5   3 621.831 26.7759  10
  -5  -5   3 635.440 27.6226  10
   4   5  -3 33.6579 2.11594   9
   4   5  -3 31.6710 3.16045   5
   4   5  -3 36.9350 2.21667  10
  -4  -5   3 29.9987 2.24686   5
  -4  -5   3 33.3331 2.24474   8
  -4  -5   3 34.8698 2.61327   7
  -4  -5   3 31.4009 2.18596  10
   3   5  -3 27.9119 2.32186  10
   3   5  -3 27.6620 2.73044   5
   3   5  -3 32.7874 1.93600   9
   3   5  -3 34.1355 2.32388   5
   3   5  -3 35.1397 2.14537  10
  -3  -5   3 31.9034 2.24071   7
  -3  -5   3 29.9776 2.36530  10
  -3  -5   3 27.2167 2.00664   5
  -3  -5   3 31.3120 2.12503  10
  -3  -5   3 32.0982 1.98701   6
  -3  -5   3 28.8791 1.96220   8
   2   5  -3 587.346 22.3006  10
   2   5  -3 563.077 22.4737   5
   2   5  -3 526.339 21.8009   9
   2   5  -3 585.611 22.7813  10
   2   5  -3 502.475 22.8266   5
  -2  -5   3 533.784 21.9110   8
  -2  -5   3 561.700 22.2574   5
  -2  -5   3 538.804 22.6057  10
  -2  -5   3 556.387 21.9351   6
  -2  -5   3 567.853 22.0781   7
  -2  -5   3 538.698 22.2807  10
  -2  -5   3 565.895 21.9562   9
  -2  -5   3 505.349 22.1366   5
   1   5  -3 178.756 7.73666   9
   1   5  -3 193.818 8.34271   5
   1   5  -3 178.783 8.32174   5
   1   5  -3 177.705 8.19489  10
   1   5  -3 180.973 8.52261  10
  -1  -5   3 184.811 8.24665  10
  -1  -5   3 180.278 8.06423   5
  -1  -5   3 200.220 7.68972   7
  -1  -5   3 191.308 7.77665   6
  -1  -5   3 182.683 8.45724  10
  -1  -5   3 185.967 7.71767   8
  -1  -5   3 194.299 8.12838   5
  -1  -5   3 191.354 7.97277   9
   0   5  -3 42.6433 2.70927  10
   0   5  -3 42.7486 2.84924  10
   0   5  -3 45.9753 2.22312   6
   0   5  -3 42.6729 2.28060   9
   0   5  -3 46.4723 2.51906   5
   0   5  -3 44.9167 2.58543   5
   0  -5   3 38.8513 2.45124  10
   0  -5   3 42.2807 2.09555   6
   0  -5   3 41.0214 2.63986  10
   0  -5   3 41.2308 2.26574   5
   0  -5   3 42.3904 2.37588   9
   0  -5   3 43.7401 2.35595   5
   0  -5   3 44.3233 1.93375   8
  -1   5  -3 -0.1361 0.20838  10
  -1   5  -3 0.52124 0.29736   9
  -1   5  -3 0.12472 0.19430   6
  -1   5  -3 0.34779 0.25759   5
  -1   5  -3 0.68670 0.35526   5
  -1   5  -3 0.30323 0.33553  10
   1  -5   3 0.09825 0.17077   6
   1  -5   3 0.19111 0.29877  10
   1  -5   3 0.75038 0.26592   5
   1  -5   3 0.30725 0.29074  10
   1  -5   3 0.30111 0.26510   9
   1  -5   3 0.64192 0.26854   5
  -2   5  -3 553.246 21.7364   7
  -2   5  -3 531.731 22.1684   9
  -2   5  -3 588.615 22.2125   5
  -2   5  -3 562.215 21.8032   6
  -2   5  -3 533.232 22.3204  10
  -2   5  -3 527.280 22.1705  10
  -2   5  -3 526.963 21.9810   5
   2  -5   3 549.347 22.1668   9
   2  -5   3 555.179 21.8669   6
   2  -5   3 555.058 21.5625   5
   2  -5   3 558.748 21.5352   5
   2  -5   3 540.357 22.2411  10
   2  -5   3 566.032 22.0594  10
  -3   5  -3 841.248 35.4250  10
  -3   5  -3 828.600 34.6752   8
  -3   5  -3 943.114 35.6172   7
  -3   5  -3 855.870 35.4914  10
  -3   5  -3 883.726 35.7552   9
  -3   5  -3 917.616 35.4997   5
  -3   5  -3 959.918 35.3792   5
   3  -5   3 937.540 35.2944  10
   3  -5   3 924.345 35.6524   9
   3  -5   3 887.403 35.2548  10
   3  -5   3 879.611 35.5972   6
  -4   5  -3 9.06354 0.91666   5
  -4   5  -3 8.66623 0.80327  10
  -4   5  -3 8.58196 0.86285  10
  -4   5  -3 9.07578 0.92546   6
  -4   5  -3 7.92343 0.54462   8
  -4   5  -3 7.95631 1.20460   9
  -4   5  -3 8.41920 1.30750   7
   4  -5   3 9.02772 0.73218  10
   4  -5   3 11.4087 1.23681   6
  -5   5  -3 132.702 5.91394   5
  -5   5  -3 127.840 5.81869  10
  -5   5  -3 131.068 5.53172  10
  -5   5  -3 135.763 5.56464   8
  -5   5  -3 137.595 6.71888   9
  -5   5  -3 134.857 6.26382   6
  -5   5  -3 130.964 6.02055   5
   5  -5   3 139.893 5.44521  10
  -6   5  -3 22.2303 2.04828   6
  -6   5  -3 20.2087 1.26951   8
  -6   5  -3 20.1293 1.01550  10
  -6   5  -3 27.0118 2.26112   9
  -6   5  -3 21.4636 1.56509   5
  -7   5  -3 60.0972 3.76666   6
  -7   5  -3 65.8814 3.07080   8
  -7   5  -3 56.9165 4.04909   9
  -7   5  -3 62.3390 3.26025   5
  -8   5  -3 5.63697 1.35274   9
  -8   5  -3 3.01583 1.36501   6
  -8   5  -3 4.21745 0.74263   8
  -8  -4   3 29.0904 2.73111   5
  -7  -4   3 20.3692 3.67550   6
  -7  -4   3 20.0317 2.04854   5
  -7  -4   3 19.0028 2.30525  10
   6   4  -3 128.725 6.10935  10
   6   4  -3 144.155 6.34760   5
   6   4  -3 134.267 6.47757   5
  -6  -4   3 150.090 7.42745  10
  -6  -4   3 142.404 6.86105   5
  -6  -4   3 131.193 6.55833  10
  -6  -4   3 132.617 6.65526   8
   5   4  -3 5.17388 0.82565  10
   5   4  -3 3.50427 0.85076   5
   5   4  -3 6.50626 1.27516   5
  -5  -4   3 5.05223 0.97909   5
  -5  -4   3 5.34311 1.33138  10
  -5  -4   3 4.82662 0.86512  10
   4   4  -3 71.5784 3.95543   5
   4   4  -3 76.4568 3.61700  10
   4   4  -3 67.1451 4.74415   5
  -4  -4   3 71.5936 4.13713  10
  -4  -4   3 75.1053 3.80129  10
  -4  -4   3 79.6993 4.40125   7
  -4  -4   3 70.8809 3.77844   8
  -4  -4   3 66.4566 3.77773   5
   3   4  -3 10.3573 0.97405   9
   3   4  -3 12.2892 2.09058   5
   3   4  -3 13.1403 1.08972  10
   3   4  -3 10.4650 1.32646   5
  -3  -4   3 10.9555 1.27346  10
  -3  -4   3 11.8437 1.27862   7
  -3  -4   3 12.0726 0.95268   9
  -3  -4   3 12.8308 1.24694   5
  -3  -4   3 11.4866 1.06017   8
  -3  -4   3 13.1595 1.18068   5
   2   4  -3 245.261 10.4297   8
   2   4  -3 253.643 10.3813  10
   2   4  -3 246.220 10.7965  10
   2   4  -3 230.896 11.2023   5
   2   4  -3 250.780 10.5812   5
   2   4  -3 233.772 10.0956   9
  -2  -4   3 238.665 10.4245  10
  -2  -4   3 257.711 10.1355   9
  -2  -4   3 236.477 10.1766   8
  -2  -4   3 260.135 10.4431   7
  -2  -4   3 234.278 10.3818   5
  -2  -4   3 254.496 10.4983   5
  -2  -4   3 263.562 10.2196   6
   1   4  -3 0.59060 2.81726   2
   1   4  -3 1.13633 0.44857  10
   1   4  -3 0.66607 0.25205   9
   1   4  -3 5.75857 5.92252   4
   1   4  -3 0.89412 5.18888   4
   1   4  -3 0.20386 0.27881   5
   1   4  -3 -0.9704 3.79170   1
   1   4  -3 0.44201 0.28961  10
  -1  -4   3 0.71231 0.24726   6
  -1  -4   3 0.19933 3.67423   3
  -1  -4   3 0.81984 5.95202   4
  -1  -4   3 1.90436 2.61791   1
  -1  -4   3 4.96431 3.73353   2
  -1  -4   3 0.64471 0.27539   9
  -1  -4   3 0.25381 0.24912  10
  -1  -4   3 0.77390 0.33612   5
  -1  -4   3 0.38981 0.22213   8
  -1  -4   3 0.37093 5.12281   4
  -1  -4   3 0.36690 0.27315  10
  -1  -4   3 0.50627 0.26554   5
   0   4  -3 256.215 11.2996   5
   0   4  -3 278.789 11.1021   9
   0   4  -3 278.223 11.3742  10
   0   4  -3 283.277 10.9998   6
   0   4  -3 260.922 20.1011   4
   0   4  -3 277.371 18.3404   1
   0   4  -3 243.514 15.6045   2
   0   4  -3 289.875 11.4248   5
   0   4  -3 268.674 11.5795  10
   0   4  -3 261.866 19.6289   4
   0  -4   3 258.495 11.4751  10
   0  -4   3 234.234 15.6576   1
   0  -4   3 295.010 20.4638   2
   0  -4   3 265.381 10.7549   8
   0  -4   3 291.302 11.2551   5
   0  -4   3 277.545 16.4673   3
   0  -4   3 244.246 18.3843   4
   0  -4   3 288.447 11.2353   9
   0  -4   3 294.966 10.9866   6
   0  -4   3 246.423 22.0468   4
   0  -4   3 270.186 11.1351   5
   0  -4   3 279.653 11.3710  10
  -1   4  -3 -0.0427 0.19426  10
  -1   4  -3 0.71309 0.31461  10
  -1   4  -3 -0.5790 3.73368   2
  -1   4  -3 0.29711 0.22340   5
  -1   4  -3 7.97482 5.57843   4
  -1   4  -3 0.37144 0.19949   6
  -1   4  -3 -1.0462 2.95684   3
  -1   4  -3 -1.3977 4.83565   4
  -1   4  -3 0.25101 0.19780   5
   1  -4   3 6.58722 8.87354   4
   1  -4   3 1.70990 2.38000   1
   1  -4   3 -5.3947 4.70649   2
   1  -4   3 0.23528 0.16423   5
   1  -4   3 0.71166 0.34776  10
   1  -4   3 4.53491 4.37251   4
   1  -4   3 0.39183 0.26052   9
   1  -4   3 0.24866 0.18192   6
   1  -4   3 2.90946 2.94340   3
   1  -4   3 0.48902 0.20966  10
   1  -4   3 0.31336 0.14382   7
  -2   4  -3 288.478 11.8286   5
  -2   4  -3 272.503 12.2077  10
  -2   4  -3 283.811 11.6261   6
  -2   4  -3 285.309 11.7626   7
  -2   4  -3 295.122 12.0170   9
  -2   4  -3 295.607 11.8199   5
  -2   4  -3 270.911 11.8670  10
   2  -4   3 297.769 11.9934   9
   2  -4   3 308.602 11.9749  10
   2  -4   3 296.480 11.3910   5
   2  -4   3 292.502 11.7385   6
   2  -4   3 287.287 11.4138   5
   2  -4   3 295.443 11.7985  10
  -3   4  -3 99.2791 4.59048   5
  -3   4  -3 97.5096 4.43374   6
  -3   4  -3 91.7066 4.71513   9
  -3   4  -3 96.1261 3.99624   8
  -3   4  -3 96.2962 4.77455   7
  -3   4  -3 96.4784 4.49011  10
  -3   4  -3 106.702 4.42594   5
  -3   4  -3 98.5438 4.54235  10
   3  -4   3 103.160 4.32721  10
   3  -4   3 103.892 4.79987   6
   3  -4   3 105.914 4.36641  10
   3  -4   3 102.959 4.70654   9
  -4   4  -3 269.206 11.4678   6
  -4   4  -3 271.399 11.4985   5
  -4   4  -3 280.368 10.9569   8
  -4   4  -3 275.332 11.8582   9
  -4   4  -3 284.112 11.0990  10
  -4   4  -3 271.468 11.2026  10
  -4   4  -3 286.190 11.1833   5
  -4   4  -3 291.917 12.1832   7
   4  -4   3 274.910 10.9232  10
   4  -4   3 264.743 11.9741   6
   4  -4   3 265.963 10.8507  10
  -5   4  -3 163.294 7.12072   5
  -5   4  -3 159.671 7.50025   6
  -5   4  -3 174.788 7.04467   5
  -5   4  -3 173.952 7.90557   9
  -5   4  -3 162.370 6.89896  10
  -5   4  -3 169.135 8.26294   7
  -5   4  -3 173.419 6.97899   8
  -6   4  -3 3.80016 0.84219   6
  -6   4  -3 4.18725 0.59144   8
  -6   4  -3 2.55929 0.52922   5
  -6   4  -3 5.06805 1.21837   9
  -6   4  -3 3.31773 0.56056   5
  -7   4  -3 77.2250 4.65014   9
  -7   4  -3 81.0900 3.72348   8
  -7   4  -3 73.4660 3.76801   5
  -7   4  -3 73.9050 4.37041   6
  -7   4  -3 77.9126 3.65148   5
  -8   4  -3 11.2402 1.23539   5
  -8   4  -3 13.6299 1.68054   6
  -8   4  -3 9.85877 1.00835   8
  -8   4  -3 10.8050 1.82438   9
  -8  -3   3 3.31171 1.10293   5
  -7  -3   3 124.317 6.73934   5
  -7  -3   3 132.900 6.42831   8
  -7  -3   3 121.061 6.35070  10
  -7  -3   3 133.872 8.01428   6
   6   3  -3 3.45323 0.76316   5
   6   3  -3 2.15484 0.48197  10
   6   3  -3 3.25116 0.60562   5
  -6  -3   3 3.98735 1.04164  10
  -6  -3   3 3.44525 0.78381  10
  -6  -3   3 2.44343 0.98179   6
  -6  -3   3 4.40400 0.88054   8
  -6  -3   3 3.15385 0.78196   5
   5   3  -3 13.9323 1.11681  10
   5   3  -3 15.1710 1.70805   5
   5   3  -3 16.2779 1.43822   5
  -5  -3   3 13.4408 1.52174  10
  -5  -3   3 15.2539 1.43009   8
  -5  -3   3 13.9172 1.37978   5
  -5  -3   3 13.0974 1.27845  10
   4   3  -3 1.67100 0.61411   5
   4   3  -3 2.83937 0.89886   5
   4   3  -3 2.43147 0.45296  10
  -4  -3   3 2.01515 0.50682  10
  -4  -3   3 2.23774 0.57733  10
  -4  -3   3 1.98935 0.55539   8
  -4  -3   3 3.57590 0.69427   5
  -4  -3   3 2.41035 0.92534   5
  -4  -3   3 2.84353 0.84062   7
   3   3  -3 8.91872 0.82113  10
   3   3  -3 8.07318 0.90982   5
   3   3  -3 8.18599 1.59867   5
   3   3  -3 8.07422 1.00232  10
   3   3  -3 8.34511 1.24474   8
  -3  -3   3 9.55133 0.91729  10
  -3  -3   3 10.3443 0.92918   8
  -3  -3   3 8.47164 0.92217   5
  -3  -3   3 6.90278 0.94979  10
   2   3  -3 269.370 20.5476   4
   2   3  -3 271.393 11.6629  10
   2   3  -3 307.985 18.6642   1
   2   3  -3 242.216 22.5982   4
   2   3  -3 277.806 11.3153  10
   2   3  -3 276.065 11.4851   8
   2   3  -3 268.736 11.2321   9
   2   3  -3 291.475 11.5654   5
   2   3  -3 272.730 16.5484   2
  -2  -3   3 253.914 22.7692   4
  -2  -3   3 270.077 11.8927  10
  -2  -3   3 286.895 11.1555   9
  -2  -3   3 273.251 11.3666  10
  -2  -3   3 261.795 15.4671   1
  -2  -3   3 258.448 11.4872   5
  -2  -3   3 257.878 20.8711   4
  -2  -3   3 278.867 11.2595   8
  -2  -3   3 324.231 16.3731   2
   1   3  -3 13.9554 1.35470   5
   1   3  -3 12.6511 3.45272   2
   1   3  -3 12.1301 0.92480   8
   1   3  -3 12.0965 0.81298   9
   1   3  -3 11.6351 4.04749   1
   1   3  -3 11.0068 1.20319  10
   1   3  -3 13.3711 1.00048  10
   1   3  -3 15.6969 5.42815   4
   1   3  -3 4.89958 4.93694   4
  -1  -3   3 13.3585 1.00965  10
  -1  -3   3 9.89691 3.14315   2
  -1  -3   3 13.1491 0.86646   9
  -1  -3   3 12.8427 0.84918   6
  -1  -3   3 13.0134 0.97419   5
  -1  -3   3 12.2999 0.80988   8
  -1  -3   3 10.7375 5.73677   4
  -1  -3   3 11.4993 5.88434   4
  -1  -3   3 11.8823 1.05392  10
  -1  -3   3 8.74603 2.60931   1
  -1  -3   3 13.0211 1.04199   5
   0   3  -3 964.686 38.6026   2
   0   3  -3 914.702 42.6164   4
   0   3  -3 865.386 34.1567  10
   0   3  -3 887.494 33.6918   8
   0   3  -3 828.384 33.9911   5
   0   3  -3 801.428 33.9387  10
   0   3  -3 882.650 42.3640   4
   0   3  -3 843.124 39.9407   1
   0   3  -3 880.566 33.7581   9
   0   3  -3 860.356 34.1172   5
   0  -3   3 844.203 33.8289   9
   0  -3   3 810.184 33.9305  10
   0  -3   3 893.856 33.6484   6
   0  -3   3 829.958 37.7902   1
   0  -3   3 836.478 33.8532   5
   0  -3   3 978.479 39.7431   2
   0  -3   3 870.893 33.9115   5
   0  -3   3 838.757 34.0878  10
   0  -3   3 906.815 38.5168   3
   0  -3   3 829.001 41.9004   4
  -1   3  -3 182.797 13.3712   4
  -1   3  -3 206.008 13.1552   1
  -1   3  -3 200.559 8.14603   9
  -1   3  -3 210.977 11.8594   3
  -1   3  -3 194.056 8.33735  10
  -1   3  -3 189.429 8.12011   5
  -1   3  -3 192.037 12.5285   2
  -1   3  -3 194.259 8.38480   5
  -1   3  -3 176.659 17.2553   4
  -1   3  -3 194.566 7.88707   6
  -1   3  -3 197.491 8.18796  10
   1  -3   3 201.718 8.00945   5
   1  -3   3 183.700 11.0708   3
   1  -3   3 205.693 8.03459   5
   1  -3   3 189.530 13.3941   2
   1  -3   3 192.359 11.3511   1
   1  -3   3 192.702 14.3094   4
   1  -3   3 201.337 8.02869   7
   1  -3   3 200.238 8.20496   9
   1  -3   3 200.741 8.29598  10
   1  -3   3 204.698 7.87451   6
  -2   3  -3 29.2837 1.53456  10
  -2   3  -3 26.6397 1.12701   8
  -2   3  -3 30.4645 5.31309   1
  -2   3  -3 26.8124 1.60152   7
  -2   3  -3 28.1368 1.46971   5
  -2   3  -3 33.1992 5.39522   4
  -2   3  -3 27.5199 1.61650  10
  -2   3  -3 32.4138 6.68315   2
  -2   3  -3 28.7576 4.80347   3
  -2   3  -3 27.0950 1.44650   5
  -2   3  -3 27.5021 1.38803   6
  -2   3  -3 35.0352 5.93274   4
  -2   3  -3 27.5912 1.63912   9
   2  -3   3 32.1069 6.61732   2
   2  -3   3 34.2055 5.47916   4
   2  -3   3 29.1966 4.92107   3
   2  -3   3 27.3653 1.65815   7
   2  -3   3 23.6543 5.96345   4
   2  -3   3 28.1108 1.56199  10
   2  -3   3 29.0203 1.53753   6
   2  -3   3 27.7191 1.42885  10
   2  -3   3 29.6813 1.64457   9
   2  -3   3 28.6693 3.92456   1
  -3   3  -3 -0.0485 0.10477   8
  -3   3  -3 0.00600 0.15416  10
  -3   3  -3 0.16401 0.15491   5
  -3   3  -3 0.21031 0.18662   6
  -3   3  -3 0.17993 0.12708   5
  -3   3  -3 0.15623 0.28211   7
  -3   3  -3 0.19427 0.13059  10
  -3   3  -3 -0.0401 0.17396   9
   3  -3   3 0.20756 0.30471   7
   3  -3   3 0.47751 0.28317   6
   3  -3   3 0.24827 0.21127   9
   3  -3   3 0.20865 0.13941  10
   3  -3   3 0.18386 0.11012  10
  -4   3  -3 90.8484 3.83210   8
  -4   3  -3 91.5484 3.55594  10
  -4   3  -3 89.0358 4.33516   9
  -4   3  -3 90.0604 4.70957   7
  -4   3  -3 88.2914 3.66346  10
  -4   3  -3 80.7007 4.11408   6
  -4   3  -3 82.6514 3.65625   5
  -4   3  -3 83.6896 3.71185   5
  -5   3  -3 159.161 7.74484   7
  -5   3  -3 150.153 6.46752   5
  -5   3  -3 163.092 7.18978   6
  -5   3  -3 150.340 7.17359   9
  -5   3  -3 158.236 6.47447   5
  -6   3  -3 35.3171 2.53115   6
  -6   3  -3 37.2408 2.62853   9
  -6   3  -3 35.4490 1.97943   5
  -6   3  -3 38.6657 1.98768   5
  -6   3  -3 37.5566 2.10654   8
  -7   3  -3 0.41947 0.36763   8
  -7   3  -3 -0.7704 0.46273   9
  -7   3  -3 0.82122 0.38827   5
  -7   3  -3 1.90456 0.71761   6
  -7   3  -3 0.60673 0.35584   5
  -8   3  -3 12.2592 1.21038   8
  -8   3  -3 12.4427 1.92064   6
  -8   3  -3 14.7067 1.32418   5
  -8   3  -3 10.9054 1.71949   9
  -7  -2   3 5.97398 1.14196   8
  -7  -2   3 9.26230 1.17295  10
  -7  -2   3 6.35948 1.96095  10
  -7  -2   3 7.59893 1.87986   6
  -7  -2   3 5.82584 1.31428   5
   6   2  -3 70.5314 3.42594  10
   6   2  -3 68.1798 3.47708   5
  -6  -2   3 67.1890 4.82681   6
  -6  -2   3 67.8287 3.77807   8
  -6  -2   3 69.0432 4.09716  10
  -6  -2   3 69.4727 3.87022  10
   5   2  -3 1.65273 0.38365  10
   5   2  -3 0.09961 0.41702   5
   5   2  -3 1.15358 0.41139   5
  -5  -2   3 1.02235 0.69745   6
  -5  -2   3 1.00985 0.45240   8
  -5  -2   3 1.41756 0.56980  10
  -5  -2   3 1.29565 0.49336   5
  -5  -2   3 1.87438 0.54441  10
   4   2  -3 173.426 7.82155   5
   4   2  -3 173.773 7.64128   5
   4   2  -3 181.704 7.35260  10
  -4  -2   3 178.889 7.62311   8
  -4  -2   3 175.968 8.60279   5
  -4  -2   3 172.932 7.71342   5
  -4  -2   3 170.761 7.61164  10
  -4  -2   3 155.312 8.71093   6
  -4  -2   3 187.142 8.45479   7
  -4  -2   3 159.969 7.76478  10
   3   2  -3 2.82448 0.66018   8
   3   2  -3 2.42814 0.55427   5
   3   2  -3 2.44227 0.46620  10
   3   2  -3 2.11243 0.50086  10
  -3  -2   3 1.60724 0.40852   8
  -3  -2   3 1.62166 0.41495   9
  -3  -2   3 2.39040 0.56028   5
  -3  -2   3 1.85209 0.51296  10
  -3  -2   3 1.83195 0.42673  10
  -3  -2   3 1.31590 0.59802   5
   2   2  -3 159.530 11.2894   1
   2   2  -3 148.875 6.48222   9
   2   2  -3 155.069 6.46742  10
   2   2  -3 155.689 6.71525   8
   2   2  -3 133.162 18.7689   4
   2   2  -3 149.453 7.61836   5
   2   2  -3 143.529 6.70645  10
   2   2  -3 146.816 14.6058   4
   2   2  -3 167.490 6.75196   5
  -2  -2   3 141.368 6.66704  10
  -2  -2   3 164.844 6.63405  10
  -2  -2   3 155.956 6.49364   8
  -2  -2   3 160.593 14.8473   4
  -2  -2   3 165.224 6.42102   9
  -2  -2   3 153.519 6.67805   5
  -2  -2   3 139.470 20.3892   4
  -2  -2   3 164.533 7.26264   5
  -2  -2   3 135.838 9.20037   1
  -2  -2   3 149.084 10.3701   2
   1   2  -3 361.906 15.0373  10
   1   2  -3 377.467 14.9033   8
   1   2  -3 379.042 22.7206   4
   1   2  -3 373.539 14.7713   9
   1   2  -3 382.154 14.8570  10
   1   2  -3 383.515 15.0158   5
   1   2  -3 388.779 19.5060   1
   1   2  -3 371.330 18.7488   2
   1   2  -3 384.285 25.9004   4
  -1  -2   3 379.559 14.9085  10
  -1  -2   3 372.327 14.9661   5
  -1  -2   3 354.809 22.5227   4
  -1  -2   3 353.955 18.0724   2
  -1  -2   3 349.733 17.5131   1
  -1  -2   3 365.159 14.7039   8
  -1  -2   3 389.398 15.2610   5
  -1  -2   3 363.120 15.0262  10
  -1  -2   3 372.069 14.7164   9
   0   2  -3 231.678 9.46267  10
   0   2  -3 213.974 12.7591   1
   0   2  -3 233.118 9.36695   5
   0   2  -3 231.377 9.75274   5
   0   2  -3 263.110 17.8431   4
   0   2  -3 221.868 9.15937   9
   0   2  -3 227.072 9.14011   8
   0   2  -3 200.921 11.6943   2
   0   2  -3 231.484 15.2287   4
   0  -2   3 241.643 9.66878  10
   0  -2   3 219.239 16.1934   4
   0  -2   3 235.337 9.37807   5
   0  -2   3 232.456 9.10142   6
   0  -2   3 235.601 12.3037   3
   0  -2   3 223.893 12.5171   2
   0  -2   3 246.337 9.56467   5
   0  -2   3 215.066 11.7871   1
   0  -2   3 238.783 9.33669  10
   0  -2   3 226.638 9.03159   8
   0  -2   3 229.604 9.37959   9
   0  -2   3 229.001 15.2216   4
  -1   2  -3 0.43032 3.51859   4
  -1   2  -3 4.50367 1.53692   3
  -1   2  -3 4.18027 2.36603   2
  -1   2  -3 2.02338 0.34933   5
  -1   2  -3 2.95759 0.44122  10
  -1   2  -3 4.38311 2.01253   1
  -1   2  -3 2.91726 0.33809   5
  -1   2  -3 2.58514 0.17679   8
  -1   2  -3 3.39322 0.37442  10
  -1   2  -3 7.65036 3.36237   4
  -1   2  -3 2.61911 0.22514   6
   1  -2   3 1.40011 2.76589   4
   1  -2   3 0.23843 2.57216   2
   1  -2   3 0.49336 1.10155   1
   1  -2   3 3.23001 0.37979   9
   1  -2   3 3.03381 1.35868   3
   1  -2   3 2.77822 0.40859   5
   1  -2   3 2.57617 0.31862   5
   1  -2   3 2.68120 0.22754   6
   1  -2   3 2.60445 0.39802  10
   1  -2   3 3.35670 0.41492   7
   1  -2   3 -1.0200 2.74448   4
   1  -2   3 2.86530 0.24961   8
  -2   2  -3 2.65268 1.94517   1
  -2   2  -3 0.11506 0.12947  10
  -2   2  -3 -0.6750 1.96876   3
  -2   2  -3 0.14669 0.11868   5
  -2   2  -3 0.07624 0.11269   6
  -2   2  -3 -0.0376 0.09375  10
  -2   2  -3 0.22408 0.17788   9
  -2   2  -3 0.03098 0.09629   5
  -2   2  -3 0.05645 0.11174   8
  -2   2  -3 -0.1106 0.16545   7
  -2   2  -3 0.41184 3.40966   2
  -2   2  -3 0.33563 2.66386   4
  -2   2  -3 5.68138 3.79441   4
   2  -2   3 1.60293 1.73693   3
   2  -2   3 0.09204 0.09377  10
   2  -2   3 -0.2888 0.17487   7
   2  -2   3 -4.7457 2.84070   2
   2  -2   3 -0.0885 2.52944   4
   2  -2   3 -0.0060 0.13838   6
   2  -2   3 -0.9888 0.86850   1
   2  -2   3 0.05411 0.13301  10
  -3   2  -3 378.619 16.2328   1
  -3   2  -3 392.639 15.6968   9
  -3   2  -3 393.587 15.1495  10
  -3   2  -3 386.292 16.0532   7
  -3   2  -3 376.151 15.4421   8
  -3   2  -3 359.682 21.2324   3
  -3   2  -3 393.109 15.6041   6
  -3   2  -3 402.570 15.2525  10
  -3   2  -3 391.621 22.2140   2
   3  -2   3 429.969 21.6219   2
   3  -2   3 377.293 16.0465   7
   3  -2   3 393.510 15.4959   1
   3  -2   3 400.173 18.0917   4
   3  -2   3 382.109 17.3350   4
  -4   2  -3 26.2891 1.75945   9
  -4   2  -3 29.0225 1.61836   8
  -4   2  -3 26.0221 1.80942   6
   4  -2   3 26.5737 2.04246   7
  -5   2  -3 7.48328 0.47102   5
  -5   2  -3 7.91269 1.39844   7
  -5   2  -3 9.28493 1.12172   6
  -5   2  -3 8.34811 0.51621   5
  -5   2  -3 8.85532 0.87252   8
  -5   2  -3 7.35535 1.03998   9
  -6   2  -3 1.19077 0.55647   6
  -6   2  -3 0.47266 0.19780   5
  -6   2  -3 0.32810 0.24707   5
  -6   2  -3 0.58456 0.36414   9
  -6   2  -3 0.03728 0.31395   8
  -7   2  -3 1.13496 0.48446   8
  -7   2  -3 1.33360 0.48623   5
  -7   2  -3 2.36570 0.65592   5
  -7   2  -3 0.34792 0.56203   6
  -8   2  -3 34.6915 2.80770   9
  -8   2  -3 35.8826 3.00915   6
  -8   2  -3 38.8399 2.45591   8
  -9   2  -3 18.4409 2.19804   9
  -9   2  -3 21.1105 2.36879   6
  -9   2  -3 27.5204 2.43780   8
  -8  -1   3 1.21059 0.91521   5
  -7  -1   3 65.0887 3.75602   8
  -7  -1   3 66.7673 4.45666   5
  -7  -1   3 75.5427 5.25374   6
  -7  -1   3 66.2889 4.17398  10
  -7  -1   3 65.0700 3.81232  10
   6   1  -3 0.00415 0.32766   5
   6   1  -3 0.37267 0.28976   5
  -6  -1   3 0.55766 0.35015  10
  -6  -1   3 1.01839 0.47828   5
  -6  -1   3 -0.1814 0.34432  10
  -6  -1   3 0.77964 0.40795   8
  -6  -1   3 0.36956 0.63527   6
   5   1  -3 4.14684 0.71363   5
  -5  -1   3 4.31313 0.78139   8
  -5  -1   3 4.37256 0.78179  10
  -5  -1   3 4.53484 1.15038   6
  -5  -1   3 3.73062 0.75208  10
  -5  -1   3 3.58346 0.82391   5
   4   1  -3 41.8867 2.38900   5
   4   1  -3 45.5897 2.25132  10
  -4  -1   3 43.3745 3.08870   6
  -4  -1   3 39.4397 2.44909  10
  -4  -1   3 45.6919 2.68516   5
  -4  -1   3 41.5662 2.37473   8
  -4  -1   3 45.7469 3.54323   5
  -4  -1   3 38.6660 2.42025  10
   3   1  -3 2371.27 88.4665   8
   3   1  -3 2306.51 88.2833  10
   3   1  -3 2160.11 88.3738   5
  -3  -1   3 2224.97 89.0513   6
  -3  -1   3 2274.18 89.7284   5
   2   1  -3 108.433 4.84555   8
   2   1  -3 111.102 8.36797   1
   2   1  -3 105.684 4.60899  10
   2   1  -3 105.682 20.7523   4
   2   1  -3 108.029 4.81070  10
   2   1  -3 100.155 5.32176   5
   2   1  -3 79.2307 14.7488   4
   2   1  -3 111.677 4.81562   5
  -2  -1   3 100.388 12.1794   4
  -2  -1   3 111.965 8.89251   2
  -2  -1   3 136.628 15.8162   4
  -2  -1   3 107.589 4.79040  10
  -2  -1   3 113.885 4.67732   9
  -2  -1   3 109.050 5.36877   6
  -2  -1   3 120.333 6.92742   1
  -2  -1   3 98.8891 9.77473   3
  -2  -1   3 110.367 4.66176   8
  -2  -1   3 103.225 4.86521   5
  -2  -1   3 111.359 5.82084   5
  -2  -1   3 104.676 4.74092  10
   1   1  -3 3314.96 151.103   4
   1   1  -3 3573.68 137.914   1
   1   1  -3 3465.38 145.400   4
  -1  -1   3 3478.25 144.572   4
  -1  -1   3 3480.72 137.797   2
  -1  -1   3 3534.30 147.282   4
  -1  -1   3 3423.46 136.387   1
  -1  -1   3 3462.13 138.930   3
   0   1  -3 318.970 12.2191   9
   0   1  -3 313.905 12.1868   8
   0   1  -3 315.110 19.5567   4
   0   1  -3 316.087 12.3778  10
   0   1  -3 309.754 14.7253   1
   0   1  -3 334.886 14.7815   2
   0   1  -3 305.809 12.2799  10
   0   1  -3 300.270 12.3929   5
   0   1  -3 335.616 24.1443   4
   0  -1   3 305.983 12.1410   8
   0  -1   3 308.388 12.5679   5
   0  -1   3 302.406 12.1787   9
   0  -1   3 301.102 13.7787   1
   0  -1   3 324.006 14.4392   3
   0  -1   3 300.635 12.3413  10
   0  -1   3 316.352 20.0793   4
   0  -1   3 296.119 20.6217   4
   0  -1   3 303.588 12.6794   5
   0  -1   3 317.165 14.5795   2
   0  -1   3 310.289 12.3413  10
  -1   1  -3 2.07097 0.24500   9
  -1   1  -3 1.49171 0.21455  10
  -1   1  -3 1.65858 1.12120   1
  -1   1  -3 2.17528 0.37105   5
  -1   1  -3 2.20757 0.41747   5
  -1   1  -3 1.33851 1.52472   2
  -1   1  -3 -0.5107 2.29695   4
  -1   1  -3 1.84403 0.17953   8
  -1   1  -3 -2.0555 5.39470   4
   1  -1   3 5.11405 3.30558   4
   1  -1   3 1.92323 0.29591  10
   1  -1   3 1.92203 0.24354   5
   1  -1   3 -0.2811 3.11161   4
   1  -1   3 1.70533 0.23292   8
   1  -1   3 1.72901 1.66971   2
   1  -1   3 1.21968 0.73856   1
   1  -1   3 1.80875 0.26435   9
   1  -1   3 1.87240 0.30415   5
  -2   1  -3 1026.22 41.4715   2
  -2   1  -3 956.729 40.2445   4
  -2   1  -3 926.539 37.7558   7
  -2   1  -3 936.059 38.6438   1
  -2   1  -3 964.360 37.2361   9
  -2   1  -3 983.351 37.0503   5
  -2   1  -3 952.322 37.0772  10
  -2   1  -3 967.284 39.3375   4
  -2   1  -3 891.698 37.1885   6
  -2   1  -3 988.734 40.4633   3
   2  -1   3 1024.64 43.4750   4
   2  -1   3 964.238 37.6528   1
   2  -1   3 968.020 37.0213  10
   2  -1   3 968.843 37.1256  10
   2  -1   3 938.279 37.6305   7
   2  -1   3 873.278 40.4646   2
   2  -1   3 947.907 37.2114   9
   2  -1   3 958.265 40.2649   4
  -3   1  -3 659.017 28.1849   7
  -3   1  -3 738.130 33.6291   2
  -3   1  -3 712.736 27.8283   8
  -3   1  -3 698.407 27.7723   9
  -3   1  -3 751.440 33.6919   3
  -3   1  -3 693.335 27.9810   6
   3  -1   3 713.386 28.3707   7
  -4   1  -3 101.035 4.66939   8
  -4   1  -3 99.4063 4.97408   6
  -4   1  -3 107.731 5.26278   7
  -4   1  -3 98.0437 4.61208   9
   4  -1   3 102.381 5.26075   7
  -5   1  -3 12.9644 1.41630   6
  -5   1  -3 12.0607 1.12662   9
  -5   1  -3 12.3413 1.14009   8
  -5   1  -3 14.2046 1.66370   7
   5  -1   3 12.1227 1.48161   7
  -6   1  -3 110.296 4.91190   5
  -6   1  -3 111.655 5.34270   8
  -6   1  -3 107.119 5.87690   6
  -6   1  -3 112.161 4.57762   5
  -6   1  -3 105.467 5.34672   9
  -7   1  -3 107.206 5.26663   5
  -7   1  -3 101.333 4.37718   5
  -7   1  -3 97.8071 5.00221   8
  -7   1  -3 91.7839 5.10238   9
  -8   1  -3 4.32787 0.93556   9
  -8   1  -3 4.18184 1.24664   6
  -8   1  -3 3.91763 0.88948   8
  -9   1  -3 0.02425 0.89219   6
  -9   1  -3 1.54225 0.76420   9
  -8   0   3 69.6336 5.10897   5
  -7   0   3 97.9247 6.30348   6
  -7   0   3 100.381 6.09260   5
  -7   0   3 103.701 5.06746   8
  -7   0   3 93.7157 5.04431  10
   6   0  -3 -0.0389 0.26092  10
   6   0  -3 0.26530 0.21112   5
   6   0  -3 0.58691 0.26505   5
  -6   0   3 0.46746 0.37687   8
  -6   0   3 0.28553 0.34211  10
  -6   0   3 0.33116 0.51869   5
  -6   0   3 -0.2223 0.67601   6
  -6   0   3 0.61276 0.51256  10
   5   0  -3 263.247 10.6367   5
   5   0  -3 259.353 10.4824   5
  -5   0   3 233.745 11.3640   5
  -5   0   3 259.422 10.7991   8
  -5   0   3 261.173 12.0597   6
  -5   0   3 257.571 10.9190  10
  -5   0   3 248.317 10.8556  10
   4   0  -3 757.271 29.2737   5
   4   0  -3 745.597 29.2793  10
   4   0  -3 750.769 29.4226   5
  -4   0   3 717.064 29.4437  10
  -4   0   3 769.349 31.4016   5
  -4   0   3 732.121 29.3996   8
  -4   0   3 754.997 29.6091  10
  -4   0   3 720.530 29.9934   5
  -4   0   3 731.601 30.5247   6
   3   0  -3 36.1758 1.89325  10
   3   0  -3 37.9162 2.06696  10
   3   0  -3 38.4541 2.00298   5
   3   0  -3 35.5273 2.17843   8
   3   0  -3 38.5848 2.05938   5
  -3   0   3 36.7064 1.95972   8
  -3   0   3 34.4846 2.10660  10
  -3   0   3 39.4043 3.05783   5
  -3   0   3 35.7070 1.97070  10
  -3   0   3 35.7746 2.32371   5
  -3   0   3 36.8667 2.58106   6
   2   0  -3 400.037 37.0343   4
   2   0  -3 419.447 17.7589   5
   2   0  -3 449.734 17.7290   8
   2   0  -3 431.250 17.6669  10
   2   0  -3 471.485 17.7166   5
   2   0  -3 429.834 17.5375  10
   2   0  -3 453.062 20.6048   1
  -2   0   3 443.057 27.0306   4
  -2   0   3 443.652 17.5901  10
  -2   0   3 434.714 25.1014   3
  -2   0   3 443.070 17.7975  10
  -2   0   3 457.703 18.9434   5
  -2   0   3 455.733 18.2444   6
  -2   0   3 445.634 20.1388   1
  -2   0   3 454.235 31.5519   4
  -2   0   3 436.643 18.0372   5
  -2   0   3 442.964 17.5437   8
   1   0  -3 67.0854 3.01718   8
   1   0  -3 64.3231 3.10815  10
   1   0  -3 72.9824 3.50352   5
   1   0  -3 67.6932 3.18790   5
   1   0  -3 43.6478 13.0764   4
   1   0  -3 66.5499 6.57706   3
   1   0  -3 51.6232 9.82894   4
   1   0  -3 73.3773 5.58071   1
   1   0  -3 67.3282 3.02008  10
  -1   0   3 67.1043 4.61367   1
  -1   0   3 72.1755 2.96677   8
  -1   0   3 73.8976 10.2704   4
  -1   0   3 71.4789 3.01040   9
  -1   0   3 91.4065 8.08454   3
  -1   0   3 73.9726 3.50608   5
  -1   0   3 67.7853 3.03617  10
  -1   0   3 49.1677 10.9218   4
  -1   0   3 69.5527 3.20242  10
  -1   0   3 68.9023 3.90624   5
   0   0  -3 2383.09 111.847   4
   0   0  -3 2492.26 107.942   4
   0   0  -3 2497.64 99.4279   1
   0   0   3 2567.11 100.021   2
   0   0   3 2616.06 101.198   3
   0   0   3 2552.28 99.4942   1
   0   0   3 2568.21 105.475   4
   0   0   3 2520.22 113.539   4
  -1   0  -3 98.5613 4.02561  10
  -1   0  -3 99.8984 3.89372   6
  -1   0  -3 99.9906 4.24686   5
  -1   0  -3 106.021 9.59764   4
  -1   0  -3 99.6590 4.01547   8
  -1   0  -3 104.246 4.86513   2
  -1   0  -3 93.1195 5.13789   3
  -1   0  -3 95.0816 4.95773   1
  -1   0  -3 98.5847 4.11816  10
  -1   0  -3 94.4764 3.89013   9
  -1   0  -3 93.1676 4.56165   5
  -1   0  -3 98.6668 9.33224   4
   1   0   3 95.9531 3.99544  10
   1   0   3 98.4978 4.07968   5
   1   0   3 91.4833 12.8164   4
   1   0   3 96.2419 3.92855   9
   1   0   3 98.2675 4.09222   8
   1   0   3 95.3669 4.31366   5
   1   0   3 112.099 5.40708   1
   1   0   3 98.0672 3.88870   6
   1   0   3 97.5697 7.78753   4
   1   0   3 112.810 5.29508   3
  -2   0  -3 1581.52 63.2717   4
  -2   0  -3 1556.46 60.6065   9
  -2   0  -3 1517.79 61.2741   1
  -2   0  -3 1566.52 60.5722   5
  -2   0  -3 1652.57 62.9901   2
  -2   0  -3 1554.18 61.0924   7
  -2   0  -3 1569.73 62.4459   1
  -2   0  -3 1542.47 64.8183   4
   2   0   3 1561.98 66.4279   4
  -3   0  -3 664.668 25.6971  10
  -3   0  -3 678.524 25.7798  10
  -3   0  -3 640.750 25.9346   1
  -3   0  -3 578.807 29.5679   2
  -3   0  -3 661.112 26.0014   9
  -3   0  -3 664.727 26.7564   1
  -3   0  -3 707.425 26.6799   7
   3   0   3 686.182 26.7843   7
   3   0   3 669.743 27.8609   4
   3   0   3 665.924 27.9833   4
  -4   0  -3 1185.22 44.6563   7
  -4   0  -3 1122.98 44.0881   8
   4   0   3 1048.21 44.5701   7
  -5   0  -3 27.4629 2.21469   6
  -5   0  -3 29.4483 2.35984   7
  -5   0  -3 27.6355 1.90112   8
  -5   0  -3 26.1284 1.51258   5
  -5   0  -3 23.9180 1.25781   5
   5   0   3 22.4742 2.18604   7
  -6   0  -3 1778.42 70.1070   8
  -6   0  -3 1838.86 69.2651   5
  -6   0  -3 1733.69 70.7729   6
  -6   0  -3 1780.19 69.7825   5
  -7   0  -3 102.919 5.23824   8
  -7   0  -3 92.8202 5.02436   9
  -7   0  -3 100.205 4.92507   5
  -7   0  -3 102.258 4.40753   5
  -7   0  -3 96.6355 5.92925   6
  -8   0  -3 69.8085 4.15756   9
  -8   0  -3 75.2529 3.52655   5
  -8   0  -3 69.0199 3.87651   5
  -8   0  -3 75.2500 4.19738   8
  -8   0  -3 62.2229 4.78735   6
  -9   0  -3 0.40856 0.64458   5
  -9   0  -3 -0.6272 0.82245   6
  -9   0  -3 -1.1926 0.98290   8
  -9   0  -3 1.33353 0.58849   9
  -7   1   3 3.11098 1.07071  10
  -7   1   3 2.01592 0.59076   8
  -7   1   3 0.57099 0.77598   5
   6  -1  -3 49.1186 2.77785  10
  -6   1   3 45.7616 2.85274  10
  -6   1   3 48.0281 3.73088   6
  -6   1   3 50.4369 2.94808  10
  -6   1   3 51.5021 3.70627   5
  -6   1   3 46.9655 2.74698   8
   5  -1  -3 0.35089 0.26772   5
   5  -1  -3 0.54539 0.28162   5
  -5   1   3 -0.8443 0.33096   6
  -5   1   3 -0.0059 0.35550   5
  -5   1   3 -0.0910 0.21957  10
  -5   1   3 0.15842 0.25548  10
   4  -1  -3 0.80719 0.33748  10
   4  -1  -3 1.00765 0.34006   5
  -4   1   3 0.43476 0.26844  10
  -4   1   3 0.49957 0.33330  10
  -4   1   3 0.70673 0.30855   8
  -4   1   3 0.36032 0.51105   6
  -4   1   3 3.10175 1.05875   5
  -4   1   3 0.45569 0.43694   5
   3  -1  -3 1.20035 0.31781  10
   3  -1  -3 1.28993 0.36208   5
   3  -1  -3 1.98163 0.39503   5
  -3   1   3 2.11737 0.65167   5
  -3   1   3 2.28620 0.46156   8
  -3   1   3 2.26811 0.43813  10
  -3   1   3 1.59383 0.63585   5
  -3   1   3 1.07264 0.53023   6
  -3   1   3 2.31518 0.48396  10
   2  -1  -3 21.7028 1.40797   5
   2  -1  -3 12.2012 9.01244   4
   2  -1  -3 23.5229 1.40520  10
   2  -1  -3 26.5125 1.97168   6
   2  -1  -3 27.2134 1.50132   8
   2  -1  -3 24.8324 1.47761  10
   2  -1  -3 26.4391 1.49726   5
   2  -1  -3 20.1937 6.23916   3
   2  -1  -3 30.1130 3.21630   1
   2  -1  -3 24.8725 8.18556   4
  -2   1   3 27.8267 6.77829   4
  -2   1   3 25.1971 1.54242  10
  -2   1   3 27.1051 3.40128   1
  -2   1   3 23.4521 1.86925   5
  -2   1   3 19.7434 12.4899   4
  -2   1   3 27.9175 1.40583  10
  -2   1   3 26.5121 1.87292   5
  -2   1   3 24.7130 1.74310   6
  -2   1   3 20.8529 5.97960   3
  -2   1   3 24.1803 1.32748   8
   1  -1  -3 0.52145 0.17996   8
   1  -1  -3 5.34447 6.16690   4
   1  -1  -3 1.48582 2.66180   3
   1  -1  -3 0.36091 0.23163   5
   1  -1  -3 0.76415 0.93446   1
   1  -1  -3 -7.0083 4.28492   4
   1  -1  -3 0.29342 0.18510   5
   1  -1  -3 0.44815 0.18857  10
   1  -1  -3 0.56008 0.22562  10
  -1   1   3 0.27207 0.22842   6
  -1   1   3 0.16369 2.39456   4
  -1   1   3 0.65927 0.30911   5
  -1   1   3 0.33243 0.15616   8
  -1   1   3 -1.0341 2.37702   3
  -1   1   3 0.28271 1.17016   1
  -1   1   3 0.39288 0.17778  10
  -1   1   3 0.00797 0.16643   5
  -1   1   3 -14.829 8.74831   4
   0  -1  -3 2.79890 0.61870   5
   0  -1  -3 2.93784 0.44286   5
   0  -1  -3 4.79501 4.12013   4
   0  -1  -3 5.27215 3.29914   4
   0  -1  -3 3.54669 2.25829   3
   0  -1  -3 2.98278 1.05114   1
   0  -1  -3 2.96509 0.36825   6
   0  -1  -3 3.34368 0.29686   8
   0   1   3 3.24025 0.33211  10
   0   1   3 2.65580 0.28822   8
   0   1   3 3.14032 0.39700  10
   0   1   3 3.30828 0.57618   5
   0   1   3 4.41401 2.48289   3
   0   1   3 3.33735 0.56777   5
   0   1   3 4.30115 1.49504   1
   0   1   3 -0.6670 5.55156   4
   0   1   3 2.61366 0.32013   6
  -1  -1  -3 50.7005 2.30036   8
  -1  -1  -3 58.2863 5.95658   4
  -1  -1  -3 51.5487 2.44707   5
  -1  -1  -3 52.9531 2.37784  10
  -1  -1  -3 47.9159 5.42737   3
  -1  -1  -3 46.7734 3.64257   1
  -1  -1  -3 52.6850 2.40504   5
  -1  -1  -3 52.7126 2.22909   6
  -1  -1  -3 54.6958 2.40718  10
   1   1   3 55.8183 4.82589   3
   1   1   3 53.9159 2.23735   6
   1   1   3 53.8406 2.30149  10
   1   1   3 50.8722 2.38021   8
   1   1   3 52.5575 2.09352   9
   1   1   3 51.2593 2.36477   5
   1   1   3 49.8775 6.98363   4
   1   1   3 55.2640 2.67052   5
   1   1   3 53.6067 6.68520   4
  -2  -1  -3 30.2577 3.96813   1
  -2  -1  -3 38.4613 4.80088   3
  -2  -1  -3 36.3957 1.47140   9
  -2  -1  -3 32.3701 3.10125   1
  -2  -1  -3 36.6305 1.69036   5
  -2  -1  -3 34.8456 5.07977   4
  -2  -1  -3 36.6806 1.72127   5
  -2  -1  -3 35.6545 1.68268   6
  -2  -1  -3 39.7091 1.83621  10
  -2  -1  -3 40.1400 2.52075   2
  -2  -1  -3 36.5199 1.73849  10
  -2  -1  -3 36.3679 1.50696   9
  -2  -1  -3 36.0794 2.01834   2
   2   1   3 37.3033 4.80622   4
   2   1   3 38.5603 1.83638  10
   2   1   3 35.7067 1.74996   5
   2   1   3 39.8375 1.60604   5
   2   1   3 36.4291 1.66624  10
   2   1   3 42.9104 5.40552   4
  -3  -1  -3 135.708 9.30207   4
  -3  -1  -3 152.628 8.93005   4
  -3  -1  -3 139.485 5.98193  10
  -3  -1  -3 147.030 5.89816   5
  -3  -1  -3 139.870 6.06046  10
  -3  -1  -3 152.981 6.66267   7
  -3  -1  -3 144.238 9.09506   1
  -3  -1  -3 147.623 5.86853   5
   3   1   3 142.207 7.97954   1
   3   1   3 139.732 6.72011   7
   3   1   3 149.434 9.59559   4
   3   1   3 151.216 5.87402  10
   3   1   3 154.054 6.00873  10
  -4  -1  -3 505.457 19.2590  10
  -4  -1  -3 470.422 19.1869   5
  -4  -1  -3 513.896 20.0026   8
  -4  -1  -3 485.403 19.1577   5
  -4  -1  -3 500.729 20.2636   7
  -4  -1  -3 471.622 19.2629  10
   4   1   3 502.107 19.0649  10
   4   1   3 461.960 20.3306   7
  -5  -1  -3 69.6285 3.16619  10
  -5  -1  -3 66.3445 3.78027   8
  -5  -1  -3 74.0075 4.27495   7
  -5  -1  -3 73.8164 2.99026  10
  -5  -1  -3 68.0910 3.19164   5
  -5  -1  -3 66.4927 3.14962   5
   5   1   3 68.3635 4.29677   7
   5   1   3 69.5682 2.83306  10
   5   1   3 72.3704 2.78651  10
  -6  -1  -3 715.828 31.3618   6
  -6  -1  -3 765.868 29.4694  10
  -6  -1  -3 750.093 29.2385  10
  -6  -1  -3 757.545 30.4437   8
  -6  -1  -3 774.626 29.6140   5
  -6  -1  -3 739.567 29.6286   5
  -6  -1  -3 803.723 29.6984   9
   6   1   3 683.162 30.9354   7
  -7  -1  -3 72.1551 5.35546   6
  -7  -1  -3 71.9277 3.54387   5
  -7  -1  -3 68.2797 3.01429  10
  -7  -1  -3 70.7026 3.22331  10
  -8  -1  -3 37.5782 2.90028   5
  -8  -1  -3 41.8526 3.55251   6
  -8  -1  -3 42.5737 2.36914   5
  -8  -1  -3 39.9912 2.97884   8
  -9  -1  -3 20.0584 1.99619   9
  -9  -1  -3 18.8562 1.59361   5
  -9  -1  -3 12.8701 2.32461   6
  -9  -1  -3 21.5522 2.17581   8
  -7   2   3 117.479 5.91604   8
  -7   2   3 114.137 6.76943   5
  -7   2   3 115.817 6.74846   6
   6  -2  -3 248.471 10.8006  10
  -6   2   3 241.323 10.9524  10
  -6   2   3 255.199 10.7455  10
  -6   2   3 253.163 10.6121   8
  -6   2   3 245.050 11.7672   6
   5  -2  -3 61.8572 2.91171   5
   5  -2  -3 63.1886 2.92875   5
  -5   2   3 58.8757 3.88758   6
  -5   2   3 61.9813 3.40530  10
  -5   2   3 57.0371 3.89102   5
  -5   2   3 59.8275 3.29490   8
  -5   2   3 59.1659 3.10829  10
   4  -2  -3 67.1856 3.37684  10
   4  -2  -3 68.0687 3.17898   5
   4  -2  -3 68.4004 3.26273   5
  -4   2   3 70.2932 4.25292   5
  -4   2   3 63.1012 3.44309  10
  -4   2   3 63.9273 3.16919   8
  -4   2   3 60.1852 3.81920   6
  -4   2   3 63.7298 3.96607   5
  -4   2   3 67.5125 3.22725  10
   3  -2  -3 278.016 12.6416   6
   3  -2  -3 296.708 11.5896  10
   3  -2  -3 289.917 11.4260   5
   3  -2  -3 281.156 11.5619  10
   3  -2  -3 284.383 11.6083   8
   3  -2  -3 284.703 11.5290   5
  -3   2   3 266.004 11.6544  10
  -3   2   3 279.683 12.0174   6
  -3   2   3 271.730 12.1917   5
  -3   2   3 270.848 11.3294   8
  -3   2   3 272.598 11.3647  10
  -3   2   3 277.450 12.1298   5
   2  -2  -3 629.614 38.1384   4
   2  -2  -3 683.370 27.0311   5
   2  -2  -3 719.261 26.9049   8
   2  -2  -3 697.486 27.0896   5
   2  -2  -3 699.003 27.0602  10
   2  -2  -3 686.779 27.5993   6
   2  -2  -3 670.946 27.0150  10
   2  -2  -3 684.571 38.1031   4
   2  -2  -3 704.965 29.4103   1
   2  -2  -3 636.538 35.7267   3
  -2   2   3 689.419 26.8316  10
  -2   2   3 645.358 27.0970  10
  -2   2   3 689.145 27.5521   5
  -2   2   3 707.518 27.2909   5
  -2   2   3 668.800 31.6373   1
  -2   2   3 665.326 36.3563   4
  -2   2   3 680.887 37.5435   3
  -2   2   3 656.616 50.8380   4
   1  -2  -3 4.45468 0.51364  10
   1  -2  -3 -0.0146 3.17825   3
   1  -2  -3 4.64193 0.42680   8
   1  -2  -3 4.38832 0.54024  10
   1  -2  -3 3.27839 3.51370   4
   1  -2  -3 4.89358 1.59099   1
   1  -2  -3 3.83610 0.64616   5
   1  -2  -3 4.43661 0.64247   5
   1  -2  -3 4.01310 0.66375   6
   1  -2  -3 11.1520 5.57218   4
  -1   2   3 5.55453 2.44353   1
  -1   2   3 3.58138 0.62665   5
  -1   2   3 -6.7065 8.19099   4
  -1   2   3 4.22003 0.63985   5
  -1   2   3 3.81016 0.44383  10
  -1   2   3 4.68417 4.68461   4
  -1   2   3 4.18251 0.42112   8
  -1   2   3 4.01249 0.59076   6
  -1   2   3 4.64826 0.57694  10
  -1   2   3 -0.3600 2.72063   3
   0  -2  -3 245.758 12.5217   1
   0  -2  -3 247.765 10.1795  10
   0  -2  -3 232.773 10.0947   5
   0  -2  -3 261.628 10.1263  10
   0  -2  -3 261.739 10.3547   5
   0  -2  -3 253.717 9.87631   8
   0  -2  -3 263.439 16.5113   4
   0  -2  -3 244.595 15.0408   3
   0  -2  -3 279.586 14.7276   1
   0  -2  -3 240.764 10.1568   6
   0   2   3 253.647 10.0257  10
   0   2   3 245.942 9.98046   6
   0   2   3 218.407 17.6148   4
   0   2   3 241.179 9.91999   8
   0   2   3 239.795 13.6810   2
   0   2   3 255.410 16.4721   4
   0   2   3 244.911 10.0765   5
   0   2   3 252.773 15.0651   3
   0   2   3 242.341 10.1569   5
  -1  -2  -3 446.288 16.8013   6
  -1  -2  -3 425.183 17.0906  10
  -1  -2  -3 418.530 20.3645   1
  -1  -2  -3 400.999 16.9535  10
  -1  -2  -3 467.652 23.2495   4
  -1  -2  -3 461.505 21.8663   1
  -1  -2  -3 408.510 21.4026   3
  -1  -2  -3 412.074 16.9360   5
  -1  -2  -3 432.690 16.8501   8
  -1  -2  -3 483.333 23.5812   4
   1   2   3 399.804 22.6516   4
   1   2   3 422.899 16.9457   5
   1   2   3 399.306 16.9222   8
   1   2   3 418.683 16.6727   9
   1   2   3 421.534 16.7962   6
   1   2   3 416.355 17.0922  10
   1   2   3 422.260 16.8784   5
   1   2   3 475.385 22.0833   3
   1   2   3 437.548 18.9394   2
   1   2   3 436.702 23.2481   4
  -2  -2  -3 1.16688 0.35337  10
  -2  -2  -3 2.90485 3.43865   4
  -2  -2  -3 1.14560 0.25690   6
  -2  -2  -3 -0.0805 2.55135   3
  -2  -2  -3 0.99359 0.26255   5
  -2  -2  -3 0.99793 0.28698  10
  -2  -2  -3 1.33660 0.15660   9
  -2  -2  -3 0.18788 2.91118   4
  -2  -2  -3 2.38015 1.34416   2
  -2  -2  -3 1.80117 2.39480   1
   2   2   3 1.16338 0.25542   5
   2   2   3 1.33424 3.67628   4
   2   2   3 0.80359 0.23023   6
   2   2   3 0.40271 1.87244   1
   2   2   3 1.43025 0.31690  10
   2   2   3 5.44996 3.28392   4
   2   2   3 0.89563 0.36246   7
   2   2   3 0.97077 0.24129   5
  -3  -2  -3 197.317 8.76869   5
  -3  -2  -3 220.692 8.51916   9
  -3  -2  -3 216.973 10.3105   2
  -3  -2  -3 194.407 14.6116   3
  -3  -2  -3 191.988 13.4126   4
  -3  -2  -3 221.493 9.04543  10
  -3  -2  -3 202.118 14.2948   4
  -3  -2  -3 218.209 8.84343   5
  -3  -2  -3 209.695 8.84029   6
  -3  -2  -3 219.414 16.3864   1
  -3  -2  -3 230.113 9.41280   7
   3   2   3 218.592 9.52157   7
   3   2   3 216.951 8.58872   5
   3   2   3 218.880 8.95393  10
   3   2   3 211.602 14.2964   4
   3   2   3 225.872 8.85964  10
   3   2   3 228.206 15.4335   4
   3   2   3 231.650 12.9266   1
  -4  -2  -3 228.567 10.0061  10
  -4  -2  -3 263.087 10.8027   7
  -4  -2  -3 251.971 10.0416  10
  -4  -2  -3 234.406 9.93408   5
  -4  -2  -3 239.718 9.80015   9
  -4  -2  -3 234.546 9.82963   5
   4   2   3 225.395 10.8071   7
   4   2   3 256.566 9.86375  10
   4   2   3 246.900 9.85612  10
  -5  -2  -3 33.4200 1.84152  10
  -5  -2  -3 35.4341 2.01326  10
  -5  -2  -3 31.5502 2.36355   8
  -5  -2  -3 35.5597 1.99522   5
  -5  -2  -3 35.9818 2.67513   7
  -5  -2  -3 35.9508 1.87851   5
  -5  -2  -3 36.2371 1.82079   9
   5   2   3 34.8165 1.80109  10
   5   2   3 34.7456 1.80835  10
   5   2   3 34.7154 2.71925   7
  -6  -2  -3 15.6838 1.09454   5
  -6  -2  -3 14.4890 1.19242   9
  -6  -2  -3 13.4097 1.49783   8
  -6  -2  -3 14.9772 1.18491  10
  -6  -2  -3 12.4381 0.90055  10
  -6  -2  -3 13.2185 1.15697   5
   6   2   3 13.8062 0.74713  10
   6   2   3 12.5670 1.73780   7
  -7  -2  -3 14.4978 1.24107   5
  -7  -2  -3 14.2602 1.56311   8
  -7  -2  -3 14.9540 1.20848   5
   7   2   3 12.5721 0.66772  10
  -8  -2  -3 0.18953 0.46959   5
  -8  -2  -3 0.35990 0.21980  10
  -8  -2  -3 0.10847 0.32812  10
  -8  -2  -3 0.68717 0.41819   5
  -8  -2  -3 0.01530 0.49864   8
  -8  -2  -3 0.40399 0.73706   6
  -9  -2  -3 0.93684 0.27209  10
  -9  -2  -3 -0.1789 0.43718   5
  -9  -2  -3 1.78642 0.78013   8
  -9  -2  -3 -0.6059 0.83156   6
  -9  -2  -3 0.74968 0.20109  10
  -7   3   3 13.6365 2.26807   8
  -7   3   3 19.8753 2.19305   9
  -7   3   3 16.7639 1.73006  10
  -7   3   3 16.6654 2.03474   6
  -7   3   3 13.8378 2.16911   5
   6  -3  -3 8.24469 1.17326  10
  -6   3   3 8.65021 1.12368  10
  -6   3   3 6.67006 1.26357   9
  -6   3   3 8.20232 1.56356   5
  -6   3   3 7.60926 1.46910   6
  -6   3   3 10.0992 1.06870   8
   5  -3  -3 11.6161 1.21884  10
   5  -3  -3 12.0467 0.91078   5
  -5   3   3 10.3019 1.65006   6
  -5   3   3 10.6301 1.00802  10
  -5   3   3 12.1308 1.52983   5
  -5   3   3 13.5795 1.31271   8
   4  -3  -3 48.6620 2.38142   5
   4  -3  -3 43.3554 2.68246  10
   4  -3  -3 48.6371 2.54297   5
  -4   3   3 46.5488 3.12188   5
  -4   3   3 46.4449 2.42224   8
  -4   3   3 44.7443 2.75592  10
  -4   3   3 44.5032 2.39908  10
  -4   3   3 51.7729 3.14949   6
   3  -3  -3 2.07842 0.43917   5
   3  -3  -3 1.77611 0.46506   5
   3  -3  -3 0.76952 0.36695  10
   3  -3  -3 1.89116 0.49063   8
   3  -3  -3 1.51891 0.38846  10
   3  -3  -3 1.97632 0.70358   6
  -3   3   3 1.51533 0.51196   5
  -3   3   3 1.45085 0.36550  10
  -3   3   3 1.64990 0.58328   5
  -3   3   3 1.79482 0.39237   8
  -3   3   3 1.89902 0.56538   6
  -3   3   3 2.24308 0.57700  10
   2  -3  -3 4.60057 0.86831   6
   2  -3  -3 3.50898 0.56818  10
   2  -3  -3 4.14352 0.71723   5
   2  -3  -3 4.90051 0.53366   8
   2  -3  -3 5.52916 0.83636  10
   2  -3  -3 4.63724 0.71583   5
  -2   3   3 5.36477 0.80447   6
  -2   3   3 3.66788 0.64177   5
  -2   3   3 3.98937 0.51684  10
  -2   3   3 5.05712 0.51829   8
  -2   3   3 6.04001 0.99350   5
   1  -3  -3 42.2793 2.36215   5
   1  -3  -3 49.5443 2.66655   5
   1  -3  -3 38.8205 8.17847   4
   1  -3  -3 40.2769 2.40151  10
   1  -3  -3 42.4453 2.28953  10
   1  -3  -3 47.3091 2.47858   6
   1  -3  -3 56.7287 10.9669   3
   1  -3  -3 46.9611 2.07662   8
   1  -3  -3 38.8906 6.37295   1
  -1   3   3 43.6461 2.45570  10
  -1   3   3 44.5150 2.34715   9
  -1   3   3 45.6129 2.32135   6
  -1   3   3 65.4453 10.3355   3
  -1   3   3 42.0261 2.08017   8
  -1   3   3 42.9954 2.44522   5
  -1   3   3 55.9744 11.7217   4
  -1   3   3 46.6608 2.33859   5
  -1   3   3 41.9214 2.21808  10
  -1   3   3 43.5030 7.70938   2
  -1   3   3 39.7347 9.03412   4
   0  -3  -3 392.510 15.7075  10
   0  -3  -3 381.200 22.4959   3
   0  -3  -3 391.057 15.5978   5
   0  -3  -3 349.774 22.5012   4
   0  -3  -3 395.316 19.6921   1
   0  -3  -3 377.086 21.2450   1
   0  -3  -3 359.647 15.3672   6
   0  -3  -3 387.207 15.1800   8
   0  -3  -3 383.401 23.6415   4
   0   3   3 379.158 22.1923   3
   0   3   3 386.903 15.3617   6
   0   3   3 379.300 15.5381   5
   0   3   3 407.502 15.4212   9
   0   3   3 371.714 23.2826   4
   0   3   3 387.238 15.2968   8
   0   3   3 400.932 15.4617   5
   0   3   3 389.451 15.7213  10
   0   3   3 367.187 20.5213   2
   0   3   3 397.737 24.5469   4
  -1  -3  -3 2613.83 111.187   4
  -1  -3  -3 2570.48 109.431   1
  -1  -3  -3 2680.50 109.500   3
  -1  -3  -3 2768.19 106.069   2
  -1  -3  -3 2621.06 110.465   4
   1   3   3 2744.29 107.870   1
   1   3   3 2475.87 109.094   3
   1   3   3 2628.92 110.418   4
   1   3   3 2664.47 106.090   2
   1   3   3 2620.04 112.070   4
  -2  -3  -3 93.1575 3.93547   6
  -2  -3  -3 86.6860 4.14925  10
  -2  -3  -3 88.5701 4.10312   5
  -2  -3  -3 87.9930 4.03900   5
  -2  -3  -3 92.6657 4.33182  10
  -2  -3  -3 84.6410 10.0073   4
  -2  -3  -3 84.8518 6.58200   2
  -2  -3  -3 99.1899 10.5807   4
  -2  -3  -3 111.031 9.92828   3
  -2  -3  -3 81.6926 9.07365   1
  -2  -3  -3 89.7119 3.73363   9
   2   3   3 86.3789 3.90914   6
   2   3   3 82.0598 11.2029   4
   2   3   3 90.0725 4.11629  10
   2   3   3 97.0035 8.66507   1
   2   3   3 82.6467 4.22425   7
   2   3   3 82.4093 8.45936   3
   2   3   3 92.5436 3.99705   5
   2   3   3 93.0454 4.28517  10
   2   3   3 90.9606 3.61765   9
   2   3   3 77.3699 9.43294   4
   2   3   3 91.9716 3.96990   5
   2   3   3 82.5379 6.65533   2
  -3  -3  -3 329.120 19.8474   1
  -3  -3  -3 330.105 13.8906  10
  -3  -3  -3 333.605 13.7190   5
  -3  -3  -3 372.161 14.0544   7
  -3  -3  -3 321.746 20.8281   4
  -3  -3  -3 323.236 13.2367   9
  -3  -3  -3 320.590 13.5876   5
  -3  -3  -3 321.764 21.2900   4
  -3  -3  -3 333.249 13.8185  10
  -3  -3  -3 338.065 16.1715   2
  -3  -3  -3 333.037 21.3385   3
  -3  -3  -3 335.185 13.5681   6
   3   3   3 328.990 14.2153   7
   3   3   3 327.010 13.2011   9
   3   3   3 349.982 13.7197  10
   3   3   3 314.058 28.8469   4
   3   3   3 363.196 19.8182   1
   3   3   3 333.525 13.4040   5
   3   3   3 351.948 13.3313   5
   3   3   3 348.462 22.3393   4
  -4  -3  -3 393.944 15.9986   6
  -4  -3  -3 378.970 15.9182   5
  -4  -3  -3 391.591 15.5616   9
  -4  -3  -3 399.044 16.2243  10
  -4  -3  -3 411.747 16.1541   5
  -4  -3  -3 425.741 16.7180   7
   4   3   3 383.411 15.4295   5
   4   3   3 407.092 16.0461  10
   4   3   3 362.014 16.6937   7
   4   3   3 405.340 15.7419   5
   4   3   3 393.068 16.0136  10
  -5  -3  -3 152.624 6.08016   9
  -5  -3  -3 156.387 6.64200   5
  -5  -3  -3 149.329 6.38883   5
  -5  -3  -3 142.719 6.47991  10
  -5  -3  -3 130.588 6.51488  10
  -5  -3  -3 139.358 7.00361   8
  -5  -3  -3 157.615 7.78357   7
  -5  -3  -3 153.463 6.56409   6
   5   3   3 145.107 6.40310  10
   5   3   3 146.351 6.25687  10
   5   3   3 133.395 7.30533   7
  -6  -3  -3 160.000 7.95665   8
  -6  -3  -3 169.421 6.93236   9
  -6  -3  -3 169.219 7.21154   5
  -6  -3  -3 159.823 7.67163   5
  -6  -3  -3 172.705 7.44772  10
  -6  -3  -3 157.101 7.06982  10
   6   3   3 162.755 6.78187  10
   6   3   3 163.977 8.45865   7
  -7  -3  -3 23.9937 2.22114   8
  -7  -3  -3 22.4126 1.43546  10
  -7  -3  -3 24.5008 1.81331  10
  -7  -3  -3 21.6362 1.77449   5
  -7  -3  -3 24.5978 1.74370   5
   7   3   3 24.0845 1.22993  10
  -8  -3  -3 0.20440 0.72696   8
  -8  -3  -3 0.92535 0.45888   5
  -8  -3  -3 1.91066 1.04562   6
  -8  -3  -3 1.63513 0.41246  10
  -8  -3  -3 2.31507 0.57076  10
  -9  -3  -3 6.01017 1.28070   8
  -9  -3  -3 3.72796 0.73492  10
  -9  -3  -3 4.79391 1.69611   6
  -7   4   3 24.3721 2.41752   5
  -7   4   3 24.7155 1.86545   8
  -6   4   3 -0.2602 0.41523  10
  -6   4   3 0.48998 0.59310   6
  -6   4   3 -0.7916 0.30547  10
  -6   4   3 0.05492 0.51404   9
  -6   4   3 0.07017 0.44311   5
  -6   4   3 -0.1191 0.29480   8
   5  -4  -3 0.18277 0.42239  10
   5  -4  -3 0.69271 0.28350   5
  -5   4   3 1.63348 0.48101   8
  -5   4   3 0.91160 0.57500   9
  -5   4   3 0.67487 0.52724   6
  -5   4   3 1.34116 0.41593  10
  -5   4   3 0.99397 0.53274   5
  -5   4   3 1.42392 0.63809  10
   4  -4  -3 90.5135 4.18280   5
   4  -4  -3 77.9121 4.45329  10
   4  -4  -3 86.6258 3.94788   5
  -4   4   3 89.4633 4.82533   9
  -4   4   3 83.5862 4.71311   5
  -4   4   3 88.3752 4.06950   8
  -4   4   3 89.1922 4.69487   6
  -4   4   3 88.3661 4.67384  10
  -4   4   3 87.7600 4.06166  10
   3  -4  -3 154.595 6.79859   5
   3  -4  -3 162.023 6.86598   8
   3  -4  -3 158.064 7.21751  10
  -3   4   3 147.872 7.28698   5
  -3   4   3 161.752 7.34840  10
  -3   4   3 148.416 7.24889   9
  -3   4   3 160.756 7.05557   5
  -3   4   3 161.499 7.20991   6
  -3   4   3 150.668 6.72330  10
  -3   4   3 160.152 6.65323   8
   2  -4  -3 1.92064 0.58919   6
   2  -4  -3 1.72040 0.58452  10
   2  -4  -3 1.62347 0.54107   5
   2  -4  -3 1.05782 0.38856  10
   2  -4  -3 1.79377 0.38143   8
  -2   4   3 1.34694 0.47785   9
  -2   4   3 1.21762 0.47639   6
  -2   4   3 1.91476 0.52961   5
  -2   4   3 1.94178 0.39113   8
  -2   4   3 1.00079 0.41677  10
  -2   4   3 1.65998 0.41112  10
   1  -4  -3 145.908 6.41792   5
   1  -4  -3 143.999 5.69602   8
   1  -4  -3 134.765 6.19386   5
   1  -4  -3 143.135 6.18578   6
   1  -4  -3 127.442 5.99530  10
   1  -4  -3 140.909 6.35517  10
  -1   4   3 140.359 6.14290   9
  -1   4   3 137.938 5.91253   8
  -1   4   3 132.538 6.15306   5
  -1   4   3 127.015 5.95465   6
  -1   4   3 140.820 6.05553   5
  -1   4   3 122.693 5.92671  10
  -1   4   3 140.496 6.35884  10
   0  -4  -3 11.5225 6.30431   4
   0  -4  -3 0.66026 0.20821   8
   0  -4  -3 0.57830 0.33593   5
   0  -4  -3 4.89686 4.23953   2
   0  -4  -3 3.00695 4.13595   1
   0  -4  -3 0.58650 0.31527   5
   0  -4  -3 -1.9591 6.76477   3
   0  -4  -3 0.80265 0.30154  10
   0  -4  -3 -3.9819 5.73330   4
   0  -4  -3 0.88659 0.29274   6
   0   4   3 6.76020 5.75378   4
   0   4   3 2.57191 3.75869   2
   0   4   3 1.03935 0.32343   9
   0   4   3 0.63631 0.32747  10
   0   4   3 2.01025 0.43854   5
   0   4   3 0.64141 0.31036  10
   0   4   3 1.26297 0.34447   6
   0   4   3 0.64727 0.29906   5
   0   4   3 0.80289 0.29139   8
   0   4   3 0.87295 3.39778   3
   0   4   3 5.92530 5.46250   4
  -1  -4  -3 383.455 15.4657   5
  -1  -4  -3 381.902 25.3813   4
  -1  -4  -3 376.974 15.8176  10
  -1  -4  -3 353.065 22.5125   1
  -1  -4  -3 368.249 20.1471   2
  -1  -4  -3 404.946 15.2181   8
  -1  -4  -3 363.585 22.8426   3
  -1  -4  -3 384.936 15.6585   5
  -1  -4  -3 371.338 23.7736   4
  -1  -4  -3 415.468 15.3271   6
   1   4   3 347.559 23.4681   4
   1   4   3 386.501 15.8751  10
   1   4   3 375.772 21.7108   1
   1   4   3 387.720 23.0529   3
   1   4   3 391.644 15.3252   6
   1   4   3 399.585 15.4160   5
   1   4   3 387.110 15.4998   5
   1   4   3 379.527 26.0424   4
   1   4   3 355.739 20.0195   2
   1   4   3 358.780 15.5657  10
   1   4   3 367.596 15.1723   9
  -2  -4  -3 170.243 14.2521   3
  -2  -4  -3 192.174 7.38885   8
  -2  -4  -3 162.961 7.48262   5
  -2  -4  -3 171.759 7.74855  10
  -2  -4  -3 180.385 7.39779   5
  -2  -4  -3 173.765 7.57441  10
  -2  -4  -3 106.356 21.5238   4
  -2  -4  -3 188.450 14.7226   1
  -2  -4  -3 160.431 7.03051   9
  -2  -4  -3 188.696 15.4536   4
  -2  -4  -3 172.130 11.4315   2
  -2  -4  -3 173.401 7.19862   6
   2   4   3 173.299 7.51210  10
   2   4   3 172.100 7.69786  10
   2   4   3 176.465 7.25154   5
   2   4   3 175.955 6.92806   9
   2   4   3 161.239 9.68227   2
   2   4   3 165.917 7.51032   7
   2   4   3 169.664 7.30797   5
   2   4   3 168.074 7.21912   6
   2   4   3 155.843 15.7545   4
   2   4   3 146.972 13.4447   3
   2   4   3 176.120 13.2912   1
   2   4   3 166.623 14.8012   4
  -3  -4  -3 2.15183 0.50984  10
  -3  -4  -3 2.15010 0.54421   5
  -3  -4  -3 2.01797 0.56285  10
  -3  -4  -3 2.61121 0.50523   6
  -3  -4  -3 1.61119 0.31017   9
  -3  -4  -3 1.78771 0.43923   5
   3   4   3 2.22352 0.55305  10
   3   4   3 2.36848 0.43290   5
   3   4   3 3.09089 0.74931   7
   3   4   3 2.35697 0.47336   5
   3   4   3 1.72136 0.57643  10
   3   4   3 2.03844 0.29932   9
  -4  -4  -3 1.82628 0.67680   7
  -4  -4  -3 0.05925 0.27087   5
  -4  -4  -3 0.64640 0.21129   9
  -4  -4  -3 0.33647 0.33633  10
  -4  -4  -3 -0.0747 0.19934   5
  -4  -4  -3 0.07778 0.25159  10
  -4  -4  -3 0.13593 0.26461   6
   4   4   3 -0.1185 0.37695   7
   4   4   3 0.14306 0.23880  10
   4   4   3 0.31371 0.28014   5
  -5  -4  -3 639.148 27.3840   5
  -5  -4  -3 687.556 26.6978   9
  -5  -4  -3 687.015 27.4479  10
  -5  -4  -3 725.381 27.3398   6
  -5  -4  -3 691.287 27.9464   8
  -5  -4  -3 701.403 27.1968   5
  -5  -4  -3 629.863 27.8523  10
   5   4   3 699.198 27.1453  10
   5   4   3 652.623 28.1723   7
  -6  -4  -3 3.57742 0.72257   5
  -6  -4  -3 2.40115 0.67985  10
  -6  -4  -3 3.53560 0.72707  10
  -6  -4  -3 3.76609 0.84154   5
  -6  -4  -3 2.07033 0.74252   8
   6   4   3 3.47835 0.60952  10
   6   4   3 2.73861 0.89881   7
  -7  -4  -3 35.8476 2.46205  10
  -7  -4  -3 36.9736 2.11488  10
  -7  -4  -3 30.1312 2.32290   5
  -7  -4  -3 34.1357 2.79121   8
   7   4   3 32.9377 1.77025  10
  -8  -4  -3 0.81621 0.29964  10
  -8  -4  -3 0.55039 0.63754   8
  -8  -4  -3 1.19940 0.49163  10
  -9  -4  -3 21.1266 2.56255   8
  -9  -4  -3 20.5692 1.91579   5
  -9  -4  -3 19.5145 1.44254  10
  -9  -4  -3 18.8661 3.13396   6
  -6   5   3 20.2295 2.15513   5
  -6   5   3 19.7773 1.58670   8
  -6   5   3 25.1116 3.82511   9
   5  -5  -3 15.9575 0.93721   5
   5  -5  -3 18.9182 1.76096  10
  -5   5   3 16.4874 1.79612  10
  -5   5   3 18.1961 1.89478   5
  -5   5   3 18.0025 1.36293   8
  -5   5   3 18.2521 1.37003  10
  -5   5   3 18.6292 2.01172   9
  -5   5   3 17.7541 1.85607   6
   4  -5  -3 45.0263 3.39173   5
   4  -5  -3 41.9380 2.25873   5
   4  -5  -3 44.2828 2.92286  10
  -4   5   3 45.6520 2.98783   6
  -4   5   3 46.1516 3.18201   9
  -4   5   3 46.5482 3.09891  10
  -4   5   3 45.1616 2.44919  10
  -4   5   3 43.9834 2.93539   5
  -4   5   3 42.4452 2.36517   8
   3  -5  -3 0.30251 0.37926   5
   3  -5  -3 0.54553 0.34504   5
   3  -5  -3 0.15880 0.31769  10
  -3   5   3 1.19235 0.37013  10
  -3   5   3 0.62312 0.39235   6
  -3   5   3 0.23918 0.27799   8
  -3   5   3 0.64590 0.45972  10
  -3   5   3 0.09256 0.34646   5
  -3   5   3 0.61275 0.41043   9
   2  -5  -3 74.5218 3.90285   5
   2  -5  -3 78.4917 4.16781  10
   2  -5  -3 76.3727 3.44924   8
   2  -5  -3 81.3393 4.14347   5
   2  -5  -3 74.2903 3.72959  10
  -2   5   3 72.8528 3.79340   6
  -2   5   3 75.0892 3.77811   5
  -2   5   3 71.4110 3.96395   9
  -2   5   3 72.3243 3.91330   5
  -2   5   3 74.8204 4.16136  10
  -2   5   3 68.8302 3.61593  10
  -2   5   3 76.9650 3.48502   8
   1  -5  -3 442.891 18.4575  10
   1  -5  -3 476.303 18.8040   5
   1  -5  -3 460.820 18.5595   6
   1  -5  -3 479.830 18.9556  10
   1  -5  -3 435.158 18.6589   5
   1  -5  -3 460.017 17.9868   8
  -1   5   3 439.847 18.8892  10
  -1   5   3 440.720 18.3743   6
  -1   5   3 449.531 18.6184   5
  -1   5   3 444.217 18.1575   8
  -1   5   3 443.842 18.5405   9
  -1   5   3 486.496 19.2801  10
   0  -5  -3 19.0580 1.06650   8
   0  -5  -3 16.8987 1.39285   5
   0  -5  -3 15.8179 1.43949   5
   0  -5  -3 16.4246 1.23951   6
   0  -5  -3 16.0120 1.21497   9
   0  -5  -3 17.7994 1.58200  10
   0   5   3 17.1787 1.27455   9
   0   5   3 19.1438 1.44496  10
   0   5   3 15.8525 1.21403   6
   0   5   3 17.8683 1.35112   5
   0   5   3 15.4987 1.33347   5
   0   5   3 17.6696 1.58678  10
  -1  -5  -3 5.60407 0.55711   8
  -1  -5  -3 3.20795 0.71194   5
  -1  -5  -3 6.08665 0.73206   5
  -1  -5  -3 5.16440 0.61512   6
  -1  -5  -3 5.93018 0.98307  10
  -1  -5  -3 5.33136 1.00620  10
  -1  -5  -3 4.76446 0.57757   9
   1   5   3 5.98734 0.97966  10
   1   5   3 6.48045 0.66636   9
   1   5   3 4.55894 0.78570   5
   1   5   3 5.32394 0.78825   5
   1   5   3 4.74780 0.97528  10
   1   5   3 4.26086 0.66410   6
  -2  -5  -3 34.6950 2.26362   5
  -2  -5  -3 34.3197 1.92363   6
  -2  -5  -3 34.7976 2.09296   5
  -2  -5  -3 35.1581 2.28789  10
  -2  -5  -3 36.6763 2.79574  10
  -2  -5  -3 33.8642 1.98473   8
  -2  -5  -3 35.3804 1.87967   9
   2   5   3 34.0209 2.17151   7
   2   5   3 35.9628 2.42123  10
   2   5   3 31.5030 1.93460   6
   2   5   3 37.5975 2.07204   5
   2   5   3 35.4933 1.74618   9
   2   5   3 32.3442 2.21495  10
  -3  -5  -3 702.297 28.6241   9
  -3  -5  -3 698.610 29.2646   5
  -3  -5  -3 713.359 29.0421   5
  -3  -5  -3 729.659 28.8417   6
  -3  -5  -3 747.382 29.5521  10
  -3  -5  -3 693.666 29.3204  10
   3   5   3 747.824 29.4446  10
   3   5   3 745.996 28.8451   5
   3   5   3 728.163 29.4030  10
   3   5   3 695.441 28.8324   5
   3   5   3 756.735 28.4029   9
   3   5   3 766.040 31.1711   7
   3   5   3 734.763 28.8790   6
  -4  -5  -3 274.942 11.3636   9
  -4  -5  -3 268.596 12.2281  10
  -4  -5  -3 290.578 11.7391   6
  -4  -5  -3 294.130 12.1665   7
  -4  -5  -3 263.661 12.1277  10
  -4  -5  -3 274.838 12.0987   5
   4   5   3 287.795 11.6499   5
   4   5   3 285.293 11.2652   9
   4   5   3 303.024 12.8787  10
   4   5   3 272.648 11.4257   5
   4   5   3 280.117 12.0304  10
   4   5   3 264.307 12.3830   7
  -5  -5  -3 48.6976 2.53147   9
  -5  -5  -3 54.8249 3.02614   5
  -5  -5  -3 50.8485 3.20564  10
  -5  -5  -3 52.1282 3.19890   5
  -5  -5  -3 47.3197 3.11368  10
   5   5   3 56.2408 2.44837   5
   5   5   3 52.8028 3.00657   5
   5   5   3 46.0992 3.43710   7
  -6  -5  -3 7.65746 1.50941  10
  -6  -5  -3 8.59884 1.36829   5
  -6  -5  -3 7.97457 0.81423   9
  -6  -5  -3 8.84089 1.33827  10
  -6  -5  -3 7.81046 1.55060   8
   6   5   3 8.84614 0.97373  10
   6   5   3 7.75985 1.55172   7
  -7  -5  -3 115.135 5.76891   5
  -7  -5  -3 113.879 5.41726  10
  -7  -5  -3 106.385 5.75426  10
  -7  -5  -3 108.572 6.17857   8
   7   5   3 108.506 6.57346   7
   7   5   3 107.624 5.89054  10
  -8  -5  -3 148.952 6.66834  10
  -8  -5  -3 144.288 7.25517  10
  -8  -5  -3 150.550 7.93125   8
  -8  -5  -3 139.835 7.19326   5
  -9  -5  -3 64.0071 3.97994   5
  -6   6   3 21.9036 2.54653   9
  -6   6   3 27.3197 2.52073   6
  -6   6   3 27.4328 2.54531  10
  -6   6   3 28.5130 2.46049   5
  -6   6   3 29.6344 1.98765   8
  -5   6   3 101.411 4.85017   8
  -5   6   3 102.369 5.81314  10
  -5   6   3 98.8770 5.49977   5
  -5   6   3 97.0028 4.78557  10
  -5   6   3 100.012 5.55320   6
  -5   6   3 107.833 5.98591   9
   4  -6  -3 95.5486 4.40534   5
   4  -6  -3 100.393 5.02153   5
   4  -6  -3 99.4978 5.42262  10
  -4   6   3 100.337 4.65815  10
  -4   6   3 100.932 4.60030   8
  -4   6   3 97.3061 5.50542   9
  -4   6   3 92.2757 5.16265   6
  -4   6   3 95.9544 5.49132  10
   3  -6  -3 62.2240 3.77948  10
   3  -6  -3 55.2133 3.91022   5
   3  -6  -3 64.4375 3.42203   5
  -3   6   3 58.1710 3.14714  10
  -3   6   3 63.5927 3.76140   9
  -3   6   3 61.1720 3.87475  10
  -3   6   3 57.5535 3.01561   8
  -3   6   3 61.1703 3.54685   5
  -3   6   3 58.5483 3.49333   6
   2  -6  -3 51.5616 3.24890  10
   2  -6  -3 52.9792 3.12581   5
   2  -6  -3 45.0842 2.86909   5
   2  -6  -3 48.3576 2.41659   8
  -2   6   3 44.8534 2.90410   5
  -2   6   3 47.9879 2.75790  10
  -2   6   3 49.7751 2.55205   8
  -2   6   3 46.6631 3.22479  10
  -2   6   3 48.6795 3.00881   9
  -2   6   3 44.3625 2.76005   6
   1  -6  -3 147.216 7.05068  10
   1  -6  -3 143.998 6.59421  10
   1  -6  -3 133.168 6.69487   5
   1  -6  -3 135.543 6.09534   8
   1  -6  -3 149.320 6.81952   5
  -1   6   3 144.512 6.46753   6
  -1   6   3 145.776 6.28489   8
  -1   6   3 154.150 6.67118   5
  -1   6   3 140.040 6.64161   9
  -1   6   3 145.190 7.12691  10
  -1   6   3 137.522 6.65080   5
  -1   6   3 141.904 6.60511  10
   0  -6  -3 1.99609 0.46766   9
   0  -6  -3 1.85727 0.50794   5
   0  -6  -3 2.36562 0.39842   8
   0  -6  -3 1.50485 0.47478   6
   0  -6  -3 2.15746 0.56195  10
   0  -6  -3 4.09767 0.91150  10
   0  -6  -3 3.46033 0.75565   5
   0   6   3 2.57792 0.59844   5
   0   6   3 2.50362 0.55488   8
   0   6   3 3.39518 0.69212  10
   0   6   3 3.75115 0.65159   9
   0   6   3 2.55402 0.54558   6
   0   6   3 4.07007 0.96240  10
   0   6   3 3.28004 0.68626   5
  -1  -6  -3 0.32200 0.40245   5
  -1  -6  -3 0.20662 0.26688   5
  -1  -6  -3 0.23613 0.24384   8
  -1  -6  -3 0.07029 0.24044   9
  -1  -6  -3 0.32950 0.25691   6
  -1  -6  -3 0.27588 0.31145  10
  -1  -6  -3 0.65509 0.39524  10
   1   6   3 0.22763 0.35353  10
   1   6   3 0.60290 0.33627  10
   1   6   3 0.11285 0.25066   9
   1   6   3 0.31227 0.28662   6
   1   6   3 0.42742 0.35278   5
   1   6   3 0.74475 0.37098   5
  -2  -6  -3 0.98123 0.38787   6
  -2  -6  -3 0.21693 0.28048   5
  -2  -6  -3 0.16402 0.34030   5
  -2  -6  -3 1.00044 0.50601  10
  -2  -6  -3 0.69279 0.27876   9
  -2  -6  -3 0.37658 0.32192  10
   2   6   3 0.55517 0.25609   9
   2   6   3 0.14175 0.29343  10
   2   6   3 0.93764 0.50867  10
   2   6   3 0.71545 0.36609   6
   2   6   3 0.94071 0.40379   5
   2   6   3 0.33795 0.37705   7
  -3  -6  -3 9.62663 1.07170   5
  -3  -6  -3 10.4540 1.04027   6
  -3  -6  -3 10.0927 1.24847  10
  -3  -6  -3 10.2114 1.32545  10
  -3  -6  -3 9.76437 0.90124   9
  -3  -6  -3 12.3441 1.32610   5
   3   6   3 10.3881 0.74717   9
   3   6   3 9.53422 1.20811   7
   3   6   3 8.78471 0.97398   6
   3   6   3 9.01787 1.15024  10
   3   6   3 9.54272 1.00456   5
   3   6   3 10.1468 1.02729   5
   3   6   3 9.91898 1.29539  10
  -4  -6  -3 1.71538 0.43476   9
  -4  -6  -3 1.14623 0.52558   5
  -4  -6  -3 1.44290 0.61160  10
  -4  -6  -3 2.56120 0.63683   5
  -4  -6  -3 1.29227 0.54271  10
   4   6   3 1.72097 0.76007   7
   4   6   3 2.53441 0.54837   5
   4   6   3 2.89330 0.61571   5
   4   6   3 3.52497 0.88488  10
  -5  -6  -3 90.1952 4.11637   9
  -5  -6  -3 84.7088 4.83361   5
  -5  -6  -3 83.0887 4.81306  10
  -5  -6  -3 93.3527 4.99976  10
   5   6   3 86.0574 5.91073  10
   5   6   3 84.9025 5.10268   7
   5   6   3 85.4704 4.03173   5
  -6  -6  -3 27.1556 1.70869   9
  -6  -6  -3 21.7392 2.10311  10
  -6  -6  -3 23.0783 2.04927  10
  -6  -6  -3 26.8790 2.22033   5
  -6  -6  -3 24.3446 2.33965   8
   6   6   3 26.1719 1.93952   5
   6   6   3 26.0746 2.05143  10
   6   6   3 26.9239 2.59111   7
  -7  -6  -3 12.0951 1.98497   8
  -7  -6  -3 12.9097 1.44330  10
   7   6   3 12.4080 2.19653   7
   7   6   3 15.1002 1.31000  10
  -8  -6  -3 34.9943 2.76550   5
  -8  -6  -3 33.2312 3.14741   8
  -8  -6  -3 35.2714 2.57894  10
  -6   7   3 105.052 6.25031   8
  -5   7   3 70.2449 4.32086   5
  -5   7   3 65.5683 3.55704   8
   4  -7  -3 6.14151 0.75146   5
   4  -7  -3 4.71020 0.80101   5
  -4   7   3 4.73832 0.80637   8
  -4   7   3 4.20352 1.01352   5
  -4   7   3 5.10559 1.22756  10
  -4   7   3 4.81200 1.15673   9
  -4   7   3 4.88966 1.02131   6
  -4   7   3 5.16144 0.86956  10
   3  -7  -3 73.6787 3.89502   5
   3  -7  -3 73.4236 4.41748  10
   3  -7  -3 71.3808 3.87431   5
  -3   7   3 72.1475 4.57841  10
  -3   7   3 68.9794 3.57549   8
  -3   7   3 63.8936 4.16349   9
  -3   7   3 68.0832 3.98098   6
  -3   7   3 74.8145 3.81189  10
   2  -7  -3 58.1996 3.37564   5
   2  -7  -3 53.9170 3.42969   5
   2  -7  -3 58.3846 3.75484  10
  -2   7   3 54.9697 3.44908   9
  -2   7   3 51.8079 3.12278  10
  -2   7   3 54.8813 2.96149   8
  -2   7   3 52.7202 3.33801   5
  -2   7   3 58.0330 3.30592   6
  -2   7   3 56.3753 3.82077  10
   1  -7  -3 69.5342 4.07731  10
   1  -7  -3 60.5855 2.87887   8
   1  -7  -3 56.2162 3.53498   5
   1  -7  -3 60.5142 3.90940   5
  -1   7   3 60.0888 3.48277  10
  -1   7   3 61.7394 3.38245   6
  -1   7   3 61.7950 3.62754   5
  -1   7   3 63.8307 3.58963   9
  -1   7   3 65.7639 3.30636   8
  -1   7   3 61.0082 4.00818  10
   0  -7  -3 114.050 5.50447   9
   0  -7  -3 112.283 5.73183  10
   0  -7  -3 109.491 5.81740   5
   0  -7  -3 131.056 6.43049  10
   0  -7  -3 119.014 5.03197   8
   0   7   3 115.885 5.55356   9
   0   7   3 119.096 5.85119  10
   0   7   3 121.429 6.31272  10
   0   7   3 115.656 5.80492   5
   0   7   3 114.348 5.50225   6
  -1  -7  -3 185.643 8.50142   5
  -1  -7  -3 183.629 8.80571  10
  -1  -7  -3 180.974 7.59699   8
  -1  -7  -3 170.350 8.08236   9
  -1  -7  -3 182.225 8.43925  10
   1   7   3 183.741 8.78448  10
   1   7   3 175.111 7.84233   9
   1   7   3 183.463 8.29664   5
   1   7   3 180.708 8.42073  10
   1   7   3 184.786 8.01415   6
  -2  -7  -3 390.216 15.0848   8
  -2  -7  -3 350.480 15.0877   9
  -2  -7  -3 352.204 15.9781  10
  -2  -7  -3 347.424 15.7230  10
  -2  -7  -3 365.917 15.8266   5
   2   7   3 408.566 16.2599  10
   2   7   3 352.827 15.4073   5
   2   7   3 377.218 15.8735   5
   2   7   3 368.418 15.2395   6
   2   7   3 373.818 15.8315  10
   2   7   3 359.730 14.8827   9
  -3  -7  -3 151.963 8.12229  10
  -3  -7  -3 171.516 8.49028  10
  -3  -7  -3 172.626 8.29151   5
  -3  -7  -3 184.452 7.60077   9
   3   7   3 165.267 8.07196   7
   3   7   3 169.303 7.79072   5
   3   7   3 181.202 7.21498   9
   3   7   3 169.529 7.76620   5
   3   7   3 183.221 8.51553  10
   3   7   3 174.427 7.76162   6
  -4  -7  -3 173.551 8.89289  10
  -4  -7  -3 184.495 8.13415   9
  -4  -7  -3 172.592 8.84682   5
  -4  -7  -3 185.583 9.13490  10
   4   7   3 194.209 9.04126   7
   4   7   3 197.659 7.83762   9
   4   7   3 202.737 9.10794  10
   4   7   3 191.977 8.34256   5
  -5  -7  -3 224.242 10.9974  10
  -5  -7  -3 247.390 10.1086   9
  -5  -7  -3 227.814 10.8999   5
  -5  -7  -3 211.436 13.0819  10
   5   7   3 241.680 9.84579   9
   5   7   3 254.042 10.6225   5
   5   7   3 224.537 11.1096   7
   5   7   3 245.284 10.8598  10
   5   7   3 244.195 10.1250   5
  -6  -7  -3 54.4517 3.65363  10
  -6  -7  -3 51.2881 3.99214   5
  -6  -7  -3 55.1285 3.80235  10
  -6  -7  -3 56.3283 3.93274   8
   6   7   3 54.5934 4.03607  10
   6   7   3 57.6101 3.73844   5
   6   7   3 56.3053 2.80699   5
  -7  -7  -3 4.65722 1.24904  10
  -7  -7  -3 5.36108 1.06754  10
  -7  -7  -3 4.68969 1.28467   8
  -7  -7  -3 2.77368 0.92695   5
  -8  -7  -3 0.34027 0.93833   8
  -8  -7  -3 0.43203 0.57477   5
  -8  -7  -3 1.11533 0.50892  10
  -5   8   3 34.0630 3.18625  10
  -5   8   3 37.9836 2.99186   5
  -5   8   3 33.0801 2.82158   6
  -5   8   3 37.1968 3.26820   9
  -5   8   3 38.3246 2.42607   8
   4  -8  -3 -0.8894 0.65793  10
   4  -8  -3 0.31482 0.40056   5
  -4   8   3 0.89022 0.59245   6
  -4   8   3 0.68954 0.39398   8
  -4   8   3 -0.2669 0.65268  10
  -4   8   3 0.57749 0.48212   5
  -4   8   3 0.84158 0.64222   9
   3  -8  -3 41.8769 2.63932   5
   3  -8  -3 35.0838 2.96949  10
  -3   8   3 32.2961 2.56956   6
  -3   8   3 41.2099 3.26396  10
  -3   8   3 40.6817 2.83854  10
  -3   8   3 37.2818 2.83059   5
  -3   8   3 34.9893 2.31816   8
  -3   8   3 38.3074 2.97043   9
   2  -8  -3 34.9790 2.42978   5
   2  -8  -3 30.5290 2.72259  10
  -2   8   3 29.6965 2.24832   6
  -2   8   3 31.5626 2.80536  10
  -2   8   3 28.5342 2.41289   9
  -2   8   3 34.9469 2.59417   5
  -2   8   3 31.3411 2.28215  10
  -2   8   3 30.2644 2.08404   8
   1  -8  -3 7.54224 1.28644   5
   1  -8  -3 9.93001 1.62180  10
  -1   8   3 7.11146 1.17183   9
  -1   8   3 9.56227 1.44997   6
  -1   8   3 10.7513 1.84961  10
  -1   8   3 7.42314 1.27013   5
  -1   8   3 8.40043 1.15445   8
  -1   8   3 8.66928 1.33249  10
   0  -8  -3 73.3176 4.40392   5
   0  -8  -3 77.1810 5.33528  10
   0   8   3 77.6567 4.35609   5
   0   8   3 71.4986 4.02930   9
   0   8   3 72.3126 4.71565  10
   0   8   3 83.1464 4.18650   6
   0   8   3 82.1981 4.46887  10
  -1  -8  -3 11.0092 1.73207  10
  -1  -8  -3 9.39603 1.25261   9
  -1  -8  -3 10.2419 1.57716   5
  -1  -8  -3 10.3745 1.32508  10
   1   8   3 10.2111 1.75612  10
   1   8   3 9.15432 1.42537   5
   1   8   3 8.68698 1.02350   9
   1   8   3 9.19377 1.08337   6
  -2  -8  -3 489.080 19.6046   9
  -2  -8  -3 479.650 20.6785  10
  -2  -8  -3 479.512 20.2993  10
  -2  -8  -3 473.368 20.3036   5
   2   8   3 515.210 20.4582  10
   2   8   3 493.674 19.3201   9
   2   8   3 454.710 19.5991   6
   2   8   3 480.621 19.9298   5
   2   8   3 442.109 19.6546   7
  -3  -8  -3 0.49640 0.59040   5
  -3  -8  -3 1.50115 0.64179  10
  -3  -8  -3 0.98751 0.47921   9
   3   8   3 0.95597 0.61318   7
   3   8   3 1.69188 0.60581   5
   3   8   3 1.04616 0.38860   9
   3   8   3 1.18743 0.53148   6
   3   8   3 1.09006 0.65600  10
  -4  -8  -3 1251.78 48.6692   9
  -4  -8  -3 1193.44 49.6414  10
  -4  -8  -3 1194.74 50.3424   5
  -4  -8  -3 1198.02 49.8142  10
   4   8   3 1298.21 48.1825   9
   4   8   3 1164.95 49.3269   7
   4   8   3 1194.32 48.8710   5
   4   8   3 1362.67 49.8983  10
  -5  -8  -3 0.31679 0.53364  10
  -5  -8  -3 -0.1040 0.60313  10
  -5  -8  -3 0.90988 0.53879   5
   5   8   3 -0.1858 0.55212   7
   5   8   3 0.50069 0.51061   5
   5   8   3 1.12825 0.57415  10
   5   8   3 0.40723 0.32007   9
  -6  -8  -3 16.5275 2.03541   8
  -6  -8  -3 13.4269 1.73796  10
  -6  -8  -3 12.5453 2.00132   5
  -6  -8  -3 17.5319 1.90924  10
   6   8   3 11.8554 1.48667  10
   6   8   3 14.4047 1.91437   7
   6   8   3 11.8762 1.80763   5
   6   8   3 14.8511 1.33642   5
  -7  -8  -3 0.39003 0.79812   8
  -7  -8  -3 1.24672 0.67352   5
  -7  -8  -3 1.66481 0.83764  10
   4  -9  -3 0.81971 0.48298   5
  -4   9   3 0.52100 0.45155   8
  -4   9   3 0.70131 0.73493  10
  -4   9   3 -0.1261 0.57325   6
  -4   9   3 1.01921 0.76713   9
  -4   9   3 0.02362 0.64560   5
   3  -9  -3 1.09994 0.69006  10
   3  -9  -3 -0.1849 0.45444   5
  -3   9   3 0.73597 0.67852  10
  -3   9   3 0.46024 0.46740   8
  -3   9   3 0.06701 0.58051   9
  -3   9   3 0.96804 0.52936   6
  -3   9   3 0.15006 0.54326   5
   2  -9  -3 17.7601 2.10836  10
   2  -9  -3 18.4153 1.78593   5
  -2   9   3 13.8131 1.46495   8
  -2   9   3 14.7663 1.73624   9
  -2   9   3 15.7155 1.58532   6
  -2   9   3 16.2219 1.71310  10
  -2   9   3 18.8030 2.23051  10
  -2   9   3 18.9075 1.91719   5
   1  -9  -3 15.7210 1.72474   5
   1  -9  -3 15.0256 1.99657  10
  -1   9   3 14.3409 1.67277   5
  -1   9   3 18.4162 2.06545  10
  -1   9   3 15.8920 1.60694   6
  -1   9   3 16.8556 1.70177   9
  -1   9   3 15.0642 1.72906  10
   0  -9  -3 36.8234 2.93492   5
   0  -9  -3 48.2348 3.53688  10
   0   9   3 39.6237 3.19794  10
   0   9   3 40.5754 2.69416   6
   0   9   3 40.0569 2.95277   5
   0   9   3 41.1502 2.71161   9
   0   9   3 39.5196 3.31532  10
  -1  -9  -3 210.517 10.1882  10
   1   9   3 214.308 9.72148  10
   1   9   3 185.128 9.00714   6
   1   9   3 220.031 10.3002  10
   1   9   3 200.490 8.88511   9
   1   9   3 191.204 8.87550   7
   1   9   3 190.198 9.38668   5
  -2  -9  -3 21.8653 2.39729  10
  -2  -9  -3 21.7759 2.20379   5
  -2  -9  -3 20.3721 2.11114  10
   2   9   3 21.5512 1.82522   7
   2   9   3 26.0710 2.54771  10
   2   9   3 20.2335 1.78535   6
   2   9   3 24.0353 1.66567   9
  -3  -9  -3 0.52864 0.57795   5
  -3  -9  -3 -0.0218 0.50818  10
  -3  -9  -3 0.21146 0.63017  10
   3   9   3 0.58532 0.55132   7
   3   9   3 -0.0777 0.26669   9
   3   9   3 0.09158 0.55329  10
   3   9   3 0.25961 0.45472   6
  -4  -9  -3 4.27675 1.23484  10
  -4  -9  -3 3.48583 0.94159   5
  -4  -9  -3 3.77020 1.07398  10
   4   9   3 5.20463 1.07498   5
   4   9   3 2.80554 0.53061   9
   4   9   3 3.85049 0.99256   7
  -5  -9  -3 6.67576 1.54904  10
  -5  -9  -3 6.46602 1.42115   5
   5   9   3 7.51512 1.37688  10
   5   9   3 9.13392 1.56111   7
   5   9   3 8.83256 1.35866   5
   5   9   3 9.50460 0.97059   9
  -6  -9  -3 5.94390 1.30004   5
  -6  -9  -3 7.28486 1.58347  10
  -6  -9  -3 5.64944 1.41628   8
   6   9   3 5.58000 1.20261   5
   6   9   3 5.78356 1.39654   7
  -7  -9  -3 50.5792 3.85803  10
  -7  -9  -3 59.3640 4.32679   8
  -7  -9  -3 54.4692 5.85083   5
  -4  10   3 7.24714 1.63577   5
  -4  10   3 5.99175 1.09437   8
   3 -10  -3 10.8964 1.33304   5
  -3  10   3 9.97971 1.71320   9
  -3  10   3 11.2104 1.35888   8
  -3  10   3 9.65296 2.04705  10
  -3  10   3 9.00180 1.51010   6
  -3  10   3 10.3352 2.22676   5
   2 -10  -3 37.1017 2.80484   5
  -2  10   3 39.7121 2.87039   6
  -2  10   3 47.6280 3.81213  10
  -2  10   3 37.5844 3.03445   9
  -2  10   3 38.7932 3.14370   5
   1 -10  -3 141.700 7.20099   5
   1 -10  -3 141.630 7.81229  10
  -1  10   3 156.564 8.25801  10
  -1  10   3 127.673 7.22880   5
  -1  10   3 134.639 6.97944   6
  -1  10   3 146.064 7.21249   9
  -1  10   3 142.158 7.53109  10
   0 -10  -3 1.45214 0.86466  10
   0 -10  -3 2.34717 0.84474   5
   0  10   3 0.92257 0.52523   6
   0  10   3 0.01556 0.56832   5
   0  10   3 1.62031 0.67194   9
   0  10   3 2.08713 0.98407  10
   0  10   3 0.47562 0.59138  10
  -1 -10  -3 53.3679 4.10762  10
  -1 -10  -3 48.5979 3.66005   5
   1  10   3 61.4671 4.37957  10
   1  10   3 52.6905 3.54282   9
   1  10   3 55.5395 3.22822   7
   1  10   3 50.9776 3.59306   5
   1  10   3 58.0159 3.48112   6
  -2 -10  -3 116.880 6.77236  10
  -2 -10  -3 109.314 6.29942   5
   2  10   3 113.654 5.72984   7
   2  10   3 111.642 6.02975   5
   2  10   3 116.367 5.39309   9
   2  10   3 107.833 5.69214   6
   2  10   3 110.157 6.66573  10
  -3 -10  -3 1.31367 0.69484   5
   3  10   3 1.35943 0.44995   9
   3  10   3 1.40547 0.63702   6
   3  10   3 1.41165 0.69086   7
   3  10   3 1.64366 0.65296   5
   3  10   3 1.27319 0.97283  10
  -4 -10  -3 0.79147 0.71960  10
  -4 -10  -3 -0.9574 0.44837   5
  -4 -10  -3 -0.2965 0.73835  10
   4  10   3 0.37203 0.52175   7
   4  10   3 0.09313 0.55361   5
   4  10   3 0.41661 0.28998   9
   4  10   3 0.07334 0.62589  10
  -5 -10  -3 22.5142 2.46789   5
  -5 -10  -3 27.1044 2.69345  10
   5  10   3 22.2791 2.15607   5
   5  10   3 19.9820 2.31801  10
   5  10   3 24.3105 2.44996   7
   5  10   3 24.7026 1.69585   9
   6  10   3 -0.0069 0.71258  10
   6  10   3 2.55148 1.07636   5
   6  10   3 1.15106 0.83819   7
   2 -11  -3 34.5797 2.67857   5
  -2  11   3 36.6127 3.57164  10
  -2  11   3 30.6553 2.92284   5
  -2  11   3 35.0035 2.79730   6
  -2  11   3 41.9906 3.18741   9
   1 -11  -3 15.2206 1.86795   5
  -1  11   3 21.5041 2.26089   6
  -1  11   3 17.3155 1.94794   9
  -1  11   3 16.7353 2.07159   5
  -1  11   3 16.7895 2.58836  10
   0 -11  -3 7.53733 1.38986   5
   0  11   3 7.95770 1.54168   5
   0  11   3 8.79638 1.43306   9
   0  11   3 8.36946 1.24990   7
   0  11   3 7.97718 1.38009   6
   0  11   3 5.68502 1.64558  10
  -1 -11  -3 18.3495 2.17039   5
  -1 -11  -3 22.1634 2.60029  10
   1  11   3 18.2988 1.74877   7
   1  11   3 22.2646 2.63614  10
   1  11   3 18.9597 1.90253   6
   1  11   3 19.3150 1.74510   9
   1  11   3 20.2786 2.18719   5
  -2 -11  -3 99.0913 5.92836   5
  -2 -11  -3 89.8526 6.34405  10
   2  11   3 104.446 8.16737  10
   2  11   3 96.0879 5.36990   6
   2  11   3 104.024 4.97777   9
   2  11   3 95.8681 5.14120   7
   2  11   3 104.875 5.74912   5
  -3 -11  -3 0.12065 0.62158   5
  -3 -11  -3 1.15577 0.80236  10
   3  11   3 -0.0020 0.52624   5
   3  11   3 0.97452 0.57196   7
   3  11   3 -0.1343 0.64916  10
   3  11   3 0.73723 0.40435   9
   3  11   3 0.77474 0.59783   6
  -4 -11  -3 31.4970 3.08392   5
  -4 -11  -3 31.4276 3.24415  10
   4  11   3 34.1096 3.22768  10
   4  11   3 33.0909 2.02374   9
   4  11   3 33.7758 2.68548   5
   4  11   3 30.5718 2.65245   7
  -5 -11  -3 0.42452 0.64005  10
  -5 -11  -3 -0.3981 0.68925   5
   5  11   3 0.37565 0.72271  10
   5  11   3 0.30076 0.37426   9
   5  11   3 -0.3084 0.62488   5
  -6 -11  -3 3.15895 1.38235   8
  -6 -11  -3 5.56526 1.41255  10
  -6 -11  -3 1.83224 1.35051   5
   6  11   3 7.66961 1.07729   9
   6  11   3 5.01958 1.49830   5
   1 -12  -3 57.2431 3.97982   5
  -1  12   3 65.8368 4.19598   9
  -1  12   3 64.7737 5.00498  10
  -1  12   3 65.8272 5.80266   6
  -1  12   3 54.9196 4.73922   5
   0 -12  -3 -1.1592 0.51739   5
   0  12   3 1.15120 0.62513   6
   0  12   3 -0.6332 0.54141   7
   0  12   3 -1.9744 0.71138  10
   0  12   3 0.04244 0.52360   5
   0  12   3 -0.7324 0.54165   9
  -1 -12  -3 21.9631 3.59741  10
  -1 -12  -3 28.8501 2.68807   5
   1  12   3 20.8772 2.29963   5
   1  12   3 20.5152 2.08737   6
   1  12   3 20.8616 1.81111   7
   1  12   3 21.1454 1.94861   9
   1  12   3 19.6015 3.06626  10
  -2 -12  -3 -0.6316 0.73973  10
  -2 -12  -3 0.05827 0.76853   5
   2  12   3 -0.7325 0.54277   6
   2  12   3 0.74652 0.57220   5
   2  12   3 -0.5583 0.97950  10
   2  12   3 0.45514 0.41466   9
   2  12   3 0.68015 0.62439   7
  -3 -12  -3 96.5038 6.04164   5
  -3 -12  -3 96.3880 6.38072  10
   3  12   3 86.1160 4.92761   7
   3  12   3 86.9982 5.23958   6
   3  12   3 101.207 6.43954   5
   3  12   3 102.324 4.76705   9
   3  12   3 92.7434 6.28789  10
  -4 -12  -3 2.34556 1.07019   5
  -4 -12  -3 3.01898 1.34720  10
   4  12   3 0.55902 0.87762   5
   4  12   3 1.94264 0.59491   9
   4  12   3 3.00894 0.95491   7
  -5 -12  -3 51.5744 4.29199  10
  -5 -12  -3 48.8718 3.97723   8
   5  12   3 47.7761 2.83262   9
   5  12   3 42.3072 4.10359   7
   5  12   3 54.4314 3.96376   5
  -1 -13  -3 1.67552 0.94919  10
  -1 -13  -3 0.18161 0.81536   5
   1  13   3 -0.4116 0.94567  10
   1  13   3 0.72240 0.67232   9
   2  13   3 18.4927 2.93214  10
   2  13   3 17.9498 1.68097   9
  -3 -13  -3 14.2869 2.76571  10
   3  13   3 15.9979 2.66065  10
   3  12  -4 65.0731 4.48848  10
  -3 -12   4 56.0422 4.27878  10
   2  12  -4 37.0070 5.69005   5
   2  12  -4 31.9257 2.90214   9
   2  12  -4 36.2042 3.16756  10
  -2 -12   4 28.2850 2.81345  10
  -2 -12   4 31.1375 2.62303   5
   1  12  -4 98.4461 6.63210  10
   1  12  -4 104.014 6.51260   5
   1  12  -4 108.628 5.42506   9
  -1 -12   4 106.688 5.69513   5
   0  12  -4 -1.1872 0.66632   5
   0  12  -4 -0.0174 0.49671   9
   0  12  -4 -0.2998 0.69265  10
   0 -12   4 0.23499 1.10029  10
   0 -12   4 0.06900 0.49172   5
  -1  12  -4 7.68009 1.27115   6
  -1  12  -4 8.18865 1.52174  10
  -1  12  -4 10.4217 1.50350   9
  -1  12  -4 7.99366 1.58003   5
   1 -12   4 6.41246 1.03600   5
  -2  12  -4 20.6790 2.35395   5
  -2  12  -4 20.9004 1.92253   6
   4  11  -4 71.8081 4.57802  10
   4  11  -4 76.5768 6.19529   5
  -4 -11   4 67.9727 3.87820   8
  -4 -11   4 68.9054 4.62022  10
   3  11  -4 5.23392 0.99284   9
   3  11  -4 5.43204 1.56097   5
   3  11  -4 5.86440 1.30860  10
  -3 -11   4 5.47645 1.09799   8
  -3 -11   4 4.85839 1.04988   5
  -3 -11   4 4.15958 1.08480  10
   2  11  -4 1.70071 0.81663  10
  -2 -11   4 1.50950 0.48634   8
  -2 -11   4 2.08234 0.73596   5
  -2 -11   4 2.67807 0.96935  10
   1  11  -4 9.89779 1.71367  10
   1  11  -4 12.8835 1.37273   9
   1  11  -4 13.1938 2.07552   5
  -1 -11   4 14.8050 1.95170  10
  -1 -11   4 14.8035 1.50973   5
   0  11  -4 21.2501 1.83879   9
   0  11  -4 21.2817 2.27025   5
   0  11  -4 23.2276 2.39580  10
   0  11  -4 20.9632 1.85848   6
   0 -11   4 20.4523 1.80190   5
  -1  11  -4 40.0536 3.08665   5
  -1  11  -4 38.4233 3.19050  10
  -1  11  -4 38.1191 2.69585   6
  -1  11  -4 39.6474 2.83907   9
   1 -11   4 36.7611 2.36876   5
  -2  11  -4 26.5455 3.08877  10
  -2  11  -4 25.7585 2.05397   6
  -2  11  -4 25.8207 2.92608   9
  -2  11  -4 22.7023 2.29589   5
  -3  11  -4 0.89527 0.69733  10
  -3  11  -4 0.88419 0.72706   5
  -3  11  -4 -0.0372 0.61418   9
  -3  11  -4 -0.1886 0.51357   6
  -4  11  -4 -0.1700 1.17924   5
  -4  11  -4 1.02610 0.65215   6
   5  10  -4 2.88088 1.56651   5
   5  10  -4 0.74974 0.84017  10
  -5 -10   4 5.05020 1.04879   8
   4  10  -4 25.7880 5.35686   5
   4  10  -4 17.3480 1.68305   9
   4  10  -4 15.9873 1.99178  10
  -4 -10   4 17.2375 1.66036   8
  -4 -10   4 18.7603 2.03992  10
  -4 -10   4 19.5702 2.06016   5
   3  10  -4 3.81452 0.78487   9
   3  10  -4 1.95694 1.06378   5
   3  10  -4 2.60665 0.92646  10
  -3 -10   4 3.46768 1.08966  10
  -3 -10   4 5.41506 1.17884   5
   2  10  -4 0.53266 0.38947   9
   2  10  -4 0.15777 0.55377  10
   2  10  -4 -0.0973 0.78604   5
  -2 -10   4 0.38822 0.54196  10
  -2 -10   4 0.12207 0.36320   8
  -2 -10   4 0.60042 0.46661   5
   1  10  -4 6.33870 0.95618   9
   1  10  -4 5.49273 1.43377  10
   1  10  -4 5.79230 1.34220   5
   1  10  -4 7.33951 1.36309  10
  -1 -10   4 6.47397 0.70648   8
  -1 -10   4 7.20064 1.17650   5
  -1 -10   4 6.51461 0.70572   8
  -1 -10   4 7.16389 1.49876  10
   0  10  -4 7.39428 1.15791   9
   0  10  -4 5.94913 1.57381  10
   0  10  -4 7.47818 1.29256   6
   0  10  -4 6.25082 1.26321  10
   0  10  -4 7.90277 1.50792   5
   0 -10   4 6.82967 1.32985  10
   0 -10   4 7.12718 0.40169   8
   0 -10   4 6.88695 0.37851   8
   0 -10   4 6.60837 1.61770   5
  -1  10  -4 8.54111 1.08272   6
  -1  10  -4 9.38610 1.51838   5
  -1  10  -4 9.93642 1.24341   9
  -1  10  -4 10.6274 1.85946  10
  -1  10  -4 8.48899 1.41751  10
   1 -10   4 10.0251 1.08378   5
   1 -10   4 11.0515 1.62994  10
  -2  10  -4 69.6308 4.24761   5
  -2  10  -4 73.9748 4.43548  10
  -2  10  -4 64.9779 4.01521   9
  -2  10  -4 72.7840 4.67951  10
   2 -10   4 62.8341 3.65250   5
   2 -10   4 67.3216 3.32020   5
  -3  10  -4 0.37028 0.50852  10
  -3  10  -4 1.16770 0.88317  10
  -3  10  -4 1.50833 0.56340   6
  -3  10  -4 0.69450 0.62072   5
  -3  10  -4 1.24723 0.72840   9
  -4  10  -4 -0.7340 0.52763   5
  -4  10  -4 0.57399 0.59232  10
  -4  10  -4 0.46576 0.61698   9
  -4  10  -4 -0.7569 0.50449   6
  -5  10  -4 20.0565 1.84345   6
  -5  10  -4 22.1404 2.11881   5
  -6  -9   4 0.55160 0.79217  10
  -6  -9   4 0.17724 0.63583   8
   5   9  -4 12.0866 2.51546   5
   5   9  -4 9.94419 1.49374   9
   5   9  -4 9.73862 1.48840  10
  -5  -9   4 11.6118 1.75782   5
  -5  -9   4 11.1378 1.37339   8
  -5  -9   4 11.4272 1.79546  10
   4   9  -4 25.3406 2.23281  10
   4   9  -4 22.7867 3.59266   5
   4   9  -4 22.1497 1.92023   9
  -4  -9   4 25.7771 2.24335  10
  -4  -9   4 23.0443 2.18011   5
  -4  -9   4 25.1294 1.97570   8
   3   9  -4 -0.1997 0.47259  10
   3   9  -4 -0.6146 0.27130   9
   3   9  -4 -1.5319 0.53930   5
  -3  -9   4 -0.0142 0.40068  10
  -3  -9   4 -0.3084 0.39134   8
  -3  -9   4 0.45756 0.42161   5
   2   9  -4 40.4600 2.49971   9
   2   9  -4 45.4984 3.16962  10
   2   9  -4 43.4323 3.51218   5
  -2  -9   4 39.5683 2.84012   5
  -2  -9   4 43.6107 2.44125   8
  -2  -9   4 45.0130 3.15594  10
   1   9  -4 34.5188 2.74884  10
   1   9  -4 35.1635 2.25904   9
   1   9  -4 33.9271 3.40106  10
   1   9  -4 31.6647 2.79686   5
  -1  -9   4 41.0945 2.95674  10
  -1  -9   4 31.9486 3.33671   5
  -1  -9   4 40.1931 1.97236   8
   0   9  -4 25.8978 1.94006   9
   0   9  -4 27.7275 2.65011  10
   0   9  -4 28.6721 2.38274   5
   0   9  -4 24.0441 1.82093   6
   0   9  -4 25.3543 2.33374  10
   0  -9   4 25.8840 1.21819   8
   0  -9   4 25.6199 1.19015   8
   0  -9   4 27.5390 1.93273   5
   0  -9   4 29.9549 2.33454  10
  -1   9  -4 49.0674 3.12579   9
  -1   9  -4 52.0368 3.01362   6
  -1   9  -4 54.5635 3.51674   5
  -1   9  -4 48.4865 3.41850  10
   1  -9   4 58.0848 2.96148   5
   1  -9   4 52.3102 3.36661  10
   1  -9   4 52.6310 3.28109   5
  -2   9  -4 32.0589 2.46690   9
  -2   9  -4 34.1625 2.24887   6
  -2   9  -4 31.4203 2.81172  10
  -2   9  -4 35.3598 2.68210  10
   2  -9   4 32.7326 1.96527   5
   2  -9   4 35.5286 1.94486   5
  -3   9  -4 209.767 10.0355  10
  -3   9  -4 218.197 10.0907   9
  -3   9  -4 214.425 9.51779   6
  -3   9  -4 221.639 10.2706  10
   3  -9   4 220.893 9.72896  10
  -4   9  -4 6.00030 1.09034  10
  -4   9  -4 4.15341 0.95815   5
  -4   9  -4 3.77046 1.03854   9
  -4   9  -4 5.55949 1.14830  10
  -4   9  -4 3.78935 0.82544   6
  -5   9  -4 25.2252 1.98989  10
  -5   9  -4 24.1798 2.13896  10
  -5   9  -4 24.6296 2.17805   5
  -5   9  -4 26.5274 2.08767   6
  -6   9  -4 1.35113 0.70652   6
  -6   9  -4 1.80305 0.76617   5
  -6   9  -4 1.40875 0.50200  10
   6   8  -4 0.56174 0.68124  10
   6   8  -4 1.34854 1.15200   5
  -6  -8   4 -0.7201 0.60226   5
  -6  -8   4 0.07130 0.60458   8
  -6  -8   4 -0.4163 0.40136  10
   5   8  -4 42.7113 2.80241  10
   5   8  -4 41.7477 4.24446   5
  -5  -8   4 41.0591 3.06079   5
  -5  -8   4 39.2908 2.94412  10
  -5  -8   4 39.3681 2.71257   8
   4   8  -4 40.6061 2.76893   9
   4   8  -4 48.4864 3.09357  10
   4   8  -4 45.5952 4.47028   5
  -4  -8   4 43.7045 3.07653   7
  -4  -8   4 49.0295 2.92253   8
  -4  -8   4 41.9333 3.12262   5
   3   8  -4 94.3140 6.59498   5
   3   8  -4 123.789 5.81482  10
   3   8  -4 98.3766 5.10063   9
  -3  -8   4 102.148 5.55736   5
  -3  -8   4 111.745 5.75820  10
  -3  -8   4 111.076 5.17945   8
  -3  -8   4 107.286 5.07890   7
   2   8  -4 7.86194 1.50164  10
   2   8  -4 7.72561 1.31589  10
   2   8  -4 7.96303 1.59552   5
   2   8  -4 8.77691 0.97212   9
  -2  -8   4 8.23772 1.43645  10
  -2  -8   4 9.10947 0.61946   7
  -2  -8   4 8.71545 0.96377   8
  -2  -8   4 6.72895 1.64306   5
   1   8  -4 61.7402 3.19677   9
   1   8  -4 57.6324 3.69760  10
   1   8  -4 62.4467 3.93859   5
   1   8  -4 62.9712 4.19665  10
  -1  -8   4 61.7238 2.86480   8
  -1  -8   4 55.2813 3.35333   5
   0   8  -4 261.086 12.7490  10
   0   8  -4 265.356 12.2933   5
   0   8  -4 302.418 11.8942   9
   0   8  -4 282.653 11.7292   6
   0   8  -4 285.511 12.4361  10
   0  -8   4 256.104 11.7299   5
   0  -8   4 266.807 11.5198   6
   0  -8   4 291.299 12.2828  10
   0  -8   4 289.364 10.9983   8
   0  -8   4 283.239 11.0009   8
  -1   8  -4 53.4674 3.81113  10
  -1   8  -4 67.1298 3.51554   9
  -1   8  -4 56.3303 3.59368  10
  -1   8  -4 61.4484 3.17969   6
  -1   8  -4 59.3926 3.54470   5
   1  -8   4 59.6643 3.10741   5
   1  -8   4 60.7302 3.56042  10
   1  -8   4 59.1236 3.08542   6
   1  -8   4 59.5838 3.15550   5
  -2   8  -4 278.674 12.2316   5
  -2   8  -4 290.706 12.7777  10
  -2   8  -4 287.640 12.5049  10
  -2   8  -4 273.229 11.7487   6
   2  -8   4 271.147 11.7599   6
   2  -8   4 284.290 11.5329   5
   2  -8   4 279.480 11.4286   5
  -3   8  -4 23.1353 2.03626   9
  -3   8  -4 27.4965 2.13823  10
  -3   8  -4 26.9784 2.32768  10
  -3   8  -4 25.2142 1.99495   5
  -3   8  -4 21.6233 1.71135   6
   3  -8   4 24.4501 1.85033  10
  -4   8  -4 3.79027 0.89411   9
  -4   8  -4 4.89416 0.83637   7
  -4   8  -4 4.31166 0.88477  10
  -4   8  -4 5.18532 0.90349   6
  -4   8  -4 5.64041 1.00204   5
  -4   8  -4 4.16455 0.88864  10
   4  -8   4 4.90991 0.76870  10
  -5   8  -4 0.01531 0.44596   6
  -5   8  -4 -0.0425 0.36991  10
  -5   8  -4 -0.6947 0.98444   7
  -5   8  -4 0.37986 0.43081   5
  -5   8  -4 0.30887 0.36909  10
  -6   8  -4 43.4174 2.13154  10
  -6   8  -4 42.4547 2.79493   6
  -6   8  -4 37.5570 2.33603  10
  -6   8  -4 45.8770 3.60827   9
  -6   8  -4 42.2963 2.86410   5
   6   7  -4 118.106 7.52658   5
  -6  -7   4 124.897 6.52392  10
  -6  -7   4 120.014 6.88542   5
  -6  -7   4 134.792 6.44896   8
   5   7  -4 3.70766 1.37982   5
   5   7  -4 4.78291 0.93164  10
  -5  -7   4 5.08798 1.02161   8
  -5  -7   4 6.38478 1.13719  10
  -5  -7   4 6.13097 1.55083  10
  -5  -7   4 3.48425 0.96910   5
   4   7  -4 24.2301 1.92497  10
   4   7  -4 19.6310 1.68057   9
   4   7  -4 23.8831 2.98680   5
  -4  -7   4 24.9195 1.82545   8
  -4  -7   4 18.6039 2.00008   7
  -4  -7   4 22.8766 1.99551  10
  -4  -7   4 18.8292 1.84739   5
  -4  -7   4 23.1786 2.46358  10
   3   7  -4 25.6349 1.92739   9
   3   7  -4 31.9456 5.22294   5
   3   7  -4 31.5604 2.31669  10
  -3  -7   4 28.8031 2.70213  10
  -3  -7   4 30.9731 2.16073   7
  -3  -7   4 31.5322 2.00940   8
  -3  -7   4 27.8629 2.22486   5
  -3  -7   4 33.7641 2.39964  10
   2   7  -4 383.086 15.6556  10
   2   7  -4 348.830 14.9247   9
   2   7  -4 356.746 16.2649  10
   2   7  -4 366.908 16.4962   5
  -2  -7   4 354.685 15.4084   5
  -2  -7   4 385.667 14.9343   8
  -2  -7   4 363.337 16.1252  10
   1   7  -4 30.4026 2.66758  10
   1   7  -4 35.9488 2.49420  10
   1   7  -4 32.2633 1.99441   9
  -1  -7   4 38.0644 2.50445  10
  -1  -7   4 35.1289 1.98792   6
  -1  -7   4 31.8090 2.18481   5
  -1  -7   4 35.8473 3.41510  10
  -1  -7   4 34.2300 1.81311   8
   0   7  -4 -0.1695 0.24293   9
   0   7  -4 0.42234 0.54494  10
   0   7  -4 0.01297 0.29987  10
   0   7  -4 0.40482 0.40855   5
   0   7  -4 0.00774 0.28278   6
   0  -7   4 0.28135 0.14077   8
   0  -7   4 0.52939 0.28820   6
   0  -7   4 0.43978 0.36216  10
   0  -7   4 -0.2693 0.31228   5
   0  -7   4 0.16943 0.25961   5
  -1   7  -4 55.3544 3.23304   5
  -1   7  -4 55.5525 3.10511   9
  -1   7  -4 51.4967 2.84366   6
  -1   7  -4 49.3623 3.45083  10
  -1   7  -4 59.3811 3.40841  10
   1  -7   4 57.7194 3.25652  10
   1  -7   4 58.4207 2.87827   5
   1  -7   4 55.7514 2.92900   5
   1  -7   4 57.0366 2.80559   6
  -2   7  -4 12.8548 1.32419  10
  -2   7  -4 11.3710 1.04034   6
  -2   7  -4 12.8682 1.49172  10
  -2   7  -4 11.7612 1.23571   9
  -2   7  -4 11.9522 1.23070   5
  -2   7  -4 10.4075 1.53140   5
   2  -7   4 11.4307 1.01742   6
   2  -7   4 11.4389 0.90569   5
   2  -7   4 12.1649 0.90240   5
  -3   7  -4 69.6479 4.04669  10
  -3   7  -4 72.9073 3.88274   5
  -3   7  -4 72.1703 3.64575   6
  -3   7  -4 74.6172 3.99793  10
  -3   7  -4 77.6774 4.15016   9
  -3   7  -4 71.7306 4.08610   5
   3  -7   4 75.2372 3.74138  10
   3  -7   4 71.0588 3.88568   6
  -4   7  -4 35.7794 2.59375   9
  -4   7  -4 33.0291 2.28181   5
  -4   7  -4 32.7003 2.25642  10
  -4   7  -4 31.6795 2.38323   5
  -4   7  -4 35.5087 2.30229  10
  -4   7  -4 31.6214 2.06999   6
  -4   7  -4 39.0972 2.37305   7
   4  -7   4 33.4620 1.98449  10
  -5   7  -4 7.21817 1.13012   5
  -5   7  -4 9.78271 1.49708   9
  -5   7  -4 8.66413 1.04460   6
  -5   7  -4 8.48567 0.94346  10
  -5   7  -4 10.5698 0.99574  10
  -5   7  -4 7.75813 1.30238   7
   5  -7   4 7.62530 0.69873  10
  -6   7  -4 17.0668 1.15291  10
  -6   7  -4 19.7664 2.07685   9
  -6   7  -4 13.4964 1.49776   5
  -6   7  -4 17.5126 0.98137   8
  -6   7  -4 16.3976 1.58110   6
  -6   7  -4 16.3839 0.97019  10
  -7   7  -4 30.4518 2.78133   9
  -7   7  -4 32.6398 2.32298   5
  -7   7  -4 35.4864 2.51083   6
   7   6  -4 1.25177 0.63740   5
  -7  -6   4 2.31557 2.02138   6
  -7  -6   4 2.42379 1.13184   8
  -7  -6   4 1.77977 0.81139   5
   6   6  -4 38.4474 3.26990   5
  -6  -6   4 37.8169 2.76965  10
  -6  -6   4 39.0556 2.96363   5
  -6  -6   4 37.6046 2.69092   8
   5   6  -4 100.179 6.54923   5
   5   6  -4 103.393 5.13476  10
  -5  -6   4 87.7650 4.83848  10
  -5  -6   4 88.2589 5.64745  10
  -5  -6   4 91.1391 4.79349   8
  -5  -6   4 85.1974 4.98916   5
   4   6  -4 73.6893 5.69904   5
   4   6  -4 86.5734 4.20578  10
   4   6  -4 82.1889 4.16379   9
  -4  -6   4 78.0678 4.39789   5
  -4  -6   4 74.6092 4.05747   8
  -4  -6   4 77.4662 4.29602  10
  -4  -6   4 86.0377 4.80626   7
  -4  -6   4 74.7511 4.80903  10
[truncated: 463,731 more chars]
