# Supplementary material for: A Photocatalytic Approach to Radical 1-(Trifluoromethyl)cyclopropanation
Source: ACS Catal. 2025 Apr 17;15(9):7232–40. doi: 10.1021/acscatal.5c01642 (PMC12053945; doi:10.1021/acscatal.5c01642)
Supplement: Supplementary file 6 — cs5c01642_si_006.cif [file cs5c01642_si_006.cif]

data_mo_2373_cg_0m
_audit_contact_author_name        'Golz, C.'
_audit_contact_author_phone       '+49(551) 39-21750'
_audit_contact_author_email       cgolz@gwdg.de
_audit_contact_author_address
;Georg-August-Universitaet Goettingen
Institut fuer Organische und Biomolekulare Chemie 
Tammannstrasse 2
Goettingen
D-37077
Germany
;

loop_
_audit_author_name
_audit_author_email
_audit_author_address
'Dietzel, J.'  joerg.dietzel@stud.uni-goettingen.de
;
Georg-August-Universitaet Goettingen
Institut fuer Organische und Biomolekulare Chemie 
Tammannstrasse 2
Goettingen
D-37077
Germany
;
'Golz, C.'     'cgolz@gwdg.de '
;
Georg-August-Universitaet Goettingen
Institut fuer Organische und Biomolekulare Chemie 
Tammannstrasse 2
Goettingen
D-37077
Germany
;
'Alcarazo, P.' 'malcara@gwdg.de '
;
Georg-August-Universitaet Goettingen
Institut fuer Organische und Biomolekulare Chemie 
Tammannstrasse 2
Goettingen
D-37077
Germany
;

_audit_creation_method
;FinalCif V139 by Daniel Kratzert, Freiburg 2024, 
https://dkratzert.de/finalcif.html
;
_audit_creation_date              2024-07-09
_publ_contact_author_id_orcid     ''
_diffrn_source_power              0.07
_publ_section_references
;
Dolomanov, O.V., Bourhis, L.J., Gildea, R.J, Howard, J.A.K. & Puschmann, H.
 (2009), J. Appl. Cryst. 42, 339-341.

Sheldrick, G.M. (2008). Acta Cryst. A64, 112-122.

Sheldrick, G.M. (2015). Acta Cryst. A71, 3-8.
;
_exptl_crystal_colour_primary     colourless
_olex2_refinement_description
;
1. Fixed Uiso
 At 1.2 times of:
  All C(H) groups, All C(H,H) groups
 At 1.5 times of:
  All C(H,H,H) groups
2.a Secondary CH2 refined with riding coordinates:
 C10(H10A,H10B), C11(H11A,H11B)
2.b Aromatic/amide H refined with riding coordinates:
 C2(H2), C5(H5), C6(H6)
2.c Idealised Me refined as rotating group:
 C13(H13A,H13B,H13C)
;
_olex2_submission_special_instructions 'No special instructions were received'
_shelx_SHELXL_version_number      '2018/3'
_chemical_name_systematic         ?
_chemical_name_common             ?
_chemical_formula_sum             'C13 H10 Br F3 N2 O'
_chemical_formula_moiety          'C13 H10 Br F3 N2 O'
_chemical_formula_weight          347.14
_chemical_melting_point           ?
_space_group_crystal_system       'monoclinic'
_space_group_IT_number            14
_space_group_name_H-M_alt         'P 1 21/n 1'
_space_group_name_Hall            '-P 2yn'
_shelx_space_group_comment
;
The symmetry employed for this shelxl refinement is uniquely defined
by the following loop, which should always be used as a source of
symmetry information in preference to the above space-group names.
They are only intended as comments.
;

loop_
_space_group_symop_operation_xyz
'x, y, z'
'-x+1/2, y+1/2, -z+1/2'
'-x, -y, -z'
'x-1/2, -y-1/2, z-1/2'

_cell_length_a                    9.436(2)
_cell_length_b                    6.8668(15)
_cell_length_c                    19.858(4)
_cell_angle_alpha                 90
_cell_angle_beta                  98.071(6)
_cell_angle_gamma                 90
_cell_volume                      1274.0(5)
_cell_formula_units_Z             4
_cell_measurement_temperature     100.00
_cell_measurement_reflns_used     9817
_cell_measurement_theta_min       2.278
_cell_measurement_theta_max       32.563
_exptl_crystal_description        plate
_exptl_crystal_colour             colourless
_exptl_crystal_recrystallization_method
'Crystallized from a mixture of ethyl acetate and hexane by solvent vapor diffusion method.'
_exptl_crystal_density_meas       ?
_exptl_crystal_density_method     ?
_exptl_crystal_density_diffrn     1.810
_exptl_crystal_F_000              688
_exptl_crystal_size_max           0.691
_exptl_crystal_size_mid           0.393
_exptl_crystal_size_min           0.038
_exptl_absorpt_coefficient_mu     3.260
_exptl_absorpt_correction_type    multi-scan
_exptl_absorpt_correction_T_min   0.3747
_exptl_absorpt_correction_T_max   0.9306
_exptl_absorpt_process_details
;
SADABS-2016/2 (Bruker,2016/2) was used for absorption correction.
wR2(int) was 0.1460 before and 0.0388 after correction.
The Ratio of minimum to maximum transmission is 0.4026.
The \l/2 correction factor is Not present.
;
_exptl_absorpt_special_details    ?
_shelx_estimated_absorpt_T_min    0.212
_shelx_estimated_absorpt_T_max    0.886
_exptl_transmission_factor_min    ?
_exptl_transmission_factor_max    ?
_exptl_special_details            ?
_diffrn_ambient_temperature       100.00
_diffrn_ambient_environment       N~2~
_diffrn_radiation_type            MoK\a
_diffrn_radiation_wavelength      0.71073
_diffrn_radiation_monochromator   'mirror optics'
_diffrn_measurement_ambient_temperature_device_make 'Oxford Cryostream 800'
_diffrn_radiation_probe           x-ray
_diffrn_source                    'microfocus sealed X-ray tube'
_diffrn_source_type               'Incoatec I\ms'
_diffrn_source_voltage            50.0
_diffrn_source_current            1.4
_diffrn_detector                  CPAD
_diffrn_detector_type             'Bruker PHOTON III'
_diffrn_detector_area_resol_mean  7.41
_diffrn_measurement_device        'four-circle diffractometer'
_diffrn_measurement_device_type   'Bruker D8 VENTURE dual wavelength Mo/Ag'
_diffrn_measurement_method        '\w and \f scans'
_diffrn_measurement_specimen_support 'MiTeGen micromount'
_diffrn_reflns_number             46564
_diffrn_reflns_av_unetI/netI      0.0170
_diffrn_reflns_av_R_equivalents   0.0289
_diffrn_reflns_theta_min          2.072
_diffrn_reflns_theta_max          32.594
_diffrn_reflns_theta_full         25.242
_diffrn_reflns_limit_h_min        -14
_diffrn_reflns_limit_h_max        14
_diffrn_reflns_limit_k_min        -8
_diffrn_reflns_limit_k_max        10
_diffrn_reflns_limit_l_min        -30
_diffrn_reflns_limit_l_max        29
_diffrn_standards_number          0
_diffrn_measured_fraction_theta_max 0.997
_diffrn_measured_fraction_theta_full 1.000
_diffrn_reflns_Laue_measured_fraction_max 0.997
_diffrn_reflns_Laue_measured_fraction_full 1.000
_diffrn_reflns_point_group_measured_fraction_max 0.997
_diffrn_reflns_point_group_measured_fraction_full 1.000
_reflns_number_total              4640
_reflns_number_gt                 4077
_reflns_threshold_expression      'I > 2\s(I)'
_reflns_Friedel_coverage          0.000
_reflns_Friedel_fraction_max      .
_reflns_Friedel_fraction_full     .
_reflns_special_details
;
 Reflections were merged by SHELXL according to the crystal
 class for the calculation of statistics and refinement.
 
 _reflns_Friedel_fraction is defined as the number of unique
 Friedel pairs measured divided by the number that would be
 possible theoretically, ignoring centric projections and
 systematic absences.
;
_computing_data_collection        'Bruker BIS 8.5.1.2 Release/2023-09-07 and APEX5 2023.9-2'
_computing_cell_refinement        'SAINT V8.40B (?, 2016)'
_computing_data_reduction         'SAINT V8.40B (?, 2016)'
_computing_structure_solution     'XT  (Sheldrick, 2015)'
_computing_structure_refinement   'XL  (Sheldrick, 2008)'
_computing_molecular_graphics     'Olex2 1.5 (Dolomanov et al., 2009)'
_computing_publication_material   'Olex2 1.5 (Dolomanov et al., 2009)'
_refine_special_details           ?
_refine_ls_structure_factor_coef  Fsqd
_refine_ls_matrix_type            full
_refine_ls_weighting_scheme       calc
_refine_ls_weighting_details      'w=1/[\s^2^(Fo^2^)+(0.0290P)^2^+0.6094P] where P=(Fo^2^+2Fc^2^)/3'
_atom_sites_solution_primary      dual
_atom_sites_solution_secondary    ?
_atom_sites_solution_hydrogens    geom
_refine_ls_hydrogen_treatment     constr
_refine_ls_number_reflns          4640
_refine_ls_number_parameters      182
_refine_ls_number_restraints      0
_refine_ls_R_factor_all           0.0309
_refine_ls_R_factor_gt            0.0245
_refine_ls_wR_factor_ref          0.0612
_refine_ls_wR_factor_gt           0.0583
_refine_ls_goodness_of_fit_ref    1.063
_refine_ls_restrained_S_all       1.063
_refine_ls_shift/su_max           0.003
_refine_ls_shift/su_mean          0.000
_refine_diff_density_max          0.568
_refine_diff_density_min          -0.739
_refine_diff_density_rms          0.072
_refine_ls_extinction_method      none
_refine_ls_extinction_coef        .

loop_
_atom_type_symbol
_atom_type_description
_atom_type_scat_dispersion_real
_atom_type_scat_dispersion_imag
_atom_type_scat_source
'C'  'C'  0.0033  0.0016 'International Tables Vol C Tables 4.2.6.8 and 6.1.1.4'
'H'  'H'  0.0000  0.0000 'International Tables Vol C Tables 4.2.6.8 and 6.1.1.4'
'Br' 'Br' -0.2901 2.4595 'International Tables Vol C Tables 4.2.6.8 and 6.1.1.4'
'F'  'F'  0.0171  0.0103 'International Tables Vol C Tables 4.2.6.8 and 6.1.1.4'
'N'  'N'  0.0061  0.0033 'International Tables Vol C Tables 4.2.6.8 and 6.1.1.4'
'O'  'O'  0.0106  0.0060 'International Tables Vol C Tables 4.2.6.8 and 6.1.1.4'

_geom_special_details
;
 All esds (except the esd in the dihedral angle between two l.s. planes)
 are estimated using the full covariance matrix.  The cell esds are taken
 into account individually in the estimation of esds in distances, angles
 and torsion angles; correlations between esds in cell parameters are only
 used when they are defined by crystal symmetry.  An approximate (isotropic)
 treatment of cell esds is used for estimating esds involving l.s. planes.
;

loop_
_atom_site_label
_atom_site_type_symbol
_atom_site_fract_x
_atom_site_fract_y
_atom_site_fract_z
_atom_site_U_iso_or_equiv
_atom_site_adp_type
_atom_site_occupancy
_atom_site_site_symmetry_order
_atom_site_calc_flag
_atom_site_refinement_flags_posn
_atom_site_refinement_flags_adp
_atom_site_refinement_flags_occupancy
_atom_site_disorder_assembly
_atom_site_disorder_group
Br1  Br 0.75344(2)   0.27292(2)  0.59272(2) 0.01903(4)  Uani 1 1 d    . . . . .
F1   F  0.06558(10)  0.52500(14) 0.26409(5) 0.0371(2)   Uani 1 1 d    . . . . .
F2   F  -0.10899(11) 0.46597(16) 0.31905(5) 0.0389(2)   Uani 1 1 d    . . . . .
F3   F  -0.11703(9)  0.36366(15) 0.21647(4) 0.0323(2)   Uani 1 1 d    . . . . .
O1   O  -0.02174(10) 0.21814(16) 0.43661(5) 0.0237(2)   Uani 1 1 d    . . . . .
N1   N  0.21287(11)  0.23563(14) 0.48418(5) 0.01447(18) Uani 1 1 d    . . . . .
N2   N  0.28628(11)  0.22683(14) 0.35219(5) 0.01424(17) Uani 1 1 d    . . . . .
C1   C  0.60615(13)  0.25669(16) 0.51750(6) 0.0155(2)   Uani 1 1 d    . . . . .
C2   C  0.46585(13)  0.25065(16) 0.53071(6) 0.0155(2)   Uani 1 1 d    . . . . .
H2   H  0.444595     0.252667    0.576066   0.019       Uiso 1 1 calc R U . . .
C3   C  0.35597(12)  0.24148(15) 0.47524(6) 0.01326(19) Uani 1 1 d    . . . . .
C4   C  0.39034(12)  0.23744(16) 0.40850(6) 0.01349(19) Uani 1 1 d    . . . . .
C5   C  0.53439(13)  0.24276(16) 0.39777(6) 0.0154(2)   Uani 1 1 d    . . . . .
H5   H  0.557129     0.239482    0.352674   0.019       Uiso 1 1 calc R U . . .
C6   C  0.64331(13)  0.25270(16) 0.45194(7) 0.0165(2)   Uani 1 1 d    . . . . .
H6   H  0.740712     0.256696    0.444773   0.020       Uiso 1 1 calc R U . . .
C7   C  0.10496(12)  0.22465(17) 0.42941(6) 0.0159(2)   Uani 1 1 d    . . . . .
C8   C  0.15399(12)  0.22073(16) 0.36169(6) 0.01415(19) Uani 1 1 d    . . . . .
C9   C  0.04251(12)  0.20126(18) 0.30038(6) 0.0162(2)   Uani 1 1 d    . . . . .
C10  C  -0.04437(14) 0.0167(2)   0.29048(7) 0.0241(3)   Uani 1 1 d    . . . . .
H10A H  -0.026206    -0.085312   0.325848   0.029       Uiso 1 1 calc R U . . .
H10B H  -0.145180    0.027535    0.268854   0.029       Uiso 1 1 calc R U . . .
C11  C  0.07041(14)  0.0554(2)   0.24716(7) 0.0223(2)   Uani 1 1 d    . . . . .
H11A H  0.040222     0.089969    0.198871   0.027       Uiso 1 1 calc R U . . .
H11B H  0.159190     -0.022873   0.255862   0.027       Uiso 1 1 calc R U . . .
C12  C  -0.02920(14) 0.3870(2)   0.27542(7) 0.0227(2)   Uani 1 1 d    . . . . .
C13  C  0.17172(14)  0.24236(19) 0.55266(6) 0.0201(2)   Uani 1 1 d    . . . . .
H13A H  0.211615     0.129095    0.578753   0.030       Uiso 1 1 calc R U . . .
H13B H  0.067136     0.240515    0.549378   0.030       Uiso 1 1 calc R U . . .
H13C H  0.208924     0.361961    0.575598   0.030       Uiso 1 1 calc R U . . .

loop_
_atom_site_aniso_label
_atom_site_aniso_U_11
_atom_site_aniso_U_22
_atom_site_aniso_U_33
_atom_site_aniso_U_23
_atom_site_aniso_U_13
_atom_site_aniso_U_12
Br1 0.01491(6) 0.01688(6) 0.02299(7) -0.00043(4) -0.00542(4) 0.00048(4)
F1  0.0321(5)  0.0276(4)  0.0481(6)  0.0158(4)   -0.0067(4)  -0.0013(4)
F2  0.0418(5)  0.0453(6)  0.0299(5)  -0.0003(4)  0.0059(4)   0.0265(5)
F3  0.0256(4)  0.0432(5)  0.0244(4)  0.0013(4)   -0.0092(3)  0.0090(4)
O1  0.0112(4)  0.0390(6)  0.0215(4)  -0.0004(4)  0.0040(3)   -0.0012(4)
N1  0.0115(4)  0.0173(4)  0.0146(4)  0.0001(3)   0.0022(3)   -0.0005(3)
N2  0.0118(4)  0.0140(4)  0.0167(4)  0.0000(3)   0.0012(3)   0.0000(3)
C1  0.0129(5)  0.0119(4)  0.0202(5)  -0.0003(4)  -0.0026(4)  0.0002(4)
C2  0.0146(5)  0.0135(5)  0.0178(5)  0.0006(4)   0.0001(4)   0.0001(4)
C3  0.0107(4)  0.0120(4)  0.0169(5)  0.0005(4)   0.0013(4)   0.0002(3)
C4  0.0114(4)  0.0125(4)  0.0165(5)  0.0001(4)   0.0015(4)   -0.0001(3)
C5  0.0114(5)  0.0157(5)  0.0193(5)  0.0003(4)   0.0025(4)   -0.0003(4)
C6  0.0113(5)  0.0147(5)  0.0230(6)  -0.0001(4)  0.0014(4)   0.0002(4)
C7  0.0111(5)  0.0191(5)  0.0171(5)  -0.0004(4)  0.0010(4)   -0.0003(4)
C8  0.0121(5)  0.0138(5)  0.0163(5)  -0.0003(4)  0.0013(4)   0.0001(4)
C9  0.0117(5)  0.0196(5)  0.0169(5)  -0.0014(4)  0.0003(4)   -0.0007(4)
C10 0.0186(6)  0.0277(6)  0.0246(6)  -0.0018(5)  -0.0013(5)  -0.0079(5)
C11 0.0200(6)  0.0260(6)  0.0203(6)  -0.0068(5)  0.0007(4)   -0.0007(5)
C12 0.0184(5)  0.0275(6)  0.0209(6)  0.0006(5)   -0.0021(4)  0.0054(5)
C13 0.0170(5)  0.0281(6)  0.0158(5)  -0.0009(4)  0.0046(4)   -0.0022(4)

loop_
_geom_bond_atom_site_label_1
_geom_bond_atom_site_label_2
_geom_bond_distance
_geom_bond_site_symmetry_2
_geom_bond_publ_flag
Br1 C1   1.8952(12) . ?
F1  C12  1.3438(17) . ?
F2  C12  1.3399(16) . ?
F3  C12  1.3455(15) . ?
O1  C7   1.2247(15) . ?
N1  C3   1.3869(15) . ?
N1  C7   1.3836(16) . ?
N1  C13  1.4664(16) . ?
N2  C4   1.3826(15) . ?
N2  C8   1.2891(15) . ?
C1  C2   1.3859(17) . ?
C1  C6   1.3953(18) . ?
C2  H2   0.9500     . ?
C2  C3   1.4041(17) . ?
C3  C4   1.4083(17) . ?
C4  C5   1.4057(16) . ?
C5  H5   0.9500     . ?
C5  C6   1.3813(17) . ?
C6  H6   0.9500     . ?
C7  C8   1.4825(17) . ?
C8  C9   1.4990(17) . ?
C9  C10  1.5069(18) . ?
C9  C11  1.5058(18) . ?
C9  C12  1.4952(18) . ?
C10 H10A 0.9900     . ?
C10 H10B 0.9900     . ?
C10 C11  1.4984(19) . ?
C11 H11A 0.9900     . ?
C11 H11B 0.9900     . ?
C13 H13A 0.9800     . ?
C13 H13B 0.9800     . ?
C13 H13C 0.9800     . ?

loop_
_geom_angle_atom_site_label_1
_geom_angle_atom_site_label_2
_geom_angle_atom_site_label_3
_geom_angle
_geom_angle_site_symmetry_1
_geom_angle_site_symmetry_3
_geom_angle_publ_flag
C3   N1  C13  120.46(10) . . ?
C7   N1  C3   121.56(10) . . ?
C7   N1  C13  117.98(10) . . ?
C8   N2  C4   118.40(11) . . ?
C2   C1  Br1  117.84(10) . . ?
C2   C1  C6   123.22(11) . . ?
C6   C1  Br1  118.94(9)  . . ?
C1   C2  H2   120.9      . . ?
C1   C2  C3   118.22(12) . . ?
C3   C2  H2   120.9      . . ?
N1   C3  C2   121.74(11) . . ?
N1   C3  C4   118.48(11) . . ?
C2   C3  C4   119.79(11) . . ?
N2   C4  C3   122.07(10) . . ?
N2   C4  C5   118.09(11) . . ?
C5   C4  C3   119.84(11) . . ?
C4   C5  H5   119.6      . . ?
C6   C5  C4   120.85(11) . . ?
C6   C5  H5   119.6      . . ?
C1   C6  H6   121.0      . . ?
C5   C6  C1   118.08(11) . . ?
C5   C6  H6   121.0      . . ?
O1   C7  N1   122.21(12) . . ?
O1   C7  C8   122.64(11) . . ?
N1   C7  C8   115.15(10) . . ?
N2   C8  C7   124.34(11) . . ?
N2   C8  C9   117.87(11) . . ?
C7   C8  C9   117.75(10) . . ?
C8   C9  C10  119.20(11) . . ?
C8   C9  C11  117.23(10) . . ?
C11  C9  C10  59.65(9)   . . ?
C12  C9  C8   115.25(10) . . ?
C12  C9  C10  117.46(11) . . ?
C12  C9  C11  116.74(11) . . ?
C9   C10 H10A 117.8      . . ?
C9   C10 H10B 117.8      . . ?
H10A C10 H10B 114.9      . . ?
C11  C10 C9   60.14(8)   . . ?
C11  C10 H10A 117.8      . . ?
C11  C10 H10B 117.8      . . ?
C9   C11 H11A 117.7      . . ?
C9   C11 H11B 117.7      . . ?
C10  C11 C9   60.21(9)   . . ?
C10  C11 H11A 117.7      . . ?
C10  C11 H11B 117.7      . . ?
H11A C11 H11B 114.9      . . ?
F1   C12 F3   106.34(11) . . ?
F1   C12 C9   112.10(11) . . ?
F2   C12 F1   105.68(12) . . ?
F2   C12 F3   106.11(11) . . ?
F2   C12 C9   113.59(11) . . ?
F3   C12 C9   112.45(12) . . ?
N1   C13 H13A 109.5      . . ?
N1   C13 H13B 109.5      . . ?
N1   C13 H13C 109.5      . . ?
H13A C13 H13B 109.5      . . ?
H13A C13 H13C 109.5      . . ?
H13B C13 H13C 109.5      . . ?

loop_
_geom_torsion_atom_site_label_1
_geom_torsion_atom_site_label_2
_geom_torsion_atom_site_label_3
_geom_torsion_atom_site_label_4
_geom_torsion
_geom_torsion_site_symmetry_1
_geom_torsion_site_symmetry_2
_geom_torsion_site_symmetry_3
_geom_torsion_site_symmetry_4
_geom_torsion_publ_flag
Br1 C1 C2  C3  179.09(8)   . . . . ?
Br1 C1 C6  C5  -179.38(8)  . . . . ?
O1  C7 C8  N2  -179.82(12) . . . . ?
O1  C7 C8  C9  -2.09(17)   . . . . ?
N1  C3 C4  N2  -0.36(16)   . . . . ?
N1  C3 C4  C5  -179.86(10) . . . . ?
N1  C7 C8  N2  0.00(17)    . . . . ?
N1  C7 C8  C9  177.72(10)  . . . . ?
N2  C4 C5  C6  -179.78(10) . . . . ?
N2  C8 C9  C10 112.91(13)  . . . . ?
N2  C8 C9  C11 44.21(16)   . . . . ?
N2  C8 C9  C12 -99.13(13)  . . . . ?
C1  C2 C3  N1  -179.80(10) . . . . ?
C1  C2 C3  C4  0.39(16)    . . . . ?
C2  C1 C6  C5  0.18(17)    . . . . ?
C2  C3 C4  N2  179.46(10)  . . . . ?
C2  C3 C4  C5  -0.04(16)   . . . . ?
C3  N1 C7  O1  179.53(11)  . . . . ?
C3  N1 C7  C8  -0.29(16)   . . . . ?
C3  C4 C5  C6  -0.25(17)   . . . . ?
C4  N2 C8  C7  0.10(17)    . . . . ?
C4  N2 C8  C9  -177.62(10) . . . . ?
C4  C5 C6  C1  0.19(17)    . . . . ?
C6  C1 C2  C3  -0.47(17)   . . . . ?
C7  N1 C3  C2  -179.35(11) . . . . ?
C7  N1 C3  C4  0.46(16)    . . . . ?
C7  C8 C9  C10 -64.97(15)  . . . . ?
C7  C8 C9  C11 -133.66(12) . . . . ?
C7  C8 C9  C12 82.99(14)   . . . . ?
C8  N2 C4  C3  0.08(16)    . . . . ?
C8  N2 C4  C5  179.59(10)  . . . . ?
C8  C9 C10 C11 -106.27(13) . . . . ?
C8  C9 C11 C10 109.55(13)  . . . . ?
C8  C9 C12 F1  53.79(15)   . . . . ?
C8  C9 C12 F2  -65.92(15)  . . . . ?
C8  C9 C12 F3  173.55(10)  . . . . ?
C10 C9 C12 F1  -157.67(11) . . . . ?
C10 C9 C12 F2  82.62(15)   . . . . ?
C10 C9 C12 F3  -37.91(17)  . . . . ?
C11 C9 C12 F1  -89.74(14)  . . . . ?
C11 C9 C12 F2  150.55(12)  . . . . ?
C11 C9 C12 F3  30.02(16)   . . . . ?
C12 C9 C10 C11 106.46(13)  . . . . ?
C12 C9 C11 C10 -107.66(13) . . . . ?
C13 N1 C3  C2  1.08(16)    . . . . ?
C13 N1 C3  C4  -179.11(10) . . . . ?
C13 N1 C7  O1  -0.89(17)   . . . . ?
C13 N1 C7  C8  179.29(10)  . . . . ?

_shelx_res_file
;
TITL mo_2373_cg_0m_a.res in P2(1)/n
    mo_2373_cg_0m.res
    created by SHELXL-2018/3 at 15:42:00 on 09-Jul-2024
REM Old TITL mo_2373_CG_0m in P2(1)/n
REM SHELXT solution in P2(1)/n: R1 0.114, Rweak 0.004, Alpha 0.047
REM <I/s> 0.366 for 175 systematic absences, Orientation as input
REM Formula found by SHELXT: C13 N2 O F3 Br
CELL 0.71073 9.4363 6.8668 19.8581 90 98.071 90
ZERR 4 0.002 0.0015 0.0041 0 0.006 0
LATT 1
SYMM 0.5-X,0.5+Y,0.5-Z
SFAC C H Br F N O
UNIT 52 40 4 12 8 4

L.S. 4
PLAN  5
SIZE 0.038 0.393 0.691
TEMP -173.15
CONF
BOND
list 4
fmap 2
MORE -1
BOND $H
ACTA
REM <olex2.extras>
REM <HklSrc "%.\\mo_2373_CG_0m.hkl">
REM </olex2.extras>

WGHT    0.029000    0.609400
FVAR       0.36797
BR1   3    0.753436    0.272918    0.592716    11.00000    0.01491    0.01688 =
         0.02299   -0.00043   -0.00542    0.00048
F1    4    0.065579    0.525004    0.264086    11.00000    0.03211    0.02759 =
         0.04808    0.01583   -0.00671   -0.00133
F2    4   -0.108987    0.465968    0.319055    11.00000    0.04176    0.04535 =
         0.02990   -0.00032    0.00594    0.02646
F3    4   -0.117026    0.363662    0.216469    11.00000    0.02561    0.04322 =
         0.02441    0.00135   -0.00916    0.00896
O1    6   -0.021737    0.218143    0.436611    11.00000    0.01124    0.03898 =
         0.02146   -0.00041    0.00395   -0.00124
N1    5    0.212874    0.235627    0.484177    11.00000    0.01154    0.01735 =
         0.01463    0.00014    0.00225   -0.00048
N2    5    0.286278    0.226834    0.352191    11.00000    0.01181    0.01400 =
         0.01670    0.00004    0.00123   -0.00001
C1    1    0.606155    0.256686    0.517504    11.00000    0.01289    0.01191 =
         0.02018   -0.00027   -0.00259    0.00020
C2    1    0.465851    0.250651    0.530707    11.00000    0.01465    0.01349 =
         0.01780    0.00065    0.00006    0.00012
AFIX  43
H2    2    0.444595    0.252667    0.576066    11.00000   -1.20000
AFIX   0
C3    1    0.355966    0.241477    0.475245    11.00000    0.01070    0.01204 =
         0.01687    0.00046    0.00130    0.00020
C4    1    0.390338    0.237445    0.408504    11.00000    0.01135    0.01246 =
         0.01654    0.00010    0.00153   -0.00011
C5    1    0.534392    0.242762    0.397771    11.00000    0.01141    0.01573 =
         0.01928    0.00030    0.00252   -0.00028
AFIX  43
H5    2    0.557129    0.239482    0.352674    11.00000   -1.20000
AFIX   0
C6    1    0.643313    0.252696    0.451944    11.00000    0.01129    0.01472 =
         0.02305   -0.00010    0.00135    0.00017
AFIX  43
H6    2    0.740712    0.256696    0.444773    11.00000   -1.20000
AFIX   0
C7    1    0.104964    0.224651    0.429410    11.00000    0.01111    0.01908 =
         0.01713   -0.00044    0.00105   -0.00029
C8    1    0.153986    0.220734    0.361693    11.00000    0.01212    0.01385 =
         0.01629   -0.00032    0.00135    0.00009
C9    1    0.042514    0.201256    0.300383    11.00000    0.01171    0.01965 =
         0.01685   -0.00139    0.00026   -0.00071
C10   1   -0.044369    0.016745    0.290476    11.00000    0.01864    0.02771 =
         0.02458   -0.00179   -0.00130   -0.00785
AFIX  23
H10A  2   -0.026206   -0.085312    0.325848    11.00000   -1.20000
H10B  2   -0.145180    0.027535    0.268854    11.00000   -1.20000
AFIX   0
C11   1    0.070411    0.055423    0.247156    11.00000    0.02003    0.02599 =
         0.02031   -0.00677    0.00072   -0.00074
AFIX  23
H11A  2    0.040222    0.089969    0.198871    11.00000   -1.20000
H11B  2    0.159190   -0.022873    0.255862    11.00000   -1.20000
AFIX   0
C12   1   -0.029202    0.386954    0.275419    11.00000    0.01840    0.02749 =
         0.02086    0.00059   -0.00214    0.00535
C13   1    0.171725    0.242358    0.552655    11.00000    0.01697    0.02815 =
         0.01579   -0.00091    0.00460   -0.00218
AFIX 137
H13A  2    0.211615    0.129095    0.578753    11.00000   -1.50000
H13B  2    0.067136    0.240515    0.549378    11.00000   -1.50000
H13C  2    0.208924    0.361961    0.575598    11.00000   -1.50000
AFIX   0
HKLF 4


REM  mo_2373_cg_0m_a.res in P2(1)/n
REM wR2 = 0.061199, GooF = S = 1.06296, Restrained GooF = 1.06296 for all data
REM R1 = 0.024516 for 4077 Fo > 4sig(Fo) and 0.030902 for all 4640 data
REM 182 parameters refined using 0 restraints

END

WGHT      0.0290      0.6094

REM Highest difference peak  0.568,  deepest hole -0.739,  1-sigma level  0.072
Q1    1   0.6135  0.2287  0.3380  11.00000  0.05    0.57
Q2    1   0.5823  0.2476  0.4247  11.00000  0.05    0.54
Q3    1   0.4593  0.2423  0.4038  11.00000  0.05    0.47
Q4    1   0.0058  0.2793  0.2913  11.00000  0.05    0.45
Q5    1   0.5371  0.2476  0.5221  11.00000  0.05    0.45
;
_shelx_res_checksum               44366
_shelx_hkl_file
;
  -1   0   0 -0.5005 0.83955   2
  -1   0   0 -0.4067 0.88536   1
   1   0   0 -0.4254 1.03390   1
   1   0   0 0.77102 0.87496   2
   1   0   0 0.18874 0.78068   2
  -1   0   0 0.01679 0.19570   9
  -1   0   0 -0.0285 0.19526   9
   1   0   0 0.00081 0.19697   9
   1   0   0 0.12369 0.21412   9
  -1   0   0 -0.8126 0.88496   2
  -1   0   0 -0.1299 0.18865   5
  -1   0   0 0.09774 0.18346   5
   1   0   0 0.23035 0.19344   5
   1   0   0 0.33397 0.18982   5
   1   0   0 -0.0955 0.19994   8
  -1   0   0 0.14400 0.19663   8
   1   0   0 0.17104 0.20554   8
  -1   0   0 0.20410 0.80937   4
   1   0   0 -0.3435 0.76385   4
  -1   0   0 0.06907 0.18876   6
   1   0   0 -0.0142 0.17585   6
   2   0   0 63.6256 2.27935   9
   2   0   0 60.3175 6.02815   2
  -2   0   0 64.0084 2.32386   9
  -2   0   0 62.1378 6.19551   1
   2   0   0 51.0787 5.67178   4
  -2   0   0 62.1317 2.31368   9
  -2   0   0 63.0791 5.74451   4
   2   0   0 70.5238 6.70325   1
  -2   0   0 63.9332 2.27027   6
  -2   0   0 64.5103 2.27181   5
   2   0   0 63.1175 2.29812   5
   2   0   0 63.6194 2.27685   5
  -2   0   0 68.0084 6.37765   2
   2   0   0 63.3378 2.25927   6
  -2   0   0 65.1210 2.32061   5
   2   0   0 62.2749 2.29218   9
   2   0   0 58.2850 5.97138   2
   2   0   0 63.0650 2.35945   8
   3   0   0 0.01345 0.51984   9
   3   0   0 0.58186 0.58595   8
   3   0   0 -0.3847 0.46629   5
  -3   0   0 -0.0777 0.55635   9
   3   0   0 0.32349 0.56214   5
  -3   0   0 0.76482 2.84995   1
  -3   0   0 -0.7701 0.50671   9
   3   0   0 -0.5639 2.80292   4
   3   0   0 0.23410 0.30333   7
   3   0   0 -0.5020 0.52205   8
  -3   0   0 0.40749 0.50503   6
   3   0   0 -1.4467 2.42465   2
  -3   0   0 0.98799 2.29753   4
  -3   0   0 -0.2086 0.46852   5
  -3   0   0 -2.0751 2.74136   2
  -3   0   0 -0.1322 0.54061   5
   3   0   0 -0.0717 0.50546   6
   3   0   0 -4.4540 2.85922   1
  -4   0   0 462.410 14.1744   5
   4   0   0 482.540 14.1649   9
   4   0   0 473.562 14.1987   5
  -4   0   0 475.497 14.3145   9
  -4   0   0 472.585 23.6716   4
   4   0   0 481.208 23.8170   3
   4   0   0 481.579 23.9092   4
  -4   0   0 466.644 14.2922   9
   4   0   0 459.685 14.5747   5
   4   0   0 470.569 24.9001   2
   4   0   0 439.818 24.5311   2
   4   0   0 484.415 14.4070   8
   4   0   0 460.547 14.1683   9
  -4   0   0 482.093 25.3273   1
   4   0   0 506.115 26.0087   1
  -4   0   0 476.047 14.2943   5
  -4   0   0 489.028 14.2095   6
   4   0   0 493.557 13.5754   7
   4   0   0 476.295 14.1655   6
   4   0   0 483.749 14.3921   8
   5   0   0 0.37639 0.79447   5
  -5   0   0 -0.4716 0.69829   5
   5   0   0 -0.4630 0.75420   6
   5   0   0 0.48117 0.87908   9
  -5   0   0 -3.1329 4.71050   4
   5   0   0 -0.0600 0.95768   8
   5   0   0 -0.1149 0.42069   7
  -5   0   0 0.13748 5.22732   1
   5   0   0 2.25585 5.22317   2
   5   0   0 -6.6115 4.83106   2
   5   0   0 3.67999 5.51703   4
  -5   0   0 -0.5765 0.80517   6
   5   0   0 0.52768 0.75210   5
  -5   0   0 0.78869 0.98397   9
   5   0   0 -0.6725 0.67027   9
   5   0   0 4.94402 5.55520   3
  -5   0   0 0.13513 0.81292   9
   5   0   0 -7.0722 4.59492   3
   5   0   0 0.16213 0.81667   8
   5   0   0 -1.0495 6.29008   1
  -6   0   0 1030.11 30.5457   6
   6   0   0 1051.36 30.2503   9
   6   0   0 1019.89 30.3177   6
   6   0   0 1041.55 30.6766   8
   6   0   0 1043.53 30.6634   8
   6   0   0 1020.13 30.3606   5
  -6   0   0 1001.91 30.5434   9
   6   0   0 1119.99 29.6030   7
   6   0   0 1025.04 30.2975   9
   6   0   0 1026.63 30.3581   5
  -6   0   0 1043.32 30.5929   9
  -7   0   0 0.05479 1.31769   9
   7   0   0 0.78226 1.01728   9
   7   0   0 -0.1910 1.14677   5
   7   0   0 -1.5149 1.21133   9
  -7   0   0 0.18133 1.00384   5
   7   0   0 -0.2507 0.52910   7
  -7   0   0 -1.1062 1.16533   6
   7   0   0 0.55666 1.40869   8
   8   0   0 689.405 21.2669   5
  -8   0   0 707.687 21.3388   6
   8   0   0 677.162 19.5604   7
  -8   0   0 689.835 21.6572   9
   8   0   0 686.091 21.1425   9
  -9   0   0 -0.9841 1.70782   6
   9   0   0 0.10474 1.89350   8
   9   0   0 -0.4247 1.65294   9
   9   0   0 0.20530 0.63058   7
   9   0   0 -0.0116 1.54825   5
  -9   0   0 -0.5330 1.89361   9
  10   0   0 395.605 13.5841   9
 -10   0   0 390.776 14.1883   6
  10   0   0 407.897 14.4713   8
  10   0   0 390.226 11.8499   7
 -10   0   0 398.750 14.6145   9
  10   0   0 418.148 13.9777   5
 -11   0   0 -0.7252 2.52925   9
  11   0   0 -1.5790 1.87586   5
  11   0   0 -0.7195 0.65151   7
  11   0   0 2.27887 2.34319   9
  11   0   0 1.14990 0.77931   7
  11   0   0 -0.5788 2.41787   8
 -11   0   0 -1.9858 2.20348   6
 -12   0   0 17.8044 3.91307   9
  12   0   0 20.0187 3.93406   8
  12   0   0 25.0856 3.58443   5
  12   0   0 24.4550 3.50280   9
 -12   0   0 19.4314 3.61886   6
 -13   0   0 1.45548 2.83375   6
  13   0   0 2.66825 3.34811   8
  13   0   0 2.57437 2.51638   9
  14   0   0 138.889 7.14249   9
  14   0   0 146.512 9.16789   8
   0  -1   0 -0.8107 0.80458   1
   0  -1   0 0.36065 0.84893   3
   0  -1   0 1.18764 0.90364   2
   0   1   0 0.28328 0.15906   9
   0   1   0 0.63339 0.89762   1
   0   1   0 -0.8849 0.64972   3
   0   1   0 0.27537 0.16521   9
   0   1   0 1.13512 0.81613   2
   0   1   0 0.13136 0.82879   3
   0   1   0 -0.9455 0.72020   2
   0   1   0 0.18728 0.20724   8
   0   1   0 0.16342 0.17469   5
   1  -1   0 84.3445 5.38794   4
   1  -1   0 84.8908 2.43925   8
   1  -1   0 83.6856 3.70217   2
  -1  -1   0 75.9699 2.87511   9
  -1  -1   0 84.4002 2.56134   6
  -1  -1   0 85.2166 2.73029   5
  -1  -1   0 84.6380 2.75469   9
  -1  -1   0 93.7590 4.80474   4
   1  -1   0 81.6954 2.45067   8
   1  -1   0 84.4412 3.66074   2
   1  -1   0 88.0565 3.80473   1
  -1  -1   0 88.5868 6.36946   2
  -1   1   0 83.2818 2.43503   5
   1   1   0 80.3878 2.76767   9
   1   1   0 80.5154 6.50122   1
   1   1   0 86.2563 2.58468   6
  -1   1   0 83.7999 3.65137   1
  -1   1   0 85.1904 2.57890   7
   1   1   0 85.9157 6.33770   2
   1   1   0 84.1182 2.73517   5
   1   1   0 79.7713 5.87130   3
   1   1   0 85.8972 5.00656   4
   1   1   0 80.7838 6.16995   2
   1   1   0 83.8358 2.77461   5
   1   1   0 83.6526 2.82077   8
  -1   1   0 75.6456 6.31224   4
   1   1   0 81.5912 5.78219   3
   1   1   0 84.0185 2.81047   8
   2  -1   0 51.8272 4.98027   1
  -2  -1   0 45.5751 1.97978   9
   2  -1   0 44.1403 4.52314   2
  -2  -1   0 47.4697 5.03875   4
   2  -1   0 44.4913 1.82106   6
   2  -1   0 42.7256 4.46272   2
  -2  -1   0 45.5564 1.74993   6
  -2  -1   0 39.3205 6.19829   1
  -2  -1   0 45.9926 2.00010   9
  -2  -1   0 45.1603 1.90100   5
   2  -1   0 45.9091 1.46648   7
   2  -1   0 47.0073 1.63373   5
   2  -1   0 46.4815 1.46832   9
   2  -1   0 44.3679 1.71098   8
   2  -1   0 48.2946 1.43047   9
   2  -1   0 45.7244 1.72417   8
   2  -1   0 46.4435 1.63557   5
   2  -1   0 54.0091 5.50968   4
  -2  -1   0 41.6916 7.59188   2
   2   1   0 35.1738 5.45199   3
  -2   1   0 44.5355 1.64747   9
  -2   1   0 48.5064 4.74993   1
  -2   1   0 47.4579 1.86356   6
   2   1   0 47.2134 2.07543   8
   2   1   0 43.4299 2.01178   8
  -2   1   0 42.5487 5.31467   4
   2   1   0 43.3309 6.74466   1
   2   1   0 46.7825 1.93080   5
   2   1   0 58.4741 6.52410   2
  -2   1   0 41.7421 1.65975   5
   2   1   0 48.0413 5.14146   4
   2   1   0 46.2012 1.76222   6
   2   1   0 47.9255 2.01644   9
   2   1   0 46.0980 1.96817   5
  -2   1   0 46.0740 1.60315   9
   2   1   0 36.6859 6.31536   2
  -2   1   0 47.1675 1.37925   7
  -2   1   0 43.4256 1.64393   5
   2   1   0 45.5411 2.00819   9
   3  -1   0 59.9573 2.08170   9
  -3  -1   0 48.9971 8.36775   2
   3  -1   0 45.5528 6.75640   1
   3  -1   0 62.1282 1.80423   7
   3  -1   0 58.3976 2.24290   5
   3  -1   0 59.8224 2.37571   8
   3  -1   0 61.5009 2.15459   9
   3  -1   0 59.9086 6.64011   2
  -3  -1   0 54.1923 9.10544   1
  -3  -1   0 66.2810 7.11789   4
  -3  -1   0 60.7201 2.62348   9
  -3  -1   0 62.3550 2.38996   6
  -3  -1   0 58.7144 2.56761   5
   3  -1   0 58.3222 7.25168   4
  -3  -1   0 60.8974 2.64179   9
   3  -1   0 59.1228 2.40179   8
  -3  -1   0 58.6609 2.58191   5
   3  -1   0 59.0728 2.42822   6
  -3   1   0 59.6972 2.46384   6
  -3   1   0 63.2511 1.78055   7
  -3   1   0 59.0312 2.29582   9
   3   1   0 63.4215 8.64459   3
  -3   1   0 56.6957 2.25503   5
   3   1   0 50.4482 8.62629   2
   3   1   0 60.5099 2.70070   8
  -3   1   0 52.8717 7.79762   4
   3   1   0 58.2216 2.66939   8
  -3   1   0 60.5031 2.33386   9
  -3   1   0 56.7628 2.30679   5
   3   1   0 67.2786 7.19350   4
   3   1   0 44.1465 8.16111   1
  -3   1   0 57.7580 6.83371   1
   3   1   0 73.5595 9.10807   2
   3   1   0 58.8554 2.35391   6
   3   1   0 62.2393 2.60593   9
   3   1   0 57.4063 2.51915   5
   3   1   0 61.3258 2.58326   5
   3   1   0 58.2890 2.62942   9
   3   1   0 63.0809 8.59896   3
   4  -1   0 16.5914 1.32855   5
  -4  -1   0 17.5814 1.48935   6
   4  -1   0 19.5125 0.67941   7
  -4  -1   0 18.6536 1.74852   9
   4  -1   0 23.1406 5.72152   3
   4  -1   0 20.4149 1.36219   9
  -4  -1   0 15.6471 1.50207   5
   4  -1   0 19.8025 1.54355   8
   4  -1   0 12.9063 5.26607   4
  -4  -1   0 18.6288 1.70822   9
   4  -1   0 20.1287 5.83511   1
  -4  -1   0 10.8041 5.51946   1
   4  -1   0 18.5594 1.22939   9
   4  -1   0 20.7255 1.62626   8
  -4  -1   0 22.4973 5.86359   4
   4  -1   0 18.9186 1.50410   6
   4   1   0 15.5546 1.56753   5
   4   1   0 17.0489 1.77895   9
   4   1   0 26.0603 6.70594   3
   4   1   0 18.9555 1.63662   9
  -4   1   0 11.6371 4.49031   1
  -4   1   0 16.0589 1.32106   5
   4   1   0 19.9520 6.07589   3
   4   1   0 20.2318 7.08474   1
   4   1   0 15.2363 5.91553   2
  -4   1   0 10.0492 4.84754   4
   4   1   0 19.2521 1.73058   8
   4   1   0 17.4873 1.44792   6
  -4   1   0 18.4423 1.55201   6
   4   1   0 14.9914 6.08237   2
   4   1   0 16.3300 1.78262   8
   4   1   0 16.5764 1.56672   5
  -4   1   0 15.6849 1.43686   9
  -4   1   0 16.7563 1.48128   5
  -4   1   0 19.8416 1.56161   9
   4   1   0 24.2481 6.47466   4
  -5  -1   0 114.400 12.5786   4
  -5  -1   0 103.397 4.24901   5
   5  -1   0 101.840 13.5564   1
  -5  -1   0 104.639 4.10770   6
   5  -1   0 104.581 4.12984   6
   5  -1   0 113.023 3.05401   7
  -5  -1   0 103.716 4.41188   9
   5  -1   0 113.083 12.2139   3
  -5  -1   0 103.159 4.45606   9
   5  -1   0 90.2379 12.8527   2
   5  -1   0 102.818 4.14491   8
   5  -1   0 108.126 3.88800   9
  -5  -1   0 95.3746 14.0148   1
   5  -1   0 108.041 12.4522   3
   5  -1   0 103.267 3.99595   5
   5  -1   0 103.912 3.97456   5
   5  -1   0 100.664 4.18754   8
   5  -1   0 106.353 16.5924   4
   5  -1   0 107.052 3.74644   9
  -5   1   0 87.3550 12.2978   4
   5   1   0 103.200 4.29066   5
   5   1   0 86.9927 12.1116   4
   5   1   0 80.5488 13.7001   2
   5   1   0 120.052 13.6063   3
   5   1   0 111.355 4.37539   9
   5   1   0 112.590 4.58446   8
   5   1   0 114.165 16.2782   1
   5   1   0 106.177 4.58252   8
   5   1   0 105.415 4.13173   6
   5   1   0 103.990 4.39514   9
   5   1   0 108.009 14.6782   3
   5   1   0 80.1839 13.0464   2
  -5   1   0 102.134 4.15224   9
  -5   1   0 105.549 4.00777   5
   5   1   0 106.195 4.30135   5
  -5   1   0 107.781 4.21091   9
  -5   1   0 101.574 4.20137   6
  -5   1   0 106.160 12.7220   1
   6  -1   0 10.3513 1.27866   9
   6  -1   0 10.0464 0.55107   7
   6  -1   0 8.85913 1.54840   8
  -6  -1   0 8.60854 1.50790   5
   6  -1   0 10.6203 1.37054   5
   6  -1   0 8.43780 1.34556   5
   6  -1   0 8.53789 1.40658   6
  -6  -1   0 10.4870 1.72813   9
  -6  -1   0 9.86218 1.81050   9
   6  -1   0 7.04520 1.37128   8
  -6   1   0 7.71913 1.63033   9
   6   1   0 9.20888 1.46809   6
   6   1   0 7.98303 1.41171   9
  -6   1   0 7.95591 1.42648   6
  -6   1   0 7.25012 1.25477   5
   6   1   0 9.16477 1.08562   7
   6   1   0 6.00533 1.46144   8
   6   1   0 9.38554 1.58376   5
   6   1   0 10.4393 1.69381   9
   6   1   0 11.4180 1.84845   8
   6   1   0 7.49315 1.44559   5
  -6   1   0 9.90188 1.58418   9
   7  -1   0 0.48531 0.30705   7
  -7  -1   0 -0.6221 1.44813   9
   7  -1   0 -0.3612 0.92144   9
   7  -1   0 1.51122 1.18501   9
  -7  -1   0 0.27543 1.10022   5
   7  -1   0 0.66083 1.13347   5
   7  -1   0 1.62691 1.45473   8
  -7  -1   0 -0.5856 1.28367   6
   7   1   0 1.18432 1.22349   5
   7   1   0 0.58458 1.21177   5
   7   1   0 1.63992 0.82268   7
   7   1   0 -0.9198 1.29052   9
  -7   1   0 -0.6111 1.32248   9
  -7   1   0 0.83152 1.41933   9
   7   1   0 1.83979 1.49122   8
  -7   1   0 0.17471 1.31222   6
   8  -1   0 11.4141 2.17728   8
   8  -1   0 8.34124 2.11605   5
  -8  -1   0 12.3081 2.11339   6
   8  -1   0 11.9038 1.83250   9
  -8  -1   0 10.7855 2.37157   9
   8   1   0 10.1133 2.24407   8
  -8   1   0 11.0435 2.10345   6
   8   1   0 12.1494 1.30924   7
   8   1   0 14.4897 2.39152   9
  -8   1   0 11.3684 2.17808   9
   8   1   0 11.7424 2.14541   5
   9  -1   0 29.8023 2.99502   5
  -9  -1   0 28.3003 3.42656   9
   9  -1   0 31.1099 3.26077   8
   9  -1   0 26.0798 2.42386   9
   9  -1   0 34.2662 3.04214   9
  -9  -1   0 30.7685 3.20533   6
   9   1   0 27.7647 1.94737   7
  -9   1   0 29.2126 3.17005   6
   9   1   0 21.2367 2.87567   9
  -9   1   0 27.0194 3.25867   9
   9   1   0 20.6966 2.85644   5
   9   1   0 35.3031 3.79663   8
  10  -1   0 98.4442 4.97735   9
 -10  -1   0 94.4859 7.83327   6
  10  -1   0 100.515 5.93516   8
  10  -1   0 98.8225 5.24145   5
 -10  -1   0 96.0697 6.23060   9
  10   1   0 104.021 4.40488   7
  10   1   0 104.198 5.85423   9
  10   1   0 93.4001 3.70857   7
 -10   1   0 103.817 5.84845   6
 -10   1   0 98.1326 6.06000   9
  10   1   0 106.347 5.86270   5
  10   1   0 105.491 6.40848   8
  11  -1   0 1.51353 2.43382   8
  11  -1   0 -0.2873 1.88533   9
  11  -1   0 3.91163 1.92047   5
 -11  -1   0 -0.7848 2.55024   9
 -11  -1   0 1.63330 2.41732   6
  11   1   0 -2.9508 2.31560   8
  11   1   0 1.03859 2.43528   9
  11   1   0 0.98701 2.43136   5
 -11   1   0 0.66884 2.44769   9
  11   1   0 -1.2418 1.06366   7
 -11   1   0 1.27169 2.36033   6
  11   1   0 0.66723 1.22883   7
 -12  -1   0 1.26555 2.59716   6
  12  -1   0 1.88004 2.10486   9
  12  -1   0 1.89304 2.90905   8
 -12  -1   0 0.88780 2.94432   9
 -12   1   0 -0.7076 2.53456   6
  12   1   0 -1.1455 2.36423   5
  12   1   0 2.39657 2.73053   9
 -12   1   0 0.65862 2.84988   9
  12   1   0 1.70387 2.96389   8
  12   1   0 0.98299 1.28066   7
  13  -1   0 2.88482 3.17826   8
  13  -1   0 4.10633 2.23900   9
 -13  -1   0 1.45296 2.89945   6
 -13  -1   0 -0.4585 3.05261   9
 -13   1   0 3.47716 3.12290   6
  13   1   0 4.47238 2.89090   9
  13   1   0 4.34321 3.56333   8
 -13   1   0 3.52966 3.80480   9
  14   1   0 4.01802 3.65887   8
  14   1   0 5.24152 3.13092   9
   0   2   0 9796.58 276.991   3
   0   2   0 9869.81 278.358   2
   0   2   0 9755.89 278.716   1
   0   2   0 9911.33 278.627   2
   0   2   0 9999.99 277.058   3
  -1  -2   0 1174.66 33.4717   5
  -1  -2   0 1255.53 41.4194   1
  -1  -2   0 1188.48 33.3955   9
  -1  -2   0 1180.83 40.3176   2
  -1  -2   0 1208.96 33.3759   9
   1   2   0 1173.01 39.2621   3
   1   2   0 1190.66 33.5059   5
   1   2   0 1194.18 33.5336   9
   1   2   0 1216.20 33.2775   6
   1   2   0 1207.32 41.0027   2
   1   2   0 1171.59 33.5402   5
   1   2   0 1128.52 33.5631   8
  -1   2   0 1192.84 38.6679   4
   1   2   0 1215.45 40.6974   2
   1   2   0 1179.84 41.0275   1
   1   2   0 1168.28 33.5981   8
   1   2   0 1122.39 38.9713   3
   1   2   0 1204.27 37.2431   4
   1   2   0 1191.67 33.5600   9
   2  -2   0 2274.24 66.8347   2
  -2  -2   0 2329.75 65.4721   9
   2  -2   0 2338.67 66.5890   2
  -2  -2   0 2260.96 76.2230   1
  -2  -2   0 2371.37 70.2426   4
   2  -2   0 2342.01 64.5664   8
  -2  -2   0 2328.42 65.2094   5
  -2  -2   0 2364.47 75.6488   2
  -2  -2   0 2339.69 65.2150   9
   2  -2   0 2311.39 64.5985   8
   2   2   0 2299.04 65.3841   8
   2   2   0 2399.48 76.7061   2
   2   2   0 2344.31 75.9619   2
  -2   2   0 2268.69 64.8696   7
   2   2   0 2362.37 71.2892   4
   2   2   0 2370.28 64.9413   6
   2   2   0 2171.95 80.9802   3
   2   2   0 2337.92 65.2864   5
   2   2   0 2291.70 74.0023   3
  -2   2   0 2321.19 65.0652   6
  -2   2   0 2385.90 73.6083   4
   2   2   0 2305.68 65.3093   9
   2   2   0 2355.46 65.2507   5
   2   2   0 2322.95 65.3542   8
   2   2   0 2315.93 76.5745   1
  -2   2   0 2254.96 64.6524   5
   2   2   0 2269.03 65.2799   9
  -3  -2   0 57.9029 2.27595   6
  -3  -2   0 52.8541 9.30268   1
   3  -2   0 56.2511 2.07495   8
   3  -2   0 42.5170 7.18437   4
   3  -2   0 55.3327 1.89120   5
  -3  -2   0 57.0485 2.68665   9
  -3  -2   0 55.1398 2.61794   9
  -3  -2   0 61.9595 7.99645   4
   3  -2   0 43.6959 5.27005   2
   3  -2   0 64.4790 6.31366   2
   3  -2   0 52.1785 5.87473   3
   3  -2   0 55.2123 1.93211   5
  -3  -2   0 57.1611 2.53817   5
   3   2   0 57.4527 10.8229   1
   3   2   0 55.8694 2.29952   6
  -3   2   0 54.5656 1.87307   7
   3   2   0 61.6015 2.82030   8
   3   2   0 58.4534 8.15077   4
  -3   2   0 54.6188 2.45780   6
  -3   2   0 53.5939 2.02211   9
   3   2   0 62.8891 10.5012   2
   3   2   0 57.1638 2.63568   5
  -3   2   0 52.9251 2.16680   9
  -3   2   0 61.8606 8.82506   4
   3   2   0 58.1532 2.69222   9
   3   2   0 60.0951 2.60599   5
  -3   2   0 57.1817 2.11215   5
   3   2   0 57.3930 9.57550   2
   3   2   0 71.1816 9.93744   3
   3   2   0 56.4204 2.73843   8
  -3   2   0 50.8622 5.75235   1
   3   2   0 60.9195 2.76626   9
   3   2   0 49.2264 8.61210   3
  -4  -2   0 1037.59 29.8123   9
  -4  -2   0 1012.68 52.1665   1
  -4  -2   0 1034.57 29.7684   9
   4  -2   0 1064.47 38.4178   2
  -4  -2   0 1046.00 29.7400   5
   4  -2   0 1002.49 40.9222   4
   4  -2   0 1018.28 29.4465   6
  -4  -2   0 1036.71 39.3730   4
   4  -2   0 1016.45 29.1550   8
   4  -2   0 990.864 36.6455   3
   4  -2   0 1017.01 29.1995   8
   4  -2   0 1035.86 29.0260   5
  -4  -2   0 1045.42 29.3026   6
   4  -2   0 1069.79 39.3400   1
   4  -2   0 1022.42 28.9783   5
   4  -2   0 978.831 37.7654   2
  -4   2   0 992.287 29.0984   5
   4   2   0 1022.16 44.3670   3
  -4   2   0 965.463 37.2215   1
   4   2   0 1007.68 29.7279   5
  -4   2   0 1017.67 29.1472   9
  -4   2   0 1065.30 28.5552   7
   4   2   0 1051.95 40.5557   4
  -4   2   0 1015.25 29.5437   6
   4   2   0 1071.52 46.0992   2
   4   2   0 1037.08 46.1223   1
   4   2   0 1023.10 29.3965   6
   4   2   0 1015.70 44.7545   2
  -4   2   0 1039.48 42.3807   4
  -4   2   0 988.880 29.1579   9
   4   2   0 1003.40 29.7744   5
   4   2   0 980.347 29.9293   8
   4   2   0 1034.04 29.8871   9
   4   2   0 1095.32 43.7483   3
   4   2   0 1029.00 29.9840   8
   4   2   0 1011.57 29.8449   9
   5  -2   0 79.5519 2.66500   9
  -5  -2   0 81.0044 3.45341   6
  -5  -2   0 81.8906 4.23251   9
   5  -2   0 84.7430 3.16415   5
  -5  -2   0 82.4957 3.99757   9
   5  -2   0 82.4819 3.27859   5
   5  -2   0 81.8342 2.58609   9
   5  -2   0 83.7175 3.32381   8
  -5  -2   0 83.9348 3.74908   5
  -5   2   0 77.8198 3.36023   9
   5   2   0 84.5318 4.09408   8
   5   2   0 81.4351 3.77278   5
   5   2   0 80.3297 3.97513   8
   5   2   0 79.9461 3.46222   6
  -5   2   0 76.4467 3.60683   6
  -5   2   0 78.5229 2.41274   7
  -5   2   0 78.6370 3.22564   5
  -5   2   0 86.2524 3.45353   9
   5   2   0 83.5816 3.85151   9
   5   2   0 83.9663 3.83149   5
   5   2   0 86.1002 4.03458   9
  -6  -2   0 197.473 7.50572   9
   6  -2   0 188.605 6.76400   8
   6  -2   0 207.854 5.99460   9
  -6  -2   0 203.961 7.32263   5
   6  -2   0 200.122 6.90747   8
   6  -2   0 194.004 6.58143   5
   6  -2   0 201.545 6.08995   9
   6   2   0 184.220 7.51316   8
  -6   2   0 200.596 7.18817   6
   6   2   0 189.833 6.94611   6
  -6   2   0 195.815 6.92837   9
   6   2   0 200.628 7.67205   8
   6   2   0 200.756 7.38979   5
   6   2   0 201.740 7.54371   9
   6   2   0 198.732 7.33535   5
  -6   2   0 196.466 6.96052   9
  -7  -2   0 101.659 4.61159   6
   7  -2   0 106.271 4.23342   5
  -7  -2   0 99.4715 5.13883   9
   7  -2   0 106.216 4.65443   8
   7  -2   0 101.581 3.51874   9
   7  -2   0 102.364 3.73842   9
  -7   2   0 96.5491 4.51113   9
  -7   2   0 101.633 4.68661   9
   7   2   0 108.045 4.95674   5
  -7   2   0 98.4278 4.77833   6
   7   2   0 102.736 4.97572   5
   7   2   0 94.8345 5.01280   9
   7   2   0 99.8659 5.32414   8
  -8  -2   0 830.730 24.5852   6
  -8  -2   0 816.953 25.3821   9
   8  -2   0 796.391 23.4549   9
   8  -2   0 778.144 23.2927   9
   8  -2   0 824.288 24.6518   8
   8  -2   0 813.638 24.1540   5
   8   2   0 821.272 25.5454   8
   8   2   0 830.717 25.2407   9
   8   2   0 786.201 23.9584   7
  -8   2   0 819.039 24.9160   6
  -8   2   0 831.887 24.8471   9
  -9  -2   0 48.1578 4.38351   9
  -9  -2   0 49.5633 3.85633   6
   9  -2   0 39.2466 2.24420   9
   9  -2   0 43.7334 3.00501   5
   9  -2   0 40.7983 3.76433   8
   9  -2   0 45.3685 2.69991   9
   9   2   0 45.3522 4.54004   8
   9   2   0 44.5018 4.21665   9
   9   2   0 40.0817 2.73904   7
  -9   2   0 44.3798 3.97237   6
   9   2   0 45.9472 4.10143   5
  -9   2   0 48.1092 4.01880   9
  10  -2   0 216.682 7.67675   9
  10  -2   0 239.389 9.59420   8
 -10  -2   0 245.801 10.4014   9
 -10  -2   0 232.366 10.8406   6
  10  -2   0 241.678 8.69167   9
  10   2   0 241.691 10.4751   8
 -10   2   0 248.058 9.95619   9
  10   2   0 253.592 10.0297   5
  10   2   0 253.435 10.0566   9
 -10   2   0 258.670 9.85932   6
 -11  -2   0 4.06494 2.83421   9
  11  -2   0 6.26750 2.55596   8
 -11  -2   0 5.49658 2.61125   6
  11  -2   0 5.12840 1.71647   9
  11   2   0 4.57536 1.79844   7
  11   2   0 4.79919 2.83417   9
 -11   2   0 4.17301 2.80110   9
  11   2   0 1.87604 2.40797   5
 -11   2   0 4.85814 2.62850   6
  11   2   0 3.05818 2.97922   8
 -12  -2   0 36.7808 4.28073   6
 -12  -2   0 38.6447 5.01746   9
  12  -2   0 31.5599 2.79595   9
  12  -2   0 38.0175 4.42056   8
  12   2   0 42.4628 4.78032   5
 -12   2   0 34.2021 4.28228   6
  12   2   0 42.2426 5.25959   8
  12   2   0 52.7105 5.26377   9
  12   2   0 34.5476 3.30707   7
 -12   2   0 38.6046 4.63333   9
 -13  -2   0 -0.5331 2.84594   6
 -13  -2   0 4.29484 3.49619   9
  13  -2   0 4.65497 3.94856   8
 -13   2   0 2.07563 3.10803   6
  13   2   0 8.59320 3.77456   8
  13   2   0 2.50484 3.05922   5
 -13   2   0 4.03707 3.31063   9
   0  -3   0 -0.1411 2.53672   1
   0   3   0 -0.3427 2.12252   2
   0   3   0 -0.0472 0.48138   8
   0   3   0 0.71237 0.45905   9
   0   3   0 0.07419 0.40911   5
   0   3   0 1.43106 1.82263   3
   0   3   0 -4.1743 1.60129   3
   0   3   0 -0.2137 0.47501   5
   0   3   0 0.51386 0.45581   9
   0   3   0 -4.0224 2.64465   1
   0   3   0 -0.1251 0.44147   8
   0   3   0 1.62074 2.34879   2
  -1  -3   0 47.8587 1.71523   9
  -1  -3   0 46.9355 1.75517   9
  -1  -3   0 41.1085 8.51452   1
   1   3   0 55.2986 8.30224   1
   1   3   0 52.1453 8.17799   2
  -1   3   0 46.3392 1.54484   5
   1   3   0 51.6180 7.11877   3
  -1   3   0 46.6568 1.51917   5
   1   3   0 47.5323 2.04882   5
   1   3   0 43.9463 2.12287   8
   1   3   0 49.0379 1.78392   6
   1   3   0 51.3561 5.57426   4
   1   3   0 48.3076 2.12461   9
   1   3   0 53.1566 7.26265   3
   1   3   0 45.5948 7.33723   2
   1   3   0 45.3571 2.11813   8
   1   3   0 44.2350 2.08909   9
   1   3   0 44.8847 2.04772   5
  -2  -3   0 393.564 11.5555   9
  -2  -3   0 385.493 21.9257   1
  -2  -3   0 378.437 11.5716   9
  -2  -3   0 416.734 16.7762   4
  -2  -3   0 402.121 11.2969   6
   2   3   0 371.749 21.4632   2
   2   3   0 391.600 11.4105   6
  -2   3   0 361.897 19.1503   4
   2   3   0 411.668 18.0045   4
   2   3   0 385.257 11.8001   5
   2   3   0 394.534 22.8792   1
   2   3   0 398.667 11.8963   9
   2   3   0 381.520 11.8685   9
   2   3   0 384.852 11.8957   8
  -2   3   0 395.073 11.5857   6
   2   3   0 382.918 11.9173   8
   2   3   0 396.628 11.8066   5
   2   3   0 385.232 21.4014   2
  -2   3   0 374.729 11.5577   7
   2   3   0 393.082 20.2150   3
  -3  -3   0 16.5533 6.70195   1
   3  -3   0 14.9599 3.00829   3
  -3  -3   0 11.8537 4.64029   4
  -3  -3   0 14.4003 1.33408   6
   3  -3   0 19.2980 3.52669   3
  -3  -3   0 15.6268 1.51606   9
  -3  -3   0 13.9670 1.48779   9
   3   3   0 14.4547 1.55218   5
  -3   3   0 12.3771 4.93372   4
   3   3   0 19.1277 7.62422   1
   3   3   0 15.2877 1.74495   8
   3   3   0 16.0977 1.73701   8
  -3   3   0 14.9060 1.13776   7
   3   3   0 19.7032 5.56213   4
   3   3   0 20.2799 7.36419   2
   3   3   0 14.2691 1.23538   6
   3   3   0 14.9026 1.65704   9
   3   3   0 17.5755 6.17685   2
  -3   3   0 13.2558 1.39138   6
   3   3   0 14.2475 1.63617   9
   3   3   0 13.0758 6.15689   3
   3   3   0 17.6365 5.94344   3
   3   3   0 14.1818 1.55163   5
  -4  -3   0 6.33483 1.25252   9
  -4  -3   0 10.8368 1.57015   9
   4  -3   0 8.07324 0.64977   5
   4  -3   0 8.38883 0.80568   8
  -4  -3   0 9.80033 1.21759   6
   4  -3   0 9.24783 0.87479   8
   4  -3   0 7.61453 0.57559   5
   4   3   0 8.14144 1.52712   8
  -4   3   0 8.37269 0.83407   7
   4   3   0 8.53565 1.10876   6
   4   3   0 10.9506 2.51688   9
   4   3   0 7.34047 1.50386   9
   4   3   0 7.66324 1.39620   8
  -4   3   0 10.0970 1.03549   9
  -4   3   0 6.12583 1.20670   6
  -4   3   0 7.00618 0.81227   9
   4   3   0 6.80112 1.31217   5
  -5  -3   0 9.42796 1.41433   6
  -5  -3   0 9.36452 1.80298   9
  -5  -3   0 9.49754 1.55663   9
   5  -3   0 9.35641 0.88212   5
   5  -3   0 9.07429 0.80170   5
   5  -3   0 9.97946 1.04023   8
   5   3   0 9.20368 1.79281   9
  -5   3   0 8.91678 1.58189   6
   5   3   0 9.77134 1.33453   6
   5   3   0 8.70728 1.66387   5
  -5   3   0 9.13754 1.15813   9
  -5   3   0 8.05892 1.12064   9
  -5   3   0 9.47036 0.64946   7
   5   3   0 9.78945 1.52334   5
   5   3   0 9.75617 1.68057   8
   5   3   0 7.27947 1.75266   9
   5   3   0 7.32931 1.66161   8
   6  -3   0 57.7276 2.86811   8
  -6  -3   0 60.3425 3.77891   9
   6  -3   0 58.4836 2.74498   8
  -6  -3   0 57.8476 3.19492   6
   6  -3   0 60.2900 2.52493   5
   6   3   0 62.6867 3.97943   8
   6   3   0 57.8468 3.56241   5
  -6   3   0 61.3515 1.83837   7
  -6   3   0 59.2987 2.95828   9
   6   3   0 56.6172 3.82139   9
   6   3   0 54.8308 3.56717   5
   6   3   0 57.9681 3.77233   8
  -6   3   0 61.5101 3.09676   9
  -6   3   0 60.5414 3.50989   6
   6   3   0 55.7544 3.06771   6
  -7  -3   0 0.86224 1.72030   9
   7  -3   0 1.46705 1.01056   5
   7  -3   0 1.67961 1.34701   8
  -7  -3   0 -0.1631 1.36327   6
   7   3   0 -0.6810 1.60963   9
   7   3   0 0.13083 1.58424   5
   7   3   0 0.11128 1.18089   5
   7   3   0 0.53962 1.58792   8
  -7   3   0 0.99422 1.11181   9
  -7   3   0 -0.7409 1.34586   6
  -7   3   0 1.07418 1.38598   9
  -8  -3   0 17.0839 2.41604   6
  -8  -3   0 17.1516 2.92034   9
   8  -3   0 17.2548 2.16630   8
   8   3   0 15.7803 2.57178   5
  -8   3   0 15.5146 2.54763   6
   8   3   0 16.3106 2.73140   9
   8   3   0 16.5145 2.96624   8
  -8   3   0 16.6190 2.29900   9
   9  -3   0 5.54134 1.85822   8
   9  -3   0 9.38452 1.92271   5
  -9  -3   0 7.75977 2.25852   6
   9   3   0 4.71686 2.46126   8
  -9   3   0 9.74668 2.18781   9
   9   3   0 7.18625 2.50681   5
  -9   3   0 5.41292 2.82161   6
   9   3   0 5.23162 3.08840   9
  10  -3   0 9.03445 2.34524   8
  10  -3   0 5.33735 1.70652   5
 -10  -3   0 3.44079 2.60057   9
 -10  -3   0 6.23446 2.36739   6
  10   3   0 7.94349 2.78570   5
  10   3   0 4.14788 2.65060   9
 -10   3   0 6.50397 2.48602   9
 -10   3   0 6.40859 2.53343   6
  10   3   0 7.12190 2.74788   8
 -11  -3   0 9.26292 2.75848   6
 -11  -3   0 8.40177 3.22356   9
  11  -3   0 11.2220 2.57435   8
  11   3   0 13.8932 3.45027   9
 -11   3   0 9.59074 3.09913   9
  11   3   0 12.5538 2.55866   7
  11   3   0 9.45766 3.37386   8
 -11   3   0 10.2851 3.04479   6
  11   3   0 9.72049 3.11952   5
 -12  -3   0 12.4241 3.13170   6
  12   3   0 14.3964 4.10505   8
  12   3   0 10.7592 3.48277   9
 -12   3   0 17.0829 4.76325   6
  12   3   0 11.8654 5.52744   5
  12   3   0 13.1591 2.59560   7
 -12   3   0 16.0010 3.54158   9
 -13  -3   0 3.69257 2.94560   6
 -13   3   0 -0.2873 2.94374   9
  13   3   0 1.02367 3.44068   8
  13   3   0 2.05402 3.11759   9
  13   3   0 -3.1891 3.10465   7
  13   3   0 -0.4995 2.79935   5
   0   4   0 5685.70 168.849   1
   0   4   0 5796.44 164.328   3
   0   4   0 5684.04 164.247   3
   0   4   0 6129.35 169.056   2
   0   4   0 5629.38 167.906   2
  -1   4   0 524.967 14.8063   5
   1   4   0 524.370 15.4805   8
   1   4   0 522.789 15.5002   9
  -1   4   0 501.921 15.7091   7
   1   4   0 523.950 15.4698   9
   1   4   0 538.304 15.0666   6
   1   4   0 522.633 15.3593   5
   1   4   0 527.792 15.4558   8
   1   4   0 516.964 15.4019   5
  -1   4   0 521.537 14.8241   5
  -1   4   0 520.576 14.6751   8
  -2  -4   0 383.953 11.2616   9
  -2   4   0 383.446 11.6956   7
   2   4   0 334.063 12.9745   5
   2   4   0 379.190 11.8495   9
   2   4   0 383.423 11.8695   8
  -2   4   0 396.912 11.5210   6
   2   4   0 388.995 11.2702   6
   2   4   0 389.231 11.8679   8
   2   4   0 385.362 11.7641   5
   2   4   0 377.402 11.8632   9
  -3  -4   0 449.706 13.6592   9
  -3  -4   0 463.612 13.6209   9
  -3  -4   0 470.889 13.2781   6
  -3   4   0 458.857 13.7448   6
   3   4   0 438.020 13.9749   5
   3   4   0 444.263 14.6186   9
   3   4   0 449.822 14.1732   8
  -3   4   0 440.842 13.5034   7
   3   4   0 456.662 14.1855   9
   3   4   0 455.742 13.9639   5
   3   4   0 445.262 14.1686   8
   3   4   0 459.791 13.4657   6
  -4  -4   0 342.314 10.9159   9
  -4  -4   0 355.162 10.4056   6
  -4  -4   0 350.839 11.0399   9
  -4   4   0 338.275 9.96800   9
  -4   4   0 343.340 10.2772   7
   4   4   0 347.761 11.2424   5
  -4   4   0 349.561 10.9514   6
   4   4   0 339.181 11.4270   8
  -4   4   0 336.071 9.88498   9
   4   4   0 343.482 11.1823   5
   4   4   0 330.952 11.3972   8
   4   4   0 345.715 11.4667   9
   4   4   0 345.735 11.4731   9
   4   4   0 342.926 10.6364   6
  -5  -4   0 75.3885 3.29909   6
  -5  -4   0 78.0777 4.00152   9
  -5  -4   0 69.5343 3.64284   9
  -5   4   0 73.0931 2.55267   7
  -5   4   0 75.4114 3.73039   6
  -5   4   0 68.4344 2.84010   9
   5   4   0 68.3171 3.83966   5
   5   4   0 71.7478 3.27996   6
   5   4   0 72.0569 4.17645   8
   5   4   0 70.6199 4.17510   9
  -5   4   0 72.4656 2.85562   9
   5   4   0 67.3438 3.79694   5
  -6  -4   0 378.255 12.4428   9
   6  -4   0 369.322 10.7908   8
  -6  -4   0 379.084 11.4985   6
   6  -4   0 374.287 10.8396   8
  -6   4   0 344.780 11.3309   9
   6   4   0 363.522 12.7382   8
   6   4   0 358.559 11.8057   6
  -6   4   0 373.275 11.3800   9
  -6   4   0 372.391 12.2001   6
   6   4   0 350.280 12.4327   5
  -6   4   0 370.999 10.4298   7
   6   4   0 364.125 12.3980   5
   6   4   0 370.616 12.7378   9
  -7  -4   0 140.764 6.53201   9
   7  -4   0 144.172 5.01435   8
  -7  -4   0 147.074 5.74665   6
  -7   4   0 131.395 5.73744   9
  -7   4   0 147.946 5.70761   9
   7   4   0 143.819 6.56567   5
   7   4   0 155.638 6.98052   9
  -7   4   0 150.663 6.35499   6
   7   4   0 137.193 6.82363   8
  -8  -4   0 225.733 8.01912   6
   8  -4   0 196.021 6.92606   5
  -8  -4   0 220.923 8.99532   9
  -8   4   0 223.767 8.57054   9
   8   4   0 222.664 9.33294   8
   8   4   0 211.683 9.18923   9
   8   4   0 217.103 8.89718   5
  -8   4   0 214.288 8.66909   6
  -9  -4   0 83.7511 4.91680   6
   9  -4   0 93.3506 4.30267   8
  -9  -4   0 85.3809 5.73806   9
   9   4   0 94.5599 6.10420   9
   9   4   0 94.2538 5.84178   5
  -9   4   0 92.9742 5.67451   6
  -9   4   0 93.7597 5.18059   9
   9   4   0 94.8374 6.22547   8
 -10  -4   0 183.737 9.01045   9
 -10  -4   0 175.505 7.72738   6
  10  -4   0 183.759 8.14710   8
  10   4   0 185.695 8.09751   7
 -10   4   0 176.404 8.16986   9
  10   4   0 190.413 9.19153   9
  10   4   0 195.209 9.43405   8
  10   4   0 205.981 9.36734   5
 -10   4   0 192.190 8.62574   6
 -11  -4   0 35.2550 3.88622   6
 -11  -4   0 29.5814 4.44867   9
  11   4   0 37.9439 3.89153   7
 -11   4   0 38.6382 4.44064   6
  11   4   0 37.0778 4.77349   9
  11   4   0 32.2853 4.71511   8
  11   4   0 33.8633 4.46835   5
 -12  -4   0 19.1885 3.44955   6
 -12  -4   0 21.1131 4.29433   9
  12   4   0 25.6183 4.71889   8
  12   4   0 33.6637 4.86742   9
  12   4   0 27.1445 3.53831   7
 -12   4   0 24.5795 4.18913   6
  12   4   0 29.0073 4.53966   5
 -12   4   0 30.7073 4.09614   9
 -13  -4   0 6.90298 3.03407   6
 -13   4   0 13.1708 3.54196   9
  13   4   0 13.6427 3.86338   5
  13   4   0 6.18145 2.62990   7
   0   5   0 0.56432 0.66838   8
   0   5   0 -0.2520 0.54291   6
   0   5   0 0.09521 0.65389   9
   0   5   0 1.14819 0.68010   5
   0   5   0 1.00184 0.68786   5
   0   5   0 -0.0053 0.59805   8
   0   5   0 0.72457 0.75821   9
   1   5   0 38.1063 2.32584   9
  -1   5   0 41.9105 1.81300   9
   1   5   0 37.7885 2.15423   5
  -1   5   0 39.7141 2.68202   7
   1   5   0 39.3883 2.16982   8
  -1   5   0 41.7762 1.78605   9
   1   5   0 39.1822 1.83476   6
   1   5   0 39.3395 2.27726   8
  -1   5   0 40.9655 1.62081   5
  -1   5   0 41.1125 1.70164   5
   1   5   0 38.2887 2.24988   9
   1   5   0 38.3893 2.15462   5
   2   5   0 15.0451 1.74946   8
   2   5   0 12.6490 1.56906   5
   2   5   0 16.1549 1.78441   9
  -2   5   0 12.5198 1.62259   7
   2   5   0 11.3736 1.53434   5
   2   5   0 13.5552 1.80758   9
   2   5   0 12.9981 1.23298   6
  -2   5   0 15.1399 1.58383   6
   2   5   0 11.7038 1.54665   8
  -3  -5   0 13.5327 1.31558   9
  -3  -5   0 11.2973 1.44657   9
  -3   5   0 9.96702 1.43287   7
   3   5   0 11.9369 2.21156   9
   3   5   0 9.45985 1.60552   8
   3   5   0 13.1302 1.31057   6
   3   5   0 10.7413 1.66139   9
   3   5   0 13.4592 1.73657   5
   3   5   0 14.4650 1.88551   8
   3   5   0 13.4191 1.76073   5
  -3   5   0 14.5373 1.72573   6
  -4  -5   0 3.65662 1.38465   9
  -4  -5   0 3.55151 1.34883   6
  -4  -5   0 4.26625 1.14692   9
   4   5   0 5.79139 1.50969   5
   4   5   0 4.74542 1.40944   8
  -4   5   0 4.68057 1.09334   7
  -4   5   0 4.53955 1.37642   6
   4   5   0 5.03702 1.04373   6
   4   5   0 4.87449 1.57625   8
   4   5   0 4.18412 1.65283   9
   4   5   0 3.25197 1.24765   5
  -5  -5   0 2.23239 1.53716   9
  -5  -5   0 2.73793 1.41820   6
  -5  -5   0 5.57796 1.34088   9
  -5   5   0 3.32802 0.79469   9
   5   5   0 2.57971 1.58867   8
  -5   5   0 3.99383 0.93915   7
   5   5   0 2.96801 1.07488   6
   5   5   0 2.69690 1.35308   8
   5   5   0 2.83622 1.66823   9
   5   5   0 1.81406 1.41456   5
  -5   5   0 1.70084 0.73340   9
   5   5   0 3.04850 1.39958   5
  -5   5   0 4.51653 1.59934   6
  -6  -5   0 23.0352 2.17402   6
  -6  -5   0 17.6893 2.52403   9
   6   5   0 21.6684 2.74565   5
  -6   5   0 18.6710 1.31633   7
   6   5   0 20.2682 2.83867   9
   6   5   0 16.1620 2.61991   8
   6   5   0 17.3287 2.36523   5
  -6   5   0 18.2972 1.72438   9
  -6   5   0 19.9103 1.84094   9
  -6   5   0 21.5758 2.53583   6
  -7  -5   0 35.1947 3.05280   6
  -7  -5   0 37.3686 3.81631   9
   7   5   0 41.0472 3.87037   5
   7   5   0 43.8729 3.56818   5
  -7   5   0 44.5012 3.67983   6
  -7   5   0 33.4916 2.64294   9
   7   5   0 40.2098 4.22761   9
  -7   5   0 38.4475 1.80816   7
  -7   5   0 32.0623 2.64292   9
  -8  -5   0 0.67138 1.78077   6
   8  -5   0 2.49690 0.77972   8
   8   5   0 2.87001 2.37141   9
   8   5   0 4.99897 2.27882   8
  -8   5   0 2.67854 1.54097   9
   8   5   0 4.18738 2.54012   5
  -9  -5   0 11.9451 3.06514   9
  -9  -5   0 8.20059 2.22567   6
   9   5   0 11.2273 2.92637   8
   9   5   0 8.35651 2.75693   5
   9   5   0 7.23882 2.43894   7
   9   5   0 12.8211 3.18414   9
  -9   5   0 8.30141 2.16847   9
  -9   5   0 9.45948 2.74009   6
 -10  -5   0 12.7019 3.39230   9
 -10  -5   0 10.4641 2.57401   6
  10   5   0 9.69295 3.17663   5
 -10   5   0 12.3642 2.66621   9
  10   5   0 11.8581 2.86805   7
  10   5   0 10.3453 3.33244   9
  10   5   0 11.6622 3.53720   8
 -10   5   0 6.50519 2.74879   6
 -11  -5   0 2.11946 2.31750   6
 -11  -5   0 -0.2527 3.28600   9
  11   5   0 5.23518 2.51962   7
  11   5   0 -1.8711 2.72857   5
  11   5   0 -0.8918 2.77515   9
  11   5   0 3.16447 3.21031   8
 -11   5   0 -0.8491 3.04357   6
 -12  -5   0 5.56653 2.90361   6
 -12  -5   0 3.77510 3.83630   9
 -12   5   0 -1.0040 3.13850   6
  12   5   0 2.89717 3.18043   5
 -12   5   0 10.9403 2.86842   9
  12   5   0 2.24686 2.56795   7
   0   6   0 1079.60 30.5236   8
   0   6   0 1076.55 30.6165   5
   0   6   0 1084.17 32.0212   7
   0   6   0 1099.91 30.6679   5
   0   6   0 1066.92 30.9713   9
   0   6   0 1035.24 30.9795   9
   0   6   0 1067.34 30.6391   6
   0   6   0 1088.58 30.5257   8
   1   6   0 700.951 20.5375   9
  -1   6   0 682.243 20.0142   6
  -1   6   0 667.913 19.8614   9
  -1   6   0 682.643 19.8518   9
   1   6   0 680.603 20.1693   5
   1   6   0 662.021 20.1224   8
  -1   6   0 689.634 21.0102   7
  -1   6   0 692.904 19.4054   5
   1   6   0 699.229 20.1664   5
   1   6   0 688.264 20.6037   9
  -1   6   0 682.826 19.4084   5
   1   6   0 692.872 20.1766   8
   1   6   0 683.773 21.2759   7
   1   6   0 685.496 19.8707   6
   2   6   0 243.976 7.86893   6
  -2   6   0 242.613 8.70459   7
   2   6   0 247.937 8.43466   8
   2   6   0 262.297 8.55539   8
  -2   6   0 264.233 8.27691   6
   2   6   0 247.701 8.68890   9
   2   6   0 235.595 8.65464   9
   2   6   0 248.960 8.33171   5
  -3   6   0 162.655 6.04415   6
   3   6   0 166.682 6.38630   8
   3   6   0 159.693 6.16772   5
  -3   6   0 162.780 6.12345   7
   3   6   0 154.792 5.55203   6
   3   6   0 159.926 6.19730   5
   3   6   0 166.641 6.62091   9
   3   6   0 152.586 6.22946   8
  -4  -6   0 97.7563 3.86417   9
   4   6   0 100.598 4.88880   8
   4   6   0 103.395 4.83087   5
   4   6   0 97.9192 5.02217   8
   4   6   0 108.336 5.29869   9
  -4   6   0 101.687 4.62245   6
   4   6   0 101.407 4.11254   6
  -4   6   0 98.7716 4.25199   7
   4   6   0 99.1459 4.74434   5
  -5  -6   0 160.475 6.18012   9
  -5  -6   0 146.246 6.33860   6
  -5  -6   0 165.157 6.00956   9
  -5   6   0 165.569 6.52421   6
   5   6   0 157.135 5.93312   6
   5   6   0 157.649 6.88627   8
   5   6   0 163.178 6.77732   5
   5   6   0 167.790 7.11701   8
   5   6   0 163.410 6.75795   5
   5   6   0 161.918 7.18768   9
  -6  -6   0 62.9569 3.63158   6
  -6  -6   0 58.7615 3.93554   9
  -6   6   0 49.3818 2.45102   9
   6   6   0 59.5263 4.75966   9
   6   6   0 57.4183 4.40914   8
   6   6   0 53.3650 3.78560   5
  -6   6   0 55.1912 2.53108   7
  -6   6   0 56.2469 2.60074   9
   6   6   0 59.4701 4.17205   5
  -6   6   0 53.3325 3.87220   6
  -7  -6   0 214.707 7.67637   6
  -7  -6   0 205.847 8.43530   9
  -7   6   0 196.360 7.09297   9
   7   6   0 225.758 9.62578   9
   7   6   0 224.034 8.92194   5
  -7   6   0 214.541 6.36059   7
  -7   6   0 218.811 7.28094   9
  -7   6   0 216.750 8.62889   6
   7   6   0 205.175 8.80450   5
   7   6   0 212.253 9.26089   8
  -8  -6   0 151.269 6.39038   6
  -8  -6   0 151.368 7.32652   9
   8   6   0 148.658 7.92568   8
  -8   6   0 150.677 6.12586   9
  -8   6   0 162.143 7.45533   6
   8   6   0 158.299 7.57140   5
   8   6   0 150.974 8.08377   9
   8   6   0 165.050 7.73961   7
  -9  -6   0 39.7555 4.18876   6
  -9  -6   0 43.5146 4.68103   9
   9   6   0 47.9447 5.16568   8
   9   6   0 42.8505 4.43003   7
   9   6   0 38.9473 4.85125   9
   9   6   0 46.1918 4.59303   5
  -9   6   0 41.4602 3.41945   9
  -9   6   0 45.4441 4.56500   6
 -10  -6   0 44.9408 4.12630   6
 -10  -6   0 46.6985 4.90775   9
 -10   6   0 43.5871 4.01478   9
  10   6   0 51.6271 5.70605   9
  10   6   0 47.3982 5.37178   8
  10   6   0 53.2037 5.06820   7
  10   6   0 50.4189 5.15071   5
 -10   6   0 44.6310 4.69392   6
 -11  -6   0 62.3427 4.74381   6
 -11  -6   0 66.7387 6.05931   9
  11   6   0 71.9620 6.17142   5
 -11   6   0 74.0211 5.92756   6
   0   7   0 -0.4240 0.62907   6
   0   7   0 0.98223 0.63285   8
   0   7   0 1.01055 0.75656   5
   0   7   0 0.03811 0.99470   9
   0   7   0 0.79021 0.86263   5
   0   7   0 -1.2776 0.83406   9
   0   7   0 1.09295 0.73111   8
   0   7   0 0.97398 1.50232   7
   1   7   0 39.7283 2.85290   9
  -1   7   0 33.2675 2.12932   9
   1   7   0 39.1847 2.13748   6
  -1   7   0 37.9983 2.52336   6
   1   7   0 42.1277 2.44127   8
  -1   7   0 37.5549 2.29023   9
   1   7   0 44.4173 3.66170   7
  -1   7   0 42.5102 3.46119   7
   1   7   0 35.0789 2.79430   9
   1   7   0 38.7729 2.44964   5
  -1   7   0 37.5031 1.55921   5
   1   7   0 36.9396 2.34217   5
  -1   7   0 40.0125 1.55521   5
   1   7   0 38.7575 2.20789   8
  -1   7   0 40.4787 2.31689   6
  -2   7   0 14.8013 1.68666   6
   2   7   0 15.5627 2.33885   9
   2   7   0 17.1032 1.96061   8
   2   7   0 16.0274 1.88171   5
  -2   7   0 13.8374 1.30870   9
   2   7   0 12.3971 1.68147   8
   2   7   0 11.6544 2.34895   7
  -2   7   0 18.4881 1.99188   6
  -2   7   0 12.9780 1.25470   9
   2   7   0 14.1017 1.82764   5
  -2   7   0 15.5313 2.21113   7
   2   7   0 16.9880 1.59294   6
  -3   7   0 0.01071 1.26168   6
   3   7   0 0.02343 1.00482   8
   3   7   0 -0.6032 1.28747   8
   3   7   0 0.88177 1.41780   9
   3   7   0 0.80976 1.27363   5
   3   7   0 1.51131 1.66342   7
   3   7   0 1.96175 0.86937   6
  -3   7   0 -1.4617 1.21693   7
   3   7   0 0.63586 1.13107   5
   4   7   0 -1.9273 1.30217   5
   4   7   0 0.55434 1.10568   5
   4   7   0 1.20736 1.72476   7
  -4   7   0 2.38714 1.48759   6
   4   7   0 -0.5990 1.47904   9
   4   7   0 -0.8929 1.13009   8
   4   7   0 0.31369 0.87684   6
  -4   7   0 1.47981 1.25984   7
   4   7   0 0.36908 1.82048   8
   5   7   0 14.4191 2.36814   5
   5   7   0 17.0825 2.83795   8
   5   7   0 15.4305 2.85519   9
   5   7   0 13.1559 2.62282   7
   5   7   0 12.9000 2.08782   5
  -5   7   0 14.1480 2.25515   6
   5   7   0 15.1133 1.91684   6
   5   7   0 12.8172 2.40019   8
  -5   7   0 14.3395 1.81194   7
  -6  -7   0 6.40401 1.85812   9
   6   7   0 6.73234 2.42024   8
   6   7   0 4.45481 2.43565   9
   6   7   0 7.49273 2.38111   7
   6   7   0 5.93285 2.11980   5
  -6   7   0 6.92217 2.07800   6
  -6   7   0 5.58222 1.30065   7
  -7  -7   0 1.56862 1.91110   9
   7   7   0 5.43167 2.54603   8
  -7   7   0 3.95264 2.07389   6
  -7   7   0 5.48735 1.24696   9
   7   7   0 4.90521 2.39476   7
   7   7   0 5.31692 2.23358   5
   7   7   0 4.31841 2.38685   9
  -8  -7   0 -0.3146 2.34715   6
  -8  -7   0 0.45680 2.19833   9
   8   7   0 -0.2891 2.17235   8
   8   7   0 -1.2307 2.04140   7
  -8   7   0 1.15776 2.13199   6
   8   7   0 -0.4051 2.43501   9
   8   7   0 -2.8351 1.87650   5
  -9  -7   0 5.22127 2.54367   9
  -9  -7   0 6.09880 2.66872   6
   9   7   0 7.64278 3.37138   9
   9   7   0 14.1257 5.18211   5
  -9   7   0 5.19350 2.59861   6
   9   7   0 7.73859 3.10712   8
 -10  -7   0 6.67751 2.96327   9
 -10  -7   0 1.82853 2.53511   6
  10   7   0 12.1917 3.20302   7
 -10   7   0 5.97545 2.85036   6
  10   7   0 6.25456 2.91513   5
   0   8   0 402.650 12.7225   6
   0   8   0 381.690 12.4852   9
   0   8   0 386.594 11.4853   5
   0   8   0 399.316 13.8037   7
   0   8   0 389.620 11.5015   5
   0   8   0 369.441 12.0798   6
  -1   8   0 372.520 12.8880   7
   1   8   0 362.306 11.0292   8
  -1   8   0 351.745 11.5157   6
   1   8   0 361.645 11.1881   8
   1   8   0 366.113 13.1857   7
   1   8   0 367.916 11.2995   5
  -1   8   0 349.911 11.4409   9
  -1   8   0 346.114 11.8396   6
   1   8   0 372.785 12.1774   9
   1   8   0 379.340 11.4676   5
   2   8   0 24.9976 2.52645   5
   2   8   0 28.0717 3.05615   9
   2   8   0 27.6328 2.49387   8
  -2   8   0 23.9921 1.81484   9
  -2   8   0 26.4098 2.52044   6
   2   8   0 28.6342 3.51577   7
   2   8   0 23.6253 2.32278   5
   2   8   0 24.9892 2.12574   8
   3   8   0 206.508 8.44496   9
   3   8   0 200.608 7.66389   5
   3   8   0 193.849 7.69009   8
  -3   8   0 212.282 7.71963   6
  -3   8   0 219.007 8.18389   7
   3   8   0 210.867 9.09389   7
   3   8   0 210.757 7.75500   5
   4   8   0 5.01005 2.36361   7
   4   8   0 8.75594 2.02409   8
  -4   8   0 5.83152 1.81100   6
   4   8   0 8.44122 2.00490   5
  -4   8   0 7.08162 1.84287   7
   4   8   0 7.96817 2.39220   9
   5   8   0 93.0339 5.44438   8
   5   8   0 89.1738 6.11520   7
   5   8   0 99.7390 6.07042   9
  -5   8   0 99.4578 5.11347   6
   5   8   0 99.2417 5.38757   5
  -5   8   0 94.2873 4.51040   7
  -6   8   0 10.4334 1.64439   7
   6   8   0 12.6571 3.03124   9
   6   8   0 11.2696 2.80933   8
   6   8   0 9.18479 2.48656   5
   6   8   0 12.1394 2.96194   7
  -6   8   0 14.6294 2.55157   6
   7   8   0 90.5875 7.42812   8
   7   8   0 107.636 6.77973   7
   7   8   0 90.5529 5.90443   5
  -7   8   0 94.2551 5.71701   6
   7   8   0 97.7817 6.60368   9
  -8  -8   0 33.5968 3.57673   9
   8   8   0 30.2217 4.49123   9
   8   8   0 40.5662 4.44309   5
  -8   8   0 40.5647 4.25100   6
   8   8   0 30.6172 4.18621   7
   8   8   0 46.5789 4.90168   8
  -9  -8   0 58.1945 4.56379   9
  -9   8   0 76.1434 5.41619   6
   0   9   0 -0.4189 1.88452   7
   0   9   0 -0.1572 1.31688   6
   0   9   0 -1.9982 1.24598   9
   0   9   0 1.00108 0.72185   5
   0   9   0 -0.4473 0.62440   5
  -1   9   0 -0.9731 1.10175   6
   1   9   0 0.39257 0.86102   8
   1   9   0 0.41503 0.96542   5
  -1   9   0 0.03368 1.15488   9
  -1   9   0 0.49595 1.75509   7
   1   9   0 0.53749 1.17811   6
   1   9   0 1.75304 1.13297   5
   1   9   0 -3.3115 1.72644   7
   1   9   0 -2.2125 1.39400   9
   2   9   0 8.70733 1.69112   5
  -2   9   0 4.46617 2.05551   7
  -2   9   0 5.19990 1.60556   6
   2   9   0 6.50704 1.41880   8
   2   9   0 4.12842 2.37138   7
   2   9   0 3.86630 2.02608   9
   3   9   0 -0.0331 1.28900   8
   3   9   0 0.51354 1.43986   5
   3   9   0 4.73711 2.39157   7
  -3   9   0 1.47035 1.39928   6
  -3   9   0 0.50135 1.72074   7
   4   9   0 15.5719 2.41448   5
   4   9   0 14.6632 3.27455   7
   4   9   0 17.5182 2.48304   8
  -4   9   0 12.5062 2.18025   6
   4   9   0 17.7503 3.21437   9
  -4   9   0 12.8904 2.36069   7
   5   9   0 2.54560 2.21363   9
   5   9   0 0.17290 1.75906   8
   5   9   0 -0.0837 2.14194   7
   5   9   0 1.43443 1.80361   5
  -5   9   0 -1.6591 1.47679   6
  -5   9   0 -0.9595 1.46141   7
   6   9   0 0.75174 1.90555   8
   6   9   0 5.29945 2.69462   9
  -6   9   0 1.56204 1.91371   6
  -7   9   0 9.35257 2.36006   6
   7   9   0 9.32106 3.09894   9
   0  10   0 59.3395 5.04009   7
   1  10   0 227.755 7.08326   5
   1  10   0 230.338 10.2004   7
  -1  10   0 233.831 9.82035   7
   1  10   0 220.852 7.34191   5
   2  10   0 4.55009 1.42399   5
   2  10   0 7.92552 3.41988   7
   2  10   0 2.96206 1.48368   8
   3  10   0 55.7685 3.20965   8
   3  10   0 55.2878 4.47274   9
  -3  10   0 58.2793 4.90974   7
  14   0  -1 -0.0425 3.24926   8
  14   0  -1 2.45543 2.60282   9
  13   0  -1 2.40983 3.17707   8
 -13   0   1 -3.3881 2.69061   6
  13   0  -1 4.62039 2.63732   9
  12   0  -1 4.57963 2.49150   5
 -12   0   1 0.19914 2.58552   6
  12   0  -1 1.14802 2.87518   8
  12   0  -1 0.19933 2.37000   9
 -12   0   1 -2.3020 2.67220   9
 -11   0   1 250.667 10.1728   6
  11   0  -1 252.690 9.98498   5
  11   0  -1 246.927 10.7433   8
 -11   0   1 261.130 10.9074   9
  11   0  -1 237.151 9.66502   9
  10   0  -1 1.12054 2.01164   9
 -10   0   1 0.29054 2.20084   9
  10   0  -1 -0.0972 0.71030   7
  10   0  -1 3.17792 2.42002   8
 -10   0   1 -1.8412 1.99157   6
  10   0  -1 0.89892 1.79485   5
  -9   0   1 3.47599 2.14712   9
   9   0  -1 2.77005 0.66954   7
   9   0  -1 2.13772 0.85904   7
   9   0  -1 1.85369 1.72190   5
   9   0  -1 2.08502 1.99942   8
   9   0  -1 2.06556 1.72552   9
  -9   0   1 0.82955 1.78096   6
   8   0  -1 0.26694 0.71128   7
   8   0  -1 1.03091 0.61976   7
   8   0  -1 2.28692 1.56692   9
  -8   0   1 -0.4947 1.59985   9
  -8   0   1 0.91370 1.29607   5
  -8   0   1 -0.2212 1.48414   6
   8   0  -1 -0.0711 1.28852   5
  -7   0   1 48.0059 3.03456   5
   7   0  -1 48.4814 2.93681   9
   7   0  -1 51.7103 3.13374   5
  -7   0   1 47.0528 3.17806   6
   7   0  -1 48.9817 3.50173   8
  -7   0   1 49.9755 3.45140   9
   7   0  -1 46.0331 3.10810   9
   6   0  -1 0.07460 0.87255   9
   6   0  -1 -0.2660 0.80828   5
   6   0  -1 -0.8401 0.98613   9
  -6   0   1 -0.1568 0.94181   9
   6   0  -1 0.88846 1.13378   8
   6   0  -1 -0.1701 0.47048   7
   6   0  -1 0.95990 0.95545   6
   6   0  -1 0.16003 0.98108   5
   6   0  -1 0.13715 0.92344   8
  -6   0   1 0.34069 1.14688   6
  -6   0   1 -0.9832 0.89179   5
  -6   0   1 0.75004 1.15783   9
   5   0  -1 89.1255 3.67022   5
  -5   0   1 63.8388 11.3808   1
   5   0  -1 89.8643 3.64002   9
  -5   0   1 88.3223 3.65948   6
   5   0  -1 90.4277 2.91581   7
   5   0  -1 86.1293 3.85427   8
  -5   0   1 87.8151 3.69057   5
   5   0  -1 90.4704 3.92800   8
   5   0  -1 90.3778 3.73627   5
  -5   0   1 92.2981 3.88516   9
   5   0  -1 92.3952 3.68976   9
  -5   0   1 116.499 13.6080   2
   5   0  -1 85.5796 12.3544   4
   5   0  -1 78.4125 12.1090   3
  -5   0   1 71.0460 10.8040   4
   5   0  -1 84.8353 3.64603   6
   5   0  -1 95.4156 13.8649   1
  -5   0   1 86.8672 3.81308   9
   5   0  -1 78.8380 12.5093   2
   4   0  -1 -0.4513 0.59089   6
   4   0  -1 0.02559 0.63890   9
  -4   0   1 0.65639 0.69391   8
   4   0  -1 0.00722 0.61709   8
  -4   0   1 1.73481 3.80146   1
   4   0  -1 0.28613 0.69981   9
   4   0  -1 0.76394 4.22694   3
   4   0  -1 -3.7832 3.85880   2
   4   0  -1 0.58472 0.61209   5
  -4   0   1 0.10616 0.66400   9
   4   0  -1 -0.4494 0.73144   8
  -4   0   1 -0.3462 0.74218   9
   4   0  -1 1.51095 4.56707   1
   4   0  -1 -0.5836 3.35997   4
  -4   0   1 0.39761 0.72092   6
   4   0  -1 0.17780 0.81363   5
  -4   0   1 0.67878 3.23226   4
  -4   0   1 -0.6575 0.62109   5
   4   0  -1 -0.6440 3.34882   2
  -4   0   1 -1.7915 4.34451   2
  -3   0   1 908.968 26.1695   5
   3   0  -1 909.306 35.2326   2
  -3   0   1 914.238 26.3168   8
   3   0  -1 953.530 34.4173   3
   3   0  -1 924.951 26.3057   8
  -3   0   1 926.377 26.1628   6
   3   0  -1 893.490 34.5403   4
  -3   0   1 914.234 36.0040   1
  -3   0   1 908.071 26.2305   9
   3   0  -1 913.575 26.1597   5
   3   0  -1 922.393 26.1708   6
   3   0  -1 905.926 26.1450   9
   3   0  -1 963.503 36.2750   1
  -3   0   1 907.129 26.2408   9
   3   0  -1 925.257 26.2373   5
  -3   0   1 930.346 35.5370   2
   3   0  -1 876.239 36.0262   2
  -3   0   1 899.005 34.3737   4
   2   0  -1 0.17616 1.57090   4
   2   0  -1 1.30471 2.44889   1
   2   0  -1 -0.7747 1.78422   2
  -2   0   1 -0.0504 0.38171   5
  -2   0   1 0.38253 0.45848   8
   2   0  -1 -0.2378 0.36675   6
   2   0  -1 0.42012 0.41920   5
  -2   0   1 0.65054 1.98382   2
   2   0  -1 5.93138 4.16174   3
  -2   0   1 -0.9788 1.86872   1
  -2   0   1 -0.2060 0.40433   9
   2   0  -1 0.00518 0.43150   9
  -2   0   1 0.50620 0.41917   6
  -2   0   1 2.19803 1.95546   4
  -2   0   1 0.42180 0.47063   9
   2   0  -1 -0.1170 0.40995   9
   2   0  -1 -0.3039 0.39676   5
  -1   0   1 993.554 30.4883   3
  -1   0   1 986.905 27.5821   5
   1   0  -1 988.372 30.7700   4
   1   0  -1 983.930 27.4413   7
   1   0  -1 962.685 27.6172   8
   1   0  -1 1002.87 30.4416   3
   1   0  -1 1015.32 31.2515   1
  -1   0   1 1008.18 31.2850   1
   1   0  -1 993.292 27.6232   9
  -1   0   1 986.391 31.0126   2
  -1   0   1 956.344 27.6076   9
   1   0  -1 982.537 27.5829   6
  -1   0   1 989.976 27.6279   8
   1   0  -1 985.068 27.5745   5
   1   0  -1 986.367 27.5732   9
  -1   0   1 991.531 30.5754   4
  -1   0   1 951.036 27.5688   6
  -1   0   1 973.542 27.5842   9
  -1   0   1 966.477 27.4513   7
   1   0  -1 999.325 30.9368   2
   1   0   1 703.709 19.7281   9
   1   0   1 687.757 19.7863   9
  -1   0  -1 676.961 23.2101   1
  -1   0  -1 685.453 19.7790   9
   1   0   1 703.990 19.7971   8
   1   0   1 708.456 19.7493   5
   1   0   1 710.834 22.8426   3
  -1   0  -1 735.328 22.9965   3
   1   0   1 730.358 19.6230   7
   1   0   1 723.865 23.5976   1
  -1   0  -1 712.524 19.6401   7
  -1   0  -1 696.987 19.7464   9
  -1   0  -1 700.448 19.8088   8
   1   0   1 639.557 23.1318   2
  -1   0  -1 704.892 19.7641   5
   1   0   1 713.331 19.7414   6
  -1   0  -1 695.500 19.7423   6
  -1   0  -1 702.302 22.8301   4
   1   0   1 703.881 22.8432   4
  -1   0  -1 701.278 23.5589   2
   2   0   1 -0.0388 0.44364   8
   2   0   1 0.25825 2.12192   3
   2   0   1 -0.0369 0.42120   6
  -2   0  -1 0.27972 0.46043   8
   2   0   1 1.03180 2.17915   1
  -2   0  -1 0.68435 2.09682   2
  -2   0  -1 -0.1073 0.47518   5
  -2   0  -1 -0.3628 0.45165   9
  -2   0  -1 -0.3022 0.26831   7
   2   0   1 -0.0908 0.42227   5
  -2   0  -1 0.14306 0.43369   6
   2   0   1 0.26161 0.44052   5
   2   0   1 0.34586 0.40124   9
   2   0   1 -0.3924 0.41649   9
  -2   0  -1 -0.2952 1.90804   1
   2   0   1 -0.1285 0.24603   7
  -2   0  -1 1.89830 2.06427   4
   2   0   1 -0.2930 1.50921   2
  -2   0  -1 1.85976 2.01446   3
  -2   0  -1 0.04515 0.40094   9
   3   0   1 852.839 24.3733   5
  -3   0  -1 829.227 24.4431   9
  -3   0  -1 828.084 24.3405   5
  -3   0  -1 853.712 24.4315   9
   3   0   1 847.076 24.5001   8
   3   0   1 884.750 23.9196   7
   3   0   1 852.230 32.5404   4
   3   0   1 869.777 24.3659   9
   3   0   1 831.124 24.3765   5
   3   0   1 843.622 24.3215   6
  -3   0  -1 849.022 24.4325   5
   3   0   1 904.198 34.2017   2
  -3   0  -1 843.537 24.3448   6
  -3   0  -1 846.475 33.6126   1
   3   0   1 732.000 33.4045   2
  -3   0  -1 846.651 24.5250   8
  -3   0  -1 892.209 33.1395   4
   3   0   1 860.199 24.5212   8
   3   0   1 851.822 32.4849   3
   3   0   1 846.223 24.4185   9
  -3   0  -1 875.873 34.3701   2
   3   0   1 884.546 34.3382   1
   4   0   1 -1.7905 4.37670   2
  -4   0  -1 0.17169 0.63978   5
   4   0   1 -0.9100 0.67901   8
   4   0   1 -0.1326 0.37424   7
  -4   0  -1 0.21225 4.57174   2
  -4   0  -1 -0.7161 0.65456   9
  -4   0  -1 -0.0103 0.74188   9
   4   0   1 2.98505 4.08198   4
   4   0   1 -0.3402 0.63323   5
   4   0   1 11.4722 5.43056   1
   4   0   1 -0.9526 0.55679   5
   4   0   1 -0.2158 4.04103   3
   4   0   1 -0.2718 0.62661   6
   4   0   1 0.42860 0.68891   8
  -4   0  -1 1.99148 3.92687   4
   4   0   1 -0.2171 0.72041   9
  -4   0  -1 0.01169 0.77476   5
  -4   0  -1 -1.2447 3.79667   1
  -4   0  -1 -0.1580 0.71535   6
   4   0   1 -0.8865 3.42841   2
   4   0   1 -0.0480 0.60557   9
   5   0   1 1432.19 40.7296   5
   5   0   1 1447.27 40.5563   9
   5   0   1 1475.05 39.8663   7
   5   0   1 1449.97 40.6877   5
  -5   0  -1 1428.77 40.8348   5
   5   0   1 1421.44 40.9067   8
  -5   0  -1 1411.51 56.1377   1
   5   0   1 1425.10 40.9332   8
   5   0   1 1411.29 40.6185   6
   5   0   1 1402.94 40.7132   9
   5   0   1 1396.92 56.8711   2
   5   0   1 1463.59 54.6790   3
  -5   0  -1 1424.00 40.8700   9
   5   0   1 1392.60 54.0923   4
  -5   0  -1 1416.53 40.6815   6
  -5   0  -1 1393.78 40.8156   9
   5   0   1 1214.21 55.3700   2
  -5   0  -1 1426.16 54.8209   4
   5   0   1 1504.16 58.7417   1
  -6   0  -1 0.57109 1.10706   6
  -6   0  -1 0.25564 1.16640   9
   6   0   1 0.33936 0.52361   7
   6   0   1 0.81333 0.88159   9
   6   0   1 1.00351 0.94556   5
   6   0   1 0.11495 0.94915   6
   6   0   1 0.36358 1.02848   5
   6   0   1 -0.2607 1.06592   9
  -6   0  -1 1.29921 1.12786   9
   6   0   1 -0.5171 1.09545   8
  -6   0  -1 0.14465 1.12696   5
   6   0   1 0.31387 0.89855   8
  -7   0  -1 414.395 13.7310   9
   7   0   1 415.821 13.7870   8
  -7   0  -1 423.804 13.4543   6
   7   0   1 416.948 13.1053   9
   7   0   1 420.232 13.4439   9
   7   0   1 420.359 13.4725   5
   7   0   1 412.604 12.0317   7
   8   0   1 0.44731 1.54736   9
   8   0   1 1.00040 1.97242   8
   8   0   1 0.69365 0.63122   7
  -8   0  -1 -1.5474 1.55017   9
  -8   0  -1 0.41119 1.54368   6
   8   0   1 -1.1979 1.25631   5
   9   0   1 33.8101 3.52416   9
  -9   0  -1 31.1410 3.66722   9
   9   0   1 36.7361 1.71147   7
   9   0   1 35.3483 3.74429   8
   9   0   1 37.9347 3.54446   5
  -9   0  -1 31.3169 3.31604   6
  10   0   1 0.39956 0.77886   7
 -10   0  -1 -0.4474 2.05868   6
  10   0   1 -0.9404 1.91421   9
 -10   0  -1 -1.5689 2.32931   9
  10   0   1 -0.0151 2.26748   8
  10   0   1 0.81473 1.86146   5
  11   0   1 174.990 8.03149   5
  11   0   1 173.899 5.67143   7
  11   0   1 176.787 7.97552   9
 -11   0  -1 171.840 8.81501   9
  11   0   1 175.388 8.76554   8
 -11   0  -1 174.964 8.18046   6
  12   0   1 2.72741 2.59133   9
 -12   0  -1 -1.9750 2.64679   9
 -12   0  -1 1.82709 2.75600   6
  12   0   1 1.79884 2.82003   8
  12   0   1 1.03589 2.34357   5
  13   0   1 51.7254 5.76169   8
 -13   0  -1 47.4831 5.82405   9
  13   0   1 40.8030 4.31692   9
 -13   0  -1 46.6450 5.07643   6
  14   0   1 -3.7050 3.32324   8
  14   0   1 1.47009 2.53061   9
  14  -1  -1 -1.8054 2.44099   9
  14  -1  -1 0.87346 4.28368   8
  14   1  -1 -3.4773 2.98978   8
  14   1  -1 0.94215 2.80597   9
 -13  -1   1 195.622 10.7037   9
 -13  -1   1 206.231 9.76442   6
  13  -1  -1 204.714 8.29898   9
  13  -1  -1 216.842 10.4446   8
  13   1  -1 225.257 11.3038   5
 -13   1   1 214.611 10.7456   9
  13   1  -1 233.027 11.1755   8
  13   1  -1 189.428 9.21904   9
 -13   1   1 201.124 9.87945   6
 -12  -1   1 19.8264 4.10437   9
  12  -1  -1 19.7053 3.64854   8
  12  -1  -1 23.9963 2.86946   9
 -12  -1   1 21.8123 3.64869   6
  12  -1  -1 17.8926 4.51852   5
 -12   1   1 22.1380 3.96690   9
  12   1  -1 18.6359 4.29216   8
  12   1  -1 22.2499 2.09439   7
  12   1  -1 23.6514 3.62928   9
  12   1  -1 19.5392 3.51395   5
 -12   1   1 17.7378 3.44027   6
  11  -1  -1 186.405 7.84119   5
  11  -1  -1 178.011 7.24106   9
  11  -1  -1 180.740 8.56192   8
 -11  -1   1 169.901 8.86906   9
 -11  -1   1 189.781 8.30193   6
  11   1  -1 180.840 8.98196   8
 -11   1   1 196.613 8.92156   9
  11   1  -1 179.350 8.11335   9
 -11   1   1 183.196 8.42995   6
  11   1  -1 168.014 5.84324   7
  11   1  -1 192.695 6.39898   7
  10  -1  -1 0.30281 1.72268   9
 -10  -1   1 2.57549 2.58252   9
 -10  -1   1 -1.1193 2.35273   6
  10  -1  -1 -0.0421 2.09068   8
  10  -1  -1 -1.9411 1.54621   5
  10   1  -1 1.39166 1.19575   7
  10   1  -1 0.15978 0.87668   7
  10   1  -1 0.22295 1.91073   5
  10   1  -1 3.35813 2.40371   8
 -10   1   1 1.16188 2.08103   6
 -10   1   1 -0.4942 2.11013   9
  10   1  -1 0.93889 2.11664   9
   9  -1  -1 541.041 16.9920   5
  -9  -1   1 551.459 17.2254   6
   9  -1  -1 552.806 16.5568   9
   9  -1  -1 504.813 16.3283   9
  -9  -1   1 537.400 17.8365   9
   9  -1  -1 534.551 17.4880   8
  -9   1   1 547.370 17.6545   9
   9   1  -1 535.204 17.3881   5
   9   1  -1 515.301 15.7075   7
   9   1  -1 514.591 16.0717   7
   9   1  -1 529.371 17.3266   9
  -9   1   1 547.513 17.4290   6
   9   1  -1 536.105 17.8838   8
  -8  -1   1 -0.8584 1.70217   9
   8  -1  -1 -1.4452 1.49498   8
  -8  -1   1 1.12862 1.61386   6
   8  -1  -1 1.71839 1.39722   9
   8  -1  -1 0.35015 1.35376   5
  -8  -1   1 3.68437 1.50322   5
   8   1  -1 0.77475 1.50246   5
   8   1  -1 2.06653 1.70221   9
   8   1  -1 0.16571 0.83996   7
  -8   1   1 1.91473 1.32967   5
  -8   1   1 1.01087 1.62947   9
   8   1  -1 1.04142 1.79108   8
  -8   1   1 2.36775 1.61463   6
   7  -1  -1 744.662 21.9231   9
  -7  -1   1 733.450 22.6522   5
  -7  -1   1 755.311 22.4281   6
   7  -1  -1 752.258 22.2647   5
  -7  -1   1 762.345 23.0026   9
   7  -1  -1 737.192 22.5592   8
   7  -1  -1 761.279 21.9710   9
   7   1  -1 726.033 21.6208   7
  -7   1   1 710.284 22.7863   9
   7   1  -1 752.515 22.6695   5
  -7   1   1 757.753 22.5724   6
  -7   1   1 739.867 22.3515   5
   7   1  -1 747.801 22.6760   9
   7   1  -1 727.338 22.7549   5
   7   1  -1 754.129 23.1249   8
  -7   1   1 768.788 22.6843   9
   6  -1  -1 225.448 7.74220   8
   6  -1  -1 218.382 7.44012   5
  -6  -1   1 224.562 7.81378   5
   6  -1  -1 216.502 7.60851   6
   6  -1  -1 221.479 7.22258   9
  -6  -1   1 232.296 8.07504   9
   6  -1  -1 224.448 7.42084   5
   6  -1  -1 225.320 7.76047   8
   6  -1  -1 222.452 7.19419   9
  -6  -1   1 213.751 7.92570   9
   6   1  -1 229.012 7.67627   6
  -6   1   1 212.524 7.46595   5
   6   1  -1 228.343 7.90844   5
   6   1  -1 227.473 8.12700   8
  -6   1   1 219.504 7.69240   6
  -6   1   1 212.812 7.69882   9
   6   1  -1 216.162 8.05627   8
  -6   1   1 214.729 7.68482   9
   6   1  -1 212.947 7.75774   9
   6   1  -1 218.781 8.06044   9
   6   1  -1 225.138 7.83468   5
   5  -1  -1 1499.52 57.7981   2
   5  -1  -1 1505.28 43.6711   8
   5  -1  -1 1535.49 43.6173   6
  -5  -1   1 1484.55 43.8871   9
  -5  -1   1 1547.86 43.9566   9
   5  -1  -1 1567.91 43.2207   9
  -5  -1   1 1497.07 60.7348   2
   5  -1  -1 1557.73 43.2376   9
   5  -1  -1 1565.84 55.9466   3
   5  -1  -1 1534.98 58.1133   4
   5  -1  -1 1519.42 43.4686   5
  -5  -1   1 1472.76 61.7993   1
  -5  -1   1 1538.18 57.3162   4
   5  -1  -1 1494.94 43.3658   5
   5  -1  -1 1514.92 43.6086   8
   5  -1  -1 1589.21 58.6352   1
   5  -1  -1 1551.45 57.3127   2
  -5  -1   1 1536.61 43.5277   6
  -5  -1   1 1549.89 43.8306   5
  -5   1   1 1555.67 58.5315   4
  -5   1   1 1494.91 43.4789   5
   5   1  -1 1522.00 58.8414   3
   5   1  -1 1599.64 61.7698   2
   5   1  -1 1541.08 44.0951   8
   5   1  -1 1509.68 43.6027   6
   5   1  -1 1524.13 43.8314   9
  -5   1   1 1502.40 43.6187   9
   5   1  -1 1536.88 62.5578   1
   5   1  -1 1507.72 43.7398   5
   5   1  -1 1538.48 43.8661   5
   5   1  -1 1512.44 43.8374   9
  -5   1   1 1539.35 43.6442   9
   5   1  -1 1490.79 61.7460   2
   5   1  -1 1534.00 44.0323   8
  -5   1   1 1466.87 57.6159   1
  -5   1   1 1526.75 43.6777   6
   5   1  -1 1509.03 57.9086   4
   4  -1  -1 2.31519 0.83228   8
   4  -1  -1 1.90683 0.69889   5
  -4  -1   1 1.93314 0.79584   5
  -4  -1   1 1.48319 0.92657   9
   4  -1  -1 -0.7938 3.83942   3
  -4  -1   1 0.97920 0.85588   9
  -4  -1   1 2.02966 0.82946   6
   4  -1  -1 2.83298 4.24167   1
  -4  -1   1 -2.3851 4.85601   2
   4  -1  -1 3.27541 0.72008   9
   4  -1  -1 1.99980 0.64662   9
  -4  -1   1 1.07707 3.45764   4
   4  -1  -1 2.05652 0.79616   6
   4  -1  -1 2.31819 0.78997   8
  -4  -1   1 -3.2969 3.99822   1
   4  -1  -1 0.04639 3.30243   2
   4  -1  -1 5.34864 4.63719   4
   4   1  -1 1.43849 0.83917   9
  -4   1   1 4.63271 3.81178   4
  -4   1   1 0.94459 0.65719   5
  -4   1   1 2.46487 0.80399   9
  -4   1   1 1.68670 0.73077   9
   4   1  -1 2.17236 0.89523   5
   4   1  -1 7.95639 5.70878   1
   4   1  -1 2.04227 0.81614   5
   4   1  -1 1.74979 0.82989   9
   4   1  -1 -0.7594 3.76233   2
  -4   1   1 0.98341 4.09194   2
   4   1  -1 1.52590 0.89923   8
   4   1  -1 2.34248 3.70270   4
   4   1  -1 1.84594 0.85863   8
   4   1  -1 2.04788 0.73449   6
   4   1  -1 4.06364 4.19898   3
  -4   1   1 2.11666 0.83977   6
  -4   1   1 -1.9199 3.43652   1
   4   1  -1 6.35188 4.72517   2
   3  -1  -1 1214.02 42.3500   1
   3  -1  -1 1234.19 34.0359   9
   3  -1  -1 1234.65 33.9745   9
   3  -1  -1 1203.11 34.1898   5
  -3  -1   1 1189.48 34.6183   8
  -3  -1   1 1197.07 34.5298   9
  -3  -1   1 1218.99 46.5172   1
   3  -1  -1 1252.43 41.1759   3
   3  -1  -1 1221.40 34.3475   6
  -3  -1   1 1239.30 34.2766   6
  -3  -1   1 1233.34 45.9009   2
   3  -1  -1 1189.19 42.4702   2
  -3  -1   1 1215.08 42.2380   4
  -3  -1   1 1189.77 34.5527   9
  -3  -1   1 1203.19 34.5391   5
   3  -1  -1 1190.57 34.2466   8
   3  -1  -1 1189.57 43.0988   4
   3   1  -1 1248.26 46.9168   2
  -3   1   1 1235.22 42.1894   2
   3   1  -1 1212.81 34.3270   6
   3   1  -1 1248.16 43.3085   4
  -3   1   1 1187.37 43.5956   4
  -3   1   1 1180.56 34.2812   8
   3   1  -1 1174.18 34.5155   9
  -3   1   1 1211.94 34.1961   9
   3   1  -1 1197.35 34.5515   9
   3   1  -1 1210.64 34.6119   8
   3   1  -1 1266.99 46.8979   1
  -3   1   1 1192.08 34.1915   5
  -3   1   1 1192.12 42.4620   1
   3   1  -1 1227.65 44.0691   3
   3   1  -1 1231.38 34.5531   5
  -3   1   1 1198.77 34.2299   9
  -3   1   1 1178.86 34.3469   6
   3   1  -1 1191.02 34.4632   5
   3   1  -1 1206.92 45.5871   2
   2  -1  -1 59.6521 4.83297   3
  -2  -1   1 58.5737 2.37477   8
  -2  -1   1 59.6566 2.09245   6
   2  -1  -1 57.8547 1.81714   9
   2  -1  -1 59.3319 1.74470   9
  -2  -1   1 51.4133 8.98554   2
  -2  -1   1 58.4068 2.25247   5
   2  -1  -1 55.6568 2.00737   8
  -2  -1   1 55.6086 7.23322   3
   2  -1  -1 54.0773 5.80571   4
  -2  -1   1 58.4037 2.32471   9
  -2  -1   1 61.7920 7.02363   1
  -2  -1   1 58.8794 2.30935   9
   2  -1  -1 57.7090 1.91873   5
   2  -1  -1 57.3972 2.13769   6
   2  -1  -1 57.6234 1.99573   5
   2  -1  -1 59.7040 5.11461   1
  -2  -1   1 59.5573 5.57654   4
   2  -1  -1 56.5174 4.71300   2
   2   1  -1 65.9321 6.86530   4
   2   1  -1 56.3324 7.18148   1
   2   1  -1 56.6094 6.59558   2
   2   1  -1 57.6315 2.10881   6
  -2   1   1 55.3126 1.72860   7
  -2   1   1 55.8441 5.13276   2
  -2   1   1 57.3111 2.05645   8
  -2   1   1 55.3560 5.76682   4
  -2   1   1 58.7469 1.99011   5
  -2   1   1 51.1659 5.05367   1
   2   1  -1 55.6594 2.28869   9
   2   1  -1 58.8171 2.37848   8
  -2   1   1 57.4456 2.15532   6
  -2   1   1 56.7706 1.90990   9
   2   1  -1 63.4229 6.45160   3
   2   1  -1 60.8085 2.25745   5
   2   1  -1 59.8534 2.34453   9
  -2   1   1 57.3659 1.98252   9
   2   1  -1 57.0105 2.28219   5
   1  -1  -1 86.4439 5.44166   4
  -1  -1   1 91.0435 6.20238   3
  -1  -1   1 93.7435 2.98185   9
  -1  -1   1 91.5078 3.02262   8
   1  -1  -1 91.1335 2.60070   5
  -1  -1   1 91.3418 2.94255   5
   1  -1  -1 88.0981 3.80941   1
  -1  -1   1 92.3651 6.64744   2
   1  -1  -1 94.4145 3.78015   2
  -1  -1   1 85.8086 6.20965   4
  -1  -1   1 86.4669 3.06027   9
   1  -1  -1 93.7680 2.84095   6
  -1   1   1 87.5306 4.29912   1
  -1   1   1 92.2100 4.15965   2
  -1   1   1 90.9628 2.84061   6
  -1   1   1 94.4380 3.96820   3
   1   1  -1 85.1199 5.81028   3
   1   1  -1 90.6697 2.93512   5
  -1   1   1 89.9881 2.63862   5
   1   1  -1 94.2624 2.98748   9
   1   1  -1 94.5027 6.53245   2
   1   1  -1 89.3733 3.00589   8
  -1   1   1 95.2282 5.59262   4
   1   1  -1 94.7824 6.89621   1
   1   1  -1 95.1143 2.83419   6
  -1   1   1 90.4189 2.68587   8
   1   1  -1 99.0722 5.60914   4
   0  -1   1 2.75820 0.33366   8
   0  -1  -1 2.28292 0.30855   5
   0  -1  -1 2.91507 1.18844   2
   0  -1  -1 2.12528 0.56614   8
   0  -1  -1 2.46253 1.02140   1
   0  -1   1 1.78554 1.14916   1
   0  -1   1 2.66241 0.29373   5
   0  -1   1 3.38842 1.30364   2
   0  -1  -1 1.90811 1.15870   3
   0  -1  -1 2.46977 0.28437   9
   0  -1   1 4.56267 1.25678   3
   0  -1   1 2.55138 0.25170   9
   0  -1   1 2.64054 0.37613   7
   0   1  -1 1.01335 0.84065   3
   0   1   1 2.69882 0.97950   3
   0   1  -1 2.41945 0.30033   9
   0   1   1 0.84224 1.00675   2
   0   1  -1 2.48502 0.30600   8
   0   1  -1 3.59597 1.24215   1
   0   1   1 2.23561 0.30117   5
   0   1   1 2.01977 0.29065   9
   0   1   1 2.23960 1.16712   1
   0   1  -1 1.37500 1.26638   2
   0   1   1 2.52603 0.32488   8
  -1  -1  -1 888.864 29.7447   3
  -1  -1  -1 872.205 25.0284   9
   1  -1   1 886.699 26.7022   1
   1  -1   1 891.650 24.6769   5
  -1  -1  -1 868.190 24.9555   9
   1  -1   1 883.245 26.0637   1
   1  -1   1 868.990 24.7059   8
  -1  -1  -1 890.268 24.7956   6
  -1  -1  -1 860.205 25.0800   8
  -1  -1  -1 886.975 27.3454   4
  -1  -1  -1 918.322 30.9712   2
   1  -1   1 908.872 26.2693   2
  -1  -1  -1 883.904 25.0306   5
   1  -1   1 901.377 26.4960   3
   1  -1   1 887.655 24.8597   7
   1   1   1 895.196 24.8133   6
   1   1   1 882.325 25.0412   9
   1   1   1 884.733 30.7067   2
   1   1   1 899.749 29.4525   3
  -1   1  -1 892.141 24.7583   8
   1   1   1 913.601 25.0222   5
  -1   1  -1 871.846 24.8099   7
   1   1   1 884.844 25.0152   5
   1   1   1 859.446 27.5216   4
   1   1   1 867.280 25.0586   8
  -1   1  -1 903.457 29.2063   4
   1   1   1 904.823 30.8155   1
  -1   1  -1 885.456 26.4884   3
   1   1   1 878.642 25.0217   9
  -1   1  -1 867.759 24.7040   5
  -1   1  -1 906.192 26.8439   2
  -1   1  -1 861.541 24.7127   9
   2  -1   1 338.707 14.3969   2
  -2  -1  -1 351.346 10.0096   6
  -2  -1  -1 344.368 10.2475   9
   2  -1   1 312.951 14.9894   3
   2  -1   1 340.763 9.94219   8
  -2  -1  -1 364.458 15.3524   4
   2  -1   1 346.906 9.97300   5
  -2  -1  -1 358.736 17.5794   1
  -2  -1  -1 352.785 16.4996   3
   2  -1   1 351.017 9.75465   7
   2  -1   1 352.187 9.83052   9
  -2  -1  -1 354.768 20.9822   2
   2  -1   1 371.073 15.9165   4
  -2  -1  -1 336.009 10.2579   9
   2  -1   1 340.974 9.92566   5
   2  -1   1 357.144 9.69278   9
  -2  -1  -1 334.543 10.3178   8
  -2  -1  -1 319.147 10.4728   5
   2  -1   1 352.050 14.8404   1
  -2   1  -1 337.763 10.0107   8
   2   1   1 348.317 17.8084   1
   2   1   1 332.920 17.0605   2
  -2   1  -1 338.860 14.6698   2
   2   1   1 329.945 16.0041   3
  -2   1  -1 353.958 16.1447   4
   2   1   1 338.771 10.2746   9
  -2   1  -1 356.438 9.66239   7
  -2   1  -1 342.131 9.82856   9
  -2   1  -1 341.391 14.0381   1
   2   1   1 311.507 17.1510   2
   2   1   1 350.672 10.0153   6
  -2   1  -1 342.384 10.1198   6
  -2   1  -1 341.388 9.95183   9
  -2   1  -1 340.442 9.93828   5
   2   1   1 346.129 10.2349   5
   2   1   1 356.157 14.9528   4
   2   1   1 341.933 10.2064   5
   2   1   1 343.354 10.3197   8
   3  -1   1 441.783 12.6323   6
   3  -1   1 426.476 12.5347   8
   3  -1   1 415.746 19.6969   1
  -3  -1  -1 430.396 12.5313   6
   3  -1   1 433.105 12.1933   9
  -3  -1  -1 436.459 12.8678   9
   3  -1   1 427.522 12.5982   8
  -3  -1  -1 423.311 22.9272   1
  -3  -1  -1 419.502 12.8172   5
   3  -1   1 428.948 12.3690   9
   3  -1   1 439.311 12.0128   7
   3  -1   1 422.498 12.3840   5
  -3  -1  -1 448.827 20.0289   4
   3  -1   1 423.028 18.6565   3
   3  -1   1 391.494 18.9599   2
  -3  -1  -1 411.767 22.7391   2
   3  -1   1 415.921 20.4511   4
  -3  -1  -1 435.455 12.8053   9
  -3   1  -1 436.083 12.7404   9
  -3   1  -1 448.240 12.0175   7
   3   1   1 428.315 12.7657   5
   3   1   1 413.043 12.8221   9
  -3   1  -1 434.706 12.6665   6
   3   1   1 415.857 19.6418   4
  -3   1  -1 449.319 20.2000   2
   3   1   1 418.043 12.8935   8
  -3   1  -1 410.197 12.5672   8
  -3   1  -1 423.057 12.4342   9
   3   1   1 425.329 12.7930   9
   3   1   1 434.070 21.0966   3
   3   1   1 421.880 12.9134   8
   3   1   1 415.414 12.5236   6
  -3   1  -1 420.122 19.2853   1
  -3   1  -1 416.926 12.5085   5
   3   1   1 425.343 13.1315   5
   3   1   1 424.970 23.1347   1
  -3   1  -1 437.219 20.9866   4
   3   1   1 432.122 22.5764   2
   4  -1   1 2.76923 3.97400   3
  -4  -1  -1 -4.1821 4.71312   2
  -4  -1  -1 6.97219 4.28723   4
  -4  -1  -1 3.11041 0.87978   6
   4  -1   1 2.00193 0.69559   5
  -4  -1  -1 2.72196 0.99701   9
  -4  -1  -1 2.50206 0.95402   5
   4  -1   1 2.16662 4.17942   4
  -4  -1  -1 1.30245 4.38786   1
   4  -1   1 2.93371 0.83028   8
  -4  -1  -1 3.90748 0.99102   5
  -4  -1  -1 2.87954 0.98332   9
   4  -1   1 3.65276 0.93811   8
   4  -1   1 -1.8928 4.19313   2
   4  -1   1 3.52582 0.90422   6
   4  -1   1 -0.5033 4.91185   1
   4  -1   1 -1.3408 3.00274   2
   4  -1   1 4.61581 0.82199   9
   4   1   1 3.71538 0.97248   5
  -4   1  -1 2.39252 0.47744   7
  -4   1  -1 9.77490 4.86874   4
  -4   1  -1 2.38268 0.82476   9
  -4   1  -1 1.86048 0.75702   9
  -4   1  -1 8.66474 5.13709   2
   4   1   1 2.68097 0.83021   9
   4   1   1 2.57827 0.80007   6
   4   1   1 0.45544 4.19855   4
   4   1   1 6.47147 5.64583   1
   4   1   1 3.35427 1.00093   8
  -4   1  -1 1.99718 0.79382   5
  -4   1  -1 1.81226 0.84356   6
   4   1   1 3.67792 1.04397   9
   4   1   1 8.54693 5.08012   3
   4   1   1 2.86916 0.97171   5
   4   1   1 -4.1871 3.83021   2
  -4   1  -1 6.79974 4.02999   1
   4   1   1 1.79094 3.49292   2
   4   1   1 2.07901 0.85755   8
   5  -1   1 596.812 17.6502   5
   5  -1   1 621.902 16.6993   7
   5  -1   1 598.449 17.8684   8
   5  -1   1 597.960 17.7774   6
  -5  -1  -1 568.141 29.9023   4
  -5  -1  -1 602.302 33.0398   1
   5  -1   1 608.952 17.5069   9
   5  -1   1 609.579 17.2925   9
   5  -1   1 549.127 27.9173   3
  -5  -1  -1 604.716 18.0979   5
   5  -1   1 602.230 30.8975   1
   5  -1   1 606.004 30.8905   2
   5  -1   1 601.521 17.5597   5
   5  -1   1 580.150 39.8757   4
  -5  -1  -1 595.068 18.0650   9
   5  -1   1 591.169 17.7741   8
  -5  -1  -1 602.409 17.7166   6
  -5  -1  -1 611.720 18.1466   9
   5   1   1 586.154 17.9314   9
   5   1   1 596.075 17.9688   5
  -5   1  -1 600.285 17.8604   6
  -5   1  -1 594.707 17.7544   5
   5   1   1 596.706 17.7149   6
   5   1   1 601.118 18.2032   8
  -5   1  -1 583.332 17.7985   9
  -5   1  -1 603.492 17.7960   9
   5   1   1 573.126 32.8652   2
   5   1   1 596.229 18.2121   8
  -5   1  -1 614.400 31.2160   4
   5   1   1 596.055 17.3363   7
   5   1   1 583.482 31.5343   3
   5   1   1 494.618 31.6398   2
   5   1   1 600.661 17.9834   5
  -5   1  -1 588.700 29.6962   1
   5   1   1 572.811 29.5921   4
   5   1   1 598.461 33.8635   1
   5   1   1 589.424 18.0364   9
   6  -1   1 20.4278 1.95283   5
   6  -1   1 17.9673 1.60371   9
   6  -1   1 18.5824 1.89633   6
  -6  -1  -1 15.8302 1.92793   5
   6  -1   1 16.7529 1.70894   5
  -6  -1  -1 17.6592 2.15454   9
   6  -1   1 18.7305 0.82678   7
   6  -1   1 19.1708 1.95294   8
   6  -1   1 18.0546 1.94242   9
   6  -1   1 18.3712 1.99958   8
  -6  -1  -1 15.1012 1.91587   9
   6   1   1 17.9274 2.04033   5
   6   1   1 15.7605 2.02586   9
   6   1   1 19.0798 1.91119   6
  -6   1  -1 15.6525 1.86057   6
  -6   1  -1 19.9550 2.10457   9
   6   1   1 21.8088 2.05654   9
   6   1   1 17.5194 2.18426   8
  -6   1  -1 13.5570 1.76108   5
   6   1   1 16.5877 1.46139   7
   6   1   1 19.2716 2.17504   8
   7  -1   1 205.878 7.05330   9
   7  -1   1 196.728 6.67754   9
  -7  -1  -1 201.510 7.81521   9
   7  -1   1 187.850 7.47019   8
   7  -1   1 203.572 7.22874   5
   7  -1   1 206.017 5.76837   7
  -7  -1  -1 199.015 7.33969   6
   7   1   1 198.681 7.61164   9
  -7   1  -1 197.589 7.44651   6
   7   1   1 194.982 6.43068   7
  -7   1  -1 203.986 7.59752   9
   7   1   1 202.549 7.95657   8
   7   1   1 193.359 7.53777   5
   8  -1   1 22.2277 2.18810   9
   8  -1   1 21.4712 2.83266   8
  -8  -1  -1 18.4330 2.69412   9
   8  -1   1 22.3915 2.39786   9
   8  -1   1 21.6907 1.02147   7
  -8  -1  -1 21.5265 2.53192   6
  -8   1  -1 21.4248 2.72785   9
   8   1   1 19.5578 2.85888   8
   8   1   1 21.4608 1.77793   7
  -8   1  -1 21.6885 2.56232   6
   8   1   1 23.3316 2.73126   5
   8   1   1 21.9540 2.73718   9
   9  -1   1 307.336 10.2253   9
   9  -1   1 271.740 9.64833   9
   9  -1   1 305.029 12.0975   8
  -9  -1  -1 301.162 11.3777   9
   9  -1   1 299.721 10.4887   5
  -9  -1  -1 303.581 10.7144   6
   9   1   1 308.688 11.5282   8
  -9   1  -1 307.108 11.1724   9
   9   1   1 305.485 11.0340   5
  -9   1  -1 304.041 10.8957   6
   9   1   1 287.371 10.8498   9
   9   1   1 280.639 9.12067   7
  10  -1   1 12.6673 2.33062   9
  10  -1   1 16.0929 2.92296   8
  10  -1   1 14.5475 2.48562   5
 -10  -1  -1 9.43103 2.95876   9
 -10  -1  -1 11.9444 3.05638   6
 -10   1  -1 8.42492 2.77586   9
  10   1   1 12.0151 2.79256   5
  10   1   1 10.3078 2.72556   9
 -10   1  -1 14.0418 2.81709   6
  10   1   1 15.6958 3.33077   8
  11  -1   1 134.809 6.33196   9
  11  -1   1 151.706 6.86695   5
 -11  -1  -1 154.509 8.10269   9
  11  -1   1 142.859 7.52473   8
 -11  -1  -1 128.186 6.97418   6
 -11   1  -1 138.364 7.25792   6
  11   1   1 136.824 7.31782   5
 -11   1  -1 149.609 7.87776   9
  11   1   1 134.382 7.18106   9
  11   1   1 133.575 5.82831   7
  11   1   1 135.117 7.80720   8
  12  -1   1 0.53456 2.79976   8
 -12  -1  -1 2.70070 2.69683   6
  12  -1   1 -2.0044 2.09654   9
 -12  -1  -1 -0.9817 2.67573   9
  12   1   1 0.18511 2.91734   8
  12   1   1 0.30923 2.50622   5
 -12   1  -1 3.57787 2.95647   9
  12   1   1 -2.0276 2.40688   9
 -12   1  -1 1.94588 2.80636   6
  12   1   1 -0.3927 1.41272   7
 -13  -1  -1 73.0393 6.10480   6
  13  -1   1 76.0797 6.55836   8
  13  -1   1 58.0128 4.63345   9
 -13  -1  -1 65.1277 6.68035   9
  13   1   1 74.0399 6.90273   8
  13   1   1 67.3701 5.66140   9
 -13   1  -1 77.9479 6.27810   6
  14   1   1 7.13544 3.21742   9
  14   1   1 3.07661 3.88207   8
 -13  -2   1 2.12628 2.86614   6
  13  -2  -1 0.74286 2.85982   8
 -13  -2   1 -4.2640 2.87542   9
 -13   2   1 -1.5869 2.86774   6
 -13   2   1 1.34727 3.12657   9
  13   2  -1 4.75415 2.98110   5
  13   2  -1 -0.7492 3.16930   8
 -12  -2   1 3.21381 2.75317   6
  12  -2  -1 2.90096 1.55933   9
  12  -2  -1 3.79017 2.67326   8
 -12  -2   1 4.79746 3.16942   9
  12   2  -1 1.54881 2.66052   5
  12   2  -1 2.68329 1.68314   7
  12   2  -1 6.16374 2.91341   9
  12   2  -1 2.52719 3.19291   8
 -12   2   1 3.02772 2.81880   9
 -12   2   1 1.71995 2.71217   6
  11  -2  -1 26.7399 3.53358   8
 -11  -2   1 27.5959 3.57513   6
 -11  -2   1 31.2358 4.26102   9
  11  -2  -1 26.0544 2.62480   9
  11   2  -1 33.6802 3.08485   7
 -11   2   1 28.7881 3.94044   6
  11   2  -1 31.5572 4.01823   9
  11   2  -1 38.6000 4.58578   8
 -11   2   1 25.8376 3.91948   9
  11   2  -1 28.3483 3.74960   5
  10  -2  -1 16.0401 2.97820   5
  10  -2  -1 21.9883 3.01895   8
 -10  -2   1 22.0158 3.64272   6
  10  -2  -1 17.9692 1.88342   9
 -10  -2   1 22.0170 3.53962   9
  10   2  -1 20.2556 3.27806   9
  10   2  -1 20.0879 2.30842   7
 -10   2   1 19.9024 3.20829   9
  10   2  -1 21.4314 3.64635   8
 -10   2   1 24.4808 3.24489   6
  10   2  -1 22.4127 3.18245   5
  -9  -2   1 85.4303 4.85514   6
   9  -2  -1 87.7814 4.87456   8
   9  -2  -1 78.5751 3.36625   9
   9  -2  -1 82.3174 3.62373   9
   9  -2  -1 88.6448 4.14989   5
  -9  -2   1 86.2436 5.43230   9
  -9   2   1 86.0429 5.07354   6
   9   2  -1 83.6737 3.90647   7
  -9   2   1 84.9387 5.12198   9
   9   2  -1 90.8401 4.29715   7
   9   2  -1 83.1485 5.13918   5
   9   2  -1 92.2035 5.33269   9
   9   2  -1 92.3901 5.71655   8
   8  -2  -1 18.2747 2.35516   8
  -8  -2   1 11.4251 2.04991   5
   8  -2  -1 22.4281 2.21358   5
   8  -2  -1 19.0030 1.91301   9
  -8  -2   1 20.0359 2.88944   9
  -8  -2   1 14.9505 2.22895   6
   8  -2  -1 16.6200 1.58274   9
  -8   2   1 12.3366 2.32181   6
   8   2  -1 15.7034 2.78988   8
   8   2  -1 15.8612 2.54316   9
   8   2  -1 15.1005 3.70322   5
  -8   2   1 15.7052 2.37449   9
   7  -2  -1 154.726 5.51807   5
  -7  -2   1 150.741 6.21245   5
  -7  -2   1 152.769 6.54459   9
   7  -2  -1 149.057 4.93922   9
   7  -2  -1 150.930 5.91239   8
  -7  -2   1 149.111 5.89848   6
   7  -2  -1 145.935 4.82913   9
  -7   2   1 150.522 6.15552   6
   7   2  -1 145.779 6.38166   9
   7   2  -1 160.113 6.73383   8
  -7   2   1 149.263 5.67899   5
  -7   2   1 150.225 5.95947   9
   7   2  -1 142.307 6.19739   5
  -7   2   1 152.755 6.07054   9
   7   2  -1 151.340 6.31103   5
   6  -2  -1 30.3022 2.28240   8
   6  -2  -1 29.0824 2.12087   8
   6  -2  -1 27.2615 2.28456   6
  -6  -2   1 25.4619 2.62533   6
   6  -2  -1 27.1372 1.50922   9
   6  -2  -1 24.7573 1.88528   5
  -6  -2   1 27.2938 2.38968   5
  -6  -2   1 26.7052 2.69310   9
   6  -2  -1 26.1774 1.42394   9
  -6   2   1 25.7246 1.97522   5
   6   2  -1 23.5099 2.49291   8
   6   2  -1 21.5611 2.46757   8
   6   2  -1 22.0643 2.36885   5
   6   2  -1 28.9066 2.51870   5
   6   2  -1 27.0925 2.62664   9
  -6   2   1 25.8772 2.30789   9
  -6   2   1 23.1060 2.28653   6
   6   2  -1 23.0592 2.10090   6
  -6   2   1 26.9392 2.15998   9
   5  -2  -1 21.0276 2.13534   6
   5  -2  -1 19.2461 1.02079   9
  -5  -2   1 20.3643 2.19831   9
   5  -2  -1 18.5640 1.76053   5
   5  -2  -1 18.6346 1.41821   5
  -5  -2   1 17.7771 1.77832   6
   5  -2  -1 18.1844 1.59942   8
   5  -2  -1 19.1134 0.98992   9
  -5  -2   1 19.2433 1.89925   5
   5   2  -1 13.2941 1.65458   5
  -5   2   1 16.3633 1.79206   6
   5   2  -1 17.1037 1.69400   6
  -5   2   1 17.4821 1.52575   5
   5   2  -1 22.5002 2.04155   5
   5   2  -1 18.5000 1.99304   9
  -5   2   1 19.1412 1.60893   9
   5   2  -1 21.3989 2.12251   8
   5   2  -1 18.2744 2.05292   8
   5   2  -1 14.3812 1.82886   9
  -5   2   1 19.5233 1.75334   9
  -4  -2   1 128.893 4.52638   6
   4  -2  -1 129.745 12.7859   4
   4  -2  -1 126.884 4.62045   6
   4  -2  -1 122.354 10.4036   3
   4  -2  -1 135.595 10.8425   2
  -4  -2   1 128.270 4.93823   9
  -4  -2   1 124.776 11.3600   4
   4  -2  -1 129.798 4.21242   5
   4  -2  -1 131.269 4.36367   8
   4  -2  -1 129.433 4.40765   8
  -4  -2   1 136.370 4.97964   9
  -4  -2   1 137.753 15.4134   2
  -4  -2   1 127.315 4.84718   5
   4  -2  -1 122.197 11.3073   1
   4  -2  -1 132.574 10.2685   2
   4  -2  -1 128.441 4.16274   5
   4   2  -1 127.655 15.0606   1
   4   2  -1 128.370 14.2467   2
  -4   2   1 110.616 11.8924   4
   4   2  -1 133.927 5.12651   8
  -4   2   1 121.793 10.6187   1
   4   2  -1 126.892 4.86097   5
   4   2  -1 163.034 14.7222   3
   4   2  -1 130.449 5.01094   9
   4   2  -1 97.7118 15.6382   3
  -4   2   1 132.748 4.37995   9
  -4   2   1 129.142 4.71174   6
   4   2  -1 131.136 4.59392   6
   4   2  -1 151.627 14.9075   2
   4   2  -1 120.973 12.0398   4
  -4   2   1 131.204 4.40053   9
  -4   2   1 134.162 3.69017   7
   4   2  -1 132.155 4.96680   5
   4   2  -1 128.105 4.97802   9
  -4   2   1 125.717 4.31547   5
   4   2  -1 129.661 5.08391   8
   3  -2  -1 456.361 18.3450   2
   3  -2  -1 470.974 13.4716   5
   3  -2  -1 465.929 18.3686   1
  -3  -2   1 484.775 14.2122   9
  -3  -2   1 491.025 25.6280   2
  -3  -2   1 490.313 25.9368   1
   3  -2  -1 481.182 13.9100   6
  -3  -2   1 480.046 13.7654   6
   3  -2  -1 455.319 18.8560   2
  -3  -2   1 475.499 14.1546   5
   3  -2  -1 462.477 13.6075   8
  -3  -2   1 467.253 14.3086   8
   3  -2  -1 476.135 13.3973   5
   3  -2  -1 468.996 21.9536   4
  -3  -2   1 476.738 14.1696   9
  -3  -2   1 479.876 20.6442   4
  -3   2   1 470.290 19.1020   1
   3   2  -1 482.137 14.3444   8
  -3   2   1 470.021 13.6659   9
   3   2  -1 475.076 14.1513   5
   3   2  -1 479.707 14.2554   5
   3   2  -1 463.885 14.2359   9
   3   2  -1 495.500 25.2950   2
  -3   2   1 465.220 13.4740   9
   3   2  -1 488.811 23.8968   3
   3   2  -1 488.509 26.0643   1
  -3   2   1 445.741 13.5589   7
   3   2  -1 479.856 13.8876   6
  -3   2   1 473.364 13.9721   6
   3   2  -1 465.529 14.2680   9
   3   2  -1 465.217 21.6598   4
   3   2  -1 448.641 24.8534   2
  -3   2   1 489.569 22.8769   4
  -2  -2   1 9.92496 1.04293   9
  -2  -2   1 7.77487 0.89390   5
   2  -2  -1 7.45015 0.46171   8
  -2  -2   1 5.44406 3.92957   1
  -2  -2   1 8.58154 1.22813   9
   2  -2  -1 6.70669 0.52645   8
   2  -2  -1 7.26130 1.83668   1
  -2  -2   1 9.32581 0.83098   6
  -2  -2   1 10.6867 4.61345   2
   2  -2  -1 9.52955 1.78005   2
   2  -2  -1 6.87526 1.87574   3
  -2  -2   1 8.27156 1.03525   8
  -2  -2   1 10.7131 3.03484   4
  -2   2   1 8.43882 0.86911   6
  -2   2   1 3.05445 2.63183   4
  -2   2   1 7.87404 0.56485   5
  -2   2   1 6.41782 0.55885   8
   2   2  -1 4.37541 3.25288   3
   2   2  -1 8.70121 1.09996   8
   2   2  -1 6.83420 3.03030   4
   2   2  -1 6.98995 0.91124   5
   2   2  -1 8.92971 0.99674   5
   2   2  -1 5.73317 3.21280   2
   2   2  -1 17.5228 5.52569   1
  -2   2   1 4.67385 1.81382   1
   2   2  -1 7.40911 0.98587   9
   2   2  -1 9.37598 0.94961   6
   2   2  -1 -0.1295 2.89903   2
   2   2  -1 7.74807 1.01301   9
  -1  -2   1 2178.19 62.0458   8
  -1  -2   1 2218.19 61.9049   5
  -1  -2   1 2195.54 61.8202   9
   1  -2  -1 2268.34 62.4798   3
  -1  -2   1 2201.73 61.7520   9
  -1  -2   1 2176.53 69.7638   1
  -1  -2   1 2247.25 68.5146   3
  -1  -2   1 2240.07 69.6658   2
   1   2  -1 2165.82 61.9460   9
   1   2  -1 2234.50 66.9987   4
   1   2  -1 2193.42 61.9240   9
   1   2  -1 2246.83 69.2388   2
  -1   2   1 2260.85 66.6749   4
   1   2  -1 2135.66 61.9675   8
   1   2  -1 2226.06 61.7261   6
   1   2  -1 2192.52 69.7186   1
   1   2  -1 2179.69 61.8984   5
   1   2  -1 2235.34 67.7434   3
   0  -2   1 37.2090 1.43107   8
   0  -2   1 34.3174 4.20789   2
   0  -2  -1 32.8462 4.14666   2
   0  -2  -1 38.3326 4.65056   3
   0  -2  -1 44.8493 5.70001   1
   0  -2   1 45.9081 5.47197   3
   0   2  -1 37.6013 1.35875   5
   0   2  -1 38.0419 4.35460   1
   0   2  -1 37.9191 3.87920   2
   0   2   1 33.8721 3.28366   3
   0   2   1 36.0567 1.38323   9
   0   2  -1 36.3996 1.35363   9
   0   2   1 36.6278 3.73599   3
   0   2   1 36.1600 1.40132   5
   0   2  -1 36.5631 1.69243   7
   0   2   1 40.4448 4.05576   2
   0   2   1 35.1647 4.49534   1
   0   2   1 39.4154 4.13415   2
   0   2   1 35.5147 1.28781   9
   0   2  -1 36.2349 3.11602   3
   0   2   1 35.5143 1.42209   8
   0   2  -1 35.4782 1.38865   8
  -1  -2  -1 358.292 15.8235   3
  -1  -2  -1 338.287 12.3603   4
  -1  -2  -1 338.646 10.0331   9
  -1  -2  -1 353.560 9.77384   6
   1  -2   1 347.424 9.65403   8
   1  -2   1 346.913 11.1767   2
  -1  -2  -1 346.463 9.91931   9
  -1  -2  -1 362.436 16.7643   1
   1  -2   1 339.164 10.5937   3
   1   2   1 343.153 10.1485   9
  -1   2  -1 330.267 10.0700   7
  -1   2  -1 350.695 9.63323   8
   1   2   1 339.500 10.0877   5
   1   2   1 339.311 10.1150   5
   1   2   1 341.551 16.3146   2
   1   2   1 345.307 10.0999   9
   1   2   1 332.500 14.9237   3
   1   2   1 336.387 10.1711   8
   1   2   1 337.646 16.5437   1
   1   2   1 344.053 12.9221   4
   1   2   1 350.506 16.5930   2
   1   2   1 340.513 9.79008   6
  -2  -2  -1 34.9153 6.43454   1
   2  -2   1 34.9694 1.17170   5
  -2  -2  -1 35.4230 1.87724   9
  -2  -2  -1 36.3063 1.78568   9
   2  -2   1 35.5881 1.11567   5
  -2  -2  -1 36.5104 1.48601   6
   2  -2   1 40.1197 4.23529   1
  -2  -2  -1 37.1050 1.86412   5
   2  -2   1 35.8331 1.20384   8
   2  -2   1 34.7672 2.85723   1
   2  -2   1 26.8404 3.15818   3
  -2  -2  -1 39.4326 4.62382   4
   2  -2   1 35.3390 2.86526   2
  -2  -2  -1 44.4764 8.39615   2
  -2   2  -1 34.0460 3.88750   2
  -2   2  -1 35.8223 1.31055   5
  -2   2  -1 37.0555 1.73663   6
   2   2   1 34.8143 1.87908   9
  -2   2  -1 29.3920 5.36529   4
   2   2   1 36.3069 1.51241   6
   2   2   1 37.2845 5.45285   4
   2   2   1 35.6954 1.91594   8
   2   2   1 32.7553 6.03071   3
   2   2   1 34.1691 6.85594   2
   2   2   1 36.1935 1.82108   5
   2   2   1 19.7948 5.79206   1
   2   2   1 37.0502 1.82791   5
  -2   2  -1 37.0021 1.46255   7
   2   2   1 34.8372 1.90672   9
  -2   2  -1 35.4762 1.35213   8
   2   2   1 35.9757 1.93885   8
   2   2   1 27.8111 6.32186   2
   3  -2   1 471.892 19.5979   2
  -3  -2  -1 482.445 14.2093   9
   3  -2   1 453.395 18.3148   2
   3  -2   1 446.573 18.3895   3
  -3  -2  -1 490.496 20.7623   4
   3  -2   1 484.568 13.5852   8
   3  -2   1 482.334 13.4304   5
  -3  -2  -1 466.408 14.2537   5
   3  -2   1 479.554 20.2052   1
  -3  -2  -1 482.048 13.7904   6
  -3  -2  -1 495.962 26.9741   2
  -3  -2  -1 461.818 25.2185   1
   3  -2   1 474.084 13.6322   7
   3  -2   1 480.053 22.4874   4
  -3  -2  -1 476.215 14.2739   9
   3  -2   1 473.765 13.5627   5
  -3   2  -1 477.954 14.0553   6
  -3   2  -1 473.087 13.6789   5
  -3   2  -1 473.431 13.6163   9
   3   2   1 471.001 14.3123   9
   3   2   1 476.336 14.2393   5
  -3   2  -1 464.506 13.6514   9
   3   2   1 470.074 14.4085   8
   3   2   1 490.692 26.9738   1
   3   2   1 474.641 14.4013   8
   3   2   1 460.880 25.7155   2
   3   2   1 475.267 13.8569   6
   3   2   1 486.373 23.6048   3
   3   2   1 473.447 21.1931   4
  -3   2  -1 472.330 23.2513   4
   3   2   1 469.628 14.3013   9
  -3   2  -1 458.207 18.0738   1
   3   2   1 450.707 24.9803   2
   3   2   1 480.594 14.2581   5
  -3   2  -1 475.279 13.4057   7
   4  -2   1 183.868 5.89818   8
   4  -2   1 176.245 13.1562   2
   4  -2   1 192.376 15.1056   4
  -4  -2  -1 190.653 17.7363   1
  -4  -2  -1 185.304 6.56970   5
  -4  -2  -1 192.454 6.08411   6
   4  -2   1 186.598 5.83795   5
   4  -2   1 192.750 12.2425   3
   4  -2   1 184.023 6.00962   8
   4  -2   1 167.446 12.2158   2
   4  -2   1 184.768 5.70785   5
  -4  -2  -1 185.687 13.6520   4
   4  -2   1 187.868 13.7109   1
   4  -2   1 183.511 5.59410   7
  -4  -2  -1 186.606 6.57556   9
  -4  -2  -1 194.725 6.51756   9
  -4   2  -1 170.867 11.7988   1
  -4   2  -1 186.331 6.00628   5
   4   2   1 180.712 16.5926   2
   4   2   1 184.341 6.71614   8
   4   2   1 189.495 6.50245   5
   4   2   1 191.283 6.54531   5
   4   2   1 190.417 14.0805   4
  -4   2  -1 185.776 6.00933   9
   4   2   1 188.021 18.2109   1
   4   2   1 185.992 6.63589   9
   4   2   1 186.827 6.54451   9
   4   2   1 197.430 16.3705   3
   4   2   1 181.394 6.64147   8
  -4   2  -1 181.132 6.31180   6
   4   2   1 188.561 6.12686   6
  -4   2  -1 184.397 5.90004   9
   4   2   1 194.048 15.7433   3
   4   2   1 169.297 16.6407   2
  -4   2  -1 193.019 5.38411   7
  -5  -2  -1 591.087 17.0443   6
  -5  -2  -1 568.759 17.6911   9
   5  -2   1 559.321 16.6239   5
   5  -2   1 573.121 16.8941   8
  -5  -2  -1 564.208 17.4891   9
   5  -2   1 578.910 17.0799   8
   5  -2   1 570.477 16.7755   5
   5  -2   1 567.563 16.1411   9
   5  -2   1 562.828 16.2433   7
   5  -2   1 587.393 16.3050   9
  -5   2  -1 585.752 17.3555   6
   5   2   1 568.987 17.4880   5
   5   2   1 567.608 17.5449   9
   5   2   1 567.523 17.7275   8
   5   2   1 578.145 17.1046   6
  -5   2  -1 582.859 16.9901   9
   5   2   1 581.797 17.7753   8
   5   2   1 564.928 17.4458   5
   5   2   1 561.232 18.2991   9
  -5   2  -1 570.121 17.0794   5
  -5   2  -1 558.060 17.0119   9
   6  -2   1 47.4816 2.20640   9
  -6  -2  -1 52.5652 3.49302   9
   6  -2   1 47.9542 2.69853   8
   6  -2   1 50.0007 2.27422   9
   6  -2   1 54.0765 2.65323   5
   6  -2   1 53.9718 2.95974   8
   6   2   1 50.1117 3.57095   8
  -6   2  -1 49.6265 3.07591   6
   6   2   1 47.3042 3.07532   5
   6   2   1 51.5283 3.17450   5
  -6   2  -1 54.2155 3.00425   9
   6   2   1 47.0422 3.30324   8
  -6   2  -1 48.0868 2.81397   9
   6   2   1 50.9289 3.47325   9
   6   2   1 46.4506 2.79382   6
   7  -2   1 534.786 15.6033   9
   7  -2   1 535.327 16.7956   8
  -7  -2  -1 550.028 16.7510   6
  -7  -2  -1 539.653 17.4622   9
   7  -2   1 530.755 16.3999   5
   7  -2   1 551.562 15.8801   9
   7   2   1 546.677 16.4795   7
  -7   2  -1 541.095 16.8936   9
   7   2   1 528.543 17.1976   5
   7   2   1 570.051 17.3710   5
   7   2   1 531.457 17.3982   9
  -7   2  -1 536.867 17.0462   6
  -7   2  -1 545.419 17.3760   9
   7   2   1 537.634 17.6112   8
   8  -2   1 3.16965 1.65115   8
  -8  -2  -1 6.29239 1.88348   6
   8  -2   1 3.34936 1.25443   9
  -8  -2  -1 2.62589 2.08623   9
   8  -2   1 7.95435 1.50521   5
   8  -2   1 3.15044 0.99335   9
  -8   2  -1 4.07314 1.83444   6
   8   2   1 5.18128 2.21621   8
   8   2   1 4.70989 1.27002   7
   8   2   1 3.38381 1.94241   9
  -8   2  -1 3.84337 1.77260   9
   9  -2   1 166.677 7.08752   8
   9  -2   1 146.334 5.39143   9
  -9  -2  -1 173.446 7.85317   9
  -9  -2  -1 165.859 6.97655   6
   9  -2   1 152.794 5.75972   9
   9   2   1 166.925 7.54931   5
  -9   2  -1 170.016 7.31739   6
  -9   2  -1 170.797 7.37227   9
   9   2   1 171.684 7.97692   8
   9   2   1 164.065 7.54661   9
  10  -2   1 25.8565 3.34003   8
 -10  -2  -1 26.7794 4.18218   6
 -10  -2  -1 26.3460 3.83533   9
  10  -2   1 24.8109 2.54398   9
  10  -2   1 23.6090 1.98072   9
  10   2   1 23.6760 3.30233   5
  10   2   1 27.4784 3.91115   8
 -10   2  -1 33.1956 3.82626   9
 -10   2  -1 21.2742 3.17461   6
  10   2   1 25.2708 3.56811   9
 -11  -2  -1 8.85994 3.13564   9
  11  -2   1 4.17203 1.68710   9
 -11  -2  -1 3.13841 2.53830   6
  11  -2   1 5.63354 2.59609   8
 -11   2  -1 3.48463 2.61531   6
  11   2   1 7.20624 1.93936   7
  11   2   1 2.23996 2.74262   9
  11   2   1 5.18700 2.95192   8
  11   2   1 3.97807 2.38059   5
 -11   2  -1 4.62901 2.78444   9
 -12  -2  -1 21.6227 3.54749   6
 -12  -2  -1 13.6673 3.64361   9
  12  -2   1 19.7910 2.22087   9
  12  -2   1 13.3068 3.27949   8
  12   2   1 21.8512 3.84478   5
 -12   2  -1 14.9873 3.70280   6
  12   2   1 19.8494 4.41227   8
  12   2   1 17.6971 2.43037   7
  12   2   1 20.5115 3.84427   9
 -12   2  -1 16.3118 3.51403   9
 -13  -2  -1 92.0589 6.55548   6
 -13  -2  -1 88.7257 7.62254   9
 -13   2  -1 98.5039 7.16529   6
  13   2   1 87.9474 7.02002   5
 -13   2  -1 99.6467 7.65553   9
  13   2   1 103.693 7.36147   9
  13   2   1 102.932 7.91645   8
 -13  -3   1 82.2485 8.66013   9
 -13  -3   1 77.1407 6.14833   6
  13   3  -1 87.6001 6.96626   9
  13   3  -1 80.9629 6.76430   5
  13   3  -1 93.5750 5.20869   7
 -13   3   1 82.8024 7.03223   9
  13   3  -1 88.2202 7.61437   8
 -13   3   1 101.758 7.96396   6
  12  -3  -1 29.5617 4.54650   8
 -12  -3   1 19.5348 3.49733   6
 -12  -3   1 20.4068 5.05979   9
 -12   3   1 17.1818 3.84611   6
  12   3  -1 31.9051 4.46780   9
  12   3  -1 24.5293 4.56130   8
  12   3  -1 24.4004 4.74632   5
  12   3  -1 23.4655 2.99574   7
 -12   3   1 16.9172 3.61923   9
 -11  -3   1 169.689 7.91858   6
 -11  -3   1 163.587 8.86195   9
  11  -3  -1 176.828 7.63170   8
  11   3  -1 176.794 8.78650   5
  11   3  -1 192.770 7.50543   7
  11   3  -1 181.089 9.27072   8
  11   3  -1 179.318 8.87345   9
 -11   3   1 171.274 8.46745   6
 -11   3   1 170.984 11.0496   9
 -10  -3   1 38.3157 4.32723   9
 -10  -3   1 36.7309 3.63194   6
  10  -3  -1 38.4127 3.60610   8
  10  -3  -1 35.2472 2.93608   5
  10   3  -1 35.5651 4.26747   8
  10   3  -1 37.3442 3.98516   5
 -10   3   1 37.8267 3.99807   6
  10   3  -1 34.2019 4.06111   9
 -10   3   1 36.0934 3.80215   9
  10   3  -1 37.2592 3.63878   7
   9  -3  -1 436.525 14.2743   8
  -9  -3   1 445.559 14.5126   6
   9  -3  -1 450.531 14.5368   5
  -9   3   1 439.686 14.8079   9
  -9   3   1 452.618 15.2141   6
   9   3  -1 440.553 15.7059   8
   9   3  -1 436.947 14.4445   7
   9   3  -1 428.814 15.1843   5
   8  -3  -1 148.177 6.13693   5
  -8  -3   1 130.616 5.80517   6
   8  -3  -1 137.036 5.58748   8
  -8  -3   1 145.486 6.77360   9
   8   3  -1 133.977 6.82381   8
   8   3  -1 126.919 6.55750   9
   8   3  -1 140.139 6.48782   5
  -8   3   1 136.727 5.95468   9
  -8   3   1 134.216 6.23471   6
  -7  -3   1 421.165 13.0908   6
   7  -3  -1 441.224 12.6539   5
  -7  -3   1 416.543 13.9226   9
   7  -3  -1 386.028 14.3573   8
  -7   3   1 410.233 13.5463   6
   7   3  -1 420.623 13.7949   5
   7   3  -1 414.978 14.1367   8
   7   3  -1 413.593 13.9225   5
  -7   3   1 407.849 13.1334   9
   7   3  -1 400.515 13.9090   9
  -7   3   1 398.325 13.0779   9
   6  -3  -1 40.9632 1.97195   5
   6  -3  -1 36.6920 2.26343   8
  -6  -3   1 36.4418 3.16352   9
  -6  -3   1 37.8784 2.68959   6
   6  -3  -1 36.9616 2.20676   8
  -6  -3   1 36.5318 2.84700   5
   6   3  -1 36.7692 3.27971   8
   6   3  -1 38.8017 2.55125   6
  -6   3   1 40.9609 2.54287   9
   6   3  -1 40.2718 3.18636   8
  -6   3   1 34.5703 2.28910   9
   6   3  -1 38.8775 2.96460   5
   6   3  -1 40.9519 3.32264   9
   6   3  -1 41.7370 3.11886   5
  -6   3   1 42.2518 2.90996   6
   5  -3  -1 502.348 14.7489   5
  -5  -3   1 516.075 16.0704   9
   5  -3  -1 518.432 14.7140   5
  -5  -3   1 535.982 15.3973   6
   5  -3  -1 503.875 15.0335   8
  -5  -3   1 511.927 16.0067   9
  -5  -3   1 509.740 16.0063   5
   5   3  -1 514.200 16.3369   9
  -5   3   1 506.660 15.0676   5
   5   3  -1 517.596 16.0975   5
   5   3  -1 518.184 16.2205   9
  -5   3   1 536.445 14.5604   7
  -5   3   1 526.333 15.2556   9
   5   3  -1 536.467 16.2493   5
   5   3  -1 525.934 16.4370   8
  -5   3   1 468.626 16.7005   6
  -5   3   1 507.258 15.2031   9
   5   3  -1 517.086 16.2812   8
   5   3  -1 502.613 15.5709   6
  -4  -3   1 484.843 15.1819   5
  -4  -3   1 483.546 14.6603   9
   4  -3  -1 480.059 13.6633   8
   4  -3  -1 463.282 13.3728   5
  -4  -3   1 489.233 14.0610   6
  -4  -3   1 472.759 14.6038   9
   4  -3  -1 477.226 13.5989   8
   4  -3  -1 471.289 13.3410   5
   4   3  -1 481.032 14.2687   6
   4   3  -1 444.872 16.5869   5
   4   3  -1 485.890 14.6919   5
  -4   3   1 491.305 14.4614   6
  -4   3   1 468.965 13.7403   5
   4   3  -1 470.748 14.9580   8
  -4   3   1 471.645 13.6316   7
  -4   3   1 472.546 13.7415   9
   4   3  -1 474.534 14.8856   8
  -4   3   1 478.060 13.7827   9
   4   3  -1 473.116 14.8168   9
  -3  -3   1 929.816 26.5007   5
  -3  -3   1 921.636 26.4236   9
  -3  -3   1 915.373 41.3262   1
   3  -3  -1 925.249 28.7640   3
  -3  -3   1 913.222 26.3877   9
  -3  -3   1 893.837 40.2272   2
  -3  -3   1 941.055 25.9645   6
  -3  -3   1 961.612 34.1857   4
  -3   3   1 893.237 36.7617   4
  -3   3   1 890.658 25.5989   5
  -3   3   1 915.759 26.2728   6
  -3   3   1 892.375 25.9494   7
   3   3  -1 894.220 26.6695   9
   3   3  -1 908.006 26.1326   6
   3   3  -1 902.217 39.7599   2
   3   3  -1 919.823 41.4335   2
   3   3  -1 903.909 38.2131   3
   3   3  -1 948.617 35.7260   4
   3   3  -1 906.416 26.5975   5
   3   3  -1 922.894 26.6817   9
   3   3  -1 893.108 41.2445   1
   3   3  -1 904.530 26.4896   5
   3   3  -1 906.295 26.6633   8
   3   3  -1 891.390 26.7110   8
   3   3  -1 889.882 37.9610   3
  -2  -3   1 16.4855 1.44266   9
  -2  -3   1 20.6439 1.32938   6
  -2  -3   1 20.6376 6.72795   2
  -2  -3   1 23.1015 1.49881   5
  -2  -3   1 14.9839 6.28049   1
  -2  -3   1 20.5297 1.44933   9
  -2  -3   1 29.9673 5.25271   4
   2   3  -1 22.1074 1.70122   9
   2   3  -1 22.6639 6.30804   2
   2   3  -1 19.3195 1.58950   5
   2   3  -1 24.5125 5.45148   3
  -2   3   1 22.6865 5.33673   4
   2   3  -1 21.8218 6.72395   1
   2   3  -1 21.1721 1.70543   8
   2   3  -1 18.5214 1.57453   9
   2   3  -1 21.3742 1.29885   6
  -2   3   1 21.1353 1.43698   6
   2   3  -1 17.2478 6.02297   2
   2   3  -1 19.5146 1.59852   8
   2   3  -1 23.8041 5.13570   4
   2   3  -1 22.8671 1.56356   5
  -1  -3   1 456.949 12.9423   9
  -1  -3   1 438.551 21.0513   2
   1  -3  -1 447.400 15.5435   3
  -1  -3   1 463.102 13.2368   5
  -1  -3   1 500.695 27.3498   1
   1   3  -1 458.140 19.1913   3
   1   3  -1 448.455 21.3499   1
   1   3  -1 460.433 13.0716   6
   1   3  -1 463.444 18.6930   4
   1   3  -1 440.368 21.2365   2
  -1   3   1 441.948 12.7896   8
   1   3  -1 422.500 19.5760   3
   1   3  -1 448.859 13.3396   8
   1   3  -1 465.606 20.7456   2
  -1   3   1 459.943 12.7706   5
  -1   3   1 451.022 18.6926   4
  -1   3   1 450.242 12.7045   8
   1   3  -1 452.325 13.3283   9
   1   3  -1 450.446 13.2557   5
   1   3  -1 456.313 13.3337   9
   1   3  -1 449.140 13.3217   5
   0  -3   1 18.5046 4.56511   1
   0  -3  -1 21.5724 4.17923   1
   0  -3   1 23.0733 4.73471   3
   0  -3   1 17.5528 4.42894   2
   0   3   1 16.8674 1.03939   5
   0   3  -1 16.5808 1.27405   9
   0   3  -1 21.3116 4.12873   2
   0   3  -1 18.9665 2.97650   3
   0   3   1 18.2743 1.01138   6
   0   3   1 16.6402 1.12832   8
   0   3   1 19.8652 4.42697   2
   0   3  -1 17.9006 1.01107   9
   0   3  -1 20.1165 4.51963   1
   0   3  -1 17.1244 1.01779   5
   0   3   1 19.6412 3.61735   3
   0   3   1 19.2512 4.32996   1
   0   3   1 15.2742 1.06658   8
   0   3   1 17.2683 2.92920   3
   0   3  -1 15.8892 1.05701   8
   0   3   1 17.0791 1.07571   9
   0   3  -1 16.8533 1.43184   7
   0   3  -1 14.7769 3.46905   3
   0   3   1 25.5558 4.39986   2
   0   3  -1 12.0649 3.70772   2
  -1  -3  -1 8.07013 0.80687   9
  -1  -3  -1 9.43752 0.85114   9
   1  -3   1 11.3679 2.47470   3
  -1  -3  -1 11.0110 4.30461   1
  -1   3  -1 8.15269 0.56992   5
   1   3   1 9.18132 1.04999   9
   1   3   1 9.26883 1.00381   5
   1   3   1 12.2122 4.11601   3
   1   3   1 12.1344 1.13963   5
   1   3   1 5.30666 3.52640   2
   1   3   1 10.2600 3.87241   3
   1   3   1 8.82565 1.04534   8
   1   3   1 9.97452 1.11142   8
   1   3   1 8.84227 0.75271   6
   1   3   1 9.61403 3.11354   4
  -1   3  -1 8.73381 1.03325   7
  -1   3  -1 7.43441 0.53881   8
   1   3   1 10.3262 1.08712   9
   1   3   1 16.3691 5.47785   1
   1   3   1 10.3393 4.08036   2
  -2  -3  -1 551.558 16.2290   9
  -2  -3  -1 559.307 16.0880   9
  -2  -3  -1 562.625 27.2255   1
  -2  -3  -1 571.568 15.8166   6
  -2  -3  -1 543.218 20.6486   4
  -2   3  -1 538.344 16.1150   7
   2   3   1 556.249 16.4541   9
   2   3   1 564.335 16.3769   5
  -2   3  -1 520.519 24.2628   4
   2   3   1 550.386 21.8620   4
   2   3   1 554.997 16.5133   8
   2   3   1 557.006 27.1915   2
   2   3   1 549.502 24.9144   3
   2   3   1 546.296 16.4665   9
   2   3   1 548.687 16.3873   5
   2   3   1 551.433 16.5240   8
   2   3   1 555.539 15.9156   6
   2   3   1 588.819 27.5430   2
   2   3   1 561.634 25.6194   3
   2   3   1 563.538 27.8497   1
  -3  -3  -1 295.332 20.3412   1
  -3  -3  -1 289.026 9.13440   9
   3  -3   1 283.862 11.5759   3
   3  -3   1 287.732 11.6427   2
  -3  -3  -1 301.702 8.71426   6
   3  -3   1 294.763 10.2460   2
   3  -3   1 325.644 8.52644   8
  -3  -3  -1 295.441 14.9437   4
  -3  -3  -1 293.182 9.29359   9
   3  -3   1 285.671 8.32026   8
   3   3   1 285.886 9.44442   9
   3   3   1 286.494 9.45272   9
  -3   3  -1 285.930 9.12035   6
   3   3   1 283.177 19.2229   3
  -3   3  -1 298.841 8.26060   9
   3   3   1 291.786 9.51328   8
   3   3   1 330.370 22.4596   1
   3   3   1 295.873 9.51085   8
  -3   3  -1 291.005 8.48137   5
   3   3   1 284.966 8.82143   6
   3   3   1 290.854 16.5681   4
   3   3   1 293.725 9.37363   5
  -3   3  -1 277.667 8.38904   9
   3   3   1 276.305 18.7886   3
   3   3   1 290.109 9.30928   5
   3   3   1 283.167 20.2014   2
   3   3   1 316.640 21.5954   2
  -3   3  -1 278.414 18.3058   4
  -3   3  -1 278.189 8.64978   7
  -4  -3  -1 11.0491 1.26730   6
  -4  -3  -1 10.5712 1.61894   9
   4  -3   1 10.2532 0.90183   8
   4  -3   1 9.92688 0.69555   5
   4  -3   1 10.9949 1.03719   8
  -4  -3  -1 11.2484 1.47814   9
   4  -3   1 9.97166 0.78148   5
  -4   3  -1 9.38509 0.84508   7
   4   3   1 13.0154 1.29454   6
   4   3   1 9.32691 1.92355   8
   4   3   1 9.21999 1.43833   5
  -4   3  -1 10.7636 1.03346   9
   4   3   1 9.12534 1.44951   9
  -4   3  -1 10.0226 1.43512   6
   4   3   1 8.69127 1.52633   9
   4   3   1 9.57887 1.60355   5
  -4   3  -1 9.53747 0.98631   5
   4   3   1 10.3795 1.51463   8
  -5  -3  -1 645.659 18.7431   6
  -5  -3  -1 627.234 19.3321   9
   5  -3   1 633.035 18.3238   8
  -5  -3  -1 654.908 19.5610   9
   5  -3   1 597.451 18.0318   5
   5  -3   1 635.794 18.2365   5
   5   3   1 630.755 19.7443   8
   5   3   1 647.565 19.7150   9
   5   3   1 637.335 18.9076   6
  -5   3  -1 618.690 18.6313   9
   5   3   1 643.005 19.4940   5
  -5   3  -1 655.110 19.2795   6
  -5   3  -1 662.221 17.8912   7
  -5   3  -1 651.778 18.6132   9
   5   3   1 599.005 20.5182   5
   5   3   1 636.864 19.8619   8
   6  -3   1 134.760 4.61797   5
   6  -3   1 131.379 4.91864   8
  -6  -3  -1 134.542 5.92275   9
   6  -3   1 132.455 4.74173   8
   6   3   1 135.311 5.24975   6
  -6   3  -1 135.950 5.11609   9
   6   3   1 135.135 5.80238   5
   6   3   1 132.102 6.38132   8
  -6   3  -1 131.461 4.01045   7
  -6   3  -1 133.907 5.08814   9
  -6   3  -1 136.592 5.61043   6
   6   3   1 141.153 6.07336   9
   6   3   1 133.574 6.09406   8
   6   3   1 133.755 5.73135   5
   7  -3   1 236.893 8.03888   8
  -7  -3  -1 244.606 8.20769   6
   7  -3   1 228.742 8.43598   5
  -7  -3  -1 233.249 9.06777   9
   7   3   1 226.979 9.03696   9
  -7   3  -1 242.638 8.30476   9
   7   3   1 225.324 8.76666   5
  -7   3  -1 221.907 8.12737   9
   7   3   1 226.089 8.81236   5
   7   3   1 237.937 9.29467   8
  -7   3  -1 236.339 8.65658   6
   8  -3   1 -0.1539 1.37070   8
  -8  -3  -1 1.77205 2.06840   9
  -8  -3  -1 0.02477 1.57679   6
   8   3   1 2.03324 2.02612   9
   8   3   1 2.96372 1.91126   5
  -8   3  -1 1.54305 1.59060   9
   8   3   1 2.07080 1.94715   8
  -8   3  -1 0.36174 1.68891   6
  -9  -3  -1 122.930 5.81176   6
  -9  -3  -1 117.289 6.76459   9
   9  -3   1 124.858 5.68977   8
   9   3   1 127.580 6.87199   9
   9   3   1 122.222 6.52240   5
  -9   3  -1 113.292 5.91388   9
   9   3   1 128.054 6.99965   8
  -9   3  -1 129.628 8.88273   6
  10  -3   1 60.4773 3.68538   5
  10  -3   1 55.0206 4.16980   8
 -10  -3  -1 47.1668 5.03535   9
 -10  -3  -1 52.2581 4.70287   6
 -10   3  -1 53.7900 4.63364   9
  10   3   1 58.1579 5.36793   8
  10   3   1 55.3040 5.05829   5
 -10   3  -1 55.0438 4.82109   6
  10   3   1 59.6675 5.36564   9
  11  -3   1 68.3916 4.84210   8
 -11  -3  -1 52.9692 5.57625   9
 -11  -3  -1 56.2415 5.00689   6
 -11   3  -1 72.0201 5.56926   6
  11   3   1 61.5643 5.54629   5
  11   3   1 63.3620 5.92058   8
  11   3   1 66.4252 4.63578   7
  11   3   1 64.5554 5.63278   9
 -11   3  -1 61.4259 5.40559   9
 -12  -3  -1 26.2722 3.80289   6
  12   3   1 25.7582 4.55234   9
  12   3   1 20.9703 4.45488   8
 -12   3  -1 20.3734 5.83097   6
  12   3   1 27.6126 3.28354   7
 -12   3  -1 31.5624 4.17388   9
 -13  -3  -1 77.3016 6.05645   6
  13   3   1 84.2583 6.86199   9
  13   3   1 82.2215 5.69926   7
  13   3   1 96.0508 7.85054   8
 -13   3  -1 82.1997 7.21506   9
  13   3   1 85.8048 6.99970   5
 -13  -4   1 2.49325 2.84478   6
 -13   4   1 2.90369 2.98006   9
  13   4  -1 0.31387 3.09083   5
  13   4  -1 0.16872 2.27180   7
 -12  -4   1 0.66346 2.96073   9
 -12  -4   1 -1.6163 2.54640   6
  12   4  -1 0.74509 2.19200   7
  12   4  -1 -0.0374 3.81321   8
 -12   4   1 4.78384 3.07277   6
 -12   4   1 2.35018 2.71369   9
  12   4  -1 4.32638 3.20845   5
  12   4  -1 -2.0329 2.84842   9
 -11  -4   1 46.9128 4.65270   6
 -11  -4   1 47.8559 5.21553   9
  11   4  -1 44.2239 5.46605   8
  11   4  -1 55.7577 5.44894   5
  11   4  -1 47.5564 5.25842   9
  11   4  -1 39.1139 3.89835   7
 -11   4   1 42.5712 4.63766   6
 -10  -4   1 11.7195 2.65846   6
 -10  -4   1 10.5658 3.23859   9
  10   4  -1 9.50748 2.53548   7
  10   4  -1 16.0008 3.44766   8
  10   4  -1 15.4632 3.42095   9
 -10   4   1 10.4561 2.78888   6
 -10   4   1 9.75334 2.56178   9
  10   4  -1 14.7666 3.12459   5
   9  -4  -1 21.5250 2.18874   8
  -9  -4   1 21.2268 3.32887   9
  -9  -4   1 16.9437 2.64465   6
   9   4  -1 20.3155 3.22401   5
  -9   4   1 21.1292 2.79531   9
   9   4  -1 25.8622 3.71346   9
   9   4  -1 22.7653 2.88770   7
   9   4  -1 25.9998 3.67314   8
  -9   4   1 18.7196 2.97115   6
  -8  -4   1 63.7582 4.61761   9
   8  -4  -1 52.4926 2.69565   5
  -8  -4   1 59.5486 3.85421   6
   8   4  -1 64.4409 4.81401   9
   8   4  -1 64.6407 4.84309   8
   8   4  -1 54.6406 4.37246   5
  -8   4   1 56.3476 4.18340   6
  -7  -4   1 55.9974 4.16090   9
  -7  -4   1 60.1353 3.50165   6
   7  -4  -1 48.9025 3.13726   8
   7  -4  -1 66.3685 2.74850   8
   7   4  -1 50.5302 4.19276   9
   7   4  -1 54.4476 3.97052   5
   7   4  -1 55.8635 4.35849   8
  -7   4   1 58.0828 3.35224   9
   7   4  -1 63.0022 6.82771   5
  -7   4   1 57.0062 3.88082   6
   6  -4  -1 2.03305 0.81827   8
  -6  -4   1 1.37879 1.28481   6
  -6  -4   1 1.76240 1.59597   9
   6  -4  -1 1.60290 0.73099   8
  -6   4   1 1.96639 0.99738   9
  -6   4   1 2.26364 1.42557   6
   6   4  -1 2.53112 1.76907   8
   6   4  -1 1.00077 1.07782   6
   6   4  -1 1.07435 1.58192   9
   6   4  -1 1.01604 1.23255   5
  -6   4   1 3.55298 1.10459   9
   6   4  -1 2.22232 1.48259   5
  -6   4   1 2.16091 0.42608   7
  -5  -4   1 23.0236 2.29396   9
  -5  -4   1 26.3138 2.20412   6
  -5  -4   1 24.4895 2.63376   9
   5   4  -1 22.2395 2.35026   5
  -5   4   1 26.7116 1.41993   7
   5   4  -1 24.9266 2.68547   8
   5   4  -1 25.9756 2.25608   6
   5   4  -1 25.8789 2.45850   5
   5   4  -1 28.5909 2.85286   9
  -5   4   1 26.8673 2.43817   6
  -5   4   1 26.0978 1.59664   9
   5   4  -1 25.6765 2.97014   8
  -5   4   1 25.7144 1.67945   9
  -4  -4   1 39.4842 2.62410   9
  -4  -4   1 34.1127 2.41123   9
  -4  -4   1 37.1973 2.15869   6
   4   4  -1 37.4559 2.60199   5
   4   4  -1 35.0041 2.66889   8
  -4   4   1 38.0836 1.93563   7
   4   4  -1 34.6285 2.07719   6
  -4   4   1 36.2656 1.48265   9
   4   4  -1 35.7371 2.63652   5
  -4   4   1 36.9123 1.51315   9
  -4   4   1 36.2571 2.44383   6
   4   4  -1 36.7566 2.68060   9
   4   4  -1 39.9032 2.89578   9
   4   4  -1 33.7153 2.73739   8
  -3  -4   1 71.9876 2.89070   6
  -3  -4   1 68.9747 3.02424   9
  -3  -4   1 69.7422 3.06896   9
  -3   4   1 63.8300 3.04293   6
   3   4  -1 64.9468 3.44331   9
   3   4  -1 69.9997 3.49341   8
  -3   4   1 68.1998 2.95474   7
   3   4  -1 69.3804 2.86125   6
   3   4  -1 68.6739 3.41992   9
   3   4  -1 69.0923 3.31399   5
   3   4  -1 72.5320 3.48228   8
   3   4  -1 73.3262 3.33065   5
  -2  -4   1 119.516 4.06684   9
   2   4  -1 116.126 4.63148   9
   2   4  -1 128.391 4.73764   9
   2   4  -1 129.402 4.71607   8
  -2   4   1 121.182 4.54758   7
   2   4  -1 120.525 4.67406   8
  -2   4   1 122.680 4.31312   6
   2   4  -1 123.942 4.60942   5
   2   4  -1 126.158 4.17971   6
   1   4  -1 799.874 23.3879   5
   1   4  -1 796.712 23.4584   8
   1   4  -1 793.281 23.3557   8
   1   4  -1 802.525 23.2760   5
  -1   4   1 861.903 22.7644   8
   1   4  -1 814.015 23.4505   9
   1   4  -1 843.834 23.1067   6
  -1   4   1 755.494 22.6693   9
  -1   4   1 820.639 22.7540   8
  -1   4   1 810.032 22.8044   9
   1   4  -1 802.668 23.4270   9
  -1   4   1 808.895 22.7564   5
  -1   4   1 809.313 22.8255   5
   0  -4  -1 245.335 12.5007   1
   0  -4   1 239.200 13.4452   1
   0   4  -1 227.771 6.95369   5
   0   4   1 230.040 6.88932   5
   0   4  -1 228.852 6.83325   5
   0   4   1 214.420 12.7496   2
   0   4   1 201.780 13.7297   1
   0   4  -1 228.097 11.8048   2
   0   4  -1 233.538 9.31569   3
   0   4   1 226.956 6.87517   8
   0   4  -1 246.938 13.6538   2
   0   4  -1 222.615 6.83690   8
   0   4  -1 221.054 6.93542   8
   0   4  -1 220.551 10.2387   3
   0   4   1 219.216 6.94751   8
   0   4   1 219.266 6.87500   9
   0   4  -1 218.107 12.6436   1
   0   4   1 228.872 6.92314   5
   0   4  -1 226.596 7.62077   7
   0   4   1 228.063 9.65755   3
   0   4  -1 233.886 7.02644   6
   0   4  -1 217.897 12.6058   1
   0   4  -1 224.207 6.93244   9
   0   4   1 229.301 12.0380   2
   0   4   1 242.864 11.1316   3
   0   4   1 204.637 7.30574   6
  -1   4  -1 337.904 9.96068   8
   1   4   1 365.025 10.7748   8
   1   4   1 357.767 10.7252   5
   1   4   1 359.704 10.8290   8
  -1   4  -1 352.711 10.1953   5
  -1   4  -1 349.050 11.0155   7
   1   4   1 353.619 10.8206   9
   1   4   1 359.160 10.7121   5
   1   4   1 353.275 10.7527   9
  -1   4  -1 352.639 10.0690   5
  -1   4  -1 348.607 10.1263   9
  -2  -4  -1 119.584 4.07805   9
  -2  -4  -1 108.234 3.90791   9
   2   4   1 111.787 4.42298   9
   2   4   1 113.568 4.45541   8
   2   4   1 116.366 3.79502   6
   2   4   1 110.098 4.38869   8
   2   4   1 112.176 4.26760   5
   2   4   1 111.903 4.40542   9
  -2   4  -1 112.310 4.22693   7
  -3  -4  -1 119.020 4.22344   9
  -3  -4  -1 111.743 4.37939   9
  -3  -4  -1 123.593 3.93620   6
  -3   4  -1 117.083 4.45037   6
   3   4   1 113.562 4.54409   5
   3   4   1 114.460 4.68266   8
  -3   4  -1 110.877 4.09533   7
   3   4   1 113.006 4.00614   6
   3   4   1 112.994 4.75302   9
   3   4   1 109.438 4.73596   8
   3   4   1 111.365 4.53411   5
  -4  -4  -1 114.890 3.99337   6
  -4  -4  -1 113.751 4.70043   9
  -4  -4  -1 108.054 4.37221   9
   4   4   1 108.949 4.92872   8
   4   4   1 108.970 4.84824   9
  -4   4  -1 104.014 3.59342   9
   4   4   1 112.369 5.01093   9
   4   4   1 114.013 4.76017   5
  -4   4  -1 112.948 3.82562   7
   4   4   1 107.781 4.07779   6
   4   4   1 110.490 4.84598   8
   4   4   1 110.909 4.69217   5
  -5  -4  -1 257.934 8.92645   9
   5  -4   1 247.018 7.26647   8
  -5  -4  -1 252.373 8.59376   9
  -5  -4  -1 247.901 7.94691   6
  -5   4  -1 249.661 7.70089   9
  -5   4  -1 244.957 7.77047   9
   5   4   1 250.706 9.18794   9
  -5   4  -1 249.372 7.36747   7
   5   4   1 248.083 9.15466   8
   5   4   1 237.486 8.78986   5
   5   4   1 245.755 8.86208   5
  -5   4  -1 253.408 8.66684   6
   5   4   1 248.673 8.19339   6
  -6  -4  -1 33.5215 3.31344   9
   6  -4   1 35.9092 1.91438   8
  -6  -4  -1 30.9810 2.53156   6
  -6   4  -1 32.1778 2.27425   9
  -6   4  -1 33.8136 2.25407   9
  -6   4  -1 30.0797 2.98057   6
   6   4   1 31.7636 3.10951   5
   6   4   1 37.0840 3.50130   9
   6   4   1 27.5080 3.05075   8
   6   4   1 33.2119 2.39366   6
  -6   4  -1 34.3564 1.41297   7
   6   4   1 35.5369 2.98170   5
   7  -4   1 346.290 10.0411   5
  -7  -4  -1 349.932 11.0293   6
  -7  -4  -1 334.135 12.0597   9
   7   4   1 346.869 12.5456   8
  -7   4  -1 312.947 9.80500   7
  -7   4  -1 342.387 11.0958   9
  -7   4  -1 323.163 10.9576   9
   7   4   1 351.516 12.0907   5
   7   4   1 341.648 12.3474   9
  -7   4  -1 359.065 11.8908   6
   7   4   1 334.981 12.6259   5
   8  -4   1 112.940 4.26515   5
  -8  -4  -1 111.679 5.30416   6
  -8  -4  -1 120.155 6.40306   9
   8  -4   1 123.648 4.95317   8
   8   4   1 110.611 6.45423   8
   8   4   1 120.976 6.23612   5
  -8   4  -1 122.021 5.46596   9
  -8   4  -1 114.801 5.94123   6
   8   4   1 124.334 7.65342   9
  -9  -4  -1 67.7124 5.30811   9
  -9  -4  -1 65.5267 4.34379   6
   9  -4   1 64.1628 3.68638   8
  -9   4  -1 64.8968 4.43837   9
   9   4   1 64.8740 5.32414   8
  -9   4  -1 66.3212 4.87529   6
   9   4   1 70.1002 5.43415   9
   9   4   1 64.7662 5.00418   5
 -10  -4  -1 6.25594 2.83067   9
 -10  -4  -1 7.07376 2.46240   6
  10  -4   1 9.83587 2.02432   8
  10   4   1 5.63758 2.99388   9
 -10   4  -1 6.57511 2.47369   9
  10   4   1 11.8530 3.31624   5
 -10   4  -1 11.4506 2.90484   6
  10   4   1 8.16041 3.13292   8
 -11  -4  -1 2.97160 3.09073   9
 -11  -4  -1 7.28573 2.75541   6
  11   4   1 8.99746 3.38405   8
 -11   4  -1 8.23455 3.07396   6
 -11   4  -1 10.7535 3.30531   9
  11   4   1 10.1799 3.44107   9
  11   4   1 4.51856 2.96828   5
  11   4   1 5.57280 2.51485   7
 -12  -4  -1 11.8685 3.63270   9
 -12  -4  -1 6.74857 2.87716   6
  12   4   1 11.7417 3.97985   9
 -12   4  -1 13.1720 3.33771   9
  12   4   1 14.4975 3.71367   5
 -12   4  -1 9.60222 3.41197   6
  12   4   1 11.5191 3.77080   8
  12   4   1 15.4133 3.08461   7
 -12  -5   1 50.2184 5.73849   9
 -12  -5   1 46.3048 5.43828   6
 -12   5   1 65.7773 5.44053   9
 -12   5   1 61.5433 5.97186   6
  12   5  -1 61.4399 9.78547   8
  12   5  -1 54.7492 5.02074   7
  12   5  -1 50.3188 5.82982   5
 -11  -5   1 76.1678 5.45085   6
 -11  -5   1 84.9008 6.79520   9
  11   5  -1 91.8136 7.15799   9
  11   5  -1 88.8052 6.51822   5
 -11   5   1 89.1468 6.41268   9
 -11   5   1 91.6541 6.35377   6
  11   5  -1 91.7041 5.93748   7
  11   5  -1 83.4148 9.93766   8
 -10  -5   1 97.3127 6.44956   9
 -10  -5   1 87.5679 5.31722   6
 -10   5   1 93.0248 5.47372   9
  10   5  -1 91.8822 6.78070   8
  10   5  -1 90.1284 6.40003   5
 -10   5   1 94.5260 6.09988   6
  10   5  -1 102.971 5.95609   7
  10   5  -1 82.7877 6.46579   9
  -9  -5   1 172.086 8.12822   9
  -9  -5   1 157.020 6.92644   6
  -9   5   1 175.715 7.84594   6
   9   5  -1 180.440 8.63823   9
   9   5  -1 167.869 8.10192   5
  -9   5   1 155.079 6.90324   9
   9   5  -1 173.286 7.80822   7
   9   5  -1 169.500 8.45665   8
  -8  -5   1 101.336 6.46687   9
  -8  -5   1 89.2217 4.75317   6
  -8   5   1 97.5824 5.46820   6
   8   5  -1 86.4657 5.87643   8
   8   5  -1 93.8043 6.11648   5
   8   5  -1 99.7758 6.14833   9
  -8   5   1 94.5992 4.61763   9
   8   5  -1 88.8103 6.02860   5
   8   5  -1 94.6308 5.58333   7
  -7  -5   1 205.584 8.11904   9
  -7  -5   1 196.455 7.21699   6
  -7   5   1 199.210 5.82124   7
   7   5  -1 195.674 8.54907   9
  -7   5   1 203.124 7.95454   6
   7   5  -1 186.158 8.13091   5
  -7   5   1 196.248 6.94701   9
  -7   5   1 192.414 5.97071   7
   7   5  -1 219.997 11.7634   8
   7   5  -1 193.016 8.08286   5
  -7   5   1 191.778 6.87209   9
  -6  -5   1 328.480 10.3479   6
  -6  -5   1 317.441 11.0436   9
   6   5  -1 335.996 11.8740   9
   6   5  -1 313.593 11.2769   5
   6   5  -1 313.282 11.6163   8
  -6   5   1 327.415 9.48809   7
   6   5  -1 336.807 11.6306   5
  -6   5   1 330.377 11.1317   6
  -6   5   1 306.707 9.98179   9
  -6   5   1 324.570 10.0317   9
  -5  -5   1 278.318 9.92238   6
  -5  -5   1 303.298 9.98488   9
  -5  -5   1 302.819 9.99340   9
   5   5  -1 291.789 11.3583   8
  -5   5   1 297.806 10.0361   6
   5   5  -1 309.641 10.7539   9
   5   5  -1 295.456 10.2942   5
   5   5  -1 297.569 9.73795   6
   5   5  -1 298.309 10.4687   5
  -5   5   1 300.969 9.10825   7
  -5   5   1 291.308 8.88209   9
  -5   5   1 297.122 8.92395   9
   5   5  -1 294.170 10.5957   8
  -4  -5   1 91.0750 3.70802   6
  -4  -5   1 91.5625 3.79135   9
  -4  -5   1 87.3480 3.85949   9
   4   5  -1 81.8673 4.14453   5
   4   5  -1 84.1963 4.47508   9
   4   5  -1 86.9286 4.36094   8
   4   5  -1 83.3183 4.13641   5
  -4   5   1 86.1273 3.59802   7
   4   5  -1 84.8839 4.37331   8
  -4   5   1 89.0229 4.00956   6
   4   5  -1 81.2114 3.57140   6
  -3  -5   1 183.574 6.03422   9
  -3  -5   1 183.983 6.01541   9
   3   5  -1 177.154 6.83039   8
   3   5  -1 187.450 6.77466   5
  -3   5   1 193.179 6.44058   6
   3   5  -1 180.811 6.89381   9
   3   5  -1 183.903 7.40864   9
   3   5  -1 183.791 6.81979   8
  -3   5   1 191.617 6.52509   7
   3   5  -1 176.499 6.56759   5
   3   5  -1 186.207 6.18755   6
   2   5  -1 307.843 10.1375   9
   2   5  -1 319.017 10.0064   8
   2   5  -1 306.658 9.81701   5
   2   5  -1 316.457 9.49470   6
   2   5  -1 293.326 9.99703   8
  -2   5   1 306.240 9.63948   6
   2   5  -1 315.821 9.99210   5
   2   5  -1 308.568 10.1058   9
  -2   5   1 315.074 10.1427   7
   1   5  -1 183.415 6.08168   8
  -1   5   1 185.402 5.30922   8
   1   5  -1 180.673 6.11452   5
  -1   5   1 182.850 5.24260   8
   1   5  -1 181.562 6.00613   5
   1   5  -1 180.199 5.77766   6
   1   5  -1 182.017 6.81734   7
  -1   5   1 178.492 5.54656   9
   1   5  -1 174.593 6.19252   9
   1   5  -1 178.377 6.13025   8
  -1   5   1 182.844 5.39159   5
  -1   5   1 182.060 5.70708   9
   1   5  -1 176.469 6.21987   9
  -1   5   1 179.944 5.47952   5
   0   5   1 17.7507 1.27489   8
   0   5   1 16.7019 1.42541   8
   0   5   1 17.3132 1.43654   9
   0   5  -1 15.6971 1.31838   8
   0   5   1 17.3285 1.42042   5
   0   5   1 19.3706 1.37156   5
   0   5  -1 17.6730 1.36218   5
   0   5  -1 19.2213 1.43984   6
   0   5  -1 16.9450 1.45124   9
   0   5   1 15.8560 1.47835   9
   0   5  -1 16.8707 1.40438   5
   0   5   1 18.1872 1.22616   6
   0   5  -1 16.6770 1.52582   9
   0   5  -1 19.2935 2.11413   7
   0   5  -1 17.0045 1.33586   8
  -1   5  -1 75.6845 2.57716   5
   1   5   1 72.5179 3.08950   8
   1   5   1 69.2784 3.17974   9
   1   5   1 72.0300 3.13581   5
  -1   5  -1 71.9429 2.44898   5
   1   5   1 74.9600 3.28943   9
  -1   5  -1 74.1283 2.65279   9
   1   5   1 76.8693 3.10814   5
   1   5   1 73.8237 2.68268   6
  -1   5  -1 79.2379 3.66909   7
  -1   5  -1 72.8003 2.69599   9
   1   5   1 74.8041 3.22703   8
   2   5   1 155.416 5.01105   6
   2   5   1 148.997 6.08753   9
  -2   5  -1 153.685 6.21463   7
   2   5   1 153.929 5.62419   8
   2   5   1 151.211 5.71323   8
   2   5   1 152.101 5.52774   5
   2   5   1 153.393 5.56562   5
   2   5   1 153.233 5.78905   9
  -3  -5  -1 95.0870 3.49519   9
  -3  -5  -1 96.3989 3.77991   9
   3   5   1 86.7890 4.26055   9
  -3   5  -1 95.9079 3.94225   7
   3   5   1 99.0517 4.51039   8
   3   5   1 93.1682 4.24269   8
   3   5   1 99.9258 4.24184   5
  -3   5  -1 95.0040 4.51059   6
   3   5   1 92.6151 4.19689   5
   3   5   1 96.7621 3.56758   6
  -4  -5  -1 175.700 6.15436   9
  -4  -5  -1 182.185 6.61435   9
  -4  -5  -1 192.551 6.05014   6
  -4   5  -1 176.297 5.98209   7
   4   5   1 175.482 6.89721   8
   4   5   1 175.767 6.74601   5
  -4   5  -1 179.067 6.60817   6
   4   5   1 182.938 7.12584   9
   4   5   1 177.780 7.08290   8
   4   5   1 171.705 6.73617   5
   4   5   1 162.472 5.97967   6
  -5  -5  -1 154.226 6.06122   9
  -5  -5  -1 174.920 5.74094   6
  -5  -5  -1 161.711 6.40591   9
   5   5   1 161.319 6.92880   8
   5   5   1 167.937 6.61477   5
  -5   5  -1 163.859 5.31205   7
   5   5   1 156.194 6.60301   5
  -5   5  -1 152.219 5.20564   9
  -5   5  -1 166.254 6.52850   6
   5   5   1 163.984 7.02178   9
   5   5   1 159.653 6.78199   8
  -5   5  -1 161.992 5.16466   9
   5   5   1 159.546 5.96574   6
  -6  -5  -1 73.4555 4.39421   9
  -6  -5  -1 69.0374 3.58637   6
  -6   5  -1 70.5371 3.13358   9
   6   5   1 77.0618 4.28707   5
   6   5   1 73.8964 4.41841   5
   6   5   1 71.3990 4.74497   9
  -6   5  -1 74.4978 3.20114   9
   6   5   1 69.7092 4.67514   8
   6   5   1 65.5217 3.50759   6
  -6   5  -1 72.8736 4.27861   6
  -6   5  -1 75.0215 2.59382   7
  -7  -5  -1 149.379 5.81981   6
  -7  -5  -1 157.099 6.99119   9
   7   5   1 140.650 6.64586   5
  -7   5  -1 154.825 6.77408   6
  -7   5  -1 151.840 4.81242   7
   7   5   1 149.605 6.95491   5
   7   5   1 151.826 10.5783   8
   7   5   1 146.413 7.27219   9
  -7   5  -1 138.715 5.63127   9
   8  -5   1 51.8305 2.23650   8
  -8  -5  -1 51.5638 3.66157   6
  -8   5  -1 53.2550 4.25903   9
   8   5   1 55.4260 5.06190   9
   8   5   1 55.4058 4.81624   8
  -8   5  -1 58.9674 4.49886   6
  -9  -5  -1 64.7410 5.48472   9
  -9  -5  -1 69.3782 4.40998   6
  -9   5  -1 82.0952 5.45220   6
   9   5   1 74.3105 5.85373   8
   9   5   1 84.9599 5.64928   5
   9   5   1 68.7143 5.75087   9
  -9   5  -1 78.3863 4.62050   9
 -10  -5  -1 22.2700 3.87231   9
 -10  -5  -1 16.3424 2.80227   6
  10   5   1 22.4476 3.96791   9
  10   5   1 21.8387 3.40641   7
  10   5   1 16.6671 3.42086   5
  10   5   1 15.4442 3.52283   8
 -10   5  -1 15.6571 3.32012   6
 -10   5  -1 17.4293 2.95796   9
 -11  -5  -1 20.7197 3.17070   6
  11   5   1 17.4987 3.94997   8
  11   5   1 23.3398 4.01211   5
  11   5   1 25.2837 3.60379   7
  11   5   1 22.2119 4.26384   9
 -12  -5  -1 27.0737 3.61818   6
 -12   5  -1 31.2551 4.00647   9
  12   5   1 43.1911 5.33206   5
  12   5   1 44.0464 4.62025   7
 -11  -6   1 17.2219 3.05792   6
 -11  -6   1 14.4017 3.67525   9
 -11   6   1 24.9103 3.83607   6
  11   6  -1 31.2375 5.14645   7
  11   6  -1 28.3834 4.71631   5
 -10  -6   1 33.6088 3.50340   6
 -10  -6   1 35.5903 4.28087   9
  10   6  -1 42.8206 4.43791   7
  10   6  -1 41.5908 5.01643   8
  10   6  -1 36.2670 5.84048   9
  10   6  -1 31.2870 4.23898   5
 -10   6   1 37.3601 3.78339   9
 -10   6   1 37.6994 4.33351   6
  -9  -6   1 2.39582 2.57390   9
  -9  -6   1 1.79093 2.61761   6
   9   6  -1 2.65091 2.66056   8
   9   6  -1 2.71184 2.38249   5
  -9   6   1 6.57999 2.45029   6
   9   6  -1 3.65790 2.30142   7
   9   6  -1 3.34493 2.73524   9
  -9   6   1 1.65911 1.79255   9
  -8  -6   1 0.17186 2.02131   6
  -8  -6   1 3.67759 2.31821   9
   8   6  -1 2.74764 2.51859   9
   8   6  -1 4.06278 2.52577   8
   8   6  -1 0.70225 2.15642   7
  -8   6   1 0.91640 1.92523   6
  -8   6   1 2.09885 1.47562   9
   8   6  -1 0.66860 2.08818   5
  -7  -6   1 33.7806 3.65958   9
  -7  -6   1 36.3214 3.31892   6
  -7   6   1 33.1938 1.57097   7
  -7   6   1 29.7334 2.23161   9
   7   6  -1 31.8634 3.60503   5
  -7   6   1 31.1485 2.44443   9
   7   6  -1 30.8592 3.66513   8
   7   6  -1 25.6850 3.65124   9
   7   6  -1 38.4842 3.82968   5
   7   6  -1 41.0279 4.09654   7
  -7   6   1 30.8629 3.27492   6
  -6  -6   1 68.0093 3.87321   6
  -6  -6   1 70.1459 4.12819   9
   6   6  -1 68.0311 4.97633   9
  -6   6   1 66.2799 4.13176   6
   6   6  -1 62.9113 4.83617   7
  -6   6   1 68.1402 2.86988   7
   6   6  -1 65.0440 4.40758   5
   6   6  -1 67.9802 4.73664   8
   6   6  -1 63.6623 4.17283   5
  -6   6   1 68.0404 2.87269   9
  -6   6   1 63.8217 2.79348   9
  -5  -6   1 0.44367 1.44937   9
  -5  -6   1 0.02972 1.60212   6
  -5  -6   1 0.76204 1.08921   9
  -5   6   1 2.71805 1.32344   7
   5   6  -1 1.16815 1.25821   8
   5   6  -1 -0.4962 1.59406   7
   5   6  -1 1.08058 1.72221   9
  -5   6   1 1.07161 1.37678   6
   5   6  -1 -0.2292 1.32865   5
   5   6  -1 -0.3434 0.88826   6
   5   6  -1 -0.3274 1.05027   5
   5   6  -1 -0.3127 1.58643   8
  -4  -6   1 58.6777 2.82384   9
  -4  -6   1 58.7059 3.00876   9
   4   6  -1 62.1933 3.69077   5
  -4   6   1 60.8719 3.47404   6
   4   6  -1 61.1547 3.70643   8
   4   6  -1 62.4151 4.18089   7
   4   6  -1 64.3131 4.07759   9
   4   6  -1 59.7919 3.01264   6
  -4   6   1 63.1165 3.29014   7
   4   6  -1 60.2771 3.87780   8
   4   6  -1 61.9185 3.65525   5
   3   6  -1 36.7418 3.25933   7
   3   6  -1 32.7674 2.63600   8
   3   6  -1 35.7283 2.16899   6
   3   6  -1 31.2954 2.65883   5
  -3   6   1 34.5304 2.83317   6
   3   6  -1 37.2301 2.68223   5
  -3   6   1 35.9052 2.76927   7
   3   6  -1 38.9592 2.89191   8
   3   6  -1 33.4197 2.99541   9
  -2   6   1 1.67782 0.74709   9
   2   6  -1 0.53342 0.92146   9
   2   6  -1 1.84685 1.15285   5
   2   6  -1 2.30752 1.09128   8
   2   6  -1 2.46302 1.19231   8
  -2   6   1 1.12973 1.04654   6
   2   6  -1 0.88385 0.78951   6
   2   6  -1 0.32024 1.18488   9
   2   6  -1 0.02913 1.31596   7
  -2   6   1 2.27849 0.60717   9
  -2   6   1 1.46704 1.27802   7
  -1   6   1 317.256 9.93153   9
  -1   6   1 324.692 9.54107   5
   1   6  -1 326.353 10.2810   5
   1   6  -1 315.272 10.5436   9
   1   6  -1 334.747 11.3443   7
  -1   6   1 327.975 9.43845   5
   1   6  -1 327.849 10.1363   5
   1   6  -1 319.499 10.2438   8
  -1   6   1 316.500 9.87652   9
  -1   6   1 325.437 11.0901   7
   1   6  -1 327.734 10.5266   9
  -1   6   1 323.005 10.0565   6
  -1   6   1 348.097 10.0008   6
   1   6  -1 332.321 10.0137   6
   1   6  -1 326.882 10.1513   8
   0   6  -1 580.384 16.7366   6
   0   6   1 561.363 16.7357   8
   0   6  -1 570.775 17.8805   7
   0   6   1 586.532 16.5877   5
   0   6   1 561.647 16.9949   9
   0   6  -1 569.270 16.9515   9
   0   6   1 559.543 16.4106   8
   0   6  -1 574.248 16.5157   5
   0   6  -1 558.552 16.5289   8
   0   6   1 564.603 16.6509   5
   0   6   1 561.799 16.9517   9
   0   6  -1 564.064 16.9928   9
   0   6  -1 571.748 16.3965   8
   0   6   1 564.983 16.4967   6
   0   6  -1 580.767 16.6830   5
  -1   6  -1 16.8764 1.51369   9
   1   6   1 15.1245 1.61911   8
  -1   6  -1 14.7130 1.37728   9
   1   6   1 15.5177 1.31994   6
   1   6   1 16.8762 1.93714   9
  -1   6  -1 16.2215 2.13013   7
   1   6   1 15.6311 2.10863   9
   1   6   1 17.2235 1.75574   8
  -1   6  -1 16.5886 1.70234   6
  -1   6  -1 14.6248 1.10552   5
   1   6   1 17.7660 1.78833   5
  -1   6  -1 13.1119 1.12276   5
   1   6   1 17.5860 1.72628   5
   2   6   1 39.2514 2.67562   5
  -2   6  -1 38.8946 1.71284   9
   2   6   1 44.1160 3.13177   5
   2   6   1 37.7700 2.47111   8
  -2   6  -1 42.9802 2.92753   7
   2   6   1 41.4665 2.77937   8
   2   6   1 34.9365 2.59772   9
   2   6   1 39.7040 2.94639   9
   2   6   1 37.8662 2.00422   6
   3   6   1 72.4503 3.10646   6
   3   6   1 73.3454 3.82792   8
   3   6   1 72.7583 4.03668   8
   3   6   1 81.9856 3.98408   5
  -3   6  -1 75.8438 3.74681   7
   3   6   1 78.5919 4.27750   9
  -3   6  -1 80.3021 3.82973   6
   3   6   1 80.5692 3.84641   5
  -4  -6  -1 116.657 4.26297   9
  -4  -6  -1 114.679 4.55166   9
   4   6   1 123.052 5.36258   5
  -4   6  -1 115.195 4.61308   7
   4   6   1 115.803 5.64101   9
   4   6   1 105.916 5.19330   8
  -4   6  -1 118.868 5.12401   6
   4   6   1 117.502 5.53772   8
   4   6   1 115.074 4.43280   6
   4   6   1 114.545 5.15494   5
  -5  -6  -1 89.3595 4.54463   6
  -5  -6  -1 95.2762 4.11670   9
  -5  -6  -1 98.8225 4.51486   9
   5   6   1 90.0544 4.91649   5
  -5   6  -1 93.5039 3.80426   7
   5   6   1 89.0982 4.71156   5
  -5   6  -1 101.115 4.82991   6
   5   6   1 97.7451 5.45082   9
   5   6   1 92.2023 4.92755   8
   5   6   1 94.1448 5.23096   8
   5   6   1 94.7488 4.08108   6
  -6  -6  -1 77.9103 4.57075   9
  -6  -6  -1 87.3898 4.13764   6
   6   6   1 78.3271 4.57259   5
   6   6   1 82.6904 5.22809   8
   6   6   1 91.4156 5.06924   5
  -6   6  -1 87.2415 3.24765   7
   6   6   1 92.2465 5.56406   9
  -6   6  -1 74.9130 3.23594   9
  -6   6  -1 87.8127 3.40665   9
  -6   6  -1 87.8520 4.82253   6
  -7  -6  -1 180.617 6.62029   6
  -7  -6  -1 171.553 7.35601   9
   7   6   1 166.331 7.54902   5
   7   6   1 174.978 8.33159   9
   7   6   1 174.180 7.73650   5
  -7   6  -1 173.607 6.17627   9
  -7   6  -1 165.395 8.91978   6
   7   6   1 165.667 7.92989   8
  -7   6  -1 170.383 5.20206   7
  -7   6  -1 152.078 5.92808   9
  -8  -6  -1 37.2404 3.43637   6
  -8  -6  -1 37.6441 3.93911   9
  -8   6  -1 34.0037 1.54733   7
   8   6   1 33.8539 3.84171   5
   8   6   1 35.3240 4.29544   8
  -8   6  -1 37.9320 2.98705   9
   8   6   1 39.4532 4.48875   9
  -8   6  -1 27.8559 3.52630   6
  -9  -6  -1 10.0515 2.52024   6
  -9  -6  -1 9.56765 2.97166   9
   9   6   1 4.96793 2.51249   5
  -9   6  -1 9.40969 2.14258   9
   9   6   1 16.6672 3.63170   9
  -9   6  -1 5.61996 2.70916   6
   9   6   1 6.57634 2.64458   7
   9   6   1 7.93295 3.19347   8
 -10  -6  -1 46.5000 4.24821   6
 -10  -6  -1 56.6033 5.48012   9
  10   6   1 69.1674 6.42678   9
 -10   6  -1 51.7877 5.15750   6
  10   6   1 55.2522 5.82347   8
  10   6   1 67.2630 5.73999   5
  10   6   1 62.1786 5.41924   7
 -10   6  -1 57.4030 4.33684   9
 -11  -6  -1 -2.1511 2.17709   6
 -11  -6  -1 -0.2780 2.87136   9
  11   6   1 -2.2752 2.43733   5
 -11   6  -1 -0.2966 2.61960   6
  11   6   1 2.47956 3.48661   7
 -10  -7   1 80.8737 6.09520   9
 -10  -7   1 81.2168 5.56933   6
  10   7  -1 92.3360 6.61204   5
  10   7  -1 112.597 6.88511   7
 -10   7   1 108.703 6.50479   6
  -9  -7   1 36.4467 3.70873   6
  -9  -7   1 34.0200 3.90025   9
   9   7  -1 40.1199 5.16013   9
  -9   7   1 36.1772 3.97402   6
   9   7  -1 32.6926 4.47294   8
   9   7  -1 40.0794 6.48695   7
  -8  -7   1 146.617 6.77378   9
  -8  -7   1 141.258 6.63421   6
   8   7  -1 155.837 7.92129   7
   8   7  -1 135.958 7.73838   8
  -8   7   1 145.352 7.28398   6
   8   7  -1 148.839 8.25333   9
   8   7  -1 154.842 7.59944   5
  -7  -7   1 46.7785 3.87773   9
   7   7  -1 53.9706 4.49128   5
  -7   7   1 51.6767 4.26573   6
   7   7  -1 58.5417 4.97351   7
  -7   7   1 51.0044 2.36663   7
   7   7  -1 54.2680 4.84735   8
  -7   7   1 56.4888 2.80740   9
   7   7  -1 54.5912 5.14087   9
  -6  -7   1 105.216 4.85673   9
   6   7  -1 101.666 6.24401   7
   6   7  -1 109.677 6.07823   8
  -6   7   1 108.615 5.45752   6
   6   7  -1 106.919 5.76292   5
  -6   7   1 110.642 4.26640   7
   6   7  -1 108.858 6.35612   9
  -5  -7   1 54.5747 2.79991   9
   5   7  -1 61.5186 4.35557   8
   5   7  -1 57.7093 4.02695   5
   5   7  -1 46.5754 3.66854   8
   5   7  -1 64.2836 4.68435   9
   5   7  -1 57.8076 3.75301   5
  -5   7   1 48.1667 3.61813   6
  -5   7   1 53.8335 3.20248   7
   5   7  -1 52.5489 4.52184   7
   4   7  -1 224.049 8.60333   5
   4   7  -1 236.651 9.38582   8
   4   7  -1 227.080 7.92903   6
   4   7  -1 247.213 9.64196   7
  -4   7   1 233.252 8.27288   7
   4   7  -1 219.988 8.69689   8
  -4   7   1 231.940 8.34013   6
   4   7  -1 235.144 8.57260   5
   4   7  -1 233.933 9.15501   9
   3   7  -1 82.6458 4.30486   8
  -3   7   1 94.9776 4.23323   6
   3   7  -1 86.9988 4.35801   5
   3   7  -1 90.6765 3.84626   6
  -3   7   1 93.2851 4.60337   7
   3   7  -1 89.5884 5.32065   7
   3   7  -1 93.1131 4.41186   5
   3   7  -1 85.8626 4.39229   8
   3   7  -1 96.3056 4.94056   9
   2   7  -1 130.723 5.67170   9
  -2   7   1 137.275 5.18044   6
  -2   7   1 132.070 4.88956   6
  -2   7   1 131.954 4.49198   9
   2   7  -1 133.876 5.22229   5
   2   7  -1 124.319 5.18126   8
  -2   7   1 126.437 4.50518   9
   2   7  -1 137.627 6.38909   7
   2   7  -1 132.802 5.46549   6
  -2   7   1 137.323 5.95763   7
   2   7  -1 133.368 5.31810   5
   2   7  -1 130.144 5.23418   8
  -1   7   1 33.5533 2.28152   6
  -1   7   1 31.1459 1.85710   6
   1   7  -1 30.8827 2.46628   9
  -1   7   1 31.2002 2.13816   9
   1   7  -1 29.7372 2.23502   5
   1   7  -1 28.5400 2.03594   8
   1   7  -1 34.6629 2.16756   8
  -1   7   1 31.2680 1.48186   5
   1   7  -1 29.1654 2.56553   9
   1   7  -1 36.0889 3.34678   7
   1   7  -1 32.9037 2.25535   5
  -1   7   1 33.1164 3.23718   7
  -1   7   1 25.7905 1.88657   9
  -1   7   1 31.0085 1.37009   5
   1   7  -1 31.2441 2.33764   6
   0   7   1 30.5662 1.98622   5
   0   7   1 30.5671 1.79429   6
   0   7   1 30.4257 2.45360   9
   0   7   1 32.2229 1.67828   8
   0   7   1 32.4933 1.76949   8
   0   7  -1 32.1531 1.85724   5
   0   7  -1 30.6793 2.33618   9
   0   7   1 32.0393 3.30762   7
   0   7  -1 33.5138 1.71409   8
   0   7  -1 32.1051 3.21190   7
   0   7  -1 33.1750 1.92915   5
   0   7  -1 31.9174 1.66547   8
   0   7  -1 30.7030 2.60259   9
   0   7   1 30.7627 1.84623   5
   0   7  -1 31.6397 1.95255   6
  -1   7  -1 5.34552 1.10200   6
   1   7   1 5.71283 1.05861   8
  -1   7  -1 8.05917 0.76424   5
   1   7   1 8.55805 2.02473   7
   1   7   1 7.49480 1.40702   5
   1   7   1 7.38217 1.07248   6
  -1   7  -1 8.24078 0.71245   5
   1   7   1 8.66506 1.43268   8
  -1   7  -1 6.81077 1.23768   9
  -1   7  -1 9.06119 1.98754   7
  -1   7  -1 4.75586 1.09157   9
   1   7   1 7.37667 1.30049   5
   1   7   1 6.93367 1.67647   9
   2   7   1 173.765 7.08168   9
   2   7   1 177.712 6.65497   5
  -2   7  -1 179.733 5.86511   9
   2   7   1 178.855 7.84295   7
  -2   7  -1 173.376 5.78667   9
  -2   7  -1 190.110 7.23170   7
   2   7   1 182.034 6.56013   5
   2   7   1 186.652 6.03264   6
   2   7   1 186.857 6.73823   8
   2   7   1 172.124 6.45273   8
  -2   7  -1 187.312 6.66753   6
   3   7   1 25.5964 2.36430   8
   3   7   1 26.8601 2.88058   8
   3   7   1 30.2626 2.57308   5
   3   7   1 26.7648 2.97753   9
  -3   7  -1 26.3216 2.54941   7
   3   7   1 25.7328 1.77917   6
   3   7   1 27.5157 2.72304   5
  -3   7  -1 26.3379 2.63351   6
   4   7   1 65.5551 3.84819   5
  -4   7  -1 65.6692 3.54429   7
   4   7   1 59.0167 4.37593   9
   4   7   1 61.4546 3.73859   8
   4   7   1 58.3821 3.88971   5
   4   7   1 63.9104 2.98766   6
  -4   7  -1 68.9594 3.90703   6
  -5  -7  -1 54.0188 3.21359   9
  -5   7  -1 60.1288 4.03151   6
   5   7   1 58.0143 4.04421   5
   5   7   1 46.3992 3.74568   8
   5   7   1 56.2708 4.54042   9
   5   7   1 53.2692 2.98017   6
  -5   7  -1 57.1533 3.15966   7
   5   7   1 61.4473 4.40461   8
   5   7   1 59.1656 3.83450   5
  -6  -7  -1 128.067 5.65866   9
   6   7   1 142.771 7.30482   9
  -6   7  -1 134.055 4.86656   7
  -6   7  -1 142.322 6.43676   6
   6   7   1 136.740 6.61629   5
   6   7   1 131.133 6.86548   8
  -7  -7  -1 34.6768 3.70874   9
   7   7   1 28.4363 3.80267   7
  -7   7  -1 28.6893 3.41714   6
   7   7   1 29.9142 4.13109   9
  -7   7  -1 29.6198 2.24929   9
   7   7   1 36.9270 3.92090   5
   7   7   1 29.1951 3.84097   8
  -7   7  -1 31.1390 1.92546   7
  -8  -7  -1 16.8837 2.98937   9
  -8  -7  -1 17.5366 3.22448   6
   8   7   1 17.9469 3.22600   5
   8   7   1 20.0572 3.61642   9
   8   7   1 18.4656 3.34707   7
  -8   7  -1 23.0841 3.30493   6
   8   7   1 16.9999 3.52222   8
  -9  -7  -1 21.6535 5.30634   6
  -9  -7  -1 25.8455 3.67682   9
   9   7   1 28.4185 6.25864   7
  -9   7  -1 25.5863 3.68021   6
   9   7   1 30.2274 4.43657   8
   9   7   1 29.5364 4.16572   5
   9   7   1 33.8556 4.86568   9
 -10  -7  -1 23.7084 3.41028   6
 -10  -7  -1 29.4924 4.50398   9
  10   7   1 31.4927 4.57688   5
  10   7   1 32.1874 4.25099   7
  -9  -8   1 -2.5992 1.92925   9
   8   8  -1 39.1088 4.56566   7
   8   8  -1 44.2146 5.08130   9
   8   8  -1 49.3466 5.05181   8
   8   8  -1 36.8216 4.21741   5
  -8   8   1 43.4668 4.27506   6
   7   8  -1 11.0785 2.91622   7
   7   8  -1 10.5117 2.94544   9
  -7   8   1 4.13098 2.14429   6
   7   8  -1 3.98520 2.37455   5
   6   8  -1 13.1572 2.62284   5
   6   8  -1 6.07858 2.51625   7
  -6   8   1 10.6983 1.66894   7
   6   8  -1 11.2580 2.91359   9
   6   8  -1 7.04456 2.53838   8
   5   8  -1 13.5941 2.98731   9
   5   8  -1 13.7837 2.48210   5
   5   8  -1 12.6329 2.92400   7
  -5   8   1 16.0569 2.10269   7
   5   8  -1 15.6688 2.66429   8
  -5   8   1 13.8213 2.29697   6
   4   8  -1 14.0673 2.29249   8
   4   8  -1 11.7699 2.23339   5
  -4   8   1 12.2501 2.10212   7
  -4   8   1 12.8298 2.07155   6
   4   8  -1 11.7135 2.59706   7
   4   8  -1 10.5008 2.54507   9
   3   8  -1 40.3687 3.20961   8
   3   8  -1 44.2166 4.22964   7
   3   8  -1 44.9269 3.23144   5
  -3   8   1 42.9163 3.56723   7
   3   8  -1 40.8337 3.73651   9
   3   8  -1 36.0719 3.11841   5
  -3   8   1 43.5339 3.05186   6
  -2   8   1 81.5145 3.88865   6
  -2   8   1 75.6340 3.31192   9
   2   8  -1 82.1716 3.83851   8
   2   8  -1 81.4431 3.79102   8
   2   8  -1 79.9216 4.51358   9
   2   8  -1 84.6702 5.38718   7
   2   8  -1 87.0101 3.95618   5
   2   8  -1 84.7725 3.99288   5
  -1   8   1 68.4737 4.69025   7
   1   8  -1 60.2370 4.08526   6
   1   8  -1 71.4387 3.32173   5
   1   8  -1 69.3309 3.24021   5
   1   8  -1 68.5751 3.94713   9
  -1   8   1 72.6058 3.52007   9
  -1   8   1 73.7512 3.39763   6
   1   8  -1 68.1964 4.85683   7
   1   8  -1 71.2127 3.42898   8
   1   8  -1 70.7953 3.01765   8
   0   8   1 115.851 4.05267   5
   0   8   1 120.927 4.55491   6
   0   8  -1 129.076 6.27143   7
   0   8   1 119.960 6.23965   7
   0   8  -1 113.792 5.00641   9
   0   8   1 103.953 4.48531   6
   0   8   1 122.680 4.23692   5
   0   8  -1 122.747 4.16990   5
   0   8   1 120.616 5.14045   9
   0   8  -1 119.254 4.07449   5
   1   8   1 8.77662 1.17560   8
  -1   8  -1 11.0635 2.35274   7
   1   8   1 10.3702 2.44142   7
   1   8   1 12.7559 2.17432   9
  -1   8  -1 12.2831 1.66850   9
   1   8   1 10.3806 1.45588   8
   1   8   1 11.4514 1.51296   5
   1   8   1 12.9128 2.04076   6
  -1   8  -1 12.6451 1.88918   6
   1   8   1 12.5404 1.64260   5
   2   8   1 110.977 6.21273   7
   2   8   1 105.327 4.65003   8
  -2   8  -1 98.7193 3.89565   9
  -2   8  -1 111.105 6.69236   7
  -2   8  -1 113.802 4.85941   6
   2   8   1 102.947 4.62837   5
   2   8   1 105.135 5.26622   9
   2   8   1 106.033 4.52386   5
   2   8   1 102.875 4.32976   8
   3   8   1 42.1648 3.34055   8
  -3   8  -1 41.4086 3.21598   6
   3   8   1 42.6970 4.36196   7
   3   8   1 45.7059 3.11265   5
   3   8   1 39.4376 3.72160   9
  -3   8  -1 38.4194 3.39277   7
   3   8   1 39.7530 3.21979   5
  -4   8  -1 42.1121 3.28406   7
   4   8   1 38.5248 3.91642   9
   4   8   1 41.6718 3.57231   5
   4   8   1 41.2870 3.73224   8
   4   8   1 39.3330 4.31649   7
  -4   8  -1 45.7918 3.60552   6
   5   8   1 4.66017 2.04592   8
   5   8   1 4.17989 2.01978   5
  -5   8  -1 4.46855 1.87450   6
   5   8   1 6.73340 2.57412   7
   5   8   1 7.21750 2.50608   9
  -5   8  -1 5.41297 1.59204   7
   6   8   1 55.2389 4.54043   5
   6   8   1 57.8751 5.15715   9
  -6   8  -1 58.2430 4.44663   6
   6   8   1 62.8837 5.02840   8
   6   8   1 49.9574 5.11088   7
  -6   8  -1 54.0733 3.08693   7
  -7   8  -1 85.6533 5.46922   6
   7   8   1 78.8347 6.08045   8
   7   8   1 88.9170 6.24986   9
   7   8   1 86.1475 6.30526   7
   7   8   1 80.9221 5.64776   5
  -8  -8  -1 54.7425 4.13540   9
   8   8   1 72.4679 6.11871   9
   8   8   1 67.3822 5.35308   5
   8   8   1 64.8465 5.78902   8
   8   8   1 58.8612 5.74329   7
  -8   8  -1 63.1392 5.10869   6
   7   9  -1 7.65366 3.06148   9
  -7   9   1 9.22799 2.37558   6
   6   9  -1 84.6427 5.55053   8
   6   9  -1 89.3798 6.13249   9
  -6   9   1 83.9471 5.13199   6
   6   9  -1 108.419 11.2442   7
   5   9  -1 18.1115 3.43297   7
  -5   9   1 13.6280 2.24017   7
  -5   9   1 13.9033 2.56914   6
   5   9  -1 10.5353 2.73510   9
   5   9  -1 13.5976 2.54074   5
   5   9  -1 17.5035 2.73163   8
  -4   9   1 100.490 5.25357   7
   4   9  -1 99.8281 5.15393   8
   4   9  -1 111.015 6.64502   7
   4   9  -1 106.076 5.26492   5
   4   9  -1 102.439 6.09730   9
  -4   9   1 97.3961 4.89888   6
   3   9  -1 1.77551 1.47064   8
  -3   9   1 2.47462 1.41332   6
   3   9  -1 0.83922 1.42670   5
   3   9  -1 1.28282 2.20680   7
  -3   9   1 -0.5493 1.63351   7
   2   9  -1 83.7006 3.71738   8
   2   9  -1 87.0968 4.05899   5
  -2   9   1 85.3224 4.05768   6
   2   9  -1 86.5884 5.89280   7
   2   9  -1 82.8516 5.00772   9
  -2   9   1 91.5259 5.37795   7
   1   9  -1 9.77660 2.06869   9
  -1   9   1 10.0402 2.48485   7
   1   9  -1 9.19342 1.40397   5
   1   9  -1 12.8661 1.54343   5
   1   9  -1 11.2132 2.66123   7
   1   9  -1 11.7175 1.15757   8
  -1   9   1 12.2832 1.86341   9
   0   9  -1 17.3842 2.24528   9
   0   9  -1 17.5120 1.28751   5
   0   9   1 16.5151 1.38323   5
   0   9  -1 16.5938 1.32746   5
   0   9  -1 21.8864 2.25272   6
   0   9   1 16.6875 2.93965   7
   0   9  -1 18.4375 3.03786   7
   0   9   1 16.8787 1.44140   5
   0   9   1 23.0235 2.59412   9
  -1   9  -1 -0.3215 1.74991   7
   1   9   1 1.38435 1.09826   5
   1   9   1 0.87330 1.57844   9
   1   9   1 0.39655 1.89874   7
  -1   9  -1 0.04281 1.28113   6
  -1   9  -1 -0.1344 1.23510   9
   1   9   1 1.49574 0.99676   5
   1   9   1 0.53790 0.88435   8
   2   9   1 64.5365 5.30898   7
   2   9   1 64.4567 4.51821   9
   2   9   1 68.2802 3.41841   8
   2   9   1 66.3272 3.63255   5
  -2   9  -1 66.8602 3.77041   6
  -2   9  -1 60.6016 4.49643   7
   3   9   1 4.28435 2.60054   7
   3   9   1 7.54329 2.74224   9
   3   9   1 3.07633 1.68633   5
  -3   9  -1 3.34774 1.71731   6
   3   9   1 4.00344 1.64821   8
  -3   9  -1 3.96568 1.86711   7
   4   9   1 70.1708 5.68421   7
  -4   9  -1 65.2498 4.33320   7
  -4   9  -1 70.5297 4.41650   6
   4   9   1 76.3961 4.70208   5
   4   9   1 75.5317 5.30087   9
   4   9   1 75.0094 4.52830   8
   5   9   1 1.36368 1.92919   5
   5   9   1 2.96704 2.52323   7
   5   9   1 -0.2668 1.93286   9
  -5   9  -1 0.53402 1.52294   7
   5   9   1 2.87567 1.99766   8
  -5   9  -1 1.49221 1.77380   6
  -6   9  -1 43.9842 4.01471   6
   6   9   1 62.9524 6.64914   9
   6   9   1 52.4669 4.62149   8
   7   9   1 8.69355 3.29420   9
  -3  10   1 0.84360 1.85508   7
   3  10  -1 0.26380 1.29193   8
   3  10  -1 -1.0257 1.68430   9
   2  10  -1 30.8928 5.25839   7
   2  10  -1 29.3276 2.82221   8
   2  10  -1 25.6771 2.41838   5
   1  10  -1 26.5422 1.83559   5
   1  10  -1 33.4219 4.16906   7
   1  10  -1 24.5388 1.88865   5
  -1  10   1 27.2493 3.60668   7
   0  10   1 69.4390 5.36958   7
   0  10  -1 71.0674 5.34467   7
   1  10   1 21.1905 1.85876   5
   1  10   1 21.2742 3.61776   7
  -1  10  -1 25.8862 3.46389   7
  -2  10  -1 30.9540 4.40425   7
   2  10   1 41.1828 7.33834   7
   2  10   1 39.0425 2.62152   8
   2  10   1 37.1077 2.74506   5
  -3  10  -1 5.09772 3.40522   7
   3  10   1 1.09077 1.28692   8
   3  10   1 2.49870 2.07336   9
  14   0  -2 34.7989 3.73076   9
  14   0  -2 42.9971 5.49210   8
  13   0  -2 -2.6505 2.87953   8
 -13   0   2 6.78499 3.12754   6
  13   0  -2 -0.3797 2.35971   9
  12   0  -2 128.076 7.62927   8
 -12   0   2 118.578 7.56339   9
  12   0  -2 133.605 6.96213   5
  12   0  -2 119.774 6.33831   9
 -12   0   2 113.329 6.88679   6
  11   0  -2 -0.6893 1.98475   5
  11   0  -2 0.25753 2.11391   9
 -11   0   2 1.75174 2.69874   9
 -11   0   2 1.36932 2.40125   6
  11   0  -2 1.62115 2.71802   8
  10   0  -2 32.5638 1.73542   7
  10   0  -2 39.0310 3.75448   9
  10   0  -2 38.8142 3.64657   5
 -10   0   2 39.0810 4.41929   6
  10   0  -2 36.2440 1.55753   7
 -10   0   2 36.6931 4.02834   9
  10   0  -2 32.2063 3.69404   8
   9   0  -2 -0.8429 1.44678   5
   9   0  -2 -0.2611 1.68979   9
  -9   0   2 -0.8173 1.34798   5
   9   0  -2 -0.0930 1.78488   8
   9   0  -2 -0.5794 0.80406   7
  -9   0   2 -0.8613 1.84463   9
   9   0  -2 1.10559 0.69264   7
  -9   0   2 1.44314 1.75125   6
  -8   0   2 192.231 7.81842   9
   8   0  -2 189.814 5.96370   7
  -8   0   2 197.904 7.46365   6
   8   0  -2 210.397 6.07796   7
  -8   0   2 188.325 7.42158   5
   8   0  -2 184.833 7.19318   9
   8   0  -2 191.105 7.38127   5
   8   0  -2 174.752 10.0839   8
   7   0  -2 2.14934 1.46224   8
   7   0  -2 -0.8245 1.08355   5
  -7   0   2 -0.4073 1.41758   9
  -7   0   2 0.47927 1.27343   6
   7   0  -2 -0.2200 1.01419   9
   7   0  -2 0.14720 0.51634   7
   7   0  -2 -0.3302 0.56900   7
   7   0  -2 -0.6542 1.22571   9
  -7   0   2 -0.2443 1.00636   5
   6   0  -2 2.76378 1.14240   8
   6   0  -2 2.21546 1.03403   9
   6   0  -2 1.68733 0.99062   5
  -6   0   2 2.26736 1.28630   6
   6   0  -2 2.35640 1.08320   5
   6   0  -2 1.17718 0.56212   7
  -6   0   2 2.30844 1.78800   5
   6   0  -2 1.37877 1.20177   8
   6   0  -2 1.31026 0.97419   6
  -6   0   2 3.30093 1.28226   9
   6   0  -2 2.29270 0.55794   7
   6   0  -2 3.17299 1.19056   9
  -6   0   2 2.44415 1.19470   9
   5   0  -2 0.44933 0.75089   6
  -5   0   2 0.11026 0.76300   5
   5   0  -2 -9.9361 5.65551   3
  -5   0   2 0.44105 0.96491   9
   5   0  -2 -0.0422 4.81121   4
  -5   0   2 0.62188 0.83079   8
   5   0  -2 -0.4626 0.79031   9
  -5   0   2 1.08821 4.56160   4
  -5   0   2 0.50552 0.84477   6
  -5   0   2 -0.0558 0.82270   9
   5   0  -2 4.84306 6.16590   1
   5   0  -2 1.05710 0.98234   8
   5   0  -2 0.10156 0.78011   5
   5   0  -2 -0.5048 0.69085   9
  -5   0   2 4.26576 6.55271   2
  -5   0   2 -0.3901 5.45619   1
   5   0  -2 0.31827 0.44861   7
   5   0  -2 -0.9386 4.48740   2
   5   0  -2 -1.9885 4.79094   2
   5   0  -2 0.62901 0.78521   5
  -4   0   2 211.484 6.85082   8
  -4   0   2 201.617 15.8346   1
   4   0  -2 206.869 6.68426   5
   4   0  -2 195.760 14.6470   3
   4   0  -2 202.164 6.65182   9
   4   0  -2 196.952 6.50212   7
  -4   0   2 200.413 6.72359   9
   4   0  -2 211.192 6.64398   6
  -4   0   2 197.369 6.56140   6
  -4   0   2 204.925 6.71480   9
   4   0  -2 206.463 6.73979   8
  -4   0   2 203.897 6.61564   5
   4   0  -2 202.309 14.4164   4
   4   0  -2 172.103 14.2851   2
   4   0  -2 220.655 16.3037   1
   4   0  -2 199.706 6.62234   5
  -4   0   2 205.238 14.6906   4
  -4   0   2 193.650 15.4579   2
   4   0  -2 202.809 6.54510   9
  -3   0   2 -0.5996 0.47571   5
  -3   0   2 2.13245 3.25841   2
  -3   0   2 -0.5538 0.52383   8
  -3   0   2 0.39337 2.65616   1
  -3   0   2 0.00669 0.55163   6
  -3   0   2 5.23839 2.99256   3
  -3   0   2 0.35379 0.60691   9
   3   0  -2 0.09736 0.63764   8
   3   0  -2 0.43369 0.54743   9
   3   0  -2 -3.1447 2.53674   3
   3   0  -2 -4.7233 2.33801   2
   3   0  -2 -1.0176 2.94677   1
   3   0  -2 -0.0843 0.27665   7
   3   0  -2 0.21753 0.50772   5
   3   0  -2 -0.2879 0.49905   6
   3   0  -2 1.26296 2.49605   4
  -3   0   2 2.70478 2.57475   4
   3   0  -2 0.02005 0.62472   9
  -3   0   2 0.30261 0.55262   9
  -2   0   2 1669.67 47.6817   9
  -2   0   2 1752.32 53.8310   4
   2   0  -2 1694.51 47.5852   5
   2   0  -2 1692.62 47.6307   6
  -2   0   2 1660.12 47.3678   7
  -2   0   2 1644.60 47.6353   9
  -2   0   2 1689.07 47.7123   8
   2   0  -2 1671.64 47.6889   9
   2   0  -2 1553.60 63.0420   4
   2   0  -2 1740.91 47.3281   7
  -2   0   2 1703.47 47.6080   6
  -2   0   2 1753.49 55.3072   1
   2   0  -2 1699.40 47.5780   9
   2   0  -2 1716.96 54.2296   2
   2   0  -2 1634.56 47.6879   8
   2   0  -2 1832.21 55.2411   1
  -2   0   2 1683.54 47.6216   5
   2   0  -2 1728.12 53.2792   3
  -2   0   2 1730.26 54.6182   2
  -2   0   2 1703.27 53.7973   3
   1   0  -2 -0.3367 0.27757   9
   1   0  -2 0.02980 1.26774   1
   1   0  -2 -0.2331 0.22616   6
  -1   0   2 -0.6475 0.95576   2
  -1   0   2 0.22689 0.25291   9
  -1   0   2 0.18861 0.29963   9
  -1   0   2 -0.0210 0.86919   4
  -1   0   2 0.05303 0.28433   8
   1   0  -2 -0.2523 0.22848   8
   1   0  -2 0.39480 0.24698   9
  -1   0   2 -0.0149 0.24022   6
  -1   0   2 -0.1188 0.85830   3
   1   0  -2 0.15138 0.23176   5
  -1   0   2 -0.1057 0.22696   5
   1   0  -2 -0.4738 1.02537   4
   1   0  -2 -0.0461 0.11611   7
  -1   0   2 -0.0194 0.14047   7
   1   0  -2 0.76949 1.19726   3
  -1   0   2 0.75313 1.14673   1
   1   0  -2 -0.8378 1.04890   2
   0   0  -2 268.882 8.51188   8
   0   0  -2 292.992 12.2848   3
   0   0   2 305.804 8.43088   7
   0   0  -2 306.012 8.36765   7
   0   0   2 293.801 11.9155   1
   0   0  -2 301.769 10.9061   1
   0   0   2 290.533 11.0432   2
   0   0   2 298.731 11.2307   3
   1   0   2 0.23395 0.19808   7
  -1   0  -2 0.00798 0.21227   7
  -1   0  -2 1.21157 1.50233   3
   1   0   2 0.50298 1.09701   2
  -1   0  -2 0.44988 1.15856   2
  -1   0  -2 0.79207 1.13226   4
   1   0   2 0.31970 1.26394   3
   1   0   2 -0.3859 1.13079   1
   1   0   2 0.29642 0.26450   5
  -1   0  -2 -0.1104 0.30255   9
  -1   0  -2 0.38177 0.33916   5
  -1   0  -2 0.54093 0.40728   8
   1   0   2 0.24117 0.27267   9
   1   0   2 0.65128 0.33815   8
  -2   0  -2 1783.96 55.8656   3
   2   0   2 1748.10 55.3944   3
   2   0   2 1714.47 49.4542   9
   2   0   2 1851.88 57.6517   1
   2   0   2 1761.78 49.3517   5
   2   0   2 1749.61 49.4520   8
  -2   0  -2 1775.89 56.3819   1
  -2   0  -2 1731.33 49.4512   9
  -2   0  -2 1757.89 57.4348   2
  -2   0  -2 1768.75 49.1704   7
  -2   0  -2 1739.26 49.5013   8
   2   0   2 1775.93 49.0895   7
   2   0   2 1775.14 49.3159   9
   2   0   2 1770.54 55.6638   4
  -2   0  -2 1776.64 49.3692   6
   2   0   2 1783.53 49.3489   6
  -2   0  -2 1679.84 49.3754   9
  -2   0  -2 1797.22 55.8750   4
  -2   0  -2 1764.99 49.4157   5
   2   0   2 1694.64 57.5872   2
   3   0   2 0.06545 0.59261   8
  -3   0  -2 -0.1866 0.59202   8
   3   0   2 0.60446 2.69789   2
  -3   0  -2 -0.3133 0.57797   9
  -3   0  -2 0.17973 0.55451   9
  -3   0  -2 2.45321 2.89743   1
  -3   0  -2 1.88500 3.33069   2
  -3   0  -2 1.88162 2.88523   4
   3   0   2 -0.0576 0.54639   6
  -3   0  -2 2.72185 3.27208   3
  -3   0  -2 -0.2994 0.56674   5
  -3   0  -2 -0.1412 0.38934   7
   3   0   2 0.05330 0.49801   9
   3   0   2 0.83865 0.56431   5
   3   0   2 -0.1080 0.32146   7
   3   0   2 -0.2070 0.53143   5
  -3   0  -2 0.26133 0.56798   6
   3   0   2 -0.1125 0.59617   9
   3   0   2 -4.2524 2.72040   4
   3   0   2 -1.1335 3.37448   1
   3   0   2 0.29975 3.05241   3
  -4   0  -2 335.330 19.4832   4
   4   0   2 303.563 19.7418   2
   4   0   2 312.112 9.94870   8
  -4   0  -2 317.094 20.5020   2
   4   0   2 338.005 9.19647   7
  -4   0  -2 320.228 9.83056   6
   4   0   2 327.406 9.79231   6
   4   0   2 294.511 18.1957   3
   4   0   2 342.330 21.0726   1
   4   0   2 308.499 9.85177   5
  -4   0  -2 320.217 10.0824   8
  -4   0  -2 275.885 18.7937   1
   4   0   2 317.504 18.5396   4
  -4   0  -2 315.399 9.91580   5
  -4   0  -2 309.592 9.90205   9
   4   0   2 320.885 9.78604   5
   4   0   2 317.263 9.92555   9
   4   0   2 279.149 18.7308   2
   4   0   2 324.405 9.70254   9
  -4   0  -2 321.162 9.94520   9
   5   0   2 -0.4622 0.85113   8
  -5   0  -2 0.83507 6.38184   2
   5   0   2 8.19503 5.44278   4
   5   0   2 -0.9964 0.72733   5
   5   0   2 -0.3281 0.91130   9
   5   0   2 0.67491 0.87605   5
  -5   0  -2 -0.5534 4.81783   4
   5   0   2 0.15347 0.46621   7
  -5   0  -2 -0.1927 1.01288   5
   5   0   2 -0.5685 0.69373   9
   5   0   2 1.84655 1.02070   8
  -5   0  -2 0.09759 0.95387   9
  -5   0  -2 -0.0288 0.86024   9
   5   0   2 5.24855 6.56938   2
  -5   0  -2 -1.5820 5.32778   1
   5   0   2 0.90217 0.83610   6
  -5   0  -2 0.21015 0.84443   6
   5   0   2 3.88731 4.99204   2
   5   0   2 -5.5449 6.18603   1
  -6   0  -2 1.99228 2.27697   9
   6   0   2 1.31983 1.21676   9
   6   0   2 1.85514 1.08526   8
   6   0   2 3.37465 1.03247   9
   6   0   2 2.47367 0.60950   7
   6   0   2 1.89511 1.42036   8
  -6   0  -2 1.61615 1.16211   6
   6   0   2 -0.0509 0.97356   6
   6   0   2 1.69989 1.12029   5
   6   0   2 2.10621 1.01200   5
  -6   0  -2 2.66084 1.25217   9
  -7   0  -2 1.96657 1.52050   9
  -7   0  -2 0.97750 1.39618   6
   7   0   2 -0.2890 1.40301   8
   7   0   2 -0.1397 0.61305   7
   7   0   2 1.15502 1.24647   5
   7   0   2 0.51527 1.33950   9
   7   0   2 -0.6587 0.96551   9
  -7   0  -2 1.34237 1.48082   5
  -8   0  -2 284.717 10.1012   6
   8   0   2 292.877 10.1284   9
   8   0   2 282.589 10.1113   5
   8   0   2 284.986 10.5280   8
   8   0   2 285.430 8.38719   7
  -8   0  -2 273.681 10.4100   9
   9   0   2 0.37163 0.74882   7
   9   0   2 0.79229 1.78514   9
  -9   0  -2 2.17024 2.08335   9
  -9   0  -2 1.47270 1.89849   6
   9   0   2 0.93730 1.98527   8
   9   0   2 1.32465 1.67009   5
  10   0   2 1.29321 2.35013   8
  10   0   2 2.12235 0.79461   7
  10   0   2 3.99113 2.14706   5
 -10   0  -2 -0.7756 2.04339   6
  10   0   2 2.59874 2.17755   9
  11   0   2 1.99194 2.62761   9
  11   0   2 1.71648 1.99745   5
 -11   0  -2 1.93490 2.38439   6
  11   0   2 -0.3536 2.55601   8
  11   0   2 3.20824 1.09998   7
 -11   0  -2 1.31564 2.69799   9
  11   0   2 -0.8495 0.92594   7
  12   0   2 2.14939 2.96629   8
  12   0   2 2.88005 2.58473   9
  12   0   2 3.32223 2.48594   5
 -12   0  -2 3.97223 2.81265   6
 -12   0  -2 -2.7713 2.71597   9
 -13   0  -2 -2.3427 3.21758   9
 -13   0  -2 -0.3306 2.89373   6
  13   0   2 2.59846 3.28111   8
  13   0   2 -4.3064 2.26053   9
  14  -1  -2 39.2829 4.07016   9
  14  -1  -2 47.0015 5.78405   8
 -14   1   2 34.0365 6.10737   9
  14   1  -2 48.6769 5.88119   8
  14   1  -2 35.3786 4.39476   9
  13  -1  -2 -1.7226 2.89551   8
 -13  -1   2 1.52801 2.87942   6
 -13  -1   2 1.08967 3.09665   9
  13   1  -2 4.19534 2.65558   9
  13   1  -2 -4.2569 2.42050   5
  13   1  -2 3.07529 3.34367   8
 -13   1   2 0.75937 3.12979   9
 -13   1   2 3.73237 2.98618   6
  12  -1  -2 179.897 7.14183   9
 -12  -1   2 166.854 9.15650   9
  12  -1  -2 177.901 8.75358   8
  12  -1  -2 177.612 9.08535   5
 -12  -1   2 159.022 8.15887   6
 -12   1   2 174.114 8.60468   6
 -12   1   2 172.139 9.07441   9
  12   1  -2 187.627 9.41764   8
  12   1  -2 176.616 8.38368   5
  12   1  -2 169.155 5.67602   7
  12   1  -2 159.390 8.15589   9
 -11  -1   2 2.22038 2.70458   9
  11  -1  -2 6.13100 2.70109   8
 -11  -1   2 3.06044 2.46501   6
  11  -1  -2 1.44108 1.84284   5
  11  -1  -2 4.59598 2.07534   9
  11   1  -2 3.40827 2.51007   9
  11   1  -2 2.09720 0.94354   7
 -11   1   2 3.89657 2.66956   9
  11   1  -2 3.12315 2.97704   8
  11   1  -2 1.71796 1.17155   7
 -11   1   2 -2.2395 2.20307   6
 -10  -1   2 211.223 10.3962   9
  10  -1  -2 198.271 7.88538   5
  10  -1  -2 199.838 7.45532   9
  10  -1  -2 206.963 8.57295   8
 -10  -1   2 195.113 9.86157   6
 -10   1   2 193.301 8.40405   6
  10   1  -2 201.100 6.75418   7
  10   1  -2 193.733 8.95776   8
  10   1  -2 192.822 6.41597   7
  10   1  -2 200.937 8.33728   9
 -10   1   2 200.302 8.80277   9
  10   1  -2 195.458 8.43854   5
   9  -1  -2 49.7273 3.07837   9
   9  -1  -2 58.7951 4.18789   8
  -9  -1   2 51.7895 3.91632   6
  -9  -1   2 53.1868 4.40578   9
   9  -1  -2 49.4052 3.57105   5
   9  -1  -2 49.9634 3.38915   9
  -9   1   2 49.9472 3.92826   6
   9   1  -2 47.7879 2.52074   7
  -9   1   2 53.9232 4.26982   9
   9   1  -2 45.2829 4.38732   8
   9   1  -2 54.9998 4.06406   5
   9   1  -2 51.2525 2.79550   7
   9   1  -2 47.3329 3.91644   9
   8  -1  -2 606.156 18.1091   9
  -8  -1   2 610.543 18.7434   6
  -8  -1   2 600.183 19.2859   9
  -8  -1   2 597.259 19.0293   5
   8  -1  -2 601.166 18.9296   5
   8  -1  -2 593.742 18.9072   8
   8   1  -2 616.043 19.4032   8
   8   1  -2 592.635 17.8218   7
   8   1  -2 585.236 17.6626   7
   8   1  -2 588.290 18.8886   5
   8   1  -2 619.662 18.9557   9
  -8   1   2 588.889 18.6680   5
  -8   1   2 622.788 19.1275   9
  -8   1   2 605.842 18.8920   6
  -7  -1   2 -0.1036 1.42818   9
  -7  -1   2 1.75772 1.36653   6
   7  -1  -2 0.59756 1.34047   8
  -7  -1   2 1.24713 1.15497   5
   7  -1  -2 0.62172 1.10468   5
   7  -1  -2 0.09738 1.11861   9
   7  -1  -2 1.10055 0.97522   9
  -7   1   2 0.23996 1.25112   6
  -7   1   2 0.59464 1.06208   5
   7   1  -2 -0.5704 1.44012   8
  -7   1   2 0.80361 1.18573   9
  -7   1   2 1.10658 1.41771   9
   7   1  -2 -0.0864 1.35181   9
   7   1  -2 -0.2936 0.79893   7
   7   1  -2 1.22963 1.21246   5
   7   1  -2 0.59368 1.30153   5
   6  -1  -2 433.218 13.7394   5
   6  -1  -2 442.866 13.9068   6
  -6  -1   2 441.148 14.2379   9
   6  -1  -2 441.248 13.5800   5
   6  -1  -2 451.240 14.0362   8
   6  -1  -2 440.250 13.8928   8
  -6  -1   2 458.486 14.3287   6
  -6  -1   2 451.681 14.1122   5
   6  -1  -2 452.961 13.5076   9
   6  -1  -2 450.645 13.3639   9
  -6  -1   2 444.901 14.2303   9
   6   1  -2 444.424 13.9857   5
  -6   1   2 428.812 13.9579   9
   6   1  -2 458.948 14.5737   9
  -6   1   2 435.883 13.7699   5
  -6   1   2 452.807 13.9674   9
   6   1  -2 444.277 14.1814   5
   6   1  -2 443.956 14.1209   9
   6   1  -2 446.266 14.3064   8
   6   1  -2 446.887 13.9213   6
  -6   1   2 453.442 13.9425   6
   6   1  -2 448.517 14.3948   8
  -5  -1   2 2.25732 4.80907   4
  -5  -1   2 -7.0115 6.32520   2
  -5  -1   2 0.06958 0.77549   5
  -5  -1   2 0.43841 0.99368   9
   5  -1  -2 4.98707 5.41171   3
   5  -1  -2 0.24479 5.11527   2
   5  -1  -2 0.09773 4.85924   2
  -5  -1   2 2.53205 0.97490   6
   5  -1  -2 1.14231 0.79093   9
  -5  -1   2 0.68029 0.95533   8
   5  -1  -2 0.93481 0.91386   8
  -5  -1   2 6.96323 6.43126   1
   5  -1  -2 0.84087 0.73397   5
   5  -1  -2 0.38123 0.82929   6
   5  -1  -2 0.49401 0.73164   8
  -5  -1   2 -0.0487 0.85947   9
   5  -1  -2 0.84639 0.73465   5
   5  -1  -2 2.27681 0.77988   9
   5  -1  -2 5.30792 6.25680   1
   5  -1  -2 4.41820 4.89770   4
  -5   1   2 1.48511 0.92122   6
   5   1  -2 1.79553 1.12572   8
  -5   1   2 0.99264 4.74056   4
   5   1  -2 0.51811 4.69621   4
   5   1  -2 1.01074 0.88062   5
  -5   1   2 1.57215 0.83076   5
   5   1  -2 8.03967 5.77278   2
  -5   1   2 1.17910 0.96502   9
  -5   1   2 6.64252 5.25415   1
   5   1  -2 6.65181 5.65551   3
   5   1  -2 0.40654 0.92145   9
   5   1  -2 0.99932 0.78908   6
   5   1  -2 0.68131 0.85225   5
  -5   1   2 6.07264 5.81350   2
  -5   1   2 1.16582 0.84603   9
   5   1  -2 0.00215 5.14446   2
   5   1  -2 0.88978 0.87485   9
   5   1  -2 6.30695 6.92317   1
  -4  -1   2 1790.20 50.9982   5
  -4  -1   2 1775.16 67.1279   1
  -4  -1   2 1774.58 50.7445   6
  -4  -1   2 1807.85 51.0967   9
   4  -1  -2 1822.34 63.2830   4
   4  -1  -2 1814.99 50.3997   9
  -4  -1   2 1779.86 51.1021   9
   4  -1  -2 1856.56 60.2875   3
  -4  -1   2 1805.94 51.2355   8
  -4  -1   2 1807.64 62.0287   4
   4  -1  -2 1789.71 50.6272   9
   4  -1  -2 1805.44 50.8501   6
   4  -1  -2 1828.35 62.0367   1
  -4  -1   2 1877.30 66.5686   2
   4  -1  -2 1760.96 50.7228   5
   4  -1  -2 1777.20 50.7738   8
   4   1  -2 1804.27 65.1650   2
  -4   1   2 1772.49 63.0674   1
   4   1  -2 1807.74 66.5975   1
  -4   1   2 1785.50 50.8639   8
   4   1  -2 1842.73 63.6423   3
   4   1  -2 1786.47 67.6189   2
  -4   1   2 1797.08 50.7519   9
  -4   1   2 1800.17 50.8071   9
   4   1  -2 1796.23 50.8408   6
  -4   1   2 1818.75 63.1329   4
  -4   1   2 1784.93 50.8438   6
   4   1  -2 1725.47 51.0548   5
   4   1  -2 1787.24 51.0177   9
   4   1  -2 1785.01 50.9323   5
   4   1  -2 1788.07 51.0977   9
   4   1  -2 1783.38 51.1371   8
   4   1  -2 1783.29 62.7034   4
  -4   1   2 1801.45 62.1042   2
  -4   1   2 1764.85 50.7272   5
  -3  -1   2 88.8701 9.30441   3
  -3  -1   2 102.389 3.68554   9
  -3  -1   2 105.675 10.6220   1
   3  -1  -2 98.7553 3.45283   6
  -3  -1   2 101.289 3.73659   8
  -3  -1   2 94.5739 10.0852   2
  -3  -1   2 99.1995 3.38031   6
   3  -1  -2 94.8762 3.32552   8
   3  -1  -2 91.6619 7.90472   3
  -3  -1   2 97.9771 3.63531   9
  -3  -1   2 97.6582 3.91144   5
   3  -1  -2 91.7167 3.29141   5
   3  -1  -2 108.522 9.01463   1
   3  -1  -2 98.9324 9.21284   4
  -3  -1   2 96.4638 8.60250   4
   3  -1  -2 99.1077 3.04349   9
   3  -1  -2 95.2277 3.19518   9
   3   1  -2 97.2242 10.7838   1
  -3   1   2 82.1483 8.12593   4
   3   1  -2 103.830 9.67883   3
  -3   1   2 86.9916 8.30471   2
   3   1  -2 92.8765 3.39476   6
   3   1  -2 93.7781 3.51042   5
  -3   1   2 95.3826 3.40176   8
  -3   1   2 94.0487 3.35189   9
  -3   1   2 93.1150 3.28599   5
   3   1  -2 96.6166 9.00639   4
  -3   1   2 92.5972 3.41487   6
   3   1  -2 98.0853 3.68270   8
   3   1  -2 95.0712 9.77727   2
   3   1  -2 94.9215 3.64596   9
  -3   1   2 102.459 8.94964   1
  -3   1   2 95.6318 3.28222   9
   3   1  -2 98.5517 3.62813   9
  -2  -1   2 3916.22 111.795   9
   2  -1  -2 4060.93 115.985   1
   2  -1  -2 4010.33 111.675   6
  -2  -1   2 3983.47 111.807   5
  -2  -1   2 4052.94 111.879   9
   2  -1  -2 4095.49 115.944   2
  -2  -1   2 4126.60 119.729   3
   2  -1  -2 3931.48 111.514   8
   2  -1  -2 4029.75 115.843   3
   2  -1  -2 3969.65 111.464   9
  -2  -1   2 3826.50 126.352   2
  -2  -1   2 4069.27 117.571   4
  -2  -1   2 4021.02 112.043   8
   2  -1  -2 3961.02 122.487   4
  -2  -1   2 4124.93 121.798   1
   2   1  -2 3962.46 111.869   8
  -2   1   2 3903.26 111.669   6
  -2   1   2 3937.60 111.510   5
  -2   1   2 3926.26 111.594   8
  -2   1   2 4024.81 116.831   2
   2   1  -2 4154.63 120.782   2
   2   1  -2 4050.05 118.238   4
   2   1  -2 3985.73 111.843   9
  -2   1   2 3930.01 118.251   4
   2   1  -2 4127.05 121.296   1
  -2   1   2 3968.00 111.593   9
   2   1  -2 4015.49 118.948   3
  -2   1   2 3925.20 117.047   1
  -2   1   2 4008.90 116.049   3
  -2   1   2 3978.26 111.423   9
   2   1  -2 4028.14 112.194   9
   2   1  -2 4008.94 111.670   6
  -1  -1   2 172.860 5.36791   8
   1  -1  -2 171.839 5.04254   9
   1  -1  -2 186.673 6.75302   1
  -1  -1   2 177.479 5.35458   9
   1  -1  -2 180.956 5.04922   5
  -1  -1   2 175.776 5.36030   7
   1  -1  -2 189.602 6.70377   2
   1  -1  -2 186.398 8.19267   4
  -1  -1   2 171.809 5.29899   5
   1  -1  -2 179.475 5.16924   6
  -1  -1   2 177.770 5.25677   9
  -1  -1   2 186.842 9.15520   3
  -1  -1   2 144.952 9.56214   1
  -1  -1   2 172.316 8.22797   4
  -1  -1   2 170.716 9.43411   2
   1  -1  -2 179.924 6.86996   3
   1  -1  -2 176.180 4.99288   9
  -1  -1   2 176.796 5.18999   6
   1   1  -2 167.079 5.30982   9
  -1   1   2 175.331 7.95785   4
   1   1  -2 197.968 9.29465   3
  -1   1   2 173.898 6.96931   3
   1   1  -2 169.386 9.54104   1
   1   1  -2 182.093 5.22184   6
   1   1  -2 181.409 9.35280   2
  -1   1   2 169.991 5.00566   5
   1   1  -2 174.123 5.30885   9
  -1   1   2 174.263 5.10379   9
   1   1  -2 177.339 5.34404   8
  -1   1   2 177.592 5.14814   7
   1   1  -2 176.692 8.63598   4
  -1   1   2 170.209 5.06349   8
   1   1  -2 175.750 5.32371   7
  -1   1   2 171.841 6.93257   2
  -1   1   2 171.604 7.02805   1
  -1   1   2 171.703 5.15646   6
  -1   1   2 183.573 5.00663   9
   1   1  -2 174.768 5.27840   5
   0  -1  -2 18.6750 0.87525   9
   0  -1   2 19.7792 0.86951   9
   0  -1  -2 20.1289 0.89574   8
   0  -1  -2 20.3948 2.46730   3
   0  -1   2 19.1929 0.84998   8
   0  -1   2 20.5706 2.57163   2
   0  -1   2 22.1426 2.24727   3
   0  -1   2 20.4176 0.97467   7
   0  -1   2 20.2076 0.82518   5
   0  -1   2 17.5995 2.45905   1
   0   1  -2 18.6426 2.11091   2
   0   1   2 21.3532 2.43623   1
   0   1   2 20.9982 2.19649   3
   0   1   2 20.9888 0.85978   8
   0   1   2 20.5459 0.86771   9
   0   1   2 18.4722 2.26013   2
   0   1  -2 18.4877 0.91633   7
   0   1  -2 20.1486 0.85925   9
   0   1   2 20.6780 0.81732   5
   0   1  -2 19.9996 2.36734   1
   0   1  -2 18.9096 0.78215   5
   0   1  -2 17.6335 0.87029   8
   1  -1   2 110.041 5.16843   3
  -1  -1  -2 103.143 5.37797   4
  -1  -1  -2 103.103 7.62559   2
  -1  -1  -2 117.732 7.61697   1
   1  -1   2 107.198 5.03345   1
   1  -1   2 113.889 3.24888   5
   1  -1   2 111.870 3.26155   8
   1  -1   2 112.978 3.35522   7
   1  -1   2 116.317 3.19060   9
  -1  -1  -2 108.965 3.53642   5
  -1  -1  -2 108.767 3.27579   6
  -1  -1  -2 111.299 3.46047   9
   1  -1   2 114.915 5.16707   2
   1  -1   2 108.088 3.27570   9
  -1  -1  -2 108.975 3.55939   9
  -1   1  -2 107.280 3.30476   9
  -1   1  -2 114.248 5.53730   3
   1   1   2 109.902 7.97723   1
   1   1   2 107.541 3.56227   8
   1   1   2 109.134 3.53974   9
  -1   1  -2 110.743 3.19533   9
   1   1   2 110.472 3.27264   6
   1   1   2 110.515 3.50741   5
   1   1   2 113.890 5.52367   4
  -1   1  -2 109.174 3.23002   5
   1   1   2 107.519 7.41104   2
   1   1   2 105.137 3.51054   9
  -1   1  -2 107.760 3.29430   8
   1   1   2 99.6941 6.62818   3
  -1   1  -2 108.277 3.29177   7
  -1   1  -2 107.169 5.46626   1
  -1   1  -2 120.655 5.72236   2
  -2  -1  -2 741.318 20.9339   6
   2  -1   2 760.640 20.6550   9
  -2  -1  -2 706.740 29.2523   1
  -2  -1  -2 753.154 26.3050   4
  -2  -1  -2 742.229 21.2244   9
  -2  -1  -2 746.525 21.3270   8
   2  -1   2 738.500 27.4805   4
   2  -1   2 754.693 20.7020   7
  -2  -1  -2 731.039 30.1049   2
   2  -1   2 722.968 20.8603   8
   2  -1   2 767.600 26.9285   1
  -2  -1  -2 762.237 28.7996   3
  -2  -1  -2 708.748 21.3710   9
   2  -1   2 734.035 20.7800   5
  -2  -1  -2 738.656 21.1947   5
   2  -1   2 684.515 21.1153   9
   2  -1   2 765.103 25.6661   2
   2  -1   2 765.519 25.4885   3
   2   1   2 733.664 26.1859   4
  -2   1  -2 759.365 25.8229   3
  -2   1  -2 731.704 20.9703   8
   2   1   2 711.333 29.3401   2
  -2   1  -2 739.350 20.6263   7
   2   1   2 731.613 21.1692   9
   2   1   2 735.218 21.2433   8
  -2   1  -2 725.540 20.8772   5
   2   1   2 737.592 28.0361   3
   2   1   2 742.906 20.9207   6
  -2   1  -2 744.016 26.7759   2
  -2   1  -2 714.191 21.0375   6
  -2   1  -2 743.714 20.7755   9
  -2   1  -2 728.660 27.8298   4
   2   1   2 730.801 21.2127   9
   2   1   2 749.843 21.1466   5
  -2   1  -2 730.542 20.9352   9
   2   1   2 750.108 21.1958   5
   2   1   2 725.188 29.8504   1
  -3  -1  -2 5.03651 0.99618   9
   3  -1   2 6.22097 0.58502   9
  -3  -1  -2 10.9915 4.07540   4
  -3  -1  -2 4.37912 0.90568   5
   3  -1   2 4.90525 3.43197   4
   3  -1   2 6.17814 0.47367   7
   3  -1   2 4.17034 3.52585   1
   3  -1   2 3.41075 0.68602   9
   3  -1   2 5.25076 3.33015   3
   3  -1   2 5.11782 0.76102   8
  -3  -1  -2 8.27718 4.17771   3
  -3  -1  -2 4.98119 0.91721   9
  -3  -1  -2 5.69384 0.84249   6
   3  -1   2 5.56686 0.68225   5
  -3  -1  -2 5.76454 1.00502   8
   3  -1   2 2.67271 2.90016   2
  -3  -1  -2 5.92327 4.79758   2
  -3   1  -2 5.91382 0.50580   7
  -3   1  -2 2.03335 3.03403   4
   3   1   2 3.72870 0.97012   9
  -3   1  -2 5.21817 0.91506   6
  -3   1  -2 4.76544 0.71419   9
   3   1   2 5.61771 3.45879   4
   3   1   2 6.04745 0.96457   8
  -3   1  -2 3.95624 0.78848   8
   3   1   2 2.17483 3.91245   3
   3   1   2 -3.2520 3.83145   1
   3   1   2 6.59300 4.09739   2
  -3   1  -2 5.01923 0.83612   9
  -3   1  -2 -0.1181 2.96703   2
   3   1   2 -1.7749 2.85811   2
   3   1   2 5.34154 0.95606   5
  -3   1  -2 4.33257 0.76726   5
   3   1   2 4.75991 0.70466   7
   3   1   2 5.21489 0.87435   9
   3   1   2 5.67296 0.78608   6
  -3   1  -2 3.27724 2.80902   1
   3   1   2 3.59008 0.76465   5
  -4  -1  -2 466.306 13.5147   6
   4  -1   2 456.159 13.5343   6
   4  -1   2 411.638 13.5409   5
   4  -1   2 470.556 23.7083   4
  -4  -1  -2 457.179 13.7736   9
  -4  -1  -2 470.128 26.6833   2
   4  -1   2 478.759 24.1998   1
   4  -1   2 417.630 22.5505   2
   4  -1   2 483.164 12.7490   7
  -4  -1  -2 443.826 13.9557   8
   4  -1   2 462.506 21.9754   3
   4  -1   2 457.290 13.5068   8
   4  -1   2 446.602 13.3688   9
  -4  -1  -2 463.991 13.8785   9
  -4  -1  -2 465.312 26.1666   1
   4  -1   2 445.294 23.4510   2
   4  -1   2 462.264 13.0662   9
  -4  -1  -2 442.266 13.7946   5
  -4  -1  -2 446.037 22.9615   4
   4  -1   2 446.243 13.2936   5
  -4   1  -2 431.558 22.3095   1
   4   1   2 462.801 13.7094   5
   4   1   2 454.219 13.4649   6
   4   1   2 432.872 25.8451   2
  -4   1  -2 453.019 13.5215   5
   4   1   2 459.508 13.9388   8
   4   1   2 454.156 13.6993   9
   4   1   2 458.780 13.9360   8
   4   1   2 445.551 25.4876   2
  -4   1  -2 454.749 12.8683   7
   4   1   2 453.207 13.2651   7
  -4   1  -2 436.377 13.5233   9
  -4   1  -2 412.269 23.4752   4
  -4   1  -2 458.447 23.9475   2
   4   1   2 465.410 24.1648   3
   4   1   2 445.331 26.2352   1
  -4   1  -2 449.664 13.6243   8
   4   1   2 431.352 13.8052   9
   4   1   2 433.799 22.5409   4
  -4   1  -2 453.020 13.6260   6
   4   1   2 444.726 13.7439   5
  -4   1  -2 452.339 13.4717   9
   5  -1   2 213.465 17.2833   4
  -5  -1  -2 211.458 7.33837   5
  -5  -1  -2 207.572 6.96826   6
  -5  -1  -2 226.144 17.1406   4
   5  -1   2 205.690 17.7681   2
   5  -1   2 200.661 6.89186   5
   5  -1   2 195.213 15.7022   2
   5  -1   2 191.912 27.5325   3
  -5  -1  -2 186.003 18.4924   1
  -5  -1  -2 209.855 7.39225   9
   5  -1   2 220.365 7.05208   5
   5  -1   2 209.265 7.16519   8
   5  -1   2 207.451 6.83262   9
   5  -1   2 212.717 7.35011   6
   5  -1   2 219.811 5.98888   7
  -5  -1  -2 206.477 7.68908   9
  -5  -1  -2 200.453 19.8437   2
   5  -1   2 202.826 6.95130   8
   5  -1   2 210.380 6.48071   9
   5  -1   2 210.946 18.7498   1
   5   1   2 198.000 26.6425   3
   5   1   2 222.893 21.1010   1
   5   1   2 206.709 7.38167   8
   5   1   2 157.583 17.0789   2
  -5   1  -2 204.509 7.03765   9
   5   1   2 213.083 16.7346   4
   5   1   2 204.287 6.89050   6
  -5   1  -2 203.857 6.21971   7
   5   1   2 198.086 6.50438   7
   5   1   2 181.533 18.5167   2
   5   1   2 203.599 7.10122   9
  -5   1  -2 219.486 18.4890   4
  -5   1  -2 212.555 7.06028   5
   5   1   2 197.174 7.15633   5
   5   1   2 199.098 7.40560   8
  -5   1  -2 209.229 18.3273   2
   5   1   2 205.605 7.33149   9
   5   1   2 205.065 7.11884   5
  -5   1  -2 210.369 7.04349   9
  -5   1  -2 204.221 7.06662   6
   6  -1   2 1251.68 36.5524   6
   6  -1   2 1280.80 36.3123   9
   6  -1   2 1287.66 35.9256   9
  -6  -1  -2 1264.39 37.0168   9
   6  -1   2 1257.10 36.5646   8
  -6  -1  -2 1252.86 36.9346   5
   6  -1   2 1220.65 36.2452   5
   6  -1   2 1253.25 36.7300   8
   6  -1   2 1336.71 35.3036   7
  -6  -1  -2 1206.05 36.8082   9
   6  -1   2 1272.90 36.4764   5
   6   1   2 1245.11 36.8171   5
   6   1   2 1280.61 37.3019   5
  -6   1  -2 1274.22 36.6159   5
   6   1   2 1221.71 36.9654   8
   6   1   2 1258.78 36.8917   9
   6   1   2 1255.83 36.6351   9
  -6   1  -2 1293.21 36.7065   9
  -6   1  -2 1249.40 36.6670   9
  -6   1  -2 1260.36 36.6567   6
   6   1   2 1279.13 37.1577   8
   6   1   2 1244.18 35.8423   7
   6   1   2 1256.55 36.4723   6
   7  -1   2 -0.6257 1.35193   8
   7  -1   2 1.76954 1.27323   9
  -7  -1  -2 1.16677 1.56296   9
  -7  -1  -2 -0.4266 1.33111   6
   7  -1   2 0.86600 1.17776   5
   7  -1   2 1.24575 0.94244   9
   7  -1   2 1.11380 0.61288   7
  -7  -1  -2 0.39495 1.47461   5
   7   1   2 2.30242 1.39796   5
   7   1   2 1.60656 1.60001   8
   7   1   2 2.62497 1.64604   9
  -7   1  -2 2.39245 1.42358   5
  -7   1  -2 1.55485 1.44383   6
   7   1   2 2.99807 0.91511   7
  -7   1  -2 0.73590 1.45351   9
   8  -1   2 98.2954 4.60170   9
   8  -1   2 99.0994 5.17852   8
   8  -1   2 97.7523 4.05144   9
  -8  -1  -2 93.0233 4.87361   6
  -8  -1  -2 98.0987 5.39796   9
   8   1   2 95.9414 3.69295   7
   8   1   2 99.2856 5.14647   5
  -8   1  -2 102.818 5.26017   9
   8   1   2 103.772 5.23508   9
   8   1   2 96.2132 5.50447   8
  -8   1  -2 96.2593 5.06088   6
   9  -1   2 -2.4235 1.53423   9
   9  -1   2 0.08833 0.54168   7
  -9  -1  -2 -2.6649 1.83271   9
   9  -1   2 0.84558 1.51329   5
  -9  -1  -2 -1.5928 1.69238   6
   9   1   2 2.95638 1.89469   5
   9   1   2 -2.3981 1.88320   9
  -9   1  -2 0.60377 1.98780   9
  -9   1  -2 0.28663 1.81717   6
   9   1   2 0.07813 2.11794   8
 -10  -1  -2 271.918 10.9635   9
  10  -1   2 260.747 10.5335   8
  10  -1   2 251.413 9.41006   9
 -10  -1  -2 272.274 10.4649   6
  10  -1   2 270.784 9.89209   5
  10   1   2 240.090 8.07109   7
  10   1   2 258.898 10.3670   9
 -10   1  -2 249.535 10.2183   6
  10   1   2 269.976 10.4195   5
  10   1   2 261.040 10.9538   8
 -10   1  -2 267.688 10.6315   9
  11  -1   2 10.5931 3.08640   8
 -11  -1  -2 13.8130 3.51074   9
  11  -1   2 14.8547 2.77227   5
  11  -1   2 16.6387 2.77339   9
 -11  -1  -2 19.4756 3.23707   6
  11   1   2 19.4472 3.25188   5
  11   1   2 8.53277 2.97805   9
  11   1   2 18.1753 3.55562   8
 -11   1  -2 15.0702 3.38944   9
 -11   1  -2 13.0145 3.09605   6
  12  -1   2 361.617 14.0221   8
 -12  -1  -2 312.315 13.0275   6
  12  -1   2 334.345 12.0571   9
 -12  -1  -2 343.323 14.1843   9
 -12   1  -2 356.567 14.1980   9
  12   1   2 351.038 12.0508   7
 -12   1  -2 342.278 13.4205   6
  12   1   2 346.784 13.6136   5
  12   1   2 357.889 13.3500   9
  12   1   2 359.418 14.4414   8
 -13  -1  -2 4.18975 3.31566   9
  13  -1   2 1.89035 2.30286   9
 -13  -1  -2 6.37665 3.20248   6
  13   1   2 0.40351 3.30327   8
 -13   1  -2 4.02020 3.16746   6
  13   1   2 6.22198 3.02633   9
  14   2  -2 34.3786 5.79527   9
 -13  -2   2 3.25662 2.93181   6
  13  -2  -2 -0.3601 2.73779   8
 -13  -2   2 5.34198 3.56716   9
 -13   2   2 2.43892 3.01635   6
 -13   2   2 5.57317 3.25468   9
  13   2  -2 8.16177 3.14269   5
  13   2  -2 6.62483 3.73151   8
  12  -2  -2 37.5125 2.88061   9
  12  -2  -2 51.4241 4.94832   8
 -12  -2   2 42.4120 5.21870   9
 -12  -2   2 36.0017 4.34751   6
  12   2  -2 46.4808 5.00093   5
 -12   2   2 43.1675 4.63922   6
  12   2  -2 56.0454 5.31305   9
  12   2  -2 45.0333 5.22913   8
  12   2  -2 43.1930 3.22079   7
 -12   2   2 51.0790 5.23650   9
 -11  -2   2 23.4284 3.86585   9
  11  -2  -2 21.5597 3.29989   8
 -11  -2   2 26.9795 3.55974   6
  11  -2  -2 17.4024 1.97255   9
  11   2  -2 21.2044 3.93858   8
  11   2  -2 17.3086 3.31409   5
  11   2  -2 21.7387 2.32594   7
 -11   2   2 23.5972 3.67203   9
  11   2  -2 18.2467 3.43949   9
 -11   2   2 23.6158 3.54630   6
 -10  -2   2 110.140 6.27636   6
  10  -2  -2 97.9171 4.12944   9
  10  -2  -2 95.2089 5.65716   9
 -10  -2   2 112.898 6.65705   9
  10  -2  -2 101.227 5.76166   8
  10   2  -2 116.152 6.70251   8
  10   2  -2 111.872 6.22519   5
  10   2  -2 115.738 4.96350   7
 -10   2   2 121.588 6.35173   9
  10   2  -2 109.922 6.19644   9
 -10   2   2 114.268 6.10095   6
   9  -2  -2 -0.6268 0.94979   9
   9  -2  -2 1.84264 1.77871   8
  -9  -2   2 -0.5999 1.75366   6
   9  -2  -2 0.56780 1.19435   9
  -9  -2   2 2.12422 2.08483   9
   9   2  -2 1.66630 1.12843   7
   9   2  -2 -0.3753 1.98620   9
   9   2  -2 1.28672 1.80940   5
   9   2  -2 0.62670 2.09228   8
  -9   2   2 2.52720 1.94202   9
   9   2  -2 0.46193 1.29492   7
  -9   2   2 2.55812 1.92272   6
   8  -2  -2 41.3811 2.35351   9
   8  -2  -2 44.0444 3.30190   8
   8  -2  -2 42.9767 2.24167   9
  -8  -2   2 43.5564 3.39956   6
  -8  -2   2 46.4043 3.91194   9
   8  -2  -2 47.8516 2.84608   5
  -8  -2   2 42.6788 3.47839   5
   8   2  -2 40.7660 3.68681   9
   8   2  -2 46.2428 2.99415   7
  -8   2   2 43.1891 3.52590   9
  -8   2   2 42.0397 3.03748   5
   8   2  -2 40.3688 3.98229   8
  -8   2   2 41.2312 3.47001   6
   8   2  -2 49.0232 4.64933   5
   7  -2  -2 12.7229 1.27749   9
   7  -2  -2 12.5751 1.83703   8
  -7  -2   2 12.6684 2.25978   9
  -7  -2   2 13.2988 1.92658   5
  -7  -2   2 13.5886 1.98506   6
   7  -2  -2 12.6509 1.20269   9
   7  -2  -2 12.9222 1.57143   5
   7   2  -2 12.2260 2.10752   5
   7   2  -2 10.9522 2.11346   8
   7   2  -2 11.1571 2.14711   9
  -7   2   2 14.3401 1.88066   9
  -7   2   2 11.1461 1.59464   5
  -7   2   2 11.5601 1.97245   6
  -7   2   2 13.2763 1.90072   9
   7   2  -2 11.8729 2.03651   5
   6  -2  -2 189.870 5.84705   9
   6  -2  -2 190.634 6.58252   8
  -6  -2   2 190.937 7.25782   9
   6  -2  -2 190.395 6.83885   6
   6  -2  -2 187.814 6.68047   8
  -6  -2   2 175.622 8.35154   9
  -6  -2   2 194.569 6.70947   6
  -6  -2   2 189.919 7.10025   5
   6  -2  -2 190.466 6.30227   5
   6  -2  -2 195.655 5.78469   9
   6   2  -2 191.639 7.21785   9
  -6   2   2 190.793 6.76371   9
   6   2  -2 190.167 6.84333   6
   6   2  -2 188.690 7.21399   5
   6   2  -2 199.124 7.45529   8
   6   2  -2 191.007 7.40456   8
   6   2  -2 196.017 7.08499   5
  -6   2   2 180.471 6.61780   9
  -6   2   2 192.600 6.92797   6
  -6   2   2 186.585 6.53065   5
   5  -2  -2 5.35056 0.60155   9
   5  -2  -2 4.35584 0.96066   5
   5  -2  -2 3.78186 0.84525   5
  -5  -2   2 2.96019 1.26659   9
   5  -2  -2 3.12549 1.03593   6
   5  -2  -2 5.12636 0.62761   9
   5  -2  -2 3.93382 0.94486   8
  -5  -2   2 4.39108 1.15065   5
  -5  -2   2 5.35973 1.19832   6
   5   2  -2 3.13355 1.22597   8
  -5   2   2 3.31811 1.04365   9
   5   2  -2 3.53065 1.09102   5
   5   2  -2 3.76143 1.17440   8
   5   2  -2 3.28076 1.18174   5
  -5   2   2 4.99464 1.18931   6
   5   2  -2 4.43405 1.06004   6
  -5   2   2 4.63553 0.94635   5
  -5   2   2 3.93981 0.92779   9
   5   2  -2 4.85575 1.34824   9
   5   2  -2 5.65515 1.26583   9
   4  -2  -2 6.59889 4.38533   3
   4  -2  -2 12.4530 1.01536   5
   4  -2  -2 10.5360 1.06863   5
   4  -2  -2 13.9841 1.43322   6
  -4  -2   2 14.5487 1.36826   6
  -4  -2   2 13.3923 5.06898   4
   4  -2  -2 10.2340 4.47918   2
   4  -2  -2 8.25977 5.57900   4
   4  -2  -2 10.4631 4.68140   1
   4  -2  -2 11.6771 1.21023   8
  -4  -2   2 12.6169 1.48300   8
   4  -2  -2 3.55010 3.76545   2
  -4  -2   2 18.9729 7.56936   2
  -4  -2   2 11.7707 1.50425   9
  -4  -2   2 11.1072 1.39228   5
  -4  -2   2 15.3612 1.64056   9
  -4   2   2 9.71341 1.03177   5
  -4   2   2 12.0407 0.47456   7
  -4   2   2 13.0963 1.19528   9
   4   2  -2 10.0127 1.47085   8
   4   2  -2 11.4017 1.51569   9
   4   2  -2 10.8053 5.22595   3
   4   2  -2 6.77952 6.11688   2
  -4   2   2 11.7237 1.15817   9
   4   2  -2 11.8720 1.55133   9
   4   2  -2 10.1791 5.16470   4
   4   2  -2 8.71949 6.57788   1
  -4   2   2 13.0488 5.13666   2
  -4   2   2 10.3508 4.72226   1
  -4   2   2 17.0495 5.70888   4
   4   2  -2 11.2710 1.23460   6
  -4   2   2 12.1690 1.21084   8
  -4   2   2 12.3319 0.52926   7
   4   2  -2 13.5717 1.58176   5
  -4   2   2 12.8603 1.37822   6
   4   2  -2 8.89514 1.24964   5
   4   2  -2 12.1115 5.79301   2
   3  -2  -2 411.990 11.4954   5
  -3  -2   2 415.252 11.9200   6
   3  -2  -2 419.616 12.0500   6
   3  -2  -2 402.947 11.6742   5
  -3  -2   2 395.784 23.4591   1
  -3  -2   2 408.925 12.4999   8
  -3  -2   2 405.350 23.1128   2
   3  -2  -2 400.212 20.1738   4
  -3  -2   2 426.508 22.2591   3
  -3  -2   2 402.246 18.7886   4
  -3  -2   2 404.688 12.3338   9
   3  -2  -2 410.468 16.4687   1
  -3  -2   2 403.500 12.2831   5
  -3  -2   2 402.781 12.2503   9
   3  -2  -2 419.261 16.1888   2
   3  -2  -2 419.377 16.5717   3
   3   2  -2 413.688 19.9784   4
   3   2  -2 387.049 22.2878   2
  -3   2   2 396.663 11.7952   8
   3   2  -2 399.683 12.4182   9
   3   2  -2 402.419 12.4057   8
  -3   2   2 392.768 11.9195   5
   3   2  -2 411.925 12.0446   6
   3   2  -2 405.834 12.3727   9
  -3   2   2 374.853 17.1138   1
   3   2  -2 414.212 21.5943   3
   3   2  -2 399.110 12.2398   5
  -3   2   2 400.738 21.0070   2
   3   2  -2 395.156 12.3379   5
  -3   2   2 407.348 20.2816   4
  -3   2   2 409.242 12.0732   6
   3   2  -2 385.829 23.2826   1
  -3   2   2 412.972 11.5867   9
  -2  -2   2 92.4931 9.16270   3
   2  -2  -2 104.308 4.93036   1
  -2  -2   2 108.401 3.46800   6
  -2  -2   2 97.4050 10.0127   2
   2  -2  -2 107.721 3.50959   6
  -2  -2   2 98.6483 10.3348   1
  -2  -2   2 107.769 3.67670   9
   2  -2  -2 105.192 8.29012   4
   2  -2  -2 108.557 3.10890   8
  -2  -2   2 109.092 3.88509   8
  -2  -2   2 105.481 3.73348   5
  -2  -2   2 108.597 7.84513   4
   2  -2  -2 109.854 4.86657   2
  -2  -2   2 107.027 3.78841   9
  -2   2   2 107.293 3.16236   9
   2   2  -2 107.532 3.84390   8
  -2   2   2 101.976 3.23865   8
  -2   2   2 106.947 3.53416   6
   2   2  -2 105.121 8.97189   3
   2   2  -2 104.230 3.51887   6
  -2   2   2 107.922 8.46524   4
  -2   2   2 100.574 3.17090   5
  -2   2   2 109.293 3.04470   9
  -2   2   2 104.497 6.06061   2
  -2   2   2 101.685 6.21533   1
   2   2  -2 105.541 3.69670   5
   2   2  -2 104.603 3.80436   9
   2   2  -2 110.913 8.49447   4
   2   2  -2 96.0295 10.0101   1
   2   2  -2 95.6375 9.24332   2
   2   2  -2 102.637 3.79181   9
  -1  -2   2 1.86194 0.53172   5
  -1  -2   2 4.20566 2.92819   1
  -1  -2   2 1.64504 0.64282   6
  -1  -2   2 1.37396 2.55061   3
  -1  -2   2 1.23057 2.77613   2
  -1  -2   2 1.29809 0.48480   9
   1  -2  -2 2.37082 0.32965   5
   1  -2  -2 3.02524 1.33178   2
  -1  -2   2 2.86467 0.58840   9
  -1  -2   2 2.19118 0.63509   8
   1  -2  -2 2.94366 0.37305   8
   1   2  -2 1.44384 0.56412   8
   1   2  -2 -0.1063 2.03461   3
  -1   2   2 2.64497 0.42708   8
  -1   2   2 5.39121 1.47518   1
   1   2  -2 -3.0527 1.82348   4
  -1   2   2 2.00043 0.35934   5
   1   2  -2 1.24047 0.55124   7
   1   2  -2 -0.2376 2.58084   1
  -1   2   2 1.41296 1.10937   3
   1   2  -2 1.14551 0.56175   9
   1   2  -2 2.20932 2.54494   2
   1   2  -2 1.43122 0.46516   6
   1   2  -2 1.96136 0.59622   9
  -1   2   2 2.25068 0.29993   9
   1   2  -2 1.64102 0.49105   5
   0  -2   2 8138.38 221.293   3
   0  -2  -2 8006.46 223.098   2
   0  -2   2 7732.11 222.581   1
   0  -2  -2 7815.43 221.415   3
   0  -2   2 7671.98 222.014   2
   0   2   2 7723.35 219.909   3
   0   2   2 8042.58 221.612   2
   0   2  -2 7709.99 220.863   1
   0   2   2 7640.76 222.595   1
   0   2  -2 7682.20 219.304   3
   0   2  -2 7713.26 220.739   2
  -1  -2  -2 74.0365 2.72893   9
  -1  -2  -2 75.6174 2.53587   9
   1  -2   2 76.8465 2.31319   5
   1  -2   2 72.7763 4.19305   2
  -1  -2  -2 74.1703 4.15962   4
   1  -2   2 80.5032 4.49726   1
  -1  -2  -2 84.3464 7.47620   1
  -1  -2  -2 70.0025 9.25940   3
  -1  -2  -2 78.2163 2.29696   6
   1  -2   2 75.9795 2.33229   8
  -1   2  -2 80.9770 4.38559   1
  -1   2  -2 76.2131 2.27887   9
   1   2   2 74.3511 2.71306   5
   1   2   2 83.0047 6.71037   3
   1   2   2 77.0369 2.34599   6
  -1   2  -2 73.3232 3.81902   3
   1   2   2 75.9664 7.96575   1
   1   2   2 75.9318 2.72488   9
  -1   2  -2 75.0150 2.29194   9
  -1   2  -2 73.4919 2.25632   5
   1   2   2 75.3333 2.79299   8
  -1   2  -2 70.9889 2.62920   7
   1   2   2 75.4906 2.78947   9
  -1   2  -2 74.4846 2.39269   8
   1   2   2 81.0899 7.37621   2
  -1   2  -2 79.9923 4.19101   2
   1   2   2 74.5011 4.58187   4
  -2  -2  -2 152.706 12.3750   1
   2  -2   2 164.456 4.87987   8
   2  -2   2 167.924 7.16364   2
   2  -2   2 170.771 7.59081   3
  -2  -2  -2 168.775 5.35864   9
   2  -2   2 167.203 5.21684   7
   2  -2   2 167.969 4.92673   5
  -2  -2  -2 160.269 5.50182   9
  -2  -2  -2 164.795 5.02185   6
  -2  -2  -2 170.260 13.2335   2
  -2  -2  -2 181.649 9.39416   4
  -2  -2  -2 168.716 5.66575   8
   2  -2   2 171.324 8.68079   1
  -2  -2  -2 170.318 12.2664   3
  -2  -2  -2 166.660 5.52852   5
   2  -2   2 167.728 7.11998   1
   2   2   2 165.599 11.4090   3
   2   2   2 165.206 9.21006   4
   2   2   2 171.625 5.47495   5
   2   2   2 164.893 5.45152   5
  -2   2  -2 170.145 5.02605   8
   2   2   2 173.640 5.59961   8
  -2   2  -2 166.301 4.92272   5
   2   2   2 164.753 5.07338   6
  -2   2  -2 175.048 11.5686   4
  -2   2  -2 165.031 4.84159   9
   2   2   2 162.245 5.50006   9
   2   2   2 158.444 13.1115   1
   2   2   2 166.111 12.5958   2
  -2   2  -2 164.639 4.96308   9
   2   2   2 165.398 5.51757   9
  -2   2  -2 169.877 8.72791   2
   2   2   2 177.652 12.8406   2
  -2   2  -2 159.640 5.02766   7
  -3  -2  -2 379.813 11.6877   5
  -3  -2  -2 383.286 11.5380   9
  -3  -2  -2 391.299 18.2313   4
  -3  -2  -2 385.242 11.8455   8
   3  -2   2 372.666 15.9859   3
   3  -2   2 375.497 10.7922   5
  -3  -2  -2 388.820 22.7097   1
  -3  -2  -2 383.008 23.2790   2
   3  -2   2 383.860 11.0471   7
  -3  -2  -2 388.698 11.1722   6
   3  -2   2 374.198 11.0116   5
  -3  -2  -2 394.196 11.7299   9
   3  -2   2 374.797 15.9423   2
   3  -2   2 379.810 10.9476   8
   3  -2   2 373.072 17.7146   1
  -3   2  -2 387.389 11.4821   6
   3   2   2 367.033 22.1426   2
  -3   2  -2 366.466 11.0948   9
  -3   2  -2 383.345 11.0835   5
   3   2   2 374.049 11.7790   8
   3   2   2 333.212 25.4515   1
   3   2   2 353.486 17.9786   4
  -3   2  -2 359.462 17.5046   2
   3   2   2 388.845 11.6426   5
  -3   2  -2 374.592 11.1791   8
   3   2   2 383.402 11.6199   5
  -3   2  -2 377.410 10.8967   9
   3   2   2 374.526 11.6607   9
  -3   2  -2 382.232 10.7710   7
  -3   2  -2 383.987 20.5679   4
   3   2   2 382.913 11.7307   9
   3   2   2 381.911 11.1991   6
   3   2   2 372.911 20.3822   3
   4  -2   2 120.813 4.06993   5
  -4  -2  -2 110.267 11.1986   4
  -4  -2  -2 120.345 4.62592   9
  -4  -2  -2 117.424 14.9596   2
   4  -2   2 127.449 4.09782   8
  -4  -2  -2 81.6565 12.7117   1
   4  -2   2 120.929 3.86181   5
  -4  -2  -2 120.560 4.74583   5
   4  -2   2 105.024 10.8754   2
  -4  -2  -2 123.192 4.82150   9
   4  -2   2 121.250 9.95954   2
   4  -2   2 109.952 12.1512   4
  -4  -2  -2 121.268 4.25436   6
   4  -2   2 120.925 11.7352   1
   4  -2   2 124.777 10.4090   3
   4  -2   2 123.928 3.84228   7
   4  -2   2 123.209 4.27083   8
   4   2   2 121.539 14.2053   2
   4   2   2 120.161 4.67069   9
   4   2   2 109.679 11.1940   4
   4   2   2 112.679 4.77283   9
  -4   2  -2 118.307 4.21683   9
  -4   2  -2 109.073 9.45723   1
  -4   2  -2 116.944 4.50884   6
  -4   2  -2 108.854 11.0361   2
  -4   2  -2 117.329 4.07137   9
  -4   2  -2 119.566 4.20360   5
   4   2   2 118.842 4.62728   5
   4   2   2 103.920 13.2877   3
   4   2   2 117.064 4.65687   5
  -4   2  -2 126.476 12.8231   4
   4   2   2 123.304 4.82720   8
   4   2   2 120.834 16.7588   1
   4   2   2 116.039 4.22647   6
  -4   2  -2 124.284 3.68952   7
   4   2   2 122.564 4.90204   8
   5  -2   2 0.77034 0.49661   7
   5  -2   2 0.76945 0.62798   5
   5  -2   2 -0.0143 0.75447   8
  -5  -2  -2 1.51381 1.03892   9
   5  -2   2 0.07439 0.65358   9
   5  -2   2 -0.1062 0.48771   9
   5  -2   2 0.68477 0.76325   5
   5  -2   2 0.18068 0.86684   8
  -5  -2  -2 0.45212 0.98108   6
  -5  -2  -2 0.17967 1.02134   5
   5   2   2 0.03074 1.07290   8
   5   2   2 -0.1808 1.98280   9
   5   2   2 1.19726 0.94238   9
   5   2   2 0.08910 0.85296   5
   5   2   2 -0.6438 0.74353   6
   5   2   2 0.65354 1.03626   5
   5   2   2 2.32319 1.14074   8
  -5   2  -2 0.29595 0.81097   9
  -5   2  -2 0.56610 0.83788   9
  -5   2  -2 0.06845 0.45448   7
   6  -2   2 139.174 5.21812   8
  -6  -2  -2 142.887 6.12697   6
   6  -2   2 143.441 5.54510   8
  -6  -2  -2 142.852 6.05908   9
  -6  -2  -2 142.440 6.01238   5
   6  -2   2 143.649 5.22193   5
   6  -2   2 145.949 4.44366   7
   6  -2   2 145.962 4.80137   9
   6   2   2 144.895 6.09535   9
  -6   2  -2 138.422 4.38809   7
  -6   2  -2 130.185 5.36586   9
   6   2   2 141.471 5.41355   6
  -6   2  -2 146.555 5.51379   9
   6   2   2 137.566 6.15471   8
   6   2   2 149.409 6.16390   8
   6   2   2 143.641 5.78392   5
   6   2   2 144.554 5.91403   5
   6   2   2 141.286 5.27197   7
  -6   2  -2 149.904 5.77560   6
  -6   2  -2 143.952 5.44214   5
   7  -2   2 14.9143 1.33121   9
   7  -2   2 16.7338 2.11686   8
  -7  -2  -2 18.3119 2.56848   9
   7  -2   2 21.6594 2.10125   5
  -7  -2  -2 17.2970 2.15375   6
   7  -2   2 15.5457 1.60772   9
   7  -2   2 14.3306 1.04101   7
  -7   2  -2 14.9945 2.20932   6
   7   2   2 13.7195 1.62944   7
   7   2   2 11.7559 2.04275   5
   7   2   2 15.2725 2.13834   5
  -7   2  -2 12.6797 1.94624   5
   7   2   2 11.8948 2.37244   8
  -7   2  -2 14.9207 1.98241   9
   7   2   2 11.9939 2.27911   9
   8  -2   2 101.008 4.16938   9
  -8  -2  -2 106.544 5.10633   6
  -8  -2  -2 108.963 5.86396   9
   8  -2   2 99.0366 3.69209   9
   8  -2   2 110.226 4.61922   5
   8  -2   2 98.5776 5.06396   8
  -8   2  -2 104.981 5.34304   6
   8   2   2 110.897 5.93022   8
   8   2   2 106.230 5.75315   5
   8   2   2 101.028 4.29901   7
   8   2   2 99.5854 5.58422   9
  -8   2  -2 104.195 5.25167   9
   9  -2   2 2.79214 0.97571   9
  -9  -2  -2 1.30355 1.83201   6
   9  -2   2 -1.0063 1.80317   8
   9  -2   2 0.79398 1.37327   9
  -9  -2  -2 1.81143 2.19466   9
  -9   2  -2 0.04961 1.86659   9
   9   2   2 2.19158 2.28970   8
   9   2   2 -0.4162 1.97256   5
  -9   2  -2 1.26380 1.92085   6
   9   2   2 1.82406 2.07051   9
 -10  -2  -2 5.03969 2.71728   9
  10  -2   2 4.21775 1.20239   9
  10  -2   2 8.54684 1.74043   9
 -10  -2  -2 4.17986 2.82354   6
  10  -2   2 8.80894 2.54615   8
 -10   2  -2 5.54768 2.46826   6
  10   2   2 3.48158 2.34583   5
  10   2   2 8.82612 2.96842   8
  10   2   2 7.34215 2.76738   9
 -10   2  -2 7.74665 2.67350   9
  11  -2   2 4.95770 1.71097   9
 -11  -2  -2 3.76086 2.48630   6
  11  -2   2 4.20524 2.61074   8
 -11  -2  -2 3.76005 3.04368   9
 -11   2  -2 6.75435 2.83440   6
  11   2   2 2.21389 2.49058   5
 -11   2  -2 3.60476 2.76111   9
  11   2   2 1.98930 2.85095   8
  11   2   2 6.26791 2.99515   9
 -12  -2  -2 1.66153 2.62950   6
  12  -2   2 5.56119 2.89536   8
 -12  -2  -2 6.71489 3.35160   9
  12   2   2 1.69763 1.93342   7
  12   2   2 6.15320 2.97962   5
 -12   2  -2 7.98423 3.22253   6
 -12   2  -2 3.24320 2.90813   9
  12   2   2 6.24118 3.15281   9
  12   2   2 8.44665 3.46182   8
 -13  -2  -2 -1.2718 2.67959   6
 -13  -2  -2 3.89061 3.51506   9
 -13   2  -2 2.29651 3.05250   6
  13   2   2 -4.0979 3.19582   8
  13   2   2 -5.1182 2.66202   9
  13   2   2 -1.0584 2.99414   5
 -13  -3   2 14.7003 4.77390   9
 -13  -3   2 12.5443 3.44597   6
  13   3  -2 7.40515 2.42785   7
  13   3  -2 7.31396 3.84026   8
 -13   3   2 12.9393 3.73049   6
 -13   3   2 11.2418 3.52126   9
  13   3  -2 14.3410 3.94230   9
  13   3  -2 14.6040 3.89187   5
 -12  -3   2 158.515 9.26653   9
  12  -3  -2 148.873 8.43342   8
 -12  -3   2 145.983 7.68745   6
  12   3  -2 161.158 6.92878   7
  12   3  -2 161.753 9.30458   8
  12   3  -2 159.652 8.75720   9
 -12   3   2 155.504 8.50638   9
 -12   3   2 172.977 8.65656   6
  12   3  -2 182.106 9.38529   5
 -11  -3   2 11.4762 3.39843   9
  11  -3  -2 19.1009 2.80331   8
 -11  -3   2 15.6657 3.03622   6
  11   3  -2 18.2552 2.61720   7
  11   3  -2 18.8554 3.42275   5
  11   3  -2 22.0655 4.16703   8
 -11   3   2 14.7065 3.24320   6
  11   3  -2 17.7723 3.67412   9
 -10  -3   2 64.2021 5.40240   9
  10  -3  -2 50.9866 3.96983   8
 -10  -3   2 57.6429 4.54435   6
  10  -3  -2 57.3101 3.50791   5
  10   3  -2 67.7113 5.16347   5
 -10   3   2 56.8705 4.77277   6
  10   3  -2 58.5942 5.22673   9
 -10   3   2 62.0366 4.81032   9
  10   3  -2 67.9501 5.52333   8
  10   3  -2 60.9124 4.04310   7
   9  -3  -2 75.1305 4.04601   5
  -9  -3   2 70.2495 4.54695   6
   9  -3  -2 71.1648 4.08945   8
   9   3  -2 72.2669 4.95929   5
  -9   3   2 71.8041 4.80234   6
   9   3  -2 72.2664 5.36909   8
  -9   3   2 68.0531 4.53102   9
   9   3  -2 75.3559 4.29058   7
  -8  -3   2 477.123 14.8712   6
   8  -3  -2 458.203 14.4952   8
   8  -3  -2 445.723 14.9900   5
  -8  -3   2 468.898 15.6781   9
   8   3  -2 483.790 15.5989   5
  -8   3   2 464.802 15.3007   6
   8   3  -2 464.061 15.9588   8
  -8   3   2 461.830 14.9952   9
   8   3  -2 471.317 15.7636   9
   8   3  -2 459.683 14.9156   7
  -7  -3   2 70.8227 3.84032   6
   7  -3  -2 68.8154 4.73014   8
   7  -3  -2 80.1947 3.30023   5
  -7  -3   2 57.4124 4.18074   9
  -7   3   2 69.8827 4.05958   6
   7   3  -2 66.8154 4.18006   5
   7   3  -2 66.0989 4.44994   8
   7   3  -2 68.7472 4.20335   5
  -7   3   2 70.3983 3.46905   5
  -7   3   2 72.3607 3.80455   9
   7   3  -2 73.8520 4.50508   9
  -7   3   2 69.4820 3.59499   9
   6  -3  -2 390.213 11.5423   8
   6  -3  -2 366.821 11.6281   8
  -6  -3   2 375.646 12.6156   5
  -6  -3   2 373.870 12.6050   9
  -6  -3   2 381.011 11.8930   6
   6  -3  -2 385.545 11.1888   5
   6   3  -2 373.098 12.9526   8
  -6   3   2 369.844 11.7804   9
   6   3  -2 389.048 12.7276   5
  -6   3   2 386.508 11.8725   9
  -6   3   2 378.068 12.2880   6
  -6   3   2 380.939 11.6357   5
   6   3  -2 378.599 12.5020   5
   6   3  -2 398.473 12.8352   9
   6   3  -2 387.146 12.8550   8
   6   3  -2 362.236 12.1069   6
   5  -3  -2 127.530 4.91113   6
   5  -3  -2 133.444 4.04807   5
  -5  -3   2 125.783 5.24622   5
  -5  -3   2 129.981 5.33262   9
   5  -3  -2 129.626 4.16804   5
   5  -3  -2 131.217 4.46739   8
  -5  -3   2 126.905 5.30725   9
  -5  -3   2 135.738 4.83074   6
   5   3  -2 132.172 5.31713   6
   5   3  -2 128.856 5.53950   8
   5   3  -2 123.711 5.46894   9
   5   3  -2 131.158 5.37079   5
  -5   3   2 125.377 4.50192   9
   5   3  -2 134.880 5.62374   8
   5   3  -2 133.420 5.54292   9
   5   3  -2 130.980 5.41422   5
  -5   3   2 129.574 4.60730   9
  -5   3   2 129.966 4.47384   5
  -5   3   2 127.678 3.89354   7
  -5   3   2 133.267 5.10397   6
  -4  -3   2 1284.63 37.4571   5
  -4  -3   2 1316.69 36.1693   6
  -4  -3   2 1283.65 36.6677   9
   4  -3  -2 1281.89 35.6373   8
   4  -3  -2 1230.56 35.5451   5
  -4  -3   2 1269.14 36.7663   9
   4  -3  -2 1248.81 35.8199   8
   4  -3  -2 1282.35 35.4341   5
  -4   3   2 1266.28 35.9106   9
  -4   3   2 1264.85 35.7696   7
   4   3  -2 1246.02 38.0185   5
  -4   3   2 1253.84 35.8574   5
  -4   3   2 1318.75 36.5167   6
   4   3  -2 1268.33 36.7239   5
   4   3  -2 1263.46 36.8975   9
  -4   3   2 1270.27 35.8084   9
   4   3  -2 1284.60 36.4004   6
   4   3  -2 1244.17 36.9491   8
  -3  -3   2 145.282 4.57433   6
  -3  -3   2 136.890 4.95919   9
  -3  -3   2 139.400 4.90269   9
  -3  -3   2 118.748 14.1851   2
  -3  -3   2 138.982 15.1717   1
  -3  -3   2 141.111 5.22214   8
   3  -3  -2 152.146 12.3722   4
  -3  -3   2 133.255 10.5307   4
   3  -3  -2 135.341 4.21233   8
  -3  -3   2 144.363 5.03777   5
   3  -3  -2 129.586 7.26149   2
   3  -3  -2 132.049 7.07226   3
   3   3  -2 141.407 5.19145   9
  -3   3   2 134.973 4.17712   5
  -3   3   2 136.453 3.95533   9
   3   3  -2 140.668 5.15726   9
   3   3  -2 123.881 12.1891   3
   3   3  -2 157.379 14.3582   2
   3   3  -2 135.749 5.08313   5
   3   3  -2 94.2373 14.0238   2
  -3   3   2 138.611 4.13278   9
   3   3  -2 134.183 4.93487   5
   3   3  -2 149.905 15.8684   1
   3   3  -2 128.905 11.8790   4
   3   3  -2 134.663 5.13871   8
  -3   3   2 139.542 4.76274   6
   3   3  -2 139.286 4.69425   6
  -3   3   2 124.168 11.5272   4
  -2  -3   2 784.597 22.4917   5
  -2  -3   2 816.384 32.9801   3
  -2  -3   2 831.486 22.1630   6
  -2  -3   2 752.490 33.6669   2
   2  -3  -2 785.996 24.0044   3
  -2  -3   2 778.582 22.3479   9
  -2  -3   2 757.767 22.6517   8
  -2  -3   2 758.237 34.8050   1
  -2  -3   2 771.483 22.1885   9
   2   3  -2 754.757 22.5688   9
  -2   3   2 734.402 21.6633   5
   2   3  -2 764.623 22.5817   9
   2   3  -2 781.388 33.1207   2
  -2   3   2 776.376 22.2026   6
   2   3  -2 762.809 29.9754   4
   2   3  -2 769.686 34.9347   2
   2   3  -2 805.808 31.3902   3
   2   3  -2 761.548 22.4232   5
   2   3  -2 813.054 34.4591   1
   2   3  -2 784.368 22.2021   6
   2   3  -2 763.023 22.5581   8
  -2   3   2 773.844 30.0205   4
   1  -3  -2 199.437 9.17037   3
  -1  -3   2 214.253 6.64894   5
  -1  -3   2 224.504 13.3975   3
  -1  -3   2 211.234 6.41959   9
  -1  -3   2 224.497 14.2152   2
  -1  -3   2 216.347 6.81125   8
  -1  -3   2 228.607 15.3918   1
   1  -3  -2 218.598 9.99811   2
  -1   3   2 217.969 9.03190   2
  -1   3   2 219.064 11.3195   4
   1   3  -2 209.486 6.74032   9
   1   3  -2 218.399 6.72392   9
   1   3  -2 226.649 7.12722   7
  -1   3   2 219.048 8.86551   1
   1   3  -2 221.776 12.0740   4
   1   3  -2 189.445 13.4759   1
  -1   3   2 219.615 10.0621   1
  -1   3   2 211.354 6.23175   9
   1   3  -2 212.463 11.4821   3
  -1   3   2 212.019 6.17910   5
   1   3  -2 234.473 13.2625   2
  -1   3   2 211.754 6.17943   8
   1   3  -2 212.604 6.64324   5
  -1   3   2 214.374 6.44309   6
   1   3  -2 213.334 6.72239   8
   1   3  -2 215.293 6.52959   6
   0  -3   2 28.0010 1.26663   5
   0  -3   2 35.3717 5.93863   1
   0  -3  -2 32.6744 6.09299   2
   0  -3   2 27.8814 1.41092   8
   0  -3   2 33.6005 5.28088   3
   0  -3   2 36.0950 5.91102   2
   0  -3  -2 34.5787 5.27781   3
   0   3   2 28.1417 1.40620   9
   0   3   2 41.2022 5.19498   3
   0   3   2 34.3076 3.92730   3
   0   3  -2 26.9041 1.42468   9
   0   3   2 37.9294 5.99503   2
   0   3   2 27.7317 1.36634   8
   0   3   2 26.1663 1.33229   9
   0   3  -2 30.2866 3.46003   3
   0   3  -2 27.4124 1.31977   8
   0   3  -2 28.7657 1.30254   5
   0   3  -2 29.2693 4.45211   2
   0   3  -2 28.0151 1.29830   9
   0   3   2 27.4361 1.33287   5
   0   3  -2 27.4338 1.73947   7
   0   3  -2 31.5880 4.60908   1
   0   3   2 29.6061 1.14938   6
   0   3   2 31.7204 5.82319   2
  -1  -3  -2 52.1414 7.45741   1
   1  -3   2 48.6178 4.90808   3
  -1  -3  -2 57.1762 2.33456   5
  -1  -3  -2 59.5423 8.36608   3
  -1  -3  -2 48.9669 8.65038   2
  -1  -3  -2 55.9516 2.19234   9
   1  -3   2 54.2276 4.86541   2
   1  -3   2 50.6019 2.28520   8
   1  -3   2 43.6687 5.24719   1
  -1   3  -2 41.9237 4.28790   2
   1   3   2 58.2285 8.60197   2
   1   3   2 65.3871 9.57365   1
   1   3   2 55.5273 2.29234   5
  -1   3  -2 52.2579 5.27514   1
  -1   3  -2 55.7691 1.81384   8
   1   3   2 50.0638 4.90423   4
   1   3   2 65.2876 7.69362   3
   1   3   2 61.3179 2.43262   8
   1   3   2 57.6426 2.41499   9
   1   3   2 57.3416 2.38174   9
   1   3   2 59.0453 1.90075   6
   1   3   2 55.9987 2.32294   5
  -1   3  -2 55.3670 1.83146   9
   1   3   2 51.1764 7.60022   2
  -1   3  -2 56.7181 2.43518   7
  -1   3  -2 55.9195 1.75333   5
  -2  -3  -2 1109.94 30.5200   6
  -2  -3  -2 1110.22 35.0787   4
  -2  -3  -2 1083.84 43.9677   1
   2  -3   2 1114.01 32.4830   2
  -2  -3  -2 1112.70 41.9436   3
  -2  -3  -2 1071.91 31.1909   5
  -2  -3  -2 1101.51 30.8487   9
   2  -3   2 1047.94 33.5883   3
  -2  -3  -2 1091.10 31.0947   9
  -2  -3  -2 1112.01 44.7546   2
  -2   3  -2 1099.87 30.4179   8
   2   3   2 1086.08 30.6448   6
   2   3   2 1092.23 31.2383   9
   2   3   2 1078.66 40.2487   3
   2   3   2 1093.63 31.2845   8
  -2   3  -2 1060.64 30.8666   7
   2   3   2 1075.02 31.2645   9
   2   3   2 1129.79 43.3626   2
   2   3   2 938.494 56.9774   2
  -2   3  -2 1093.32 30.3593   5
   2   3   2 1056.38 44.3483   1
   2   3   2 1089.38 31.3499   8
  -2   3  -2 1092.88 41.2574   4
   2   3   2 1081.53 31.1407   5
   2   3   2 1104.82 31.1967   5
   2   3   2 1039.99 44.9037   4
   3  -3   2 80.8200 7.28393   1
  -3  -3  -2 83.6409 2.88530   6
  -3  -3  -2 55.5290 10.6352   1
  -3  -3  -2 97.0431 15.4556   2
  -3  -3  -2 95.5579 8.29308   4
   3  -3   2 75.3150 5.65924   1
   3  -3   2 80.8197 2.66421   8
  -3  -3  -2 66.9968 4.60045   5
   3  -3   2 78.4953 5.78300   3
  -3  -3  -2 82.4988 3.28016   9
   3  -3   2 81.6152 2.66774   8
   3  -3   2 74.4766 6.91019   2
  -3  -3  -2 78.7580 3.48085   9
   3   3   2 77.5824 3.61356   8
   3   3   2 73.3335 3.49153   8
  -3   3  -2 80.3431 2.70222   9
   3   3   2 78.9906 3.44309   5
  -3   3  -2 84.9525 2.54104   9
  -3   3  -2 70.8138 18.0074   4
   3   3   2 54.0975 10.4274   2
   3   3   2 74.8831 13.1755   1
   3   3   2 83.4989 11.4053   3
   3   3   2 80.6654 2.95286   6
   3   3   2 82.3536 3.55516   9
  -3   3  -2 80.6966 3.36615   6
   3   3   2 82.5831 3.45452   5
   3   3   2 79.1436 3.61192   9
  -3   3  -2 77.6048 2.80426   7
   3   3   2 83.5002 8.52481   4
  -3   3  -2 81.2239 2.71270   5
   3   3   2 70.1909 12.1122   2
  -4  -3  -2 237.723 7.78118   9
   4  -3   2 229.035 6.84950   5
   4  -3   2 225.467 6.66550   5
   4  -3   2 231.268 6.83774   8
  -4  -3  -2 229.957 8.01711   9
  -4  -3  -2 241.614 7.28883   6
  -4  -3  -2 224.620 7.99766   5
   4   3   2 231.829 8.05410   9
  -4   3  -2 238.078 7.18119   5
  -4   3  -2 238.385 7.79091   6
   4   3   2 222.984 10.3394   8
   4   3   2 225.858 7.34787   6
  -4   3  -2 233.065 6.96899   9
   4   3   2 225.374 8.09533   8
   4   3   2 242.283 8.00126   5
  -4   3  -2 226.401 7.16372   9
   4   3   2 224.684 7.88169   5
   4   3   2 229.101 8.10595   9
  -4   3  -2 235.617 6.79780   7
  -5  -3  -2 40.6496 2.41251   6
   5  -3   2 40.8905 1.91146   5
   5  -3   2 41.4002 2.23106   8
   5  -3   2 39.2096 1.95252   8
  -5  -3  -2 39.2931 3.05345   9
  -5  -3  -2 44.1048 2.76550   9
   5  -3   2 37.4757 1.63355   5
  -5   3  -2 40.7271 1.53368   7
  -5   3  -2 42.1440 2.20867   9
   5   3   2 43.4577 3.18598   9
  -5   3  -2 42.3278 2.83439   6
  -5   3  -2 40.5119 2.22890   9
   5   3   2 39.7826 2.31738   6
   5   3   2 41.1493 3.11812   8
  -5   3  -2 41.0879 2.30855   5
   5   3   2 42.9854 2.74626   5
   6  -3   2 544.756 16.6781   8
   6  -3   2 569.740 16.7737   5
   6  -3   2 543.300 16.3401   8
  -6  -3  -2 551.747 17.7681   6
  -6  -3  -2 566.536 17.7633   9
  -6   3  -2 567.379 16.7427   5
   6   3   2 546.987 17.4572   5
   6   3   2 551.244 17.5512   5
  -6   3  -2 561.975 16.7672   9
   6   3   2 551.264 17.8764   8
   6   3   2 542.367 16.8784   6
  -6   3  -2 566.373 15.7694   7
  -6   3  -2 552.342 16.7945   9
  -6   3  -2 559.529 17.3406   6
   6   3   2 550.435 17.7882   9
   7  -3   2 220.261 7.92286   8
  -7  -3  -2 235.304 8.03804   6
  -7  -3  -2 228.284 8.94059   9
   7   3   2 234.936 8.78733   5
  -7   3  -2 227.458 8.08567   9
   7   3   2 216.210 8.54818   5
   7   3   2 222.329 9.09255   8
  -7   3  -2 221.255 8.01816   9
  -7   3  -2 227.681 8.55440   6
   7   3   2 228.027 8.99762   9
  -7   3  -2 233.432 7.16598   7
  -8  -3  -2 60.7885 3.88794   6
  -8  -3  -2 60.5228 4.62468   9
   8  -3   2 51.7305 3.59087   8
   8   3   2 62.7080 4.73844   8
   8   3   2 59.1554 4.64983   9
   8   3   2 58.4695 4.29914   5
  -8   3  -2 58.3801 3.92102   9
  -8   3  -2 58.2748 4.20121   6
   9  -3   2 17.3822 2.46964   8
  -9  -3  -2 21.8430 3.52363   9
  -9  -3  -2 20.9555 2.86149   6
   9   3   2 18.5823 3.02432   5
  -9   3  -2 17.1338 2.76705   9
   9   3   2 17.6166 3.13800   9
  -9   3  -2 23.8402 3.12149   6
   9   3   2 23.6603 3.46750   8
 -10  -3  -2 342.474 13.6136   9
 -10  -3  -2 356.477 13.2050   6
  10  -3   2 359.205 12.3394   5
  10  -3   2 349.332 12.4552   8
  10   3   2 347.859 13.2801   5
 -10   3  -2 333.847 12.9508   6
  10   3   2 350.282 13.8271   8
 -10   3  -2 340.829 12.9149   9
  10   3   2 361.904 13.5767   9
 -11  -3  -2 17.7249 3.69989   9
 -11  -3  -2 15.9893 3.09509   6
  11  -3   2 14.9352 2.96412   8
  11   3   2 20.7177 3.65384   5
  11   3   2 15.3297 3.80415   8
 -11   3  -2 18.4891 3.49275   6
 -11   3  -2 17.5929 3.41321   9
  11   3   2 19.7358 3.80819   9
 -12  -3  -2 166.113 9.39776   9
 -12  -3  -2 166.444 8.11817   6
 -12   3  -2 160.078 8.80787   6
 -12   3  -2 168.808 8.84346   9
  12   3   2 184.117 11.0808   5
  12   3   2 162.267 8.52365   7
  12   3   2 164.078 9.59354   8
  12   3   2 180.728 13.6069   9
 -13  -3  -2 37.0974 4.57916   6
  13   3   2 51.8105 5.85361   5
  13   3   2 60.0237 6.67861   8
  13   3   2 49.7248 5.84197   9
  13   3   2 56.9829 4.66483   7
 -13  -4   2 3.89367 2.96304   6
  13   4  -2 10.9497 2.71450   7
  13   4  -2 8.20958 3.40199   5
 -13   4   2 14.6346 3.40679   9
 -12  -4   2 23.5860 4.30356   9
 -12  -4   2 19.4527 3.37736   6
  12   4  -2 20.4136 3.03102   7
  12   4  -2 18.6640 4.18966   9
 -12   4   2 24.6448 3.86620   9
 -12   4   2 20.5177 3.86522   6
  12   4  -2 22.8511 4.31101   5
 -11  -4   2 29.9450 3.61445   6
 -11  -4   2 25.3587 4.12348   9
  11   4  -2 33.9863 3.63078   7
 -11   4   2 30.1697 3.93982   6
  11   4  -2 27.2967 4.25141   9
 -11   4   2 35.0145 4.98560   9
  11   4  -2 32.8443 4.61390   8
  11   4  -2 30.8713 4.25880   5
 -10  -4   2 21.1082 3.07798   6
 -10  -4   2 29.3160 3.95888   9
  10   4  -2 26.0878 3.92817   9
  10   4  -2 30.0541 3.29492   7
  10   4  -2 28.4724 4.15719   8
 -10   4   2 28.2040 3.44285   9
 -10   4   2 29.2618 3.65719   6
  10   4  -2 33.6704 4.06567   5
  -9  -4   2 2.73466 2.08559   6
  -9  -4   2 2.00201 2.31159   9
   9  -4  -2 3.27505 1.55114   8
  -9   4   2 3.55690 2.24350   6
   9   4  -2 4.49215 2.47683   8
  -9   4   2 1.99369 1.88979   9
   9   4  -2 2.66550 2.16091   5
   9   4  -2 5.10828 2.53497   9
   9   4  -2 4.84115 2.01522   7
  -8  -4   2 88.1872 4.72358   6
   8  -4  -2 109.999 3.99504   5
  -8  -4   2 94.8247 5.54710   9
   8   4  -2 97.7585 5.49244   5
  -8   4   2 87.1492 5.09539   6
   8   4  -2 88.8442 5.00174   7
   8   4  -2 97.1289 5.83353   8
   8   4  -2 97.7114 5.78111   9
   7  -4  -2 29.7889 2.58604   8
   7  -4  -2 41.1798 2.07196   5
   7  -4  -2 39.5917 2.12771   8
  -7  -4   2 40.4722 3.07325   6
  -7  -4   2 40.8920 3.67563   9
   7   4  -2 30.7878 3.71468   5
   7   4  -2 37.0410 3.26884   7
   7   4  -2 35.6564 3.39396   5
  -7   4   2 40.3090 3.27447   6
   7   4  -2 37.0316 3.78207   8
   7   4  -2 34.5145 3.68691   9
  -7   4   2 37.7968 2.78824   9
   6  -4  -2 39.0626 1.88782   8
   6  -4  -2 40.9054 1.93562   8
  -6  -4   2 47.8785 2.98068   6
  -6  -4   2 43.6497 3.38095   9
   6   4  -2 41.0531 4.72363   8
   6   4  -2 40.7081 3.60945   9
  -6   4   2 43.3851 2.53054   9
  -6   4   2 41.6432 1.65450   7
   6   4  -2 37.1338 3.14754   5
  -6   4   2 37.9235 2.30288   9
   6   4  -2 41.1003 3.52901   8
  -6   4   2 39.3317 3.01868   6
   6   4  -2 42.0265 3.24786   5
  -6   4   2 41.8521 1.42583   7
  -5  -4   2 23.9395 2.57892   9
  -5  -4   2 22.6762 2.31979   9
  -5  -4   2 26.2034 2.42197   6
   5   4  -2 24.0674 1.98453   6
  -5   4   2 23.6987 2.27632   6
  -5   4   2 23.2491 1.38510   7
   5   4  -2 21.5700 2.39493   5
   5   4  -2 23.7156 2.60769   8
  -5   4   2 21.7192 1.62094   9
  -5   4   2 22.8889 1.50488   9
   5   4  -2 22.5579 2.79598   8
   5   4  -2 20.1930 2.23205   5
   5   4  -2 25.2097 2.66410   9
  -4  -4   2 11.9827 1.64606   9
  -4  -4   2 10.9903 1.57566   9
  -4  -4   2 12.7557 1.43912   6
  -4   4   2 9.06773 0.96365   9
   4   4  -2 10.0498 1.33406   6
   4   4  -2 9.20918 1.63208   9
   4   4  -2 10.2530 1.62379   5
  -4   4   2 10.6328 1.46805   6
  -4   4   2 9.12139 1.07658   7
   4   4  -2 8.37619 1.48353   5
   4   4  -2 10.1559 1.78867   9
   4   4  -2 7.85865 1.59588   8
   4   4  -2 8.85425 1.61382   8
  -4   4   2 10.1928 0.83978   9
  -3  -4   2 6.36993 1.15939   5
  -3  -4   2 6.48875 1.21644   9
  -3  -4   2 5.75545 1.19821   6
  -3  -4   2 6.91059 1.19216   9
   3   4  -2 5.83074 1.27675   5
   3   4  -2 5.15090 1.25472   8
   3   4  -2 3.58936 1.10517   5
  -3   4   2 6.55634 1.14808   6
   3   4  -2 5.93832 1.35779   9
   3   4  -2 6.34925 1.04152   6
  -3   4   2 5.71227 1.03212   7
   3   4  -2 5.81577 1.40831   9
   3   4  -2 5.44861 1.28744   8
  -2  -4   2 77.5543 3.22494   5
   2   4  -2 80.8856 3.06908   6
  -2   4   2 80.8579 3.11032   6
   2   4  -2 82.7324 3.45534   5
   2   4  -2 83.0072 3.52725   9
   2   4  -2 81.6439 3.51407   9
   2   4  -2 79.8982 3.45492   8
  -1  -4   2 352.941 10.3578   5
  -1   4   2 343.372 10.0047   9
  -1   4   2 342.743 9.97874   8
  -1   4   2 348.680 9.98921   5
   1   4  -2 345.479 10.5290   5
   1   4  -2 347.088 11.0180   7
  -1   4   2 341.819 9.79296   8
   1   4  -2 337.780 10.5302   9
   1   4  -2 339.926 10.5029   9
   1   4  -2 347.828 10.4290   8
   1   4  -2 351.217 10.2504   6
  -1   4   2 341.939 9.84158   5
  -1   4   2 336.339 10.1496   6
   1   4  -2 340.128 10.3420   5
   0   4   2 949.521 27.4821   9
   0   4  -2 949.290 27.4298   9
   0   4   2 944.743 27.3158   9
   0   4  -2 988.441 27.6494   6
   0   4   2 1004.45 27.1154   6
   0   4   2 977.987 27.3319   5
   0   4  -2 978.541 27.2603   8
   0   4  -2 950.047 27.2541   5
   0   4   2 957.357 27.4802   8
   0   4  -2 896.142 27.4350   9
   0   4  -2 964.204 28.0617   7
   0   4   2 975.373 27.4135   5
   0   4   2 982.124 27.3194   8
   1   4   2 24.4087 1.15566   6
   1   4   2 23.5997 1.71843   9
  -1   4  -2 20.8078 1.78712   7
   1   4   2 20.7249 1.53307   5
   1   4   2 20.9351 1.73644   8
  -1   4  -2 21.1321 1.01383   8
  -1   4  -2 21.2202 1.03733   5
   1   4   2 23.8294 1.60739   8
   1   4   2 23.3711 1.63624   5
  -1   4  -2 21.0898 1.14208   9
   1   4   2 26.2259 1.68296   9
  -2  -4  -2 170.291 5.35678   9
  -2  -4  -2 170.139 5.62420   9
  -2   4  -2 167.983 5.77608   7
   2   4   2 167.649 6.01029   9
   2   4   2 171.890 6.01832   8
  -2   4  -2 173.795 4.90052   5
   2   4   2 174.500 6.05925   9
   2   4   2 171.012 6.11153   8
   2   4   2 163.520 6.19642   5
   2   4   2 176.215 5.89657   5
   2   4   2 169.460 5.31637   6
  -3  -4  -2 0.47561 0.79764   9
  -3  -4  -2 0.57200 0.98006   9
  -3  -4  -2 1.42989 0.78330   6
   3   4   2 -0.0326 0.80003   5
  -3   4  -2 0.20831 0.41815   5
   3   4   2 0.10220 1.04940   9
   3   4   2 0.77160 0.90088   8
   3   4   2 1.58782 0.98782   9
   3   4   2 0.67809 1.04435   8
  -3   4  -2 0.89794 0.74495   7
   3   4   2 0.10708 0.89987   5
   3   4   2 0.51140 0.61335   6
  -3   4  -2 -0.5773 0.94570   6
  -4  -4  -2 16.6196 2.03634   9
  -4  -4  -2 11.3366 1.48914   9
  -4  -4  -2 15.3420 1.44696   6
   4   4   2 12.7238 1.92371   8
  -4   4  -2 14.8384 1.82290   6
   4   4   2 12.1446 1.61447   5
   4   4   2 11.7676 1.71885   5
  -4   4  -2 11.9330 1.24686   7
  -4   4  -2 10.5878 0.97972   9
   4   4   2 12.8339 1.75664   8
   4   4   2 9.97957 1.77483   9
   4   4   2 15.2998 1.37795   6
  -4   4  -2 12.2658 1.16753   5
  -5  -4  -2 33.7823 3.02739   9
   5  -4   2 29.3470 1.59262   8
   5  -4   2 31.0957 1.57994   8
  -5  -4  -2 33.1728 2.25390   6
  -5  -4  -2 30.2183 2.49249   9
   5   4   2 32.5357 2.10731   6
   5   4   2 30.7531 2.72920   8
   5   4   2 35.6131 2.87885   5
   5   4   2 35.1185 3.25629   9
   5   4   2 33.7618 3.16163   8
   5   4   2 32.1560 2.61382   5
  -5   4  -2 30.9480 1.91136   9
  -5   4  -2 34.2322 1.88329   9
  -5   4  -2 34.0778 1.53705   7
  -5   4  -2 37.2523 2.86147   6
   6  -4   2 6.87872 0.79947   5
  -6  -4  -2 5.90000 1.94734   9
   6  -4   2 6.18254 1.08266   8
  -6  -4  -2 2.88589 2.52417   6
   6  -4   2 6.14315 0.89725   8
   6   4   2 7.71767 2.11138   8
   6   4   2 5.17065 1.91605   9
  -6   4  -2 4.60016 1.75204   6
  -6   4  -2 5.54047 1.26193   9
  -6   4  -2 5.72243 0.74034   7
  -6   4  -2 6.12494 1.23273   9
   6   4   2 5.19819 1.52094   5
   6   4   2 6.30970 1.30427   6
   6   4   2 5.99525 1.71084   5
  -7  -4  -2 104.019 4.68369   6
  -7  -4  -2 113.496 5.76024   9
   7  -4   2 103.699 3.64496   5
   7   4   2 104.387 5.27699   5
  -7   4  -2 99.1160 4.52442   9
  -7   4  -2 111.085 5.44917   6
   7   4   2 105.520 5.91684   8
   7   4   2 100.107 5.76852   9
  -7   4  -2 106.561 4.68038   9
   7   4   2 106.889 5.55803   5
  -7   4  -2 106.017 3.39966   7
  -8  -4  -2 281.601 9.59570   6
   8  -4   2 279.414 9.18638   8
   8  -4   2 272.030 8.54741   5
  -8  -4  -2 260.761 10.6805   9
  -8   4  -2 277.293 10.3919   6
   8   4   2 248.366 12.5543   8
  -8   4  -2 284.850 9.82145   9
   8   4   2 279.097 10.6376   5
   9  -4   2 1.09751 1.54834   8
  -9  -4  -2 6.12821 2.20839   6
  -9  -4  -2 3.55833 2.45602   9
  -9   4  -2 1.87858 1.87519   9
   9   4   2 0.31081 2.26892   8
   9   4   2 0.91020 2.39663   9
  -9   4  -2 6.13356 2.46035   6
   9   4   2 4.06495 2.46007   5
 -10  -4  -2 -2.5950 2.00377   6
  10  -4   2 3.39847 1.78042   8
 -10  -4  -2 -2.5966 2.38093   9
 -10   4  -2 1.45667 2.38791   6
  10   4   2 1.39461 2.71408   8
 -10   4  -2 -0.4459 2.02132   9
  10   4   2 -0.4105 2.61110   9
 -11  -4  -2 -0.6705 2.38199   6
 -11  -4  -2 -1.9984 2.59855   9
 -11   4  -2 4.81086 2.64160   9
  11   4   2 2.73719 2.81930   5
  11   4   2 3.81193 3.08943   9
  11   4   2 1.52173 2.93479   8
 -11   4  -2 2.78170 2.77503   6
 -12  -4  -2 5.96689 3.38843   9
 -12  -4  -2 11.0335 3.04237   6
 -12   4  -2 11.4842 3.70793   6
  12   4   2 8.21638 3.84752   8
  12   4   2 10.1393 3.73132   9
  12   4   2 12.8970 3.02955   7
  12   4   2 13.5335 3.75273   5
 -12   4  -2 12.3401 3.28997   9
 -12  -5   2 62.7817 6.27572   9
  12   5  -2 81.5667 7.48930   8
 -12   5   2 76.7288 5.70243   9
  12   5  -2 72.9606 5.39405   7
 -12   5   2 78.0648 6.40685   6
  12   5  -2 77.6573 6.63355   5
 -11  -5   2 11.5449 3.46075   9
 -11  -5   2 8.33719 2.66108   6
  11   5  -2 8.43674 3.25357   5
  11   5  -2 8.19434 2.69956   7
  11   5  -2 12.9666 3.71287   9
  11   5  -2 18.7871 6.21324   8
 -11   5   2 9.74900 3.28683   6
 -11   5   2 7.03048 2.81303   9
 -10  -5   2 56.1487 4.54231   6
 -10  -5   2 48.9141 5.20607   9
  10   5  -2 71.9858 5.59287   5
  10   5  -2 66.7332 5.00650   7
 -10   5   2 60.1156 4.57799   9
  10   5  -2 60.8538 5.66604   9
  10   5  -2 56.8037 5.85790   8
 -10   5   2 59.3667 5.09689   6
  -9  -5   2 133.290 7.20195   9
  -9  -5   2 127.740 6.31720   6
  -9   5   2 144.589 7.06454   6
   9   5  -2 143.166 7.35257   5
   9   5  -2 137.143 7.62342   9
   9   5  -2 150.632 7.84432   8
   9   5  -2 146.493 6.98558   7
  -9   5   2 144.099 6.36136   9
  -8  -5   2 117.358 5.43483   6
  -8  -5   2 119.506 6.44259   9
   8   5  -2 117.054 6.63608   8
   8   5  -2 121.958 6.79034   9
   8   5  -2 120.700 6.19919   7
   8   5  -2 108.578 6.22984   5
   8   5  -2 126.327 6.73732   5
  -8   5   2 120.070 5.27639   9
  -8   5   2 120.310 6.05471   6
  -7  -5   2 92.9287 5.14240   9
  -7  -5   2 93.3879 4.45598   6
   7   5  -2 86.1713 5.05260   5
  -7   5   2 91.6167 4.94139   6
  -7   5   2 87.5851 2.84973   7
   7   5  -2 95.0536 5.22448   7
  -7   5   2 96.6815 4.10704   9
  -7   5   2 84.3088 3.87474   9
   7   5  -2 85.9766 5.09172   5
   7   5  -2 92.9656 5.62660   9
   7   5  -2 92.5921 6.80472   8
  -6  -5   2 162.702 6.74189   9
  -6  -5   2 170.791 6.16430   6
   6   5  -2 169.418 7.13717   5
  -6   5   2 159.689 5.69041   9
   6   5  -2 169.054 7.33738   8
   6   5  -2 165.580 7.38439   9
  -6   5   2 179.339 6.80320   6
  -6   5   2 165.071 5.23568   7
   6   5  -2 165.141 6.99813   5
  -6   5   2 166.997 5.77304   9
   6   5  -2 177.713 7.24931   7
  -5  -5   2 213.728 6.95317   6
  -5  -5   2 196.709 7.26345   9
  -5  -5   2 199.536 7.29605   9
   5   5  -2 198.990 7.82389   5
   5   5  -2 207.050 8.07436   9
   5   5  -2 200.835 7.59273   5
   5   5  -2 199.463 8.66213   8
   5   5  -2 208.155 7.95828   7
  -5   5   2 200.921 6.49535   7
  -5   5   2 196.886 6.18757   9
  -5   5   2 190.967 6.25996   9
   5   5  -2 206.380 7.92024   8
   5   5  -2 184.205 7.00453   6
  -5   5   2 200.587 7.30716   6
  -4  -5   2 556.085 16.7015   9
  -4  -5   2 609.518 16.6815   6
  -4  -5   2 549.715 16.8468   9
   4   5  -2 564.883 17.7277   7
   4   5  -2 555.382 17.5977   9
  -4   5   2 549.179 17.0310   6
   4   5  -2 549.681 17.4620   5
   4   5  -2 560.881 17.4929   8
   4   5  -2 547.488 17.6787   8
  -4   5   2 564.272 16.6910   7
   4   5  -2 539.419 17.2326   6
   4   5  -2 547.969 17.2337   5
  -3  -5   2 303.471 9.36638   9
   3   5  -2 312.032 10.5304   7
  -3   5   2 311.499 9.65680   6
   3   5  -2 291.376 10.0212   8
   3   5  -2 299.884 10.2370   8
   3   5  -2 307.916 9.93190   5
   3   5  -2 305.291 10.7135   9
   3   5  -2 300.648 10.1119   5
   3   5  -2 293.886 10.2275   9
   3   5  -2 307.967 9.58130   6
  -3   5   2 304.286 9.83282   7
  -2  -5   2 433.017 12.2805   9
   2   5  -2 435.405 12.8466   6
  -2   5   2 431.184 12.8530   6
   2   5  -2 421.936 13.3867   8
   2   5  -2 431.687 13.8591   7
   2   5  -2 426.601 13.2979   5
   2   5  -2 438.989 13.4974   9
   2   5  -2 431.659 13.2285   8
   2   5  -2 422.406 13.0724   5
   2   5  -2 408.279 13.3313   9
   1   5  -2 109.721 4.20815   8
  -1   5   2 105.894 3.88840   9
   1   5  -2 106.906 3.98897   5
  -1   5   2 109.412 3.43973   5
   1   5  -2 105.749 4.06437   8
   1   5  -2 108.732 3.90153   6
   1   5  -2 107.700 4.26713   9
  -1   5   2 124.104 3.65782   8
  -1   5   2 109.891 3.51923   8
  -1   5   2 109.056 3.63639   9
  -1   5   2 108.867 3.63220   5
   1   5  -2 107.914 4.80078   7
   1   5  -2 112.389 4.27867   9
  -1   5   2 108.241 3.84504   6
   1   5  -2 109.382 4.19510   5
   0   5  -2 15.1960 1.38642   5
   0   5   2 10.5274 1.14572   8
   0   5   2 11.9764 1.21119   5
   0   5  -2 10.0943 1.58269   7
   0   5  -2 12.8234 1.33948   9
   0   5   2 15.1686 1.37558   5
   0   5   2 12.6659 1.33219   9
   0   5  -2 13.7240 1.14987   8
   0   5   2 15.3599 1.40978   8
   0   5   2 11.4412 0.97959   6
   0   5   2 14.9530 1.40511   9
   0   5  -2 14.1153 1.16519   5
   0   5  -2 14.7186 1.37888   9
   0   5  -2 12.0522 1.25098   8
   0   5  -2 14.1345 1.40152   6
   1   5   2 87.4529 3.43656   8
  -1   5  -2 86.6080 3.94209   7
   1   5   2 86.5421 3.54824   5
   1   5   2 87.3970 3.61007   9
  -1   5  -2 88.3260 3.03617   5
  -1   5  -2 89.5301 2.72657   8
  -1   5  -2 85.9473 2.78333   5
   1   5   2 85.5119 3.64704   9
   1   5   2 87.2974 3.44815   5
  -1   5  -2 85.7084 2.82056   8
   1   5   2 85.5412 3.99816   8
  -1   5  -2 83.1013 3.06193   9
   2   5   2 202.094 7.17595   9
   2   5   2 206.386 6.31998   6
   2   5   2 207.730 7.20532   8
   2   5   2 206.809 6.93633   5
  -2   5  -2 187.851 8.49928   7
   2   5   2 206.705 7.02608   5
   2   5   2 201.924 7.03311   8
  -3  -5  -2 226.722 7.45706   9
  -3  -5  -2 223.505 7.14454   9
  -3   5  -2 230.626 7.55608   7
   3   5   2 225.137 7.83718   5
   3   5   2 228.686 8.16623   8
   3   5   2 225.285 7.99069   8
   3   5   2 226.908 8.37060   9
   3   5   2 233.984 8.00177   5
   3   5   2 228.870 7.14526   6
   3   5   2 217.389 8.52016   9
  -3   5  -2 236.844 7.84438   6
  -4  -5  -2 321.538 10.2015   9
  -4  -5  -2 343.920 9.92234   6
  -4   5  -2 325.280 9.46990   9
  -4   5  -2 323.839 9.97249   7
   4   5   2 323.418 10.0494   6
   4   5   2 336.014 11.2883   9
   4   5   2 311.399 10.9578   8
  -4   5  -2 321.810 9.46350   9
   4   5   2 321.143 11.1600   8
  -4   5  -2 330.596 10.7330   6
   4   5   2 299.347 10.6983   5
   4   5   2 321.434 10.9034   5
  -5  -5  -2 302.594 9.17494   6
  -5  -5  -2 277.133 9.66736   9
  -5  -5  -2 287.995 10.0721   9
   5   5   2 291.775 9.39431   6
  -5   5  -2 282.765 8.88320   9
  -5   5  -2 307.244 10.1439   6
   5   5   2 303.004 10.7235   9
   5   5   2 291.766 10.6217   8
   5   5   2 286.948 10.4432   8
   5   5   2 280.598 10.1332   5
  -5   5  -2 293.162 8.78097   9
   5   5   2 290.074 10.3147   5
  -5   5  -2 296.621 8.84631   7
  -6  -5  -2 184.055 7.50691   9
  -6  -5  -2 179.799 6.53506   6
  -6   5  -2 185.810 6.25184   9
  -6   5  -2 187.471 5.60592   7
   6   5   2 174.875 7.35880   5
   6   5   2 187.934 8.06742   9
   6   5   2 182.185 6.65343   6
  -6   5  -2 173.473 6.19432   9
   6   5   2 190.559 7.66713   5
  -6   5  -2 195.988 7.54411   6
   6   5   2 180.932 7.92974   8
  -7  -5  -2 33.1495 3.61540   9
  -7  -5  -2 29.6583 2.84779   6
  -7   5  -2 29.1411 1.73708   7
  -7   5  -2 29.8932 2.53781   9
   7   5   2 28.6760 3.48713   8
   7   5   2 25.7277 3.66391   5
   7   5   2 34.8490 3.88642   9
   7   5   2 33.5903 3.54513   5
  -7   5  -2 34.7472 2.46750   9
  -7   5  -2 27.1246 3.12827   6
  -8  -5  -2 19.1209 3.26031   9
  -8  -5  -2 13.7870 2.23352   6
  -8   5  -2 16.8547 2.85328   6
   8   5   2 17.1049 3.29699   9
   8   5   2 14.1788 2.94885   8
  -8   5  -2 16.1789 2.75253   9
   8   5   2 14.5398 4.93396   5
  -9  -5  -2 80.1532 4.65288   6
  -9  -5  -2 76.5017 5.84035   9
  -9   5  -2 72.2127 5.43340   6
   9   5   2 88.7983 6.33787   9
  -9   5  -2 77.8583 4.75345   9
   9   5   2 85.1958 5.74776   5
   9   5   2 83.6485 6.08346   8
 -10  -5  -2 126.547 6.08381   6
 -10  -5  -2 130.358 7.52475   9
  10   5   2 129.406 7.94974   8
  10   5   2 121.316 7.40928   5
 -10   5  -2 120.280 7.12162   6
  10   5   2 127.547 8.00574   9
 -10   5  -2 120.838 6.45052   9
 -11  -5  -2 99.0089 5.76308   6
  11   5   2 108.800 7.73276   8
  11   5   2 105.507 7.67820   9
 -11   5  -2 96.4818 6.87575   6
  11   5   2 110.420 6.67007   7
 -11   5  -2 110.561 6.49544   9
  11   5   2 100.100 7.00064   5
 -12  -5  -2 96.0346 6.04704   6
 -12   5  -2 107.173 6.75593   9
  12   5   2 132.789 9.69909   5
  12   5   2 108.797 6.76532   7
 -11  -6   2 8.71610 3.23578   9
 -11  -6   2 7.73670 2.72344   6
  11   6  -2 4.08874 5.54745   8
 -11   6   2 8.51562 3.14938   6
  11   6  -2 9.19706 3.26416   7
  11   6  -2 10.6218 3.61956   5
 -10  -6   2 26.6717 3.30297   6
 -10  -6   2 34.9992 4.26900   9
 -10   6   2 24.8771 3.67947   6
  10   6  -2 26.4189 4.36865   9
  10   6  -2 26.4510 4.28120   8
 -10   6   2 26.5663 3.10232   9
  10   6  -2 21.9204 3.81528   5
  10   6  -2 27.7952 3.69793   7
  -9  -6   2 7.79450 2.65778   9
  -9  -6   2 9.40335 2.51879   6
  -9   6   2 8.01699 2.71430   6
   9   6  -2 9.02742 2.60770   7
   9   6  -2 6.67576 2.76541   5
  -9   6   2 5.78359 2.00874   9
   9   6  -2 9.96598 3.05574   8
   9   6  -2 8.05969 2.98947   9
  -8  -6   2 12.2312 2.49799   6
  -8  -6   2 12.7089 2.77705   9
  -8   6   2 10.5745 2.47935   6
   8   6  -2 8.19896 2.47885   7
  -8   6   2 8.59386 1.80147   9
   8   6  -2 12.9875 2.66566   5
   8   6  -2 12.0534 3.09261   8
   8   6  -2 9.68274 2.98185   9
  -7  -6   2 53.0250 4.11852   9
  -7  -6   2 48.8289 3.57590   6
  -7   6   2 44.7935 2.20911   7
  -7   6   2 44.2744 2.81987   9
   7   6  -2 46.8996 4.49828   8
  -7   6   2 49.1848 1.92998   7
   7   6  -2 51.4702 4.77547   9
  -7   6   2 48.8921 3.94352   6
   7   6  -2 48.5252 4.36207   7
  -7   6   2 47.8648 2.73639   9
   7   6  -2 51.5679 4.24272   5
   7   6  -2 54.6317 4.11958   5
  -6  -6   2 40.8769 3.38029   9
  -6  -6   2 43.7737 3.36778   6
   6   6  -2 40.9176 3.68778   5
  -6   6   2 39.8043 3.30991   6
  -6   6   2 42.9450 2.30377   7
  -6   6   2 39.0524 2.13047   9
  -6   6   2 43.3095 2.30293   9
   6   6  -2 45.1199 4.29191   9
   6   6  -2 38.7673 4.17961   7
   6   6  -2 43.9012 3.99281   8
   6   6  -2 42.5482 3.53754   5
  -5  -6   2 19.0768 2.05495   9
  -5  -6   2 17.4470 2.06985   9
   5   6  -2 18.2300 2.74557   7
  -5   6   2 19.8618 2.30205   6
   5   6  -2 17.7433 2.42797   5
   5   6  -2 18.4575 2.46794   8
   5   6  -2 21.0450 2.58120   5
  -5   6   2 18.8579 1.82453   7
   5   6  -2 16.3960 2.48550   8
   5   6  -2 19.7265 2.83332   9
  -4  -6   2 3.60727 1.04764   9
   4   6  -2 1.56391 1.61372   7
   4   6  -2 1.82761 1.51207   8
   4   6  -2 4.05171 1.43877   5
   4   6  -2 2.31496 1.45120   5
   4   6  -2 2.54408 1.38082   8
  -4   6   2 4.12777 1.37959   6
   4   6  -2 2.07583 1.65306   9
  -4   6   2 3.09575 1.26815   7
   4   6  -2 4.01202 1.19986   6
   3   6  -2 35.2525 2.64828   5
   3   6  -2 38.1336 2.76252   5
   3   6  -2 36.7504 2.25883   6
   3   6  -2 33.2518 3.24342   7
   3   6  -2 34.4896 2.69715   8
   3   6  -2 33.0702 2.79919   8
   3   6  -2 32.0167 2.98690   9
  -3   6   2 38.9098 2.49492   6
  -3   6   2 32.4528 2.74873   7
   2   6  -2 14.3773 1.80337   8
   2   6  -2 12.0969 2.07859   7
   2   6  -2 15.8741 1.74656   6
   2   6  -2 12.6298 1.68877   8
  -2   6   2 12.3079 1.16305   9
   2   6  -2 12.6502 1.87497   9
   2   6  -2 11.8332 1.63907   5
  -2   6   2 16.0373 1.63367   6
  -2   6   2 10.8562 1.86622   7
   2   6  -2 14.0906 1.89395   9
   1   6  -2 114.360 4.22359   8
  -1   6   2 108.657 4.00046   9
   1   6  -2 110.875 4.14653   6
   1   6  -2 108.815 4.16555   5
  -1   6   2 109.425 4.00800   9
   1   6  -2 117.523 4.74340   9
  -1   6   2 115.085 3.89709   6
  -1   6   2 112.928 3.73808   5
   1   6  -2 115.698 5.27414   7
  -1   6   2 107.450 3.51905   5
   1   6  -2 110.117 4.58711   9
  -1   6   2 110.608 4.06333   6
   1   6  -2 109.214 4.33603   8
   1   6  -2 109.894 4.38266   5
   0   6   2 524.783 15.4119   8
   0   6   2 536.306 15.4097   6
   0   6  -2 531.606 15.4778   5
   0   6   2 532.963 15.7386   5
   0   6   2 526.684 16.0215   9
   0   6   2 532.618 15.9591   9
   0   6  -2 523.718 15.6202   8
   0   6   2 527.420 15.5235   5
   0   6  -2 567.980 15.6041   8
   0   6  -2 529.435 15.7348   5
   0   6  -2 539.453 16.8917   7
   0   6  -2 523.539 15.9394   9
   0   6  -2 535.032 16.0162   9
   1   6   2 34.4470 2.56790   9
  -1   6  -2 36.5975 1.73168   5
  -1   6  -2 35.9763 1.50887   5
   1   6   2 34.5774 2.16443   5
   1   6   2 34.5003 2.35311   8
  -1   6  -2 32.7747 2.48730   6
   1   6   2 36.2099 2.36331   5
   1   6   2 33.4031 2.08374   8
  -1   6  -2 35.9053 1.99630   9
  -1   6  -2 37.9416 2.90735   7
  -1   6  -2 35.0592 1.97151   9
   1   6   2 34.6240 1.71593   6
   2   6   2 9.73754 1.63826   5
   2   6   2 11.6393 1.53477   8
  -2   6  -2 11.6071 1.74093   7
   2   6   2 12.3980 1.84771   8
  -2   6  -2 9.98131 1.17118   9
  -2   6  -2 10.3053 0.98538   9
   2   6   2 11.8648 1.55786   5
   2   6   2 11.0484 1.10523   6
   3   6   2 102.766 4.50093   5
   3   6   2 98.0901 4.77167   8
   3   6   2 102.122 4.96559   9
   3   6   2 100.475 3.70609   6
   3   6   2 100.420 4.52971   8
   3   6   2 100.170 4.61712   5
  -3   6  -2 101.932 4.53908   6
  -3   6  -2 101.289 4.36636   7
  -4  -6  -2 6.06160 1.23587   9
  -4  -6  -2 6.06638 1.51973   9
   4   6   2 6.36868 1.94827   9
   4   6   2 5.92152 1.14546   6
  -4   6  -2 4.86221 1.70319   6
  -4   6  -2 7.58045 1.35988   7
   4   6   2 4.05725 1.48562   8
   4   6   2 8.49640 1.65492   5
   4   6   2 7.35960 1.80489   5
   4   6   2 5.97129 1.87768   8
  -5  -6  -2 1.65300 1.49955   9
  -5  -6  -2 1.46465 1.11155   9
  -5  -6  -2 0.18523 1.83531   6
  -5   6  -2 2.75065 0.77304   9
   5   6   2 0.69416 1.47155   5
   5   6   2 0.61864 1.34253   8
   5   6   2 3.86748 1.49786   5
   5   6   2 2.43092 1.84316   8
  -5   6  -2 0.99216 1.03743   7
  -5   6  -2 0.30764 1.55340   6
   5   6   2 0.63001 1.72023   9
   5   6   2 1.85268 1.02194   6
  -5   6  -2 0.82700 0.70235   9
  -6  -6  -2 1.97371 1.78065   9
  -6  -6  -2 2.55910 1.78805   6
   6   6   2 3.34882 1.60381   5
  -6   6  -2 2.24770 0.99768   9
   6   6   2 2.99477 2.15306   9
   6   6   2 1.73439 1.08312   6
  -6   6  -2 0.56672 0.86720   9
   6   6   2 0.28881 1.51525   5
   6   6   2 2.65063 1.91798   8
  -6   6  -2 3.08408 1.93499   6
  -7  -6  -2 52.2720 4.31264   9
  -7  -6  -2 49.9184 3.48886   6
  -7   6  -2 48.4257 2.97566   9
   7   6   2 49.1886 4.38639   5
   7   6   2 49.3041 4.61247   8
  -7   6  -2 48.7992 2.18326   7
   7   6   2 51.1556 4.12450   5
  -7   6  -2 53.4746 4.32092   6
   7   6   2 46.4797 4.81239   9
  -8  -6  -2 44.2149 3.64829   6
  -8  -6  -2 49.0409 4.58146   9
  -8   6  -2 39.0912 1.96759   7
   8   6   2 42.7898 4.31946   5
   8   6   2 54.4292 5.04821   8
  -8   6  -2 36.7776 3.93022   6
   8   6   2 37.3222 4.48224   9
  -8   6  -2 42.5542 3.19263   9
  -9  -6  -2 35.1445 4.24358   9
  -9  -6  -2 34.0270 3.24197   6
   9   6   2 29.8930 4.12422   5
  -9   6  -2 38.5295 4.24259   6
   9   6   2 31.1915 4.41925   9
   9   6   2 32.4745 4.33697   8
  -9   6  -2 32.0732 3.37923   9
 -10  -6  -2 4.01343 2.41818   6
 -10  -6  -2 10.9240 3.24023   9
  10   6   2 11.2689 3.69235   9
  10   6   2 6.25765 2.69730   7
 -10   6  -2 6.55925 2.14919   9
  10   6   2 7.46233 2.86234   5
  10   6   2 6.75518 3.14070   8
 -10   6  -2 1.70306 3.00822   6
 -11  -6  -2 0.48910 2.28576   6
 -11  -6  -2 1.50534 2.75334   9
  11   6   2 2.29190 2.66568   7
  11   6   2 0.99016 2.70229   5
 -11   6  -2 3.25235 2.68665   6
 -10  -7   2 20.3781 3.44083   9
 -10  -7   2 15.1536 2.88173   6
  10   7  -2 27.4505 4.16150   5
  10   7  -2 18.4014 3.51092   7
  -9  -7   2 79.2719 5.60557   9
  -9  -7   2 83.0457 5.29493   6
   9   7  -2 78.5952 7.81196   9
   9   7  -2 84.9171 6.36854   8
  -9   7   2 92.1624 5.80332   6
   9   7  -2 105.390 7.66209   7
  -8  -7   2 36.4642 3.68941   9
  -8  -7   2 33.4194 3.43337   6
  -8   7   2 34.0025 3.74455   6
   8   7  -2 29.6664 4.00329   8
   8   7  -2 40.5661 4.34164   7
   8   7  -2 37.7832 4.60583   9
   8   7  -2 33.3544 3.92365   5
  -7  -7   2 54.9149 3.96833   9
   7   7  -2 65.8506 5.13850   7
   7   7  -2 53.5396 5.12191   9
  -7   7   2 63.2232 2.86821   9
   7   7  -2 60.0099 5.00870   8
   7   7  -2 65.6124 4.72635   5
  -7   7   2 58.9810 2.55634   7
   6   7  -2 61.1833 4.91179   7
   6   7  -2 69.2363 5.17790   9
  -6   7   2 64.3223 3.17763   7
   6   7  -2 63.3771 4.44246   5
   6   7  -2 61.5685 4.73463   8
  -6   7   2 63.7791 4.21431   6
  -5  -7   2 270.926 8.74386   9
   5   7  -2 277.163 10.7884   7
   5   7  -2 272.403 10.2760   8
   5   7  -2 277.602 10.0374   5
  -5   7   2 275.528 9.67357   6
   5   7  -2 263.027 10.3779   8
  -5   7   2 281.815 9.24311   7
   5   7  -2 268.472 10.2075   5
   5   7  -2 275.880 10.7197   9
   4   7  -2 108.664 5.18593   5
   4   7  -2 115.650 5.42088   5
   4   7  -2 117.630 6.13557   7
  -4   7   2 114.132 5.01616   6
  -4   7   2 119.102 5.14855   7
   4   7  -2 116.171 6.05842   8
   4   7  -2 120.932 5.92098   9
   4   7  -2 104.555 5.33092   8
   3   7  -2 209.989 7.81103   8
   3   7  -2 209.312 7.93699   8
   3   7  -2 213.533 8.24329   9
   3   7  -2 212.845 8.72010   7
  -3   7   2 217.790 7.55997   6
   3   7  -2 212.569 7.72220   5
   3   7  -2 217.107 7.97767   5
   3   7  -2 214.817 7.42534   6
  -3   7   2 217.899 8.07181   7
  -2   7   2 87.8207 3.35134   9
   2   7  -2 87.7697 5.13338   7
  -2   7   2 87.1659 4.66695   7
  -2   7   2 85.0328 3.48898   6
  -2   7   2 89.6097 3.79638   6
   2   7  -2 88.1332 3.72891   6
  -2   7   2 85.3992 3.26298   9
   2   7  -2 87.9678 3.94112   8
   2   7  -2 90.8162 3.96067   5
   2   7  -2 89.1071 4.14278   5
   2   7  -2 81.6841 3.97167   8
   2   7  -2 86.7434 4.43330   9
  -1   7   2 58.0912 2.22393   5
  -1   7   2 51.2891 2.34276   6
   1   7  -2 59.8026 4.06250   7
   1   7  -2 52.5423 3.24223   9
  -1   7   2 61.5361 2.08863   5
   1   7  -2 54.9162 2.81561   8
   1   7  -2 49.8321 3.38432   9
  -1   7   2 55.1447 2.66449   9
   1   7  -2 52.5470 2.95726   5
  -1   7   2 59.0392 4.00426   7
   1   7  -2 54.1477 2.81045   5
  -1   7   2 54.9854 2.68602   6
   1   7  -2 55.7604 2.68752   8
  -1   7   2 54.4107 2.79057   9
   1   7  -2 52.0757 2.67561   6
   0   7   2 28.4496 1.78589   5
   0   7   2 31.7132 3.19294   7
   0   7   2 23.4129 1.52427   6
   0   7   2 33.3907 2.46772   9
   0   7  -2 27.8344 1.64021   8
   0   7  -2 26.7564 1.77446   5
   0   7  -2 27.9897 1.60747   8
   0   7  -2 27.6716 2.93722   7
   0   7   2 27.7273 1.78368   8
   0   7  -2 25.8440 1.86327   6
   0   7   2 25.9768 1.82945   6
   0   7  -2 26.6645 2.31423   9
   0   7   2 26.7660 1.98337   5
   0   7   2 25.4379 2.21070   9
   0   7  -2 26.7831 1.92207   5
  -1   7  -2 128.483 4.65869   9
   1   7   2 125.084 4.31326   6
  -1   7  -2 132.472 4.06200   5
   1   7   2 123.555 4.91108   5
   1   7   2 129.156 4.90365   8
   1   7   2 129.570 5.52175   9
  -1   7  -2 121.227 4.71842   9
   1   7   2 133.326 4.76737   5
   1   7   2 125.033 4.55509   8
  -1   7  -2 138.578 5.89723   7
  -1   7  -2 119.720 3.85699   5
  -2   7  -2 55.9089 3.60423   7
   2   7   2 52.1383 2.28712   6
  -2   7  -2 50.2530 2.34500   9
   2   7   2 50.0256 2.80105   8
   2   7   2 52.6697 2.99025   5
  -2   7  -2 49.7909 3.18360   6
  -2   7  -2 55.0561 2.41532   9
   2   7   2 47.9764 3.49972   5
   2   7   2 51.2963 3.55302   9
   2   7   2 49.1526 3.21443   8
   3   7   2 207.154 7.70655   8
   3   7   2 217.150 8.39907   9
  -3   7  -2 214.626 7.79030   7
   3   7   2 207.857 6.79209   6
  -3   7  -2 216.560 7.81978   6
   3   7   2 212.943 8.09296   8
   3   7   2 208.555 7.85692   5
   3   7   2 211.614 7.67888   5
   4   7   2 35.9568 2.94602   5
   4   7   2 39.0478 2.17496   6
   4   7   2 44.3481 4.87846   8
   4   7   2 41.0819 3.05111   8
  -4   7  -2 39.8600 3.25619   6
   4   7   2 39.9543 3.37133   5
  -4   7  -2 38.1441 2.88334   7
   4   7   2 38.7446 3.73798   9
  -5  -7  -2 123.115 5.03664   9
   5   7   2 134.445 6.53967   8
  -5   7  -2 126.067 6.02284   6
   5   7   2 128.351 5.86007   5
   5   7   2 119.761 5.96258   8
  -5   7  -2 128.811 5.00512   7
   5   7   2 123.241 6.08207   5
   5   7   2 134.460 5.14404   6
   5   7   2 140.268 6.91078   9
  -6  -7  -2 54.1709 3.83208   9
   6   7   2 56.2620 4.45279   5
   6   7   2 54.6906 4.87868   9
  -6   7  -2 46.0242 5.12191   6
   6   7   2 52.0930 4.62164   8
  -6   7  -2 54.9706 2.78256   7
  -6   7  -2 55.7266 2.48607   9
  -7  -7  -2 86.7946 5.22376   9
  -7   7  -2 102.347 5.78239   6
   7   7   2 102.341 6.32207   8
   7   7   2 97.1675 6.52612   9
  -7   7  -2 95.4351 4.11960   9
  -7   7  -2 93.6770 3.42731   7
   7   7   2 93.0992 5.77505   5
  -8  -7  -2 7.81332 2.56133   9
  -8  -7  -2 2.36324 2.82415   6
  -8   7  -2 9.84644 2.73543   6
   8   7   2 10.1944 3.21247   9
   8   7   2 6.37660 2.56632   5
   8   7   2 2.63164 2.69326   8
  -9  -7  -2 45.7620 4.72001   9
  -9  -7  -2 27.4183 3.52781   6
   9   7   2 43.6101 4.72675   7
   9   7   2 44.7691 5.08324   8
   9   7   2 35.5691 5.02778   9
  -9   7  -2 37.2842 4.31175   6
   9   7   2 36.4252 4.31501   5
 -10  -7  -2 14.5563 3.22559   6
  10   7   2 19.3922 3.61849   7
  10   7   2 13.4530 3.55413   5
 -10   7  -2 16.9847 3.59532   6
  -9   8   2 0.69297 2.30269   6
   8   8  -2 -1.6651 2.09040   7
   8   8  -2 2.44057 2.54118   9
   8   8  -2 2.97364 2.55580   8
  -8   8   2 -2.6420 1.74130   6
   8   8  -2 -2.4082 1.94641   5
   7   8  -2 53.5103 5.05681   9
  -7   8   2 49.6503 4.13804   6
   7   8  -2 48.2429 4.48487   5
   7   8  -2 40.3196 4.89094   7
  -6   8   2 2.52912 1.82251   6
   6   8  -2 4.57744 2.38477   7
   6   8  -2 0.75522 1.88319   5
  -6   8   2 1.81997 1.30719   7
   6   8  -2 4.12683 2.26441   8
   6   8  -2 1.67788 2.16770   9
   5   8  -2 8.17007 2.26261   8
  -5   8   2 6.76158 1.80706   6
   5   8  -2 6.52122 2.09872   5
   5   8  -2 3.39276 2.37724   9
   5   8  -2 5.54441 2.44298   7
  -5   8   2 8.49295 1.86838   7
  -4   8   2 2.29373 1.42203   6
   4   8  -2 0.19514 1.88092   9
   4   8  -2 1.36536 1.50442   5
   4   8  -2 -0.2723 1.90169   7
   4   8  -2 1.47845 1.57259   8
  -4   8   2 -1.1325 1.44877   7
  -3   8   2 21.4774 2.19685   6
   3   8  -2 16.2459 2.14213   5
  -3   8   2 15.8374 2.48137   7
   3   8  -2 20.6564 3.02617   9
   3   8  -2 21.2164 2.34963   5
   3   8  -2 19.0317 2.36343   8
   3   8  -2 15.2176 2.73797   7
   2   8  -2 4.28217 1.32981   8
   2   8  -2 5.98548 1.26764   8
   2   8  -2 5.76505 1.51398   5
  -2   8   2 6.70030 1.43779   6
  -2   8   2 3.54810 1.11945   9
   2   8  -2 8.44368 2.36738   7
   2   8  -2 5.68175 1.49415   5
   2   8  -2 3.00081 1.71930   9
  -1   8   2 92.2296 3.80794   6
  -1   8   2 85.9411 4.09103   9
   1   8  -2 93.1376 3.79298   5
  -1   8   2 96.1402 5.40618   7
   1   8  -2 93.9106 3.62621   8
   1   8  -2 98.2567 5.53541   7
   1   8  -2 95.6797 4.00860   5
   1   8  -2 90.0034 4.55820   9
   1   8  -2 91.8413 4.12574   8
   0   8   2 101.139 3.29473   8
   0   8  -2 104.041 5.62916   7
   0   8   2 98.9145 3.55699   5
   0   8   2 100.702 3.79744   6
   0   8  -2 103.046 3.74791   5
   0   8   2 104.451 4.71257   9
   0   8   2 102.568 5.79435   7
   0   8  -2 96.5062 3.52153   5
   0   8   2 93.3302 3.71389   6
   0   8   2 102.756 3.41930   8
   0   8  -2 97.2483 4.46806   9
   0   8   2 101.134 3.82199   5
   1   8   2 61.4469 3.02702   8
  -1   8  -2 59.4390 3.09497   9
   1   8   2 62.9084 3.86239   9
  -1   8  -2 57.8688 4.17467   7
   1   8   2 56.8051 3.14700   5
   1   8   2 59.1518 2.68200   6
   1   8   2 57.9936 2.54180   6
   1   8   2 62.3872 2.96550   5
   1   8   2 57.2686 2.64827   8
   1   8   2 60.9934 4.74905   7
  -1   8  -2 65.9242 3.53943   6
   2   8   2 9.35634 1.74570   8
  -2   8  -2 9.01755 2.11073   7
   2   8   2 10.1781 1.44470   8
   2   8   2 12.7092 2.26663   9
   2   8   2 10.7393 2.55329   7
   2   8   2 10.1098 1.81112   5
   2   8   2 11.6110 1.66310   5
  -2   8  -2 9.24344 1.28907   9
  -2   8  -2 8.78697 1.91501   6
  -3   8  -2 2.09699 1.59126   6
   3   8   2 3.14412 1.63448   8
   3   8   2 3.33946 1.65887   5
  -3   8  -2 1.26357 1.87315   7
   3   8   2 4.56522 1.91907   9
   3   8   2 5.05095 2.22465   7
   3   8   2 4.77991 1.46213   5
  -4   8  -2 0.62396 1.60031   6
   4   8   2 0.30606 1.93247   7
   4   8   2 1.94899 1.65191   5
   4   8   2 0.15916 1.69782   8
  -4   8  -2 0.70687 1.53955   7
   5   8   2 8.64408 2.17113   5
  -5   8  -2 7.09467 2.45413   6
   5   8   2 5.52940 2.34561   9
   5   8   2 9.36232 2.75890   7
   5   8   2 8.52512 2.50781   8
  -5   8  -2 5.62731 1.64477   7
   6   8   2 1.29679 1.90361   5
   6   8   2 1.67497 2.24745   9
  -6   8  -2 -1.0141 1.17772   7
   6   8   2 -0.2217 2.09058   8
  -6   8  -2 -0.4403 1.80473   6
   6   8   2 -0.0535 2.10594   7
  -7  -8  -2 60.2410 3.99458   9
   7   8   2 68.5225 5.25533   5
   7   8   2 65.3685 5.55529   8
   7   8   2 65.3075 5.70687   9
   7   8   2 68.9541 5.85712   7
  -7   8  -2 71.0146 5.05783   6
  -8  -8  -2 7.88879 2.25287   9
   8   8   2 11.2091 3.18657   7
   8   8   2 7.53403 3.11306   8
  -8   8  -2 7.85101 2.70232   6
   8   8   2 11.2283 3.47160   9
   8   8   2 10.3492 3.09980   5
  -7   9   2 78.4435 5.02658   6
   7   9  -2 72.3889 6.01726   9
   6   9  -2 7.02857 2.67993   9
   6   9  -2 6.20565 4.80929   7
   6   9  -2 7.37856 2.34064   8
  -6   9   2 5.39792 1.96482   6
   5   9  -2 111.416 6.93752   7
   5   9  -2 111.176 5.66721   8
  -5   9   2 101.166 5.03973   7
   5   9  -2 92.5930 6.07322   9
   5   9  -2 107.318 5.50899   5
  -5   9   2 98.5416 5.14992   6
   4   9  -2 8.59295 1.96425   5
   4   9  -2 8.04222 2.72291   7
   4   9  -2 7.79868 1.95657   8
  -4   9   2 5.45377 1.64614   6
  -4   9   2 4.64107 1.91003   7
   4   9  -2 4.62293 2.13651   9
   3   9  -2 99.1896 4.69374   5
   3   9  -2 90.7977 6.48596   7
  -3   9   2 94.4842 4.33919   6
   3   9  -2 97.7109 4.52354   8
  -3   9   2 98.2915 5.41351   7
   2   9  -2 47.7069 2.78813   8
   2   9  -2 48.8885 4.63715   7
   2   9  -2 42.9918 3.75854   9
   2   9  -2 45.8378 3.03770   5
  -2   9   2 47.6208 4.17480   7
  -1   9   2 90.0044 5.61048   7
   1   9  -2 92.0231 5.76445   7
   1   9  -2 95.1415 3.81917   5
   1   9  -2 86.9969 4.71191   9
   1   9  -2 86.8325 3.23011   8
  -1   9   2 87.2909 4.22854   9
   1   9  -2 92.6200 3.61418   5
   0   9  -2 1.35041 0.75107   5
   0   9  -2 1.93353 1.95481   7
   0   9  -2 0.02370 1.34913   9
   0   9   2 1.98821 2.04101   7
   0   9  -2 0.45691 1.37323   6
   0   9   2 2.54270 1.52256   9
   0   9   2 1.07620 0.85654   5
   0   9  -2 1.14284 0.68880   5
   0   9   2 1.76002 0.79977   5
   1   9   2 31.1688 1.98846   8
  -1   9  -2 31.8419 2.91488   6
  -1   9  -2 36.3081 3.63363   7
  -1   9  -2 32.9201 2.79455   9
   1   9   2 31.5699 3.20412   9
   1   9   2 37.2679 4.03665   7
   1   9   2 33.1904 2.17207   5
   1   9   2 31.1702 2.49273   5
   2   9   2 1.29950 1.64678   9
   2   9   2 2.20793 1.41542   5
  -2   9  -2 3.66431 1.66901   6
  -2   9  -2 3.95808 1.92981   7
   2   9   2 1.35553 1.25636   8
   2   9   2 1.83142 2.20155   7
   3   9   2 121.239 6.58495   9
   3   9   2 124.001 5.80997   5
   3   9   2 124.500 5.58513   8
  -3   9  -2 131.492 6.06612   7
   3   9   2 122.966 8.91248   7
  -3   9  -2 115.932 5.66581   6
   4   9   2 30.1275 3.22654   8
   4   9   2 36.2065 4.16216   9
   4   9   2 28.3752 4.11492   7
  -4   9  -2 26.1417 2.86063   7
  -4   9  -2 27.7323 3.19349   6
   4   9   2 26.4580 3.10318   5
   5   9   2 107.288 6.67306   9
  -5   9  -2 97.9581 5.64768   6
   5   9   2 113.559 7.18027   7
   5   9   2 125.031 9.36016   8
   5   9   2 108.990 5.94474   5
  -5   9  -2 112.676 5.04323   7
   6   9   2 3.64634 2.16469   8
  -6   9  -2 -3.5817 1.72476   6
  -6   9  -2 1.39385 1.56970   7
  -3  10   2 18.1246 2.77592   7
   3  10  -2 19.3974 2.01750   8
   3  10  -2 20.2523 3.13183   9
   2  10  -2 2.50699 2.21281   8
   2  10  -2 2.68459 1.27170   5
   2  10  -2 3.68558 3.99286   7
   1  10  -2 30.1726 1.87550   5
  -1  10   2 33.6496 3.95783   7
   1  10  -2 33.7836 4.19053   7
   1  10  -2 27.8415 1.91572   5
   0  10  -2 40.8421 4.21821   7
   0  10   2 44.9236 4.60250   7
  -1  10  -2 20.0165 3.09955   7
   1  10   2 19.0403 3.48184   7
   1  10   2 22.4799 1.98680   5
  -2  10  -2 -1.8278 1.87498   7
   2  10   2 0.33217 3.61187   7
   2  10   2 1.44962 1.10193   8
   2  10   2 0.29538 1.23749   5
   3  10   2 12.4025 2.57615   9
   3  10   2 13.0025 1.83124   8
  14   0  -3 -0.8071 2.30675   9
  14   0  -3 -2.8235 3.15674   8
  13   0  -3 94.6554 5.91144   9
  13   0  -3 120.094 7.83898   8
 -13   0   3 100.119 6.88669   6
 -12   0   3 0.29405 2.47549   6
  12   0  -3 -0.0848 2.18982   5
  12   0  -3 4.39777 2.97533   8
 -12   0   3 0.81381 2.84142   9
  12   0  -3 -0.4160 2.28374   9
  11   0  -3 154.232 7.11897   9
  11   0  -3 167.569 7.46761   5
  11   0  -3 174.947 8.39696   8
 -11   0   3 159.284 7.64955   6
 -11   0   3 165.522 8.37002   9
  10   0  -3 0.10705 1.88854   9
  10   0  -3 -0.9150 2.03137   8
 -10   0   3 -0.2166 2.20145   9
  10   0  -3 0.24756 1.76547   5
 -10   0   3 2.11059 2.21139   6
 -10   0   3 0.16857 1.47172   5
   9   0  -3 147.720 4.50425   7
  -9   0   3 158.251 7.06528   9
   9   0  -3 146.207 4.57991   7
   9   0  -3 146.620 6.23169   9
   9   0  -3 150.857 6.93682   8
  -9   0   3 153.447 6.62084   6
   9   0  -3 152.767 6.48175   5
  -9   0   3 143.269 6.49836   5
  -8   0   3 -0.4091 1.20554   5
   8   0  -3 -0.4260 1.22126   5
   8   0  -3 -0.3448 0.55348   7
   8   0  -3 -1.0376 1.47010   9
  -8   0   3 -0.4362 1.63365   9
  -8   0   3 -0.0729 1.44109   6
   8   0  -3 0.20978 0.59106   7
   7   0  -3 1153.17 34.0831   5
   7   0  -3 1137.94 34.1847   9
   7   0  -3 1181.03 34.5277   8
  -7   0   3 1166.23 34.3710   5
  -7   0   3 1196.41 34.2179   6
  -7   0   3 1188.81 34.5569   9
   7   0  -3 1150.68 32.9328   7
   7   0  -3 1169.74 32.9343   7
   7   0  -3 1180.00 33.9935   9
   6   0  -3 1.35013 0.98385   5
   6   0  -3 -0.0157 0.89567   5
  -6   0   3 1.21957 1.17920   9
  -6   0   3 0.02622 0.99975   6
   6   0  -3 -0.0320 0.88805   9
   6   0  -3 1.16821 0.95036   6
  -6   0   3 -0.9567 1.06483   9
   6   0  -3 1.02781 1.15737   8
  -6   0   3 -1.4635 0.85381   8
   6   0  -3 -0.0419 1.00980   9
   6   0  -3 0.47203 0.49161   7
   5   0  -3 -0.6502 5.63699   3
   5   0  -3 11.6235 1.42901   9
   5   0  -3 12.0619 1.31314   5
  -5   0   3 12.7637 1.62816   8
  -5   0   3 10.6312 5.22798   4
  -5   0   3 7.32178 6.63574   2
   5   0  -3 9.40736 1.31204   5
   5   0  -3 11.6981 1.50432   8
   5   0  -3 7.30002 5.24342   4
  -5   0   3 10.0154 6.62519   1
   5   0  -3 12.7131 1.45845   9
  -5   0   3 12.5709 1.57963   9
   5   0  -3 6.36181 5.99486   2
   5   0  -3 11.6226 6.88629   1
   5   0  -3 14.7517 1.53653   6
   5   0  -3 13.0917 0.88890   7
  -5   0   3 10.7398 1.33381   5
  -5   0   3 13.3075 1.43258   6
  -5   0   3 11.7718 1.49020   9
   4   0  -3 -0.7019 0.66481   9
  -4   0   3 3.67028 4.14536   4
   4   0  -3 1.11313 0.76325   9
   4   0  -3 -5.1110 3.53285   3
   4   0  -3 -3.8898 3.17022   2
  -4   0   3 0.25955 0.79140   9
  -4   0   3 0.61508 3.88139   3
   4   0  -3 0.21063 3.38842   4
  -4   0   3 0.13056 0.67987   9
   4   0  -3 0.21727 0.36726   7
   4   0  -3 3.76434 4.49893   1
  -4   0   3 0.03390 0.74895   8
   4   0  -3 0.73229 0.68339   5
  -4   0   3 0.33590 0.68825   5
  -4   0   3 -4.5980 4.26234   2
  -4   0   3 0.09180 0.68639   6
   4   0  -3 0.39397 0.76290   8
   4   0  -3 -0.0046 0.64900   6
  -4   0   3 0.97525 4.05090   1
  -3   0   3 1351.37 48.6521   2
  -3   0   3 1395.75 47.5607   4
   3   0  -3 1367.45 38.8470   5
   3   0  -3 1400.20 48.4162   1
  -3   0   3 1385.00 38.9349   5
   3   0  -3 1359.44 38.9045   6
   3   0  -3 1341.75 47.8453   4
  -3   0   3 1352.44 47.4628   3
   3   0  -3 1347.17 38.9785   8
  -3   0   3 1349.10 38.8670   6
   3   0  -3 1422.24 38.5531   7
  -3   0   3 1380.85 39.0768   8
  -3   0   3 1369.30 38.9670   9
   3   0  -3 1357.27 38.8124   9
   3   0  -3 1384.61 39.0136   9
  -3   0   3 1399.18 49.8132   1
  -3   0   3 1330.95 38.9968   9
   3   0  -3 1429.93 47.2965   3
   3   0  -3 1420.72 48.0509   2
   2   0  -3 -1.1954 2.06905   1
  -2   0   3 0.41746 0.46097   5
   2   0  -3 -0.5611 0.44871   8
  -2   0   3 0.16079 0.40771   6
   2   0  -3 0.30351 0.42852   9
   2   0  -3 -0.5659 2.00936   4
  -2   0   3 -0.4499 2.33364   1
  -2   0   3 -0.0932 0.48675   9
   2   0  -3 0.29476 0.42971   6
   2   0  -3 1.31903 2.23301   2
   2   0  -3 -0.3184 0.40481   5
  -2   0   3 0.07356 0.45723   9
  -2   0   3 -2.2038 1.68035   3
  -2   0   3 -0.0835 0.25715   7
  -2   0   3 -1.7155 2.03319   2
  -2   0   3 0.82820 1.79714   4
   2   0  -3 0.15112 0.21517   7
  -2   0   3 -0.1048 0.48357   8
   2   0  -3 0.08133 0.49463   9
   2   0  -3 -2.4098 1.72737   3
  -1   0   3 6244.61 176.385   3
   1   0  -3 6110.02 176.495   4
   1   0  -3 6173.22 176.383   3
  -1   0   3 6222.85 176.963   1
   1   0  -3 6222.89 176.157   2
  -1   0   3 6195.66 176.750   2
  -1   0   3 6134.23 177.017   4
   1   0  -3 6336.35 176.266   1
   0   0  -3 -2.1109 1.24111   1
   0   0   3 0.03058 0.23048   7
   0   0   3 0.31501 0.44838   8
   0   0  -3 0.24469 0.30497   5
   0   0  -3 0.16289 0.50032   7
   0   0  -3 1.38184 1.35957   2
   0   0  -3 -0.1143 0.40973   8
   0   0  -3 -0.8956 1.26533   3
   0   0   3 -0.0272 0.35312   9
   0   0   3 2.30045 1.70604   1
   0   0  -3 -0.1612 0.63253   9
   0   0   3 -0.9455 1.44071   2
   0   0   3 0.36760 1.83162   3
   0   0   3 0.03131 0.37195   5
  -1   0  -3 610.700 17.4395   9
   1   0   3 605.625 21.4930   2
   1   0   3 611.762 17.3691   5
  -1   0  -3 636.894 21.5142   3
   1   0   3 609.634 20.9783   3
  -1   0  -3 624.881 21.9990   2
  -1   0  -3 612.377 17.4170   5
   1   0   3 604.554 17.4817   9
   1   0   3 629.154 17.4430   8
   1   0   3 621.798 17.2815   7
  -1   0  -3 601.893 17.4751   8
   1   0   3 627.015 21.1514   1
   1   0   3 612.641 17.3504   9
  -1   0  -3 613.134 17.3225   7
  -1   0  -3 613.353 17.4073   9
   2   0   3 2.76729 2.30001   3
  -2   0  -3 1.60523 2.56861   3
  -2   0  -3 0.11783 0.33651   7
   2   0   3 -0.1980 0.29184   7
   2   0   3 -1.8219 1.75935   4
   2   0   3 -0.1845 0.55202   9
   2   0   3 -0.0995 0.41571   5
  -2   0  -3 1.41924 2.22162   4
   2   0   3 -0.2622 0.49717   8
  -2   0  -3 -0.8540 2.10924   2
  -2   0  -3 0.13849 0.46896   9
   2   0   3 -0.2216 0.38125   9
   2   0   3 0.60368 1.92670   2
   2   0   3 -3.8368 1.99333   1
  -2   0  -3 -0.0473 1.92897   1
  -2   0  -3 -0.1430 0.46417   6
  -2   0  -3 0.13443 0.57741   8
  -2   0  -3 -0.5072 0.45899   5
   3   0   3 2094.02 58.1633   9
   3   0   3 2051.08 67.2722   4
  -3   0  -3 2064.11 58.5249   8
   3   0   3 2112.00 70.1232   1
   3   0   3 2065.81 58.2369   5
  -3   0  -3 2023.16 58.3617   9
   3   0   3 2011.58 68.9407   2
   3   0   3 2187.37 57.8797   7
   3   0   3 2044.00 58.2138   6
   3   0   3 2008.62 58.4136   9
  -3   0  -3 2069.50 58.3587   9
  -3   0  -3 2081.65 58.2973   6
  -3   0  -3 2225.36 72.1742   2
  -3   0  -3 2126.98 68.4386   3
  -3   0  -3 2108.40 68.2362   4
   3   0   3 2090.22 67.2566   3
  -3   0  -3 2082.17 58.0038   7
   3   0   3 2094.11 58.4071   8
  -3   0  -3 2038.85 68.4135   1
  -3   0  -3 2080.62 58.3840   5
   3   0   3 1864.35 58.7627   5
   4   0   3 -0.3400 0.69428   8
   4   0   3 -0.4517 0.78941   9
   4   0   3 0.47018 0.66717   9
   4   0   3 0.82200 3.94518   3
   4   0   3 0.47786 0.45098   7
   4   0   3 -1.0550 0.56084   5
  -4   0  -3 2.98326 4.57544   3
  -4   0  -3 -2.6632 4.36097   4
   4   0   3 -3.0296 3.56564   4
   4   0   3 1.23399 0.73330   6
  -4   0  -3 0.07006 0.81308   5
   4   0   3 -3.8581 4.77786   1
   4   0   3 1.98326 3.86793   2
   4   0   3 0.15057 0.65391   5
  -4   0  -3 -2.2644 3.27683   1
  -4   0  -3 0.74627 0.82563   6
  -4   0  -3 -4.1527 4.64318   2
  -4   0  -3 -0.3147 0.68168   9
  -4   0  -3 -0.3047 0.70416   9
  -4   0  -3 -0.7228 0.76929   8
  -4   0  -3 -0.2198 0.53334   7
  -5   0  -3 706.902 20.5216   5
  -5   0  -3 689.455 20.5081   9
   5   0   3 666.815 20.3732   5
  -5   0  -3 659.645 33.6922   1
   5   0   3 667.838 32.4241   3
   5   0   3 710.881 20.9934   8
   5   0   3 689.045 20.0757   9
  -5   0  -3 699.723 20.7014   8
   5   0   3 674.913 20.1956   6
  -5   0  -3 662.846 20.3992   9
   5   0   3 714.975 19.4659   7
  -5   0  -3 721.719 36.5132   2
  -5   0  -3 659.870 33.2954   4
   5   0   3 680.034 38.3905   4
   5   0   3 683.481 20.2278   5
   5   0   3 709.137 35.8876   2
  -5   0  -3 690.757 20.3295   6
   5   0   3 618.302 43.0111   1
   5   0   3 642.406 34.3374   2
   5   0   3 683.912 20.4554   9
  -6   0  -3 0.35114 1.14349   6
  -6   0  -3 0.24894 1.23011   9
   6   0   3 0.29024 1.17340   8
  -6   0  -3 1.34249 1.17803   9
   6   0   3 1.38555 1.02458   8
  -6   0  -3 0.69007 1.20486   5
   6   0   3 -0.4551 1.14108   9
   6   0   3 0.18392 1.04506   5
   6   0   3 1.23972 0.93698   9
   6   0   3 0.33068 0.58828   7
   6   0   3 1.57959 1.06841   6
   6   0   3 -0.3943 0.88965   5
   7   0   3 2513.03 71.3046   9
  -7   0  -3 2511.44 71.2728   6
   7   0   3 2471.50 69.8116   7
  -7   0  -3 2495.08 71.4575   5
   7   0   3 2494.16 71.2937   5
   7   0   3 2524.86 71.7233   8
  -7   0  -3 2530.35 71.6110   9
   7   0   3 2435.91 70.7621   9
   8   0   3 -1.5049 1.62314   8
   8   0   3 -0.9568 0.69249   7
   8   0   3 0.12095 1.64749   9
  -8   0  -3 0.49740 1.61135   6
  -8   0  -3 -1.0100 1.52805   5
  -8   0  -3 2.14954 1.83741   9
   8   0   3 -0.3105 1.36735   5
  -9   0  -3 620.811 19.9656   9
   9   0   3 608.275 19.3266   9
  -9   0  -3 615.273 19.4669   6
   9   0   3 595.075 19.4756   5
   9   0   3 613.966 20.0210   8
   9   0   3 591.060 17.5081   7
  10   0   3 -0.7787 0.74066   7
 -10   0  -3 1.12582 2.13899   6
  10   0   3 1.02864 2.16114   9
  10   0   3 0.11760 1.98918   5
 -10   0  -3 0.79821 2.46907   9
  10   0   3 1.89317 2.38131   8
  11   0   3 29.0929 4.35845   9
 -11   0  -3 23.2082 3.68932   6
  11   0   3 30.9842 4.18783   8
 -11   0  -3 27.8385 4.07250   9
  11   0   3 33.1792 3.78794   5
  12   0   3 1.36510 2.47604   9
 -12   0  -3 -3.4086 2.71049   9
  12   0   3 2.91941 2.69600   5
 -12   0  -3 -0.0436 2.65719   6
  13   0   3 105.887 8.12679   8
 -13   0  -3 124.514 8.39722   9
 -13   0  -3 107.792 7.26487   6
  13   0   3 113.609 6.66814   9
  14  -1  -3 2.60067 3.64237   8
  14  -1  -3 1.98863 2.32663   9
  14   1  -3 3.16807 3.50776   8
 -14   1   3 4.13822 3.49770   9
  14   1  -3 2.86031 2.95134   9
 -13  -1   3 0.62468 3.13265   9
  13  -1  -3 -0.1017 2.14659   9
  13  -1  -3 2.99866 3.02056   8
 -13  -1   3 0.78961 2.80953   6
 -13   1   3 2.54376 2.98416   9
  13   1  -3 -1.6040 2.62701   5
  13   1  -3 5.47373 2.76491   9
 -13   1   3 0.43982 2.80806   6
  13   1  -3 -0.5861 3.00091   8
  12  -1  -3 5.45880 2.40007   5
  12  -1  -3 11.7422 3.26099   8
 -12  -1   3 4.34665 3.18445   9
  12  -1  -3 9.65305 2.29990   9
 -12  -1   3 6.39775 2.87983   6
  12   1  -3 10.5716 3.63634   8
  12   1  -3 11.7568 3.04512   9
  12   1  -3 6.32830 2.70898   5
 -12   1   3 12.2600 3.63250   9
 -12   1   3 6.84838 2.89513   6
  12   1  -3 5.78542 1.02785   7
 -11  -1   3 11.5300 2.89287   6
  11  -1  -3 14.6996 2.52430   5
  11  -1  -3 14.9524 2.39873   9
 -11  -1   3 14.6333 3.35078   9
  11  -1  -3 17.5876 3.26513   8
 -11   1   3 16.0145 3.36687   9
 -11   1   3 12.5115 2.96193   6
  11   1  -3 12.6699 1.43511   7
  11   1  -3 12.7258 2.91755   9
  11   1  -3 19.6531 3.79630   8
  11   1  -3 11.6135 1.24775   7
 -10  -1   3 21.5825 3.61863   6
  10  -1  -3 20.4099 2.59036   5
  10  -1  -3 16.7659 2.93093   8
 -10  -1   3 18.7130 2.79302   5
  10  -1  -3 21.8331 2.48224   9
 -10  -1   3 23.7035 4.16989   9
 -10   1   3 19.0116 2.73531   5
  10   1  -3 18.3208 1.78583   7
  10   1  -3 24.9638 3.03746   5
  10   1  -3 20.6919 2.01810   7
 -10   1   3 19.9922 3.05723   6
 -10   1   3 22.7081 3.35629   9
  10   1  -3 23.7764 3.13057   9
  10   1  -3 26.5818 3.56199   8
   9  -1  -3 2.47912 1.57205   9
   9  -1  -3 3.67177 1.40090   9
   9  -1  -3 4.82594 1.93954   8
  -9  -1   3 3.30430 2.58070   5
   9  -1  -3 0.54970 1.53249   5
  -9  -1   3 0.64296 2.00318   9
  -9  -1   3 -0.1386 1.75546   6
   9   1  -3 3.89722 1.06567   7
   9   1  -3 2.42769 2.04230   8
   9   1  -3 0.48140 1.71446   5
  -9   1   3 4.18988 1.98533   6
  -9   1   3 -0.1238 1.92780   9
   9   1  -3 3.90424 1.15896   7
   9   1  -3 2.35700 1.88234   9
  -9   1   3 1.93907 1.72032   5
  -8  -1   3 2.18098 1.85910   9
  -8  -1   3 2.36091 1.63456   6
  -8  -1   3 0.27549 1.25711   5
   8  -1  -3 0.00254 1.48984   8
   8  -1  -3 0.92851 1.33471   9
   8  -1  -3 1.55987 1.63748   5
  -8   1   3 1.19647 1.29933   5
   8   1  -3 -0.4334 1.49816   5
  -8   1   3 -0.6511 1.59466   9
   8   1  -3 1.00959 1.72877   8
  -8   1   3 1.23921 1.55833   6
   8   1  -3 1.24711 1.64661   9
   8   1  -3 0.44313 0.97688   7
   7  -1  -3 6.60428 1.31221   9
  -7  -1   3 6.08004 1.56761   6
   7  -1  -3 6.78014 1.42506   5
  -7  -1   3 7.43383 1.85206   9
   7  -1  -3 5.36878 1.54887   8
   7  -1  -3 8.83441 1.45941   9
  -7  -1   3 6.65321 1.46709   5
  -7   1   3 8.43095 1.73706   6
   7   1  -3 5.50474 1.60621   9
  -7   1   3 7.95776 1.77314   9
   7   1  -3 5.22274 1.72607   8
  -7   1   3 6.87056 1.42605   5
  -7   1   3 4.10274 1.45822   9
   7   1  -3 6.64724 1.08818   7
   7   1  -3 9.03009 1.71881   5
   7   1  -3 5.47066 1.59381   5
  -6  -1   3 47.6661 2.79735   6
   6  -1  -3 46.4205 2.75658   6
   6  -1  -3 44.9035 2.38891   9
   6  -1  -3 47.7582 2.56317   5
  -6  -1   3 40.8589 2.92530   9
  -6  -1   3 45.2876 2.86504   5
  -6  -1   3 46.7756 3.11179   9
   6  -1  -3 47.0407 2.50218   9
  -6  -1   3 48.9298 3.14468   8
   6  -1  -3 47.0515 2.82710   8
   6  -1  -3 41.3291 2.55945   5
  -6   1   3 43.1778 2.87257   9
   6   1  -3 48.5663 3.20433   8
   6   1  -3 46.2294 2.26570   7
   6   1  -3 48.1003 2.87745   5
   6   1  -3 45.3223 2.89389   9
  -6   1   3 44.6925 2.63392   5
  -6   1   3 48.8299 2.86290   6
  -6   1   3 46.7359 3.02862   9
   6   1  -3 44.5881 2.95737   9
  -6   1   3 45.7811 2.82897   8
   6   1  -3 44.5662 2.73856   6
   6   1  -3 44.3854 2.91419   5
   5  -1  -3 79.9607 11.6544   1
  -5  -1   3 87.5325 3.95493   9
   5  -1  -3 87.0413 11.9881   2
   5  -1  -3 92.3852 12.9905   4
   5  -1  -3 103.014 11.2992   3
  -5  -1   3 89.7718 4.08289   8
  -5  -1   3 89.4862 3.85680   5
   5  -1  -3 87.6136 3.62183   5
   5  -1  -3 89.9961 3.71910   6
   5  -1  -3 92.4565 3.30102   9
  -5  -1   3 94.0871 12.4567   4
  -5  -1   3 76.5649 12.9080   1
  -5  -1   3 92.5104 4.00343   9
   5  -1  -3 90.0207 3.44833   5
   5  -1  -3 83.2242 3.40305   9
  -5  -1   3 91.5740 3.66255   6
  -5  -1   3 76.3478 14.6900   2
   5  -1  -3 89.3284 3.67537   8
   5   1  -3 83.7333 3.86792   5
   5   1  -3 68.3087 10.9144   4
   5   1  -3 88.3189 3.76997   5
  -5   1   3 84.9905 3.65667   9
  -5   1   3 95.9304 13.4134   2
  -5   1   3 79.7072 11.8863   4
   5   1  -3 89.0812 3.30201   7
  -5   1   3 84.9524 3.58937   5
   5   1  -3 99.4879 16.0152   3
   5   1  -3 84.3968 3.90095   9
  -5   1   3 90.4942 3.76522   9
   5   1  -3 89.5504 3.87671   9
   5   1  -3 87.9210 3.69575   6
   5   1  -3 93.1166 4.08109   8
  -5   1   3 92.2680 3.82786   8
  -5   1   3 96.2885 3.76645   6
  -5   1   3 70.7343 11.0410   1
   5   1  -3 88.8965 13.6274   2
   5   1  -3 91.6370 14.6205   1
   4  -1  -3 23.9243 6.06759   2
  -4  -1   3 25.9617 1.95614   9
   4  -1  -3 13.7916 4.90297   3
   4  -1  -3 26.5044 1.41157   9
  -4  -1   3 22.8300 1.65266   6
  -4  -1   3 31.9024 7.24296   3
  -4  -1   3 27.2597 2.02067   8
  -4  -1   3 23.3245 1.76248   5
   4  -1  -3 14.6489 5.73068   1
  -4  -1   3 30.3913 8.65387   2
   4  -1  -3 23.5396 1.69007   6
   4  -1  -3 24.6487 1.69460   8
   4  -1  -3 28.0258 7.16690   4
  -4  -1   3 26.4476 1.94490   9
  -4  -1   3 19.4853 6.32146   1
   4  -1  -3 23.8550 1.59410   5
  -4  -1   3 21.3250 5.55809   4
  -4   1   3 26.0068 1.78133   9
   4   1  -3 11.7059 5.47906   2
   4   1  -3 26.4298 1.93090   9
  -4   1   3 12.1663 5.12202   4
  -4   1   3 25.6226 1.76326   8
   4   1  -3 14.0013 5.54802   4
  -4   1   3 24.8466 1.59424   5
   4   1  -3 20.4909 1.62550   6
   4   1  -3 22.4333 1.42775   7
  -4   1   3 26.0914 6.55453   2
   4   1  -3 26.6327 2.02880   8
   4   1  -3 26.0804 1.91843   9
  -4   1   3 17.9920 5.58990   1
  -4   1   3 24.8865 1.66263   9
   4   1  -3 29.9944 7.63490   1
  -4   1   3 24.1299 1.70316   6
   4   1  -3 26.3324 1.81715   5
   4   1  -3 29.8262 6.85326   3
  -3  -1   3 25.7057 5.76056   3
  -3  -1   3 30.7946 1.86353   8
   3  -1  -3 26.5446 1.69885   8
   3  -1  -3 30.0687 5.23803   1
   3  -1  -3 20.1597 5.27872   3
  -3  -1   3 24.7446 5.04948   4
   3  -1  -3 29.4420 1.57799   6
  -3  -1   3 30.0819 1.80069   9
   3  -1  -3 26.8483 1.42666   9
  -3  -1   3 18.3377 6.18037   2
  -3  -1   3 28.6644 1.76668   9
   3  -1  -3 18.9335 4.95483   4
   3  -1  -3 28.6610 1.21427   9
  -3  -1   3 25.8037 5.96952   1
  -3  -1   3 26.8132 1.52163   6
   3   1  -3 29.8943 1.79711   9
   3   1  -3 27.9365 1.76697   8
   3   1  -3 29.8975 6.28998   3
   3   1  -3 26.4003 1.69903   9
  -3   1   3 27.7874 1.54920   9
   3   1  -3 29.2409 1.56612   6
   3   1  -3 34.4603 7.43294   1
  -3   1   3 16.7951 4.05855   3
   3   1  -3 25.1175 6.26590   2
   3   1  -3 21.6349 5.39671   4
  -3   1   3 26.7840 1.54819   8
  -3   1   3 29.3383 0.88522   7
  -3   1   3 17.3982 4.55236   4
  -3   1   3 19.1666 4.91716   1
   3   1  -3 27.5519 1.42784   7
  -3   1   3 28.0779 1.44140   5
   3   1  -3 28.6604 1.62451   5
  -3   1   3 28.3488 5.57455   2
  -3   1   3 28.6616 1.55086   6
  -2  -1   3 34.7172 2.02014   8
  -2  -1   3 37.8260 1.58572   6
   2  -1  -3 33.7270 5.18772   4
   2  -1  -3 39.2038 1.30229   9
  -2  -1   3 39.0724 1.71486   5
   2  -1  -3 36.1950 1.57361   6
   2  -1  -3 36.5416 1.30527   7
  -2  -1   3 29.1309 5.50580   2
  -2  -1   3 39.6972 1.78973   9
  -2  -1   3 35.2771 1.61232   7
   2  -1  -3 37.4806 1.51579   9
   2  -1  -3 38.1145 4.33172   3
  -2  -1   3 45.2386 4.96175   4
  -2  -1   3 39.7998 5.98168   3
  -2  -1   3 35.5037 6.20657   1
   2  -1  -3 35.7684 1.46372   8
   2  -1  -3 41.2531 4.66554   1
   2   1  -3 39.1427 1.59847   7
  -2   1   3 37.2591 1.56162   8
  -2   1   3 37.6873 1.19973   7
  -2   1   3 36.3025 1.56478   9
   2   1  -3 37.6004 1.78917   8
  -2   1   3 36.6977 1.44580   5
  -2   1   3 36.2664 4.92429   1
   2   1  -3 41.5206 6.52909   1
   2   1  -3 24.3137 5.24313   2
   2   1  -3 35.8643 1.72771   9
  -2   1   3 38.0423 1.37216   9
   2   1  -3 35.6614 2.20687   6
   2   1  -3 40.6168 5.52658   4
  -2   1   3 37.3615 4.93658   2
  -2   1   3 35.9982 1.57006   6
   2   1  -3 37.3333 1.83492   9
   2   1  -3 36.8492 1.68057   5
   2   1  -3 34.1081 5.39795   3
  -2   1   3 31.5244 4.98178   4
  -1  -1   3 107.252 7.69650   3
   1  -1  -3 117.530 3.53030   9
   1  -1  -3 119.746 5.41483   3
  -1  -1   3 112.256 3.58080   6
  -1  -1   3 112.094 9.05717   2
  -1  -1   3 113.977 3.66891   5
   1  -1  -3 119.612 3.49709   8
   1  -1  -3 115.831 3.52076   6
   1  -1  -3 118.830 3.41901   9
   1  -1  -3 113.702 6.33690   4
  -1  -1   3 119.177 3.74853   9
  -1  -1   3 115.520 3.71480   7
  -1  -1   3 123.294 8.18238   1
   1  -1  -3 121.884 5.64153   1
  -1  -1   3 123.393 6.96316   4
  -1  -1   3 117.199 3.75664   8
   1   1  -3 119.349 3.70828   9
   1   1  -3 114.103 3.65204   7
   1   1  -3 111.902 3.67379   8
  -1   1   3 122.136 5.84514   2
  -1   1   3 113.158 6.00992   4
   1   1  -3 112.066 3.60292   6
   1   1  -3 121.378 7.92059   1
  -1   1   3 108.931 5.61959   3
  -1   1   3 114.122 3.49591   6
   1   1  -3 120.429 6.93866   3
  -1   1   3 107.112 6.59464   1
  -1   1   3 116.925 3.42301   5
  -1   1   3 119.361 3.50309   7
   1   1  -3 113.499 7.26008   2
   1   1  -3 112.138 3.67422   9
  -1   1   3 117.908 3.42512   9
   1   1  -3 115.794 3.62241   5
  -1   1   3 117.416 3.48375   8
   0  -1   3 25.9747 3.07874   2
   0  -1  -3 22.1045 3.25175   2
   0  -1   3 26.9043 1.07674   5
   0  -1  -3 27.1616 1.18191   9
   0  -1   3 29.7448 1.16343   9
   0  -1  -3 24.6809 1.20926   5
   0  -1  -3 28.4131 1.18071   8
   0  -1   3 29.3302 1.13736   8
   0  -1  -3 29.6627 1.89648   4
   0  -1  -3 27.3756 0.88370   6
   0  -1  -3 29.8737 3.28225   3
   0  -1   3 27.2120 1.19077   7
   0  -1  -3 30.7072 3.34616   1
   0  -1   3 25.4934 2.92333   3
   0  -1  -3 27.5707 1.25473   7
   0   1  -3 30.5632 3.28443   1
   0   1   3 29.1142 3.14051   1
   0   1   3 27.3164 1.12162   8
   0   1  -3 26.7838 2.71714   3
   0   1  -3 27.3738 1.03620   5
   0   1   3 32.7074 3.18665   2
   0   1   3 28.3961 1.19572   7
   0   1   3 27.8331 1.06551   5
   0   1   3 25.8915 2.95795   3
   0   1   3 27.9333 1.11519   9
   0   1  -3 25.4247 1.08528   8
   0   1  -3 28.5852 1.14300   7
   0   1  -3 31.3074 3.00259   2
  -1  -1  -3 319.690 14.9646   2
  -1  -1  -3 323.307 9.02498   6
  -1  -1  -3 325.018 9.33454   9
  -1  -1  -3 316.616 9.37125   8
  -1  -1  -3 315.959 9.29308   5
   1  -1   3 328.834 11.8511   1
  -1  -1  -3 338.731 14.3078   3
   1  -1   3 325.267 11.8469   2
   1  -1   3 321.685 9.09484   7
   1  -1   3 318.361 8.96898   9
  -1  -1  -3 307.863 11.7586   4
  -1  -1  -3 310.740 9.18081   9
   1  -1   3 322.632 9.07297   8
   1  -1   3 317.430 9.08244   5
  -1   1  -3 311.478 9.08174   8
  -1   1  -3 314.128 12.0691   3
   1   1   3 318.466 11.4974   4
   1   1   3 330.948 14.9446   1
  -1   1  -3 312.141 12.1617   2
   1   1   3 308.469 9.25946   9
   1   1   3 309.666 9.25432   9
   1   1   3 316.963 9.22335   5
   1   1   3 320.484 14.2459   2
  -1   1  -3 312.622 9.00165   7
  -1   1  -3 311.742 9.01531   5
   1   1   3 317.415 9.27137   7
   1   1   3 313.136 9.28975   8
  -1   1  -3 305.658 9.06826   9
  -1   1  -3 307.000 12.1025   1
   1   1   3 301.897 13.3768   3
  -2  -1  -3 20.0611 1.32194   9
  -2  -1  -3 20.9044 1.16051   6
  -2  -1  -3 20.4165 1.38762   9
   2  -1   3 24.3642 1.24590   9
   2  -1   3 18.5790 3.48161   1
   2  -1   3 22.1704 1.01653   5
  -2  -1  -3 19.1339 4.51868   1
  -2  -1  -3 19.2930 1.53655   8
  -2  -1  -3 21.6317 3.97366   4
   2  -1   3 24.6127 0.99782   9
  -2  -1  -3 21.1831 4.94403   3
   2  -1   3 24.4527 4.20521   1
  -2  -1  -3 25.4012 5.82377   2
  -2  -1  -3 20.3026 1.41826   5
   2  -1   3 22.7058 0.92593   7
   2  -1   3 20.7352 3.42365   3
   2  -1   3 22.1576 1.12928   8
   2  -1   3 14.9170 3.05608   2
   2   1   3 22.5928 1.13583   6
  -2   1  -3 22.8290 1.21964   9
  -2   1  -3 22.5556 1.27919   8
  -2   1  -3 23.4092 4.14079   2
  -2   1  -3 24.3777 4.07166   3
   2   1   3 13.4488 3.18971   4
  -2   1  -3 22.2083 0.88142   7
  -2   1  -3 23.2376 4.45351   4
   2   1   3 22.6015 1.32471   5
   2   1   3 21.0071 1.43928   9
   2   1   3 20.9529 1.31973   9
   2   1   3 18.1013 4.21386   2
  -2   1  -3 23.1198 1.15703   5
   2   1   3 18.5357 1.18771   7
   2   1   3 25.3781 6.58888   1
  -2   1  -3 21.8160 1.03668   9
   3  -1   3 635.194 18.1663   9
   3  -1   3 640.991 18.5112   8
  -3  -1  -3 687.229 29.3571   3
   3  -1   3 668.205 27.9109   1
   3  -1   3 646.228 27.3832   4
  -3  -1  -3 645.407 19.0452   8
  -3  -1  -3 688.801 31.1096   2
  -3  -1  -3 632.304 18.7686   9
   3  -1   3 605.462 25.5179   2
  -3  -1  -3 614.291 28.9947   1
   3  -1   3 636.505 18.5470   9
   3  -1   3 667.606 18.0924   7
  -3  -1  -3 643.286 18.8717   5
   3  -1   3 630.305 18.3556   5
  -3  -1  -3 643.721 18.5618   6
  -3  -1  -3 656.131 18.9150   9
   3  -1   3 619.956 25.1485   3
  -3  -1  -3 663.129 26.9277   4
   3   1   3 641.307 18.7545   9
  -3   1  -3 644.990 18.7033   6
  -3   1  -3 659.120 18.1885   7
   3   1   3 649.160 18.4977   7
   3   1   3 653.797 18.9273   8
  -3   1  -3 642.825 28.3553   4
   3   1   3 621.324 18.7847   5
   3   1   3 634.107 18.7334   5
  -3   1  -3 644.384 18.5626   5
  -3   1  -3 638.268 18.6264   9
   3   1   3 628.146 25.9863   4
  -3   1  -3 631.330 25.4529   1
  -3   1  -3 638.333 27.6410   2
   3   1   3 620.705 29.6725   2
  -3   1  -3 633.481 18.4477   9
   3   1   3 636.780 18.5088   6
   3   1   3 679.679 31.0547   1
  -3   1  -3 629.128 26.0226   3
  -3   1  -3 645.218 18.6989   8
   3   1   3 657.798 28.1291   3
   3   1   3 632.833 18.9061   9
  -4  -1  -3 -1.0651 0.87872   8
  -4  -1  -3 -0.4737 0.82041   9
  -4  -1  -3 -1.4545 3.99229   1
   4  -1   3 -4.0584 4.40161   1
  -4  -1  -3 6.38842 5.91755   3
   4  -1   3 -0.1498 0.62862   5
  -4  -1  -3 0.57381 0.73915   6
   4  -1   3 0.17555 0.70785   8
  -4  -1  -3 2.31955 5.12019   2
   4  -1   3 -4.8387 3.94605   4
   4  -1   3 0.19660 3.45100   2
  -4  -1  -3 0.16275 0.84087   5
   4  -1   3 -0.3063 0.71202   9
   4  -1   3 0.13344 0.35692   7
  -4  -1  -3 0.40972 0.82839   9
   4  -1   3 0.06858 0.51328   9
   4  -1   3 -0.6309 0.55374   5
   4  -1   3 -1.5904 4.17764   3
  -4  -1  -3 -1.2108 4.61135   4
  -4   1  -3 2.31510 3.62847   1
   4   1   3 -0.7270 0.73260   8
   4   1   3 0.76440 0.74537   5
  -4   1  -3 2.44951 3.85954   4
   4   1   3 -1.6568 4.60475   2
   4   1   3 -3.5441 3.72398   4
   4   1   3 -0.9248 5.24536   1
  -4   1  -3 4.75281 5.35063   2
   4   1   3 6.20525 4.91262   3
   4   1   3 0.66094 0.72863   5
   4   1   3 -0.0396 0.67112   6
  -4   1  -3 -0.3834 0.67790   9
  -4   1  -3 0.19997 0.73499   9
   4   1   3 0.03155 0.88227   9
  -4   1  -3 1.19012 0.77467   5
  -4   1  -3 -0.4344 0.78639   8
  -4   1  -3 -0.1086 0.43940   7
  -4   1  -3 -0.4341 0.78719   6
   4   1   3 1.24796 0.75936   9
   4   1   3 -4.4396 3.70403   2
   4   1   3 -0.0872 0.55817   7
   5  -1   3 72.2441 3.38138   8
   5  -1   3 76.2942 2.90090   9
   5  -1   3 84.9181 2.78511   7
  -5  -1  -3 85.2710 3.85282   5
   5  -1   3 76.7873 3.33847   9
  -5  -1  -3 74.0004 3.93723   9
  -5  -1  -3 78.1809 3.92752   8
   5  -1   3 74.9398 3.34135   5
  -5  -1  -3 79.8585 3.81981   9
   5  -1   3 77.8185 3.40485   5
  -5  -1  -3 78.6473 3.45547   6
  -5   1  -3 75.3054 3.45009   9
  -5   1  -3 76.4325 3.54798   6
   5   1   3 77.4282 3.50391   5
  -5   1  -3 77.2650 2.73936   7
  -5   1  -3 74.4963 3.59579   8
   5   1   3 74.9291 3.29991   6
   5   1   3 80.1571 5.23966   8
   5   1   3 77.8574 3.81442   9
  -5   1  -3 74.9616 3.41774   9
  -5   1  -3 73.7160 3.46759   5
   5   1   3 80.0134 3.67245   5
   5   1   3 72.6579 2.93462   7
   5   1   3 72.8804 3.39887   9
   6  -1   3 -0.1708 1.07153   9
   6  -1   3 0.51288 1.02808   5
   6  -1   3 -0.3267 0.88065   8
  -6  -1  -3 1.10334 1.33612   5
   6  -1   3 0.90856 1.18284   8
   6  -1   3 -0.5801 0.50643   7
   6  -1   3 0.24543 0.76888   9
  -6  -1  -3 0.63717 1.33278   6
  -6  -1  -3 -1.2619 1.17788   9
  -6   1  -3 0.40767 1.03566   9
   6   1   3 -0.0229 0.74670   7
  -6   1  -3 1.08304 1.18397   6
   6   1   3 0.60491 1.32208   8
   6   1   3 0.31356 0.97205   5
   6   1   3 1.29574 0.99203   6
  -6   1  -3 0.76037 1.14508   5
   6   1   3 0.08298 0.90911   9
   6   1   3 2.11840 1.34354   9
   6   1   3 0.85303 1.13200   5
   6   1   3 -0.2053 1.16924   8
  -6   1  -3 1.21775 1.21580   9
   7  -1   3 6.97854 1.51533   5
  -7  -1  -3 5.21597 1.86892   9
   7  -1   3 6.18687 1.77524   8
   7  -1   3 6.48708 1.64104   9
   7  -1   3 7.16950 0.74854   7
  -7  -1  -3 5.14859 1.67148   6
  -7  -1  -3 5.43680 1.79723   5
   7  -1   3 6.40036 1.17516   9
   7   1   3 6.06843 1.74131   5
   7   1   3 8.17384 2.11365   8
   7   1   3 6.89697 1.08531   7
   7   1   3 3.48581 1.76140   9
  -7   1  -3 7.15529 1.75859   5
  -7   1  -3 4.77350 1.67732   9
  -7   1  -3 5.58249 1.73416   6
  -8  -1  -3 4.05941 2.13158   5
   8  -1   3 6.28744 1.29202   9
   8  -1   3 6.72331 1.75163   5
  -8  -1  -3 6.64545 1.93123   6
   8  -1   3 4.83806 1.70605   9
   8  -1   3 6.04928 2.05570   8
  -8  -1  -3 4.59723 2.08433   9
   8  -1   3 6.54932 0.73478   7
  -8   1  -3 3.19576 1.88118   5
  -8   1  -3 4.68765 1.95815   9
  -8   1  -3 6.70032 1.99125   6
   8   1   3 5.34316 2.01663   9
   8   1   3 5.09515 1.85702   5
   8   1   3 5.67680 1.31894   7
   8   1   3 4.79335 2.14167   8
  -9  -1  -3 25.8157 3.42078   9
   9  -1   3 26.1896 2.80442   9
   9  -1   3 25.3320 2.81554   5
  -9  -1  -3 27.7903 3.11329   6
   9  -1   3 25.6924 1.39784   7
   9  -1   3 25.8881 3.24441   8
  -9   1  -3 24.3742 3.23218   9
   9   1   3 21.2308 2.92752   5
  -9   1  -3 20.8682 2.90311   6
   9   1   3 29.5329 3.47525   9
   9   1   3 21.2333 1.83578   7
   9   1   3 27.4854 3.50976   8
 -10  -1  -3 3.47044 2.53891   9
  10  -1   3 1.14192 1.81577   5
  10  -1   3 -1.1321 2.08039   8
 -10  -1  -3 -0.4762 2.15626   6
  10  -1   3 4.33482 2.12826   9
  10   1   3 3.18745 2.15333   5
 -10   1  -3 3.33769 2.26151   6
 -10   1  -3 4.71098 2.58611   9
  10   1   3 2.09895 3.96905   9
  10   1   3 3.05101 2.56592   8
  10   1   3 2.59700 1.06344   7
  11  -1   3 103.140 5.57181   9
  11  -1   3 107.117 6.72648   8
 -11  -1  -3 95.8369 6.98464   9
  11  -1   3 108.925 5.99100   5
 -11  -1  -3 97.4150 6.21930   6
 -11   1  -3 104.496 6.42540   6
 -11   1  -3 115.495 7.09292   9
  11   1   3 102.347 6.31907   9
  11   1   3 114.811 6.62374   5
  11   1   3 112.620 8.07385   8
  12  -1   3 -2.2283 2.68941   8
 -12  -1  -3 -1.7491 2.78474   9
 -12  -1  -3 -3.0331 2.52355   6
  12  -1   3 1.46430 2.34180   9
 -12   1  -3 2.88872 2.83354   6
  12   1   3 -1.2864 2.58596   9
  12   1   3 -1.1877 2.48733   5
  12   1   3 -1.0034 2.90253   8
 -12   1  -3 1.77352 2.93972   9
 -13  -1  -3 13.6622 4.06572   9
  13  -1   3 15.9265 2.88472   9
  13  -1   3 5.23464 4.23466   8
 -13  -1  -3 13.2701 3.53700   6
 -13   1  -3 5.82879 3.52597   6
 -13   1  -3 7.19807 3.58908   9
  13   1   3 18.7331 3.77035   9
  13   1   3 14.3384 4.19397   8
 -14   2   3 27.0230 4.71809   9
  14   2  -3 28.4622 5.04729   8
  14   2  -3 24.4069 5.08211   9
  13  -2  -3 82.5258 6.16196   8
 -13  -2   3 74.2189 6.19189   6
 -13  -2   3 81.6590 7.17760   9
  13   2  -3 95.3937 9.76898   9
 -13   2   3 75.7534 6.49154   9
 -13   2   3 82.8584 6.58032   6
  13   2  -3 83.8596 7.14064   8
  13   2  -3 98.8061 6.82970   5
 -12  -2   3 2.94028 2.78205   6
  12  -2  -3 1.61313 1.53865   9
  12  -2  -3 -0.7722 2.30043   8
 -12  -2   3 8.44263 3.34205   9
  12   2  -3 0.08017 2.64751   5
  12   2  -3 5.19925 2.91597   9
  12   2  -3 -0.3756 1.39127   7
 -12   2   3 6.40332 2.91305   6
 -12   2   3 3.08783 2.83981   9
  12   2  -3 2.11280 3.25623   8
  11  -2  -3 301.483 11.5284   8
 -11  -2   3 305.330 12.4813   9
 -11  -2   3 309.043 11.5604   6
  11   2  -3 337.968 12.2264   5
  11   2  -3 293.187 11.8496   9
  11   2  -3 309.157 12.7419   8
 -11   2   3 307.162 12.1886   9
  11   2  -3 303.479 10.1850   7
 -11   2   3 308.980 11.9498   6
  10  -2  -3 5.59458 1.30718   9
  10  -2  -3 3.79003 2.16941   8
 -10  -2   3 7.07535 2.47753   6
 -10  -2   3 7.91363 2.78225   9
  10  -2  -3 3.20109 1.33488   5
  10  -2  -3 7.49127 1.90471   9
  10   2  -3 6.93005 1.65638   7
  10   2  -3 5.03223 1.51220   7
  10   2  -3 6.10936 2.48937   5
  10   2  -3 5.34798 2.50019   9
  10   2  -3 7.21842 2.70095   8
 -10   2   3 10.1058 2.75885   9
 -10   2   3 9.77554 2.54866   6
  -9  -2   3 16.4923 2.65329   6
   9  -2  -3 19.4282 2.60878   8
   9  -2  -3 16.0977 1.58420   9
   9  -2  -3 18.3756 1.96718   5
  -9  -2   3 14.0336 2.70998   9
   9  -2  -3 16.6229 1.67873   9
  -9   2   3 13.8057 2.17280   5
   9   2  -3 14.8232 1.90839   7
   9   2  -3 16.2248 2.63663   5
   9   2  -3 14.9440 2.72181   9
  -9   2   3 18.5990 2.79722   6
   9   2  -3 16.3465 2.86998   8
  -9   2   3 18.5888 2.75289   9
   8  -2  -3 75.3164 3.45506   5
   8  -2  -3 71.5555 2.99221   9
  -8  -2   3 60.7600 4.06745   5
   8  -2  -3 71.0224 2.92548   9
   8  -2  -3 67.0146 3.93564   8
  -8  -2   3 61.2203 4.47054   9
  -8  -2   3 67.8621 4.05088   6
  -8   2   3 71.9821 4.25163   9
   8   2  -3 64.8358 3.50182   7
  -8   2   3 68.9554 4.16271   6
  -8   2   3 66.6805 3.74247   5
   8   2  -3 64.9730 4.36549   9
   8   2  -3 72.1913 4.73757   8
   7  -2  -3 710.377 20.8636   5
  -7  -2   3 701.678 21.9180   5
   7  -2  -3 705.734 20.2641   9
   7  -2  -3 717.371 21.2520   8
  -7  -2   3 713.707 21.9974   9
  -7  -2   3 728.455 21.3987   6
   7  -2  -3 714.843 20.4973   9
  -7   2   3 685.111 21.2382   5
  -7   2   3 697.247 21.4972   9
  -7   2   3 713.326 21.5047   9
   7   2  -3 716.643 22.1141   5
   7   2  -3 692.043 21.7976   9
   7   2  -3 718.348 21.1290   7
  -7   2   3 711.498 21.5994   6
   7   2  -3 703.501 21.7667   5
   7   2  -3 722.465 22.1719   8
   6  -2  -3 33.4719 2.33189   8
   6  -2  -3 38.9768 1.94061   9
  -6  -2   3 33.5059 2.82275   8
  -6  -2   3 33.8308 2.83635   9
   6  -2  -3 31.7184 2.03161   5
   6  -2  -3 38.2428 2.50957   6
  -6  -2   3 38.6561 2.69505   5
  -6  -2   3 37.4965 2.57311   6
   6  -2  -3 38.2198 2.43990   8
   6  -2  -3 34.8173 1.63107   9
   6   2  -3 39.3962 3.13222   8
   6   2  -3 33.6630 2.80160   9
   6   2  -3 34.2114 2.46729   6
  -6   2   3 33.9804 2.59155   6
  -6   2   3 36.9414 2.29788   5
   6   2  -3 37.1685 2.76920   5
  -6   2   3 32.9808 2.52994   9
   6   2  -3 39.4806 2.85843   5
   6   2  -3 33.7907 2.34319   7
  -6   2   3 33.2919 2.29810   9
   5  -2  -3 297.135 9.12733   5
  -5  -2   3 294.238 9.75450   9
   5  -2  -3 300.163 9.18680   8
  -5  -2   3 295.860 9.28085   6
  -5  -2   3 295.151 9.72016   5
   5  -2  -3 294.071 8.83813   5
   5  -2  -3 295.000 8.59256   9
  -5  -2   3 301.081 10.4192   9
   5  -2  -3 290.123 9.39773   6
  -5   2   3 279.479 9.11355   9
   5   2  -3 304.044 9.94091   8
   5   2  -3 295.957 9.33372   7
   5   2  -3 293.416 9.63593   5
  -5   2   3 289.672 9.16647   5
   5   2  -3 301.277 9.94973   9
   5   2  -3 291.727 9.74885   9
  -5   2   3 295.724 9.45986   6
  -5   2   3 285.049 9.26741   8
   5   2  -3 283.833 9.38711   6
   5   2  -3 288.329 9.78244   5
  -5   2   3 284.491 9.25371   9
  -4  -2   3 5.16448 1.03646   5
  -4  -2   3 3.94744 1.10045   8
   4  -2  -3 4.91988 0.71327   5
   4  -2  -3 5.55694 4.20230   3
   4  -2  -3 -0.4095 3.99269   1
  -4  -2   3 2.35812 5.20066   3
   4  -2  -3 5.07399 1.00526   6
   4  -2  -3 4.47317 0.45051   9
   4  -2  -3 6.19770 0.77544   9
  -4  -2   3 5.42574 1.00164   6
   4  -2  -3 4.07793 5.05751   4
   4  -2  -3 3.84607 0.77130   5
   4  -2  -3 3.39402 0.77549   8
  -4  -2   3 13.0950 7.16338   2
  -4  -2   3 4.09121 1.12237   9
   4  -2  -3 3.32056 3.92762   2
  -4  -2   3 4.99402 1.10612   9
  -4  -2   3 6.23592 4.26175   4
   4   2  -3 3.18602 1.00053   5
   4   2  -3 3.09226 1.10268   9
  -4   2   3 3.65784 0.34144   7
  -4   2   3 6.30029 4.43196   2
  -4   2   3 1.52076 3.85728   4
  -4   2   3 4.48329 0.87268   8
  -4   2   3 3.77029 0.75173   5
   4   2  -3 4.65655 0.95849   6
   4   2  -3 4.37675 4.75136   4
   4   2  -3 4.57456 1.12731   9
   4   2  -3 2.77133 0.97464   5
  -4   2   3 3.82171 0.88191   9
  -4   2   3 5.77349 0.84553   9
   4   2  -3 6.67369 6.37628   1
   4   2  -3 1.21498 4.51146   3
   4   2  -3 -5.8412 4.21256   2
  -4   2   3 8.93829 4.13787   1
   4   2  -3 3.27609 0.89375   7
  -4   2   3 5.26176 1.04440   6
  -4   2   3 4.27650 0.35891   7
   4   2  -3 4.00478 1.11955   8
  -3  -2   3 902.207 24.7967   6
  -3  -2   3 866.989 25.2201   9
   3  -2  -3 843.648 33.6559   4
  -3  -2   3 910.390 33.6928   4
  -3  -2   3 880.921 25.3754   8
   3  -2  -3 866.838 24.4696   8
  -3  -2   3 886.937 36.2454   3
  -3  -2   3 833.965 38.2591   1
   3  -2  -3 862.817 24.8569   6
   3  -2  -3 875.785 29.1679   2
   3  -2  -3 852.678 24.3178   5
  -3  -2   3 893.827 25.2076   5
  -3  -2   3 860.535 25.0578   9
   3  -2  -3 847.013 29.3674   3
  -3  -2   3 874.431 37.9994   2
   3  -2  -3 875.025 29.2876   1
  -3   2   3 893.336 34.0906   4
  -3   2   3 886.446 31.4116   2
  -3   2   3 843.578 24.8655   6
  -3   2   3 844.257 24.6340   9
   3   2  -3 857.867 36.7453   2
  -3   2   3 851.876 31.6557   1
   3   2  -3 871.580 25.2155   9
   3   2  -3 887.197 25.1150   5
  -3   2   3 844.789 24.4042   9
   3   2  -3 892.723 34.6356   4
   3   2  -3 875.714 24.9098   6
   3   2  -3 867.495 25.2907   9
   3   2  -3 874.700 38.0614   1
   3   2  -3 875.496 35.3013   3
  -3   2   3 869.331 24.3957   7
   3   2  -3 858.329 25.2271   8
  -3   2   3 849.455 24.6756   8
   3   2  -3 862.110 25.0562   7
  -3   2   3 845.849 24.5682   5
  -2  -2   3 123.436 11.4775   1
  -2  -2   3 127.704 4.30069   5
   2  -2  -3 132.105 9.04747   4
   2  -2  -3 120.313 5.86055   2
  -2  -2   3 122.581 4.41133   8
   2  -2  -3 120.931 3.74084   5
  -2  -2   3 122.838 4.17186   9
  -2  -2   3 125.321 10.2249   3
   2  -2  -3 130.082 6.03369   1
  -2  -2   3 124.946 8.58631   4
   2  -2  -3 126.041 4.01314   6
  -2  -2   3 129.454 11.4123   2
  -2  -2   3 129.323 4.35726   9
  -2  -2   3 122.235 4.01303   6
   2   2  -3 122.739 4.33768   9
  -2   2   3 128.603 9.02841   4
  -2   2   3 122.945 3.82253   8
   2   2  -3 125.011 9.73027   3
  -2   2   3 123.899 6.62179   3
  -2   2   3 125.537 4.03032   6
  -2   2   3 115.523 7.29978   1
   2   2  -3 123.491 4.33449   8
   2   2  -3 122.069 4.21685   5
   2   2  -3 124.188 4.33006   9
  -2   2   3 121.872 3.72326   5
  -2   2   3 123.715 3.82507   9
   2   2  -3 128.057 4.32474   7
   2   2  -3 123.397 4.07684   6
   2   2  -3 116.679 9.39534   4
  -2   2   3 128.658 3.67670   9
  -2   2   3 133.361 8.31638   2
   2   2  -3 129.809 11.0876   1
   2   2  -3 122.687 10.3672   2
   1  -2  -3 1742.71 51.0591   3
  -1  -2   3 1712.98 47.6113   9
  -1  -2   3 1740.93 56.3954   1
  -1  -2   3 1801.93 47.5561   6
   1  -2  -3 1715.32 50.9073   4
   1  -2  -3 1751.41 50.5790   2
  -1  -2   3 1687.78 54.2061   3
  -1  -2   3 1717.63 47.6054   5
  -1  -2   3 1650.02 55.4956   2
   1  -2  -3 1703.42 47.2578   5
   1  -2  -3 1688.16 50.2628   1
  -1  -2   3 1697.18 47.7025   8
  -1   2   3 1710.13 47.2139   5
   1   2  -3 1661.35 54.0094   2
   1   2  -3 1728.31 54.0609   4
   1   2  -3 1667.68 47.7029   9
  -1   2   3 1684.54 49.4110   3
   1   2  -3 1681.11 47.5948   8
   1   2  -3 1737.62 52.7195   3
   1   2  -3 1682.18 47.5313   5
   1   2  -3 1648.42 47.6114   9
  -1   2   3 1651.54 50.3307   1
   1   2  -3 1676.34 54.3804   1
  -1   2   3 1509.89 47.3230   8
  -1   2   3 1724.72 51.3700   4
   1   2  -3 1671.16 47.7582   7
  -1   2   3 1672.72 50.1104   2
   1   2  -3 1681.13 47.4987   6
  -1   2   3 1709.58 47.3307   6
   0  -2  -3 574.045 16.3597   8
   0  -2  -3 583.924 21.7206   2
   0  -2  -3 567.970 16.2975   5
   0  -2   3 575.337 21.1718   1
   0  -2   3 575.148 16.1715   9
   0  -2   3 559.355 20.9231   2
   0  -2   3 574.577 16.6160   7
   0  -2   3 565.559 16.2450   5
   0  -2   3 577.718 20.1709   3
   0  -2  -3 605.403 20.7909   3
   0   2   3 562.475 20.0120   1
   0   2   3 579.579 19.3776   3
   0   2  -3 563.260 16.1478   5
   0   2  -3 568.034 18.6666   3
   0   2   3 579.571 16.3155   9
   0   2  -3 568.994 19.6416   1
   0   2   3 566.835 16.2277   8
   0   2   3 569.684 21.4749   1
   0   2  -3 559.333 16.1721   8
   0   2  -3 578.858 19.4765   2
   0   2  -3 564.436 16.3039   9
   0   2   3 569.482 16.2104   5
   0   2   3 574.869 20.1741   2
   0   2  -3 556.421 16.4835   7
  -1  -2  -3 2556.49 72.6277   5
  -1  -2  -3 2542.26 72.3466   9
   1  -2   3 2602.37 72.3142   8
   1  -2   3 2570.56 75.6794   3
   1  -2   3 2624.94 72.6489   7
  -1  -2  -3 2694.28 82.4603   2
  -1  -2  -3 2663.33 80.1910   3
  -1  -2  -3 2553.85 73.7626   4
  -1  -2  -3 2650.14 72.7449   8
  -1  -2  -3 2589.21 72.6278   9
   1  -2   3 2599.49 75.1318   1
   1  -2   3 2570.71 75.0905   2
   1   2   3 2598.25 72.6148   8
  -1   2  -3 2547.95 72.1976   5
  -1   2  -3 2586.95 74.8864   3
   1   2   3 2584.06 80.4183   2
  -1   2  -3 2614.93 75.9782   1
   1   2   3 2538.35 74.2270   4
   1   2   3 2599.06 72.5531   5
  -1   2  -3 2709.32 75.9188   2
   1   2   3 2626.73 78.5695   3
   1   2   3 2668.01 82.2153   1
   1   2   3 2569.68 72.6282   9
   1   2   3 2538.55 72.5290   9
   1   2   3 2566.33 72.1246   6
  -1   2  -3 2439.26 72.2931   8
   2  -2   3 68.3448 2.27505   8
   2  -2   3 71.7888 4.97518   2
  -2  -2  -3 66.2800 6.06716   4
  -2  -2  -3 66.4380 8.51735   1
  -2  -2  -3 69.8281 2.34322   6
  -2  -2  -3 68.9740 9.12973   3
   2  -2   3 66.6478 2.23699   5
   2  -2   3 70.7366 4.92117   1
  -2  -2  -3 70.9216 2.86615   5
   2  -2   3 79.8186 6.19054   1
   2  -2   3 63.8291 4.86388   3
  -2  -2  -3 50.6367 8.82983   2
  -2  -2  -3 67.9682 2.87175   9
   2  -2   3 68.6893 2.55794   7
  -2  -2  -3 69.6725 2.99694   8
  -2  -2  -3 68.7096 2.64781   9
  -2   2  -3 65.9778 2.30187   7
   2   2   3 65.5456 2.82563   9
   2   2   3 66.7394 5.83884   4
  -2   2  -3 65.6241 2.25938   5
  -2   2  -3 60.1062 5.55435   2
   2   2   3 71.0852 2.82863   9
   2   2   3 71.3887 8.61952   2
   2   2   3 70.0244 10.0831   1
   2   2   3 69.3865 2.74320   5
  -2   2  -3 70.1945 2.52157   9
   2   2   3 68.1209 7.79516   3
  -2   2  -3 60.0565 7.24150   4
  -2   2  -3 68.7126 2.35909   9
  -2   2  -3 68.1701 5.66988   3
   2   2   3 68.9282 2.34196   6
  -2   2  -3 69.8826 2.40693   8
  -3  -2  -3 872.008 25.2138   9
  -3  -2  -3 907.985 39.9782   2
  -3  -2  -3 888.438 37.1382   3
   3  -2   3 884.200 29.5392   1
  -3  -2  -3 863.534 37.8658   1
   3  -2   3 897.068 30.1563   2
  -3  -2  -3 896.016 32.7612   4
   3  -2   3 878.426 25.0686   7
  -3  -2  -3 872.249 25.6000   8
  -3  -2  -3 849.641 25.3809   5
   3  -2   3 870.072 24.7958   5
   3  -2   3 880.936 30.2165   3
   3  -2   3 884.403 33.0942   1
   3  -2   3 860.194 24.5072   5
   3  -2   3 881.346 24.6646   8
  -3  -2  -3 882.548 25.4696   9
  -3  -2  -3 865.874 24.8618   6
  -3   2  -3 852.092 25.8390   9
   3   2   3 880.286 25.3925   9
  -3   2  -3 864.897 31.1811   3
   3   2   3 868.933 25.2891   5
  -3   2  -3 881.686 36.4446   4
   3   2   3 868.151 25.3397   5
   3   2   3 885.536 45.3898   1
   3   2   3 884.056 35.7732   3
  -3   2  -3 877.308 24.4789   7
  -3   2  -3 887.481 33.0636   2
  -3   2  -3 856.954 25.1715   6
   3   2   3 857.274 38.1305   2
   3   2   3 837.767 32.3347   4
   3   2   3 885.650 24.8889   6
  -3   2  -3 861.616 24.7988   5
   3   2   3 852.041 25.4405   8
  -3   2  -3 885.604 24.9507   8
  -3   2  -3 846.114 24.6082   9
   3   2   3 867.534 25.4503   9
  -4  -2  -3 75.4178 3.59748   9
   4  -2   3 75.8384 2.65259   5
   4  -2   3 75.0488 2.93632   5
  -4  -2  -3 83.4730 10.6122   4
   4  -2   3 75.2215 2.85354   8
  -4  -2  -3 73.1933 3.56105   5
  -4  -2  -3 75.3445 3.39066   9
   4  -2   3 69.6975 10.0154   1
  -4  -2  -3 78.8618 3.09414   6
  -4  -2  -3 85.8828 14.2932   2
   4  -2   3 89.0747 9.06430   2
  -4  -2  -3 76.8646 3.74260   8
  -4  -2  -3 49.4307 9.89864   1
   4  -2   3 77.6632 2.63652   9
  -4   2  -3 103.239 10.7876   2
   4   2   3 73.3988 3.61519   9
   4   2   3 67.7763 12.6234   1
  -4   2  -3 76.5483 3.06315   5
   4   2   3 77.7627 11.2825   3
   4   2   3 71.5909 3.39480   9
  -4   2  -3 77.6620 2.62061   7
  -4   2  -3 76.9409 3.19563   8
   4   2   3 75.1423 3.55814   8
   4   2   3 51.7100 10.2514   2
   4   2   3 70.6633 3.35536   5
   4   2   3 81.0815 10.4193   4
   4   2   3 75.9781 3.47808   5
  -4   2  -3 66.8233 10.7122   4
  -4   2  -3 79.1568 2.95637   9
   4   2   3 72.7286 3.15364   7
   4   2   3 86.2786 13.4483   2
   4   2   3 76.8101 3.02953   6
  -4   2  -3 77.0185 3.07218   9
  -4   2  -3 75.9707 3.37552   6
   5  -2   3 814.369 23.5924   5
  -5  -2  -3 839.879 24.7701   9
   5  -2   3 823.630 24.1762   8
   5  -2   3 832.740 23.8976   8
   5  -2   3 844.285 23.2138   9
   5  -2   3 847.860 23.5567   9
  -5  -2  -3 838.096 24.7112   5
   5  -2   3 834.435 23.9522   5
  -5  -2  -3 810.679 24.4670   9
  -5  -2  -3 847.489 24.0648   6
  -5   2  -3 812.495 24.1711   8
  -5   2  -3 787.138 24.0183   9
  -5   2  -3 829.153 23.9980   9
  -5   2  -3 863.519 23.2855   7
   5   2   3 833.017 24.4960   5
   5   2   3 777.457 26.1252   8
   5   2   3 824.460 24.0615   7
  -5   2  -3 829.098 24.0813   5
   5   2   3 817.486 24.5660   5
   5   2   3 813.132 24.0196   6
   5   2   3 800.248 24.6986   9
   5   2   3 797.455 24.4688   9
  -5   2  -3 820.884 24.3907   6
  -6  -2  -3 10.9981 2.00537   6
   6  -2   3 11.3491 1.32587   9
  -6  -2  -3 8.46194 1.89618   9
  -6  -2  -3 10.1634 1.96469   5
   6  -2   3 10.8847 0.95889   9
   6  -2   3 8.83734 1.30816   5
   6  -2   3 9.71899 1.60400   8
   6  -2   3 9.88507 1.35441   8
   6   2   3 11.0005 2.05115   8
   6   2   3 11.6235 2.08139   9
   6   2   3 9.16176 1.81632   5
   6   2   3 9.41722 1.59065   7
  -6   2  -3 8.76092 0.85201   7
   6   2   3 8.46233 1.45910   6
  -6   2  -3 9.48955 1.56235   5
  -6   2  -3 8.06825 1.51245   9
   6   2   3 9.38727 1.64432   5
  -6   2  -3 11.2893 1.82048   6
  -7  -2  -3 2100.25 59.6974   9
   7  -2   3 2021.75 59.0202   8
  -7  -2  -3 2118.99 58.9058   6
   7  -2   3 2077.38 58.1556   9
   7  -2   3 2028.92 58.0677   7
   7  -2   3 2063.55 58.7036   5
  -7  -2  -3 2062.68 59.6631   5
   7  -2   3 1985.86 57.6565   9
  -7   2  -3 2091.87 59.0611   9
   7   2   3 2075.19 59.6994   9
   7   2   3 2065.33 59.4764   5
   7   2   3 2115.93 59.9331   8
   7   2   3 2008.16 58.3815   7
  -7   2  -3 2032.71 59.2262   6
  -7   2  -3 2054.58 58.9297   5
   7   2   3 2012.27 59.4343   5
   8  -2   3 269.888 8.86812   9
  -8  -2  -3 276.756 9.71686   6
   8  -2   3 273.297 9.92128   8
   8  -2   3 273.195 8.10530   7
  -8  -2  -3 278.533 10.5904   9
   8   2   3 254.206 10.1017   5
  -8   2  -3 279.091 9.84576   5
   8   2   3 279.766 10.4668   9
  -8   2  -3 273.487 9.99886   9
  -8   2  -3 275.157 10.0767   6
   8   2   3 274.618 10.7061   8
   9  -2   3 178.397 6.29760   9
  -9  -2  -3 206.582 9.76155   9
   9  -2   3 198.052 8.16350   8
  -9  -2  -3 200.188 7.97148   6
   9   2   3 198.028 8.47778   5
  -9   2  -3 200.849 8.37484   9
   9   2   3 198.050 8.97194   8
  -9   2  -3 198.527 9.50174   6
   9   2   3 198.542 8.69764   9
  10  -2   3 2.44733 1.61753   9
  10  -2   3 3.83489 1.40765   9
 -10  -2  -3 3.73804 2.62391   9
 -10  -2  -3 6.57697 2.48504   6
  10  -2   3 0.29419 2.11926   8
  10   2   3 5.75412 2.96663   8
  10   2   3 5.22260 2.41690   5
 -10   2  -3 2.91249 2.39756   6
  10   2   3 6.78643 2.71330   9
 -10   2  -3 3.47222 2.49174   9
 -11  -2  -3 183.616 9.13227   9
  11  -2   3 161.722 8.17280   8
  11  -2   3 160.815 6.31978   9
 -11  -2  -3 175.425 7.98065   6
  11   2   3 182.547 8.69146   5
 -11   2  -3 170.758 8.44793   6
  11   2   3 165.510 9.09491   8
 -11   2  -3 176.470 8.59420   9
  11   2   3 169.517 8.58580   9
  12  -2   3 -0.9578 2.52814   8
 -12  -2  -3 3.65735 3.67140   9
  12  -2   3 -0.6157 1.63865   9
 -12  -2  -3 0.25250 2.55650   6
  12   2   3 -2.2465 2.64487   9
 -12   2  -3 1.22100 3.69625   6
 -12   2  -3 2.59746 2.87628   9
  12   2   3 3.35318 2.92652   5
  12   2   3 3.06367 3.02671   8
 -13  -2  -3 35.7757 6.57779   9
 -13  -2  -3 23.9974 4.01802   6
 -13   2  -3 34.8258 5.79938   6
  13   2   3 44.8089 5.19533   9
  13   2   3 28.6599 4.86876   5
 -13   2  -3 35.6403 6.05517   9
  13   2   3 35.2721 5.28742   8
 -13  -3   3 0.43317 3.05814   9
 -13  -3   3 -0.7648 2.71253   6
 -13   3   3 4.53446 3.20236   6
  13   3  -3 3.47050 3.43168   8
 -13   3   3 0.15852 2.80238   9
  13   3  -3 2.19082 3.03124   5
  13   3  -3 1.51652 2.10644   7
  13   3  -3 0.31506 3.06527   9
  12  -3  -3 4.87478 2.69271   8
 -12  -3   3 -0.3327 3.23022   9
 -12  -3   3 -0.0678 2.56787   6
  12   3  -3 4.01508 3.22770   8
  12   3  -3 1.43919 2.88073   5
 -12   3   3 -0.1005 2.63451   6
  12   3  -3 1.96248 2.89381   9
 -12   3   3 1.71859 2.74299   9
  12   3  -3 -0.3573 1.81410   7
 -11  -3   3 1.39615 2.81555   9
  11  -3  -3 11.0204 2.38107   8
 -11  -3   3 6.83340 2.67825   6
  11   3  -3 4.07806 2.83319   9
  11   3  -3 3.99783 1.93002   7
  11   3  -3 1.93439 2.78270   8
  11   3  -3 4.84575 2.76926   5
 -11   3   3 4.33120 2.66841   6
  10  -3  -3 2.24156 1.47602   5
 -10  -3   3 3.29318 2.55466   9
  10  -3  -3 4.35853 1.98640   8
 -10  -3   3 6.02711 2.48316   6
  10   3  -3 4.27295 2.57257   9
 -10   3   3 3.67318 2.39974   9
  10   3  -3 6.93393 2.49760   5
  10   3  -3 -0.2746 2.39426   8
 -10   3   3 4.52523 2.33928   6
  10   3  -3 3.92409 1.84580   7
  -9  -3   3 4.75116 3.86850   9
   9  -3  -3 9.04546 1.91009   8
  -9  -3   3 3.49164 2.10369   6
   9  -3  -3 8.88916 2.57477   5
   9   3  -3 3.68716 2.16836   5
   9   3  -3 4.19838 2.24382   8
  -9   3   3 4.74815 2.22749   6
  -9   3   3 5.92032 2.11893   9
   9   3  -3 7.38359 1.87906   7
  -8  -3   3 2.82777 1.83315   6
  -8  -3   3 4.97648 2.20360   9
   8  -3  -3 8.38904 1.73072   8
   8   3  -3 3.47931 2.15960   8
   8   3  -3 3.21864 2.03665   9
  -8   3   3 5.98788 1.83537   9
  -8   3   3 3.05310 1.33500   5
   8   3  -3 4.26204 1.93063   5
   8   3  -3 4.76927 1.65931   7
  -8   3   3 4.09992 1.89688   6
  -7  -3   3 1.72151 1.51383   6
  -7  -3   3 0.45998 1.69597   9
   7  -3  -3 2.17729 1.64476   5
   7  -3  -3 -0.7034 1.15052   8
   7   3  -3 0.46816 1.42805   5
   7   3  -3 1.35020 1.65702   9
  -7   3   3 0.31815 1.44741   6
  -7   3   3 -0.6644 1.11962   5
   7   3  -3 -0.2031 1.47604   5
  -7   3   3 1.56754 1.11165   9
  -7   3   3 1.03050 1.30556   9
   7   3  -3 1.38719 1.60335   8
   7   3  -3 1.48038 1.34015   7
  -6  -3   3 66.4643 4.14876   5
   6  -3  -3 70.9457 3.22199   8
   6  -3  -3 74.9775 2.73580   5
  -6  -3   3 72.1706 4.04084   9
  -6  -3   3 73.5036 3.56621   6
   6  -3  -3 72.8021 3.06955   8
   6   3  -3 70.2500 4.10760   9
   6   3  -3 67.5527 3.92709   5
   6   3  -3 69.6957 3.88244   5
   6   3  -3 74.1327 4.22362   8
   6   3  -3 65.8352 3.61616   7
  -6   3   3 70.2074 3.68870   6
   6   3  -3 67.0123 4.07359   8
  -6   3   3 70.2421 3.22493   9
  -6   3   3 68.1011 3.12095   5
  -6   3   3 74.9709 3.44540   9
   6   3  -3 66.3858 4.26383   6
  -5  -3   3 2.01527 1.50957   8
  -5  -3   3 1.78100 1.15431   9
   5  -3  -3 1.20838 0.75386   8
   5  -3  -3 2.63440 0.67635   5
  -5  -3   3 2.49369 1.15357   6
   5  -3  -3 2.90753 1.29888   6
  -5  -3   3 2.44298 1.08328   5
  -5  -3   3 1.59735 1.23866   9
   5  -3  -3 2.99486 0.62742   5
   5   3  -3 1.69559 1.37978   5
   5   3  -3 1.48956 1.20301   9
  -5   3   3 2.80231 0.82979   9
   5   3  -3 0.56032 1.22697   8
  -5   3   3 2.02366 1.08423   6
   5   3  -3 2.20823 1.13891   7
   5   3  -3 2.13879 0.96015   6
  -5   3   3 1.72191 0.38839   7
  -5   3   3 1.83346 0.82356   5
   5   3  -3 2.92432 1.43971   9
  -5   3   3 2.44561 0.38517   7
   5   3  -3 1.99885 1.15877   5
  -5   3   3 1.23301 0.88529   9
  -4  -3   3 305.331 9.66807   9
  -4  -3   3 311.787 9.92363   9
   4  -3  -3 300.203 9.39627   6
  -4  -3   3 301.484 10.0857   8
   4  -3  -3 303.104 8.54381   5
  -4  -3   3 306.933 9.27496   6
   4  -3  -3 305.966 8.70254   8
   4  -3  -3 293.733 8.73149   5
  -4   3   3 304.828 8.86035   7
   4   3  -3 292.678 10.4744   8
  -4   3   3 299.876 9.49599   6
  -4   3   3 293.567 8.96057   5
  -4   3   3 298.237 9.04738   9
  -4   3   3 292.811 9.12630   9
  -4   3   3 293.270 8.88343   7
   4   3  -3 311.201 10.0136   9
  -4   3   3 298.074 9.02633   8
   4   3  -3 303.518 10.5798   9
   4   3  -3 304.041 9.48871   6
   4   3  -3 294.062 9.75435   7
   4   3  -3 296.612 9.73222   5
  -3  -3   3 2.03439 0.95138   9
   3  -3  -3 2.95813 0.67998   8
  -3  -3   3 14.2113 6.46368   1
  -3  -3   3 2.58042 0.98140   8
   3  -3  -3 5.62222 2.41623   3
  -3  -3   3 2.57289 5.54892   2
  -3  -3   3 2.27024 0.93583   9
  -3  -3   3 -3.5239 5.55822   3
  -3  -3   3 1.94188 0.79617   5
   3  -3  -3 2.02485 2.47443   2
  -3  -3   3 3.75988 0.85287   6
  -3  -3   3 8.14747 3.93089   4
   3  -3  -3 -2.8561 2.48460   1
   3  -3  -3 6.31116 4.70851   4
   3   3  -3 2.21498 0.77839   6
   3   3  -3 4.97149 4.47358   2
   3   3  -3 2.03238 0.94612   8
  -3   3   3 0.85472 2.80458   1
  -3   3   3 2.54653 0.46234   9
   3   3  -3 2.15861 5.42115   1
  -3   3   3 2.35447 0.55844   8
   3   3  -3 2.65894 0.91554   7
   3   3  -3 -1.4685 4.29219   3
   3   3  -3 4.42564 4.63777   4
  -3   3   3 1.75179 0.78543   6
  -3   3   3 -0.3900 3.68196   4
  -3   3   3 3.10216 0.55450   5
   3   3  -3 2.94238 1.01451   9
  -3   3   3 6.57319 3.21139   2
   3   3  -3 2.00247 0.93667   9
   3   3  -3 3.05087 0.91648   5
  -3   3   3 2.20924 0.56041   9
   2  -3  -3 50.1911 5.38338   3
  -2  -3   3 55.0828 9.83238   1
  -2  -3   3 55.6278 2.42257   9
  -2  -3   3 50.9302 2.56291   8
   2  -3  -3 52.9669 1.76452   8
  -2  -3   3 54.2780 2.32488   6
  -2  -3   3 51.4734 2.25654   9
  -2  -3   3 53.8780 9.57567   2
  -2  -3   3 81.8376 10.8520   3
  -2  -3   3 50.0284 2.40520   5
   2  -3  -3 52.0283 4.21201   2
  -2   3   3 51.3625 1.78455   8
   2   3  -3 68.0113 8.84840   4
  -2   3   3 52.5855 1.70520   9
   2   3  -3 60.4720 12.4009   2
  -2   3   3 52.4754 2.14392   6
   2   3  -3 61.1187 8.86799   3
  -2   3   3 50.8289 1.77367   9
   2   3  -3 57.6698 2.70574   7
   2   3  -3 52.0272 2.52736   9
   2   3  -3 51.3625 2.35237   5
   2   3  -3 61.3136 9.35042   1
   2   3  -3 52.4110 2.53528   8
  -2   3   3 47.0384 5.06580   1
  -2   3   3 47.6070 1.68492   5
   2   3  -3 55.6947 2.55795   9
   2   3  -3 52.3575 2.22415   6
  -2   3   3 50.5789 4.48323   2
  -2   3   3 59.8935 7.85780   4
   1  -3  -3 50.3769 1.80406   5
  -1  -3   3 59.3590 9.13222   2
  -1  -3   3 67.0607 8.90656   3
   1  -3  -3 49.0228 5.56959   2
  -1  -3   3 50.9395 2.19189   5
  -1  -3   3 65.5611 9.53098   1
  -1  -3   3 51.8046 2.04190   9
  -1  -3   3 51.3308 2.32212   8
   1   3  -3 71.1866 8.65884   1
   1   3  -3 47.9176 6.88098   2
  -1   3   3 52.8432 1.87124   9
   1   3  -3 50.2286 2.13117   5
   1   3  -3 58.9053 6.87731   3
   1   3  -3 48.8635 2.28707   9
   1   3  -3 49.5889 2.23129   8
   1   3  -3 55.1670 7.64554   4
   1   3  -3 54.2605 2.51954   7
  -1   3   3 56.4515 5.72499   1
  -1   3   3 57.3613 5.46571   2
  -1   3   3 52.0979 1.90608   6
  -1   3   3 61.1096 6.08017   1
   1   3  -3 47.7153 2.20625   9
  -1   3   3 51.3574 1.80687   8
  -1   3   3 50.5374 1.72314   5
  -1   3   3 47.6373 5.24201   4
   1   3  -3 55.7260 2.15423   6
  -1   3   3 40.2501 3.32202   3
   0  -3   3 73.6432 7.71718   2
   0  -3  -3 91.6275 7.72841   3
   0  -3   3 83.2631 3.00246   8
   0  -3   3 84.7296 7.02915   3
   0  -3  -3 98.1494 8.85608   2
   0  -3  -3 85.8813 2.96200   5
   0  -3   3 86.8685 2.89596   5
   0  -3   3 74.2756 8.31622   1
   0  -3  -3 84.4112 3.09147   8
   0   3  -3 80.4178 6.33503   2
   0   3   3 90.2990 2.54488   6
   0   3  -3 61.0540 9.33680   1
   0   3  -3 86.9685 3.32916   7
   0   3   3 89.7876 3.06934   9
   0   3   3 82.2210 5.61407   3
   0   3  -3 83.6668 2.81334   5
   0   3   3 84.9558 2.87688   8
   0   3   3 76.0922 8.73037   1
   0   3   3 85.5785 7.10063   1
   0   3  -3 85.1604 2.82922   8
   0   3   3 86.7832 5.00300   4
   0   3  -3 80.2995 2.93284   9
   0   3   3 87.1658 2.88324   5
   0   3   3 82.4573 2.84622   9
   0   3  -3 86.4246 5.27820   3
  -1  -3  -3 14.9159 4.44606   1
   1  -3   3 19.7097 1.09107   8
  -1  -3  -3 21.8959 1.41965   5
   1  -3   3 30.2515 4.55129   1
  -1  -3  -3 18.8075 1.57247   8
   1  -3   3 23.7329 4.59752   2
  -1  -3  -3 20.9596 5.42014   3
   1  -3   3 19.5211 0.93793   5
  -1  -3  -3 7.46844 5.64832   2
  -1  -3  -3 22.5128 1.40522   9
  -1   3  -3 19.2771 3.79377   1
  -1   3  -3 19.5008 0.92367   5
  -1   3  -3 19.6417 2.48800   3
  -1   3  -3 18.6439 1.03728   9
   1   3   3 20.1529 1.47355   9
   1   3   3 20.8481 1.44516   8
  -1   3  -3 19.0919 1.22005   8
   1   3   3 26.9052 6.47209   1
   1   3   3 21.7645 1.44648   9
   1   3   3 17.9245 1.32017   5
   1   3   3 19.2904 0.85516   6
  -1   3  -3 20.3579 3.31907   2
   1   3   3 18.7189 4.88146   2
   1   3   3 25.7967 4.89613   3
   1   3   3 26.0121 3.23267   4
  -1   3  -3 18.9730 1.41934   7
   2  -3   3 164.570 7.52761   2
   2  -3   3 159.945 5.34368   7
  -2  -3  -3 155.127 5.06789   9
  -2  -3  -3 187.125 14.2216   3
  -2  -3  -3 161.844 4.71903   6
   2  -3   3 155.275 4.65078   8
   2  -3   3 150.505 8.69929   3
  -2  -3  -3 156.306 5.45386   5
  -2  -3  -3 159.456 5.43217   9
  -2  -3  -3 157.986 5.61399   8
   2  -3   3 161.884 4.56391   5
  -2  -3  -3 180.617 15.4100   2
  -2  -3  -3 147.215 8.06604   4
   2  -3   3 153.467 7.65566   1
   2   3   3 159.507 4.81116   6
  -2   3  -3 159.309 4.64956   5
   2   3   3 156.144 5.46583   9
   2   3   3 164.164 13.8663   2
   2   3   3 122.388 12.1949   2
   2   3   3 156.894 5.49847   9
   2   3   3 153.696 5.33237   5
   2   3   3 166.083 12.0190   3
  -2   3  -3 158.371 4.73663   8
   2   3   3 151.928 15.0996   1
  -2   3  -3 157.925 5.07448   7
   2   3   3 141.749 8.91663   4
  -2   3  -3 155.945 4.69848   9
   2   3   3 160.924 5.82807   8
   2   3   3 158.043 5.41229   5
  -2   3  -3 151.932 4.58656   9
  -2   3  -3 160.388 8.27820   2
   3  -3   3 386.181 14.8396   3
   3  -3   3 375.305 10.7584   5
  -3  -3  -3 377.589 11.5718   9
  -3  -3  -3 385.940 11.9166   9
   3  -3   3 384.606 11.5196   7
  -3  -3  -3 385.892 11.1508   6
   3  -3   3 395.760 11.0011   8
   3  -3   3 371.895 17.0933   1
  -3  -3  -3 330.827 22.3805   3
   3  -3   3 386.995 10.9375   5
  -3  -3  -3 386.813 17.3662   4
  -3  -3  -3 368.980 11.9372   5
  -3  -3  -3 401.877 24.1758   1
   3  -3   3 372.383 16.0360   1
  -3  -3  -3 377.685 25.1201   2
   3   3   3 370.859 23.8239   2
   3   3   3 381.240 11.8852   5
  -3   3  -3 381.261 11.1121   9
   3   3   3 387.088 11.9958   8
  -3   3  -3 387.340 11.0923   5
  -3   3  -3 384.987 11.7121   6
   3   3   3 386.246 21.6955   3
   3   3   3 378.687 11.2465   6
   3   3   3 386.121 11.8294   5
  -3   3  -3 378.042 11.1078   7
   3   3   3 387.979 12.0180   9
  -3   3  -3 384.190 17.4095   2
  -3   3  -3 392.988 22.1519   4
   3   3   3 368.691 23.8772   2
   3   3   3 386.872 11.9808   9
   3   3   3 379.171 25.2656   1
   3   3   3 373.555 18.1976   4
  -3   3  -3 360.707 10.9380   9
  -3   3  -3 384.587 11.1734   8
  -4  -3  -3 11.3907 1.72373   9
  -4  -3  -3 7.75994 1.31161   9
   4  -3   3 5.83058 1.07300   5
   4  -3   3 8.98223 1.03630   7
  -4  -3  -3 9.10698 1.18140   6
   4  -3   3 8.68841 0.85238   8
   4  -3   3 8.16262 0.83999   5
  -4  -3  -3 7.62239 1.49957   5
  -4   3  -3 8.19731 0.90301   9
   4   3   3 9.98724 1.12530   6
  -4   3  -3 8.07138 1.02186   5
   4   3   3 7.74698 1.59649   9
   4   3   3 6.55039 1.41475   8
  -4   3  -3 8.82770 1.44333   6
   4   3   3 8.59347 1.45287   8
  -4   3  -3 8.07517 0.70874   7
   4   3   3 8.14469 1.36988   5
   4   3   3 6.76717 1.33572   5
  -4   3  -3 7.41061 0.97868   9
   4   3   3 6.74592 1.30390   9
  -4   3  -3 8.01155 1.06485   8
   5  -3   3 77.0469 3.20672   5
   5  -3   3 72.9381 3.16817   8
  -5  -3  -3 76.7075 3.29760   6
   5  -3   3 70.5245 2.79873   8
  -5  -3  -3 77.4799 4.00525   5
   5  -3   3 73.7814 2.91405   7
   5  -3   3 69.7281 2.51596   5
  -5  -3  -3 74.0537 4.02524   9
  -5  -3  -3 67.1127 3.58239   9
  -5   3  -3 73.2538 2.49091   7
   5   3   3 71.9343 4.05659   9
  -5   3  -3 71.2362 3.14822   9
  -5   3  -3 70.3139 3.70081   6
  -5   3  -3 77.1574 3.20846   5
  -5   3  -3 75.6510 3.10450   9
   5   3   3 74.6082 3.92000   5
   5   3   3 76.0719 4.14804   8
   5   3   3 74.9958 3.22794   6
   5   3   3 73.3132 3.70354   5
   5   3   3 69.1548 3.82224   8
   6  -3   3 18.5344 1.97749   8
  -6  -3  -3 19.6135 2.59504   9
  -6  -3  -3 23.2975 2.21702   6
   6  -3   3 22.5386 1.82027   8
   6  -3   3 22.1544 1.47401   7
  -6  -3  -3 27.7935 2.86290   5
   6   3   3 22.6825 2.77190   8
   6   3   3 27.9842 2.78345   5
  -6   3  -3 19.5931 2.32068   6
  -6   3  -3 22.2814 1.45070   7
  -6   3  -3 19.8232 2.04995   9
   6   3   3 24.5243 2.46851   5
   6   3   3 21.9234 2.00810   6
   6   3   3 19.2551 2.56402   9
  -6   3  -3 19.2649 1.94043   9
  -6   3  -3 20.3672 1.99417   5
   7  -3   3 10.5283 1.81352   8
   7  -3   3 11.4247 1.81330   5
  -7  -3  -3 9.16381 2.32309   9
  -7  -3  -3 11.7364 1.94437   6
  -7   3  -3 13.1529 2.20251   6
  -7   3  -3 9.81839 1.78469   5
   7   3   3 10.6882 2.42832   8
   7   3   3 14.1429 2.43522   5
  -7   3  -3 10.7512 1.11474   7
   7   3   3 10.5096 2.37920   9
  -7   3  -3 12.2685 1.84688   9
   7   3   3 9.09972 1.87618   5
  -7   3  -3 7.41451 1.76063   9
   8  -3   3 2.15862 1.54252   8
  -8  -3  -3 2.97843 2.19422   9
   8  -3   3 1.91090 1.98410   5
  -8  -3  -3 2.84664 1.76824   6
   8   3   3 3.78672 1.92432   5
   8   3   3 3.68537 2.25782   9
   8   3   3 1.54249 2.16158   8
  -8   3  -3 2.80651 1.70839   9
  -8   3  -3 3.25889 1.92384   6
  -9  -3  -3 6.41687 2.62176   9
   9  -3   3 6.21639 2.04539   8
  -9  -3  -3 8.32998 2.22716   6
   9   3   3 4.86044 2.59170   9
   9   3   3 4.17905 2.94483   8
  -9   3  -3 3.62262 2.27421   6
  -9   3  -3 4.78522 2.15185   9
   9   3   3 3.64953 2.15596   5
 -10  -3  -3 30.0570 4.13651   9
  10  -3   3 39.0336 3.92259   5
 -10  -3  -3 34.5563 3.81220   6
  10  -3   3 39.5412 3.87586   8
 -10   3  -3 33.6656 3.88185   9
 -10   3  -3 32.5277 3.97540   6
  10   3   3 38.2455 4.58328   8
  10   3   3 48.3097 5.00988   9
  10   3   3 39.9333 4.28978   5
  11  -3   3 42.5734 4.52505   8
 -11  -3  -3 41.2880 4.24704   6
 -11  -3  -3 46.8735 5.29692   9
  11   3   3 54.0702 5.41991   5
  11   3   3 47.3116 5.50689   8
  11   3   3 51.9409 5.39686   9
 -11   3  -3 48.6413 5.16502   9
 -11   3  -3 46.4940 4.74805   6
 -12  -3  -3 11.0583 3.18681   6
 -12  -3  -3 6.11709 3.46170   9
  12   3   3 9.09248 3.48753   5
  12   3   3 4.26322 3.36252   8
 -12   3  -3 5.24514 3.24930   6
 -12   3  -3 4.08799 2.90127   9
 -13  -3  -3 20.0849 3.85291   6
 -13   3  -3 22.3758 6.47155   9
  13   3   3 26.4100 3.48713   7
  13   3   3 25.8382 4.81845   8
  13   3   3 21.5731 4.46504   5
 -13  -4   3 28.4009 3.96043   6
  13   4  -3 32.0331 6.75279   8
  13   4  -3 41.4620 3.75714   7
 -13   4   3 40.6168 4.70843   9
  13   4  -3 40.1558 5.14476   5
 -12  -4   3 36.7635 4.20598   6
 -12  -4   3 46.2889 5.47384   9
  12   4  -3 56.3008 5.65053   5
 -12   4   3 46.4970 5.20158   6
 -12   4   3 46.8225 4.82995   9
  12   4  -3 52.7241 4.43222   7
  12   4  -3 47.6561 5.47824   9
 -11  -4   3 121.842 7.43711   9
 -11  -4   3 113.612 6.35831   6
 -11   4   3 126.561 7.16471   6
  11   4  -3 122.433 7.01650   7
  11   4  -3 120.731 7.36030   5
  11   4  -3 124.788 7.53807   9
 -11   4   3 118.170 7.92575   9
  11   4  -3 122.923 7.83337   8
 -10  -4   3 35.0452 3.61581   6
 -10  -4   3 47.2578 4.74483   9
  10   4  -3 30.1230 3.80519   5
 -10   4   3 30.7634 3.60173   9
 -10   4   3 37.2951 4.05364   6
  10   4  -3 39.1812 3.89793   7
  10   4  -3 39.3282 4.54360   9
  10   4  -3 42.9284 4.66250   8
  -9  -4   3 39.0613 3.72814   6
   9  -4  -3 41.3696 2.85643   8
  -9  -4   3 43.7245 4.37019   9
   9   4  -3 39.1381 4.40619   8
   9   4  -3 42.9645 3.77816   7
  -9   4   3 39.5698 3.72069   9
   9   4  -3 35.1763 4.01535   9
   9   4  -3 41.2120 4.23097   5
  -9   4   3 40.4120 4.50819   6
  -8  -4   3 19.7466 2.90759   9
   8  -4  -3 22.4630 1.66341   5
  -8  -4   3 20.3387 2.58879   6
   8   4  -3 18.7792 2.56444   7
  -8   4   3 20.0076 3.86537   9
   8   4  -3 23.3782 3.15866   5
   8   4  -3 17.2264 2.91541   9
   8   4  -3 17.8064 3.08785   8
  -8   4   3 17.3532 2.66020   6
  -7  -4   3 400.465 13.7507   9
  -7  -4   3 410.222 13.0212   6
   7  -4  -3 427.390 12.2989   8
   7  -4  -3 456.319 11.8365   5
   7   4  -3 419.151 13.9133   5
   7   4  -3 402.981 13.6280   7
  -7   4   3 372.701 13.5962   9
  -7   4   3 403.750 12.5767   5
   7   4  -3 399.863 14.1847   8
  -7   4   3 412.873 13.5767   6
  -7   4   3 410.257 12.9911   9
   7   4  -3 420.330 14.1976   9
   7   4  -3 391.134 15.6644   5
   6  -4  -3 232.664 8.88480   8
  -6  -4   3 271.447 9.34875   9
  -6  -4   3 273.358 8.69999   6
   6  -4  -3 256.787 7.73600   8
   6   4  -3 260.236 9.33994   7
  -6   4   3 254.150 8.37225   9
  -6   4   3 271.566 9.14827   6
   6   4  -3 265.980 9.41977   5
  -6   4   3 260.115 7.54593   7
  -6   4   3 257.598 8.18432   5
   6   4  -3 267.229 9.68033   5
   6   4  -3 266.746 9.77270   8
   6   4  -3 257.209 9.66793   9
  -6   4   3 265.012 8.48870   9
   5  -4  -3 10.6697 0.83381   8
  -5  -4   3 12.5959 1.89110   9
  -5  -4   3 11.1634 1.63414   6
  -5  -4   3 9.73412 1.67495   9
   5  -4  -3 10.4559 0.94193   8
   5   4  -3 8.86549 1.39086   6
  -5   4   3 7.31837 1.52153   6
   5   4  -3 8.49979 1.88939   9
  -5   4   3 8.89973 1.15238   9
   5   4  -3 9.48003 1.96058   8
  -5   4   3 9.35101 0.96325   7
   5   4  -3 7.80569 1.71955   5
  -5   4   3 9.40350 1.05297   9
  -5   4   3 7.18559 0.94248   5
   5   4  -3 6.48516 1.55422   7
   5   4  -3 9.99352 1.87386   8
   5   4  -3 7.98634 1.62326   5
  -5   4   3 7.25773 0.88103   7
  -4  -4   3 108.608 4.05974   6
  -4  -4   3 104.208 4.37945   9
  -4  -4   3 103.629 4.29265   9
  -4   4   3 98.9840 3.22409   9
   4   4  -3 103.288 4.66823   7
   4   4  -3 103.939 4.68658   8
   4   4  -3 97.5487 4.52861   5
  -4   4   3 103.034 3.64035   9
   4   4  -3 104.903 4.69911   9
   4   4  -3 107.352 4.48686   5
  -4   4   3 103.036 3.81152   7
   4   4  -3 103.041 4.12483   6
  -4   4   3 101.654 3.35958   5
   4   4  -3 104.297 4.75244   9
  -4   4   3 105.769 4.16337   6
  -3  -4   3 1050.32 30.7597   9
  -3  -4   3 1126.98 30.7616   6
  -3  -4   3 1060.17 31.5554   8
  -3  -4   3 1082.39 31.0574   9
  -3  -4   3 1078.15 31.2744   5
   3   4  -3 1092.38 30.9360   6
   3   4  -3 1082.86 31.3653   8
  -3   4   3 1066.02 30.8696   6
  -3   4   3 1064.31 30.1673   5
   3   4  -3 1074.92 31.1917   5
   3   4  -3 1064.40 31.5646   7
   3   4  -3 1094.03 31.4429   5
   3   4  -3 1056.30 31.4042   9
  -2  -4   3 70.9869 3.03896   5
  -2  -4   3 66.3862 3.47292   8
  -2  -4   3 75.2436 3.19620   9
  -2   4   3 77.5445 2.23786   5
   2   4  -3 70.9233 2.84539   6
   2   4  -3 72.6313 3.21510   8
  -2   4   3 72.5032 2.33640   9
   2   4  -3 67.8895 3.25350   9
   2   4  -3 72.6988 3.28898   9
  -2   4   3 70.9062 2.79615   6
   2   4  -3 61.5508 4.11009   7
   2   4  -3 73.1593 3.44710   5
  -1  -4   3 1247.23 35.7329   8
  -1   4   3 1254.40 35.2034   6
  -1   4   3 1238.48 34.9767   5
   1   4  -3 1248.08 35.5013   8
  -1   4   3 1262.83 35.2259   9
   1   4  -3 1210.69 35.6475   9
  -1   4   3 1257.16 34.9951   8
   1   4  -3 1262.03 35.4555   6
   1   4  -3 1241.81 36.1162   7
   1   4  -3 1254.17 35.6368   9
   1   4  -3 1260.50 35.4657   5
   0  -4   3 936.693 26.6177   8
   0  -4   3 954.851 26.4201   5
   0   4  -3 846.813 26.9083   6
   0   4  -3 939.579 26.3676   5
   0   4  -3 937.203 26.3598   8
   0   4   3 942.623 26.6771   9
   0   4   3 936.537 26.4988   9
   0   4   3 961.956 26.1534   6
   0   4   3 935.828 26.4442   5
   0   4   3 935.056 26.4391   8
   0   4  -3 939.214 26.6262   9
   0   4  -3 916.157 26.4561   9
   0   4  -3 927.504 27.1792   7
   1  -4   3 164.870 5.01079   8
  -1  -4  -3 157.748 5.00026   9
  -1   4  -3 164.490 5.70637   7
  -1   4  -3 168.444 4.90249   8
  -1   4  -3 155.437 5.05822   9
   1   4   3 168.820 4.87941   6
   1   4   3 161.615 5.46074   8
   1   4   3 162.812 5.58079   9
   1   4   3 161.737 5.54024   5
   1   4   3 165.821 5.40659   5
  -1   4  -3 165.690 4.81646   5
   1   4   3 162.399 5.52352   9
  -2  -4  -3 167.570 5.62190   9
   2   4   3 165.557 5.11327   6
   2   4   3 167.475 5.93627   9
   2   4   3 168.097 6.05860   8
   2   4   3 167.786 5.86758   5
  -2   4  -3 170.009 4.91684   8
  -2   4  -3 164.788 4.96028   9
   2   4   3 164.170 5.93775   9
  -2   4  -3 169.205 4.89082   5
   2   4   3 167.265 5.75748   5
   2   4   3 168.016 6.24830   8
  -2   4  -3 160.769 5.61757   7
  -3  -4  -3 747.209 22.5377   9
  -3  -4  -3 750.584 22.1492   9
  -3  -4  -3 791.460 21.7600   6
  -3  -4  -3 750.561 22.7458   5
   3   4   3 751.058 22.8402   9
  -3   4  -3 765.775 22.0716   7
   3   4   3 763.120 22.8099   8
   3   4   3 777.651 22.7578   5
  -3   4  -3 780.811 22.5371   6
   3   4   3 783.332 22.9290   9
  -3   4  -3 756.363 21.6265   5
   3   4   3 767.799 22.6428   5
  -3   4  -3 740.203 21.6348   9
   3   4   3 782.148 23.0241   8
   3   4   3 765.945 21.9306   6
   4  -4   3 218.853 6.46311   8
   4  -4   3 220.871 6.60939   8
  -4  -4  -3 228.454 6.98917   6
  -4  -4  -3 218.187 7.80496   9
   4   4   3 221.905 7.13823   6
  -4   4  -3 222.632 6.65687   9
   4   4   3 229.562 7.93413   5
  -4   4  -3 215.976 6.86831   9
  -4   4  -3 229.955 6.88278   7
   4   4   3 226.124 8.30132   8
   4   4   3 220.360 7.93372   5
  -4   4  -3 228.606 6.87652   5
   4   4   3 222.698 8.19023   9
   4   4   3 222.187 8.02078   8
  -4   4  -3 230.316 7.82707   6
  -5  -4  -3 661.531 18.9459   6
  -5  -4  -3 594.530 20.0753   9
  -5  -4  -3 663.307 20.0835   9
   5  -4   3 642.267 18.6467   8
  -5   4  -3 651.745 18.7712   9
  -5   4  -3 645.889 18.3689   7
   5   4   3 635.570 20.1637   8
   5   4   3 657.248 20.0523   5
   5   4   3 655.093 20.3726   8
  -5   4  -3 648.354 19.7811   6
   5   4   3 639.808 19.8959   5
  -5   4  -3 630.661 18.8954   9
  -5   4  -3 667.492 18.8807   5
   5   4   3 641.958 19.1417   6
   5   4   3 661.611 20.3530   9
   6  -4   3 174.263 5.72387   8
   6  -4   3 152.282 5.27027   8
   6  -4   3 174.976 5.23042   5
  -6  -4  -3 173.268 7.18560   9
  -6  -4  -3 159.296 6.56491   6
   6   4   3 166.174 6.97262   5
   6   4   3 169.561 7.39575   8
  -6   4  -3 167.876 5.93127   5
  -6   4  -3 173.211 6.86634   6
   6   4   3 158.949 7.23906   9
   6   4   3 165.232 6.13122   6
  -6   4  -3 172.478 5.97999   9
  -6   4  -3 169.843 6.02986   9
   6   4   3 171.599 6.89266   5
  -6   4  -3 174.177 5.26191   7
  -7  -4  -3 1009.60 29.4225   6
  -7  -4  -3 1005.36 30.7452   9
   7  -4   3 1000.04 28.6637   5
  -7   4  -3 1021.05 29.6103   9
   7   4   3 1022.55 30.7085   5
   7   4   3 980.170 30.4724   5
  -7   4  -3 1036.07 28.4288   7
  -7   4  -3 951.800 29.5015   9
  -7   4  -3 999.776 30.3744   6
   7   4   3 1015.07 31.0408   9
   7   4   3 1012.16 31.1130   8
   8  -4   3 203.473 7.25748   8
  -8  -4  -3 205.342 8.93596   9
   8  -4   3 204.995 6.67223   5
  -8  -4  -3 201.718 7.58550   6
   8   4   3 202.047 9.12412   9
  -8   4  -3 213.935 9.55124   6
  -8   4  -3 203.795 7.80271   9
   8   4   3 191.762 8.56735   5
  -8   4  -3 191.025 6.28055   7
  -9  -4  -3 105.142 6.52882   9
  -9  -4  -3 102.763 5.40043   6
   9   4   3 116.117 6.90513   9
  -9   4  -3 120.204 6.40264   6
  -9   4  -3 110.313 5.80006   9
   9   4   3 106.577 6.86474   8
   9   4   3 116.972 6.53843   5
 -10  -4  -3 63.3642 5.71671   9
 -10  -4  -3 69.9296 4.71790   6
  10  -4   3 61.6803 4.17548   8
  10   4   3 62.2462 5.72165   9
 -10   4  -3 73.5961 5.30612   9
  10   4   3 61.2911 5.86867   8
 -10   4  -3 66.5921 5.35589   6
  10   4   3 65.0227 6.50439   5
 -11  -4  -3 62.9452 5.97237   9
 -11  -4  -3 51.0194 4.67063   6
  11   4   3 60.9405 5.94126   9
  11   4   3 58.1447 6.06147   8
 -11   4  -3 52.6215 5.38263   6
  11   4   3 63.4609 5.95296   5
 -11   4  -3 51.8937 5.13233   9
 -12  -4  -3 13.4749 3.27347   6
 -12  -4  -3 21.9047 4.28616   9
  12   4   3 25.0607 4.17539   5
 -12   4  -3 20.3130 3.73927   9
  12   4   3 26.8503 4.75750   9
  12   4   3 19.5760 4.25491   8
  12   4   3 19.9657 3.36123   7
 -12   4  -3 11.7456 3.61870   6
 -12  -5   3 2.84412 3.09201   9
 -12  -5   3 0.11000 4.27791   6
 -12   5   3 -0.1811 2.87581   6
  12   5  -3 2.78282 3.28467   8
 -12   5   3 3.32018 2.42323   9
  12   5  -3 -0.2241 3.08299   5
  12   5  -3 6.08528 2.58252   7
 -11  -5   3 2.71824 2.92713   9
 -11  -5   3 5.50177 2.55009   6
 -11   5   3 2.53898 2.51511   9
 -11   5   3 3.49323 2.77327   6
  11   5  -3 5.21780 2.92644   5
  11   5  -3 5.24035 3.14027   9
  11   5  -3 3.34519 2.37878   7
 -10  -5   3 17.7606 2.96989   6
 -10  -5   3 19.6581 3.58737   9
 -10   5   3 22.0460 3.47923   6
  10   5  -3 21.2334 3.89971   8
  10   5  -3 20.1305 3.81828   9
  10   5  -3 26.3529 3.84476   5
 -10   5   3 21.9912 3.06125   9
  10   5  -3 20.1092 3.12507   7
  -9  -5   3 9.03551 2.92678   9
  -9   5   3 9.97365 2.33835   9
  -9   5   3 14.6271 2.86322   6
   9   5  -3 6.98114 2.50993   5
   9   5  -3 13.4358 3.16467   9
   9   5  -3 12.8861 2.64474   7
   9   5  -3 18.4447 3.65770   8
  -8  -5   3 2.94076 2.23572   9
  -8  -5   3 3.98979 2.06466   6
   8   5  -3 2.37480 2.20432   5
   8   5  -3 0.37017 1.77253   7
  -8   5   3 1.77999 1.61485   9
   8   5  -3 2.44473 2.25786   8
   8   5  -3 2.30045 1.77324   5
   8   5  -3 1.04095 2.25499   9
  -8   5   3 4.47289 2.03802   6
  -7  -5   3 1.53328 1.73918   6
  -7  -5   3 -0.8418 1.79492   9
   7   5  -3 1.27075 3.09252   8
   7   5  -3 0.72257 1.66712   5
   7   5  -3 1.26910 2.00850   9
  -7   5   3 0.86406 1.59296   6
   7   5  -3 -2.2723 1.40052   5
   7   5  -3 -0.3841 1.57018   7
  -7   5   3 -0.0389 1.18551   9
  -6  -5   3 7.38161 1.81640   6
  -6  -5   3 4.35163 1.85483   9
  -6   5   3 7.76157 1.32909   9
   6   5  -3 6.27542 1.84150   7
  -6   5   3 6.68437 1.16879   9
  -6   5   3 5.96750 1.70581   6
  -6   5   3 8.05632 0.94994   7
   6   5  -3 7.27995 2.06809   8
  -6   5   3 5.19120 0.89887   7
   6   5  -3 6.17296 1.79080   5
   6   5  -3 4.61169 2.06360   9
   6   5  -3 8.47200 1.97861   5
  -5  -5   3 7.53033 1.51194   9
  -5  -5   3 7.46340 1.62542   6
  -5  -5   3 5.67968 1.69056   9
  -5   5   3 7.25257 1.13981   7
   5   5  -3 6.48100 1.84060   8
   5   5  -3 5.62826 1.92035   9
   5   5  -3 6.11891 1.65547   5
  -5   5   3 6.55599 0.89533   9
   5   5  -3 4.39823 1.62773   5
  -5   5   3 7.09178 1.05639   9
   5   5  -3 6.96365 1.84500   8
  -5   5   3 6.44225 1.50171   6
   5   5  -3 6.83648 1.82492   7
  -4  -5   3 22.1124 2.15163   9
  -4  -5   3 24.7263 2.31291   9
   4   5  -3 23.1749 2.53511   9
   4   5  -3 21.2279 1.94088   6
  -4   5   3 25.6329 2.11704   7
   4   5  -3 24.4379 2.63325   8
   4   5  -3 23.4840 2.46163   8
  -4   5   3 24.8541 2.15336   6
   4   5  -3 22.9475 2.43568   5
   4   5  -3 21.5781 2.51858   7
   4   5  -3 23.1293 2.37422   5
  -4   5   3 22.1143 1.05870   9
  -3  -5   3 33.8154 2.08736   9
  -3   5   3 34.6339 2.18390   6
   3   5  -3 38.0529 3.00300   7
   3   5  -3 37.4423 2.41396   6
   3   5  -3 34.1910 2.52957   8
   3   5  -3 39.0229 2.56415   5
   3   5  -3 38.5238 2.74911   8
   3   5  -3 36.8059 2.67220   5
   3   5  -3 34.7764 2.59580   9
  -2  -5   3 46.1176 1.88668   9
   2   5  -3 45.3544 2.82233   9
   2   5  -3 43.0139 2.65277   5
  -2   5   3 48.2561 1.76472   5
   2   5  -3 45.9515 3.11227   7
  -2   5   3 48.4334 1.58107   5
   2   5  -3 46.3698 2.33626   6
   2   5  -3 46.9888 2.73554   8
   2   5  -3 47.4414 2.56941   5
   2   5  -3 48.6099 3.34484   9
  -2   5   3 49.0697 2.30792   6
  -2   5   3 48.0568 1.84303   9
   2   5  -3 44.2443 2.65837   8
  -1   5   3 50.1564 2.21027   5
  -1   5   3 56.3270 2.20065   8
   1   5  -3 52.5976 2.46293   5
  -1   5   3 55.3020 2.02444   8
   1   5  -3 59.0234 2.50164   6
   1   5  -3 59.9919 3.28534   7
   1   5  -3 54.5284 2.85077   8
   1   5  -3 55.1004 2.78002   9
   1   5  -3 52.0169 2.67559   5
   1   5  -3 52.0932 2.69931   9
  -1   5   3 53.9906 1.98463   5
  -1   5   3 52.7013 2.19364   9
  -1   5   3 56.1737 2.27416   9
  -1   5   3 51.9334 2.25019   6
   0   5   3 0.28543 0.74775   8
   0   5  -3 -0.6065 0.73572   6
   0   5   3 0.10412 0.58740   8
   0   5   3 0.03856 0.62297   9
   0   5  -3 -0.5230 0.96406   7
   0   5   3 0.38282 0.80301   9
   0   5  -3 -0.0357 0.65365   5
   0   5  -3 0.29718 0.71549   9
   0   5   3 0.14126 0.41141   6
   0   5  -3 -0.2575 0.68786   8
   0   5   3 0.39972 0.56212   6
   0   5   3 0.21709 0.62129   5
   0   5  -3 -0.0771 0.76655   9
   0   5   3 -0.0294 0.71303   5
   1   5   3 52.8779 2.52744   8
  -1   5  -3 54.5969 2.18274   9
  -1   5  -3 53.1424 2.12475   8
   1   5   3 56.5297 2.83052   9
  -1   5  -3 55.8125 1.94500   5
  -1   5  -3 53.2285 2.26054   9
   1   5   3 55.0732 2.71384   9
   1   5   3 52.4314 2.85345   8
  -1   5  -3 53.9330 3.03749   7
   1   5   3 55.3108 1.99441   6
   1   5   3 54.0875 2.71832   5
  -2  -5  -3 0.68470 0.80993   9
   2   5   3 -0.0098 1.07137   9
   2   5   3 0.69031 0.81985   5
   2   5   3 0.81233 0.98122   5
   2   5   3 0.93579 0.52352   6
   2   5   3 1.82231 1.15555   8
  -2   5  -3 0.31682 0.44330   5
   2   5   3 1.67008 0.90539   9
  -2   5  -3 0.35257 0.92669   7
  -3  -5  -3 15.7396 1.77811   9
   3   5   3 13.6650 2.07734   9
   3   5   3 18.8787 2.22546   8
   3   5   3 15.1939 1.93668   5
   3   5   3 14.4733 1.80826   8
   3   5   3 15.3431 1.24291   6
   3   5   3 12.5840 1.65677   5
  -3   5  -3 17.4098 1.94601   6
  -4  -5  -3 38.5973 2.93762   9
  -4  -5  -3 32.5465 2.19213   6
  -4  -5  -3 33.4400 2.21237   9
   4   5   3 34.6837 3.08918   8
  -4   5  -3 29.1632 1.99638   7
   4   5   3 33.8939 2.65582   5
   4   5   3 29.7588 2.64292   8
   4   5   3 34.2045 1.93467   6
   4   5   3 32.7303 3.08568   9
  -4   5  -3 31.4246 1.52834   9
  -4   5  -3 31.1105 1.63354   9
   4   5   3 31.4126 2.80375   5
  -4   5  -3 32.6941 2.87215   6
  -5  -5  -3 38.7772 2.44082   6
  -5  -5  -3 38.0407 3.25409   9
   5   5   3 37.4740 3.53714   8
   5   5   3 40.6589 3.63859   9
  -5   5  -3 36.9688 3.24068   6
   5   5   3 40.0745 3.16849   8
   5   5   3 45.6998 3.38934   5
  -5   5  -3 38.9254 2.00211   9
  -5   5  -3 38.7967 2.06879   9
   5   5   3 38.7632 2.32121   6
  -5   5  -3 40.6600 2.02375   7
   5   5   3 37.4407 3.00975   5
  -6  -5  -3 39.1301 3.66347   9
  -6   5  -3 34.0656 2.37156   9
  -6   5  -3 32.2863 3.22668   6
   6   5   3 36.2410 2.45202   6
   6   5   3 34.5648 3.72721   9
  -6   5  -3 35.8351 2.28262   9
  -6   5  -3 33.7466 1.68193   7
   6   5   3 32.0923 3.04933   5
   6   5   3 36.1454 3.49882   5
   6   5   3 35.6427 3.77578   8
  -7  -5  -3 1.87400 2.11059   9
  -7  -5  -3 1.68696 1.57124   6
  -7   5  -3 1.81690 1.90285   6
   7   5   3 4.09762 2.01995   5
  -7   5  -3 1.60328 1.22697   9
  -7   5  -3 2.91995 0.85793   7
   7   5   3 5.34845 2.83942   5
   7   5   3 2.10855 1.99821   8
  -7   5  -3 3.61938 1.49414   9
  -8  -5  -3 23.8825 3.47853   9
  -8  -5  -3 26.5740 2.66124   6
   8   5   3 20.9918 3.54538   8
  -8   5  -3 23.7189 2.54172   9
  -8   5  -3 19.2144 3.03971   6
   8   5   3 22.4399 3.63775   9
  -8   5  -3 22.0237 1.40354   7
   8   5   3 22.0853 3.22423   5
  -9  -5  -3 9.23851 2.25541   6
  -9  -5  -3 3.92088 2.72081   9
   9   5   3 5.95699 2.94618   9
   9   5   3 6.03541 2.97794   8
  -9   5  -3 7.85492 2.24627   9
  -9   5  -3 8.74388 2.83157   6
   9   5   3 8.80712 2.74385   5
 -10  -5  -3 1.50375 2.78607   9
 -10  -5  -3 1.17868 2.11257   6
  10   5   3 -0.6137 2.63196   9
  10   5   3 2.94470 2.72919   8
 -10   5  -3 0.62260 2.54589   6
  10   5   3 0.54563 2.48083   5
 -10   5  -3 2.02299 2.24766   9
 -11  -5  -3 10.2340 3.48691   9
 -11  -5  -3 8.13677 2.66492   6
 -11   5  -3 11.0401 2.94840   9
  11   5   3 14.2854 3.69492   8
 -11   5  -3 9.18223 3.27600   6
  11   5   3 11.9675 3.58475   5
  11   5   3 13.1146 3.94378   9
 -12  -5  -3 12.3786 2.89782   6
 -12   5  -3 10.5046 3.10451   9
  12   5   3 15.7740 3.54531   7
 -11  -6   3 30.5791 3.67177   6
 -11  -6   3 26.3064 4.25846   9
  11   6  -3 37.1935 5.26607   5
 -11   6   3 37.2474 4.55616   6
  11   6  -3 34.0974 3.98449   7
 -10  -6   3 26.2627 3.94623   9
 -10  -6   3 28.3001 3.32334   6
  10   6  -3 29.0423 3.81026   7
  10   6  -3 32.9696 4.61447   8
 -10   6   3 30.3824 3.24206   9
  10   6  -3 35.1823 5.85382   9
  10   6  -3 34.0773 4.48039   5
 -10   6   3 32.0943 3.97162   6
  -9  -6   3 16.4810 2.82411   6
  -9  -6   3 18.4671 3.21627   9
  -9   6   3 11.2546 2.77125   6
   9   6  -3 17.6997 3.60364   9
  -9   6   3 16.8407 2.32837   9
   9   6  -3 14.6586 2.99294   7
   9   6  -3 15.7591 3.26315   8
   9   6  -3 16.8077 3.12449   5
  -8  -6   3 125.568 5.99679   6
  -8  -6   3 138.965 6.74641   9
   8   6  -3 148.408 7.62906   9
  -8   6   3 137.975 5.60455   9
   8   6  -3 147.789 7.14671   5
  -8   6   3 132.993 6.68232   6
   8   6  -3 152.525 7.27795   7
   8   6  -3 134.326 7.35607   8
  -7  -6   3 82.8156 4.79888   9
  -7  -6   3 76.4755 4.38257   6
  -7   6   3 74.1747 2.87299   7
   7   6  -3 79.3447 5.16397   7
  -7   6   3 78.3506 2.70733   7
   7   6  -3 81.4067 5.54459   9
  -7   6   3 78.5270 3.60414   9
   7   6  -3 74.8877 5.29258   8
   7   6  -3 80.8771 5.05573   5
  -7   6   3 71.3691 3.42964   9
   7   6  -3 89.2854 5.11095   5
  -7   6   3 78.3481 4.70760   6
  -6  -6   3 42.7990 3.38947   9
  -6  -6   3 45.6956 3.58221   6
   6   6  -3 31.8737 3.43740   8
  -6   6   3 40.3411 3.26889   6
   6   6  -3 40.8785 3.95511   7
   6   6  -3 47.9861 4.33241   9
  -6   6   3 35.3474 2.25692   7
   6   6  -3 42.2861 3.40843   5
  -6   6   3 42.9666 2.29623   9
   6   6  -3 39.6890 3.54229   5
  -6   6   3 36.7404 2.10591   9
  -6   6   3 40.8213 2.29461   7
  -5  -6   3 39.9083 2.93875   9
  -5  -6   3 42.3640 2.79899   9
   5   6  -3 44.0078 3.38968   8
  -5   6   3 41.0697 2.63297   7
  -5   6   3 41.4358 3.00060   6
   5   6  -3 40.1578 3.31428   5
   5   6  -3 37.7044 3.50294   8
   5   6  -3 39.3687 3.23393   5
   5   6  -3 42.5869 3.83620   9
   5   6  -3 39.6234 3.69787   7
  -5   6   3 35.9596 1.89755   9
  -4  -6   3 120.150 4.38319   9
   4   6  -3 108.241 5.33872   8
   4   6  -3 117.907 5.60776   9
   4   6  -3 113.770 5.25953   8
   4   6  -3 116.225 5.31583   5
  -4   6   3 106.959 4.68354   6
  -4   6   3 111.139 4.76751   7
   4   6  -3 108.660 4.99959   5
   4   6  -3 114.054 5.61473   7
  -3  -6   3 258.217 7.29725   9
   3   6  -3 228.050 7.88572   6
   3   6  -3 226.816 8.12060   5
   3   6  -3 235.277 8.43415   5
   3   6  -3 239.751 8.30047   8
   3   6  -3 240.661 8.63867   8
  -3   6   3 230.403 8.34236   7
   3   6  -3 237.809 8.95273   7
  -3   6   3 231.581 7.82005   6
   3   6  -3 228.630 8.60344   9
   2   6  -3 622.583 18.1723   8
   2   6  -3 601.099 18.6176   9
   2   6  -3 600.406 19.0952   7
  -2   6   3 605.067 17.4425   9
   2   6  -3 621.144 18.0929   5
  -2   6   3 607.195 17.3320   9
   2   6  -3 591.044 17.9709   6
  -2   6   3 604.877 17.8147   6
   2   6  -3 585.856 18.6890   9
   2   6  -3 608.038 18.5461   8
  -1   6   3 280.448 8.18736   8
   1   6  -3 276.382 8.78507   6
   1   6  -3 278.718 9.82323   7
   1   6  -3 270.458 8.99859   5
  -1   6   3 275.554 8.06809   5
   1   6  -3 273.316 9.02677   8
  -1   6   3 283.702 8.40070   5
   1   6  -3 277.526 9.17517   9
  -1   6   3 273.647 8.46711   6
   1   6  -3 277.009 8.65957   8
   1   6  -3 278.518 8.68962   5
  -1   6   3 285.324 8.28937   6
  -1   6   3 271.640 8.52422   9
  -1   6   3 275.698 8.61424   9
  -1   6   3 265.832 8.15100   8
   0   6  -3 229.365 7.73546   9
   0   6   3 238.232 7.22720   8
   0   6   3 232.092 7.75864   9
   0   6   3 238.829 7.61405   5
   0   6   3 246.219 7.31932   6
   0   6  -3 235.665 7.61689   5
   0   6   3 233.937 7.18669   6
   0   6  -3 239.000 7.82481   9
   0   6   3 230.275 7.56250   8
   0   6  -3 234.176 7.50271   8
   0   6  -3 234.491 8.53510   7
   0   6  -3 240.187 7.23224   5
   0   6   3 235.139 7.79488   9
   0   6  -3 235.878 7.71563   6
   0   6   3 237.501 7.31712   5
   1   6   3 178.805 6.18187   8
  -1   6  -3 192.815 7.07175   7
  -1   6  -3 181.442 5.51744   5
   1   6   3 191.827 6.28326   5
  -1   6  -3 180.467 6.05776   9
   1   6   3 192.550 6.77601   9
   1   6   3 198.112 5.78093   6
   1   6   3 175.844 6.61036   9
  -1   6  -3 177.326 6.04701   9
   1   6   3 194.470 6.66343   8
  -1   6  -3 188.694 5.90419   5
   1   6   3 185.936 6.54036   5
  -2   6  -3 214.113 7.48389   7
   2   6   3 207.468 7.81736   9
   2   6   3 210.344 7.18315   5
   2   6   3 204.147 7.50426   8
   2   6   3 215.594 7.47579   5
   2   6   3 200.167 7.91385   8
  -2   6  -3 204.363 6.40808   9
  -3  -6  -3 119.078 4.38188   9
   3   6   3 126.959 5.59374   8
   3   6   3 128.802 4.28024   6
  -3   6  -3 122.179 3.91898   9
   3   6   3 128.893 5.20205   5
  -3   6  -3 128.328 5.03233   7
  -3   6  -3 129.886 5.34264   6
   3   6   3 130.595 5.75186   9
   3   6   3 121.903 5.16952   8
   3   6   3 129.406 5.42973   5
  -4  -6  -3 278.797 11.0260   9
   4   6   3 273.829 9.99148   8
   4   6   3 282.546 9.85737   5
   4   6   3 291.213 10.4057   8
   4   6   3 286.870 10.0993   5
   4   6   3 293.368 10.5608   9
  -4   6  -3 295.177 9.22767   7
  -4   6  -3 273.644 8.39357   9
   4   6   3 292.184 8.90326   6
  -4   6  -3 289.131 9.97636   6
  -5  -6  -3 196.501 7.34112   9
  -5  -6  -3 182.490 6.68060   9
  -5   6  -3 192.360 7.63217   6
   5   6   3 187.490 7.71778   8
   5   6   3 209.486 8.59847   5
  -5   6  -3 203.011 6.40242   7
  -5   6  -3 191.914 5.99855   9
   5   6   3 194.779 6.54822   6
   5   6   3 198.310 8.27124   9
   5   6   3 195.761 8.16345   8
  -5   6  -3 170.610 5.92556   9
  -6  -6  -3 215.872 8.23244   9
  -6   6  -3 207.896 6.85088   9
   6   6   3 205.940 7.20771   6
  -6   6  -3 185.429 6.66405   9
   6   6   3 208.774 10.1821   9
  -6   6  -3 212.937 6.50234   7
   6   6   3 203.685 8.49942   5
  -6   6  -3 217.475 8.43165   6
   6   6   3 218.538 9.05160   8
   6   6   3 203.159 8.22755   5
  -7  -6  -3 475.674 16.2831   9
  -7  -6  -3 510.496 15.0919   6
  -7   6  -3 489.684 16.4548   6
  -7   6  -3 471.977 14.9814   9
  -7   6  -3 493.492 14.0818   7
   7   6   3 484.367 17.1557   8
   7   6   3 480.879 16.6678   5
   7   6   3 480.700 17.1347   9
  -8  -6  -3 299.849 11.5049   9
  -8  -6  -3 291.795 9.91458   6
   8   6   3 292.881 11.7495   5
  -8   6  -3 285.066 8.93290   7
   8   6   3 293.213 12.2480   9
   8   6   3 300.730 12.2434   8
  -8   6  -3 293.108 11.4706   6
  -9  -6  -3 28.9658 3.10810   6
  -9  -6  -3 47.6518 5.00770   9
  -9   6  -3 35.9918 4.18976   6
   9   6   3 32.3102 4.26300   5
   9   6   3 36.0608 4.94099   9
   9   6   3 28.1555 4.16973   8
  -9   6  -3 32.2877 3.31665   9
 -10  -6  -3 29.2952 4.35296   9
 -10  -6  -3 24.4703 3.22151   6
  10   6   3 22.2315 4.09376   8
  10   6   3 21.1577 3.83211   5
  10   6   3 28.6544 4.66666   9
 -10   6  -3 26.5167 3.28471   9
 -11  -6  -3 18.8160 4.02039   9
 -11  -6  -3 13.0313 2.78734   6
  11   6   3 14.6105 3.49132   5
  11   6   3 12.8382 3.38869   7
 -10  -7   3 -3.8147 2.18014   6
 -10  -7   3 0.52514 2.57549   9
  10   7  -3 -0.4602 2.38674   7
  10   7  -3 1.39666 2.47751   5
 -10   7   3 -3.6663 3.93223   6
  -9  -7   3 6.35145 2.59503   6
  -9  -7   3 7.35449 2.78869   9
   9   7  -3 9.17296 3.36213   9
   9   7  -3 9.71611 3.02400   7
  -9   7   3 7.18613 2.53538   6
   9   7  -3 9.52055 3.10891   8
  -8  -7   3 2.49895 2.75679   6
  -8  -7   3 2.65347 2.11470   9
   8   7  -3 8.70687 2.68165   7
   8   7  -3 3.53055 2.35052   5
   8   7  -3 4.97830 2.61706   8
  -8   7   3 9.58932 2.55558   6
   8   7  -3 4.36192 2.82195   9
  -7  -7   3 5.42892 2.00471   9
  -7   7   3 6.21185 2.06030   6
   7   7  -3 5.67298 2.42247   7
   7   7  -3 2.78304 2.16799   5
  -7   7   3 5.75943 1.04373   7
  -7   7   3 7.70360 1.29216   9
   7   7  -3 3.62686 2.34977   8
   7   7  -3 4.81615 2.56165   9
  -6   7   3 12.5668 2.34086   6
   6   7  -3 13.6248 2.68904   8
  -6   7   3 10.6648 1.55953   7
   6   7  -3 15.7536 2.60806   5
   6   7  -3 14.9621 2.78494   7
   6   7  -3 6.87534 2.48222   9
  -5  -7   3 6.57363 1.26827   9
   5   7  -3 2.14434 1.55931   5
   5   7  -3 7.01235 2.31488   9
  -5   7   3 4.73351 1.63458   6
   5   7  -3 3.77139 1.68000   8
   5   7  -3 7.79273 2.03337   5
  -5   7   3 3.22035 1.42638   7
   5   7  -3 6.16503 2.07823   8
   5   7  -3 4.42246 2.08537   7
   4   7  -3 10.4850 2.52365   8
   4   7  -3 9.01075 1.96427   5
   4   7  -3 7.74410 2.17454   9
   4   7  -3 9.42907 1.92339   8
   4   7  -3 11.0658 1.95634   5
  -4   7   3 12.0385 1.94000   7
   4   7  -3 10.0697 2.27546   7
  -4   7   3 9.53749 1.74729   6
   3   7  -3 1.85372 1.62503   9
   3   7  -3 6.32106 1.65155   8
   3   7  -3 2.64777 1.77642   7
   3   7  -3 4.53245 1.44443   5
  -3   7   3 3.46167 0.62644   9
   3   7  -3 1.69222 1.31045   5
  -3   7   3 3.89867 1.25661   6
  -3   7   3 1.38541 1.41635   7
  -3   7   3 2.18782 0.76460   9
   3   7  -3 3.48821 1.47043   8
   2   7  -3 -0.0512 1.63970   7
  -2   7   3 1.72983 0.69182   9
   2   7  -3 2.42193 1.24056   5
  -2   7   3 3.01960 1.60538   7
   2   7  -3 2.77748 1.30561   8
  -2   7   3 1.39673 1.00225   6
   2   7  -3 0.17156 0.96731   8
  -2   7   3 1.63890 0.93099   9
   2   7  -3 2.92706 1.32382   5
   2   7  -3 0.77881 1.46164   9
  -2   7   3 2.20543 0.84946   6
  -1   7   3 6.87424 1.00631   5
  -1   7   3 7.40455 1.14001   6
   1   7  -3 5.60375 1.22999   5
  -1   7   3 6.98572 1.14642   9
   1   7  -3 6.24737 1.62150   9
  -1   7   3 5.74693 1.83733   7
   1   7  -3 6.05310 1.44689   5
  -1   7   3 3.22074 1.21763   9
   1   7  -3 6.92125 1.26374   8
   1   7  -3 4.63701 1.13501   8
   1   7  -3 5.24725 1.84549   7
  -1   7   3 5.34090 0.81541   6
   0   7  -3 2.95580 0.89025   8
   0   7   3 2.66970 0.97840   8
   0   7   3 3.39009 0.82750   6
   0   7   3 2.67805 0.67661   6
   0   7  -3 2.51261 0.88364   8
   0   7  -3 2.35453 1.16439   9
   0   7  -3 2.03268 0.90197   5
   0   7  -3 1.06733 1.54147   7
   0   7   3 3.98757 1.14879   5
   0   7   3 2.78498 1.02417   8
   0   7   3 3.66836 1.07541   9
   0   7   3 3.14404 0.85871   5
   0   7   3 2.21432 1.27320   9
   0   7  -3 3.33037 1.06615   5
   0   7  -3 2.51561 1.21038   9
  -1   7  -3 17.9523 1.35972   5
  -1   7  -3 15.8265 1.17695   5
   1   7   3 17.4496 1.30040   6
   1   7   3 21.6070 2.05773   8
   1   7   3 19.1642 1.68279   8
  -1   7  -3 17.1932 1.82078   9
   1   7   3 22.4310 2.11469   5
  -1   7  -3 17.8930 2.42446   7
   1   7   3 18.6962 1.80569   5
  -1   7  -3 20.2186 1.87449   9
   2   7   3 14.9400 2.07976   8
   2   7   3 11.8992 1.58490   8
  -2   7  -3 11.4919 1.98385   7
  -2   7  -3 12.7989 1.26770   9
   2   7   3 14.4745 2.23686   9
  -2   7  -3 14.8817 1.48737   9
   2   7   3 13.4899 1.70156   5
   3   7   3 35.9687 3.47478   9
   3   7   3 39.9518 2.80906   5
  -3   7  -3 41.2067 3.20001   6
   3   7   3 39.8004 2.72464   8
   3   7   3 39.5911 3.30665   8
  -3   7  -3 33.0503 1.82334   9
   3   7   3 42.0896 3.18519   5
  -3   7  -3 38.6935 2.98629   7
   3   7   3 38.3259 1.95577   6
  -3   7  -3 38.8134 1.71300   9
  -4   7  -3 0.71489 1.57901   6
  -4   7  -3 2.37326 1.32263   7
   4   7   3 0.81538 1.17274   8
   4   7   3 0.92304 1.21135   5
   4   7   3 3.53401 0.83036   6
   4   7   3 0.59935 1.74215   9
   4   7   3 1.97965 1.74059   8
   4   7   3 1.75105 1.47212   5
  -5  -7  -3 19.5482 2.19360   9
   5   7   3 17.5589 2.91102   8
   5   7   3 20.4360 2.49541   5
   5   7   3 22.9579 2.29886   6
   5   7   3 16.0968 3.32124   9
  -5   7  -3 18.8510 2.64457   6
  -5   7  -3 20.6233 1.94126   7
   5   7   3 19.9912 3.73433   8
   5   7   3 22.0542 2.96366   5
  -6  -7  -3 48.1321 3.71994   9
  -6   7  -3 44.7088 2.37841   9
   6   7   3 51.9468 4.37854   5
   6   7   3 48.0847 4.73509   9
  -6   7  -3 49.9307 2.57145   7
   6   7   3 49.7023 4.56363   8
  -6   7  -3 44.9688 4.08616   6
  -7  -7  -3 27.1364 3.16586   9
   7   7   3 32.7649 3.69669   5
   7   7   3 26.8800 3.70761   8
  -7   7  -3 25.0763 3.31264   6
  -7   7  -3 28.0947 2.39130   9
   7   7   3 28.0162 4.07776   9
  -7   7  -3 24.1174 1.81326   7
  -8  -7  -3 7.04767 2.94495   6
  -8  -7  -3 8.37359 2.63415   9
   8   7   3 12.5742 5.18890   8
   8   7   3 11.2016 3.36947   9
  -8   7  -3 10.8795 2.81273   6
   8   7   3 14.6451 3.12554   5
  -9  -7  -3 12.8308 2.87581   9
  -9  -7  -3 9.38176 3.12284   6
  -9   7  -3 13.7137 3.91402   6
   9   7   3 10.1642 3.58998   9
   9   7   3 7.55579 2.78220   5
   9   7   3 12.8586 3.60667   8
 -10  -7  -3 10.1708 3.41656   9
 -10   7  -3 3.94561 2.72008   6
  10   7   3 5.80484 3.08861   7
  -9   8   3 4.41049 2.31273   6
   8   8  -3 17.9289 3.20718   5
   8   8  -3 20.4410 3.62660   8
   8   8  -3 19.4601 3.62984   9
  -8   8   3 16.1033 2.90038   6
   8   8  -3 20.3168 3.68754   7
   7   8  -3 14.6584 2.83893   5
   7   8  -3 25.9635 3.80674   9
  -7   8   3 23.3120 3.02882   6
   7   8  -3 17.5213 3.30267   7
   6   8  -3 105.241 6.60287   7
   6   8  -3 110.494 5.82129   5
  -6   8   3 108.577 4.70887   7
   6   8  -3 105.932 6.10943   8
  -6   8   3 107.786 5.36243   6
   6   8  -3 112.906 6.55536   9
   5   8  -3 13.6464 2.93515   7
  -5   8   3 14.7913 2.15360   7
  -5   8   3 15.2520 2.24355   6
   5   8  -3 16.0165 3.08446   9
   5   8  -3 10.6455 2.15733   5
   5   8  -3 14.5440 2.57162   8
   4   8  -3 112.669 6.48895   7
   4   8  -3 113.185 6.04798   9
  -4   8   3 117.365 4.99092   6
   4   8  -3 111.584 5.20272   5
   4   8  -3 110.712 5.37134   8
  -4   8   3 109.230 5.41336   7
  -3   8   3 11.2185 1.19261   9
   3   8  -3 7.54620 2.23243   9
   3   8  -3 9.60539 1.90002   5
  -3   8   3 11.9620 2.06109   6
  -3   8   3 10.8240 2.16501   7
   3   8  -3 9.29066 1.86577   8
   3   8  -3 8.96493 1.84827   5
   3   8  -3 7.84785 2.34510   7
   2   8  -3 123.384 4.81547   8
  -2   8   3 119.490 4.62378   9
   2   8  -3 123.173 6.41815   7
  -2   8   3 120.930 4.60505   6
   2   8  -3 122.041 5.20790   5
   2   8  -3 120.695 5.06882   8
   2   8  -3 122.982 5.68172   9
   2   8  -3 124.927 4.90730   5
  -1   8   3 95.1864 3.12798   5
   1   8  -3 93.1017 3.58151   8
  -1   8   3 89.5643 4.18547   6
   1   8  -3 94.4921 3.80530   5
  -1   8   3 93.9222 5.44973   7
   1   8  -3 94.1597 5.46557   7
   1   8  -3 88.4041 3.86647   8
   1   8  -3 94.1766 4.12136   5
   1   8  -3 89.9636 4.55159   9
  -1   8   3 93.5019 3.54742   6
  -1   8   3 93.2160 4.22078   9
   0   8   3 410.469 12.3526   6
   0   8   3 422.482 12.4182   8
   0   8  -3 426.692 12.7159   5
   0   8   3 429.755 14.9627   7
   0   8  -3 420.757 13.3615   9
   0   8  -3 426.359 12.3021   5
   0   8   3 422.044 12.3421   8
   0   8  -3 424.822 14.5113   7
   0   8   3 435.323 12.4339   5
   0   8   3 415.344 12.7788   5
   1   8   3 25.0135 2.29325   8
   1   8   3 37.0290 3.90456   7
   1   8   3 31.4029 3.06747   9
  -1   8  -3 30.4415 3.17871   7
   1   8   3 28.7485 2.51379   5
  -1   8  -3 28.8017 2.36543   9
   1   8   3 26.2786 1.88427   8
   1   8   3 28.2800 2.16230   5
  -2   8  -3 98.3030 5.03259   7
   2   8   3 97.5748 4.55110   8
   2   8   3 90.1199 4.07112   5
  -2   8  -3 92.8037 4.68350   6
   2   8   3 91.4708 4.48442   5
   2   8   3 98.7592 5.17429   9
   2   8   3 89.5885 4.40022   8
  -2   8  -3 91.1504 3.55233   9
  -3   8  -3 15.6180 2.40203   6
   3   8   3 14.0333 2.16647   5
   3   8   3 14.6373 2.36219   8
   3   8   3 14.1260 2.77831   9
   3   8   3 14.4998 2.01862   5
  -3   8  -3 13.5137 1.24059   9
   4   8   3 167.168 7.52363   8
   4   8   3 176.878 7.41953   5
  -4   8  -3 183.010 6.85571   7
  -4   8  -3 176.335 7.39353   6
   5   8   3 64.5711 4.85022   8
  -5   8  -3 64.8422 3.60331   7
   5   8   3 70.2483 4.68230   5
   5   8   3 69.4067 5.18666   9
  -5   8  -3 64.1991 4.60289   6
  -6   8  -3 174.483 6.06226   7
   6   8   3 169.436 8.55894   9
  -6   8  -3 159.763 7.63670   6
   6   8   3 166.363 8.19863   8
   6   8   3 184.174 9.19770   5
  -7   8  -3 82.8135 5.77369   6
   7   8   3 102.463 6.92701   7
   7   8   3 94.5853 6.48633   8
   7   8   3 99.1174 6.78446   9
   7   8   3 103.381 6.22936   5
  -8  -8  -3 154.761 7.22124   9
   8   8   3 184.893 9.56120   9
   8   8   3 199.131 11.2523   7
   7   9  -3 0.18935 2.40426   9
   6   9  -3 3.19581 2.09460   8
   6   9  -3 -1.2574 1.96640   9
  -5   9   3 13.9091 2.23700   7
   5   9  -3 9.76496 2.29905   5
   5   9  -3 8.52675 2.30221   8
   5   9  -3 13.0363 3.13443   7
   5   9  -3 12.3704 2.93838   9
   4   9  -3 2.49089 1.78946   5
   4   9  -3 3.21536 2.30282   7
   4   9  -3 -0.6892 2.04928   9
  -4   9   3 3.28843 1.78453   7
   4   9  -3 1.03850 1.44293   8
   3   9  -3 11.3102 2.05841   5
  -3   9   3 12.4345 2.48325   7
   3   9  -3 8.08496 2.91640   7
   3   9  -3 10.2436 1.85611   8
   2   9  -3 4.30373 1.34438   8
   2   9  -3 3.50270 2.23503   7
   2   9  -3 3.01409 1.84361   9
   2   9  -3 6.90840 1.58286   5
  -2   9   3 4.50197 2.19614   7
  -1   9   3 -0.4210 1.83035   7
   1   9  -3 -0.3639 0.93722   8
  -1   9   3 0.67474 1.36132   9
   1   9  -3 0.84680 1.95589   7
   1   9  -3 -0.5293 1.48850   9
   1   9  -3 2.54866 1.09444   5
   1   9  -3 0.56465 1.06108   5
   0   9   3 0.08010 1.96781   7
   0   9  -3 -0.5488 0.69698   5
   0   9   3 -0.0173 0.79590   5
   0   9  -3 0.86428 1.33896   9
   0   9  -3 -0.0222 0.74463   5
   0   9   3 0.92735 1.43090   9
   0   9   3 0.98373 0.79448   5
   0   9  -3 -0.2736 1.82394   7
   1   9   3 15.6998 1.55725   5
  -1   9  -3 11.4949 2.47204   7
  -1   9  -3 13.9269 2.15504   9
   1   9   3 13.1305 1.79749   5
  -1   9  -3 14.8292 2.31263   6
   1   9   3 11.8637 2.25243   9
   1   9   3 15.2747 1.48390   8
   1   9   3 16.2864 3.15851   7
   2   9   3 3.71311 1.46813   8
  -2   9  -3 2.97456 1.88613   7
   2   9   3 3.20039 1.50553   5
   2   9   3 3.73304 1.94865   9
  -2   9  -3 3.37278 1.78896   6
   2   9   3 2.45615 2.30456   7
  -3   9  -3 1.21587 1.85322   7
   3   9   3 4.99028 1.72606   8
   3   9   3 7.37427 3.36617   5
   4   9   3 19.3608 3.20243   9
  -4   9  -3 19.6219 2.52037   7
  -4   9  -3 18.2274 2.91682   6
   4   9   3 19.7993 2.78318   5
   4   9   3 20.7878 2.78527   8
   4   9   3 19.9131 3.48494   7
   5   9   3 5.00483 2.65705   7
   5   9   3 4.94835 2.39915   9
  -5   9  -3 7.09358 1.75422   7
  -5   9  -3 3.31204 1.89029   6
   5   9   3 9.22365 2.42458   5
  -6   9  -3 8.56587 2.43409   6
  -6   9  -3 12.8257 2.11752   7
   6   9   3 11.0987 2.81404   8
  -3  10   3 5.70683 2.27314   7
   3  10  -3 3.93798 2.19858   9
   3  10  -3 6.91415 1.51740   8
   2  10  -3 92.5183 3.89765   5
   1  10  -3 3.06344 2.29346   7
   1  10  -3 5.03766 1.05400   5
   1  10  -3 3.83696 1.04913   5
  -1  10   3 0.00279 2.08890   7
   0  10  -3 155.734 7.71787   7
   0  10   3 158.098 8.14959   7
   1  10   3 -0.2966 1.02057   5
  -1  10  -3 1.46837 1.97641   7
   1  10   3 -0.3788 2.15979   7
  -2  10  -3 62.5293 4.62943   7
   2  10   3 59.8055 3.59850   5
   2  10   3 65.3028 3.02947   8
  -3  10  -3 -0.1788 2.25134   7
   3  10   3 -1.9394 1.89803   9
   3  10   3 2.00105 1.32643   8
  14   0  -4 34.4037 3.68819   9
  14   0  -4 39.4827 5.28039   8
  13   0  -4 3.10789 2.38917   9
 -13   0   4 1.13179 2.76677   6
  13   0  -4 1.85754 3.14671   8
  12   0  -4 40.5205 4.25154   9
 -12   0   4 44.3639 4.46514   6
  12   0  -4 53.7373 5.41388   8
  12   0  -4 44.9977 4.54049   5
 -12   0   4 44.8060 5.10756   9
  11   0  -4 3.85672 2.69765   8
 -11   0   4 3.25381 2.68132   9
 -11   0   4 0.22835 2.24274   6
  11   0  -4 -1.4792 1.87496   5
  11   0  -4 0.85711 2.13182   9
  10   0  -4 14.0116 2.50443   9
  10   0  -4 19.0732 2.69695   5
  10   0  -4 15.5703 2.91411   8
 -10   0   4 19.9629 3.27616   9
 -10   0   4 15.2176 2.39936   5
 -10   0   4 18.7189 2.98974   6
   9   0  -4 0.59039 0.52752   7
  -9   0   4 -0.3239 1.69152   6
   9   0  -4 -0.6796 1.84773   8
   9   0  -4 -0.6094 1.57456   9
  -9   0   4 1.07767 1.51856   5
   9   0  -4 0.07358 0.47992   7
   9   0  -4 -1.3014 1.51248   5
  -9   0   4 0.55524 1.97590   9
   8   0  -4 125.745 4.08843   7
  -8   0   4 130.074 5.73975   5
  -8   0   4 134.328 6.08347   9
  -8   0   4 132.145 5.68603   6
   8   0  -4 132.829 5.45591   9
   8   0  -4 127.175 5.52711   5
   8   0  -4 127.466 4.00897   7
  -7   0   4 0.12459 1.24301   6
  -7   0   4 0.06913 1.14335   8
   7   0  -4 0.06816 1.22182   9
  -7   0   4 0.62124 1.48049   9
   7   0  -4 0.28330 0.51889   7
  -7   0   4 1.61109 1.11685   5
   7   0  -4 0.04822 1.28064   8
   7   0  -4 1.42512 1.25261   5
   7   0  -4 -1.0063 0.94794   9
  -6   0   4 69.3676 3.92142   5
   6   0  -4 69.3405 3.45078   6
   6   0  -4 75.7013 3.70239   8
   6   0  -4 71.7874 3.41427   5
  -6   0   4 70.1170 3.76596   8
  -6   0   4 76.2131 3.80231   9
  -6   0   4 74.7522 3.50045   6
   6   0  -4 67.9473 3.49561   9
  -6   0   4 77.7948 3.73562   9
   6   0  -4 73.3425 3.39655   9
   6   0  -4 73.9455 2.46811   7
   6   0  -4 71.3434 3.58358   5
  -5   0   4 7.16505 5.90902   3
   5   0  -4 -0.2360 0.38849   7
   5   0  -4 0.22403 0.77575   6
   5   0  -4 9.96297 6.91449   1
  -5   0   4 -2.7573 5.08968   1
   5   0  -4 -2.5826 5.14604   3
   5   0  -4 -6.4479 4.45200   4
   5   0  -4 -0.6207 0.74986   9
  -5   0   4 0.57584 0.92329   8
  -5   0   4 6.75893 5.14994   4
  -5   0   4 -0.6373 0.75658   9
   5   0  -4 -0.1305 0.90644   8
   5   0  -4 -6.9325 4.98029   2
  -5   0   4 -0.3260 0.95417   9
  -5   0   4 0.61471 0.81468   5
   5   0  -4 -0.4990 0.80091   5
   5   0  -4 -0.1393 0.84382   9
  -5   0   4 -0.3754 0.84282   6
  -4   0   4 761.204 33.3418   3
   4   0  -4 783.597 22.9644   5
  -4   0   4 819.184 23.1548   5
   4   0  -4 799.718 32.9017   3
   4   0  -4 794.847 23.1049   6
   4   0  -4 800.063 22.9239   9
   4   0  -4 752.533 33.2314   2
  -4   0   4 808.031 23.3333   8
   4   0  -4 801.525 23.2177   9
   4   0  -4 777.570 23.1450   8
  -4   0   4 798.178 23.2057   9
  -4   0   4 798.704 23.2167   9
   4   0  -4 837.573 34.8544   1
  -4   0   4 791.930 23.0196   6
   4   0  -4 796.721 34.1908   4
  -4   0   4 762.500 35.7644   1
   4   0  -4 819.669 22.3917   7
  -4   0   4 817.837 35.6630   2
  -4   0   4 777.039 33.0494   4
  -3   0   4 0.27620 2.92865   3
  -3   0   4 0.59829 0.74490   8
   3   0  -4 0.42169 0.56832   9
  -3   0   4 -0.1095 0.52746   5
  -3   0   4 0.00400 0.57809   6
  -3   0   4 -0.5133 0.61376   9
   3   0  -4 0.34099 0.27315   7
  -3   0   4 -0.0539 0.56745   9
  -3   0   4 0.09586 0.35176   7
  -3   0   4 -2.6226 2.85581   2
   3   0  -4 -3.0292 2.46106   4
  -3   0   4 0.14910 2.58806   1
   3   0  -4 -0.0830 0.58274   8
  -3   0   4 0.67984 2.64056   4
   3   0  -4 -0.2505 3.36390   1
   3   0  -4 0.39317 0.63575   9
   3   0  -4 1.81549 3.21262   3
   3   0  -4 -0.1981 0.50102   6
  -2   0   4 2095.60 59.5443   6
   2   0  -4 2199.28 66.1088   2
   2   0  -4 2138.64 65.3294   3
   2   0  -4 2118.62 59.7055   9
  -2   0   4 2123.74 59.7016   8
   2   0  -4 2097.59 59.6198   6
  -2   0   4 2134.39 65.8740   4
  -2   0   4 2159.66 67.1566   2
   2   0  -4 2139.47 66.5996   4
  -2   0   4 1976.09 69.8029   3
   2   0  -4 2121.77 59.6010   8
   2   0  -4 2143.82 59.4871   9
  -2   0   4 2167.32 59.3491   7
   2   0  -4 2188.22 65.9406   1
  -2   0   4 2112.72 59.9919   9
  -2   0   4 2116.83 59.5849   5
   2   0  -4 2131.41 59.4993   5
  -2   0   4 2112.20 59.6344   9
  -1   0   4 -0.4018 0.41146   8
   1   0  -4 0.94338 1.61105   4
  -1   0   4 -0.0042 1.59349   1
  -1   0   4 0.21988 0.34957   5
   1   0  -4 0.11149 0.35120   6
  -1   0   4 -1.4441 1.53234   3
   1   0  -4 -0.2013 0.23116   7
  -1   0   4 0.19803 0.22164   7
   1   0  -4 1.58665 1.67276   3
  -1   0   4 0.20177 0.36717   9
  -1   0   4 -0.3450 1.31743   4
  -1   0   4 -2.4599 1.22894   2
   1   0  -4 0.12460 1.47919   2
   1   0  -4 0.02446 0.32474   9
   1   0  -4 0.15247 0.43312   9
  -1   0   4 0.36957 0.37336   6
   1   0  -4 -0.0303 0.40667   8
   1   0  -4 -4.0341 2.76499   1
   1   0  -4 -0.0067 0.31357   5
   0   0   4 69.2097 5.59338   3
   0   0  -4 65.9335 5.23596   3
   0   0  -4 71.6065 2.22278   7
   0   0  -4 71.2066 8.32968   2
   0   0  -4 65.1774 5.17718   1
   0   0   4 67.7166 2.18094   7
   0   0   4 78.9390 5.82485   1
   0   0   4 70.1778 5.49783   2
   0   0  -4 68.0054 2.39771   8
   1   0   4 -0.1454 0.40621   8
   1   0   4 -0.4139 0.46637   9
   1   0   4 -2.6739 1.36425   1
  -1   0  -4 0.49871 0.44659   9
  -1   0  -4 -0.3680 1.50522   3
   1   0   4 -0.1201 0.34681   9
  -1   0  -4 0.17254 0.40303   9
  -1   0  -4 -0.0637 0.37186   7
   1   0   4 -0.5687 0.33346   5
   1   0   4 0.02673 0.28539   7
   1   0   4 0.57893 1.61499   3
  -1   0  -4 -0.1227 0.35111   5
   1   0   4 0.06064 1.46801   2
  -1   0  -4 2.10512 1.73257   2
  -1   0  -4 0.78878 2.07328   1
  -1   0  -4 0.21719 0.46394   8
  -2   0  -4 2055.31 64.1257   4
   2   0   4 2016.76 56.8196   9
  -2   0  -4 2011.13 56.8408   8
  -2   0  -4 2026.63 65.5159   2
  -2   0  -4 2005.05 56.6682   6
  -2   0  -4 1966.21 56.7087   5
   2   0   4 2049.82 56.6385   5
   2   0   4 1990.12 56.7003   8
  -2   0  -4 2018.18 64.2504   3
   2   0   4 1896.13 64.2676   2
  -2   0  -4 2019.22 56.7036   9
   2   0   4 2014.55 63.2464   3
   2   0   4 2050.31 65.3479   1
   2   0   4 2034.50 56.5600   9
  -2   0  -4 2017.42 56.5025   7
   2   0   4 2181.63 56.5752   7
  -2   0  -4 1984.76 56.7216   9
  -3   0  -4 -0.0893 0.47260   7
   3   0   4 0.28781 0.39154   7
   3   0   4 -0.1065 0.75518   9
  -3   0  -4 0.11737 0.77133   8
  -3   0  -4 -0.3099 0.61549   9
  -3   0  -4 0.36205 0.71607   5
  -3   0  -4 0.04245 0.66593   9
   3   0   4 0.94243 3.21117   2
  -3   0  -4 4.12073 3.82099   3
   3   0   4 0.00264 3.63433   1
  -3   0  -4 -0.5191 0.65652   6
   3   0   4 0.06515 0.64291   8
   3   0   4 -0.5620 0.47904   9
   3   0   4 -0.2029 2.63043   3
   3   0   4 -0.7765 3.14124   4
  -3   0  -4 2.73059 3.59720   4
  -3   0  -4 -1.7259 2.73227   1
  -3   0  -4 -0.1414 3.83271   2
   3   0   4 0.04021 0.52216   5
  -4   0  -4 861.071 25.3229   9
   4   0   4 868.786 25.0861   5
   4   0   4 856.089 25.2666   5
   4   0   4 856.235 39.1469   1
   4   0   4 853.637 25.2677   8
  -4   0  -4 891.397 40.0807   2
   4   0   4 918.379 24.5759   7
  -4   0  -4 869.107 36.7914   1
  -4   0  -4 876.972 25.3457   5
   4   0   4 880.142 35.8300   3
   4   0   4 847.570 36.8868   2
   4   0   4 873.791 24.9784   9
  -4   0  -4 896.548 25.5773   8
  -4   0  -4 879.046 42.4584   3
  -4   0  -4 850.845 25.2752   9
   4   0   4 842.363 25.3553   9
  -4   0  -4 904.633 37.3835   4
  -4   0  -4 853.739 24.8314   7
  -4   0  -4 863.166 25.1990   6
   4   0   4 854.418 35.7957   4
   5   0   4 -0.2181 0.90108   5
   5   0   4 -0.0527 0.52640   7
   5   0   4 -0.2602 0.78745   6
   5   0   4 -0.5841 0.71161   9
   5   0   4 -0.1685 0.71902   5
  -5   0  -4 0.64805 0.97586   6
  -5   0  -4 -0.2237 1.12990   9
  -5   0  -4 0.31750 1.11402   5
  -5   0  -4 0.72773 0.99916   9
   5   0   4 -0.4353 0.79364   8
  -5   0  -4 -0.7204 0.98486   8
   5   0   4 1.31348 1.10798   9
  -6   0  -4 427.595 14.0197   9
  -6   0  -4 443.540 13.9299   6
  -6   0  -4 458.383 14.4171   8
   6   0   4 440.322 12.7847   7
   6   0   4 443.258 14.0346   5
   6   0   4 448.353 13.9450   9
  -6   0  -4 440.028 14.1592   5
   6   0   4 436.987 13.7157   5
   6   0   4 444.272 13.7713   6
  -6   0  -4 446.748 14.1720   9
   7   0   4 1.03822 0.69781   7
  -7   0  -4 -0.1700 1.41617   6
   7   0   4 -0.4442 1.42549   9
  -7   0  -4 1.63312 1.62058   9
   7   0   4 0.55318 1.03105   9
  -7   0  -4 1.84964 1.61346   5
   7   0   4 2.26764 1.66874   8
   7   0   4 0.96265 1.38374   5
  -8   0  -4 625.218 19.7440   5
  -8   0  -4 617.214 19.3901   6
   8   0   4 619.070 19.4164   9
  -8   0  -4 607.090 19.7643   9
   8   0   4 609.132 19.8396   8
   8   0   4 614.207 19.4725   5
   8   0   4 611.728 17.6630   7
   9   0   4 0.17081 0.93548   7
   9   0   4 -1.1298 1.67276   5
   9   0   4 -0.4051 1.94057   9
   9   0   4 1.42632 2.13380   8
  -9   0  -4 -1.0818 2.03898   9
  -9   0  -4 0.40807 1.93030   6
  -9   0  -4 1.28348 1.96856   5
  10   0   4 229.307 10.0906   8
  10   0   4 227.659 9.33344   9
 -10   0  -4 233.382 10.1082   9
 -10   0  -4 230.341 9.39287   6
  10   0   4 242.038 9.58177   5
  11   0   4 0.84307 2.68341   8
 -11   0  -4 0.60897 2.61644   9
  11   0   4 0.64735 2.46135   9
  11   0   4 -3.1962 2.04235   5
 -11   0  -4 0.91598 2.40780   6
  12   0   4 212.622 9.42383   9
 -12   0  -4 210.244 9.78840   6
  12   0   4 219.380 9.80675   5
 -12   0  -4 203.883 10.5469   9
  12   0   4 217.941 10.9594   8
  13   0   4 -0.7817 2.62967   9
  13   0   4 2.72335 3.54241   8
 -13   0  -4 0.39011 3.23045   9
 -13   0  -4 1.94830 3.00312   6
  14  -1  -4 63.7457 6.22725   8
  14  -1  -4 50.9235 4.14083   9
  14   1  -4 61.3106 6.49080   8
 -14   1   4 72.2416 8.20251   9
  14   1  -4 58.5012 5.52430   9
 -13  -1   4 7.62929 3.26897   6
  13  -1  -4 8.47887 3.42240   8
  13  -1  -4 7.17414 2.40758   9
 -13  -1   4 8.38468 3.72792   9
 -13   1   4 10.2347 3.55394   9
  13   1  -4 12.3075 3.85924   8
  13   1  -4 7.57766 3.19164   5
  13   1  -4 7.77769 2.91035   9
 -13   1   4 3.20741 3.06904   6
  12  -1  -4 122.407 6.49941   5
 -12  -1   4 111.505 6.79140   6
 -12  -1   4 107.087 7.38847   9
  12  -1  -4 112.002 5.37134   9
  12  -1  -4 121.398 7.09687   8
  12   1  -4 109.714 3.77955   7
  12   1  -4 116.460 7.56563   8
  12   1  -4 113.032 6.43970   9
 -12   1   4 106.942 6.71153   6
 -12   1   4 117.990 7.25729   9
  12   1  -4 118.971 6.73063   5
  11  -1  -4 1.15393 2.37969   8
 -11  -1   4 3.37758 2.52446   6
  11  -1  -4 -0.7280 1.81316   9
 -11  -1   4 2.08420 2.73757   9
  11  -1  -4 0.39047 1.72933   5
  11   1  -4 3.17234 2.68917   8
  11   1  -4 -0.6371 0.90689   7
 -11   1   4 3.22248 2.48787   6
  11   1  -4 -1.5306 2.07912   9
 -11   1   4 2.82878 2.17230   5
 -11   1   4 -0.6614 2.38825   9
  11   1  -4 1.64408 0.92958   7
 -10  -1   4 275.742 10.4727   6
  10  -1  -4 275.022 10.5699   8
 -10  -1   4 257.447 10.5174   5
 -10  -1   4 290.694 11.9186   9
  10  -1  -4 262.409 9.35204   9
  10  -1  -4 270.871 9.89041   5
 -10   1   4 285.472 10.9264   9
  10   1  -4 271.214 8.59481   7
 -10   1   4 295.359 10.6203   6
  10   1  -4 269.305 10.9676   8
  10   1  -4 275.964 8.58952   7
  10   1  -4 290.456 10.4322   9
  10   1  -4 277.539 10.4470   5
 -10   1   4 263.191 10.2246   5
  -9  -1   4 7.59930 2.13291   5
   9  -1  -4 8.42250 2.23120   8
  -9  -1   4 7.75440 2.40908   9
   9  -1  -4 10.7616 1.92264   9
   9  -1  -4 7.04860 1.82712   5
   9  -1  -4 8.66716 1.75327   9
   9   1  -4 6.67673 1.98347   5
   9   1  -4 5.74919 2.13466   9
  -9   1   4 4.39091 1.81743   5
   9   1  -4 8.59445 2.39130   8
   9   1  -4 6.55907 1.19185   7
  -9   1   4 7.74358 2.40783   9
  -9   1   4 10.1053 2.27823   6
   9   1  -4 7.59081 1.24947   7
   8  -1  -4 457.832 16.2978   9
   8  -1  -4 457.123 14.7552   8
   8  -1  -4 451.846 13.9016   9
  -8  -1   4 448.632 14.5807   6
  -8  -1   4 439.565 14.9799   5
  -8  -1   4 444.520 15.1194   9
   8   1  -4 462.504 14.7374   9
  -8   1   4 464.562 14.9647   9
  -8   1   4 461.234 14.7424   6
   8   1  -4 448.432 13.5734   7
  -8   1   4 453.763 14.7115   5
   8   1  -4 462.229 14.8072   5
   8   1  -4 462.623 15.2091   8
  -7  -1   4 26.9847 2.53267   5
  -7  -1   4 26.9687 2.81957   8
   7  -1  -4 27.4116 2.19896   9
  -7  -1   4 27.5430 2.95838   9
  -7  -1   4 25.2000 2.54219   6
   7  -1  -4 27.9040 2.33536   5
   7  -1  -4 27.1891 2.23371   9
   7  -1  -4 27.7721 2.72842   8
   7   1  -4 25.7179 2.69072   9
  -7   1   4 28.7620 2.65032   6
   7   1  -4 29.8468 3.02668   8
   7   1  -4 27.8065 2.66442   5
  -7   1   4 29.3954 2.45787   5
  -7   1   4 31.2780 2.65666   8
   7   1  -4 22.4392 2.30267   5
   7   1  -4 23.5430 1.81405   7
  -7   1   4 27.5078 2.82015   9
  -6  -1   4 626.349 18.6244   6
   6  -1  -4 634.615 18.1223   9
  -6  -1   4 609.168 18.9396   5
  -6  -1   4 614.285 19.1501   9
  -6  -1   4 610.400 19.3852   8
   6  -1  -4 606.906 18.7548   6
   6  -1  -4 615.629 18.4742   9
   6  -1  -4 623.714 18.3869   5
  -6  -1   4 614.466 18.9877   9
   6  -1  -4 626.404 18.7477   5
   6  -1  -4 607.745 18.6362   8
   6   1  -4 617.103 19.0809   8
   6   1  -4 613.753 18.0533   7
   6   1  -4 629.062 18.8460   6
   6   1  -4 637.054 18.8065   5
  -6   1   4 611.712 18.6655   5
  -6   1   4 622.340 18.7257   6
   6   1  -4 634.338 18.8444   9
   6   1  -4 617.632 19.0866   9
   6   1  -4 628.946 19.3520   5
  -6   1   4 624.941 18.8131   9
  -6   1   4 619.619 18.9305   8
  -5  -1   4 9.55360 1.54641   9
   5  -1  -4 -0.7951 5.75669   1
   5  -1  -4 10.4704 6.48927   4
  -5  -1   4 10.5529 1.37511   6
   5  -1  -4 6.32768 5.45416   3
   5  -1  -4 8.34857 1.24284   5
   5  -1  -4 14.2660 6.43843   2
   5  -1  -4 11.0504 1.37817   6
  -5  -1   4 6.75906 6.30947   1
  -5  -1   4 10.1443 1.51487   5
  -5  -1   4 -1.8949 6.76925   2
   5  -1  -4 9.93557 1.17532   5
   5  -1  -4 9.64690 1.22983   9
  -5  -1   4 21.0176 7.94224   3
   5  -1  -4 10.7189 1.13499   9
  -5  -1   4 -1.2891 4.32148   4
  -5  -1   4 10.0093 1.63403   8
   5  -1  -4 9.15212 1.31068   8
  -5  -1   4 11.6932 1.60993   9
  -5   1   4 11.2384 1.34010   5
  -5   1   4 7.14800 6.27264   2
   5   1  -4 14.8295 6.52798   2
  -5   1   4 4.12737 5.46398   1
   5   1  -4 17.3035 9.91636   3
   5   1  -4 8.29544 1.36115   9
   5   1  -4 9.21732 1.40568   5
  -5   1   4 10.3590 1.39613   6
   5   1  -4 11.6393 1.54888   8
   5   1  -4 10.2473 1.54459   9
  -5   1   4 1.09440 4.73850   4
   5   1  -4 7.81738 10.4827   4
  -5   1   4 10.3971 1.43720   8
  -5   1   4 10.0088 1.32912   9
   5   1  -4 12.4911 8.12363   1
   5   1  -4 8.84595 1.00320   7
  -5   1   4 8.61381 1.39213   9
   5   1  -4 11.2135 1.37574   6
   4  -1  -4 1922.30 64.1546   1
  -4  -1   4 1906.00 54.1314   9
  -4  -1   4 1915.11 67.2678   3
   4  -1  -4 1931.86 53.7016   9
  -4  -1   4 1924.46 54.0285   9
   4  -1  -4 1994.79 53.3376   9
  -4  -1   4 1896.19 65.2277   4
   4  -1  -4 1929.20 66.5884   4
  -4  -1   4 1882.72 69.5166   2
   4  -1  -4 1906.51 53.5025   5
   4  -1  -4 1988.07 52.9742   7
  -4  -1   4 1904.86 54.2325   8
  -4  -1   4 1909.49 54.0175   5
   4  -1  -4 1973.88 64.0632   2
   4  -1  -4 1932.41 63.1391   3
  -4  -1   4 1829.40 69.9028   1
   4  -1  -4 1917.40 53.8632   6
  -4  -1   4 1869.97 53.7157   6
   4  -1  -4 1878.16 53.6785   8
  -4   1   4 1879.38 53.7057   9
  -4   1   4 1910.76 66.7039   1
   4   1  -4 1906.37 53.9411   9
  -4   1   4 1857.23 53.6998   5
   4   1  -4 1919.65 54.1683   9
  -4   1   4 1844.07 52.9959   7
  -4   1   4 1918.94 65.6459   2
   4   1  -4 1844.43 66.0527   4
  -4   1   4 1873.61 53.8202   9
  -4   1   4 1899.96 65.7211   4
   4   1  -4 1983.51 69.3242   1
   4   1  -4 1874.80 53.8510   5
   4   1  -4 1873.29 54.0763   8
  -4   1   4 1873.09 53.7852   6
   4   1  -4 1979.36 68.5453   2
  -4   1   4 1681.95 75.2365   3
   4   1  -4 1925.25 66.3319   3
   4   1  -4 1909.34 53.8776   6
   4   1  -4 1874.21 53.4946   7
  -4   1   4 1908.61 53.9029   8
  -3  -1   4 53.5818 2.41144   9
   3  -1  -4 51.9162 1.66510   7
  -3  -1   4 50.1569 2.33406   5
   3  -1  -4 48.9242 2.16467   6
   3  -1  -4 49.6454 6.25556   3
  -3  -1   4 47.7510 2.12566   6
   3  -1  -4 53.7379 2.16552   9
  -3  -1   4 47.7898 7.89266   3
   3  -1  -4 51.1144 2.12605   8
  -3  -1   4 49.2782 2.40498   9
  -3  -1   4 50.5472 8.77419   2
   3  -1  -4 50.3641 7.33517   4
  -3  -1   4 61.1987 7.12111   4
   3  -1  -4 57.3326 7.18629   1
  -3  -1   4 51.2429 2.47874   8
   3  -1  -4 53.4771 1.80534   9
  -3   1   4 50.2984 2.08309   5
   3   1  -4 48.2440 2.29447   9
   3   1  -4 59.4560 9.06676   1
   3   1  -4 51.6876 2.47887   9
   3   1  -4 50.8672 2.26169   5
   3   1  -4 44.7673 7.30159   4
  -3   1   4 48.3010 2.15707   6
  -3   1   4 38.3272 6.39610   2
  -3   1   4 46.7923 2.18503   9
  -3   1   4 49.7167 2.20603   8
   3   1  -4 52.3739 7.89687   3
  -3   1   4 38.6673 6.00197   3
   3   1  -4 52.6298 2.23858   6
   3   1  -4 42.3673 7.43926   2
  -3   1   4 61.5164 7.13483   4
  -3   1   4 50.7228 2.04066   9
   3   1  -4 49.7029 2.39458   8
  -3   1   4 54.5126 1.56574   7
   3   1  -4 52.5731 2.05148   7
  -2  -1   4 1177.13 33.0881   9
   2  -1  -4 1167.54 32.9905   6
  -2  -1   4 1151.25 41.8081   2
   2  -1  -4 1226.17 32.8789   7
  -2  -1   4 1215.66 33.2474   9
   2  -1  -4 1228.11 37.3421   3
   2  -1  -4 1138.46 32.9560   9
   2  -1  -4 1198.39 37.2612   1
   2  -1  -4 1207.93 39.7802   4
   2  -1  -4 1244.42 32.7483   9
   2  -1  -4 1156.71 32.8233   8
  -2  -1   4 1168.70 42.3487   1
  -2  -1   4 1152.80 32.9547   6
  -2  -1   4 1186.28 39.3209   4
  -2  -1   4 1141.63 33.2575   8
  -2  -1   4 1177.76 33.1907   5
  -2  -1   4 1144.00 40.7268   3
   2   1  -4 1180.06 39.7507   3
  -2   1   4 1179.86 32.7668   9
  -2   1   4 1168.01 38.5929   2
   2   1  -4 1169.40 33.1137   9
   2   1  -4 1163.14 32.9589   7
   2   1  -4 1164.90 33.0251   6
  -2   1   4 1147.21 38.7623   4
  -2   1   4 1134.24 32.8225   5
   2   1  -4 1127.10 33.1261   8
   2   1  -4 1116.02 39.5750   4
  -2   1   4 1129.47 32.9389   8
  -2   1   4 1110.42 38.5527   3
  -2   1   4 1213.33 32.6335   7
   2   1  -4 1166.57 33.2209   9
   2   1  -4 1190.50 40.8560   2
  -2   1   4 1148.59 38.8372   1
  -2   1   4 1132.43 32.9286   6
  -2   1   4 1159.52 32.9459   9
   2   1  -4 1150.23 33.0359   5
   2   1  -4 1213.61 41.4374   1
  -1  -1   4 0.86529 0.45746   5
   1  -1  -4 1.40759 0.38894   9
   1  -1  -4 2.63512 1.47187   4
   1  -1  -4 2.17441 1.94307   1
  -1  -1   4 1.03366 2.00798   3
   1  -1  -4 0.95684 0.44010   9
  -1  -1   4 -0.0559 0.43961   8
   1  -1  -4 0.86577 0.35041   6
  -1  -1   4 0.73285 2.23957   2
   1  -1  -4 0.51587 1.55732   3
  -1  -1   4 1.42155 0.44031   7
  -1  -1   4 -0.3859 2.15105   1
   1  -1  -4 2.05186 0.43142   7
  -1  -1   4 0.91856 0.52619   9
   1  -1  -4 1.20683 0.57949   8
  -1  -1   4 1.19737 0.50215   6
  -1   1   4 1.06991 0.33531   7
   1   1  -4 2.25534 2.42410   1
  -1   1   4 1.70127 1.65042   2
   1   1  -4 1.23279 0.39541   7
   1   1  -4 0.86643 0.46746   8
  -1   1   4 1.53691 0.42948   9
  -1   1   4 -0.2104 1.33944   4
   1   1  -4 0.37276 1.69005   3
  -1   1   4 1.21482 0.45043   8
  -1   1   4 1.42854 1.62438   1
   1   1  -4 -0.0835 1.97054   2
   1   1  -4 2.09464 2.13988   4
  -1   1   4 0.74893 0.38937   5
  -1   1   4 1.14481 0.39576   6
   1   1  -4 0.44592 0.43528   6
   1   1  -4 0.22519 0.42768   5
  -1   1   4 1.62463 1.81623   3
   1   1  -4 0.60464 0.49170   9
   1   1  -4 0.41222 0.45723   9
   0  -1  -4 464.886 16.9492   2
   0  -1   4 453.368 12.7098   7
   0  -1  -4 416.823 12.4361   6
   0  -1   4 446.346 12.5652   5
   0  -1   4 456.261 15.9206   3
   0  -1  -4 458.129 16.7700   1
   0  -1   4 430.368 12.6070   8
   0  -1  -4 452.413 12.6691   9
   0  -1  -4 433.930 12.6116   5
   0  -1   4 443.197 12.6320   9
   0  -1  -4 451.939 12.7628   7
   0  -1   4 430.501 16.0717   2
   0  -1  -4 423.181 17.9791   3
   0  -1  -4 445.864 14.5141   4
   0   1  -4 432.052 12.5811   8
   0   1   4 437.939 16.0775   3
   0   1  -4 437.205 12.5117   5
   0   1  -4 436.277 12.5988   7
   0   1  -4 478.519 16.3813   3
   0   1  -4 447.099 15.7480   1
   0   1   4 429.327 15.9947   2
   0   1   4 447.048 12.6009   9
   0   1  -4 431.629 12.5561   9
   0   1  -4 444.194 15.6305   2
   0   1   4 444.778 12.6345   8
   0   1   4 440.391 12.5558   5
   0   1   4 448.119 16.4155   1
   0   1   4 443.044 12.6714   7
  -1  -1  -4 88.6433 3.05415   9
   1  -1   4 94.9868 5.82868   2
   1  -1   4 88.8631 2.88516   9
  -1  -1  -4 86.5850 2.74386   6
  -1  -1  -4 86.0693 3.09992   8
   1  -1   4 91.8876 2.74193   9
  -1  -1  -4 86.3968 2.91815   9
  -1  -1  -4 84.9616 3.00051   5
  -1  -1  -4 93.9519 7.82490   2
   1  -1   4 81.1529 5.45355   3
   1  -1   4 89.3101 2.80564   7
  -1  -1  -4 89.1812 3.05338   7
  -1  -1  -4 87.4192 7.09801   3
  -1  -1  -4 86.6218 5.40023   4
   1  -1   4 89.8986 2.88606   5
  -1   1  -4 86.5503 2.68697   7
  -1   1  -4 92.9910 6.21253   2
  -1   1  -4 96.7749 6.33083   1
   1   1   4 88.8537 2.97675   7
   1   1   4 86.3942 3.02786   9
   1   1   4 75.1661 7.20921   1
  -1   1  -4 91.8951 5.85876   3
   1   1   4 87.7101 2.91218   5
   1   1   4 88.0937 3.00746   8
  -1   1  -4 86.5298 2.82756   9
   1   1   4 79.1774 10.9071   3
   1   1   4 87.1929 8.25270   1
   1   1   4 87.2196 6.89428   2
  -1   1  -4 90.8553 2.83821   5
  -1   1  -4 86.3807 2.87202   8
  -2  -1  -4 1223.15 35.0172   9
   2  -1   4 1214.53 39.9729   2
   2  -1   4 1244.89 34.6441   8
  -2  -1  -4 1220.18 34.9128   7
  -2  -1  -4 1241.52 34.6954   6
  -2  -1  -4 1240.17 34.9857   5
   2  -1   4 1261.53 41.7516   1
  -2  -1  -4 1255.24 43.6716   3
   2  -1   4 1231.99 34.5229   5
  -2  -1  -4 1241.79 35.1194   8
   2  -1   4 1221.60 39.6867   1
   2  -1   4 1214.99 34.7686   9
   2  -1   4 1285.46 34.5593   9
  -2  -1  -4 1209.15 34.8578   9
   2  -1   4 1286.38 34.6509   7
  -2  -1  -4 1256.37 43.7241   1
  -2  -1  -4 1266.43 40.9902   4
   2  -1   4 1248.02 39.7770   3
  -2  -1  -4 1261.56 45.6805   2
   2   1   4 1193.21 42.7306   4
  -2   1  -4 1244.38 34.5003   7
  -2   1  -4 1239.72 41.9157   2
   2   1   4 1189.29 34.9537   8
  -2   1  -4 1181.33 34.6489   5
   2   1   4 1218.06 34.8595   5
  -2   1  -4 1209.40 34.7789   8
   2   1   4 1221.36 42.6419   3
   2   1   4 1221.71 34.7515   7
  -2   1  -4 1194.77 35.4944   9
   2   1   4 1214.06 34.9910   9
  -2   1  -4 1252.01 41.1691   3
  -2   1  -4 1204.88 42.9969   4
  -2   1  -4 1212.65 34.5846   9
   2   1   4 1220.80 34.8821   9
   2   1   4 1277.13 45.4393   1
   3  -1   4 17.4584 0.87940   7
  -3  -1  -4 12.5811 1.45794   8
  -3  -1  -4 24.6756 6.12078   3
  -3  -1  -4 15.7341 5.08403   4
   3  -1   4 11.1559 3.73851   2
  -3  -1  -4 18.2950 6.80346   2
  -3  -1  -4 17.8316 1.50152   9
  -3  -1  -4 11.6056 1.33852   9
   3  -1   4 20.1205 5.49390   1
  -3  -1  -4 16.2317 1.57263   5
  -3  -1  -4 14.5958 1.26527   6
  -3  -1  -4 6.77893 4.08853   1
   3  -1   4 15.3432 1.26049   8
   3  -1   4 12.4320 4.04907   3
   3  -1   4 16.1345 1.08305   5
   3  -1   4 15.4659 1.38444   9
   3   1   4 11.9640 4.24949   4
  -3   1  -4 17.4367 1.36420   5
  -3   1  -4 14.8453 1.48151   8
   3   1   4 7.54886 3.93385   3
   3   1   4 15.5086 1.36357   5
  -3   1  -4 16.1664 1.48547   6
  -3   1  -4 11.3151 4.28810   3
   3   1   4 3.04451 4.95710   1
   3   1   4 13.4863 1.30456   9
  -3   1  -4 13.9081 1.13785   7
   3   1   4 8.08990 4.29788   2
   3   1   4 17.5856 1.18687   7
   3   1   4 11.3370 1.36133   9
  -3   1  -4 12.2751 4.67917   2
  -3   1  -4 16.3915 1.37507   9
  -3   1  -4 16.2380 1.28126   9
  -3   1  -4 14.2496 4.96277   4
   3   1   4 15.4836 1.21985   6
   3   1   4 15.0727 1.50262   8
  -4  -1  -4 555.682 16.5703   9
  -4  -1  -4 522.499 28.4657   1
  -4  -1  -4 559.510 16.9141   8
  -4  -1  -4 505.469 29.9953   2
  -4  -1  -4 544.177 16.6435   5
   4  -1   4 527.265 24.7179   3
   4  -1   4 530.431 26.5628   4
  -4  -1  -4 555.878 16.3353   6
   4  -1   4 549.791 16.2580   8
   4  -1   4 540.417 25.7096   2
   4  -1   4 596.312 15.7395   7
   4  -1   4 555.803 15.8267   9
   4  -1   4 550.910 16.0630   5
   4  -1   4 515.851 33.9655   1
  -4  -1  -4 573.976 27.2835   4
   4  -1   4 547.449 16.3300   9
  -4  -1  -4 549.323 16.6941   9
   4  -1   4 534.978 16.3211   5
   4   1   4 544.243 16.7237   9
   4   1   4 554.913 16.4423   9
  -4   1  -4 562.063 15.7862   7
  -4   1  -4 537.488 16.3596   9
   4   1   4 524.000 29.0048   2
   4   1   4 553.038 16.4485   5
  -4   1  -4 574.244 27.2323   3
   4   1   4 540.380 16.5925   5
  -4   1  -4 557.312 16.5721   8
   4   1   4 549.558 25.9662   4
  -4   1  -4 579.784 28.2256   4
   4   1   4 576.666 27.6528   3
  -4   1  -4 556.531 16.3826   5
   4   1   4 559.224 16.2405   6
   4   1   4 552.254 16.6586   8
  -4   1  -4 592.531 29.5920   2
   4   1   4 551.921 16.0475   7
  -4   1  -4 557.042 16.3079   9
  -4   1  -4 534.209 25.2453   1
  -4   1  -4 563.813 16.4930   6
   4   1   4 519.379 30.1642   1
   5  -1   4 1.71563 0.92277   5
  -5  -1  -4 1.70467 1.08801   9
   5  -1   4 1.54260 0.79208   5
   5  -1   4 1.30511 1.03266   9
   5  -1   4 2.63855 0.75111   9
  -5  -1  -4 0.74256 0.96573   6
  -5  -1  -4 0.39697 1.22829   8
  -5  -1  -4 1.73144 1.17590   9
  -5  -1  -4 2.31991 1.20137   5
   5  -1   4 1.17819 0.64200   7
   5  -1   4 2.23406 0.95118   8
   5   1   4 1.88029 0.74100   7
  -5   1  -4 1.58551 1.01990   5
   5   1   4 0.96678 1.15926   9
  -5   1  -4 2.06297 1.10071   6
  -5   1  -4 2.18318 1.07299   9
  -5   1  -4 1.24243 1.00024   9
  -5   1  -4 1.68821 0.66735   7
   5   1   4 1.49894 0.94308   6
   5   1   4 0.10778 1.33085   9
   5   1   4 1.94963 1.02973   8
   5   1   4 1.09460 1.02017   5
   5   1   4 1.65906 0.92631   5
  -5   1  -4 1.41681 1.08669   8
   6  -1   4 192.377 5.81750   7
  -6  -1  -4 202.211 7.35131   5
   6  -1   4 182.004 7.03315   8
   6  -1   4 186.192 6.77250   5
   6  -1   4 187.472 6.11964   9
  -6  -1  -4 183.580 7.24051   9
  -6  -1  -4 194.350 6.88830   6
   6  -1   4 188.839 6.73580   9
  -6   1  -4 186.277 7.11043   8
  -6   1  -4 178.495 7.02767   9
  -6   1  -4 194.302 6.98801   6
   6   1   4 190.652 8.15209   8
  -6   1  -4 190.462 6.93640   5
   6   1   4 188.907 6.66941   6
   6   1   4 194.656 6.12532   7
  -6   1  -4 188.225 6.90726   9
   6   1   4 180.936 6.67138   9
   6   1   4 187.400 7.24547   9
  -6   1  -4 186.497 6.03874   7
   6   1   4 180.822 6.82976   5
   6   1   4 187.107 7.10314   5
  -7  -1  -4 2.59439 1.82510   5
  -7  -1  -4 3.86521 1.61410   6
   7  -1   4 3.78592 0.81202   7
   7  -1   4 2.28163 1.02434   9
   7  -1   4 7.06004 1.81357   8
  -7  -1  -4 2.86665 1.73011   9
   7   1   4 2.77609 1.55876   5
  -7   1  -4 3.42321 1.59444   6
  -7   1  -4 4.02412 1.66536   9
  -7   1  -4 1.98155 1.51832   5
   7   1   4 3.93586 0.95878   7
   7   1   4 2.20403 1.70297   9
   7   1   4 4.49201 1.81588   8
   8  -1   4 53.7897 2.88890   9
   8  -1   4 54.6906 3.69745   9
  -8  -1  -4 53.7873 4.28581   5
   8  -1   4 60.5869 4.31093   8
  -8  -1  -4 60.4497 4.48128   9
   8  -1   4 57.4740 3.73612   5
   8  -1   4 59.9509 2.30106   7
  -8  -1  -4 62.5481 4.00998   6
  -8   1  -4 54.7628 4.06421   5
   8   1   4 61.5749 4.16694   5
  -8   1  -4 60.4344 4.09542   6
   8   1   4 55.4512 2.67376   7
   8   1   4 61.3944 4.30789   9
  -8   1  -4 56.2308 4.15344   9
   8   1   4 60.7484 4.60042   8
   9  -1   4 4.99421 0.84759   7
  -9  -1  -4 6.89901 2.22231   6
   9  -1   4 4.20095 2.20681   8
   9  -1   4 4.54250 2.06692   9
   9  -1   4 1.89539 1.71454   5
  -9  -1  -4 5.40979 2.43043   9
   9   1   4 8.14981 2.43592   9
   9   1   4 4.90529 1.10844   7
   9   1   4 4.12520 2.04188   5
  -9   1  -4 6.85120 2.26429   5
  -9   1  -4 2.52261 2.20158   9
   9   1   4 3.34082 2.36614   8
  -9   1  -4 6.65611 2.28574   6
  10  -1   4 163.250 8.08547   8
  10  -1   4 165.943 5.37139   7
  10  -1   4 174.332 7.28038   9
 -10  -1  -4 171.114 8.54498   9
 -10  -1  -4 174.986 7.78749   6
  10  -1   4 171.404 7.56534   5
 -10   1  -4 170.303 7.94448   6
  10   1   4 170.214 9.17306   9
  10   1   4 183.430 9.05009   5
  10   1   4 177.162 8.75401   8
 -11  -1  -4 2.83627 2.84463   9
  11  -1   4 -1.0207 2.31210   8
  11  -1   4 0.68100 2.13704   9
  11  -1   4 0.84728 2.03718   5
 -11  -1  -4 -0.2216 2.37622   6
  11   1   4 -0.5768 2.51448   9
  11   1   4 -3.1243 2.26261   5
  11   1   4 0.18778 3.63891   8
 -11   1  -4 -0.3360 2.45438   6
 -11   1  -4 0.49622 2.60104   9
 -12  -1  -4 68.2184 5.66314   6
  12  -1   4 67.9612 6.25438   8
 -12  -1  -4 60.4552 6.42393   9
 -12   1  -4 65.3866 5.89553   6
  12   1   4 65.9235 5.83403   9
 -12   1  -4 75.9293 6.51229   9
  12   1   4 69.0994 5.83205   5
  12   1   4 58.2416 6.11280   8
  13  -1   4 3.66784 3.49525   8
 -13  -1  -4 0.30501 2.94476   6
 -13  -1  -4 5.60533 3.58967   9
  13  -1   4 8.30582 2.62743   9
  13   1   4 3.15241 3.00018   9
 -13   1  -4 7.78312 3.29955   6
 -13   1  -4 -0.3456 3.07829   9
  13   1   4 5.69929 3.41571   8
  14   2  -4 20.4023 4.21486   9
 -14   2   4 25.3851 4.63250   9
  14   2  -4 22.4263 4.45817   8
 -13  -2   4 1.76319 2.94399   6
 -13  -2   4 -0.6068 3.10957   9
  13  -2  -4 -3.0467 2.63210   8
 -13   2   4 0.36577 2.96368   9
  13   2  -4 7.27672 3.07125   5
  13   2  -4 -0.5273 3.16781   8
 -13   2   4 -3.2904 2.61780   6
  13   2  -4 9.29259 5.13388   9
  12  -2  -4 12.3826 1.82878   9
 -12  -2   4 12.2269 3.16082   6
  12  -2  -4 16.1947 3.27394   8
 -12  -2   4 12.8545 3.58372   9
  12   2  -4 14.1570 3.39638   9
  12   2  -4 15.2708 3.39660   5
 -12   2   4 15.1111 3.49750   9
  12   2  -4 9.54495 1.73948   7
 -12   2   4 10.0108 3.15720   6
  12   2  -4 14.0968 3.75024   8
 -11  -2   4 12.0761 2.93043   6
  11  -2  -4 19.8874 3.04375   8
  11  -2  -4 15.4274 1.89160   9
 -11  -2   4 18.6089 3.67293   9
 -11   2   4 15.0944 3.11859   6
  11   2  -4 19.9416 3.84345   8
 -11   2   4 17.9885 3.48012   9
  11   2  -4 11.7776 3.03734   5
  11   2  -4 13.1107 3.09757   9
  11   2  -4 13.7161 1.92683   7
  10  -2  -4 87.9842 5.23669   8
 -10  -2   4 95.9604 5.44082   6
 -10  -2   4 97.1802 6.11022   9
  10  -2  -4 88.8560 3.89574   9
  10  -2  -4 92.8592 4.31224   9
  10   2  -4 102.446 5.82497   5
 -10   2   4 108.625 5.98248   9
  10   2  -4 86.9840 5.65470   9
  10   2  -4 91.7889 4.31253   7
 -10   2   4 100.829 5.65093   6
  10   2  -4 98.9114 6.27026   8
  10   2  -4 96.9616 4.35217   7
 -10   2   4 95.0645 5.06918   5
   9  -2  -4 1.08297 1.23512   9
  -9  -2   4 2.04664 2.14837   9
   9  -2  -4 1.33440 1.03320   5
   9  -2  -4 2.23907 1.77568   8
  -9  -2   4 2.44663 1.92663   6
   9  -2  -4 0.53425 1.06626   9
  -9   2   4 0.66233 1.90927   9
   9   2  -4 -0.0782 1.66958   5
  -9   2   4 -0.3111 1.29439   5
  -9   2   4 -1.2462 1.79770   6
   9   2  -4 0.43931 1.24985   7
   9   2  -4 -0.0764 1.95106   9
   9   2  -4 1.20017 2.13241   8
  -8  -2   4 2.48302 1.74574   6
  -8  -2   4 2.20503 1.64827   5
   8  -2  -4 7.14799 1.34862   5
   8  -2  -4 5.18967 1.12758   9
  -8  -2   4 5.14710 2.11509   9
   8  -2  -4 3.51185 1.61706   8
   8  -2  -4 4.94364 1.16306   9
   8   2  -4 5.25179 2.10960   8
  -8   2   4 6.17640 1.60868   5
   8   2  -4 5.43564 1.42396   7
  -8   2   4 4.14300 1.81022   9
  -8   2   4 5.18668 1.85064   6
   8   2  -4 5.16098 2.00199   9
   7  -2  -4 22.1229 1.75300   9
   7  -2  -4 28.3146 2.07121   5
   7  -2  -4 25.7928 1.66086   9
   7  -2  -4 23.9696 2.50258   8
  -7  -2   4 26.5545 2.65053   6
  -7  -2   4 26.4573 2.82202   9
  -7  -2   4 29.3280 2.68885   5
   7   2  -4 25.6158 2.18429   7
  -7   2   4 25.5489 2.73405   9
   7   2  -4 23.9560 2.63169   5
   7   2  -4 20.4273 2.49084   9
  -7   2   4 22.8918 2.31585   9
  -7   2   4 20.7405 2.37442   6
   7   2  -4 18.6722 2.28030   5
  -7   2   4 20.1591 2.06982   5
   7   2  -4 21.7835 2.62856   8
   6  -2  -4 255.936 8.05814   5
   6  -2  -4 259.169 8.38617   8
  -6  -2   4 253.987 9.00417   5
  -6  -2   4 253.254 9.34190   8
   6  -2  -4 254.817 8.68677   6
   6  -2  -4 266.302 7.59801   9
  -6  -2   4 260.784 9.06649   9
  -6  -2   4 270.843 8.61052   6
   6   2  -4 263.465 8.89041   5
  -6   2   4 246.095 8.50909   9
   6   2  -4 253.769 8.98624   9
  -6   2   4 242.119 8.77019   8
  -6   2   4 255.073 8.44895   5
   6   2  -4 257.512 9.20699   8
  -6   2   4 262.534 8.68287   9
  -6   2   4 260.754 8.71975   6
   6   2  -4 268.283 9.22047   5
   6   2  -4 258.053 8.41281   7
   6   2  -4 248.508 8.73036   6
   5  -2  -4 17.2215 1.44904   5
  -5  -2   4 22.1574 2.18572   9
   5  -2  -4 15.9277 1.66422   8
   5  -2  -4 17.3146 1.53080   5
  -5  -2   4 16.5246 1.93844   9
  -5  -2   4 21.6073 2.20093   8
  -5  -2   4 23.1372 1.96124   6
   5  -2  -4 18.4178 1.07151   9
   5  -2  -4 18.5527 1.80158   6
  -5  -2   4 14.8830 1.72000   5
   5  -2  -4 20.0933 1.25888   9
   5   2  -4 17.5025 2.18138   9
   5   2  -4 18.6688 1.71302   7
  -5   2   4 17.7668 1.61413   9
   5   2  -4 15.9187 1.70267   5
  -5   2   4 19.0378 1.81255   9
   5   2  -4 19.8083 2.10130   5
   5   2  -4 17.0921 2.04385   8
  -5   2   4 18.2735 1.72796   8
  -5   2   4 16.3698 1.70224   6
  -5   2   4 16.1700 1.56494   5
   5   2  -4 19.5849 2.09318   9
  -4  -2   4 247.158 8.29021   8
  -4  -2   4 248.405 7.63843   6
  -4  -2   4 243.155 8.14459   9
   4  -2  -4 246.279 13.7497   2
   4  -2  -4 244.384 13.7425   1
   4  -2  -4 245.201 7.73704   6
  -4  -2   4 230.753 19.6467   2
   4  -2  -4 241.107 7.06395   9
  -4  -2   4 241.988 20.8041   1
  -4  -2   4 215.919 18.5869   4
   4  -2  -4 225.066 16.7154   4
   4  -2  -4 248.546 7.35233   8
  -4  -2   4 251.907 18.6984   3
   4  -2  -4 243.590 7.14682   5
   4  -2  -4 200.204 15.5948   3
  -4  -2   4 235.401 7.95036   9
  -4  -2   4 239.578 8.01313   5
  -4   2   4 235.106 7.59664   8
  -4   2   4 220.812 13.5673   3
   4   2  -4 242.188 8.04389   9
  -4   2   4 242.408 7.73855   6
   4   2  -4 238.458 8.08183   8
  -4   2   4 240.686 7.47336   5
   4   2  -4 250.393 17.5725   3
   4   2  -4 237.545 18.2134   2
  -4   2   4 247.354 6.81729   7
  -4   2   4 238.400 16.0718   1
  -4   2   4 242.662 7.38056   9
  -4   2   4 241.846 16.5524   4
   4   2  -4 236.188 8.17979   9
  -4   2   4 253.943 15.8698   2
   4   2  -4 242.840 7.79131   6
   4   2  -4 242.611 7.74078   7
   4   2  -4 218.831 16.8130   4
  -4   2   4 240.343 7.57649   9
   4   2  -4 235.258 7.87438   5
   4   2  -4 274.791 21.6358   1
   3  -2  -4 427.929 16.7376   1
   3  -2  -4 425.422 12.1745   8
  -3  -2   4 433.816 12.8905   5
  -3  -2   4 419.792 13.0689   8
  -3  -2   4 433.931 12.9869   9
  -3  -2   4 387.438 23.5298   2
   3  -2  -4 429.975 12.5826   6
  -3  -2   4 447.620 20.1337   4
   3  -2  -4 440.488 21.0089   4
   3  -2  -4 434.131 17.1431   3
  -3  -2   4 394.662 24.4096   1
   3  -2  -4 433.643 12.0420   5
  -3  -2   4 428.904 23.0387   3
  -3  -2   4 429.507 12.7465   9
  -3  -2   4 429.367 12.4967   6
   3  -2  -4 443.637 16.5421   2
   3   2  -4 391.732 21.2234   4
   3   2  -4 412.987 12.7236   5
  -3   2   4 397.459 19.1103   1
   3   2  -4 427.906 12.6567   6
   3   2  -4 421.471 12.7183   7
  -3   2   4 413.098 12.3884   9
   3   2  -4 415.168 12.8752   9
  -3   2   4 449.971 19.3247   2
   3   2  -4 419.894 12.9879   9
  -3   2   4 404.653 17.6426   3
  -3   2   4 424.689 12.5655   6
  -3   2   4 421.190 12.4319   8
   3   2  -4 433.370 12.9528   8
  -3   2   4 424.153 12.3154   9
  -3   2   4 404.877 12.2733   5
  -3   2   4 424.817 20.5769   4
   3   2  -4 436.250 21.7965   3
   3   2  -4 431.374 23.6898   1
   3   2  -4 428.509 22.8590   2
  -3   2   4 433.785 12.0857   7
   2  -2  -4 708.485 26.7943   4
  -2  -2   4 719.529 29.3099   3
  -2  -2   4 765.227 27.9368   4
   2  -2  -4 708.263 23.3390   3
  -2  -2   4 744.645 20.5299   6
  -2  -2   4 720.314 20.5519   9
  -2  -2   4 713.963 30.8957   2
  -2  -2   4 715.669 20.9126   8
  -2  -2   4 723.013 31.4725   1
   2  -2  -4 738.444 20.2947   8
   2  -2  -4 716.201 23.5252   2
   2  -2  -4 678.841 20.2064   5
   2  -2  -4 723.093 20.4545   6
   2  -2  -4 702.784 23.6831   1
  -2  -2   4 718.653 20.7569   5
  -2  -2   4 731.647 20.8324   9
   2   2  -4 711.307 20.5624   6
  -2   2   4 692.238 20.1863   5
   2   2  -4 706.646 29.2976   2
   2   2  -4 709.937 20.6443   5
  -2   2   4 719.674 25.0606   3
  -2   2   4 715.191 24.7535   2
   2   2  -4 776.776 28.6799   4
  -2   2   4 690.567 20.2830   8
  -2   2   4 707.358 24.9218   1
   2   2  -4 707.891 20.7662   9
   2   2  -4 692.194 29.6343   1
   2   2  -4 714.443 27.7736   3
  -2   2   4 726.945 20.2381   9
  -2   2   4 700.101 20.4174   6
   2   2  -4 720.731 20.7758   8
   2   2  -4 711.986 20.7424   7
  -2   2   4 749.331 26.9887   4
   2   2  -4 714.174 20.8076   9
  -2   2   4 723.274 20.3734   7
  -2   2   4 722.355 20.3279   9
  -1  -2   4 6.00796 0.83270   7
  -1  -2   4 3.86926 2.83889   3
   1  -2  -4 6.01219 2.38382   2
  -1  -2   4 7.30146 0.87283   9
   1  -2  -4 2.27255 2.71911   3
  -1  -2   4 4.45874 4.08636   1
  -1  -2   4 5.40836 0.72810   5
   1  -2  -4 5.17442 0.65291   8
   1  -2  -4 6.75094 0.60316   5
  -1  -2   4 7.57199 3.63652   2
   1  -2  -4 6.76201 0.58942   6
   1  -2  -4 5.40978 2.12064   1
  -1  -2   4 6.33957 0.88525   8
   1  -2  -4 5.49035 0.51723   9
   1  -2  -4 6.51029 2.26350   4
   1  -2  -4 5.72265 0.53043   9
  -1   2   4 5.25109 0.71793   8
  -1   2   4 2.85588 2.25591   2
  -1   2   4 5.99583 0.72100   7
   1   2  -4 6.03091 0.78975   9
   1   2  -4 4.70633 0.74507   7
  -1   2   4 6.66876 0.57868   9
  -1   2   4 5.50421 0.56175   5
   1   2  -4 6.55240 3.02438   1
   1   2  -4 7.87965 2.73549   3
   1   2  -4 5.58969 0.69967   5
   1   2  -4 4.50246 3.21852   4
   1   2  -4 4.14287 0.71938   8
  -1   2   4 5.01699 1.87575   4
   1   2  -4 5.09914 0.75671   9
  -1   2   4 5.24005 0.49997   6
  -1   2   4 11.2638 3.15147   1
   1   2  -4 5.97298 2.80682   2
   1   2  -4 4.11831 0.66798   6
   0  -2   4 1486.54 41.4459   7
   0  -2  -4 1463.13 41.1837   8
   0  -2   4 1475.09 45.5307   3
   0  -2   4 1487.59 41.0787   5
   0  -2   4 1429.56 46.4901   2
   0  -2  -4 1481.07 46.2680   3
   0  -2   4 1454.20 41.1256   8
   0  -2  -4 1491.10 41.1539   9
   0  -2   4 1503.86 41.0910   9
   0  -2   4 1475.91 46.7108   1
   0   2  -4 1418.32 41.0625   9
   0   2  -4 1477.86 44.3895   3
   0   2   4 1480.89 45.6900   2
   0   2   4 1457.46 45.5645   1
   0   2  -4 1425.96 40.9271   5
   0   2  -4 1455.89 44.6890   2
   0   2   4 1468.36 41.0538   8
   0   2  -4 1461.49 44.8668   1
   0   2  -4 1428.09 41.2414   7
   0   2   4 1461.53 41.0063   5
   0   2   4 1459.77 44.9378   3
   0   2   4 1451.34 41.3504   7
   0   2   4 1474.94 41.1261   9
   0   2   4 1522.25 47.6250   1
   0   2  -4 1404.83 40.9670   8
   1  -2   4 10.0782 2.94510   1
  -1  -2  -4 11.2852 1.10212   9
   1  -2   4 8.54042 0.84852   8
[truncated: 1,244,082 more chars]
