# Supplementary material for: A Photocatalytic Approach to Radical 1-(Trifluoromethyl)cyclopropanation
Source: ACS Catal. 2025 Apr 17;15(9):7232–40. doi: 10.1021/acscatal.5c01642 (PMC12053945; doi:10.1021/acscatal.5c01642)
Supplement: Supplementary file 7 — cs5c01642_si_007.cif [file cs5c01642_si_007.cif]

data_mo_2359_cg_0m
_audit_contact_author_name        'Golz, C.'
_audit_contact_author_phone       '+49(551) 39-21750'
_audit_contact_author_email       cgolz@gwdg.de
_audit_contact_author_address
;Georg-August-Universit\"at G\"ottingen
Institut f\"ur Organische und Biomolekulare Chemie
Tammannstra\&se 2
D-37077 G\"ottingen
Germany
;

loop_
_audit_author_name
_audit_author_email
_audit_author_address
'Dietzel, J.'  joerg.dietzel@stud.uni-goettingen.de
;
Georg-August-Universitaet Goettingen
Institut fuer Organische und Biomolekulare Chemie 
Tammannstrasse 2
Goettingen
D-37077
Germany
;
'Golz, C.'     'cgolz@gwdg.de '
;
Georg-August-Universitaet Goettingen
Institut fuer Organische und Biomolekulare Chemie 
Tammannstrasse 2
Goettingen
D-37077
Germany
;
'Alcarazo, P.' 'malcara@gwdg.de '
;
Georg-August-Universitaet Goettingen
Institut fuer Organische und Biomolekulare Chemie 
Tammannstrasse 2
Goettingen
D-37077
Germany
;

_audit_creation_method
;FinalCif V138 by Daniel Kratzert, Freiburg 2024, 
https://dkratzert.de/finalcif.html
;
_audit_creation_date              2024-06-27
_publ_contact_author_id_orcid     ?
_diffrn_source_power              0.05
_publ_section_references
;
Dolomanov, O.V., Bourhis, L.J., Gildea, R.J, Howard, J.A.K. & Puschmann, H.
 (2009), J. Appl. Cryst. 42, 339-341.

Sheldrick, G.M. (2008). Acta Cryst. A64, 112-122.

Sheldrick, G.M. (2015). Acta Cryst. A71, 3-8.
;
_exptl_crystal_colour_primary     colourless
_olex2_refinement_description
;
1. Fixed Uiso
 At 1.2 times of:
  All C(H) groups, All C(H,H) groups
2.a Secondary CH2 refined with riding coordinates:
 C4(H4A,H4B), C5(H5A,H5B), C13(H13A,H13B)
2.b Aromatic/amide H refined with riding coordinates:
 C9(H9), C10(H10), C11(H11), C12(H12), C14(H14)
;
_olex2_submission_special_instructions 'No special instructions were received'
_shelx_SHELXL_version_number      '2018/3'
_chemical_name_systematic         ?
_chemical_name_common             ?
_chemical_formula_sum             'C15 H13 F3 N2 O'
_chemical_formula_moiety          'C15 H13 F3 N2 O'
_chemical_formula_weight          294.27
_chemical_melting_point           ?
_space_group_crystal_system       'orthorhombic'
_space_group_IT_number            61
_space_group_name_H-M_alt         'P b c a'
_space_group_name_Hall            '-P 2ac 2ab'
_shelx_space_group_comment
;
The symmetry employed for this shelxl refinement is uniquely defined
by the following loop, which should always be used as a source of
symmetry information in preference to the above space-group names.
They are only intended as comments.
;

loop_
_space_group_symop_operation_xyz
'x, y, z'
'-x+1/2, -y, z+1/2'
'-x, y+1/2, -z+1/2'
'x+1/2, -y+1/2, -z'
'-x, -y, -z'
'x-1/2, y, -z-1/2'
'x, -y-1/2, z-1/2'
'-x-1/2, y-1/2, z'

_cell_length_a                    13.6528(6)
_cell_length_b                    7.3022(4)
_cell_length_c                    26.7572(11)
_cell_angle_alpha                 90
_cell_angle_beta                  90
_cell_angle_gamma                 90
_cell_volume                      2667.6(2)
_cell_formula_units_Z             8
_cell_measurement_temperature     100.00
_cell_measurement_reflns_used     9996
_cell_measurement_theta_min       3.046
_cell_measurement_theta_max       32.592
_exptl_crystal_description        plate
_exptl_crystal_colour             colourless
_exptl_crystal_recrystallization_method 'Crystallized from a mixture of diethylether and hexane.'
_exptl_crystal_density_meas       ?
_exptl_crystal_density_method     ?
_exptl_crystal_density_diffrn     1.465
_exptl_crystal_F_000              1216
_exptl_crystal_size_max           0.583
_exptl_crystal_size_mid           0.291
_exptl_crystal_size_min           0.11
_exptl_absorpt_coefficient_mu     0.122
_exptl_absorpt_correction_type    numerical
_exptl_absorpt_correction_T_min   0.7849
_exptl_absorpt_correction_T_max   1.0000
_exptl_absorpt_process_details
;
SADABS-2016/2 (Bruker,2016/2) was used for absorption correction.
wR2(int) was 0.1709 before and 0.0532 after correction.
The Ratio of minimum to maximum transmission is 0.7849.
The \l/2 correction factor is Not present.
;
_exptl_absorpt_special_details    ?
_shelx_estimated_absorpt_T_min    0.932
_shelx_estimated_absorpt_T_max    0.987
_exptl_transmission_factor_min    ?
_exptl_transmission_factor_max    ?
_exptl_special_details            ?
_diffrn_ambient_temperature       100.00
_diffrn_ambient_environment       N~2~
_diffrn_radiation_type            MoK\a
_diffrn_radiation_wavelength      0.71073
_diffrn_radiation_monochromator   'mirror optics'
_diffrn_measurement_ambient_temperature_device_make 'Oxford Cryostream 800'
_diffrn_radiation_probe           x-ray
_diffrn_source                    'microfocus sealed X-ray tube'
_diffrn_source_type               'Incoatec I\ms'
_diffrn_source_voltage            50.0
_diffrn_source_current            1.0
_diffrn_detector                  CPAD
_diffrn_detector_type             'Bruker PHOTON III'
_diffrn_detector_area_resol_mean  7.41
_diffrn_measurement_device        'four-circle diffractometer'
_diffrn_measurement_device_type   'Bruker D8 VENTURE dual wavelength Mo/Cu'
_diffrn_measurement_method        '\w and \f scans'
_diffrn_measurement_specimen_support 'MiTeGen micromount'
_diffrn_reflns_number             78725
_diffrn_reflns_av_unetI/netI      0.0147
_diffrn_reflns_av_R_equivalents   0.0426
_diffrn_reflns_theta_min          2.131
_diffrn_reflns_theta_max          32.600
_diffrn_reflns_theta_full         25.242
_diffrn_reflns_limit_h_min        -20
_diffrn_reflns_limit_h_max        20
_diffrn_reflns_limit_k_min        -11
_diffrn_reflns_limit_k_max        11
_diffrn_reflns_limit_l_min        -40
_diffrn_reflns_limit_l_max        39
_diffrn_standards_number          0
_diffrn_measured_fraction_theta_max 0.999
_diffrn_measured_fraction_theta_full 1.000
_diffrn_reflns_Laue_measured_fraction_max 0.999
_diffrn_reflns_Laue_measured_fraction_full 1.000
_diffrn_reflns_point_group_measured_fraction_max 0.999
_diffrn_reflns_point_group_measured_fraction_full 1.000
_reflns_number_total              4858
_reflns_number_gt                 4292
_reflns_threshold_expression      'I > 2\s(I)'
_reflns_Friedel_coverage          0.000
_reflns_Friedel_fraction_max      .
_reflns_Friedel_fraction_full     .
_reflns_special_details
;
 Reflections were merged by SHELXL according to the crystal
 class for the calculation of statistics and refinement.
 
 _reflns_Friedel_fraction is defined as the number of unique
 Friedel pairs measured divided by the number that would be
 possible theoretically, ignoring centric projections and
 systematic absences.
;
_computing_data_collection        'Bruker BIS V6.2.15/2021-03-16 and APEX4 2022.1-1'
_computing_cell_refinement        'SAINT V8.40B (?, 2016)'
_computing_data_reduction         'SAINT V8.40B (?, 2016)'
_computing_structure_solution     'XT  (Sheldrick, 2015)'
_computing_structure_refinement   'XL  (Sheldrick, 2008)'
_computing_molecular_graphics     'Olex2 1.5 (Dolomanov et al., 2009)'
_computing_publication_material   'Olex2 1.5 (Dolomanov et al., 2009)'
_refine_special_details           ?
_refine_ls_structure_factor_coef  Fsqd
_refine_ls_matrix_type            full
_refine_ls_weighting_scheme       calc
_refine_ls_weighting_details      'w=1/[\s^2^(Fo^2^)+(0.0555P)^2^+0.7927P] where P=(Fo^2^+2Fc^2^)/3'
_atom_sites_solution_primary      dual
_atom_sites_solution_secondary    ?
_atom_sites_solution_hydrogens    mixed
_refine_ls_hydrogen_treatment     mixed
_refine_ls_number_reflns          4858
_refine_ls_number_parameters      198
_refine_ls_number_restraints      0
_refine_ls_R_factor_all           0.0424
_refine_ls_R_factor_gt            0.0373
_refine_ls_wR_factor_ref          0.1075
_refine_ls_wR_factor_gt           0.1028
_refine_ls_goodness_of_fit_ref    1.063
_refine_ls_restrained_S_all       1.063
_refine_ls_shift/su_max           0.002
_refine_ls_shift/su_mean          0.000
_refine_diff_density_max          0.533
_refine_diff_density_min          -0.263
_refine_diff_density_rms          0.051
_refine_ls_extinction_method      none
_refine_ls_extinction_coef        .

loop_
_atom_type_symbol
_atom_type_description
_atom_type_scat_dispersion_real
_atom_type_scat_dispersion_imag
_atom_type_scat_source
'C' 'C' 0.0033 0.0016 'International Tables Vol C Tables 4.2.6.8 and 6.1.1.4'
'H' 'H' 0.0000 0.0000 'International Tables Vol C Tables 4.2.6.8 and 6.1.1.4'
'N' 'N' 0.0061 0.0033 'International Tables Vol C Tables 4.2.6.8 and 6.1.1.4'
'O' 'O' 0.0106 0.0060 'International Tables Vol C Tables 4.2.6.8 and 6.1.1.4'
'F' 'F' 0.0171 0.0103 'International Tables Vol C Tables 4.2.6.8 and 6.1.1.4'

_geom_special_details
;
 All esds (except the esd in the dihedral angle between two l.s. planes)
 are estimated using the full covariance matrix.  The cell esds are taken
 into account individually in the estimation of esds in distances, angles
 and torsion angles; correlations between esds in cell parameters are only
 used when they are defined by crystal symmetry.  An approximate (isotropic)
 treatment of cell esds is used for estimating esds involving l.s. planes.
;

loop_
_exptl_crystal_face_index_h
_exptl_crystal_face_index_k
_exptl_crystal_face_index_l
_exptl_crystal_face_perp_dist
-2.00 -1.00 2.00  0.1820
-2.00 -1.00 -1.00 0.1930
-2.00 -1.00 -2.00 0.1920
-1.00 2.00  1.00  0.1010
-1.00 -1.00 2.00  0.1650
0.00  1.00  0.00  0.1850
0.00  -1.00 0.00  0.1880
0.00  1.00  1.00  0.1710
0.00  -1.00 -1.00 0.1810
0.00  0.00  -1.00 0.0550
0.00  0.00  1.00  0.0160
1.00  -1.00 2.00  0.1150
2.00  -2.00 -1.00 0.1350
2.00  -2.00 1.00  0.1310

loop_
_atom_site_label
_atom_site_type_symbol
_atom_site_fract_x
_atom_site_fract_y
_atom_site_fract_z
_atom_site_U_iso_or_equiv
_atom_site_adp_type
_atom_site_occupancy
_atom_site_site_symmetry_order
_atom_site_calc_flag
_atom_site_refinement_flags_posn
_atom_site_refinement_flags_adp
_atom_site_refinement_flags_occupancy
_atom_site_disorder_assembly
_atom_site_disorder_group
F1   F 0.61705(4) 0.09757(8)  0.59543(2) 0.02593(13) Uani 1 1 d    . . . . .
F2   F 0.54689(4) 0.15104(8)  0.52520(2) 0.02589(13) Uani 1 1 d    . . . . .
F3   F 0.69094(4) 0.26056(10) 0.53963(2) 0.03104(15) Uani 1 1 d    . . . . .
O1   O 0.54160(4) 0.29409(10) 0.68482(2) 0.02130(13) Uani 1 1 d    . . . . .
N1   N 0.37432(5) 0.28383(9)  0.68281(2) 0.01368(12) Uani 1 1 d    . . . . .
N2   N 0.38189(5) 0.40155(9)  0.58347(2) 0.01432(12) Uani 1 1 d    . . . . .
C1   C 0.46501(5) 0.31338(11) 0.66117(3) 0.01455(13) Uani 1 1 d    . . . . .
C2   C 0.46205(5) 0.37001(11) 0.60785(3) 0.01356(13) Uani 1 1 d    . . . . .
C3   C 0.55766(5) 0.39904(11) 0.58147(3) 0.01537(14) Uani 1 1 d    . . . . .
C4   C 0.57006(6) 0.57102(12) 0.55075(3) 0.02030(15) Uani 1 1 d    . . . . .
H4A  H 0.608170   0.562108    0.519363   0.024       Uiso 1 1 calc R U . . .
H4B  H 0.514727   0.658569    0.549762   0.024       Uiso 1 1 calc R U . . .
C5   C 0.62442(6) 0.55008(14) 0.59920(3) 0.02343(17) Uani 1 1 d    . . . . .
H5A  H 0.602503   0.624876    0.627963   0.028       Uiso 1 1 calc R U . . .
H5B  H 0.695934   0.528429    0.597568   0.028       Uiso 1 1 calc R U . . .
C6   C 0.60322(6) 0.22897(13) 0.56071(3) 0.01950(16) Uani 1 1 d    . . . . .
C7   C 0.28720(5) 0.31801(10) 0.65750(3) 0.01362(13) Uani 1 1 d    . . . . .
C8   C 0.29307(5) 0.37854(11) 0.60760(3) 0.01411(13) Uani 1 1 d    . . . . .
C9   C 0.20722(6) 0.41735(11) 0.58068(3) 0.01799(15) Uani 1 1 d    . . . . .
H9   H 0.211484   0.458421    0.547063   0.022       Uiso 1 1 calc R U . . .
C10  C 0.11660(6) 0.39600(12) 0.60291(4) 0.02120(16) Uani 1 1 d    . . . . .
H10  H 0.058528   0.422586    0.584740   0.025       Uiso 1 1 calc R U . . .
C11  C 0.11105(6) 0.33494(13) 0.65238(3) 0.02123(16) Uani 1 1 d    . . . . .
H11  H 0.048624   0.319774    0.667500   0.025       Uiso 1 1 calc R U . . .
C12  C 0.19468(6) 0.29602(11) 0.67984(3) 0.01767(15) Uani 1 1 d    . . . . .
H12  H 0.189513   0.254902    0.713425   0.021       Uiso 1 1 calc R U . . .
C13  C 0.37349(6) 0.22339(11) 0.73543(3) 0.01589(14) Uani 1 1 d    . . . . .
H13A H 0.433584   0.152024    0.742459   0.019       Uiso 1 1 calc R U . . .
H13B H 0.316382   0.142523    0.741163   0.019       Uiso 1 1 calc R U . . .
C14  C 0.36829(6) 0.38384(11) 0.77032(3) 0.01659(14) Uani 1 1 d    . . . . .
H14  H 0.418849   0.472932    0.768372   0.020       Uiso 1 1 calc R U . . .
C15  C 0.29778(7) 0.40973(12) 0.80374(3) 0.02120(16) Uani 1 1 d    . . . . .
H15A H 0.3000(10) 0.516(2)    0.8257(5)  0.033(4)    Uiso 1 1 d    . . . . .
H15B H 0.2436(12) 0.324(2)    0.8072(5)  0.040(4)    Uiso 1 1 d    . . . . .

loop_
_atom_site_aniso_label
_atom_site_aniso_U_11
_atom_site_aniso_U_22
_atom_site_aniso_U_33
_atom_site_aniso_U_23
_atom_site_aniso_U_13
_atom_site_aniso_U_12
F1  0.0252(3) 0.0295(3) 0.0231(3) 0.0082(2)  0.00144(19)  0.0113(2)
F2  0.0305(3) 0.0274(3) 0.0198(2) -0.0049(2) -0.0024(2)   0.0068(2)
F3  0.0192(3) 0.0417(4) 0.0322(3) 0.0046(3)  0.0129(2)    0.0071(2)
O1  0.0142(3) 0.0330(3) 0.0167(3) 0.0060(2)  -0.00167(19) 0.0027(2)
N1  0.0129(3) 0.0153(3) 0.0129(3) 0.0002(2)  0.00185(19)  0.0013(2)
N2  0.0132(3) 0.0156(3) 0.0142(3) -0.0009(2) -0.0006(2)   0.0011(2)
C1  0.0130(3) 0.0176(3) 0.0130(3) 0.0013(2)  0.0012(2)    0.0013(2)
C2  0.0128(3) 0.0160(3) 0.0119(3) 0.0003(2)  0.0006(2)    0.0011(2)
C3  0.0125(3) 0.0211(3) 0.0125(3) 0.0019(2)  0.0008(2)    0.0005(2)
C4  0.0210(3) 0.0231(4) 0.0168(3) 0.0040(3)  0.0021(3)    -0.0023(3)
C5  0.0200(4) 0.0329(5) 0.0175(3) 0.0006(3)  0.0000(3)    -0.0093(3)
C6  0.0155(3) 0.0268(4) 0.0162(3) 0.0037(3)  0.0025(2)    0.0053(3)
C7  0.0122(3) 0.0128(3) 0.0159(3) -0.0033(2) 0.0009(2)    0.0002(2)
C8  0.0126(3) 0.0141(3) 0.0157(3) -0.0028(2) -0.0007(2)   0.0008(2)
C9  0.0144(3) 0.0187(3) 0.0208(3) -0.0044(3) -0.0043(2)   0.0023(3)
C10 0.0129(3) 0.0212(4) 0.0296(4) -0.0078(3) -0.0043(3)   0.0012(3)
C11 0.0124(3) 0.0216(4) 0.0297(4) -0.0088(3) 0.0024(3)    -0.0018(3)
C12 0.0145(3) 0.0172(3) 0.0213(3) -0.0051(3) 0.0039(2)    -0.0019(3)
C13 0.0185(3) 0.0158(3) 0.0134(3) 0.0023(2)  0.0036(2)    0.0018(3)
C14 0.0189(3) 0.0170(3) 0.0138(3) 0.0008(2)  -0.0028(2)   -0.0019(3)
C15 0.0279(4) 0.0204(4) 0.0153(3) -0.0022(3) 0.0008(3)    0.0033(3)

loop_
_geom_bond_atom_site_label_1
_geom_bond_atom_site_label_2
_geom_bond_distance
_geom_bond_site_symmetry_2
_geom_bond_publ_flag
F1  C6   1.3490(10) . ?
F2  C6   1.3483(10) . ?
F3  C6   1.3437(9)  . ?
O1  C1   1.2303(9)  . ?
N1  C1   1.3836(9)  . ?
N1  C7   1.3912(9)  . ?
N1  C13  1.4757(10) . ?
N2  C2   1.2946(9)  . ?
N2  C8   1.3840(9)  . ?
C1  C2   1.4862(10) . ?
C2  C3   1.4991(10) . ?
C3  C4   1.5105(11) . ?
C3  C5   1.5074(12) . ?
C3  C6   1.4959(12) . ?
C4  H4A  0.9900     . ?
C4  H4B  0.9900     . ?
C4  C5   1.5017(12) . ?
C5  H5A  0.9900     . ?
C5  H5B  0.9900     . ?
C7  C8   1.4088(11) . ?
C7  C12  1.4066(10) . ?
C8  C9   1.4047(10) . ?
C9  H9   0.9500     . ?
C9  C10  1.3815(11) . ?
C10 H10  0.9500     . ?
C10 C11  1.3988(14) . ?
C11 H11  0.9500     . ?
C11 C12  1.3873(12) . ?
C12 H12  0.9500     . ?
C13 H13A 0.9900     . ?
C13 H13B 0.9900     . ?
C13 C14  1.4998(11) . ?
C14 H14  0.9500     . ?
C14 C15  1.3274(12) . ?
C15 H15A 0.976(16)  . ?
C15 H15B 0.971(17)  . ?

loop_
_geom_angle_atom_site_label_1
_geom_angle_atom_site_label_2
_geom_angle_atom_site_label_3
_geom_angle
_geom_angle_site_symmetry_1
_geom_angle_site_symmetry_3
_geom_angle_publ_flag
C1   N1  C7   122.24(6) . . ?
C1   N1  C13  116.92(6) . . ?
C7   N1  C13  120.76(6) . . ?
C2   N2  C8   118.95(7) . . ?
O1   C1  N1   121.84(7) . . ?
O1   C1  C2   123.28(7) . . ?
N1   C1  C2   114.88(6) . . ?
N2   C2  C1   123.79(7) . . ?
N2   C2  C3   118.29(6) . . ?
C1   C2  C3   117.88(6) . . ?
C2   C3  C4   118.12(7) . . ?
C2   C3  C5   118.81(7) . . ?
C5   C3  C4   59.68(6)  . . ?
C6   C3  C2   114.80(7) . . ?
C6   C3  C4   116.20(7) . . ?
C6   C3  C5   118.23(7) . . ?
C3   C4  H4A  117.8     . . ?
C3   C4  H4B  117.8     . . ?
H4A  C4  H4B  114.9     . . ?
C5   C4  C3   60.06(6)  . . ?
C5   C4  H4A  117.8     . . ?
C5   C4  H4B  117.8     . . ?
C3   C5  H5A  117.7     . . ?
C3   C5  H5B  117.7     . . ?
C4   C5  C3   60.26(5)  . . ?
C4   C5  H5A  117.7     . . ?
C4   C5  H5B  117.7     . . ?
H5A  C5  H5B  114.9     . . ?
F1   C6  C3   113.13(7) . . ?
F2   C6  F1   105.37(8) . . ?
F2   C6  C3   112.02(7) . . ?
F3   C6  F1   106.64(7) . . ?
F3   C6  F2   106.56(7) . . ?
F3   C6  C3   112.58(8) . . ?
N1   C7  C8   117.96(6) . . ?
N1   C7  C12  122.72(7) . . ?
C12  C7  C8   119.32(7) . . ?
N2   C8  C7   122.01(7) . . ?
N2   C8  C9   117.87(7) . . ?
C9   C8  C7   120.12(7) . . ?
C8   C9  H9   119.9     . . ?
C10  C9  C8   120.25(8) . . ?
C10  C9  H9   119.9     . . ?
C9   C10 H10  120.3     . . ?
C9   C10 C11  119.46(7) . . ?
C11  C10 H10  120.3     . . ?
C10  C11 H11  119.3     . . ?
C12  C11 C10  121.47(7) . . ?
C12  C11 H11  119.3     . . ?
C7   C12 H12  120.3     . . ?
C11  C12 C7   119.37(8) . . ?
C11  C12 H12  120.3     . . ?
N1   C13 H13A 109.4     . . ?
N1   C13 H13B 109.4     . . ?
N1   C13 C14  111.14(6) . . ?
H13A C13 H13B 108.0     . . ?
C14  C13 H13A 109.4     . . ?
C14  C13 H13B 109.4     . . ?
C13  C14 H14  117.8     . . ?
C15  C14 C13  124.40(8) . . ?
C15  C14 H14  117.8     . . ?
C14  C15 H15A 119.8(9)  . . ?
C14  C15 H15B 121.6(9)  . . ?
H15A C15 H15B 118.6(12) . . ?

loop_
_geom_torsion_atom_site_label_1
_geom_torsion_atom_site_label_2
_geom_torsion_atom_site_label_3
_geom_torsion_atom_site_label_4
_geom_torsion
_geom_torsion_site_symmetry_1
_geom_torsion_site_symmetry_2
_geom_torsion_site_symmetry_3
_geom_torsion_site_symmetry_4
_geom_torsion_publ_flag
O1  C1  C2  N2  -175.61(8) . . . . ?
O1  C1  C2  C3  1.96(12)   . . . . ?
N1  C1  C2  N2  4.22(11)   . . . . ?
N1  C1  C2  C3  -178.20(7) . . . . ?
N1  C7  C8  N2  0.99(11)   . . . . ?
N1  C7  C8  C9  -179.12(7) . . . . ?
N1  C7  C12 C11 179.23(7)  . . . . ?
N1  C13 C14 C15 121.49(8)  . . . . ?
N2  C2  C3  C4  44.84(10)  . . . . ?
N2  C2  C3  C5  113.78(9)  . . . . ?
N2  C2  C3  C6  -98.15(9)  . . . . ?
N2  C8  C9  C10 179.74(7)  . . . . ?
C1  N1  C7  C8  2.28(11)   . . . . ?
C1  N1  C7  C12 -177.17(7) . . . . ?
C1  N1  C13 C14 91.21(8)   . . . . ?
C1  C2  C3  C4  -132.87(8) . . . . ?
C1  C2  C3  C5  -63.93(10) . . . . ?
C1  C2  C3  C6  84.14(9)   . . . . ?
C2  N2  C8  C7  -1.42(11)  . . . . ?
C2  N2  C8  C9  178.68(7)  . . . . ?
C2  C3  C4  C5  108.69(8)  . . . . ?
C2  C3  C5  C4  -107.55(8) . . . . ?
C2  C3  C6  F1  -55.92(9)  . . . . ?
C2  C3  C6  F2  63.00(9)   . . . . ?
C2  C3  C6  F3  -176.91(6) . . . . ?
C4  C3  C6  F1  160.36(7)  . . . . ?
C4  C3  C6  F2  -80.71(9)  . . . . ?
C4  C3  C6  F3  39.37(10)  . . . . ?
C5  C3  C6  F1  92.35(9)   . . . . ?
C5  C3  C6  F2  -148.73(7) . . . . ?
C5  C3  C6  F3  -28.64(10) . . . . ?
C6  C3  C4  C5  -108.84(8) . . . . ?
C6  C3  C5  C4  105.46(8)  . . . . ?
C7  N1  C1  O1  175.24(7)  . . . . ?
C7  N1  C1  C2  -4.60(11)  . . . . ?
C7  N1  C13 C14 -85.55(8)  . . . . ?
C7  C8  C9  C10 -0.15(12)  . . . . ?
C8  N2  C2  C1  -1.28(12)  . . . . ?
C8  N2  C2  C3  -178.85(7) . . . . ?
C8  C7  C12 C11 -0.22(12)  . . . . ?
C8  C9  C10 C11 -0.19(13)  . . . . ?
C9  C10 C11 C12 0.33(13)   . . . . ?
C10 C11 C12 C7  -0.12(13)  . . . . ?
C12 C7  C8  N2  -179.53(7) . . . . ?
C12 C7  C8  C9  0.36(11)   . . . . ?
C13 N1  C1  O1  -1.47(11)  . . . . ?
C13 N1  C1  C2  178.69(6)  . . . . ?
C13 N1  C7  C8  178.87(7)  . . . . ?
C13 N1  C7  C12 -0.59(11)  . . . . ?

_shelx_res_file
;
TITL mo_2359_cg_0m_a.res in Pbca
    mo_2359_cg_0m.res
    created by SHELXL-2018/3 at 12:57:14 on 27-Jun-2024
REM Old TITL mo_2359_CG_0m in Pbca
REM SHELXT solution in Pbca: R1 0.128, Rweak 0.001, Alpha 0.019
REM <I/s> 0.594 for 304 systematic absences, Orientation as input
REM Formula found by SHELXT: C14 N2 O2 F3
CELL 0.71073 13.6528 7.3022 26.7572 90 90 90
ZERR 8 0.0006 0.0004 0.0011 0 0 0
LATT 1
SYMM 0.5-X,-Y,0.5+Z
SYMM -X,0.5+Y,0.5-Z
SYMM 0.5+X,0.5-Y,-Z
SFAC C H N O F
UNIT 120 104 16 8 24

L.S. 4
PLAN  5
SIZE 0.11 0.291 0.583
TEMP -173.15
CONF
BOND
list 4
MORE -1
BOND $H
fmap 2
acta
REM <olex2.extras>
REM <HklSrc "%.\\mo_2359_CG_0m.hkl">
REM </olex2.extras>

WGHT    0.055500    0.792700
FVAR       0.42645
F1    5    0.617051    0.097575    0.595435    11.00000    0.02520    0.02946 =
         0.02312    0.00820    0.00144    0.01125
F2    5    0.546888    0.151036    0.525198    11.00000    0.03047    0.02743 =
         0.01977   -0.00490   -0.00235    0.00682
F3    5    0.690935    0.260561    0.539632    11.00000    0.01915    0.04172 =
         0.03224    0.00461    0.01290    0.00714
O1    4    0.541600    0.294093    0.684817    11.00000    0.01421    0.03296 =
         0.01674    0.00599   -0.00167    0.00274
N1    3    0.374323    0.283825    0.682805    11.00000    0.01290    0.01527 =
         0.01288    0.00021    0.00185    0.00132
N2    3    0.381891    0.401549    0.583473    11.00000    0.01316    0.01559 =
         0.01420   -0.00093   -0.00064    0.00106
C1    1    0.465005    0.313379    0.661174    11.00000    0.01303    0.01759 =
         0.01303    0.00128    0.00120    0.00130
C2    1    0.462045    0.370008    0.607845    11.00000    0.01275    0.01598 =
         0.01193    0.00034    0.00060    0.00105
C3    1    0.557665    0.399037    0.581471    11.00000    0.01251    0.02109 =
         0.01252    0.00186    0.00077    0.00049
C4    1    0.570061    0.571022    0.550747    11.00000    0.02099    0.02311 =
         0.01680    0.00404    0.00205   -0.00230
AFIX  23
H4A   2    0.608170    0.562108    0.519363    11.00000   -1.20000
H4B   2    0.514727    0.658569    0.549762    11.00000   -1.20000
AFIX   0
C5    1    0.624423    0.550081    0.599202    11.00000    0.01998    0.03286 =
         0.01746    0.00061    0.00002   -0.00933
AFIX  23
H5A   2    0.602503    0.624876    0.627963    11.00000   -1.20000
H5B   2    0.695934    0.528429    0.597568    11.00000   -1.20000
AFIX   0
C6    1    0.603217    0.228969    0.560707    11.00000    0.01549    0.02679 =
         0.01621    0.00373    0.00255    0.00531
C7    1    0.287199    0.318012    0.657503    11.00000    0.01215    0.01280 =
         0.01593   -0.00329    0.00087    0.00025
C8    1    0.293073    0.378544    0.607600    11.00000    0.01256    0.01410 =
         0.01566   -0.00282   -0.00070    0.00077
C9    1    0.207219    0.417346    0.580681    11.00000    0.01439    0.01873 =
         0.02084   -0.00436   -0.00433    0.00230
AFIX  43
H9    2    0.211484    0.458421    0.547063    11.00000   -1.20000
AFIX   0
C10   1    0.116599    0.396005    0.602905    11.00000    0.01286    0.02118 =
         0.02956   -0.00782   -0.00426    0.00120
AFIX  43
H10   2    0.058528    0.422586    0.584740    11.00000   -1.20000
AFIX   0
C11   1    0.111053    0.334936    0.652376    11.00000    0.01237    0.02164 =
         0.02969   -0.00882    0.00244   -0.00182
AFIX  43
H11   2    0.048624    0.319774    0.667500    11.00000   -1.20000
AFIX   0
C12   1    0.194680    0.296018    0.679844    11.00000    0.01453    0.01715 =
         0.02131   -0.00509    0.00389   -0.00194
AFIX  43
H12   2    0.189513    0.254902    0.713425    11.00000   -1.20000
AFIX   0
C13   1    0.373489    0.223389    0.735432    11.00000    0.01848    0.01576 =
         0.01342    0.00226    0.00365    0.00184
AFIX  23
H13A  2    0.433584    0.152024    0.742459    11.00000   -1.20000
H13B  2    0.316382    0.142523    0.741163    11.00000   -1.20000
AFIX   0
C14   1    0.368286    0.383840    0.770321    11.00000    0.01890    0.01703 =
         0.01384    0.00081   -0.00282   -0.00191
AFIX  43
H14   2    0.418849    0.472932    0.768372    11.00000   -1.20000
AFIX   0
C15   1    0.297778    0.409732    0.803742    11.00000    0.02786    0.02042 =
         0.01531   -0.00223    0.00075    0.00328
H15A  2    0.300002    0.516302    0.825735    11.00000    0.03337
H15B  2    0.243628    0.324499    0.807164    11.00000    0.03964
HKLF 4


REM  mo_2359_cg_0m_a.res in Pbca
REM wR2 = 0.107529, GooF = S = 1.06301, Restrained GooF = 1.06301 for all data
REM R1 = 0.037313 for 4292 Fo > 4sig(Fo) and 0.042418 for all 4858 data
REM 198 parameters refined using 0 restraints

END

WGHT      0.0556      0.7927

REM Highest difference peak  0.533,  deepest hole -0.263,  1-sigma level  0.051
Q1    1   0.4626  0.3449  0.6333  11.00000  0.05    0.53
Q2    1   0.2936  0.3473  0.6320  11.00000  0.05    0.52
Q3    1   0.4206  0.3863  0.5977  11.00000  0.05    0.46
Q4    1   0.3394  0.3911  0.7901  11.00000  0.05    0.44
Q5    1   0.2423  0.3112  0.6687  11.00000  0.05    0.43
;
_shelx_res_checksum               58051
_shelx_hkl_file
;
   2   0   0 331.785 12.3491  10
  -2   0   0 325.248 15.4618   2
   2   0   0 297.169 15.0717   2
   2   0   0 337.711 12.4023  14
  -2   0   0 289.648 12.5348   8
  -2   0   0 311.907 15.2177   1
   2   0   0 299.542 15.1115   1
   2   0   0 325.274 12.4071   8
   2   0   0 311.229 16.4230   6
   2   0   0 304.517 12.5982  13
  -2   0   0 309.341 12.4045   9
  -2   0   0 316.383 15.3058   3
  -2   0   0 306.073 12.3803  14
  -2   0   0 304.481 12.3491  10
  -2   0   0 307.490 16.7528   6
   3   0   0 -2.9605 2.70540   3
   3   0   0 0.04152 0.20599  14
  -3   0   0 0.73542 2.33856   1
  -3   0   0 0.37649 0.26331   9
  -3   0   0 -1.8748 2.04176   3
   3   0   0 1.30136 2.28937   1
   3   0   0 0.49164 0.24386   8
  -3   0   0 0.94627 3.01125   6
  -3   0   0 0.60020 2.13722   2
  -3   0   0 0.10933 0.17750  10
   3   0   0 1.94503 2.53572   6
   3   0   0 -0.1237 2.03122   2
  -3   0   0 -0.1526 0.20814  14
   3   0   0 -0.0204 0.15461  10
  -3   0   0 0.12934 0.31274  13
   3   0   0 0.05939 0.32486  13
  -3   0   0 1.29761 1.49894   5
   3   0   0 0.37348 0.23877   9
  -4   0   0 5507.12 214.266   2
   4   0   0 5404.59 213.897   2
  -4   0   0 5374.10 210.550   5
  -4   0   0 5234.24 217.704   6
   4   0   0 5285.54 217.699   6
  -4   0   0 5230.35 213.818   1
  -5   0   0 2.70872 5.04258   6
   5   0   0 -3.0383 3.53803   2
   5   0   0 -2.3529 4.10259   3
   5   0   0 -1.8755 4.57626   6
  -5   0   0 -1.8617 3.97923   1
   5   0   0 0.08299 0.24724   9
  -5   0   0 0.27234 0.26390  10
  -5   0   0 -2.6426 2.33684   5
  -5   0   0 1.92277 3.75384   1
  -5   0   0 0.44268 0.34147   8
   5   0   0 0.10799 0.26161   8
  -5   0   0 -1.4947 3.30964   2
   5   0   0 0.41993 0.46303  13
   6   0   0 493.737 19.9449   9
  -6   0   0 483.105 19.9610  10
  -6   0   0 536.227 19.5291  12
  -6   0   0 509.323 32.2528   6
  -6   0   0 487.383 20.2317   8
  -6   0   0 499.241 19.8509  11
   6   0   0 529.679 27.8431   2
  -6   0   0 543.749 23.8444   5
   6   0   0 465.583 21.1013  13
   6   0   0 509.595 20.0247   8
  -6   0   0 466.798 27.5482   1
  -6   0   0 477.981 19.5945  12
  -6   0   0 476.131 28.1639   1
   6   0   0 471.537 30.8436   6
   7   0   0 5.69501 5.39187   2
  -7   0   0 0.65282 0.24393  12
  -7   0   0 0.41965 0.29970  11
   7   0   0 0.82713 0.39713   9
  -7   0   0 -0.0219 6.17118   1
  -7   0   0 4.13839 3.65778   5
   7   0   0 9.81554 7.86568   6
  -7   0   0 0.20157 0.46327   8
  -7   0   0 -7.2529 7.20516   6
  -7   0   0 -2.5278 1.94462   5
   7   0   0 1.31042 0.67764  13
  -7   0   0 0.09958 0.26189  10
  -7   0   0 5.05550 5.86751   1
   7   0   0 12.6433 6.37285   3
  -8   0   0 36.5075 9.10036   1
  -8   0   0 42.0992 10.2994   1
   8   0   0 36.5716 2.80368  13
  -8   0   0 29.8305 3.87544   5
   8   0   0 34.6374 2.05397   9
   8   0   0 38.4669 9.73387   3
  -8   0   0 36.8813 2.43333   8
  -8   0   0 33.8527 1.67999  12
  -8   0   0 36.2322 2.09373  11
  -8   0   0 37.2183 5.46953   5
  -8   0   0 29.3298 12.0469   6
  -8   0   0 35.5510 2.11943  10
  -8   0   0 35.3114 1.57119  12
   8   0   0 25.1840 8.44895   2
   8   0   0 36.6896 12.5732   6
   9   0   0 0.84925 0.42437   9
   9   0   0 0.00320 0.54924  13
  -9   0   0 0.30544 0.35462  10
  -9   0   0 0.80692 0.22225  12
  -9   0   0 0.53060 0.15498  12
  -9   0   0 0.23257 0.44202   8
  -9   0   0 0.32784 0.38622  11
  10   0   0 540.771 20.9571   9
 -10   0   0 541.537 21.0716  10
 -10   0   0 498.300 21.6368   8
 -10   0   0 514.155 20.1255  12
  10   0   0 524.813 22.3700  13
 -10   0   0 469.515 20.4882  12
 -10   0   0 511.890 21.1338  11
 -11   0   0 3.58526 0.98518   8
  12   0   0 6586.14 264.260  13
 -12   0   0 7061.91 262.862  11
 -12   0   0 6434.37 262.365  10
 -12   0   0 6807.80 263.217   8
 -13   0   0 5.36600 1.07728  11
 -13   0   0 2.31436 1.07670   8
  14   0   0 294.977 12.1503   9
  14   0   0 270.734 14.1983  13
 -14   0   0 299.168 12.9782  11
 -14   0   0 269.925 12.2062  10
 -14   0   0 288.230 13.2594   8
  15   0   0 2.28867 0.71974   9
 -15   0   0 1.19871 0.82529  11
  15   0   0 2.02280 1.24896  13
 -15   0   0 0.73790 1.02338   8
 -15   0   0 1.91926 0.59798  10
  16   0   0 326.057 16.7844  13
 -16   0   0 321.951 14.2767  10
 -16   0   0 359.605 15.4275  11
  16   0   0 344.534 14.2110   9
 -16   0   0 334.179 15.4233   8
  17   0   0 -0.2700 1.20253  13
 -17   0   0 1.02678 1.06140   8
 -17   0   0 0.53376 0.45842  10
  17   0   0 0.95535 0.59185   9
 -17   0   0 1.47757 0.97983  11
 -18   0   0 15.3131 1.34975  10
  18   0   0 17.9960 1.55856   9
  18   0   0 16.2508 3.07723  13
 -19   0   0 0.39887 0.43697  10
 -20   0   0 0.09986 0.41754  10
  20   0   0 0.02127 1.34609  13
   0   1   0 -1.3099 1.60467   7
   0  -1   0 1.32730 1.96506   2
   0   1   0 0.80559 2.04623   3
   0  -1   0 0.08328 0.16031  11
   0   1   0 0.02673 0.19926  14
   0  -1   0 -0.1242 0.16382  14
   0  -1   0 0.46496 1.51183   4
   0  -1   0 1.39898 1.83255   5
   0   1   0 0.04070 0.13762  11
   0  -1   0 0.15971 0.17384   8
   0   1   0 -0.0878 0.17057   8
   0   1   0 -2.6155 1.46953   4
   0  -1   0 0.78206 1.91278   3
   0   1   0 -3.0678 1.87208   2
   0   1   0 -0.1017 0.13621  10
   0   1   0 -1.7859 1.62615   5
   0  -1   0 0.28924 1.66628   7
   0  -1   0 -0.0232 2.11583   1
  -1  -1   0 0.05935 0.15708  13
   1  -1   0 -0.0481 0.12545  10
   1  -1   0 0.25969 0.09443  11
   1   1   0 -0.0184 0.16928  10
  -1  -1   0 0.14424 2.27715   2
  -1   1   0 0.20020 1.58543   6
   1  -1   0 -1.2412 1.51108   1
  -1   1   0 0.37691 0.19712  14
  -1   1   0 -0.1423 1.00275   4
  -1   1   0 1.98151 1.66766   2
   1   1   0 -0.7625 1.87514   5
   1  -1   0 -0.0389 0.16520  13
   1   1   0 -0.3403 2.13086   2
  -1   1   0 0.64493 1.78460   3
   1   1   0 -0.0131 0.23478  14
   1  -1   0 0.24290 0.96282   7
  -1  -1   0 0.24341 0.27158  14
   1   1   0 0.09869 0.28339   9
  -1   1   0 0.12791 0.18599  13
   1  -1   0 -2.0779 1.41601   2
   1  -1   0 -0.2298 1.62597   3
   1  -1   0 -2.6504 1.93938   5
  -1   1   0 -1.2127 1.88617   5
   1  -1   0 -0.7252 1.33534   6
  -1  -1   0 -0.1181 0.21520  11
   1   1   0 0.22555 0.15283  13
   1  -1   0 -0.0448 0.04453  14
   1   1   0 -0.1251 0.15099  12
  -1  -1   0 -1.0796 2.41353   3
  -1  -1   0 1.79665 1.91378   5
  -1   1   0 0.22919 0.16224   8
  -1   1   0 -0.0411 0.13827  10
  -1   1   0 0.22032 0.13423  11
   1   1   0 0.19881 0.21485  11
   1  -1   0 0.16338 0.14520   8
   1  -1   0 0.62064 1.79538   1
   1   1   0 1.05777 2.29374   1
   1   1   0 -0.0985 0.21460   8
   1   1   0 -1.4691 2.43304   3
  -1  -1   0 -2.7789 1.12979   6
  -1  -1   0 -0.8658 1.88934   4
  -1   1   0 -0.7674 1.14155   7
  -1  -1   0 -0.0071 0.16967  10
  -1  -1   0 0.20451 0.28447   8
  -1  -1   0 -0.5640 2.28830   1
   1  -1   0 -0.7773 0.64049   4
   2  -1   0 307.819 14.3354   3
  -2   1   0 314.617 13.7421   3
  -2  -1   0 287.854 17.7495   4
  -2  -1   0 342.405 19.7250   1
   2   1   0 328.600 12.7322  10
  -2   1   0 317.478 12.2128   9
   2  -1   0 270.915 19.4412   5
   2  -1   0 310.618 12.9838   7
   2   1   0 318.071 19.3104   1
   2  -1   0 311.431 14.3122   1
   2   1   0 306.322 19.4894   3
  -2  -1   0 299.481 19.4089   3
  -2   1   0 289.358 16.7048   6
   2  -1   0 332.341 14.1078   1
  -2   1   0 330.946 12.2802   8
   2  -1   0 315.674 16.9926   6
  -2  -1   0 299.897 12.6991  10
  -2  -1   0 300.485 12.7809  14
  -2   1   0 291.100 12.3381  10
  -2  -1   0 293.295 12.7799   8
  -2  -1   0 301.956 12.6663  11
   2  -1   0 316.695 12.6498  13
  -2   1   0 327.471 14.4336   2
  -2  -1   0 307.238 16.3610   6
   2   1   0 301.645 12.5615  13
  -2   1   0 348.170 12.7157  13
  -2  -1   0 304.460 19.3211   2
  -2  -1   0 349.280 12.6286  13
   2  -1   0 322.205 12.2331  10
   2   1   0 294.164 12.7251   9
   2   1   0 332.999 19.8508   2
   2   1   0 322.550 15.3659   5
  -2   1   0 292.981 12.2454  14
   2   1   0 302.097 16.2359   6
   2  -1   0 315.492 12.2430   9
  -2   1   0 296.935 13.2855   7
   2  -1   0 318.205 12.3686  14
  -2  -1   0 301.661 15.4837   5
  -2   1   0 324.284 17.9877   5
  -3  -1   0 -0.1649 0.33743   9
   3  -1   0 2.21628 1.08058   7
  -3  -1   0 -3.5848 1.70395   5
  -3  -1   0 0.87860 3.76673   3
   3  -1   0 -0.2040 0.30272  13
   3  -1   0 -3.4621 3.12769   6
  -3   1   0 -0.0065 0.07222   8
  -3  -1   0 0.01602 0.27710  13
  -3  -1   0 -0.2372 0.32217  14
  -3  -1   0 0.28662 0.27673  10
  -3  -1   0 0.15811 0.32889   8
   3   1   0 -2.1212 3.71535   2
   3   1   0 0.48860 0.34773  14
   3   1   0 -2.3640 1.37176   5
   3   1   0 0.10345 0.12899  12
  -3   1   0 -4.7573 3.34307   6
   3   1   0 1.84911 4.17077   3
  -3  -1   0 -0.0790 3.18645   6
   3   1   0 1.69881 3.06512   6
  -3   1   0 0.07554 0.10557   9
  -3   1   0 -0.1631 0.31637  13
   3   1   0 0.31935 0.36969   9
  -3  -1   0 -5.0154 3.75491   1
  -3  -1   0 -5.5042 3.38584   2
  -3  -1   0 -0.3818 0.25717  11
   3   1   0 0.10402 0.31449  13
  -3   1   0 -1.6293 3.55817   5
  -3   1   0 0.82691 0.70614   7
   3   1   0 0.54079 4.01173   1
   3   1   0 0.07129 0.23034  10
   3  -1   0 0.02183 0.07486   9
   3   1   0 -0.0767 0.29321   8
   4   1   0 209.377 18.0948   3
  -4  -1   0 229.301 10.2995  10
  -4  -1   0 221.313 18.8175   3
   4   1   0 266.380 10.4974   8
  -4  -1   0 252.500 19.1292   2
   4  -1   0 251.900 10.4945   3
   4   1   0 251.562 10.8036   5
   4   1   0 259.618 19.2851   2
  -4   1   0 249.023 9.83472   9
  -4  -1   0 270.560 19.8231   1
   4  -1   0 251.802 9.70583   9
  -4  -1   0 246.695 10.4665  14
   4   1   0 238.253 10.4188  13
   4   1   0 233.534 10.3424   9
   4  -1   0 243.343 10.5254  13
   4  -1   0 267.788 9.66679   8
   4  -1   0 240.095 18.0513   6
   4   1   0 252.015 9.63012  12
  -4  -1   0 236.221 17.4307   6
  -4   1   0 255.426 16.6238   5
  -4   1   0 231.676 9.81699   8
  -4   1   0 243.068 18.0804   6
  -4   1   0 238.710 11.5480   7
  -4  -1   0 230.100 10.2451  11
   4   1   0 236.686 17.2309   6
  -4  -1   0 264.907 10.5075   9
  -4  -1   0 250.637 11.8012   5
  -4  -1   0 236.672 10.4951   8
  -4   1   0 240.835 9.60039  10
  -5   1   0 3.65859 3.89341   5
  -5  -1   0 -0.0365 0.29765  11
  -5  -1   0 0.23991 0.39831   8
  -5   1   0 -0.4312 0.73306   1
   5  -1   0 -0.8772 0.50416   2
   5   1   0 -0.5562 4.89797   2
   5  -1   0 -0.1667 0.07726   8
  -5  -1   0 -5.9870 5.58761   6
   5  -1   0 3.85199 5.12725   6
   5   1   0 -4.4606 5.96963   3
  -5  -1   0 -2.0338 5.46411   1
   5   1   0 0.33086 0.48525  13
  -5  -1   0 -0.7950 5.46838   1
  -5  -1   0 1.46945 5.07935   2
   5   1   0 5.20853 5.23078   6
   5   1   0 -0.2116 0.30102   9
  -5   1   0 -0.1483 1.45046   1
  -5  -1   0 0.27720 0.38749  14
   5  -1   0 0.01357 0.13800   9
  -5   1   0 0.15870 0.18401   8
  -5  -1   0 4.82736 5.56460   3
  -5   1   0 7.87311 5.92169   6
   5  -1   0 2.91481 1.92120   3
  -5   1   0 -0.0191 0.09265  10
   5  -1   0 0.08895 0.38167  13
   5  -1   0 0.01689 0.13823  14
  -5  -1   0 0.09191 0.30885  10
   6  -1   0 1364.76 54.9543   2
  -6  -1   0 1324.64 54.7190   8
  -6   1   0 1319.32 56.1372   1
  -6   1   0 1338.63 54.9994   1
   6  -1   0 1450.24 57.3003   3
  -6  -1   0 1480.92 68.3350   6
   6   1   0 1391.58 67.1545   6
   6   1   0 1292.72 54.4111   9
  -6  -1   0 1309.11 54.4368  10
  -6   1   0 1431.24 54.0771   8
   6  -1   0 1454.89 53.7482   9
  -6   1   0 1412.81 68.5956   6
  -6   1   0 1381.26 54.0249   9
  -6  -1   0 1390.40 54.4408  11
   6   1   0 1363.87 54.9109  13
  -6   1   0 1364.50 57.6748   7
  -6  -1   0 1408.64 67.9186   2
  -6  -1   0 1319.33 54.6146  14
   6   1   0 1403.42 73.5872   3
   6  -1   0 1391.32 53.7027   8
  -6   1   0 1384.91 53.6679  10
  -6  -1   0 1321.63 67.2634   1
   6  -1   0 1444.29 53.6985  14
   6  -1   0 1265.87 55.3935  13
  -6  -1   0 1412.51 75.0221   3
  -6  -1   0 1306.73 67.3854   1
  -6   1   0 1451.97 63.3386   5
   6  -1   0 1410.21 67.3284   6
  -6   1   0 1385.02 54.1609  12
   7   1   0 -8.6092 9.49402   3
  -7   1   0 0.11357 3.18722   7
  -7  -1   0 -0.0959 0.29373  11
   7  -1   0 -0.0054 0.19285   9
   7   1   0 9.25741 8.37757   6
  -7  -1   0 4.22796 7.27649   1
  -7   1   0 -0.5458 1.99921   1
  -7   1   0 0.02818 0.27198   9
  -7   1   0 1.62291 3.31867   1
  -7  -1   0 -0.1969 0.33008  14
   7  -1   0 0.12890 0.15671   8
   7  -1   0 -2.2339 7.89040   6
  -7   1   0 -0.7256 0.26000   8
  -7   1   0 -1.8694 5.33168   5
   7   1   0 0.19293 0.52584  13
  -7   1   0 0.18437 0.17510  10
  -7   1   0 0.32250 0.32426  12
  -7  -1   0 -0.2683 0.38466   8
   7  -1   0 3.41887 1.90607   2
   7  -1   0 -0.0242 0.46175  13
  -7  -1   0 -8.9765 7.73420   6
   7  -1   0 -0.3923 3.50518   3
  -7  -1   0 -0.1801 0.28233  10
  -8  -1   0 2.38734 0.73409  10
   8   1   0 2.56115 0.71426   9
  -8  -1   0 1.95279 0.80982   8
   8  -1   0 1.05139 0.78669  13
   8  -1   0 1.92255 0.32635   8
  -8   1   0 2.94771 0.63954   8
   8  -1   0 1.89790 0.40201   9
  -8   1   0 2.50794 0.38235  10
  -8   1   0 2.56239 0.54866  12
   8   1   0 2.33785 0.79845  13
  -8  -1   0 2.37974 0.71678  14
  -8  -1   0 1.43712 0.59329  11
  -9   1   0 0.20732 0.20830  10
  -9   1   0 -0.8950 0.35688   8
   9  -1   0 0.57385 0.62896  13
  -9  -1   0 0.34159 0.56509   8
  -9   1   0 0.11784 0.34921  12
  -9  -1   0 -0.2694 0.37541  11
   9  -1   0 -0.1511 0.23505   9
  -9  -1   0 -0.1950 0.29945  10
   9   1   0 -0.4334 0.60200  13
   9   1   0 0.35649 0.44745   9
  10  -1   0 538.868 22.8718  13
 -10   1   0 488.292 21.6350   8
 -10  -1   0 560.306 22.0686  10
 -10  -1   0 513.690 22.4547   8
  10   1   0 531.352 22.9032  13
  10   1   0 562.535 21.8742   9
 -10   1   0 522.149 21.3036  12
 -10   1   0 541.725 21.0145  10
  10  -1   0 518.887 21.2208   9
 -10   1   0 519.866 21.1751  11
 -10  -1   0 496.668 21.9647  11
  11  -1   0 0.60894 0.40797   9
 -11  -1   0 0.30934 0.71320   8
  11   1   0 -0.1724 0.91638  13
  11  -1   0 1.83622 1.14239  13
 -11   1   0 0.69325 0.41356  11
 -11  -1   0 0.54975 0.67300  11
 -11   1   0 -0.4448 0.46531   8
 -11  -1   0 -0.1821 0.58134  10
  11   1   0 0.25455 0.57478   9
 -11   1   0 0.76160 0.32686  10
  12   1   0 313.025 15.5896  13
  12  -1   0 335.630 13.4520   9
  12  -1   0 305.659 15.4436  13
  12   1   0 338.375 14.2367   9
 -12   1   0 327.428 16.0647   8
 -12  -1   0 340.879 14.7724  11
 -12  -1   0 306.236 14.3247  10
 -12   1   0 339.474 13.8947  11
 -12  -1   0 346.880 15.2252   8
 -12   1   0 335.774 13.5723  12
 -13  -1   0 1.50408 0.94324   8
  13   1   0 -0.0804 0.84122  13
 -13  -1   0 0.74948 0.66530  10
 -13   1   0 -0.0861 0.61249   8
  13  -1   0 0.02929 0.38014   9
  13  -1   0 -0.1384 0.28146  14
 -13   1   0 0.38843 0.34628  10
 -13   1   0 0.24141 0.47385  11
  13   1   0 0.10137 0.67020   9
 -13   1   0 0.23742 0.34576  12
 -13   1   0 -0.1355 0.30090  12
  13  -1   0 -1.4902 0.66303  13
 -13  -1   0 -0.2539 0.66143  11
  14  -1   0 27.9758 3.29441  13
 -14  -1   0 26.4538 2.41247  10
 -14  -1   0 29.8342 2.79414  11
 -14   1   0 31.0536 1.71237  10
  14  -1   0 32.1286 1.85375   9
 -14  -1   0 28.5827 2.92449   8
 -14   1   0 32.6544 2.45084   8
  14   1   0 25.6516 3.15325  13
 -14   1   0 31.8889 1.66598  12
 -14   1   0 32.4558 2.34311  11
  14   1   0 31.4426 2.39178   9
  15  -1   0 0.95131 1.11798  13
 -15  -1   0 1.41634 0.63308  10
 -15   1   0 0.47719 0.71935   8
  15   1   0 1.73973 1.19070  13
 -15  -1   0 0.64678 0.78605  11
  15   1   0 -0.9377 0.52415   9
  16  -1   0 213.209 12.3817  13
 -16   1   0 254.465 10.8934   8
 -16  -1   0 229.533 14.3231  11
 -16  -1   0 220.538 10.6827  10
  16   1   0 232.862 10.5787   9
 -16  -1   0 239.928 11.8561   8
 -16   1   0 259.698 11.4902  11
  16   1   0 227.478 12.5208  13
 -16   1   0 224.849 9.47233  10
  16  -1   0 228.099 9.77083   9
  17   1   0 -1.3353 0.55242   9
  17   1   0 -0.3698 0.90140  13
 -17  -1   0 -1.1432 1.08044   8
 -17   1   0 0.06640 0.25193  10
 -17  -1   0 0.67050 1.05055  11
 -17  -1   0 0.18354 0.52432  10
  17  -1   0 -2.5368 1.00448  13
 -18   1   0 29.3643 1.33689  10
 -18  -1   0 34.1266 3.41954  11
  18   1   0 28.2212 2.33758   9
 -18  -1   0 33.3324 3.25303   8
  18   1   0 24.3167 3.93374  13
 -18  -1   0 30.9935 2.47238  10
  18  -1   0 26.3941 4.21970  13
  19  -1   0 0.92833 1.34840  13
 -19  -1   0 0.05178 0.60153  10
  20   1   0 1.81962 1.57365  13
 -20  -1   0 0.68533 0.63732  10
  20  -1   0 -0.5849 1.64808  13
   0  -2   0 5117.97 216.187   3
   0  -2   0 5099.38 216.071   2
   0  -2   0 5340.03 216.446   1
   0  -2   0 5321.17 216.770   1
   0  -2   0 5287.53 212.813   7
   0   2   0 5439.61 216.010   5
   0   2   0 5385.24 217.236   2
   0  -2   0 5333.31 215.385   5
   0   2   0 5187.80 213.787   4
   0  -2   0 5371.58 212.886   4
   0   2   0 5353.76 216.848   3
  -1  -2   0 -3.3682 3.75776   5
   1   2   0 1.19419 4.01195   4
   1  -2   0 3.47179 2.12871   6
  -1  -2   0 3.19390 1.42060   6
  -1  -2   0 1.75435 4.30990   1
   1  -2   0 0.23839 0.24984  11
   1  -2   0 0.00257 0.27012   8
  -1   2   0 2.69836 4.14028   5
  -1  -2   0 -1.5148 3.84017   7
  -1  -2   0 -0.0914 0.28453  10
  -1  -2   0 0.17223 4.02457   2
   1  -2   0 0.27703 0.35231  14
   1  -2   0 -1.7559 3.58644   1
   1  -2   0 -4.3272 3.63563   5
   1   2   0 0.10552 0.30513  11
  -1  -2   0 5.52661 5.35226   3
  -1   2   0 0.06529 0.24592  10
  -1   2   0 3.62166 1.92617   6
   1   2   0 -0.3717 0.36763   9
   1  -2   0 -1.1598 2.19645   4
  -1  -2   0 0.13928 0.15525  13
   1  -2   0 1.72981 3.91582   3
  -1   2   0 0.33790 0.28148  11
   1   2   0 -3.4084 3.88490   5
  -1   2   0 2.80529 4.08569   3
  -1   2   0 0.26683 0.32776  14
  -1  -2   0 0.06347 0.27955  11
  -1   2   0 0.52935 0.24109  13
   1   2   0 -1.9226 3.73324   2
   1   2   0 -0.0159 0.32211   8
  -1  -2   0 -1.6534 3.45648   4
   1  -2   0 1.44083 3.49780   1
  -1   2   0 0.47310 3.06267   7
  -1   2   0 -1.3501 2.92558   4
   1   2   0 0.43632 0.41593  14
   1   2   0 0.38015 0.35903  10
   1  -2   0 -0.0931 3.26254   2
  -1  -2   0 0.21378 0.43907  14
  -1  -2   0 -1.8430 4.14414   1
   1   2   0 -5.8643 4.61976   3
   1   2   0 0.38939 0.32413  12
   1  -2   0 -3.8923 2.33379   7
  -1   2   0 -1.9734 3.30117   2
  -1  -2   0 -0.1233 0.38500   8
   2  -2   0 15.9955 4.27315   6
  -2   2   0 16.4495 4.97640   3
   2  -2   0 14.9331 0.99331  10
   2  -2   0 10.1930 5.59450   5
   2   2   0 13.5798 0.89796  13
   2   2   0 15.4353 1.35065   9
   2   2   0 14.2638 6.50302   3
  -2  -2   0 12.9904 6.66214   1
  -2   2   0 13.7441 1.01295  14
  -2   2   0 26.0497 7.16602   5
   2  -2   0 15.3524 0.73988  11
  -2   2   0 16.3408 0.96496  11
   2   2   0 14.1735 1.34928  14
  -2  -2   0 7.57120 4.54613   4
  -2  -2   0 15.1400 5.79220   7
  -2   2   0 10.3767 3.70380   7
  -2  -2   0 15.3003 1.42839  14
  -2   2   0 15.0022 0.85128   9
   2   2   0 15.0508 1.26779  10
   2  -2   0 12.6839 4.29435   1
  -2   2   0 14.4734 1.02984   8
   2   2   0 11.4026 6.43479   2
   2   2   0 19.1061 5.47266   5
  -2  -2   0 15.2840 3.51655   6
  -2  -2   0 15.8392 1.30839  11
  -2  -2   0 14.1090 6.66817   3
  -2   2   0 10.9943 4.15602   6
   2  -2   0 18.1101 4.75765   1
  -2  -2   0 9.35374 5.16346   2
   2  -2   0 16.0597 0.68616  11
  -2   2   0 13.0734 0.99239  10
  -2  -2   0 16.2779 0.98911  13
   2  -2   0 10.5197 2.44090   7
   2   2   0 14.8092 1.10809  12
   2  -2   0 14.4412 1.04890  13
  -2  -2   0 14.8869 1.33824   8
   2  -2   0 15.1801 0.92481   8
  -2   2   0 9.32069 4.25626   2
  -2  -2   0 22.3976 5.52495   5
  -2   2   0 11.3874 3.79940   4
   2  -2   0 16.6620 1.86880   4
  -2   2   0 14.9889 1.05558  13
  -3   2   0 -1.8018 3.88085   6
  -3  -2   0 0.20873 0.46261   8
  -3  -2   0 1.50517 0.62071  14
   3  -2   0 6.38085 5.08002   5
   3   2   0 0.59946 0.34613  10
  -3   2   0 0.89736 2.88464   3
   3  -2   0 -0.0467 0.32500  13
   3   2   0 -5.9772 6.23365   3
  -3   2   0 -1.2049 1.70542   4
  -3  -2   0 -0.4415 5.98229   1
  -3   2   0 0.34041 0.15916  11
  -3  -2   0 0.04505 0.36512  11
   3   2   0 -6.1794 3.44367   5
  -3  -2   0 -2.3019 5.29483   3
   3   2   0 0.57831 0.34007  13
   3  -2   0 0.83355 1.10985   7
  -3   2   0 1.54281 3.14954   2
  -3   2   0 0.37025 0.21847   8
  -3   2   0 -4.8143 2.21389   7
  -3   2   0 0.20783 0.18682  14
  -3  -2   0 5.04112 5.43578   2
   3  -2   0 3.17484 4.01812   6
  -3   2   0 -6.7575 4.47732   5
   3   2   0 4.01307 6.38609   2
  -3  -2   0 -1.7739 3.45549   6
   3   2   0 1.26697 0.54940   9
   3   2   0 -0.1595 0.21978  12
   3  -2   0 1.66072 3.02778   3
   3  -2   0 3.04990 3.09337   1
  -3  -2   0 0.36203 0.34323  10
  -3  -2   0 5.35620 5.12171   4
  -3   2   0 0.28676 0.34319  13
   3  -2   0 0.31016 0.16795  10
  -3  -2   0 3.57607 3.94560   5
  -4   2   0 64.9718 11.7377   5
  -4  -2   0 64.1843 3.19666  13
   4   2   0 65.6030 2.82374  12
  -4  -2   0 59.1336 3.49502   8
  -4   2   0 54.8472 2.61705  14
   4  -2   0 63.8685 2.66375  14
  -4  -2   0 54.9164 11.6345   1
  -4  -2   0 51.9482 7.63154   5
  -4  -2   0 49.8875 11.2487   1
  -4  -2   0 57.2089 8.72042   6
   4   2   0 44.8886 12.4406   2
  -4   2   0 62.1902 2.67666   8
  -4  -2   0 54.1026 3.43823  14
  -4   2   0 57.0650 9.70386   6
  -4  -2   0 62.6809 12.6074   2
  -4   2   0 60.5570 2.62130  10
   4   2   0 59.7199 3.14608  13
  -4  -2   0 61.6577 3.39306  10
   4   2   0 66.2448 13.3929   3
   4   2   0 56.4448 3.36206   9
   4  -2   0 49.9219 4.71846   1
  -4  -2   0 58.2572 11.9489   3
  -4   2   0 61.5368 2.51942   9
  -4   2   0 56.6004 4.94437   7
   4  -2   0 74.2315 10.3615   6
  -4   2   0 53.1012 5.99114   2
   4   2   0 62.3410 7.86474   5
   4  -2   0 69.0754 4.26082   7
   4  -2   0 66.8762 2.62825   9
   4  -2   0 46.9438 5.45084   1
   4  -2   0 60.1801 3.26354  13
  -5  -2   0 0.41038 3.93793   5
  -5  -2   0 0.17137 0.53714   8
  -5   2   0 0.28896 0.18708   9
   5  -2   0 -0.2766 0.39499  13
   5   2   0 -1.7796 5.43307   6
   5  -2   0 6.72842 6.09483   6
  -5  -2   0 0.50739 0.41653  10
   5   2   0 -5.1952 6.69738   2
  -5   2   0 0.65823 1.78395   7
  -5  -2   0 0.57513 0.49904  11
  -5  -2   0 -4.9120 8.54854   2
   5   2   0 0.21626 3.04807   5
  -5   2   0 0.35832 0.18184   8
  -5  -2   0 7.80691 7.24522   1
   5  -2   0 0.00794 0.14079   9
   5   2   0 -3.3433 8.77381   3
  -5   2   0 0.12179 0.11949   8
  -5  -2   0 3.26270 6.47903   4
  -5   2   0 -0.1770 0.33758  12
  -5  -2   0 0.65836 0.53538  14
   5   2   0 -0.0009 0.18973  12
  -5  -2   0 5.99518 7.29663   3
  -5   2   0 6.54445 7.01644   5
   5   2   0 0.31362 0.42936  13
  -5   2   0 8.34067 6.66267   6
  -5  -2   0 8.46691 5.94442   6
   5  -2   0 0.63968 1.95359   7
  -5  -2   0 8.55221 8.93333   1
  -6  -2   0 280.047 12.4423  10
  -6   2   0 308.456 24.9397   6
   6  -2   0 264.512 12.4140  13
   6   2   0 287.156 11.2989  12
  -6  -2   0 327.413 24.2866   6
  -6  -2   0 247.177 25.2210   2
  -6  -2   0 286.876 12.7750   8
  -6  -2   0 267.985 26.8585   1
  -6  -2   0 280.507 24.1916   4
   6   2   0 280.104 12.3806  13
  -6   2   0 281.409 11.4082   8
  -6   2   0 288.511 14.2980   7
   6   2   0 281.376 22.5395   6
  -6   2   0 277.641 23.3298   5
  -6   2   0 303.991 11.4843   9
  -6  -2   0 273.562 12.5953  14
  -6  -2   0 277.274 27.0929   1
   6   2   0 255.850 26.5243   3
  -6  -2   0 269.762 25.5372   3
   6  -2   0 300.792 11.2812   9
   6   2   0 358.116 29.0154   2
   6  -2   0 271.802 23.3905   6
   6   2   0 310.892 14.5341   5
   6   2   0 271.062 12.3996   9
  -6   2   0 281.049 12.1598  12
  -7   2   0 1.71816 8.17945   6
   7  -2   0 0.43936 0.60288  13
   7   2   0 0.42025 1.44176   5
  -7  -2   0 5.81526 9.98884   1
  -7  -2   0 -11.107 8.32133   6
  -7  -2   0 -0.3327 0.40649  11
   7   2   0 5.17161 10.1913   3
  -7   2   0 -7.6074 7.51796   5
   7  -2   0 -12.808 9.04702   6
   7   2   0 0.35277 0.58721  13
  -7  -2   0 0.30565 0.41326  10
   7   2   0 0.09759 0.39850   9
  -7   2   0 0.00880 0.38008  12
   7   2   0 13.3932 10.2596   2
  -7  -2   0 -9.4760 8.58154   4
   7  -2   0 0.09474 0.12779   9
  -7  -2   0 -8.1124 9.36987   3
   7   2   0 0.00526 0.09557  12
  -7  -2   0 -2.4055 10.2127   1
  -7  -2   0 -16.142 8.51398   2
  -7  -2   0 -0.8426 0.35452   8
  -7   2   0 0.55244 0.27963   9
  -7  -2   0 0.02675 0.56000  14
  -7   2   0 -2.5942 1.72509   7
  -8   2   0 120.151 5.21371   8
   8   2   0 115.867 6.01678   9
  -8  -2   0 110.132 6.14268  14
  -8   2   0 110.015 5.64657  12
  -8  -2   0 118.958 6.12862  11
  -8  -2   0 124.499 6.47477   8
   8   2   0 110.093 6.15639  13
   8  -2   0 116.010 6.26041  13
  -8   2   0 130.018 5.32579   9
   8  -2   0 119.022 4.81356   9
  -8  -2   0 115.679 6.09172  10
   9  -2   0 -0.0155 0.15522   9
  -9  -2   0 0.39034 0.51068  11
   9   2   0 0.29568 0.53103   9
  -9  -2   0 0.76036 0.69570   8
   9   2   0 0.48917 0.65198  13
   9  -2   0 -0.0339 0.58889  13
  -9  -2   0 0.82175 0.53210  10
 -10  -2   0 7.20205 1.47599  11
  10  -2   0 5.60486 0.51968   9
 -10   2   0 6.19842 0.89967   8
 -10  -2   0 5.03696 1.42070   8
  10   2   0 6.04942 1.27012   9
  10   2   0 5.61586 1.43385  13
  10  -2   0 5.13079 1.35121  13
 -10  -2   0 6.40310 1.32318  10
 -10   2   0 4.46943 0.92884  12
  11   2   0 1.22039 0.83415   9
 -11  -2   0 0.82435 0.97058   8
  11   2   0 1.02278 0.92041  13
 -11  -2   0 0.54511 0.64332  10
 -11   2   0 0.34910 0.48855   8
  11  -2   0 0.17749 0.84098  13
 -11  -2   0 0.34858 0.74902  11
 -11   2   0 0.91611 0.61678  12
 -12   2   0 287.087 12.4173  12
  12  -2   0 264.261 13.7805  13
 -12  -2   0 279.948 13.1494  10
  12   2   0 276.124 13.7857  13
  12  -2   0 284.082 11.5798   9
 -12   2   0 294.686 11.8162  11
 -12  -2   0 299.040 13.5087  11
 -12  -2   0 297.896 13.8832   8
 -12   2   0 291.131 12.1928   8
 -13   2   0 -0.1744 0.38922  11
  13   2   0 0.56464 0.76371   9
  13  -2   0 0.75332 0.31619   9
 -13   2   0 0.46471 0.56272   8
  13   2   0 -1.3005 0.68751  13
 -13  -2   0 1.62371 1.07413   8
 -13  -2   0 -0.3058 0.52383  10
  13  -2   0 -0.2554 0.81798  13
 -13  -2   0 0.55162 0.84602  11
 -13   2   0 0.79032 0.58748  12
 -14   2   0 235.707 9.85351  11
 -14   2   0 249.911 9.99112   8
  14  -2   0 229.681 12.0733  13
  14   2   0 212.686 11.7743  13
 -14  -2   0 214.510 11.5741   8
 -14   2   0 225.217 9.96440  12
  14   2   0 238.012 10.7113   9
  14  -2   0 216.718 9.23239   9
 -14  -2   0 215.220 10.8833  10
 -15  -2   0 0.12021 0.92304  11
 -15   2   0 1.18101 0.51709  12
  15  -2   0 1.22171 1.15837  13
  15  -2   0 0.13175 0.29659   9
 -15  -2   0 -0.6355 0.83175   8
  15   2   0 -0.1739 0.94392  13
  15   2   0 0.64893 0.75825   9
 -16  -2   0 3.14231 1.14544  11
  16  -2   0 0.40739 1.06878  13
  16  -2   0 0.28676 0.32248   9
 -16  -2   0 0.12432 0.70686  10
  16   2   0 -1.3076 0.75083   9
 -16  -2   0 0.03216 1.20571   8
  16   2   0 1.31943 1.06998  13
 -17  -2   0 1.32735 0.83791  10
  17  -2   0 1.09649 1.06491  13
  17   2   0 0.23549 0.86041   9
 -17  -2   0 -1.2651 1.01817  11
  17   2   0 -2.2916 1.01553  13
  18   2   0 23.0191 3.84566  13
  18  -2   0 25.1407 3.91029  13
 -18  -2   0 31.8391 3.60602  11
 -18  -2   0 24.5794 3.41676   8
 -18  -2   0 32.3091 2.88976  10
  18   2   0 30.0332 2.60467   9
 -19  -2   0 5.86443 1.96099  11
  19  -2   0 2.49702 1.67495  13
 -19  -2   0 5.02517 1.45623   8
  20   2   0 12.2402 1.94320   9
 -20  -2   0 14.7472 2.32887  10
  20   2   0 14.3417 3.00322  13
   0  -3   0 -3.0771 5.41643   2
   0  -3   0 -4.3713 4.31122   7
   0   3   0 -0.2142 0.26945  10
   0  -3   0 -5.1267 6.52863   1
   0   3   0 4.88154 6.52194   5
   0   3   0 -5.7489 5.96057   3
   0  -3   0 -2.5291 4.94198   4
   0  -3   0 -0.2004 0.43803  14
   0  -3   0 -0.6225 0.25388  11
   0   3   0 1.55129 6.44127   2
   0  -3   0 1.50103 6.68555   1
   0   3   0 1.51542 5.84333   4
   0  -3   0 -0.4273 5.88721   5
   0  -3   0 0.04260 0.32377  10
   0   3   0 -0.5247 0.37136  12
   0  -3   0 6.83883 6.11332   3
   0   3   0 0.34698 0.46170  14
   0  -3   0 -0.3652 0.30508   8
   1  -3   0 -1.4392 5.48220   1
   1  -3   0 2.95726 4.04512   7
   1  -3   0 0.61181 0.33469  11
   1  -3   0 -2.0859 6.09397   5
  -1   3   0 -1.9622 5.41736   4
  -1  -3   0 -0.1256 0.48548  14
   1  -3   0 -0.0021 0.31261   8
  -1   3   0 0.06871 0.27970  10
  -1  -3   0 -3.1068 6.89722   3
  -1   3   0 -3.3135 6.51374   5
   1  -3   0 -0.3223 0.27299  13
  -1  -3   0 -0.2993 0.32939  10
  -1  -3   0 -2.2069 5.07520   4
   1   3   0 5.66520 7.31413   3
   1  -3   0 0.02782 6.13165   3
  -1   3   0 0.25142 0.38870  14
   1  -3   0 0.98257 3.67566   4
   1   3   0 0.36135 6.08861   4
   1  -3   0 -1.9076 5.92677   1
  -1  -3   0 20.9753 8.73325   1
  -1  -3   0 10.7300 6.56194   5
  -1  -3   0 5.93569 7.43841   1
  -1   3   0 -2.2837 6.51061   3
  -1   3   0 2.76942 5.52518   7
  -1   3   0 2.63245 6.44247   2
   1  -3   0 -0.2451 0.12462  10
   1   3   0 -2.3432 7.24695   2
   1   3   0 -0.1628 0.42494   9
  -1   3   0 0.06057 0.39525  12
  -1  -3   0 0.21823 0.32909  11
   1   3   0 -0.5915 0.27150  12
   1  -3   0 -0.4820 0.37072  14
   1   3   0 -0.0735 5.72294   5
  -1  -3   0 0.19736 0.40640   8
  -1  -3   0 15.6452 7.37414   2
  -1  -3   0 2.51828 5.85854   7
  -2  -3   0 374.229 17.0165  14
  -2  -3   0 378.219 16.7875  11
   2  -3   0 428.509 16.1534  13
  -2   3   0 385.320 17.2271  12
  -2   3   0 397.832 29.4796   5
  -2   3   0 418.758 27.5252   2
   2  -3   0 368.100 26.1561   3
   2  -3   0 420.366 21.0964   6
  -2  -3   0 402.678 16.8749  10
  -2   3   0 458.637 27.5287   3
  -2   3   0 403.258 16.5277  14
  -2  -3   0 418.379 27.5927   4
   2  -3   0 417.654 16.0269  11
  -2   3   0 390.090 23.6942   7
   2   3   0 420.126 31.5307   3
   2  -3   0 401.582 16.2820   8
   2   3   0 399.811 16.8993  10
  -2   3   0 377.445 16.4528  10
  -2  -3   0 421.126 27.3725   7
  -2  -3   0 377.852 30.3028   3
   2   3   0 438.241 32.5463   2
  -2  -3   0 377.132 16.8908   8
   2  -3   0 365.830 25.9402   1
  -2  -3   0 424.553 15.9194  13
  -2   3   0 397.794 24.1364   4
  -2   3   0 415.817 16.1313  13
   2  -3   0 419.460 26.2302   1
   2  -3   0 416.527 16.6259  14
   2  -3   0 410.890 16.4072  10
  -2  -3   0 395.616 30.6433   1
   2  -3   0 409.923 19.9784   4
   2   3   0 373.575 16.9012   9
   2   3   0 393.521 16.5955  12
  -2  -3   0 355.388 25.6632   5
  -2   3   0 432.863 16.6082   8
  -2  -3   0 413.742 31.8158   1
  -2  -3   0 341.640 29.3189   2
   2  -3   0 402.968 28.3476   5
   2  -3   0 413.426 21.6008   7
  -2  -3   0 401.297 18.7965   6
   2   3   0 396.499 26.8375   5
  -3  -3   0 -0.0658 0.37369  11
   3  -3   0 1.63464 5.75000   1
   3   3   0 8.93608 9.32057   2
  -3   3   0 -0.3149 4.50657   4
   3  -3   0 0.47176 2.59263   7
  -3   3   0 -9.4735 7.13989   5
  -3  -3   0 3.94284 6.40865   4
  -3  -3   0 -0.2500 0.37609  10
   3  -3   0 -3.3591 6.86123   5
  -3   3   0 5.37404 5.00837   6
  -3   3   0 0.32526 0.20814   9
  -3  -3   0 0.55540 0.34788  13
  -3  -3   0 -1.6850 7.78777   2
  -3  -3   0 -3.9985 8.43931   1
  -3   3   0 -4.2968 5.55170   3
   3   3   0 0.65520 0.30576  13
  -3  -3   0 0.10812 0.46253   8
  -3  -3   0 -3.5838 8.74280   1
  -3  -3   0 -5.9747 8.06892   3
   3   3   0 -0.1793 0.34593  12
  -3  -3   0 -3.5846 3.71261   6
  -3   3   0 2.05121 5.52938   2
   3  -3   0 0.57077 0.39164  13
   3  -3   0 0.18922 0.33524  14
   3  -3   0 1.37952 5.12976   1
   3  -3   0 4.91103 5.62412   3
   3  -3   0 0.40031 0.26599  10
   3  -3   0 0.19260 0.23629   8
   3   3   0 -6.2809 5.76292   5
  -3   3   0 6.96100 4.87198   7
  -3  -3   0 0.25767 0.53539  14
   3   3   0 -7.3897 9.41817   3
  -3  -3   0 7.20659 7.05365   7
   3   3   0 -0.1065 0.50274   9
  -3  -3   0 -3.6807 5.83220   5
  -3   3   0 0.04641 0.26351  11
  -3   3   0 0.32441 0.46608  12
  -3   3   0 0.07116 0.26717  14
  -3   3   0 -0.0309 0.32091   8
   3  -3   0 0.72769 4.61164   6
   4  -3   0 454.853 27.4104   6
  -4  -3   0 447.698 35.7665   3
   4   3   0 508.202 37.4752   3
  -4   3   0 474.087 18.6672  11
  -4   3   0 453.078 19.4531  12
   4  -3   0 462.327 26.3533   1
   4   3   0 473.431 36.9944   2
  -4  -3   0 463.982 35.9796   2
   4  -3   0 455.915 25.3063   1
  -4  -3   0 481.754 26.2869   6
  -4  -3   0 421.285 19.6605   8
  -4   3   0 495.474 18.8603   8
  -4   3   0 465.633 24.9488   7
   4   3   0 460.119 18.8476  13
   4  -3   0 499.299 19.2037  13
  -4   3   0 476.906 28.6388   6
  -4  -3   0 503.866 18.9542  13
   4   3   0 435.471 19.6260   9
   4   3   0 469.853 18.9353  12
  -4  -3   0 440.162 19.7910  14
   4   3   0 467.958 28.0900   5
   4  -3   0 469.852 20.8220   7
  -4   3   0 430.265 33.3690   5
  -4  -3   0 517.320 33.2904   7
  -4  -3   0 463.409 36.1074   1
  -4   3   0 453.624 24.3710   4
  -4   3   0 447.217 18.7331  10
   4  -3   0 478.651 18.5448  10
  -4   3   0 443.256 18.6208  14
  -4  -3   0 418.142 34.7876   1
  -4   3   0 459.346 26.7853   2
  -4   3   0 498.538 18.3713   9
  -4  -3   0 453.417 32.6379   4
  -4  -3   0 479.277 19.6992  10
  -4  -3   0 431.842 19.4858  11
  -4  -3   0 487.032 28.9707   5
  -4   3   0 490.087 25.4753   3
  -5   3   0 -0.7438 7.29242   6
   5   3   0 0.77098 0.62751   9
   5   3   0 11.3557 10.8904   2
  -5  -3   0 -1.3895 9.40888   7
  -5   3   0 0.06008 0.49232  12
  -5  -3   0 -7.5494 10.6733   1
   5  -3   0 -0.1963 0.39373  13
   5  -3   0 3.62402 2.77914   7
   5  -3   0 1.61336 4.02338   1
  -5  -3   0 6.55448 9.02509   2
  -5  -3   0 0.45274 0.53285  10
  -5  -3   0 0.23349 0.62455  14
   5  -3   0 0.11920 0.28422  14
  -5   3   0 5.67449 8.69422   5
   5   3   0 0.47013 0.43774  13
  -5  -3   0 -0.0934 0.50100  11
   5  -3   0 0.87272 3.42963   1
  -5  -3   0 6.38940 10.7713   3
   5  -3   0 3.13885 6.77171   6
   5   3   0 -4.9910 11.0290   3
   5   3   0 0.25376 0.32062  12
  -5  -3   0 0.14630 0.51569   8
  -5   3   0 1.55089 2.72952   3
  -5   3   0 -0.1636 0.24843   8
   5   3   0 -1.1763 5.32204   5
  -5   3   0 0.49296 0.23561  11
  -5  -3   0 3.67484 6.46897   5
  -5   3   0 -4.5877 3.89828   2
  -5  -3   0 -2.1095 10.1076   1
  -5  -3   0 9.80947 6.42739   6
  -5   3   0 0.50634 4.19705   7
  -5   3   0 0.22917 0.25798  14
  -6  -3   0 832.259 35.8197  14
  -6   3   0 901.743 34.0878  11
  -6  -3   0 887.802 35.6682  11
  -6   3   0 846.578 34.0450   8
  -6   3   0 855.598 35.3625  12
  -6   3   0 893.573 34.1215   9
   6   3   0 917.188 34.4794  12
  -6  -3   0 855.959 35.6280  10
   6   3   0 862.894 35.1023  13
   6   3   0 892.814 35.7581   9
   6  -3   0 871.130 35.2974  13
  -6  -3   0 823.982 35.7931   8
  -7   3   0 0.22499 0.20977   9
   7   3   0 -0.0333 0.49445   9
  -7  -3   0 -0.0875 0.50280  11
   7  -3   0 0.04276 0.52515  13
   7   3   0 0.33060 0.22459  12
  -7  -3   0 0.56753 0.58511  14
   7   3   0 0.03744 0.51698  13
  -7  -3   0 0.55784 0.53355  10
  -7   3   0 0.02716 0.24842   8
  -7  -3   0 -0.6799 0.54081   8
  -7   3   0 0.32549 0.17989   8
  -7   3   0 -0.5041 0.36823  12
   8   3   0 13.1277 0.77853  12
   8   3   0 13.7865 1.97950   9
   8   3   0 10.4988 1.65332  13
  -8  -3   0 14.1442 1.76931  11
   8  -3   0 12.8955 1.87831  13
  -8  -3   0 10.6513 1.91776  14
  -8   3   0 14.5202 0.92216   8
  -8  -3   0 10.9087 1.71668  10
  -8   3   0 12.4272 0.93700   9
   8  -3   0 11.8155 0.81232   9
  -8   3   0 13.8743 0.89570   8
  -8   3   0 12.2165 1.50950  12
  -8  -3   0 11.6137 1.89484   8
   9   3   0 0.18508 0.19016  12
  -9  -3   0 1.33677 0.89941   8
  -9   3   0 -0.0600 0.47332  12
   9   3   0 -0.8665 0.55653  13
   9  -3   0 -0.0079 0.72641  13
  -9   3   0 -0.1520 0.24392   8
   9  -3   0 0.19578 0.21881   9
  -9  -3   0 0.27884 0.51210  10
  -9   3   0 -0.1898 0.51684   9
  -9  -3   0 -0.6556 0.58107  11
  -9   3   0 0.29021 0.23460   8
   9   3   0 1.22563 0.78087   9
  -9  -3   0 -0.6389 0.59840  14
  10   3   0 207.996 9.99310  13
 -10  -3   0 196.940 10.0001  10
 -10   3   0 216.488 8.26702   8
  10  -3   0 200.901 10.1519  13
 -10  -3   0 194.351 10.3619   8
 -10  -3   0 197.382 10.1645  14
  10  -3   0 200.052 8.22887   9
  10   3   0 196.256 9.86376   9
 -10   3   0 196.498 9.48410  12
 -10  -3   0 219.638 10.3033  11
 -10   3   0 195.297 8.38627   8
  11   3   0 -0.4900 0.64759  13
 -11  -3   0 0.68866 0.91504   8
 -11   3   0 0.25201 0.30625   8
 -11  -3   0 -0.0145 0.80781  11
 -11   3   0 0.52900 0.25720   8
  11   3   0 0.80320 0.84888   9
 -11  -3   0 -0.2832 0.56732  10
  11  -3   0 -0.0954 0.78994  13
 -11   3   0 0.62463 0.70974  12
 -12   3   0 152.812 7.75203  12
 -12  -3   0 147.936 8.44402  11
  12  -3   0 155.367 8.73070  13
 -12  -3   0 159.546 8.43591  10
  12   3   0 153.908 8.12329   9
 -12   3   0 164.533 6.36737  11
  12  -3   0 162.248 6.49286   9
  12   3   0 145.347 8.47249  13
 -12  -3   0 145.922 8.68929   8
 -12   3   0 161.353 6.38624   8
  13   3   0 -0.6818 0.68092   9
  13   3   0 0.43767 0.91910  13
  13  -3   0 0.53881 0.27690   9
 -13  -3   0 0.90299 0.90137  11
  13  -3   0 1.20556 1.06794  13
 -13   3   0 0.70669 0.69232  12
 -13  -3   0 -0.3287 0.92718   8
  14  -3   0 2.08929 1.25297  13
  14   3   0 1.32979 1.03815   9
 -14  -3   0 2.73974 1.28044   8
  14   3   0 4.36157 1.31542  13
 -14  -3   0 2.18066 1.27961  11
 -14   3   0 2.60815 0.83304  12
 -14  -3   0 2.38772 1.05707  10
 -15   3   0 -0.7717 0.59301  12
  15   3   0 0.02404 0.95713  13
 -15  -3   0 0.86223 1.15144   8
 -15  -3   0 0.28546 0.74231  10
 -15  -3   0 1.18727 1.06415  11
  15  -3   0 0.15278 1.15301  13
  15   3   0 0.46993 0.81497   9
  16  -3   0 35.7798 3.81461  13
 -16   3   0 34.8485 3.41685  12
  16   3   0 37.9836 4.61451   9
 -16  -3   0 39.3861 3.97391   8
 -16  -3   0 34.8372 3.33924  10
  16   3   0 30.9211 3.67523  13
 -16  -3   0 41.3647 3.99883  11
  17  -3   0 -0.7506 1.23342  13
  17   3   0 1.61888 0.98853   9
  17   3   0 -1.1156 1.07167  13
 -17  -3   0 1.33341 1.32710  11
 -17  -3   0 -0.9485 0.70740  10
 -18  -3   0 16.0484 2.92532   8
  18   3   0 11.5188 1.97272   9
  18  -3   0 15.4699 3.09519  13
  18   3   0 15.8243 3.00016  13
 -18  -3   0 16.1544 2.60164  10
 -18  -3   0 15.3545 2.93478  11
 -19  -3   0 0.94063 1.51894   8
 -19  -3   0 -0.9267 0.90575  10
  19  -3   0 0.54899 1.53227  13
  19   3   0 2.92547 1.93011  13
 -19  -3   0 1.17623 1.61960  11
  19   3   0 0.97153 1.20801   9
   0  -4   0 2164.57 103.023   1
   0  -4   0 2284.90 84.4436  10
   0  -4   0 2121.84 103.508   5
   0   4   0 2057.92 84.5686   9
   0   4   0 2193.21 115.965   3
   0   4   0 2150.71 84.4774  10
   0  -4   0 2219.92 84.7427  14
   0  -4   0 2070.22 95.6829   7
   0   4   0 2234.26 102.990   5
   0   4   0 2090.07 84.5142  12
   0  -4   0 2048.15 84.2856   8
   0  -4   0 2094.31 84.0950  11
   0  -4   0 2154.91 103.118   3
   0  -4   0 1996.32 102.532   1
   0   4   0 2215.78 107.527   2
   0   4   0 2166.88 99.0689   4
   0  -4   0 2071.59 95.1088   4
   1  -4   0 0.72604 0.40580  10
   1  -4   0 0.45822 0.58126  14
   1   4   0 -4.2878 8.45178   5
  -1   4   0 6.42964 10.4214   3
  -1   4   0 0.86356 0.54905  14
  -1   4   0 -0.3124 0.29846  10
   1  -4   0 -3.4946 8.69487   3
   1   4   0 -0.4447 10.8414   3
  -1   4   0 -4.7243 8.43525   4
  -1  -4   0 -0.0574 10.7345   1
  -1  -4   0 -0.0512 0.43918  10
  -1  -4   0 0.28214 9.97496   3
   1  -4   0 -0.0138 8.65206   5
  -1  -4   0 -0.3937 0.36568   8
   1   4   0 -0.3319 0.44078   9
   1  -4   0 -4.9874 9.04598   1
   1   4   0 -0.6608 0.42406  10
   1   4   0 -5.5789 10.2460   2
  -1  -4   0 0.31402 0.63644  14
   1  -4   0 0.38200 0.38315  11
  -1  -4   0 -4.8877 8.24026   5
  -1  -4   0 10.7781 7.83192   4
  -1   4   0 -0.0461 0.49948  12
  -1  -4   0 -5.9920 10.3091   1
   1  -4   0 2.42213 5.45229   4
   1  -4   0 -0.2186 0.42697   8
   1  -4   0 0.75153 6.22487   7
  -1   4   0 -5.6922 8.02917   2
  -1   4   0 11.9170 11.0911   5
  -1  -4   0 -9.5694 8.05473   7
   1   4   0 0.46944 0.52814  12
  -1  -4   0 -0.0325 0.41092  11
   2  -4   0 419.094 30.8803   1
  -2  -4   0 379.339 29.5449   5
   2  -4   0 405.668 16.6902  14
   2   4   0 414.728 36.0051   2
   2  -4   0 349.901 29.3970   3
  -2   4   0 392.184 17.0066  14
  -2   4   0 386.991 32.3307   5
   2  -4   0 400.918 16.2423   8
  -2  -4   0 403.521 33.8586   1
  -2   4   0 396.960 30.7384   2
   2  -4   0 453.437 30.8986   1
  -2   4   0 409.432 30.5141   3
  -2   4   0 387.392 16.8757  12
  -2   4   0 371.661 16.4348  10
  -2  -4   0 359.676 16.8143   8
  -2  -4   0 348.882 33.1675   3
   2  -4   0 417.656 15.7389  13
   2  -4   0 394.495 31.4195   5
   2  -4   0 377.889 23.7556   7
   2   4   0 400.137 30.2058   5
   2   4   0 425.346 36.4919   3
   2  -4   0 445.028 23.0828   4
   2   4   0 391.812 16.6440  12
   2  -4   0 407.859 15.8957  11
  -2  -4   0 431.718 34.6952   1
  -2  -4   0 402.219 16.9182  10
  -2   4   0 403.567 28.4037   4
   2   4   0 367.202 16.9607   9
  -2  -4   0 382.020 17.1989  14
  -2  -4   0 363.655 16.6593  11
  -2  -4   0 365.754 28.8581   7
  -3  -4   0 0.12341 0.47978  10
  -3   4   0 0.28641 0.40257  14
  -3  -4   0 0.28674 0.25979  13
   3  -4   0 0.21983 0.14359  11
   3  -4   0 0.48442 0.36646   8
   3   4   0 0.02534 0.48090  12
  -3   4   0 0.57483 0.40334  10
   3   4   0 -0.0022 0.61390   9
   3  -4   0 0.32141 0.33811  10
  -3  -4   0 -0.1110 0.48009   8
  -3  -4   0 0.39411 0.68721  14
  -3   4   0 1.40506 0.64063  12
   3  -4   0 0.36309 0.33150  13
   3  -4   0 0.26239 0.18935  11
  -3  -4   0 0.48961 0.52310  11
   4  -4   0 8.84230 1.02404  14
  -4   4   0 8.36432 0.95925  10
  -4  -4   0 5.31317 1.24292   8
  -4  -4   0 6.40163 1.45467  14
   4   4   0 7.34701 1.16985  12
  -4  -4   0 7.18427 0.78293  13
  -4  -4   0 6.83981 1.34987  11
  -4   4   0 8.09911 0.91985  14
   4  -4   0 7.71642 0.74513   8
   4   4   0 6.36458 1.36748   9
  -4   4   0 10.3283 1.59025  12
   4  -4   0 7.11580 0.94972  13
   5   4   0 0.45881 0.35255  13
  -5   4   0 0.27024 0.30977  10
  -5  -4   0 0.52906 0.62626  14
   5   4   0 0.68712 0.67412   9
  -5   4   0 0.96745 0.74129  12
  -5  -4   0 0.17099 0.60252  11
  -5   4   0 0.22438 0.31991  14
  -5  -4   0 -0.6354 0.46560  10
   5  -4   0 0.28374 0.50652  13
  -5  -4   0 -0.7902 0.56233   8
   5  -4   0 -0.0079 0.30001  10
  -6  -4   0 191.474 9.46359  11
  -6  -4   0 211.831 9.73748  10
   6   4   0 197.125 8.50934  12
  -6   4   0 191.137 7.86098  14
  -6   4   0 194.086 9.35483  12
   6  -4   0 200.325 8.96924  13
   6   4   0 173.443 8.47820  13
   6   4   0 181.105 9.49810   9
  -6   4   0 200.003 8.41334   8
  -6  -4   0 195.448 9.75773   8
  -6  -4   0 186.996 9.79072  14
   7   4   0 0.46629 0.68875   9
  -7   4   0 -0.5095 0.39430   8
  -7  -4   0 0.35804 0.63673  11
   7   4   0 0.20165 0.32301  12
  -7  -4   0 0.22448 0.58393  10
  -7  -4   0 1.10577 0.97109   8
   7   4   0 -0.5711 0.40085  13
  -7   4   0 0.03866 0.06790  14
  -7  -4   0 0.25988 0.82194  14
   7  -4   0 -0.2938 0.58986  13
  -7   4   0 -0.0596 0.62084  12
  -7   4   0 0.19057 0.06154  14
  -7   4   0 -0.0349 0.15395   8
  -8   4   0 29.5402 2.55498  12
   8   4   0 20.5546 2.00912  13
   8  -4   0 28.1697 2.45849  13
   8   4   0 24.6865 2.51292   9
  -8   4   0 24.1121 1.27613   8
  -8  -4   0 25.3189 2.77824   8
   8   4   0 23.8777 1.51596  12
  -8   4   0 22.2377 1.54675  11
  -8   4   0 22.3838 1.56790   8
  -8  -4   0 27.9252 2.65329  11
  -8  -4   0 29.1107 2.72997  10
  -8  -4   0 25.6512 3.68305  14
  -9  -4   0 -0.3594 0.67786  14
  -9  -4   0 0.85449 0.79020  10
  -9   4   0 0.14073 0.22636   8
  -9   4   0 -0.2554 0.31277   8
  -9   4   0 1.06651 0.31658  11
   9   4   0 -0.8053 0.49276  13
   9  -4   0 0.16459 0.79847  13
   9   4   0 -0.2474 0.27747  12
  -9   4   0 0.57773 0.69085  12
   9   4   0 -1.1410 0.59637   9
  -9  -4   0 0.83283 0.78662   8
  10   4   0 28.9099 1.42505  12
  10   4   0 27.3461 2.54990  13
 -10  -4   0 26.9163 2.93759  11
 -10  -4   0 31.6851 3.19979   8
 -10  -4   0 30.5476 2.98952  10
  10  -4   0 30.7616 2.99411  13
 -10   4   0 32.6936 1.46670   8
  10   4   0 26.5025 2.81408   9
 -10   4   0 28.7568 2.65373  12
 -10   4   0 28.5027 1.52433  11
 -10  -4   0 25.8691 2.92046  14
  11   4   0 1.26546 0.89036  13
 -11   4   0 0.23058 0.27223  11
 -11   4   0 -0.3672 0.74585  12
  11  -4   0 -0.7398 0.77374  13
 -11  -4   0 -0.7476 0.60511  10
  11   4   0 0.17690 0.74265   9
 -11  -4   0 1.30733 1.00200  11
 -11  -4   0 0.72698 1.02166  14
 -11  -4   0 -0.4567 1.02244   8
 -12  -4   0 380.220 18.0442   8
 -12  -4   0 360.207 17.3225  10
  12   4   0 356.590 17.0569   9
 -12   4   0 392.372 17.7142  12
  12  -4   0 365.437 17.2704  13
  12   4   0 365.967 16.9677  13
 -12  -4   0 394.967 17.7704  11
 -13   4   0 0.29960 0.74446  12
  13  -4   0 1.45219 1.07005  13
  13   4   0 2.14829 1.05683   9
 -13  -4   0 0.32018 0.73975  10
 -13  -4   0 -0.1453 0.93372   8
  13   4   0 0.23756 0.91781  13
 -14  -4   0 2.56115 1.20423   8
  14   4   0 2.56352 1.31278  13
  14   4   0 3.27208 1.31696   9
  14  -4   0 2.10181 1.26482  13
 -14  -4   0 1.70891 1.16815  11
 -14  -4   0 1.81284 1.08094  10
 -14   4   0 1.22795 1.02656  12
  15   4   0 -0.6416 0.73042  13
  15   4   0 -0.4221 1.00768   9
 -15  -4   0 0.94292 0.88623  10
  15  -4   0 2.01290 1.27285  13
 -15   4   0 0.72674 0.83329  12
 -15  -4   0 2.06039 1.28689  11
  16   4   0 2.52254 1.27649   9
 -16   4   0 4.86507 1.22893  12
  16   4   0 -0.3670 1.13919  13
  16  -4   0 2.93118 1.48227  13
 -16  -4   0 4.07442 1.57871  11
 -16  -4   0 1.89433 1.51829   8
  17   4   0 -0.1127 1.30351  13
 -17  -4   0 -0.6141 1.39833  11
  17   4   0 -0.8705 1.07871   9
 -17  -4   0 0.38816 1.58392   8
  17  -4   0 1.54060 1.56840  13
 -17  -4   0 3.53699 1.47548  10
  18   4   0 76.1698 6.15628  13
 -18  -4   0 77.1966 5.60179  10
  18   4   0 73.5605 5.18619   9
 -18  -4   0 75.7965 6.40988   8
 -18  -4   0 73.7267 6.26606  11
 -19  -4   0 2.03673 1.70407  11
  19  -4   0 0.76541 1.49791  13
  19   4   0 0.41264 1.48780   9
  19   4   0 2.24275 1.65113  13
 -19  -4   0 1.47228 1.96568   8
   0  -5   0 1.68644 0.81366  14
   0   5   0 1.28743 0.59374  10
   0  -5   0 0.67918 0.66973   8
   0  -5   0 2.01128 0.68032  11
   0   5   0 1.85457 0.86598   9
   0  -5   0 1.84838 0.73146  10
   0   5   0 1.49968 0.76463  12
   1   5   0 0.49311 0.58631  12
  -1   5   0 0.24039 0.45722  10
  -1   5   0 -0.4837 0.42396  12
   1  -5   0 -0.9415 0.51485  14
   1   5   0 -0.2998 0.40690  10
  -1   5   0 0.84139 0.62334   9
   1  -5   0 0.46810 0.56892   8
  -1  -5   0 0.46239 0.54907   8
  -1  -5   0 0.60356 0.51078  11
   1   5   0 0.12681 0.58726   9
  -1  -5   0 0.03792 0.45987  10
  -1  -5   0 0.13210 0.62649  14
  -2  -5   0 34.6803 2.84032   8
   2  -5   0 31.4687 2.62541  14
  -2  -5   0 36.2768 2.70866  11
  -2  -5   0 30.5809 2.72665  10
  -2   5   0 33.1413 2.51369  10
  -2   5   0 38.2505 2.96804  12
   2  -5   0 33.3503 2.30601   8
   2   5   0 31.9890 2.90698   9
   2  -5   0 32.1943 2.41683  11
  -2   5   0 33.9544 2.61763  14
   2   5   0 33.6933 2.67588  12
  -2  -5   0 40.0351 3.24255  14
   3   5   0 0.32503 0.68760   9
  -3   5   0 -0.1801 0.51476  14
  -3  -5   0 0.57001 0.66886  10
   3  -5   0 0.40606 0.42429   8
   3  -5   0 0.15543 0.44842  10
   3  -5   0 0.30586 0.25801  11
  -3   5   0 -0.6183 0.60947  12
  -3   5   0 0.75534 0.53127  10
   3  -5   0 0.08851 0.50604  14
  -3  -5   0 -0.2623 0.48469   8
   3   5   0 -0.9648 0.50886  12
  -3  -5   0 0.15276 0.86498  14
  -3  -5   0 0.41012 0.58453  11
   3  -5   0 0.15394 0.32264  13
   4  -5   0 589.972 22.9958  13
   4  -5   0 589.659 23.6239  14
   4  -5   0 550.723 22.9046   8
  -4   5   0 575.614 24.3982  12
  -4  -5   0 571.692 24.5058   8
   4   5   0 593.020 23.7391  12
   4  -5   0 562.373 23.1258  10
  -4   5   0 544.565 23.3021  14
   4   5   0 561.330 24.5568   9
  -4  -5   0 571.747 24.7627  14
  -4  -5   0 576.106 24.2357  11
  -4   5   0 512.916 23.3597  10
  -4  -5   0 587.533 24.4641  10
  -5  -5   0 2.01119 0.99292   8
   5  -5   0 0.52860 0.37158  10
  -5  -5   0 -0.4793 0.38042  13
   5   5   0 0.17539 0.80913   9
   5  -5   0 0.09901 0.39900  13
  -5  -5   0 0.48796 0.69898  10
  -5  -5   0 -0.1938 0.69587  14
  -5   5   0 -1.0462 0.50913  12
  -5  -5   0 0.03124 0.65012  11
  -5   5   0 -0.0176 0.45956  14
   5   5   0 -0.1353 0.53971  12
  -6   5   0 644.251 26.7652  12
  -6  -5   0 600.187 28.1302   8
   6   5   0 678.944 25.7168  12
  -6  -5   0 566.493 27.4313  11
  -6   5   0 593.794 24.9000  14
   6  -5   0 615.170 25.5392  13
  -6  -5   0 626.595 27.2676  14
  -6  -5   0 650.888 26.8780  10
  -7  -5   0 0.79306 0.82737   8
   7   5   0 0.66309 0.53168  12
  -7  -5   0 1.10888 0.81805  11
   7   5   0 0.11855 0.54569  13
   7   5   0 -0.1423 0.68961   9
  -7   5   0 -0.0207 0.18828  14
   7  -5   0 -0.1595 0.56243  13
  -7  -5   0 0.20179 0.84350  10
  -8  -5   0 30.9046 3.05609  10
   8   5   0 21.4651 1.94037  13
   8   5   0 21.8510 2.72209   9
  -8   5   0 25.2042 2.66064  12
  -8  -5   0 23.3983 3.28650  14
  -8  -5   0 20.6567 2.63714  11
  -8  -5   0 23.1419 2.87090   8
  -8   5   0 25.4275 1.28270   8
   8   5   0 23.2150 1.76678  12
  -8   5   0 25.8628 2.60115   8
   8  -5   0 28.0074 2.36750  13
  -9   5   0 0.09177 0.65741  12
  -9  -5   0 -0.8785 0.70701  11
  -9  -5   0 0.87874 0.90477  14
  -9  -5   0 1.08962 1.13915   8
   9   5   0 1.71576 0.51252  12
   9  -5   0 -0.9047 0.56297  13
  -9   5   0 1.24989 0.54485   8
   9   5   0 -0.3604 0.84226   9
  -9  -5   0 0.55063 0.88781  10
   9   5   0 -0.7612 0.57281  13
 -10  -5   0 2.05963 1.04833  10
  10   5   0 5.00777 1.52859   9
 -10   5   0 5.10110 0.58937   8
 -10  -5   0 7.14561 2.06386  14
  10  -5   0 4.17116 1.94720  13
 -10  -5   0 1.89134 1.21635  11
  10   5   0 2.99481 1.07773  13
  10   5   0 5.43448 0.74984  12
 -10   5   0 4.06134 1.38185  12
 -11  -5   0 0.21595 1.00530  14
 -11  -5   0 -1.0673 0.65672  10
 -11  -5   0 2.65736 1.39032   8
 -11   5   0 -0.1320 0.88097  12
  11  -5   0 0.31972 0.84021  13
 -11  -5   0 -0.9881 0.86260  11
  11   5   0 -0.2262 0.28855  12
  11   5   0 0.79604 0.96313   9
  11   5   0 -0.7585 0.73609  13
 -12  -5   0 77.1903 5.90785   8
  12  -5   0 87.7210 5.55136  13
 -12  -5   0 76.8567 5.85861  11
 -12   5   0 76.2326 5.26632  12
  12   5   0 75.7486 4.98374  13
 -12  -5   0 72.0114 5.54042  10
  12   5   0 76.3014 5.45129   9
  13   5   0 0.99165 0.95950  13
  13  -5   0 1.04343 1.12255  13
 -13  -5   0 -0.2436 0.96981  11
  13   5   0 0.32691 1.14362   9
 -13  -5   0 -1.6383 1.37678   8
 -13  -5   0 0.06839 1.42311  10
 -13   5   0 -0.7789 0.81315  12
 -14  -5   0 20.1662 3.41206   8
  14   5   0 21.5011 3.18360   9
 -14  -5   0 29.7393 3.39492  11
 -14   5   0 25.8296 2.78947  12
  14  -5   0 24.3089 3.75195  13
  14   5   0 21.2072 2.79615  13
 -14  -5   0 24.2876 3.07784  10
  15   5   0 -0.1725 1.11095  13
 -15   5   0 -1.1865 0.85491  12
 -15  -5   0 -0.3254 1.03839   8
  15   5   0 0.43609 1.16933   9
 -15  -5   0 3.64048 1.35544  10
  15  -5   0 -0.8121 1.18085  13
 -15  -5   0 -0.3895 1.16983  11
 -16  -5   0 21.2094 3.81150  11
  16   5   0 23.9338 2.95068   9
 -16  -5   0 18.3590 3.38692   8
 -16  -5   0 21.9400 3.34939  10
  16   5   0 22.2532 3.21265  13
  16  -5   0 22.4256 3.40225  13
 -16   5   0 25.1963 2.66042  12
  17   5   0 0.94134 1.26300  13
 -17  -5   0 -0.8672 1.02663  10
 -17  -5   0 0.58725 1.53580  11
  17   5   0 -1.4664 1.19134   9
  17  -5   0 0.56719 1.33725  13
 -17  -5   0 3.42146 2.07981   8
 -18  -5   0 147.847 12.0319  10
  18   5   0 125.888 8.42762  13
 -18  -5   0 150.556 11.7154  11
 -18  -5   0 117.540 12.5587   8
  18   5   0 149.647 8.38644   9
  18  -5   0 132.517 8.76631  13
   0   6   0 796.023 34.9054  10
   0  -6   0 828.094 34.7145   8
   0  -6   0 847.545 34.8342  10
   0  -6   0 864.062 35.4853  14
   0   6   0 855.796 35.3702   9
   0   6   0 865.189 36.2591  12
   0  -6   0 850.403 34.3328  11
   1  -6   0 -0.5638 0.51596  10
   1   6   0 0.62454 0.86138   9
   1  -6   0 0.20831 0.75959  14
   1   6   0 -0.7818 0.52527  12
  -1  -6   0 0.84409 0.68889  11
  -1   6   0 -0.2033 0.60389  10
  -1  -6   0 -0.9358 0.72657  14
  -1   6   0 -0.2930 0.67413  12
  -1   6   0 1.49393 0.88827   9
  -1  -6   0 -0.0778 0.72644   8
   1  -6   0 0.15764 0.54146  11
  -1  -6   0 0.37190 0.61562  10
   1  -6   0 -0.6696 0.47971   8
  -2   6   0 149.307 7.77682   9
   2   6   0 154.219 7.87455  12
  -2  -6   0 140.136 7.72095  10
  -2  -6   0 141.104 7.71212   8
  -2  -6   0 143.156 7.50308  11
   2  -6   0 158.735 7.20278   8
  -2   6   0 137.511 7.42117  10
  -2   6   0 138.282 7.86985  12
   2   6   0 138.037 7.98029   9
  -2  -6   0 146.627 8.29237  14
   2  -6   0 154.287 7.79390  14
   2  -6   0 145.218 6.55665  11
  -3  -6   0 1.48409 0.85449  11
   3  -6   0 0.23422 0.56086   8
   3  -6   0 0.40801 0.28644  11
   3  -6   0 0.08276 0.48421  10
  -3  -6   0 1.58648 1.00986   8
  -3   6   0 -0.5686 0.73061  14
   3  -6   0 0.35614 0.75402  14
   3   6   0 2.24381 1.04658  12
  -3  -6   0 -0.8023 0.52701  10
  -3   6   0 -0.3876 0.50941  10
  -3   6   0 0.12397 0.78899  12
  -3   6   0 1.01692 0.85631   9
  -3  -6   0 1.41447 1.13797  14
   4   6   0 576.152 26.7703   9
  -4  -6   0 574.750 26.2040  11
   4  -6   0 598.870 25.2349  10
  -4   6   0 587.472 25.9512   9
  -4  -6   0 672.394 27.4445  14
   4  -6   0 614.806 24.9965   8
   4   6   0 690.869 26.2627  12
  -4   6   0 626.870 26.7834  12
  -4  -6   0 660.162 26.7743  10
  -4   6   0 592.629 25.5409  14
   4  -6   0 617.283 25.8088  14
  -4  -6   0 606.215 26.6695   8
  -4   6   0 604.696 25.6390  10
  -5   6   0 -0.1108 0.41133  10
  -5  -6   0 1.23211 0.90846  11
   5  -6   0 1.20355 0.66136  14
  -5  -6   0 0.44102 0.85217  10
   5   6   0 0.55787 0.78822  12
  -5  -6   0 -0.9381 0.57530   8
  -5  -6   0 -0.9607 0.83274  14
   5  -6   0 0.34966 0.47994  13
   5   6   0 0.27653 0.82849   9
  -5   6   0 -0.6813 0.81579  12
  -5   6   0 0.15808 0.63241  14
   5  -6   0 0.43018 0.57781  10
  -6  -6   0 7.17789 1.66790   8
  -6   6   0 7.03384 1.62897  12
  -6  -6   0 6.60664 1.71816  11
  -6  -6   0 13.8092 2.38497  10
   6  -6   0 11.2314 1.43400  13
  -6   6   0 10.9575 1.17053  14
   6   6   0 10.5549 1.62713  12
  -6  -6   0 10.2748 2.19524  14
   6   6   0 9.71581 2.17655   9
   7  -6   0 -0.6685 0.51203  13
   7   6   0 1.17491 0.69166  12
   7   6   0 -0.1116 0.88655   9
  -7  -6   0 0.35613 0.84418  11
  -7  -6   0 -0.1231 0.70812   8
  -7   6   0 0.25170 0.39410  14
  -7   6   0 0.73074 0.82031  12
  -7  -6   0 -0.2121 0.86936  14
  -8  -6   0 31.2478 3.45203  11
   8   6   0 35.1505 2.51600  12
  -8   6   0 37.2442 1.66345  14
  -8  -6   0 33.5421 3.67973   8
   8   6   0 35.7236 3.59170   9
   8  -6   0 37.4247 2.75958  13
  -8   6   0 33.8236 3.35714  12
  -8  -6   0 31.3691 3.66004  14
  -8  -6   0 33.4339 3.49561  10
  -9  -6   0 0.14257 1.07814  11
   9   6   0 0.58409 1.16435   9
  -9   6   0 -1.3372 0.81630  12
   9  -6   0 0.99201 0.72774  13
   9   6   0 -0.3309 0.50452  12
  -9  -6   0 -0.8010 1.00186  14
  -9  -6   0 0.83919 1.25005   8
  -9  -6   0 -0.5884 0.91350  10
  -9   6   0 0.23776 0.23893   8
 -10   6   0 203.516 10.8389  12
  10  -6   0 203.099 9.92175  13
 -10  -6   0 197.695 11.3544  14
  10   6   0 204.577 8.81384  12
 -10  -6   0 195.049 11.2768   8
  10   6   0 199.267 10.9300   9
 -10  -6   0 220.600 11.2787  10
 -10  -6   0 183.433 10.8412  11
  11   6   0 -0.1787 0.93440   9
 -11  -6   0 1.87980 2.04868   8
 -11  -6   0 0.42436 1.23682  10
  11  -6   0 -0.1254 0.80350  13
 -11   6   0 -0.5829 0.78593  12
  11   6   0 -0.3236 0.44086  12
 -12  -6   0 53.9140 6.61899  10
 -12   6   0 56.9229 4.59469  12
 -12  -6   0 59.1412 5.30373   8
  12   6   0 59.7910 4.94092   9
 -12  -6   0 64.5109 5.23389  11
  12  -6   0 54.7392 4.31336  13
 -13   6   0 -0.0144 1.13363  12
 -13  -6   0 -0.7007 1.21574   8
 -13  -6   0 -0.3806 1.21490  11
  13  -6   0 0.57706 1.08711  13
  13   6   0 -2.4811 1.03891   9
 -13  -6   0 1.11608 1.44830  10
  14   6   0 6.35884 1.99047   9
 -14  -6   0 3.66375 1.69761  10
 -14  -6   0 7.65477 2.25787  11
 -14   6   0 5.85272 1.80504  12
  14  -6   0 4.37713 1.55538  13
 -14  -6   0 3.05918 1.73219   8
 -15  -6   0 1.75155 1.64961   8
 -15  -6   0 0.85088 1.21272  10
  15   6   0 0.28696 1.47361   9
 -15   6   0 2.49101 1.25127  12
  15  -6   0 -1.8653 1.05354  13
 -15  -6   0 0.69044 1.48130  11
  16  -6   0 201.516 11.4281  13
 -16  -6   0 253.698 17.6583   8
 -16  -6   0 220.629 12.3528  10
  16   6   0 197.048 12.3167   9
 -16   6   0 217.075 11.3192  12
  17   6   0 2.30272 1.71347   9
 -17  -6   0 -0.9213 1.92082   8
 -17  -6   0 3.05446 1.93026  11
 -17  -6   0 -0.1668 1.52186  10
   0   7   0 1.72716 1.09475   9
   0  -7   0 3.66226 1.15581   8
   0  -7   0 2.67447 1.06647  10
   0  -7   0 3.96603 1.02301  11
   0   7   0 3.78802 1.41504  12
   0  -7   0 3.82875 1.38962  14
  -1  -7   0 -0.7598 0.63956  11
  -1  -7   0 -1.3918 0.96477  14
   1   7   0 -0.3737 0.71283  12
   1   7   0 0.77692 1.04276   9
   1  -7   0 -0.1312 0.53646  11
  -1   7   0 0.59285 0.66624  10
  -1   7   0 0.20373 0.77856  12
  -1  -7   0 0.83494 0.76489  10
   1  -7   0 0.02819 0.83912  14
  -1  -7   0 1.49160 0.87318   8
   1  -7   0 0.05283 0.65033  10
  -1   7   0 -0.5944 0.83156   9
  -2   7   0 4.87827 1.18424  10
   2   7   0 3.98777 1.51752   9
   2  -7   0 3.66919 0.74976  11
  -2   7   0 3.19785 1.36087   9
   2   7   0 3.36097 1.23106  12
   2  -7   0 5.72950 1.48461  14
  -2  -7   0 5.89162 1.61618  10
  -2   7   0 7.91424 1.91685  12
  -2  -7   0 3.42084 1.19381  11
  -2  -7   0 3.12875 1.23593   8
  -2  -7   0 3.07831 1.47968  14
   2  -7   0 4.48451 1.07289   8
  -3   7   0 -0.1680 0.82731   9
   3  -7   0 -0.7795 0.82444  14
  -3  -7   0 -0.6725 0.70252  11
   3  -7   0 -0.1373 0.72272  10
  -3   7   0 -1.6336 0.73986  12
   3  -7   0 0.33458 0.39228  11
  -3   7   0 1.63378 0.85187  10
   3  -7   0 0.33674 0.57938   8
  -3  -7   0 0.03884 0.75892   8
   3   7   0 1.45461 1.18274   9
   3  -7   0 0.64755 0.34062  11
  -3  -7   0 1.25860 0.99152  10
   4  -7   0 0.65349 0.54185   8
   4  -7   0 1.12669 0.94455  14
  -4   7   0 1.12438 1.13000  12
   4   7   0 1.78069 1.01946  12
  -4  -7   0 -0.7250 0.85298   8
  -4   7   0 -0.7284 0.70054   9
  -4   7   0 1.74003 0.75869  10
   4   7   0 1.32081 1.00079   9
  -4  -7   0 1.28653 1.24113  14
  -4  -7   0 2.76995 1.14817  11
  -4  -7   0 1.19381 1.07337  10
  -5   7   0 2.13639 1.08337   9
   5   7   0 -0.7451 0.97150   9
  -5  -7   0 -1.5349 0.81209  10
  -5  -7   0 0.03194 0.90633   8
  -5   7   0 0.57440 1.00888  12
   5   7   0 0.32994 0.85635  12
  -5  -7   0 -1.4637 0.80396  11
  -5  -7   0 0.84299 1.17155  14
  -6  -7   0 9.30071 2.05762   8
   6   7   0 8.45940 2.08130   9
  -6   7   0 9.92623 2.19318  12
  -6  -7   0 9.93338 2.12920  11
  -6  -7   0 9.37143 1.96011  10
  -6  -7   0 9.33161 2.16255  14
  -6   7   0 12.1182 1.85683   9
   6   7   0 8.92375 1.65606  12
   7   7   0 -0.8871 1.13478   9
  -7  -7   0 -0.9847 0.92206  11
   7   7   0 0.09046 0.71764  12
  -7  -7   0 -0.0506 0.98105   8
  -7   7   0 -0.9827 0.77683  12
  -7  -7   0 -0.6275 0.67126  10
  -7   7   0 -1.3309 0.76135   9
   7  -7   0 0.32484 0.60054  13
  -7  -7   0 0.77248 1.01730  14
  -8   7   0 4.00090 1.20979   9
   8   7   0 7.43664 2.27467   9
  -8  -7   0 1.95973 1.51371  11
  -8   7   0 0.41374 1.23469  12
  -8  -7   0 2.72372 1.48539  10
   8  -7   0 4.52291 1.06526  13
  -8  -7   0 1.66881 1.45084   8
  -8  -7   0 4.35373 1.88133  14
   9   7   0 -0.6223 0.62403  12
  -9   7   0 1.44732 0.78103   9
  -9  -7   0 -1.1316 0.88828  10
   9   7   0 0.60988 1.23902   9
  -9  -7   0 2.04192 1.22081   8
   9  -7   0 0.63727 0.84317  13
  -9   7   0 1.50888 1.02406  12
  -9  -7   0 -0.3803 1.00869  11
  10   7   0 0.77958 0.72082  12
 -10  -7   0 2.69477 1.61531  11
 -10   7   0 0.41162 1.01725  12
 -10  -7   0 0.89108 1.25670   8
  10  -7   0 0.51023 0.91636  13
  10   7   0 -0.0264 0.87335   9
 -10  -7   0 0.84021 1.27510  10
 -11  -7   0 0.15407 1.43090   8
  11   7   0 -2.1811 1.33564   9
 -11   7   0 0.96047 1.19576  12
 -11  -7   0 -0.8142 1.28145  11
  11  -7   0 -0.7696 0.82578  13
 -12  -7   0 2.20553 1.27793  10
 -12  -7   0 0.98857 1.49762   8
  12   7   0 1.54821 1.33816   9
 -12   7   0 2.11413 1.36731  12
  12  -7   0 2.73977 1.15751  13
 -12  -7   0 2.97578 1.68499  11
 -13   7   0 1.13175 1.40622  12
 -13  -7   0 2.49413 1.59016   8
  13   7   0 0.57758 1.32848   9
  13  -7   0 1.71019 1.23736  13
 -13  -7   0 0.73507 1.55595  10
 -13  -7   0 0.19942 1.56446  11
 -14  -7   0 0.11137 1.56695  10
 -14   7   0 0.09807 1.56152  12
 -14  -7   0 0.00063 2.68189   8
  14  -7   0 1.94741 1.46953  13
  15  -7   0 -0.1382 1.43590  13
 -15  -7   0 -2.5799 1.15063  10
 -15  -7   0 -0.6055 1.66961  11
 -15  -7   0 2.89928 1.53262   8
 -15   7   0 1.99364 1.46145  12
 -16  -7   0 10.1841 3.96003  10
 -16   7   0 4.74645 2.04152  12
   0  -8   0 1.62991 0.80655  11
   0  -8   0 1.27468 1.02037   8
   0   8   0 1.11700 1.11767   9
   0  -8   0 0.65569 0.96728  10
   0  -8   0 3.16868 1.54779  14
   0   8   0 0.17155 0.85371  12
   1  -8   0 0.44691 0.70253   8
  -1  -8   0 -0.0340 0.71599  11
  -1   8   0 -0.7197 0.88411   9
  -1  -8   0 -0.2269 0.90918  10
   1   8   0 -0.1504 0.99245   9
   1   8   0 -1.0729 0.85131  12
  -1   8   0 -0.1172 0.86971  12
  -1  -8   0 -0.7983 0.88473   8
   1  -8   0 -0.8083 0.89781  14
  -2  -8   0 0.35983 1.07472  14
  -2   8   0 0.12306 0.90662   9
  -2   8   0 0.14298 1.07740  12
  -2  -8   0 0.11765 0.76627  11
   2   8   0 0.04833 0.98601  12
  -2  -8   0 -1.3596 0.89928  10
   2  -8   0 -0.2705 0.57439   8
   2  -8   0 0.67097 1.09278  14
   2   8   0 0.26079 0.90887   9
  -2  -8   0 0.59716 0.94632   8
   2  -8   0 -0.6080 0.42705  11
   3  -8   0 -0.2109 0.33845  11
  -3  -8   0 -0.3256 0.78749  11
   3  -8   0 -0.2106 0.63919   8
  -3  -8   0 -0.6890 0.96342  10
  -3  -8   0 2.24039 1.34504  14
  -3   8   0 -0.1200 0.87765  12
  -3   8   0 -0.2379 0.86077   9
   3   8   0 0.53874 0.88245  12
  -3  -8   0 -0.5896 0.95823   8
   3   8   0 0.09959 0.91360   9
   4  -8   0 32.5455 2.43242   8
  -4   8   0 34.6674 3.36520   9
  -4  -8   0 38.0063 3.70651  10
  -4  -8   0 32.9188 3.46780   8
  -4  -8   0 41.6335 4.09418  14
   4   8   0 32.3956 3.65248   9
   4   8   0 40.6563 3.50781  12
  -4  -8   0 37.4649 3.38537  11
  -5   8   0 -1.8367 0.84465   9
   5   8   0 1.01978 1.49558   9
  -5   8   0 -1.2652 1.01698  12
  -5  -8   0 0.76264 1.21662  14
  -5  -8   0 0.66125 1.12178  11
  -5  -8   0 0.91796 1.02282  10
   5   8   0 0.08393 0.99425  12
  -6  -8   0 18.0693 2.99277  10
  -6   8   0 11.1741 2.53124  12
  -6  -8   0 12.4650 2.45780   8
  -6  -8   0 16.2141 3.20108  14
  -6   8   0 14.7531 2.21615   9
   6   8   0 15.0608 2.90472   9
   6   8   0 14.5814 2.32638  12
  -6  -8   0 14.0557 2.50169  11
  -7  -8   0 1.19930 1.33692   8
  -7  -8   0 -0.1908 1.07802  10
  -7   8   0 1.88495 1.22914  12
  -7  -8   0 0.16884 1.18803  11
   7   8   0 0.38958 1.32546   9
  -7   8   0 0.22364 0.91453   9
   7   8   0 -0.5090 0.99759  12
  -8  -8   0 31.1523 4.14335  11
   8   8   0 31.7393 3.93886   9
   8   8   0 30.9416 2.81950  12
  -8  -8   0 21.0996 3.43223   8
  -8  -8   0 31.8272 3.66791  10
  -8   8   0 32.2665 3.60774  12
   9   8   0 0.54654 0.87535  12
  -9  -8   0 -1.1119 1.19716  10
  -9  -8   0 -0.4646 1.11662  11
   9   8   0 -0.0435 1.06740   9
  -9  -8   0 0.61036 1.51981   8
  -9   8   0 1.20173 1.17984  12
 -10  -8   0 3.42878 1.74937  11
 -10   8   0 5.90288 1.94372  12
 -10  -8   0 6.63987 2.15798   8
  10   8   0 5.16110 1.28546  12
  10   8   0 4.36434 1.87758   9
 -11  -8   0 0.64207 1.55319   8
 -11   8   0 1.70690 1.38183  12
  11   8   0 0.60622 1.34740   9
 -11  -8   0 2.30328 1.51567  11
 -11  -8   0 0.37565 1.35180  10
 -12   8   0 7.72231 2.11720  12
 -12  -8   0 5.60526 2.47555  11
 -12  -8   0 3.29559 1.83659  10
 -12  -8   0 3.39175 2.28705   8
  12   8   0 9.24298 2.71301   9
 -13   8   0 0.55641 1.59995  12
 -13  -8   0 -0.4098 1.62213  11
 -13  -8   0 2.87527 2.11582   8
 -13  -8   0 -0.6044 1.47740  10
  13   8   0 -0.2319 1.50895   9
 -14  -8   0 8.57383 2.18801  10
 -14   8   0 6.13542 2.13016  12
   0  -9   0 -0.0652 0.85333   8
   0  -9   0 0.53017 0.75494  11
   0   9   0 0.11308 1.08530   9
   0   9   0 1.16316 1.15308  12
   1  -9   0 -0.7181 0.89075   8
   1  -9   0 -0.8090 0.52849  11
   1   9   0 -0.1890 1.12431   9
  -1   9   0 -0.8339 1.04594  12
  -1  -9   0 -0.5709 0.76948  11
   1   9   0 -0.5720 1.02324  12
  -1   9   0 0.02158 1.10395   9
  -2  -9   0 0.56566 1.07659   8
  -2   9   0 -0.0013 1.16588  12
   2  -9   0 -0.3406 0.49062  11
   2   9   0 -0.4876 1.33802   9
   2  -9   0 -0.4663 0.75349   8
  -2  -9   0 -1.3320 1.17776  14
   2   9   0 0.09479 1.25105  12
  -2   9   0 0.67924 1.16419   9
  -2  -9   0 -0.0481 0.84148  11
  -3  -9   0 0.42849 1.08086   8
  -3   9   0 1.79420 1.24409  12
  -3  -9   0 1.06839 1.44814  14
   3  -9   0 -0.2844 0.69967   8
   3   9   0 -0.0370 1.12355   9
   3   9   0 1.37725 1.28685  12
  -3  -9   0 -0.8669 0.79378  11
  -3   9   0 0.61191 1.22495   9
   4   9   0 -0.8617 1.19560  12
  -4  -9   0 0.41050 1.22102   8
  -4  -9   0 0.80318 1.09729  11
  -4   9   0 2.79342 1.29426   9
  -4   9   0 -0.4509 1.22023  12
   4   9   0 3.48029 1.54953   9
   5   9   0 0.17147 1.46987   9
  -5   9   0 -2.5648 1.22071  12
  -5  -9   0 1.12146 1.05361  11
  -5  -9   0 -1.1590 1.25930   8
  -5   9   0 -0.2147 1.12804   9
   5   9   0 -0.1590 1.05332  12
  -6  -9   0 2.19505 1.33937  11
  -6   9   0 0.98801 1.31545   9
  -6  -9   0 -0.1404 1.65150  10
   6   9   0 0.37772 1.48556  12
   6   9   0 -0.0655 1.51259   9
  -6   9   0 0.31987 1.38263  12
  -6  -9   0 -1.8745 1.26749   8
  -7  -9   0 0.81419 1.40328  11
  -7  -9   0 4.11555 1.95651  10
  -7  -9   0 0.72008 1.61783   8
  -8  -9   0 -2.8927 1.36097  11
  -8  -9   0 0.47663 1.50422   8
   8   9   0 2.54945 1.36878  12
  -8  -9   0 0.94595 1.57690  10
   8   9   0 0.33928 1.52567   9
   9   9   0 -2.6468 1.14981  12
  -9  -9   0 -3.5874 1.94604   8
  -9   9   0 0.40641 1.72855  12
  -9  -9   0 -0.6713 1.54704  10
  10   9   0 -1.1920 1.75498   9
 -10  -9   0 -0.6797 1.65123  10
 -10   9   0 0.31490 1.46487  12
 -10  -9   0 2.32012 1.70877  11
 -10  -9   0 -2.3306 1.14430   8
 -11   9   0 0.66106 1.52545  12
  11   9   0 -0.6604 1.40738   9
 -11  -9   0 1.95601 1.77284  11
 -11  -9   0 2.54690 1.86575  10
 -11  -9   0 2.18787 1.49658   8
 -12   9   0 1.90617 2.16072  12
 -12  -9   0 -3.1577 1.89551  10
   0  10   0 236.135 12.7059   9
   0 -10   0 215.807 10.1325  11
   0  10   0 235.468 12.8245  12
   0 -10   0 215.754 11.1574   8
   1  10   0 -1.1819 1.42801  12
  -1  10   0 -1.7244 1.39169   9
   1  10   0 0.84975 1.47521   9
  -1 -10   0 -1.5707 0.78757  11
   1 -10   0 0.32200 1.01408   8
  -1 -10   0 -1.7676 0.87917   8
  -1  10   0 0.53130 1.26732  12
  -2 -10   0 7.66364 1.90249   8
   2  10   0 16.7603 3.40780   9
  -2 -10   0 15.1149 2.21072  11
  -2  10   0 11.6985 2.71549   9
   2 -10   0 8.90371 1.63429   8
  -2  10   0 17.6425 3.22083  12
   3 -10   0 -1.4794 0.76492   8
   3  10   0 -0.1590 1.53630  12
   3  10   0 -0.5513 1.51444   9
  -3 -10   0 -0.8677 1.04138   8
  -3  10   0 0.84828 2.10941  12
  -3 -10   0 -0.6040 0.90455  11
   4  10   0 16.7768 3.36051   9
  -4 -10   0 15.7797 2.76623   8
   4  10   0 18.8850 3.01031  12
  -4  10   0 12.4226 3.32461  12
  -4 -10   0 13.0448 2.14427  11
  -4  10   0 12.8371 2.69579   9
   5  10   0 0.78276 1.48973  12
  -5 -10   0 0.32798 1.32247  11
   5  10   0 -1.8428 1.53986   9
  -5 -10   0 2.71032 2.27460   8
  -5  10   0 1.94519 1.64789  12
   6  10   0 4.05817 2.18911   9
  -6  10   0 1.06355 1.53701  12
   6  10   0 0.70755 1.41350  12
  -6 -10   0 2.67434 1.58986   8
   7  10   0 -3.9820 1.45230   9
   7  10   0 2.27322 1.67408  12
  -7  10   0 0.02514 1.46041  12
  -7 -10   0 -0.6821 1.50124   8
  -7 -10   0 1.09027 1.59301  11
  -8 -10   0 3.41423 3.08448   8
  -8 -10   0 5.26511 2.05143  11
   0  11   0 1.49718 1.94646   9
   0 -11   0 1.75825 2.08170   8
   1 -11   0 -1.1285 1.25948   8
   1  11   0 2.54865 2.09963  12
  -1  11   0 -1.5296 1.61779   9
  -1 -11   0 -0.0151 1.34547   8
   2  11   0 21.0202 3.71659   9
  -2  11   0 21.1368 3.66776   9
   2  11   0 23.5656 3.79819  12
   2   0  -1 2.03179 1.43570   1
  -2   0   1 -0.2180 0.22868  13
  -2   0  -1 0.10808 0.17790   8
  -2   0   1 0.15552 1.24150   4
   2   0  -1 0.03301 0.13825   9
  -2   0   1 0.00467 0.08290  12
   2   0   1 -0.1197 0.13697   8
  -2   0   1 -0.1088 0.68571   5
   2   0   1 0.18053 0.16207  14
   2   0   1 -0.0836 0.08279  12
  -2   0   1 -0.3648 2.01130   6
  -2   0  -1 2.03730 1.56170   7
  -2   0  -1 0.11698 0.16675   9
  -2   0  -1 -1.3032 0.75179   5
  -2   0   1 0.04316 0.12411  11
  -2   0  -1 1.67452 1.39308   1
   2   0  -1 -0.1098 0.10079  11
   2   0   1 0.30209 0.20300   9
  -2   0  -1 -0.0169 0.14869  14
  -2   0  -1 0.09382 0.11550  10
   2   0   1 0.27629 0.96283   5
  -2   0   1 -0.0470 0.16712   8
   2   0  -1 0.08330 0.15970   8
   2   0   1 -0.0450 1.87141   6
   2   0   1 -0.0309 0.22820  13
   2   0  -1 0.21241 0.24354  13
  -2   0   1 0.91572 1.65763   3
   2   0  -1 -0.0929 1.13651   2
  -2   0   1 -0.0682 0.12967   9
   2   0   1 1.46596 1.42514   1
  -2   0  -1 -0.0404 0.25693  13
  -2   0   1 -2.2569 1.25696   2
   2   0  -1 0.07629 0.12035  10
  -2   0   1 -0.1226 1.21178   1
   2   0  -1 0.17243 1.43912   3
  -2   0  -1 0.26187 2.08275   6
  -2   0  -1 -0.0450 0.07278  12
   3   0  -1 1.93892 3.10616   6
   3   0  -1 0.56604 0.26891   8
  -3   0   1 -0.1656 0.19744   9
   3   0  -1 1.08372 2.28681   3
   3   0   1 -2.6937 2.00697   2
   3   0   1 0.63555 2.69620   6
  -3   0  -1 -0.0312 1.17262   5
  -3   0   1 0.12655 0.23936   8
  -3   0  -1 0.14694 0.18315  10
   3   0  -1 0.30449 2.20111   1
   3   0  -1 -0.0441 0.20089  14
   3   0  -1 -0.4019 0.27209  13
   3   0   1 0.26951 0.22632   8
  -3   0   1 -0.2209 0.15398  11
  -3   0   1 -0.0124 0.11057  12
  -3   0   1 -0.0845 2.14122   2
  -3   0  -1 -0.1916 2.02974   1
   3   0  -1 0.10829 0.20030   9
   3   0   1 -2.0103 2.18337   3
   3   0  -1 -0.1118 0.16583  10
  -3   0   1 -0.0755 0.15339  10
  -3   0  -1 -0.0517 0.22255   9
  -3   0   1 0.29982 0.37872  13
   3   0   1 -0.7946 1.28750   5
   3   0  -1 -0.4657 1.86598   2
  -3   0   1 -3.8397 2.07875   1
  -3   0   1 -0.6031 3.33391   6
   3   0   1 0.21232 0.23663   9
  -3   0   1 2.09382 2.57595   3
  -3   0  -1 0.39179 0.35580  13
  -3   0  -1 -0.2026 0.20263  14
   3   0   1 0.21482 0.21335  14
  -3   0  -1 -0.1639 0.22713   8
  -3   0  -1 -6.7144 2.73941   6
  -3   0  -1 0.09064 0.11706  12
   3   0   1 0.14494 0.32506  13
  -4   0  -1 -0.1733 0.19224  10
  -4   0  -1 -0.2421 0.10387  12
   4   0   1 -2.0009 4.07374   6
  -4   0   1 -1.8850 2.75635   1
  -4   0   1 0.04782 0.26134   8
  -4   0  -1 0.33945 1.69184   5
  -4   0  -1 -2.4919 3.08148   1
  -4   0   1 -3.8520 2.96465   2
   4   0   1 2.21257 3.08413   2
  -4   0   1 -0.2202 0.37077  13
   4   0  -1 -3.3081 2.81258   3
  -4   0   1 1.14477 4.43438   6
   4   0   1 0.28211 0.22723  14
  -4   0   1 0.26420 0.22008  11
  -4   0  -1 -0.5407 2.72629   1
   4   0  -1 0.02363 0.18918  10
   4   0  -1 -0.3178 3.08065   1
  -4   0  -1 2.48586 4.26009   6
  -4   0  -1 0.16907 0.25500  14
  -4   0   1 -0.0667 0.18741  10
   4   0  -1 -2.1610 2.53328   2
   4   0  -1 0.29501 0.27123  14
  -4   0  -1 -0.0682 0.30177   9
   4   0   1 4.69088 3.13807   3
  -4   0   1 0.05069 0.11349  12
  -4   0  -1 0.39338 0.32829   8
   4   0  -1 -0.0635 0.25321   8
   4   0   1 -0.0468 0.22464   9
   4   0  -1 0.10934 0.21411   9
  -4   0  -1 -0.2739 0.32235  13
  -4   0   1 2.69164 3.27075   3
   4   0  -1 -0.5288 3.75735   6
   4   0   1 0.25843 0.40346  13
  -4   0   1 0.70355 0.32142   9
   4   0  -1 0.59958 0.42084  13
   5   0  -1 2.75188 3.92195   3
   5   0  -1 -3.9078 3.19268   2
   5   0  -1 2.42475 5.15740   6
  -5   0   1 0.04291 0.12312  12
   5   0   1 -2.1760 3.88725   3
  -5   0   1 0.22084 0.23581  10
   5   0   1 0.37967 0.27437   8
   5   0  -1 -0.1055 0.28877  14
   5   0   1 -0.0896 0.40670  13
  -5   0   1 -0.8501 1.43663   5
  -5   0   1 -0.9888 5.11118   6
   5   0   1 2.36772 4.04037   2
  -5   0   1 -0.0537 0.18350  11
   5   0   1 0.09334 0.25130   9
   5   0  -1 -0.2487 0.31955  13
  -5   0  -1 0.25558 0.31910   8
  -5   0  -1 0.33876 3.61442   1
   5   0  -1 -0.3543 0.22154   8
  -5   0  -1 -0.1982 0.12757  12
  -5   0   1 -0.1929 0.24047   8
  -5   0  -1 -1.3666 2.03029   5
   5   0   1 -10.731 5.14621   6
  -5   0  -1 -4.6194 5.44994   6
  -5   0   1 -0.4700 0.23917   9
   5   0  -1 0.02262 0.23376   9
  -5   0   1 -2.2522 3.30757   1
  -5   0  -1 -0.0064 0.23818  10
  -5   0   1 -5.0758 3.51543   2
   5   0  -1 0.05826 3.78744   1
  -5   0  -1 -0.3738 0.26342   9
  -5   0  -1 3.12255 4.17288   1
  -5   0   1 -3.2839 3.57817   3
  -5   0  -1 0.63574 0.34121  14
   5   0   1 -0.2120 0.25281  14
  -6   0   1 0.06144 0.13785  12
  -6   0  -1 -4.3039 2.28812   5
  -6   0   1 0.03940 0.24767  10
  -6   0  -1 0.45919 0.43345   9
  -6   0  -1 -0.1605 0.21874  10
  -6   0  -1 1.14513 4.56140   1
   6   0  -1 0.15860 0.28271   9
  -6   0  -1 -2.9775 4.82277   1
  -6   0   1 0.14052 4.66486   3
  -6   0   1 -1.6180 3.21165   5
  -6   0   1 -0.5307 7.00207   6
   6   0   1 0.26526 0.29319   8
  -6   0  -1 -0.2982 0.29925   8
  -6   0   1 -3.9035 1.75513   5
  -6   0   1 4.18622 4.73513   2
   6   0  -1 5.01060 4.94945   3
   6   0   1 -8.5596 6.48099   6
  -6   0   1 1.63100 4.50908   1
   6   0  -1 1.40328 4.26177   2
  -6   0  -1 0.15648 6.18422   6
   6   0   1 1.43049 5.30644   3
   6   0  -1 -1.4105 6.38407   6
   6   0   1 0.36070 0.31205   9
   6   0   1 1.15866 4.56142   2
  -6   0  -1 -0.0842 0.28502  14
  -6   0   1 -0.1977 0.22484  11
  -6   0   1 -0.3034 0.28351   8
   6   0  -1 0.08470 0.28395   8
  -7   0  -1 2.22388 5.54527   1
  -7   0  -1 3.11405 5.27079   7
  -7   0   1 -1.3080 5.32136   2
   7   0   1 13.3603 6.23863   2
  -7   0   1 2.01389 4.98670   1
  -7   0  -1 -0.0690 0.28330  10
  -7   0   1 -0.3369 0.21671  10
  -7   0   1 0.18241 0.27677  11
  -7   0  -1 0.13326 0.25358  14
   7   0  -1 4.00283 8.50315   6
   7   0   1 -2.6933 7.15727   6
  -7   0   1 -2.7924 1.93647   5
   7   0   1 9.58867 6.42384   3
  -7   0  -1 -0.1229 0.37752   8
   7   0  -1 0.29688 0.31137   9
  -7   0   1 -1.5701 3.87768   5
  -7   0   1 -5.4621 8.19437   6
   7   0  -1 -1.2710 4.50059   2
   7   0   1 0.35109 0.34600   9
  -7   0  -1 -13.771 7.47040   6
  -7   0  -1 3.64852 2.81875   5
   7   0  -1 -0.3226 0.48144  13
  -7   0   1 0.18418 0.38380   8
  -7   0  -1 0.01383 0.14458  12
   7   0  -1 1.83415 5.85176   3
  -7   0  -1 0.82484 6.08146   1
   7   0   1 0.79264 0.58134  13
  -7   0   1 0.37700 0.15803  12
  -8   0  -1 -6.3817 6.46105   1
  -8   0  -1 -0.0394 0.12160  12
  -8   0  -1 -0.8886 6.32681   7
  -8   0   1 -3.5163 7.78422   1
  -8   0   1 0.49730 0.44811   8
  -8   0  -1 -4.1178 9.95993   6
  -8   0   1 -1.8890 2.17681   5
  -8   0  -1 0.66123 0.47255   8
   8   0   1 -9.7319 6.08842   2
  -8   0  -1 0.95682 3.14025   5
  -8   0   1 -5.8157 5.57862   1
  -8   0  -1 2.22162 7.20572   1
   8   0  -1 -0.2063 0.51101  13
  -8   0   1 4.04765 6.38236   2
  -8   0   1 -0.3476 0.25513  11
  -8   0  -1 0.09634 0.26200  11
   8   0   1 6.91282 8.78360   6
   8   0   1 0.58512 0.37448   9
   8   0  -1 7.95819 7.06980   2
   8   0  -1 1.03509 9.82220   6
  -8   0   1 -0.0131 0.12451  12
   8   0   1 -0.1658 0.50157  13
  -8   0   1 0.24836 0.33859  10
   8   0  -1 7.06443 7.04160   3
  -8   0   1 -0.8611 4.38223   5
  -8   0  -1 0.08227 0.32614  10
  -8   0   1 4.49609 10.4773   6
  -8   0  -1 -0.2217 0.13692  12
   8   0  -1 0.37075 0.32130   9
  -9   0  -1 -0.1492 0.43641   8
  -9   0  -1 -0.0025 0.32304  11
  -9   0   1 -0.2514 0.42215   8
  -9   0  -1 0.05813 0.30524  10
  -9   0   1 0.00299 0.13769  12
  -9   0   1 -0.3720 0.31441  11
   9   0   1 -0.1711 0.51309  13
  -9   0   1 0.05431 0.30249  10
  -9   0  -1 0.11613 0.12319  12
   9   0  -1 0.59184 0.63807  13
  -9   0   1 0.25057 0.23338  12
   9   0  -1 -0.4744 0.28337   9
  10   0   1 0.23104 0.41022   9
 -10   0   1 0.17904 0.41850  11
 -10   0   1 0.14286 0.34729  10
 -10   0  -1 0.05978 0.09546  12
 -10   0   1 -0.0072 0.13398  12
 -10   0   1 0.56499 0.24210  12
  10   0  -1 -0.3951 0.35073   9
 -10   0  -1 -0.1632 0.11651  12
  10   0   1 -0.2640 0.69855  13
 -10   0  -1 0.80278 0.56102   8
  10   0  -1 0.27631 0.69714  13
 -10   0  -1 -0.4381 0.33824  11
 -10   0  -1 0.12166 0.36943  10
 -11   0   1 0.01171 0.62800   8
 -11   0   1 -0.1014 0.12322  12
 -11   0   1 -0.2800 0.48227  11
 -11   0   1 0.01715 0.21669  12
  11   0   1 -0.3609 0.41879   9
 -11   0  -1 0.69463 0.71196   8
 -11   0  -1 0.72842 0.45488  10
 -11   0   1 -0.0185 0.36607  10
 -11   0  -1 -0.5043 0.45518  11
  11   0  -1 0.25791 0.47455   9
  12   0   1 1.31612 1.19248  13
 -12   0  -1 2.12695 0.87035  11
 -12   0  -1 0.51730 0.62274  10
 -12   0  -1 0.61348 0.90733   8
 -12   0   1 3.44279 1.14535   8
  12   0  -1 2.77327 1.58178  13
 -12   0   1 2.22338 0.83583  11
 -12   0   1 0.53305 0.62864  10
  13   0  -1 0.06636 0.48948   9
 -13   0   1 -0.6189 0.57393   8
 -13   0  -1 0.85673 0.63025  11
  13   0   1 -0.3444 1.04483  13
 -13   0   1 -0.2840 0.38328  10
  13   0  -1 -0.2332 0.95021  13
 -13   0  -1 0.27670 0.49838  10
 -13   0  -1 -1.0495 0.61596   8
  13   0   1 -0.0243 0.48398   9
 -13   0   1 0.00541 0.50028  11
  14   0  -1 -0.1734 0.50169   9
 -14   0   1 -0.3303 0.72851   8
 -14   0  -1 -0.6692 0.41978  10
 -14   0   1 -0.3294 0.64953  11
  14   0   1 -0.1350 0.55005   9
 -14   0  -1 1.11781 0.92374   8
  14   0  -1 1.80613 1.04880  13
  14   0   1 0.72932 0.98366  13
 -14   0  -1 -0.0481 0.67626  11
 -14   0   1 0.39951 0.40048  10
  15   0  -1 -0.7594 0.89515  13
 -15   0   1 -1.0405 0.70329  11
 -15   0   1 0.30035 0.77293   8
 -15   0  -1 0.71470 0.73268  11
 -15   0   1 0.10626 0.41232  10
 -15   0  -1 0.16778 0.90076   8
 -15   0  -1 1.16588 0.61218  10
  15   0   1 -0.7930 0.46141   9
  15   0   1 0.56471 0.99862  13
  16   0   1 -0.0355 1.03376  13
 -16   0  -1 0.86274 0.93747   8
  16   0  -1 0.39278 1.25164  13
 -16   0   1 0.52079 0.53886  10
 -16   0  -1 -1.2305 0.70090  11
 -16   0  -1 0.52937 0.45829  10
 -16   0   1 0.96708 1.00068   8
  16   0  -1 0.74036 0.57786   9
 -16   0   1 0.08863 0.83415  11
  17   0   1 -1.1280 1.14716  13
 -17   0   1 -0.0860 0.40126  10
 -17   0  -1 0.45030 0.91746  11
  17   0  -1 -1.0299 1.10136  13
 -17   0   1 0.32385 0.85280   8
  17   0  -1 -0.6986 0.46622   9
 -17   0   1 2.38390 1.14121  11
 -17   0  -1 0.56040 0.46974  10
  17   0   1 0.00664 0.54199   9
  18   0   1 -0.0252 0.60216   9
  18   0  -1 -0.8772 0.57983   9
 -18   0  -1 0.83383 0.49191  10
  18   0   1 1.49638 1.23967  13
 -18   0   1 -0.3882 0.34225  10
  18   0  -1 1.07911 1.33027  13
 -19   0   1 0.42570 0.42987  10
 -19   0  -1 -0.2265 0.41356  10
  20   0   1 0.81103 1.64072  13
  20   0  -1 -1.1149 1.39010  13
   0   1   1 -0.0105 0.13710  10
   0  -1  -1 -0.0725 0.18253   8
   0  -1   1 0.57086 1.85139   1
   0  -1  -1 0.15278 0.16872  11
   0  -1  -1 0.52043 0.27855  14
   0   1  -1 -0.6659 1.97383   1
   0   1  -1 -0.0949 0.18136   9
   0  -1   1 2.56056 2.31109   3
   0   1  -1 0.05666 1.82973   2
   0  -1   1 0.21800 0.16594  11
   0  -1   1 0.26451 0.21727   9
   0  -1  -1 -0.0896 0.08352  10
   0   1  -1 -0.1922 0.12574  10
   0   1  -1 -0.0024 0.16402   8
   0  -1  -1 3.22809 1.78046   4
   0  -1   1 -0.1174 0.15344  12
   0   1   1 -0.0248 1.94621   5
   0   1  -1 -2.8033 1.43459   4
   0   1   1 0.40468 1.80317   3
   0   1   1 0.07037 0.20163  14
   0   1  -1 -0.1169 0.15355  12
   0  -1   1 -0.5538 1.99347   2
   0  -1   1 0.11965 0.21089  14
   0  -1   1 -1.0964 1.83279   5
   0   1  -1 0.31770 2.08495   5
   0   1   1 0.11966 0.17862  11
   0   1  -1 -0.0314 1.74919   3
   0  -1   1 -0.0558 0.06236  10
   0  -1   1 0.13725 0.17734   8
   0   1  -1 0.48862 0.20688  11
   0  -1   1 -0.4190 1.27209   4
   0   1  -1 -0.3014 1.67161   7
   0   1  -1 -0.0359 0.21258  14
   0   1   1 -1.7636 1.81039   1
   0   1   1 -0.1421 0.16771   8
   0  -1   1 0.81758 1.41629   7
  -1  -1  -1 336.868 14.5432  14
  -1   1   1 379.398 14.1862   9
  -1  -1  -1 357.049 14.4777  10
   1   1  -1 351.023 14.4658  10
  -1   1   1 322.127 17.4587   1
  -1  -1  -1 396.484 14.2164  13
   1   1  -1 363.604 20.3446   1
   1   1  -1 390.241 20.5331   2
   1   1  -1 329.804 14.4439   9
   1   1  -1 343.347 14.3114  12
   1  -1   1 356.057 15.8968   7
   1   1  -1 364.803 20.2604   3
   1   1  -1 365.262 14.5573  14
  -1  -1  -1 340.280 15.8738   6
  -1   1   1 357.068 16.8116   6
   1  -1   1 335.418 14.8590   4
   1  -1   1 361.881 14.2218   8
   1  -1   1 372.785 14.4324  12
   1   1  -1 329.868 18.3752   4
   1  -1   1 337.094 17.4197   3
   1   1  -1 390.856 14.4921  11
  -1   1   1 392.712 14.3071  13
  -1   1   1 354.312 16.6489   4
   1   1  -1 365.789 17.7451   5
   1  -1   1 355.954 16.7990   6
   1  -1   1 350.986 17.6514   2
   1  -1   1 351.192 17.3042   1
   1  -1   1 368.835 14.0893  11
  -1   1   1 352.556 14.2635  14
  -1  -1  -1 374.493 20.3204   1
   1  -1   1 344.790 19.0152   5
   1  -1   1 380.038 14.3343  10
  -1   1   1 381.117 14.2598  11
   1   1  -1 356.829 18.6742   7
  -1   1   1 356.795 14.2709  10
  -1   1   1 376.664 14.2722   8
  -1   1  -1 397.385 19.4968   5
  -1  -1   1 353.841 14.4484  11
   1   1   1 360.366 16.1396   6
  -1   1  -1 328.312 15.5137   4
   1   1   1 365.681 14.5330   8
   1   1   1 369.487 14.2353  13
   1   1   1 352.000 20.2423   1
  -1  -1   1 330.408 14.5155  14
   1   1   1 391.407 18.2062   5
  -1   1  -1 363.912 17.2358   3
  -1   1  -1 346.830 14.4238  12
  -1   1  -1 345.072 14.2502  10
  -1  -1   1 346.563 20.1927   2
  -1  -1   1 365.463 18.7924   7
  -1   1  -1 329.695 16.1610   7
  -1  -1   1 351.580 20.0779   1
  -1  -1   1 392.401 14.2412  13
  -1   1  -1 348.118 17.6455   1
   1  -1  -1 373.589 14.2499   8
   1   1   1 387.943 20.5709   2
  -1  -1   1 366.444 14.3298  12
  -1  -1   1 336.576 17.8579   5
  -1   1  -1 342.142 16.5050   6
   1  -1  -1 375.526 14.3782  13
  -1   1  -1 378.494 17.6866   2
   1  -1  -1 335.910 15.8943   7
  -1  -1   1 351.756 20.2463   3
  -1  -1   1 349.192 18.4134   4
  -1  -1   1 375.203 14.5005   9
   1  -1  -1 365.555 14.2082  11
   1  -1  -1 388.526 14.1020  11
  -1   1  -1 348.913 14.3018  14
   1   1   1 352.663 20.3305   3
  -1   1  -1 369.637 14.2596   8
   1   1   1 357.205 14.4594  10
   1  -1  -1 351.511 16.0432   4
  -1   1  -1 375.328 14.1578  11
  -2  -1  -1 124.848 5.55942  10
   2   1  -1 128.383 9.96284   4
   2  -1   1 126.428 7.14650   1
   2  -1   1 125.997 7.02260   3
   2   1  -1 127.357 5.24245  12
  -2  -1  -1 112.264 10.9561   1
  -2   1   1 135.313 5.13510   8
  -2   1   1 132.788 7.55447   1
  -2  -1  -1 124.409 8.70527   6
   2   1  -1 109.845 10.5067   1
   2  -1   1 131.923 9.51065   6
  -2   1   1 112.103 9.27562   6
   2  -1   1 127.631 6.22717   7
  -2  -1  -1 122.725 5.65613  14
   2   1  -1 125.990 7.89288   5
  -2   1   1 122.253 5.94783   7
   2   1  -1 137.583 5.92425  14
   2  -1   1 128.881 5.52176  13
   2   1  -1 137.396 5.55258  11
  -2   1   1 143.728 5.58624  13
   2   1  -1 128.265 5.42943  13
   2  -1   1 132.941 5.06050  10
   2   1  -1 138.118 5.59047  10
   2   1  -1 135.853 11.4689   3
  -2   1   1 140.977 10.3414   5
  -2  -1  -1 145.221 5.48908  13
  -2  -1  -1 124.617 5.51143  11
  -2   1   1 118.935 5.09716  14
   2   1  -1 124.426 5.56967   9
   2   1  -1 128.607 11.3539   2
   2  -1   1 113.634 11.1542   5
  -2   1   1 126.729 5.10524   9
   2  -1  -1 125.094 5.12500   9
  -2   1  -1 131.041 9.99877   5
   2  -1  -1 134.928 5.17902  10
   2  -1  -1 132.054 5.06607  10
  -2  -1   1 122.203 8.23711   5
  -2  -1   1 122.602 8.81049   6
   2   1   1 136.396 5.89488  14
  -2   1  -1 119.658 6.35345   7
  -2  -1   1 123.264 5.26791  12
   2   1   1 127.709 5.89452   8
   2   1   1 123.453 7.96657   5
   2   1   1 121.905 5.43483  13
  -2  -1   1 128.319 11.5602   1
  -2  -1   1 138.981 5.47034  13
   2   1   1 145.762 11.7750   3
   2  -1  -1 133.659 5.50991  13
   2   1   1 136.133 9.06963   6
  -2   1  -1 127.871 6.04981   3
  -2   1  -1 122.057 5.45021  12
  -2  -1   1 121.842 5.62780  14
  -2   1  -1 129.893 9.57274   6
  -2   1  -1 132.393 5.04896   9
  -2  -1   1 125.381 5.54062  11
   2  -1  -1 126.941 6.74228   1
  -2   1  -1 125.602 7.20161   1
   2   1   1 123.786 5.61471   9
  -2   1  -1 144.575 5.56443  13
  -2  -1   1 98.6324 10.8411   2
  -2  -1   1 135.350 5.83125   9
   2  -1  -1 114.534 9.02183   6
  -2   1  -1 123.492 5.17099  14
  -2   1  -1 128.002 6.68070   2
   2   1   1 126.088 11.4326   2
  -2  -1   1 121.895 11.7170   7
  -2  -1   1 121.892 5.60153   8
  -2  -1   1 132.488 11.9951   3
   3   1  -1 227.817 9.27377  10
   3   1  -1 241.789 9.43816   8
  -3   1   1 236.413 9.51580   2
  -3  -1  -1 213.011 9.42969   8
  -3   1   1 244.048 9.42262  13
   3   1  -1 224.848 9.29546  13
   3  -1   1 228.514 8.66423   9
  -3   1   1 245.826 17.9826   5
  -3   1   1 208.591 9.32483   7
  -3  -1  -1 196.891 16.1265   1
  -3   1   1 200.374 10.7519   1
  -3  -1  -1 238.744 9.44119   9
   3  -1   1 217.488 9.34422  13
   3   1  -1 218.131 9.36744  11
   3   1  -1 251.708 17.3511   3
  -3   1   1 203.422 8.64909  10
   3   1  -1 197.369 16.1518   1
   3   1  -1 246.706 9.45420  14
  -3   1   1 207.427 8.68643   8
  -3  -1  -1 214.208 9.28114  10
  -3  -1  -1 244.221 9.31831  13
   3   1  -1 228.172 10.9792   5
  -3  -1  -1 211.262 9.36571  14
   3  -1   1 201.304 14.1433   5
  -3  -1  -1 214.104 9.19378  11
  -3   1   1 218.415 15.3437   6
   3   1  -1 201.396 9.23194   9
   3  -1   1 237.093 10.9034   7
  -3  -1  -1 217.498 16.8166   1
  -3  -1  -1 211.083 14.2327   6
   3  -1   1 220.541 14.8908   6
  -3   1   1 220.306 8.77403   9
   3   1  -1 238.639 17.0635   2
  -3   1   1 215.858 8.66763  14
  -3  -1   1 235.198 15.5076   4
  -3   1  -1 232.664 17.0315   5
  -3  -1   1 213.593 11.4918   5
   3  -1  -1 191.648 14.0702   6
  -3  -1   1 239.322 9.42164   9
  -3  -1   1 243.858 17.3026   1
   3   1   1 233.656 9.37488  14
   3   1   1 225.301 17.0999   2
   3   1   1 203.982 9.29684   9
  -3  -1   1 246.779 9.35285  13
   3   1   1 242.652 15.0424   6
   3   1   1 233.528 9.40057   8
   3  -1  -1 218.779 9.56121   1
   3  -1  -1 226.300 8.68353  14
  -3  -1   1 203.090 9.32612   8
   3  -1  -1 215.403 8.71980   9
  -3   1  -1 227.056 8.73256   9
   3   1   1 222.475 9.22659  10
  -3  -1   1 203.627 16.5345   2
   3   1   1 237.251 11.2563   5
  -3   1  -1 212.466 15.1122   6
  -3  -1   1 212.271 9.36274  14
  -3  -1   1 213.194 8.83429  12
   3   1   1 209.530 9.24223  13
  -3   1  -1 221.474 8.75072   8
   3   1   1 229.954 8.79652  12
  -3  -1   1 236.182 15.1414   6
  -3   1  -1 212.384 9.11098  12
  -3   1  -1 213.083 10.0873   7
  -3  -1   1 199.180 16.3049   3
   3  -1  -1 216.082 9.29046  13
  -3  -1   1 202.743 9.22693  10
   3   1   1 225.387 16.6469   3
  -4  -1  -1 246.214 10.6848   8
  -4   1   1 241.807 9.91239   8
   4   1  -1 272.445 11.5553   5
   4  -1   1 247.344 17.9786   6
  -4  -1  -1 236.521 10.5471  14
   4   1  -1 245.309 19.2075   3
  -4  -1  -1 240.475 17.6345   6
  -4   1   1 241.854 9.74379  10
   4   1  -1 253.152 10.5933  13
  -4  -1  -1 241.645 10.4672  10
  -4  -1  -1 270.899 10.6680   9
  -4  -1  -1 242.305 10.3680  11
  -4   1   1 245.164 11.4973   7
   4   1  -1 262.126 10.3106  11
   4  -1   1 261.723 9.80737   9
  -4  -1  -1 248.554 19.1429   1
   4   1  -1 267.856 10.6220   8
   4   1  -1 281.325 19.8358   2
   4  -1   1 244.290 10.6403  13
  -4   1   1 242.562 10.9818   1
   4   1  -1 256.857 9.79282  12
   4  -1   1 225.996 15.7510   5
  -4   1   1 236.051 18.1734   6
  -4   1   1 258.202 16.6561   5
   4  -1   1 250.371 13.2292   7
  -4  -1  -1 265.451 19.5747   1
   4   1  -1 230.755 10.4050   9
  -4   1   1 260.841 9.99436   9
   4  -1  -1 259.082 9.86413   9
  -4  -1   1 260.171 17.4902   4
  -4  -1   1 250.036 17.7599   6
  -4   1  -1 236.560 9.95607   8
  -4  -1   1 260.193 9.89345  12
   4  -1  -1 243.406 10.5978  13
   4   1   1 234.169 10.4766   9
  -4   1  -1 238.842 10.2337  12
  -4  -1   1 282.245 20.2593   2
  -4  -1   1 235.728 10.4393  10
   4  -1  -1 256.302 9.73444  14
  -4  -1   1 256.982 12.5875   5
   4   1   1 248.340 10.5918  13
  -4   1  -1 260.833 9.95403   9
  -4  -1   1 238.847 10.4296  11
   4   1   1 241.093 17.5620   6
  -4  -1   1 245.783 10.5552  14
  -4  -1   1 248.955 10.6283   8
   4  -1  -1 241.178 17.3511   6
   4  -1  -1 237.292 11.5167   1
  -4   1  -1 236.798 17.8360   6
   4   1   1 244.487 18.6155   3
  -4   1  -1 233.490 11.8314   7
  -4  -1   1 269.845 19.4609   1
   4   1   1 235.114 19.0936   2
   4  -1  -1 248.044 10.9626   3
   4  -1  -1 259.272 9.75292   8
  -4  -1   1 231.006 19.3699   3
  -4   1  -1 228.131 15.9004   5
   5  -1   1 8.65958 0.52727   9
  -5  -1  -1 3.57303 6.18190   1
   5  -1   1 8.63105 0.49429   8
   5  -1   1 9.35577 1.44537   2
   5   1  -1 8.03527 0.41348  12
  -5   1   1 3.80399 2.56559   2
  -5  -1  -1 7.07125 0.88876  10
   5   1  -1 5.78130 6.58933   3
  -5   1   1 7.83442 0.44568  10
  -5  -1  -1 9.22858 1.27702   8
  -5  -1  -1 10.0243 6.26397   6
   5  -1   1 7.53615 2.79656   3
   5   1  -1 -5.8186 5.01497   2
   5  -1   1 8.36692 1.23484  13
  -5  -1  -1 6.38314 6.60076   1
  -5   1   1 10.0891 2.44988   7
   5   1  -1 7.15004 0.89721   9
  -5   1   1 7.37071 0.64263   8
  -5  -1  -1 7.26196 1.11553  14
  -5   1   1 14.6875 5.39819   5
  -5   1   1 8.20112 0.67060   9
  -5   1   1 10.0407 1.68982   1
   5   1  -1 8.05138 1.18666  13
   5  -1   1 7.27990 0.42506  14
   5  -1   1 18.0567 6.69389   6
   5   1  -1 0.24084 5.57031   1
  -5  -1  -1 7.29198 0.88839  11
   5   1  -1 7.99205 1.49354   5
  -5   1   1 16.9870 7.25701   6
  -5  -1   1 8.43359 1.16023   8
  -5   1  -1 7.31681 0.72658  12
  -5  -1   1 -0.0889 7.85952   3
  -5   1  -1 7.12908 2.23514   7
  -5   1  -1 5.57559 1.43375   1
  -5   1  -1 12.8524 6.62793   6
   5  -1  -1 8.31617 0.54226   9
   5  -1  -1 4.57594 2.08078   3
   5  -1  -1 8.00658 1.17961  13
   5   1   1 5.65115 5.28771   6
  -5  -1   1 7.20814 2.34502   5
  -5  -1   1 -2.0548 5.61484   6
   5  -1  -1 8.21918 0.42307  14
  -5   1  -1 10.2604 1.31488   1
   5   1   1 0.38452 5.89890   3
   5   1   1 7.94551 0.93291   9
  -5   1  -1 5.07106 4.62130   5
  -5  -1   1 8.29450 6.30086   2
  -5   1  -1 7.81743 0.68804   8
  -5  -1   1 7.75747 0.92660  11
  -5  -1   1 6.70854 0.87893  10
  -5   1  -1 7.51043 0.48531  10
   5  -1  -1 8.88010 0.56434  14
  -5  -1   1 10.7999 5.74463   4
   5  -1  -1 8.96486 1.19159   2
   5  -1  -1 8.21257 0.45269   8
   5   1   1 -2.0705 4.97100   2
  -5  -1   1 7.80260 1.07775  14
   5  -1  -1 4.32969 2.42339   1
  -5  -1   1 0.41782 5.47269   1
  -5   1  -1 7.92634 0.65635   9
   5  -1  -1 19.7623 6.60250   6
  -5  -1   1 8.21699 0.49107  12
   5   1   1 8.80545 1.11712  13
  -6   1   1 0.51052 2.80543   2
  -6  -1  -1 -7.9029 6.84354   1
  -6   1   1 0.90034 0.18831  10
   6  -1   1 -0.3581 3.48361   3
  -6  -1  -1 -0.0724 0.42083  14
  -6  -1  -1 0.95992 5.77854   1
  -6   1   1 0.87311 1.50903   1
  -6  -1  -1 0.07148 0.29610  10
  -6   1   1 2.63332 2.67006   7
  -6  -1  -1 0.49232 0.38808  11
   6  -1   1 -4.3038 6.43661   6
   6   1  -1 0.06133 0.35661   9
   6   1  -1 -4.1982 6.15978   1
   6  -1   1 -0.5740 0.42795  13
  -6   1   1 4.16218 5.18442   5
   6   1  -1 -0.0385 0.47846  13
  -6  -1  -1 -0.1888 0.38859   8
   6  -1   1 0.76565 1.89431   2
  -6   1   1 1.20397 6.41094   6
  -6   1   1 0.62726 0.30161   8
   6  -1   1 0.13785 0.18286   9
  -6  -1  -1 5.67765 6.45199   6
   6   1   1 0.40384 0.47628  13
  -6   1  -1 -0.1127 0.27114   8
   6  -1  -1 0.16599 0.13447   8
  -6  -1   1 -2.6767 6.16308   1
  -6   1  -1 -0.8385 1.70948   1
   6  -1  -1 6.33143 2.59950   3
  -6  -1   1 4.67020 5.79069   4
  -6   1  -1 -3.7599 5.11305   5
   6   1   1 -4.4133 6.79250   3
   6  -1  -1 1.29807 0.27449   9
   6  -1  -1 0.52386 0.23321  14
  -6  -1   1 14.7091 7.74105   6
  -6   1  -1 4.19984 6.49687   6
   6  -1  -1 0.17132 1.13901   2
  -6  -1   1 -0.1477 0.28905  10
  -6   1  -1 -0.1254 0.22676   9
   6   1   1 9.52658 6.10005   6
  -6   1  -1 -1.1999 1.91395   1
   6  -1  -1 -6.8012 6.69119   6
  -6   1  -1 0.57798 0.36032  12
   6  -1  -1 0.67555 0.57987  13
  -6  -1   1 -0.2361 0.27264  11
   6   1   1 0.17162 0.37201   9
  -6  -1   1 -0.4500 0.34520   8
  -6  -1   1 -6.3904 6.05821   2
  -6  -1   1 -2.6855 1.91338   5
  -6   1  -1 2.39173 2.54492   7
  -6  -1   1 -0.0489 0.36821  14
  -7   1   1 17.3815 6.94239   5
  -7   1   1 40.0733 6.02053   1
  -7  -1  -1 22.4589 2.00175   8
   7  -1   1 26.3190 1.31985   9
  -7  -1  -1 13.1217 9.10155   6
   7   1  -1 22.8443 10.2903   3
   7   1  -1 21.6659 1.75680   9
   7   1  -1 23.3484 2.12741  13
   7  -1   1 22.7419 3.66929   2
  -7   1   1 24.6445 3.24350   1
  -7  -1  -1 31.0734 9.60888   1
  -7  -1  -1 24.4792 1.95281  14
  -7   1   1 25.0482 5.07172   7
  -7   1   1 22.7098 1.21338  10
  -7   1   1 27.9380 1.59640   8
  -7  -1  -1 24.7408 1.84574  10
  -7  -1  -1 24.2284 1.80367  11
   7  -1   1 23.6806 2.12571  13
  -7  -1  -1 27.3580 10.9855   1
   7  -1   1 30.9469 5.93551   3
   7  -1   1 26.0072 1.25291   8
   7  -1   1 14.7898 8.46972   6
  -7  -1   1 13.4329 7.78827   2
  -7   1  -1 22.8279 4.67313   7
   7   1   1 23.4490 2.01155   9
  -7   1  -1 30.8163 3.96616   1
   7  -1  -1 26.4939 1.33237   9
   7  -1  -1 25.7299 4.65474   3
  -7  -1   1 17.6650 9.23072   1
   7   1   1 31.1203 9.71970   6
  -7   1  -1 21.9844 1.50914  12
  -7  -1   1 25.4687 9.74634   6
  -7   1  -1 24.6454 1.58484   9
  -7  -1   1 22.5953 1.77965  10
   7  -1  -1 21.8983 2.05675  13
   7  -1  -1 29.5823 3.37584   2
  -7   1  -1 24.5211 3.67529   1
  -7   1  -1 19.4832 7.23452   5
  -7  -1   1 24.5140 1.85572  11
  -7   1  -1 23.8630 1.63298   8
  -7  -1   1 23.6349 1.99251   8
  -7  -1   1 22.9147 8.53853   4
  -7   1  -1 22.8441 1.28218  10
   7   1   1 24.5925 2.12677  13
   7  -1  -1 28.5695 11.6988   6
   8  -1   1 1.30800 0.34991   9
  -8  -1  -1 1.10292 0.51685  10
   8   1  -1 1.60494 0.80509  13
  -8  -1  -1 0.52105 0.46301  11
   8  -1   1 1.80062 0.33284   8
  -8  -1  -1 2.31117 0.73881  14
  -8   1   1 2.12331 0.34531  10
   8   1  -1 2.63953 0.67502   9
   8  -1   1 1.80320 0.81979  13
  -8  -1  -1 1.23290 0.66885   8
  -8   1   1 1.43108 0.47323   8
  -8   1  -1 1.81918 0.47357  12
   8  -1  -1 2.02309 0.41455   9
   8  -1  -1 0.96272 0.78919  13
   8   1   1 2.25995 0.69537   9
  -8   1  -1 0.77141 0.48192   8
   8   1   1 0.98489 0.73896  13
   8  -1  -1 1.55963 0.31143   8
  -8  -1   1 0.45143 0.40982  10
  -8   1  -1 2.59931 0.41786  10
  -8  -1   1 2.05809 0.63802  11
  -8  -1   1 1.23579 0.58968   8
  -9  -1  -1 84.6905 5.04909   8
  -9   1   1 84.5380 4.27012  12
  -9  -1  -1 96.4482 4.86286  14
   9  -1   1 96.5219 4.00215   9
   9  -1   1 95.3015 5.41702  13
   9   1  -1 85.6528 4.57178   9
   9   1  -1 88.7166 5.30123  13
  -9   1   1 87.6777 3.89332  10
  -9   1   1 91.3977 4.44654   8
  -9  -1  -1 90.2323 4.75343  10
  -9  -1  -1 88.3064 4.72378  11
  -9   1   1 95.6571 4.10634  11
  -9  -1   1 87.2554 4.77320  11
  -9   1  -1 90.7329 3.98948  10
  -9  -1   1 85.0263 4.96764   8
   9   1   1 88.5092 4.63965   9
  -9  -1   1 92.4255 4.73781  10
  -9   1  -1 87.3993 4.55362   8
   9   1   1 89.4173 5.34526  13
   9  -1  -1 89.6589 3.98076   9
   9  -1  -1 91.8440 5.36216  13
  -9   1  -1 82.0937 4.14007  12
   9  -1  -1 89.7725 3.86428   8
 -10  -1  -1 142.057 6.96913  10
 -10   1   1 133.584 6.38074  12
  10  -1   1 153.026 7.90782  13
 -10   1   1 140.510 6.30927  11
 -10   1   1 144.372 6.05081  10
 -10  -1  -1 139.210 6.99759  11
  10  -1   1 144.396 6.10573   9
 -10  -1  -1 148.394 7.53329   8
  10   1  -1 145.236 7.81262  13
  10   1  -1 151.837 6.86989   9
 -10   1   1 140.591 6.62556   8
  10   1   1 147.453 6.84507   9
 -10   1  -1 139.866 6.80442   8
 -10  -1   1 129.829 6.94202  11
  10   1   1 141.353 7.64746  13
  10  -1  -1 144.918 6.12205   9
  10  -1  -1 141.328 5.89127  14
 -10  -1   1 141.879 7.34926   8
 -10   1  -1 138.909 6.28566  12
  10  -1  -1 146.696 7.78132  13
 -10   1  -1 143.745 6.13250  10
 -10  -1   1 153.957 6.99268  10
 -11   1   1 10.3299 1.30600   8
 -11   1   1 11.8471 0.92254  10
  11  -1   1 12.0848 0.98125   9
 -11   1   1 9.80611 1.12768  11
 -11  -1  -1 13.1002 1.85533  11
  11   1  -1 13.4261 2.59241  13
 -11  -1  -1 14.6014 2.15575   8
 -11  -1  -1 12.6156 2.07498  10
 -11   1   1 13.1438 1.19713  12
  11  -1   1 13.9010 2.63277  13
  11   1  -1 10.2812 1.46260   9
  11   1   1 11.6631 1.44570   9
 -11  -1   1 13.7340 1.69640  11
 -11   1  -1 10.7872 1.54792   8
  11  -1  -1 10.8811 0.78951  14
 -11   1  -1 12.5764 1.00147  10
  11  -1  -1 11.1516 2.27020  13
 -11   1  -1 12.4934 1.14667  11
  11   1   1 9.70972 2.09180  13
  11  -1  -1 13.2920 1.03952   9
 -11   1  -1 10.5322 1.02490  12
 -11  -1   1 12.4637 2.05105  10
 -11  -1   1 12.6303 1.88637   8
  12   1  -1 6.29074 1.61716  13
 -12  -1  -1 3.90217 1.32766   8
  12  -1   1 8.51850 1.84540  13
 -12  -1  -1 8.32744 1.57138  11
 -12   1   1 8.20044 1.26102   8
 -12   1   1 6.58520 1.02166  11
  12  -1   1 6.64616 0.81907   9
 -12  -1  -1 7.06236 1.32242  10
  12   1  -1 6.61685 1.20020   9
 -12   1   1 7.61750 0.97235  12
 -12   1  -1 8.22679 0.83821  12
  12  -1  -1 6.26229 0.72035  14
  12   1   1 4.94690 1.65453  13
 -12  -1   1 5.20103 1.40941   8
  12  -1  -1 7.64780 0.85162   9
 -12  -1   1 5.52989 1.16459  10
  12   1   1 6.83910 1.24172   9
  12  -1  -1 3.32348 1.39222  13
 -12   1  -1 6.06392 1.00525  10
 -12   1  -1 7.79281 1.07636  11
 -12  -1   1 5.99387 1.34364  11
 -12   1  -1 7.61068 1.35094   8
 -12   1  -1 6.26615 0.75241  12
  13  -1   1 28.3268 1.64558   9
  13  -1   1 28.3453 3.18898  13
  13   1  -1 27.3185 2.18715   9
 -13   1   1 22.3776 1.43000  10
 -13   1   1 24.2891 1.95657  11
  13   1  -1 23.9852 2.85159  13
 -13  -1  -1 25.0633 2.47280  11
 -13   1   1 27.4097 1.66202  12
 -13  -1  -1 28.2011 2.88791   8
 -13  -1  -1 22.1932 2.17266  10
  13  -1  -1 25.9478 3.02894  13
 -13   1  -1 27.5219 1.51646  12
  13   1   1 21.8647 2.92310  13
  13  -1  -1 27.4690 1.64212   9
 -13   1  -1 25.6027 1.54033  10
 -13  -1   1 23.2858 2.20794  10
 -13   1  -1 21.3059 2.17600   8
 -13  -1   1 25.8095 2.65872   8
  13  -1  -1 22.8635 1.32920  14
  13   1   1 23.8752 2.08166   9
 -13   1  -1 25.9150 1.98069  11
 -13  -1   1 24.2801 2.44451  11
 -13   1  -1 23.7664 1.41515  12
  14   1  -1 2.97631 1.44618  13
  14  -1   1 1.67139 0.49954   9
 -14  -1  -1 1.55534 0.76720  10
 -14  -1  -1 2.63451 1.01333  11
 -14   1   1 0.96922 0.71970  11
 -14  -1  -1 1.85239 1.12207   8
 -14   1   1 2.28784 0.44358  10
  14   1  -1 1.85958 0.80564   9
  14  -1   1 0.76132 1.16911  13
 -14   1   1 1.25412 0.43799  12
 -14   1   1 2.32194 0.86431   8
  14   1   1 1.46600 1.11460  13
 -14  -1   1 1.18821 0.72372  10
 -14  -1   1 3.70704 1.25992  11
 -14   1  -1 1.50193 0.86643   8
 -14  -1   1 1.39381 1.07388   8
 -14   1  -1 1.61717 0.37505  12
 -14   1  -1 2.77464 0.53775  10
 -14   1  -1 1.68335 0.70640  11
  14  -1  -1 2.36187 1.30084  13
  14  -1  -1 2.44230 0.59001   9
 -15  -1  -1 21.9996 2.45956  11
 -15  -1  -1 17.7585 1.93849  10
  15  -1   1 18.0576 1.33657   9
  15   1  -1 18.6579 3.13123  13
 -15  -1  -1 18.2261 2.66020   8
 -15   1   1 25.2496 2.18891  11
  15   1  -1 17.6869 1.78666   9
 -15   1   1 17.2589 1.13951  10
  15  -1   1 16.4418 2.96730  13
 -15   1   1 21.5287 1.94750   8
  15   1   1 23.0228 3.40824  13
  15  -1  -1 19.2034 1.39574   9
 -15   1  -1 16.5315 1.16437  10
 -15  -1   1 20.1495 2.40917  11
 -15  -1   1 18.3429 1.90431  10
 -15  -1   1 21.1243 2.54762   8
  15   1   1 18.9525 1.83616   9
  15  -1  -1 19.7270 3.24909  13
 -15   1  -1 22.4160 2.18096   8
 -16   1   1 13.3653 1.72229   8
  16   1  -1 15.5273 1.65597   9
 -16  -1  -1 14.0446 2.35408   8
 -16  -1  -1 12.1585 1.77530  10
  16  -1   1 13.3159 1.16122   9
  16  -1   1 11.2696 2.48325  13
 -16  -1  -1 11.1875 2.39552  11
 -16   1   1 11.5413 0.86144  10
 -16   1   1 16.0842 2.13426  11
  16   1  -1 13.5683 2.69269  13
 -16   1  -1 12.2397 0.91995  10
  16  -1  -1 13.1435 2.66635  13
  16   1   1 14.7496 1.65002   9
 -16   1  -1 15.8578 2.97089  11
 -16   1  -1 16.3322 1.91196   8
  16   1   1 11.1222 2.30100  13
 -16  -1   1 11.5922 1.68878  10
 -16  -1   1 14.7854 2.35966   8
  16  -1  -1 12.1937 1.13328   9
  17  -1   1 -0.2979 0.40665   9
  17   1  -1 0.87565 0.73973   9
 -17  -1  -1 -0.3313 1.12739   8
  17  -1   1 -0.9881 1.15160  13
  17   1  -1 0.08341 1.15556  13
 -17  -1  -1 2.31009 1.12800  11
 -17  -1  -1 0.19334 0.58371  10
 -17  -1   1 0.97619 1.05399  11
  17   1   1 0.12028 0.74084   9
 -17   1  -1 0.81237 0.27396  10
  17   1   1 0.67729 1.31834  13
  17  -1  -1 0.16993 0.49506   9
 -17  -1   1 0.33031 0.56638  10
  17  -1  -1 -1.4035 1.24815  13
 -17  -1   1 0.78620 1.04450   8
 -18  -1  -1 11.5511 2.22451  11
 -18   1   1 12.8613 0.71971  10
  18   1  -1 12.4567 1.68680   9
  18  -1   1 13.1547 2.78934  13
 -18  -1  -1 11.7418 2.21926   8
  18   1  -1 9.95421 2.62093  13
 -18  -1  -1 15.9613 1.70188  10
  18  -1  -1 8.76433 2.39919  13
 -18  -1   1 14.8335 2.43299  11
  18   1   1 11.8410 2.84984  13
 -18   1  -1 12.5515 0.68841  10
  18   1   1 10.8958 1.58785   9
 -18   1  -1 13.0613 0.67472  10
 -18  -1   1 15.6155 2.44968   8
 -18  -1   1 13.7327 1.54834  10
 -19  -1  -1 11.7637 1.67774  10
  19   1  -1 10.6443 1.58971   9
  19  -1   1 10.3739 2.98476  13
  19   1   1 9.51747 1.61171   9
 -19  -1   1 11.8903 1.50046  10
  19  -1  -1 4.95204 2.19707  13
 -20  -1  -1 6.23076 1.20488  10
  20   1  -1 6.99567 2.18976  13
  20  -1   1 1.97037 1.94623  13
  20  -1  -1 1.82139 2.29104  13
  20   1   1 6.94351 2.16107  13
 -20  -1   1 5.14579 1.02560  10
   0  -2   1 9681.55 390.549   2
   0  -2  -1 9999.99 390.267   1
   0  -2  -1 9801.02 386.465   7
   0  -2   1 9694.80 385.852   4
   0   2  -1 9749.91 390.316   3
   0  -2  -1 9796.90 386.676   4
   0  -2   1 9723.83 390.087   1
   0   2  -1 9634.17 390.656   1
   0  -2   1 9505.64 389.085   5
   0  -2   1 9742.58 386.211   7
   0   2   1 9991.33 391.114   2
   0   2   1 9978.63 390.973   3
   0   2  -1 9628.49 387.351   7
   0   2  -1 9437.02 387.085   4
   0   2  -1 9949.60 389.577   5
   0  -2  -1 9893.70 390.578   1
   0  -2   1 9748.39 390.869   3
   0   2   1 9883.31 389.537   5
   0  -2  -1 9683.07 390.235   3
   0   2  -1 9746.97 390.651   2
   1  -2   1 6678.67 260.762   4
   1   2  -1 6451.06 265.681   7
   1   2  -1 6551.54 268.894   3
   1   2  -1 6719.79 265.746   5
   1  -2   1 6377.17 266.665   5
  -1   2   1 6801.05 267.587   5
  -1  -2  -1 6541.05 268.714   1
   1   2  -1 6534.13 269.380   1
  -1  -2  -1 6246.19 265.189   4
  -1  -2  -1 6787.34 269.388   1
   1  -2   1 6892.60 262.555   7
   1   2  -1 6528.66 265.781   4
   1  -2   1 6616.35 259.776   6
  -1  -2  -1 6550.79 265.483   5
  -1  -2  -1 6367.80 268.539   3
  -1   2   1 6589.43 266.256   2
   1  -2   1 6481.34 265.958   3
  -1   2   1 6601.06 259.783   6
   1  -2   1 6581.51 265.898   2
  -1   2   1 6475.49 263.281   4
   1  -2   1 6583.65 265.659   1
  -1   2   1 6738.99 266.300   3
   1   2  -1 6824.62 269.685   2
   1   2   1 6827.46 258.116   6
   1   2   1 6745.32 269.597   2
  -1   2  -1 6796.23 267.535   5
  -1   2  -1 6771.55 265.680   3
   1   2   1 6932.17 266.136   5
  -1  -2   1 6266.72 264.760   4
   1   2   1 6701.33 269.568   3
  -1   2  -1 6496.07 263.166   7
  -1  -2   1 6593.59 265.991   5
  -1  -2   1 6454.94 269.161   2
  -1   2  -1 6679.77 265.833   2
  -1  -2   1 6131.86 264.726   7
  -1  -2   1 6595.43 269.574   3
   1  -2  -1 6618.61 262.041   7
   1  -2  -1 6705.17 262.058   4
  -1  -2   1 6844.40 269.098   1
  -1   2  -1 6531.68 266.013   1
  -1   2  -1 6405.54 262.824   4
  -2  -2  -1 147.941 6.77929  10
   2  -2   1 165.441 6.06216  11
  -2   2   1 152.658 6.47482  11
   2  -2   1 158.280 6.47627  13
  -2   2   1 153.741 12.7401   3
   2  -2   1 157.013 6.86414   4
   2  -2   1 143.821 14.2316   5
   2   2  -1 147.385 6.75978  10
  -2   2   1 150.665 6.38292   8
  -2  -2  -1 151.196 15.5432   3
   2  -2   1 156.465 6.26324   8
   2   2  -1 146.159 6.22960  13
  -2  -2  -1 165.723 6.28174  13
   2  -2   1 156.605 6.30223  10
   2  -2   1 149.689 8.85730   7
  -2   2   1 166.738 14.8112   5
   2   2  -1 143.396 12.3293   5
   2   2  -1 128.835 15.3698   2
   2  -2   1 136.784 10.5673   6
  -2   2   1 180.543 13.0733   2
   2   2  -1 142.616 6.77255   9
  -2   2   1 136.575 11.1015   6
  -2  -2  -1 168.150 13.6348   4
  -2  -2  -1 145.185 6.91888  14
   2  -2   1 148.603 11.8631   2
  -2  -2  -1 140.393 18.2177   1
  -2  -2  -1 144.833 9.35104   6
   2   2  -1 159.957 6.95733  14
  -2  -2  -1 156.099 16.6161   1
   2   2  -1 145.443 13.6492   4
   2   2  -1 149.004 15.0731   3
  -2  -2  -1 147.973 6.73209  11
  -2   2   1 153.794 6.39264  14
  -2   2   1 145.147 6.37465  10
  -2  -2  -1 141.287 6.84215   8
   2   2  -1 165.150 16.8877   1
  -2   2   1 157.694 6.45310  13
   2   2  -1 147.864 6.47700  12
   2  -2   1 141.786 12.2281   3
  -2   2   1 151.537 10.0024   7
   2  -2   1 138.114 11.2657   1
  -2  -2   1 133.235 16.7278   1
   2   2   1 137.592 15.8673   2
  -2  -2   1 146.619 6.72158  11
   2   2   1 152.643 6.88854  14
  -2  -2   1 175.185 16.9336   2
  -2  -2   1 143.647 6.80610   8
   2  -2  -1 151.860 6.28076   8
  -2   2  -1 153.261 12.1389   2
  -2  -2   1 142.058 6.88586  14
   2   2   1 133.797 15.5505   3
   2   2   1 144.475 6.72310  10
   2  -2  -1 147.828 6.46681  14
  -2  -2   1 165.539 6.33587  13
   2   2   1 141.465 6.84379   9
  -2   2  -1 140.041 6.66428  12
  -2   2  -1 171.882 14.6751   5
  -2   2  -1 164.489 6.45214  13
  -2   2  -1 154.405 6.25906  11
  -2   2  -1 149.428 6.44402  14
  -2   2  -1 140.575 10.2332   7
   2  -2  -1 152.838 9.18288   7
   2  -2  -1 153.335 5.98454  11
  -2   2  -1 151.923 11.6464   3
  -2  -2   1 133.512 15.8478   3
   2  -2  -1 155.897 6.37465  10
   2  -2  -1 152.283 6.08109  11
  -2  -2   1 147.588 13.5151   7
  -2  -2   1 133.618 11.9318   5
  -2   2  -1 144.258 6.36942  10
  -2  -2   1 152.982 6.51284  12
   2  -2  -1 148.949 11.7021   1
   2   2   1 164.172 10.0741   6
  -2   2  -1 130.398 9.53414   4
   2   2   1 149.942 6.28684  13
  -2  -2   1 175.416 14.0210   4
   2  -2  -1 162.565 6.43105  13
   2   2   1 163.531 13.0743   5
  -2   2  -1 148.968 12.2423   1
   3  -2   1 3368.04 140.068   6
  -3  -2  -1 3233.84 132.847   8
  -3  -2  -1 3527.20 147.512   1
  -3  -2  -1 3536.17 143.354   4
   3   2  -1 3337.88 138.761   5
  -3  -2  -1 3322.68 137.861   6
   3   2  -1 3511.60 132.708  10
  -3   2   1 3473.65 140.347   6
   3   2  -1 3287.59 146.901   2
   3  -2   1 3375.81 137.718   3
  -3   2   1 3303.82 135.097   4
   3  -2   1 3358.97 133.811   7
  -3  -2  -1 3387.68 147.034   3
  -3   2   1 3353.88 137.397   3
  -3   2   1 3358.30 135.363   7
   3   2  -1 3549.16 147.643   3
  -3   2   1 3345.49 143.750   5
  -3   2   1 3446.41 138.337   2
  -3  -2  -1 3128.73 132.820  14
  -3   2   1 3768.41 132.530  13
   3   2  -1 3571.76 148.381   1
   3  -2   1 3201.47 142.444   5
  -3  -2  -1 3260.48 146.855   1
   3  -2   1 3383.38 136.684   1
   3   2   1 3430.58 148.071   2
  -3   2  -1 3334.14 135.690   3
  -3  -2   1 3419.32 138.522   6
   3  -2  -1 3088.43 137.927   1
   3   2   1 3589.51 132.708  10
  -3  -2   1 3388.02 139.654   5
   3   2   1 3111.23 132.716   9
  -3   2  -1 3498.09 144.372   5
  -3  -2   1 3430.98 143.435   7
  -3  -2   1 3236.51 132.652  10
  -3   2  -1 3245.52 133.575   4
  -3  -2   1 3667.90 143.894   4
   3   2   1 3421.03 139.421   5
  -3  -2   1 3647.49 132.346  13
  -3   2  -1 3364.94 136.960   2
   3  -2  -1 3332.97 139.559   6
  -3   2  -1 3412.53 139.690   6
  -3  -2   1 3321.42 147.030   3
  -3  -2   1 3498.43 147.660   1
   3  -2  -1 3517.62 133.209   7
   3   2   1 3220.94 141.384   6
  -3  -2   1 3249.57 132.807  14
   3   2   1 3564.20 148.407   3
  -3  -2   1 3333.73 147.468   2
  -4   2   1 144.285 6.32040   3
  -4   2   1 135.650 13.8398   6
  -4  -2  -1 136.512 6.46829  10
  -4   2   1 135.679 5.40407  11
   4  -2   1 138.702 13.5618   6
  -4  -2  -1 140.406 17.7074   1
  -4  -2  -1 147.698 16.7203   1
   4   2  -1 128.250 6.43650   9
   4   2  -1 125.058 27.9796   2
  -4  -2  -1 132.710 6.61892   8
  -4  -2  -1 148.897 17.8699   3
   4   2  -1 135.238 12.5958   5
   4  -2   1 145.184 9.84555   3
  -4   2   1 144.127 9.93706   2
   4  -2   1 135.943 6.32881  13
  -4   2   1 145.445 5.67309   8
  -4   2   1 135.546 8.22655   3
   4  -2   1 128.833 13.8179   5
   4  -2   1 125.136 8.40718   1
  -4   2   1 138.493 8.09409   7
   4   2  -1 132.744 6.11406  13
  -4  -2  -1 145.815 12.7576   6
  -4   2   1 133.549 14.4390   5
  -4  -2  -1 132.308 6.39474  11
   4  -2   1 129.292 7.44599   7
   4   2  -1 135.658 17.5844   1
   4   2  -1 140.375 16.7232   3
   4   2  -1 145.202 5.81457  12
  -4  -2  -1 130.216 6.56784  14
  -4   2   1 144.738 5.61811   9
  -4   2   1 134.394 5.47404  14
   4  -2   1 124.249 7.71168   1
  -4   2   1 150.287 5.47338  11
  -4  -2   1 129.931 6.40178  10
   4   2   1 126.266 6.46936   9
  -4  -2   1 160.749 16.2579   4
   4   2   1 137.123 6.21010  13
   4  -2  -1 143.227 5.52774  10
  -4  -2   1 128.185 16.1932   1
   4   2   1 140.615 19.4357   3
   4   2   1 144.905 12.9821   6
  -4  -2   1 131.617 16.8380   2
  -4   2  -1 151.645 14.8826   5
  -4   2  -1 144.596 13.8854   6
  -4  -2   1 153.022 16.3689   7
  -4   2  -1 128.911 6.22744  12
   4  -2  -1 145.575 5.73612  14
  -4   2  -1 141.287 5.66325  10
   4   2   1 148.675 5.85942  12
   4  -2  -1 134.707 13.8356   6
   4  -2  -1 130.570 9.55779   1
   4   2   1 131.127 11.2485   5
  -4  -2   1 149.868 6.26994  13
  -4  -2   1 91.2354 15.1312   3
  -4  -2   1 130.670 6.55359   8
  -4  -2   1 132.726 6.59896  14
  -4  -2   1 130.917 12.9346   6
   4  -2  -1 137.924 6.27188  13
   4  -2  -1 144.439 5.63469   9
   4   2   1 103.639 17.9708   2
  -4   2  -1 128.963 5.55064  14
   4  -2  -1 154.939 6.84782   7
   4  -2  -1 123.817 7.68026   1
  -4  -2   1 126.701 11.4454   5
  -4   2  -1 142.569 5.71347   8
  -4   2  -1 146.144 5.49108   9
  -4  -2   1 133.000 6.41215  11
  -4   2  -1 138.413 8.17555   2
  -5  -2  -1 34.4091 2.59153  14
   5   2  -1 32.3387 5.08338   5
  -5   2   1 36.1425 9.50641   6
  -5   2   1 36.8678 3.56786   7
  -5   2   1 45.9150 4.23908   2
   5   2  -1 35.3898 11.1750   3
   5  -2   1 32.2838 2.37710  13
   5   2  -1 36.9615 11.3320   1
   5  -2   1 38.3299 1.62862   9
  -5   2   1 38.7388 1.72100   9
  -5   2   1 35.4505 2.46932   2
  -5  -2  -1 22.6931 9.99270   1
  -5  -2  -1 42.7689 10.7693   1
   5  -2   1 44.9860 9.25416   6
  -5  -2  -1 35.1063 2.42897  11
  -5  -2  -1 36.0085 2.49300  10
  -5  -2  -1 39.1689 8.21327   6
   5   2  -1 34.3922 2.31637  13
   5   2  -1 37.8225 1.77387  12
  -5   2   1 38.9863 1.67059   8
  -5   2   1 36.1200 9.43168   5
   5   2  -1 35.6596 11.4825   2
   5  -2  -1 47.6809 9.13255   6
  -5   2  -1 37.0418 1.59013  10
  -5   2  -1 31.6726 3.83367   7
  -5  -2   1 32.4817 2.51917  14
  -5   2  -1 38.7142 1.66392   9
   5   2   1 44.5599 11.5244   2
  -5  -2   1 31.5255 2.36417  11
   5  -2  -1 38.6239 1.67197  14
  -5  -2   1 25.5275 6.82830   5
   5  -2  -1 35.0085 2.46571   1
  -5   2  -1 46.3663 10.2906   6
   5   2   1 38.1982 2.40958  13
  -5  -2   1 30.1046 10.8718   3
  -5   2  -1 32.7398 9.04841   5
   5   2   1 37.3226 11.7124   3
  -5  -2   1 26.0528 10.2803   1
   5  -2  -1 33.6510 2.34770  13
  -5  -2   1 37.2400 10.4470   4
  -5  -2   1 24.3821 7.96807   6
   5   2   1 31.2148 7.94869   6
   5   2   1 39.6034 5.66208   5
  -5   2  -1 36.3628 2.30108  12
  -5  -2   1 33.8868 2.57142   8
   5  -2  -1 43.7973 4.12485   7
  -5  -2   1 34.5177 2.44924  10
   5   2   1 39.8480 1.81285  12
   5  -2  -1 32.9009 3.64697   1
  -5   2  -1 36.3977 1.65645   8
   5  -2  -1 40.7228 1.69933   9
  -6  -2  -1 11.9922 9.57640   1
  -6  -2  -1 7.39293 1.31940   8
  -6   2   1 21.1267 9.55525   6
  -6   2   1 10.9892 0.76783   8
  -6  -2  -1 10.4571 1.30115  10
  -6   2   1 16.3966 8.98046   5
   6   2  -1 17.3249 9.58530   3
   6  -2   1 9.93876 1.45974  13
   6  -2   1 12.1546 7.85860   6
  -6   2   1 11.4540 0.80468   9
   6   2  -1 13.9158 3.23666   5
   6  -2   1 12.5896 0.62541   9
  -6  -2  -1 9.83653 1.49907  14
  -6   2   1 11.0076 0.62026   8
   6   2  -1 10.8045 1.29372   9
   6   2  -1 11.8755 0.67792  12
  -6  -2  -1 11.1392 9.16790   1
  -6   2   1 10.2155 1.99322   7
  -6  -2  -1 13.1659 8.05246   6
   6  -2   1 10.2146 3.79483   7
   6   2  -1 11.2601 1.28622  13
   6   2  -1 17.2266 9.35332   2
  -6  -2   1 12.2945 1.36535  10
   6   2   1 22.8063 8.54783   6
  -6  -2   1 11.0259 1.58395   8
   6  -2  -1 5.03830 8.33844   6
   6   2   1 11.9005 0.67664  12
   6  -2  -1 9.85677 1.25894  13
  -6   2  -1 11.0466 0.75603   8
   6  -2  -1 12.3304 0.68429   9
  -6  -2   1 5.46831 9.82541   3
  -6  -2   1 14.3771 8.36195   6
  -6  -2   1 9.81153 1.44944  14
  -6  -2   1 0.75956 4.30388   5
   6   2   1 29.5126 11.1448   2
  -6   2  -1 9.63480 1.09395  12
  -6   2  -1 11.4527 0.75655   9
  -6   2  -1 15.5072 8.06962   5
  -6  -2   1 3.70985 9.21069   2
  -6   2  -1 5.55979 8.13155   6
  -6   2  -1 11.1238 2.48997   7
   6   2   1 9.33342 3.11760   5
   6   2   1 11.5121 1.61150   9
  -6  -2   1 15.2135 10.3646   1
   6   2   1 5.63735 9.61386   3
  -6  -2   1 5.02167 8.30674   4
   6   2   1 11.2294 1.35800  13
   7  -2   1 208.880 9.87357  13
   7   2  -1 202.987 9.58806   9
  -7   2   1 213.380 8.62172   8
  -7   2   1 221.683 22.6632   5
   7   2  -1 266.397 26.4538   2
   7   2  -1 214.470 10.4109   5
   7   2  -1 248.261 26.5907   3
  -7  -2  -1 210.817 10.0495   8
  -7   2   1 226.720 8.81371   9
  -7   2   1 224.235 22.4042   6
  -7  -2  -1 251.577 26.3964   1
  -7  -2  -1 202.155 9.86343  14
   7   2  -1 217.648 8.36901  12
   7  -2   1 220.085 8.39914   9
   7   2  -1 213.646 9.72943  13
  -7  -2  -1 199.047 21.4483   6
  -7  -2  -1 207.347 23.7972   1
  -7  -2  -1 211.600 9.67341  11
  -7  -2  -1 207.692 9.68388  10
  -7  -2   1 188.712 22.1699   4
   7   2   1 229.486 25.5178   3
  -7   2  -1 230.094 8.76965   9
  -7  -2   1 208.372 9.69164  11
   7   2   1 207.883 9.76873  13
   7   2   1 224.776 9.39905   5
  -7   2  -1 210.493 20.8164   5
  -7   2  -1 209.724 9.33493  12
   7   2   1 206.658 8.29649  12
  -7  -2   1 219.297 25.4115   1
  -7  -2   1 184.731 12.9279   5
  -7   2  -1 233.703 22.7774   6
  -7  -2   1 194.119 21.7578   6
  -7  -2   1 194.932 9.70249  14
   7   2   1 282.887 27.9468   2
   7  -2  -1 265.809 28.2100   6
  -7  -2   1 182.316 24.7652   2
   7   2   1 192.965 22.9935   6
  -7  -2   1 210.391 9.65907  10
  -7   2  -1 201.732 8.74813   8
  -7  -2   1 216.426 24.3879   1
   7   2   1 201.849 9.64146   9
   7  -2  -1 207.779 9.77905  13
  -7  -2   1 190.350 9.80013   8
  -7  -2   1 208.210 24.6661   3
   7  -2  -1 213.367 8.45634   9
  -7   2  -1 213.902 11.1741   7
   8  -2   1 55.5719 2.28296   9
  -8   2   1 52.2011 3.43083  12
  -8  -2  -1 58.3316 3.81489   8
   8   2  -1 51.8488 3.48566  13
  -8   2   1 51.8324 2.53032   8
  -8  -2  -1 49.1124 3.54348  14
   8  -2   1 53.4418 3.62741  13
  -8  -2  -1 55.8224 3.48626  11
   8   2  -1 52.4724 3.34591   9
  -8  -2  -1 50.6608 3.39985  10
  -8  -2   1 57.6361 3.55300  11
   8   2   1 49.1841 3.43434  13
   8   2   1 52.2832 3.38954   9
  -8   2  -1 51.2419 2.72405   8
  -8  -2   1 52.3590 3.41625  10
   8  -2  -1 53.0353 2.33675   9
  -8  -2   1 53.5069 3.63580   8
  -8  -2   1 48.0491 3.42247  14
  -8   2  -1 55.5207 2.71436   9
  -8   2  -1 53.2157 3.09588  12
   8  -2  -1 59.3382 3.76199  13
  -9  -2  -1 68.2321 4.55888   8
   9   2  -1 68.5420 4.40962  13
   9   2  -1 69.3632 4.08798   9
   9  -2   1 67.7416 4.52776  13
  -9  -2  -1 63.1380 4.11940  11
  -9  -2  -1 73.3579 4.47435  14
  -9  -2  -1 68.5491 4.21444  10
  -9   2   1 69.3827 3.28460   8
   9  -2   1 71.5650 2.94791   9
  -9   2   1 65.5206 3.80846  12
  -9  -2   1 62.2237 4.13137  11
  -9   2  -1 71.6128 3.54258   8
   9  -2  -1 70.8594 4.53012  13
   9   2   1 68.1352 4.15869   9
  -9  -2   1 74.3297 4.27416  10
  -9   2  -1 75.3106 3.59302   9
   9  -2  -1 69.2860 3.00295   9
  -9  -2   1 70.0230 4.48374   8
   9   2   1 68.8562 4.39596  13
 -10   2   1 33.5383 1.61052  11
  10  -2   1 30.0940 2.90528  13
  10   2  -1 35.3545 2.60363   9
 -10  -2  -1 30.3793 2.69325  14
 -10  -2  -1 35.0210 3.06974   8
 -10  -2  -1 31.2767 2.71883  11
  10  -2   1 34.4426 1.55584   9
  10   2  -1 37.1694 3.03397  13
 -10   2   1 30.7137 1.86817   8
 -10  -2  -1 30.6683 2.63059  10
 -10   2   1 26.1244 2.17666  12
  10  -2  -1 30.8659 1.58927   9
 -10  -2   1 30.6149 2.70695  11
 -10   2  -1 35.2491 2.18777   8
 -10  -2   1 33.2610 2.65457  10
 -10   2  -1 33.5239 2.31575  12
  10   2   1 31.4523 2.55421   9
  10  -2  -1 31.5274 2.98848  13
 -10  -2   1 31.1401 2.90910   8
  10   2   1 33.5941 2.96441  13
  11  -2   1 997.300 39.4768   9
 -11  -2  -1 1025.93 41.3969  11
  11   2  -1 921.654 42.0661  13
 -11   2   1 966.129 40.4995  12
 -11  -2  -1 1067.52 41.9905   8
 -11  -2  -1 989.513 41.2316  10
 -11   2   1 1064.73 39.9998   8
  11   2  -1 1044.50 41.0054   9
 -11  -2   1 1081.00 41.5202  11
 -11  -2   1 929.151 41.0165  10
 -11   2  -1 1046.62 40.4919  12
  11  -2  -1 956.591 41.8656  13
 -11  -2   1 1042.61 41.8462   8
  11   2   1 1063.81 41.1143   9
  11   2   1 914.956 41.6872  13
 -11   2  -1 1012.11 40.3168   8
  12  -2   1 730.742 32.5363  13
 -12   2   1 786.382 30.5007   8
 -12  -2  -1 717.496 31.7250  10
  12   2  -1 760.829 32.2036   9
 -12   2   1 783.924 30.3890  11
  12   2  -1 747.304 32.4375  13
 -12   2   1 749.962 30.9856  12
 -12  -2  -1 795.601 32.1279  11
 -12  -2  -1 770.785 32.5338   8
  12  -2   1 744.387 29.9775   9
 -12   2  -1 742.777 30.8647  12
  12   2   1 803.267 32.2283   9
 -12  -2   1 795.743 32.4142   8
  12  -2  -1 763.972 30.0596   9
  12  -2  -1 720.301 32.4279  13
 -12  -2   1 718.290 31.6065  10
 -12  -2   1 833.120 32.2330  11
 -12   2  -1 788.978 30.2889  11
  12   2   1 755.844 32.6416  13
 -12   2  -1 744.883 30.8586   8
 -13  -2  -1 72.2537 4.64049  10
 -13   2   1 69.7327 3.95553  12
  13  -2   1 65.3061 5.15122  13
 -13   2   1 72.3376 3.62016   8
 -13  -2  -1 72.4213 4.90865  11
 -13   2   1 77.5782 3.67301  11
  13  -2   1 72.4678 3.18033   9
 -13  -2  -1 64.3260 4.94834   8
  13   2  -1 74.0010 4.45023   9
  13   2  -1 64.5728 5.00336  13
 -13   2  -1 76.1229 3.60506  11
 -13  -2   1 73.0897 4.60400  10
 -13  -2   1 70.7419 4.86384  11
  13   2   1 68.0421 4.35614   9
  13  -2  -1 71.7810 3.24167   9
  13   2   1 65.9525 5.08958  13
 -13   2  -1 73.3684 3.87754  12
 -13   2  -1 78.7273 4.03685   8
  13  -2  -1 68.9052 5.21276  13
 -14   2   1 2.52863 0.73700  11
  14   2  -1 2.26904 1.30501  13
  14  -2   1 4.34180 1.45774  13
 -14  -2  -1 1.37543 1.16733   8
  14   2  -1 1.45947 0.91487   9
 -14   2   1 2.65002 0.64193   8
 -14   2   1 2.91174 0.77693  12
 -14  -2  -1 1.77074 0.99338  10
  14  -2   1 2.98850 0.46509   9
 -14  -2   1 1.67441 1.15761   8
  14   2   1 1.36938 1.24077  13
  14  -2  -1 1.53922 1.23155  13
 -14   2  -1 3.49900 0.78914  11
 -14   2  -1 2.97510 0.85720   8
 -14  -2   1 1.81989 0.90178  10
  14  -2  -1 3.06763 0.49686   9
 -14   2  -1 3.10076 0.74660  12
  14   2   1 1.14171 0.83305   9
  15  -2   1 95.8793 4.19045   9
  15   2  -1 92.1400 6.51796  13
  15   2  -1 92.9983 5.38555   9
 -15   2   1 102.365 4.87815  12
 -15  -2  -1 89.3755 6.29650   8
 -15  -2  -1 106.633 6.40437  11
  15  -2   1 89.5209 7.13961  13
 -15  -2   1 93.5641 6.33051   8
 -15   2  -1 103.002 4.73116  12
  15  -2  -1 81.0480 7.03160  13
  15  -2  -1 98.5232 4.27328   9
  15   2   1 88.8524 6.48787  13
 -15   2  -1 102.673 5.51513   8
 -15  -2   1 107.718 6.35401  11
  15   2   1 98.5438 5.53803   9
  16   2  -1 3.85857 1.51830  13
 -16  -2  -1 5.34059 1.64107  11
 -16  -2  -1 1.81804 1.30632   8
 -16  -2  -1 3.73765 1.32499  10
  16  -2   1 1.44246 1.25805  13
  16   2  -1 3.63168 1.03124   9
 -16  -2   1 5.01717 1.53962  11
 -16  -2   1 2.76297 1.17099  10
  16  -2  -1 3.93324 1.62891  13
  16   2   1 2.68902 1.00365   9
  16   2   1 5.90897 1.79266  13
  16  -2  -1 3.23648 0.55331   9
 -16  -2   1 7.13525 1.97793   8
 -17  -2  -1 29.2827 3.33668  11
 -17  -2  -1 34.0656 3.04233  10
  17  -2   1 28.5251 3.62592  13
 -17  -2  -1 28.4513 3.35927   8
  17   2  -1 26.6112 3.98284  13
  17   2  -1 33.3686 2.72274   9
  17   2   1 28.4053 2.62762   9
 -17  -2   1 30.5772 3.44843  11
 -17  -2   1 27.7392 2.72839  10
  17   2   1 26.7192 3.99134  13
  17  -2  -1 33.3651 3.78510  13
 -17  -2   1 36.0882 3.55445   8
  18  -2   1 0.59815 1.22671  13
  18   2  -1 0.40343 0.97567   9
  18   2  -1 -1.3153 1.30320  13
 -18  -2  -1 -0.2727 1.08882  11
 -18  -2  -1 -0.2479 1.25003   8
 -18  -2  -1 -0.5078 0.71561  10
  18  -2  -1 1.51505 1.26270  13
  18   2   1 0.89278 1.43540  13
 -18  -2   1 2.46915 1.44152  11
  18   2   1 0.89740 1.02479   9
 -18  -2   1 0.73863 0.69980  10
 -18  -2   1 1.28593 1.20409   8
 -19  -2  -1 9.31484 2.40854   8
  19  -2   1 9.50303 2.42053  13
 -19  -2  -1 8.83219 1.73234  10
  19   2  -1 8.40073 1.61613   9
 -19  -2  -1 17.2170 3.62930  11
 -19  -2   1 13.1722 2.59781  11
  19   2   1 8.81004 1.61018   9
  19  -2  -1 11.4630 2.67110  13
 -19  -2   1 13.5224 1.97082  10
  20   2  -1 10.6552 1.79467   9
  20   2  -1 12.4096 2.78781  13
 -20  -2  -1 11.8925 2.08632  10
  20   2   1 10.3212 1.78489   9
  20   2   1 7.49196 2.46794  13
 -20  -2   1 13.0051 2.19736  10
   0   3  -1 4.04560 6.88472   2
   0  -3   1 -2.8907 4.06990   4
   0  -3   1 -7.7772 4.60660   7
   0  -3  -1 0.27951 0.33233  10
   0  -3   1 3.18775 6.07520   5
   0   3   1 -0.6245 0.34585  14
   0  -3  -1 3.58718 5.72318   3
   0  -3  -1 -2.0747 4.92941   7
   0   3   1 -4.9074 6.02190   3
   0  -3   1 0.12189 0.37485   8
   0   3  -1 3.74080 6.28886   7
   0  -3   1 -6.5311 6.32312   1
   0   3  -1 0.06088 0.32213  10
   0  -3   1 5.49179 6.61104   3
   0   3  -1 -0.0047 0.45556  14
   0  -3   1 -0.1338 0.30383  11
   0   3  -1 -0.0015 0.43775   9
   0   3   1 2.31583 7.01817   2
   0   3  -1 -0.0446 0.35701  12
   0   3   1 -0.1492 0.30227  10
   0   3  -1 -0.6017 5.69088   4
   0  -3   1 2.33202 1.59951   6
   0  -3  -1 -4.1555 4.65182   4
   0   3   1 1.81311 7.11000   5
   0  -3   1 -0.1180 0.25947  10
   0  -3   1 0.16011 0.52724  14
   0   3  -1 -9.5695 5.67342   5
   0  -3  -1 1.84645 7.00701   1
   0  -3   1 2.27067 6.54952   2
   0  -3  -1 0.06939 0.33089  11
   0  -3  -1 0.41685 0.45923  14
   0  -3  -1 2.35979 5.91913   1
   0  -3  -1 0.08650 0.36133   8
  -1   3   1 81.3721 13.4903   5
   1   3  -1 88.9933 13.0215   4
  -1  -3  -1 89.1448 4.69620   8
  -1   3   1 89.3329 4.80846  14
  -1   3   1 82.9669 13.5247   2
   1  -3   1 99.5564 4.70367  14
   1  -3   1 92.8706 9.67362   7
   1  -3   1 101.489 14.1962   3
  -1  -3  -1 103.344 15.7677   1
   1   3  -1 77.3975 13.2800   5
  -1  -3  -1 75.7152 12.0616   7
  -1  -3  -1 79.7841 14.4607   1
  -1   3   1 94.9864 4.49479  10
   1  -3   1 75.6075 12.3642   1
   1   3  -1 88.6621 4.50960  12
  -1  -3  -1 88.6283 15.4391   3
   1  -3   1 97.9855 3.94673  13
   1   3  -1 90.0649 4.72231   9
   1   3  -1 65.5582 13.1689   3
   1  -3   1 98.9848 7.33952   6
  -1  -3  -1 81.8936 11.8633   4
  -1   3   1 95.9379 12.4912   4
   1  -3   1 90.5055 4.37717   8
   1   3  -1 139.004 19.7027   2
   1  -3   1 89.2239 4.17394  11
   1   3  -1 89.8358 14.4781   1
   1  -3   1 92.8230 9.17300   4
  -1  -3  -1 88.5041 4.82396  14
   1  -3   1 68.0861 12.4886   5
  -1  -3  -1 93.9173 4.69450  10
  -1   3   1 89.6779 6.50451   6
  -1   3   1 101.998 15.2828   3
  -1   3  -1 89.3383 4.64078  12
  -1  -3   1 92.8655 13.3109   5
  -1  -3   1 98.4082 4.92154  14
   1  -3  -1 87.4206 13.8252   1
  -1   3  -1 90.2759 13.9654   5
   1   3   1 91.8426 4.58537  12
  -1   3  -1 87.5624 4.59245  14
  -1  -3   1 75.2913 14.7344   3
  -1  -3   1 100.247 4.73175  10
  -1   3  -1 85.0123 13.0520   2
   1  -3  -1 80.6961 10.0493   7
   1   3   1 104.731 16.9067   2
  -1  -3   1 97.4082 3.72914  13
  -1  -3   1 98.9062 12.9938   7
  -1  -3   1 77.8475 11.6256   4
   1  -3  -1 90.3924 4.26100  11
  -1  -3   1 121.242 17.0201   1
   1   3   1 75.7949 13.7517   3
  -1  -3   1 86.9627 4.49496  11
  -1   3  -1 93.2474 4.50609  10
  -1  -3   1 80.5849 13.1222   2
   1  -3  -1 94.4193 4.64521  14
   1  -3  -1 92.8125 10.0902   4
   1  -3  -1 91.5632 4.42614   8
   1   3   1 92.7571 13.3723   5
  -1   3  -1 93.1696 12.0789   4
  -1   3  -1 87.3604 13.7172   3
  -1   3  -1 101.739 11.2810   7
  -1  -3   1 84.9705 4.59706   8
  -1  -3   1 103.707 5.60701   6
   2  -3   1 33.7559 4.55898   4
   2   3  -1 38.6900 11.5052   3
  -2  -3  -1 36.6489 1.56812  13
   2  -3   1 35.1651 1.66930  11
   2  -3   1 34.3047 6.02403   6
   2  -3   1 32.8643 1.94276  10
  -2  -3  -1 40.3765 11.6369   1
   2  -3   1 25.9519 7.47434   2
  -2  -3  -1 35.6870 2.40837  10
  -2   3   1 33.1455 2.07039  14
   2  -3   1 49.2354 11.0156   5
   2  -3   1 20.1395 7.79729   1
   2  -3   1 32.3926 1.88827   8
   2   3  -1 33.3853 2.13298  12
   2  -3   1 34.3417 5.75548   7
  -2   3   1 38.2693 2.19045   8
   2   3  -1 30.6842 2.36210   9
   2   3  -1 18.5240 10.6715   1
  -2   3   1 25.0545 8.36537   3
  -2  -3  -1 38.6342 10.6106   1
  -2  -3  -1 30.8280 3.73379   6
   2  -3   1 26.4459 7.97220   1
  -2   3   1 10.5641 8.08621   5
  -2  -3  -1 32.5496 10.4378   3
  -2  -3  -1 34.1357 2.42958   8
  -2   3   1 37.6484 7.47832   4
  -2   3   1 33.6462 1.82628  13
   2   3  -1 35.1544 8.94025   4
   2   3  -1 33.2549 2.33729  10
  -2  -3  -1 30.3055 8.69048   7
  -2   3   1 41.3956 9.70191   2
   2   3  -1 26.9002 9.65106   2
   2  -3   1 36.5471 9.15532   3
  -2   3   1 33.6987 7.02689   6
  -2  -3  -1 32.4228 9.74797   4
   2  -3   1 35.7748 2.16319  14
   2  -3   1 37.1693 1.89431  13
  -2  -3  -1 30.9081 2.44066  14
   2   3  -1 44.1742 9.44947   5
  -2  -3  -1 31.1280 2.27965  11
  -2   3   1 30.6083 1.98666  10
  -2  -3   1 21.7528 9.57858   2
   2  -3  -1 20.1572 7.42497   1
  -2   3  -1 32.2226 2.54257  12
   2   3   1 31.4388 2.40748   9
  -2  -3   1 21.9156 8.55782   5
  -2  -3   1 33.4366 11.0713   3
  -2  -3   1 36.1247 11.0568   1
  -2   3  -1 36.5265 2.42106   8
  -2   3  -1 37.0820 8.58600   3
  -2  -3   1 20.7720 7.54941   4
   2  -3  -1 32.3810 1.92886   8
   2  -3  -1 24.2890 7.47082   1
   2  -3  -1 31.1847 5.89493   7
   2  -3  -1 36.0009 1.78650  11
  -2   3  -1 47.3617 9.98662   2
  -2  -3   1 31.1938 2.43707  14
  -2   3  -1 43.3829 8.16816   7
   2   3   1 33.7937 2.15615  12
  -2   3  -1 35.8996 2.16713  14
   2   3   1 39.4048 11.2568   2
   2  -3  -1 29.3085 5.10622   4
  -2  -3   1 31.9429 2.27645  11
  -2  -3   1 34.9368 2.37197  10
  -2   3  -1 32.9714 9.37883   5
  -2   3  -1 30.8238 2.01741  10
   2   3   1 20.4435 10.6956   3
  -2  -3   1 33.8813 8.47010   7
  -2  -3   1 39.8220 4.97265   6
   2  -3  -1 33.5594 2.01288  10
  -2   3  -1 29.4650 7.50891   4
   2   3   1 30.7551 8.73495   5
   2  -3  -1 35.3552 1.78973  13
   2  -3  -1 36.0702 2.21741  14
  -2  -3   1 38.7699 1.71836  13
   2   3   1 31.0114 2.25523  10
  -2  -3   1 29.0616 2.28923   8
  -2   3  -1 38.6087 6.54385   6
   3  -3   1 18.1286 7.72767   5
   3   3  -1 15.7319 8.51701   2
  -3   3   1 15.0085 5.98768   6
  -3  -3  -1 16.4297 1.62462  11
  -3   3   1 8.03850 6.96695   2
  -3  -3  -1 17.7346 1.68335  10
   3  -3   1 18.7931 1.37467  14
   3  -3   1 13.7460 5.43658   6
  -3   3   1 19.4645 1.39211   8
  -3   3   1 19.5801 1.33049  11
  -3  -3  -1 17.9170 1.82048  14
  -3   3   1 19.7848 1.33583  14
  -3  -3  -1 13.4159 10.2653   1
   3   3  -1 17.7227 9.97387   3
  -3   3   1 17.8898 1.38583  13
  -3  -3  -1 9.51835 9.69882   1
   3  -3   1 19.5853 1.39129  13
  -3  -3  -1 19.4363 1.19452  13
  -3   3   1 23.5827 6.44071   4
  -3  -3  -1 13.6888 7.96819   4
   3  -3   1 6.56813 8.22954   1
   3  -3   1 17.6704 1.14636   8
  -3   3   1 14.9468 5.94209   7
  -3  -3  -1 14.7283 5.39307   6
   3  -3   1 13.4060 5.65339   1
  -3   3   1 19.7947 1.07834   9
  -3  -3  -1 15.8866 1.75003   8
  -3   3   1 17.0231 9.35888   5
   3  -3   1 13.1354 6.49734   3
  -3  -3  -1 -1.7988 8.39458   3
   3  -3   1 19.5210 3.57262   7
  -3   3   1 13.8607 7.11006   3
   3   3  -1 18.4988 1.42898  12
   3   3  -1 16.8364 1.70250   9
   3   3  -1 13.2823 6.68179   5
   3  -3   1 18.5255 1.20096  10
  -3   3  -1 13.2527 5.61671   3
  -3   3  -1 18.8729 1.38730   8
  -3   3  -1 15.0757 5.54623   4
   3  -3  -1 19.4108 1.17189   8
   3  -3  -1 16.9289 1.30198  13
  -3   3  -1 32.5302 7.85740   2
  -3  -3   1 -3.5404 8.46172   2
   3   3   1 18.3551 11.0958   3
   3   3   1 18.3387 1.20349  13
  -3   3  -1 18.8090 1.35710  13
  -3   3  -1 14.9956 1.54491  12
  -3   3  -1 19.7065 1.30585  11
  -3  -3   1 9.51021 10.8297   3
  -3  -3   1 18.0171 1.70107  10
  -3   3  -1 16.8601 5.90529   7
   3   3   1 10.6101 6.78661   5
  -3  -3   1 17.0044 1.78094  14
   3  -3  -1 19.8603 3.75061   7
  -3  -3   1 16.0402 5.34013   6
  -3  -3   1 15.7872 1.59231  11
  -3   3  -1 19.3564 1.07337   9
   3   3   1 19.8600 10.6297   2
  -3  -3   1 9.58938 8.97384   1
   3   3   1 15.5455 1.65934   9
   3  -3  -1 25.5742 7.43674   1
  -3  -3   1 -4.0328 7.39801   7
   3  -3  -1 9.74191 5.68633   1
  -3  -3   1 15.8969 1.64396   8
   3  -3  -1 19.8448 1.29910  10
   3  -3  -1 19.4989 1.42762  14
  -3  -3   1 9.25622 7.87473   4
  -3  -3   1 9.41036 7.05249   5
   3   3   1 16.1007 1.39069  12
  -3   3  -1 9.54586 9.33020   5
  -3   3  -1 18.2854 1.34324  14
  -3   3  -1 22.3123 6.08333   6
  -4   3   1 33.2985 1.90109  10
   4  -3   1 33.7043 7.02712   1
   4  -3   1 57.0717 12.6775   5
   4   3  -1 36.0021 2.11121  12
  -4  -3  -1 32.1539 2.60268   8
  -4   3   1 35.4038 1.92726  11
  -4   3   1 32.7798 6.39655   7
  -4   3   1 31.1420 11.0761   5
  -4  -3  -1 40.7337 2.13731  13
   4  -3   1 35.4289 1.73328  10
  -4   3   1 36.0338 2.01782   8
  -4  -3  -1 40.2542 7.77720   6
  -4  -3  -1 11.3657 11.4770   1
  -4   3   1 34.0562 8.75483   6
   4   3  -1 31.9231 7.75241   5
  -4  -3  -1 36.2898 2.60920  10
   4  -3   1 30.3816 3.80146   7
   4   3  -1 30.6942 2.46610   9
   4   3  -1 27.7744 12.3957   3
   4   3  -1 31.4819 10.6718   2
  -4   3   1 40.1936 7.15954   4
   4  -3   1 36.5746 2.28681  13
   4  -3   1 17.0729 6.90434   3
  -4   3   1 37.8690 1.66710   9
  -4  -3  -1 31.0219 2.45905  11
  -4  -3  -1 21.7817 10.1922   4
   4  -3   1 35.5057 7.47898   1
  -4  -3  -1 38.9250 11.8143   1
  -4  -3  -1 28.9729 13.0990   3
  -4   3   1 42.1306 8.17431   3
  -4   3   1 36.1564 1.85666  14
  -4   3   1 40.4533 8.63312   2
   4   3  -1 36.4020 2.04973  13
   4  -3   1 26.7326 7.21930   6
  -4  -3  -1 35.6914 2.75755  14
  -4   3  -1 34.8792 7.27895   2
   4  -3  -1 31.0867 7.73744   1
  -4  -3   1 31.7474 2.56076   8
  -4  -3   1 40.3235 7.85744   6
  -4   3  -1 36.5893 2.05354   8
   4  -3  -1 37.2826 6.50876   1
  -4   3  -1 35.0233 8.36802   6
  -4   3  -1 34.1861 2.46878  12
  -4  -3   1 37.6469 9.29239   5
   4   3   1 30.2731 11.0655   2
  -4  -3   1 37.4741 9.54561   4
  -4   3  -1 40.9410 6.27044   4
   4   3   1 32.5055 12.9719   3
  -4  -3   1 32.5421 2.63961  14
   4   3   1 36.7320 2.13482  12
   4  -3  -1 36.4986 1.89346  10
  -4  -3   1 22.5587 12.3143   3
  -4  -3   1 34.4078 2.52409  11
  -4  -3   1 34.8131 10.4289   7
  -4  -3   1 26.4340 10.3336   2
  -4   3  -1 35.4205 1.93496  14
  -4  -3   1 30.1371 11.3696   1
  -4   3  -1 42.0318 6.33142   3
  -4   3  -1 37.2987 1.62586   9
   4   3   1 35.2786 2.09898  13
  -4   3  -1 41.1517 6.92277   7
   4   3   1 39.3183 8.23608   5
  -4   3  -1 35.7637 1.85603  11
  -4   3  -1 29.0076 10.4073   5
   4   3   1 32.8101 2.59483   9
  -4   3  -1 33.6979 1.94638  10
   4  -3  -1 41.3339 3.87768   7
   4  -3  -1 37.0173 2.25640  13
  -4  -3   1 39.6281 2.17910  13
  -4  -3   1 33.2727 2.53844  10
  -5  -3  -1 724.368 36.4895   6
  -5  -3  -1 699.395 47.5606   1
  -5   3   1 690.747 26.9365   8
  -5   3   1 653.990 31.7204   4
   5   3  -1 661.738 28.0312   9
   5   3  -1 706.720 47.3923   2
   5   3  -1 664.196 46.3462   3
  -5  -3  -1 651.771 28.2440  14
   5   3  -1 705.677 27.0890  12
   5  -3   1 721.160 29.3272   7
  -5   3   1 701.002 39.4969   6
  -5   3   1 667.712 32.1735   7
  -5  -3  -1 635.850 28.1694   8
   5   3  -1 700.775 35.7624   5
  -5   3   1 704.630 31.2707   3
   5  -3   1 615.375 31.6327   1
   5  -3   1 681.317 27.6389  13
  -5   3   1 680.646 44.3667   5
   5  -3   1 630.585 31.1121   1
  -5  -3  -1 654.367 27.9465  11
   5   3  -1 671.166 27.3124  13
  -5  -3  -1 679.386 28.0624  10
  -5  -3  -1 657.994 47.5481   1
  -5   3   1 691.500 26.8341  11
   5  -3   1 654.169 38.2702   6
  -5   3   1 725.177 34.4169   2
  -5   3   1 629.946 26.9149  14
  -5   3   1 730.534 26.6245   9
   5  -3  -1 715.413 28.3648   7
   5  -3  -1 697.757 26.9615  14
  -5   3  -1 704.640 27.0345   8
  -5  -3   1 725.366 37.7866   5
   5   3   1 694.005 27.1208  12
  -5   3  -1 646.357 27.7504  12
  -5   3  -1 699.248 28.9348   3
   5   3   1 733.728 49.0210   2
  -5   3  -1 675.257 26.8812  10
  -5   3  -1 669.662 26.7057  11
  -5  -3   1 679.744 46.6958   2
  -5  -3   1 657.882 28.1818   8
   5  -3  -1 634.445 30.6897   1
  -5  -3   1 609.404 46.2191   1
  -5   3  -1 732.924 26.6156   9
  -5   3  -1 609.987 26.7198  14
  -5   3  -1 734.878 39.2583   6
  -5  -3   1 681.053 28.0400  10
  -5  -3   1 687.130 44.0527   7
   5   3   1 705.107 27.4568  13
  -5   3  -1 707.267 42.7708   5
  -5  -3   1 680.456 28.3102  14
  -5  -3   1 695.559 37.2675   6
  -5  -3   1 637.943 27.8796  11
   5   3   1 646.704 46.1524   3
  -5   3  -1 679.292 32.2165   2
  -5   3  -1 678.012 32.9371   7
  -5  -3   1 667.903 46.5019   3
   5  -3  -1 649.019 33.2708   1
   5   3   1 638.928 28.0457   9
   5   3   1 714.002 36.7517   5
   5  -3  -1 689.796 27.5956  13
   6  -3   1 0.50120 0.58114  13
   6   3  -1 -0.1617 0.25453  12
  -6  -3  -1 -0.0024 0.52889  10
  -6   3   1 0.21383 0.27854   8
  -6   3   1 0.28327 0.12149  11
  -6  -3  -1 0.71480 0.61141  14
   6   3  -1 0.63533 0.50641  13
   6   3  -1 1.17217 0.68508   9
  -6  -3  -1 -0.0240 0.46858  11
  -6  -3  -1 0.47230 0.62898   8
  -6   3   1 0.04440 0.20140   9
  -6   3   1 0.16880 0.12808   8
  -6   3  -1 0.18930 0.13513  11
  -6  -3   1 0.08767 0.44575  11
  -6  -3   1 -0.0211 0.47120   8
   6  -3  -1 0.25047 0.54748  13
  -6   3  -1 0.79790 0.56764  12
   6   3   1 0.33791 0.32049  12
  -6   3  -1 0.28962 0.16362   8
  -6  -3   1 3.13511 1.06340  14
  -6  -3   1 -0.1658 0.50167  10
   6   3   1 0.11149 0.58372   9
   6  -3  -1 0.20422 0.24277  14
   6   3   1 0.64048 0.51980  13
  -7   3   1 43.0669 1.96870   8
  -7   3   1 46.8710 2.11447   8
  -7   3   1 44.2387 1.92661  11
  -7  -3  -1 40.9204 3.29198  14
  -7  -3  -1 42.4617 3.17988  11
   7  -3   1 39.1979 3.00154  13
  -7  -3  -1 38.7337 3.25798   8
  -7   3   1 45.2657 3.03527  12
   7   3  -1 41.8823 3.11012   9
  -7   3   1 49.3665 2.27141   9
  -7   3   1 42.5963 1.80338  11
   7   3  -1 41.5927 2.84733  13
   7   3  -1 43.5375 2.13468  12
  -7  -3  -1 50.0973 3.38521  10
  -7   3  -1 40.4471 2.88733  12
  -7   3  -1 46.5808 2.11365   9
  -7   3  -1 50.0383 2.27508   8
   7   3   1 41.1097 2.92601  13
  -7  -3   1 42.3869 3.28535  14
   7   3   1 46.1195 3.27340   9
  -7   3  -1 43.7345 2.06215   8
  -7  -3   1 40.9011 3.28257   8
   7  -3  -1 43.9250 2.13718   9
   7   3   1 45.7160 2.17790  12
  -7  -3   1 47.2341 3.27253  10
   7  -3  -1 39.6871 2.96840  13
  -7  -3   1 44.4411 3.22357  11
  -8  -3  -1 1.50545 0.78799  11
   8   3  -1 1.69243 0.30641  12
   8   3  -1 1.56090 0.75047  13
   8   3  -1 1.63218 0.75124   9
   8  -3   1 0.44754 0.74504  13
  -8  -3  -1 0.47564 0.79537  14
  -8  -3  -1 1.27111 0.88019   8
  -8  -3  -1 1.58026 0.87021  10
  -8   3   1 0.48132 0.56627  12
  -8   3   1 1.65733 0.30269   8
  -8   3  -1 1.15538 0.67715  12
   8   3   1 0.50991 0.65919  13
  -8  -3   1 0.46952 0.70853  14
  -8   3  -1 1.72837 0.39676   8
  -8  -3   1 0.76765 0.58465  10
  -8   3  -1 0.99072 0.36391   9
   8  -3  -1 1.78902 0.88111  13
   8   3   1 1.27160 0.27006  12
  -8   3  -1 0.79310 0.31941   8
  -8  -3   1 0.81877 0.91695   8
   8  -3  -1 1.34561 0.31928   9
  -8  -3   1 1.33088 0.82135  11
  -9  -3  -1 2.19249 1.03346  14
   9  -3   1 1.53739 0.88773  13
   9   3  -1 0.19921 0.66833   9
   9  -3   1 0.57092 0.25559   9
  -9   3   1 0.39250 0.55133  12
   9   3  -1 0.49791 0.17286  12
  -9  -3  -1 0.00252 0.77303   8
  -9  -3  -1 2.35056 0.98616  10
   9   3  -1 0.49295 0.68470  13
  -9   3   1 0.44550 0.19245   8
  -9  -3  -1 -0.2848 0.77082  11
  -9   3   1 0.66519 0.31260   8
  -9  -3   1 -0.2428 0.55500  14
   9   3   1 0.53344 0.14166  12
   9  -3  -1 0.87668 0.82700  13
  -9  -3   1 -0.6355 0.66456   8
   9  -3  -1 0.64129 0.26600   9
  -9   3  -1 0.32626 0.33889   8
  -9  -3   1 -0.0794 0.49110  10
   9   3   1 1.01861 0.85403   9
  -9   3  -1 0.26154 0.55361  12
  -9  -3   1 0.50954 0.70414  11
   9   3   1 0.87511 0.84894  13
  -9   3  -1 0.51978 0.28027   8
   9   3   1 0.92024 0.19755  12
 -10  -3  -1 189.788 9.38961  11
  10  -3   1 177.427 7.37009   9
 -10  -3  -1 185.345 9.29488  10
  10  -3   1 180.382 9.27505  13
  10   3  -1 176.395 9.49984   9
  10   3  -1 193.533 9.22299  13
 -10   3   1 174.712 8.69312  12
 -10  -3  -1 179.022 9.39662  14
 -10  -3  -1 170.720 9.57122   8
 -10  -3   1 202.387 9.49750  11
  10  -3  -1 178.652 7.44606   9
 -10   3  -1 177.468 7.79314   9
 -10   3  -1 182.527 7.79820   8
 -10   3  -1 174.940 8.62500  12
 -10   3  -1 184.071 7.51801   8
  10   3   1 174.233 9.00708   9
 -10  -3   1 190.904 9.26998  10
 -10  -3   1 169.750 9.43698   8
  10   3   1 188.937 9.29502  13
  10  -3  -1 177.528 9.28345  13
  11   3  -1 8.94894 1.76368   9
 -11  -3  -1 8.13834 1.87872   8
 -11   3   1 10.1970 1.58982  12
 -11   3   1 7.85013 0.55004  11
 -11  -3  -1 9.62365 1.79332  10
 -11  -3  -1 9.50243 1.90037  14
 -11  -3  -1 7.32306 1.65907  11
  11  -3   1 8.97654 1.76553  13
  11  -3   1 8.24319 0.65789   9
  11   3  -1 9.31350 2.03406  13
  11  -3  -1 8.77814 0.71763   9
 -11   3  -1 8.22363 1.45232  12
 -11  -3   1 7.33987 2.11584   8
  11   3   1 8.06007 1.57394   9
  11   3   1 8.07479 1.80917  13
 -11   3  -1 8.02113 0.98753   8
 -11   3  -1 8.08103 0.74275   8
  11  -3  -1 10.3700 2.05817  13
 -11  -3   1 8.99595 1.80681  10
 -11  -3   1 10.2270 1.95216  11
  12   3  -1 23.4292 2.77167  13
 -12  -3  -1 27.4602 2.82070  10
 -12   3   1 30.6009 1.43735  11
  12  -3   1 28.2400 1.42628   9
 -12  -3  -1 25.5914 2.84418  11
  12  -3   1 26.8649 3.02974  13
  12   3  -1 26.0257 2.52547   9
 -12   3   1 28.5148 2.44965  12
 -12  -3  -1 26.8032 3.11285   8
  12  -3  -1 23.9693 2.85138  13
 -12  -3   1 26.0913 2.87022   8
 -12  -3   1 24.2700 2.78555  11
  12   3   1 25.2245 2.50497   9
  12   3   1 24.0130 2.79623  13
 -12   3  -1 26.8905 1.50436   8
 -12  -3   1 24.9810 2.62295  10
  12  -3  -1 27.6523 1.56557   9
 -12   3  -1 25.6481 2.31909  12
 -12   3  -1 30.7957 1.81353   8
  13  -3   1 0.54350 1.15683  13
 -13  -3  -1 0.72583 0.77177  10
  13   3  -1 1.96308 1.06743  13
  13  -3   1 1.01986 0.32526   9
 -13   3   1 2.18715 0.41519  11
 -13  -3  -1 -0.5017 0.88528   8
  13   3  -1 0.38736 0.86198   9
 -13  -3  -1 2.95071 1.15991  11
 -13   3   1 1.84590 0.89507  12
 -13   3  -1 1.15733 0.68967  12
 -13  -3   1 0.38744 0.78537  10
  13   3   1 1.62740 0.94943   9
  13  -3  -1 1.00909 0.37322   9
 -13   3  -1 1.86629 0.54984   8
 -13  -3   1 0.02597 0.98727   8
  13  -3  -1 2.10719 1.04704  13
  13   3   1 0.73978 0.93809  13
 -13   3  -1 1.36798 0.40003  11
 -13  -3   1 1.63968 0.91979  11
 -14  -3  -1 -0.0468 0.88067  11
  14   3  -1 0.43058 0.90782  13
 -14  -3  -1 0.62750 1.03516   8
 -14  -3  -1 0.26705 0.70547  10
  14   3  -1 0.43137 0.92326   9
  14  -3   1 0.16023 1.03004  13
 -14   3   1 0.62537 0.79335  12
  14  -3   1 -0.4367 0.27200   9
 -14  -3   1 0.04581 0.99397   8
 -14   3  -1 2.14333 0.78225  12
  14   3   1 -0.1358 0.87668  13
  14  -3  -1 0.34056 0.98544  13
 -14  -3   1 0.97929 0.99783  11
  14   3   1 -0.1767 0.65419   9
 -14  -3   1 0.10220 0.83681  10
  14  -3  -1 0.15623 0.30943   9
 -15  -3  -1 0.60518 1.04094  11
 -15  -3  -1 -0.3143 0.73034  10
 -15   3   1 -0.3688 0.65348  12
  15   3  -1 0.05654 0.92600  13
  15   3  -1 0.78169 0.91350   9
 -15  -3  -1 1.44423 1.15604   8
  15  -3   1 2.24461 1.39497  13
  15  -3  -1 -0.8373 0.99339  13
 -15  -3   1 0.20778 0.88834  10
  15   3   1 1.09124 0.88723   9
 -15  -3   1 -1.5311 0.99564   8
 -15  -3   1 -0.2032 0.94484  11
 -15   3  -1 0.87198 0.69056  12
  15  -3  -1 0.61024 0.40961   9
  15   3   1 -0.1517 0.92937  13
  16  -3   1 34.8653 3.73362  13
 -16  -3  -1 27.3243 3.87473   8
 -16  -3  -1 30.4564 3.08136  10
 -16   3   1 32.5072 2.51607  12
 -16  -3  -1 35.4822 3.78782  11
  16   3  -1 30.1669 3.54301  13
  16   3   1 30.2942 3.28088   9
 -16  -3   1 31.6777 3.51578  11
  16  -3  -1 33.8338 3.67572  13
 -16  -3   1 30.8975 3.03124  10
 -16  -3   1 28.9447 3.53889   8
  16   3   1 28.8524 3.41895  13
  17  -3   1 64.8773 5.57990  13
 -17  -3  -1 63.3312 4.70388  10
 -17  -3  -1 70.1898 5.79828  11
  17   3  -1 62.4054 5.28265  13
 -17  -3  -1 60.9192 5.97588   8
  17   3  -1 65.8433 4.46952   9
  17  -3  -1 65.6726 5.54834  13
 -17  -3   1 57.4874 4.52632  10
  17   3   1 50.7225 4.98613  13
  17   3   1 68.3777 4.51828   9
 -17  -3   1 73.3687 6.11067  11
 -18  -3  -1 4.91316 1.71297  11
  18   3  -1 4.01347 1.78226  13
  18   3  -1 5.88727 1.48495   9
 -18  -3  -1 5.64893 1.72334  10
  18  -3   1 3.76493 1.94133  13
 -18  -3  -1 5.46571 2.13346   8
 -18  -3   1 4.71871 1.69401   8
 -18  -3   1 2.83633 1.33738  10
  18  -3  -1 6.04271 2.10987  13
 -18  -3   1 4.71783 1.90174  11
  18   3   1 4.47388 1.70321  13
  19   3  -1 -0.2523 1.05218   9
  19  -3   1 -0.4232 1.49494  13
  19   3  -1 -0.2556 1.70433  13
 -19  -3  -1 0.29838 1.01072  10
 -19  -3  -1 0.68301 1.52854   8
 -19  -3  -1 1.75904 1.73454  11
 -19  -3   1 -0.7616 0.88190  10
 -19  -3   1 -0.9857 1.42901   8
  19   3   1 -0.2878 1.54817  13
  19  -3  -1 0.67760 1.55937  13
 -19  -3   1 3.12873 1.81843  11
  19   3   1 -0.1337 1.13931   9
   0   4   1 1022.86 64.5210   2
   0   4  -1 967.475 41.1821   9
   0  -4   1 1069.90 58.5126   1
   0   4  -1 1041.94 59.7253   5
   0  -4   1 911.420 50.0549   7
   0  -4  -1 1053.08 40.9324  14
   0  -4   1 930.427 49.9253   4
   0   4   1 1050.39 70.0032   3
   0  -4  -1 1058.07 40.6285  10
   0   4   1 1053.15 58.3421   5
   0  -4  -1 928.239 56.8126   1
   0  -4   1 1018.92 56.5964   5
   0   4  -1 1106.26 66.8019   2
   0  -4   1 1039.23 40.5523  10
   0  -4   1 987.652 40.2293  11
   0  -4  -1 956.863 40.4787   8
   0   4   1 990.606 40.7257  12
   0  -4   1 1006.98 58.4308   3
   0  -4   1 1072.43 40.9374  14
   0  -4   1 970.594 40.4432   8
   0   4   1 995.116 40.5614  10
   0   4  -1 1005.78 40.6356  10
   0  -4  -1 1030.65 52.3825   7
   0   4  -1 993.092 40.6934  12
   0   4  -1 1035.44 55.1075   4
   0   4  -1 1114.29 70.6982   3
   0  -4  -1 987.720 40.3252  11
   0  -4  -1 1107.83 59.6317   1
   0  -4   1 997.706 57.9236   1
   0  -4  -1 933.340 51.4513   4
   0  -4   1 965.913 58.1394   2
   1  -4   1 126.850 5.49473  11
  -1   4   1 135.619 30.7316   3
   1   4  -1 141.051 19.7393   4
  -1  -4  -1 101.374 18.7390   1
   1  -4   1 100.834 20.0480   1
  -1   4   1 134.299 20.0533   5
   1   4  -1 131.009 19.2860   5
  -1  -4  -1 126.406 20.2177   1
  -1  -4  -1 92.7359 13.8005   4
   1  -4   1 113.507 16.7937   2
  -1  -4  -1 96.1551 14.7763   7
   1   4  -1 129.129 20.4530   3
   1   4  -1 119.111 6.06447  10
  -1   4   1 122.087 5.98407  14
  -1   4   1 155.876 22.9611   2
   1  -4   1 130.829 5.07621  13
   1  -4   1 120.180 5.76376  10
   1   4  -1 113.207 18.6933   2
   1  -4   1 127.367 6.10686  14
  -1  -4  -1 107.225 17.4432   3
   1  -4   1 136.777 19.4890   5
   1  -4   1 109.448 13.5625   7
   1   4  -1 114.071 5.93721  12
   1  -4   1 112.891 17.6872   3
   1   4  -1 119.725 6.17949   9
   1  -4   1 111.533 12.4888   4
  -1   4   1 120.387 6.15431  12
  -1   4   1 123.673 5.92047  10
  -1  -4  -1 110.411 5.98825   8
  -1  -4  -1 118.866 6.31874  14
  -1  -4  -1 117.002 5.90643  11
  -1  -4  -1 131.468 6.15972  10
  -1   4  -1 135.177 17.7735   4
  -1  -4   1 107.310 15.5627   7
   1  -4  -1 121.475 5.83657  10
   1  -4  -1 126.712 13.5607   7
  -1   4  -1 115.619 6.07009  12
  -1  -4   1 130.076 16.4690   4
  -1   4  -1 99.7119 19.6234   3
   1   4   1 121.744 6.29798   9
   1  -4  -1 120.783 5.80450   8
  -1  -4   1 112.808 5.82048  11
  -1  -4   1 114.135 19.1211   1
   1  -4  -1 90.8283 11.9943   4
  -1   4  -1 167.495 21.8250   5
  -1   4  -1 107.399 15.8970   7
   1   4   1 103.469 18.9212   2
  -1  -4   1 114.727 18.7371   5
   1  -4  -1 130.797 21.3346   1
  -1  -4   1 101.321 17.3800   1
  -1   4  -1 119.387 6.00453   9
  -1  -4   1 148.651 21.9315   3
  -1   4  -1 97.1973 17.0363   2
   1   4   1 80.7176 17.5987   3
  -1  -4   1 111.122 5.95570   8
  -1  -4   1 121.966 6.31313  14
  -1   4  -1 120.649 5.93462  10
   1  -4  -1 121.520 5.58694  11
   1  -4  -1 130.174 6.17731  14
   1   4   1 106.647 5.86238  12
   1   4   1 104.979 17.4309   5
  -1  -4   1 122.514 6.02330  10
  -1   4  -1 114.220 5.95666  14
   2   4  -1 83.4710 4.63072  12
   2  -4   1 76.9880 10.1586   7
   2  -4   1 89.6645 4.72608  14
   2  -4   1 86.6648 14.4767   1
   2   4  -1 84.3265 4.96907   9
   2  -4   1 87.1069 14.8089   1
   2   4  -1 66.6852 15.1426   2
   2  -4   1 94.1569 9.30716   6
  -2   4   1 93.7148 3.92990  13
  -2   4   1 89.9938 4.98499  12
  -2  -4  -1 98.8910 19.3356   1
  -2  -4  -1 91.9433 5.21903  14
   2  -4   1 101.383 16.5808   3
   2   4  -1 88.1638 19.5784   3
   2  -4   1 87.5361 9.08194   4
   2  -4   1 96.2022 4.00589  13
   2   4  -1 101.876 15.9804   5
  -2   4   1 84.4783 8.27691   6
  -2  -4  -1 84.8069 4.95412   8
  -2   4   1 80.0212 4.48494  10
   2  -4   1 89.9285 4.01729  11
  -2   4   1 100.657 17.9711   2
  -2  -4  -1 92.1596 4.96050  10
  -2  -4  -1 85.4274 4.77479  11
  -2  -4  -1 71.5670 17.4110   3
   2  -4   1 86.6938 4.34924   8
  -2   4   1 68.5687 16.1695   5
   2  -4   1 62.3249 14.3475   5
  -2   4   1 92.3147 16.4212   3
  -2   4   1 91.9254 4.64560  14
  -2  -4  -1 100.219 19.1142   1
  -2  -4  -1 73.5400 13.7106   7
  -2   4   1 87.4766 13.7488   4
  -2  -4   1 94.0898 5.89690   6
   2  -4  -1 71.1614 10.2867   7
  -2  -4   1 57.5074 15.7385   3
   2   4   1 103.569 20.1438   2
  -2  -4   1 56.8051 15.2556   2
  -2  -4   1 75.6123 17.8978   1
   2  -4  -1 90.6857 4.42361   8
   2  -4  -1 93.9777 4.78350  14
  -2  -4   1 82.8486 15.1345   5
  -2  -4   1 100.527 18.6174   7
  -2   4  -1 87.8696 4.59739  10
   2   4   1 84.4886 5.04543   9
  -2   4  -1 96.8841 14.1245   7
  -2   4  -1 96.5449 16.2338   2
  -2  -4   1 83.9408 4.73688  11
   2   4   1 85.9102 4.69332  12
   2   4   1 89.8665 16.0209   5
  -2   4  -1 84.9469 4.90163  12
   2  -4  -1 95.2211 10.5791   4
  -2  -4   1 100.803 18.1917   1
   2  -4  -1 95.5778 4.17594  11
   2  -4  -1 95.7970 15.2624   1
   2  -4  -1 96.1802 3.88826  13
   2  -4  -1 124.667 18.5181   1
  -2  -4   1 76.5036 4.75342   8
  -2  -4   1 86.3540 5.14194  14
   2   4   1 95.7229 19.4022   3
  -2  -4   1 97.2329 5.01096  10
  -2   4  -1 88.2211 17.2769   5
  -2   4  -1 83.3105 14.0714   4
  -2  -4   1 91.4566 3.63594  13
  -2   4  -1 92.9477 15.8721   3
   3  -4   1 21.5546 1.73669  14
  -3   4   1 19.9486 1.97766  12
  -3  -4  -1 18.5962 2.00897   8
   3   4  -1 23.5256 2.20485   9
   3   4  -1 20.7512 1.73640  12
  -3  -4  -1 15.9983 1.80108  11
  -3   4   1 18.1349 1.59288  14
  -3   4   1 20.3816 1.61111  10
  -3   4   1 22.2892 1.47774  13
   3  -4   1 20.7671 1.03499  11
   3  -4   1 20.2162 1.48682  10
   3  -4   1 20.2746 1.47731  13
  -3  -4  -1 22.6064 2.08884  10
  -3  -4  -1 16.8555 2.07934  14
   3  -4   1 20.5010 1.44837   8
   3  -4  -1 20.6379 1.12546  11
   3   4   1 22.4175 2.18959   9
   3  -4  -1 21.0666 1.02399  11
   3   4   1 19.3427 1.75372  12
  -3  -4   1 24.0353 2.24264  14
   3  -4  -1 21.7845 1.57552  10
   3  -4  -1 22.2541 1.41414  13
   3  -4  -1 21.3268 1.49602   8
  -3  -4   1 20.5042 2.02025   8
  -3  -4   1 21.2976 1.25859  13
   3  -4  -1 22.4900 1.80273  14
  -3   4  -1 19.1347 1.99218  12
  -3  -4   1 22.7966 2.11278  10
  -3   4  -1 19.2074 1.63826  14
  -3   4  -1 21.1306 1.41368  13
  -3  -4   1 19.3279 1.91058  11
  -3   4  -1 22.3218 1.71503  10
  -4  -4  -1 7.24199 1.51413  14
  -4  -4  -1 7.89802 1.53438   8
   4  -4   1 7.38088 1.06037  13
  -4  -4  -1 7.73099 0.76670  13
  -4   4   1 5.59656 0.85134  14
  -4  -4  -1 5.57198 1.22216  11
   4   4  -1 6.90293 1.43480   9
  -4   4   1 6.55734 1.40594  12
   4   4  -1 7.30578 1.11774  12
   4  -4   1 7.59155 0.94170  14
  -4   4   1 6.63917 0.99320  10
  -4  -4   1 7.39191 0.84684  13
   4   4   1 6.72189 0.71782  13
  -4   4  -1 7.57201 1.00853  14
   4  -4  -1 7.10350 1.05922  10
   4   4   1 6.38529 1.38352   9
  -4  -4   1 5.41932 1.17316  11
  -4   4  -1 6.30633 1.33712  12
  -4  -4   1 6.45271 1.38066   8
   4   4   1 5.99478 1.05302  12
  -4  -4   1 6.60798 1.40291  14
   4  -4  -1 7.02361 1.00219  13
  -4   4  -1 7.10014 1.02666  10
   4  -4  -1 7.73986 0.73700   8
   5   4  -1 191.195 9.16233   9
  -5   4   1 198.395 8.14135   8
  -5   4   1 174.484 8.82989  12
   5   4  -1 181.813 7.93470  13
  -5  -4  -1 182.198 9.33017  14
  -5   4   1 177.977 7.71911  14
  -5  -4  -1 188.043 9.00080  11
   5  -4   1 186.610 8.36876  13
  -5  -4  -1 168.786 9.07917   8
  -5  -4  -1 189.439 9.12268  10
  -5   4  -1 199.764 7.49870   9
  -5   4  -1 173.571 8.81165  12
  -5   4  -1 171.178 7.92860  10
  -5  -4   1 181.443 9.30935  14
   5   4   1 178.157 9.10703   9
  -5   4  -1 173.258 7.78213  14
   5  -4  -1 184.725 8.24270  13
   5  -4  -1 185.363 7.69455  10
  -5  -4   1 192.422 9.08794  10
   5   4   1 173.402 7.93049  13
  -5  -4   1 170.742 9.02567   8
   5   4   1 190.643 8.67662  12
  -6  -4  -1 0.44815 0.65024  11
   6   4  -1 0.57851 0.42907  12
   6  -4   1 -0.8725 0.49227  13
  -6  -4  -1 -0.7158 0.55242  14
  -6  -4  -1 0.27371 0.60533  10
   6   4  -1 1.00313 0.56408  13
  -6   4   1 0.04718 0.63938  12
  -6   4   1 0.41043 0.20311  14
  -6  -4  -1 0.43445 0.71595   8
  -6   4   1 0.17233 0.42458   8
   6   4  -1 0.56058 0.61219   9
  -6  -4   1 0.40103 0.69950   8
   6   4   1 0.29502 0.41377  13
   6  -4  -1 0.50775 0.37756  14
   6  -4  -1 1.10271 0.68788  13
  -6   4  -1 0.90301 0.22420   9
  -6   4  -1 0.52102 0.31740  10
  -6   4  -1 -0.0386 0.61945  12
   6   4   1 0.78542 0.47783  12
  -6  -4   1 1.43265 0.78895  10
  -6  -4   1 0.27925 0.57586  11
   6   4   1 0.06913 0.64400   9
  -6  -4   1 -0.0905 0.69884  14
  -6   4  -1 1.00410 0.27690  14
  -7   4   1 235.587 10.5101   8
  -7   4   1 217.021 8.95545  14
  -7  -4  -1 232.168 11.1013  11
   7   4  -1 200.426 10.0207  13
  -7   4   1 225.225 10.7722  12
   7   4  -1 222.391 9.66494  12
  -7   4   1 228.327 9.09382   8
   7   4  -1 227.225 11.0382   9
  -7  -4  -1 232.958 11.4057   8
  -7  -4  -1 230.009 11.0968  10
   7  -4   1 229.746 10.4998  13
  -7  -4  -1 240.187 11.4818  14
  -7  -4   1 228.259 11.0405  11
  -7  -4   1 243.888 11.4809  14
   7   4   1 244.554 11.2931   9
  -7   4  -1 228.992 9.19168   8
   7  -4  -1 233.436 10.5385  13
  -7  -4   1 213.598 11.1629   8
  -7  -4   1 226.851 11.0069  10
  -7   4  -1 228.274 9.17491   9
  -7   4  -1 236.804 9.78417   8
   7   4   1 208.246 10.1701  13
   7   4   1 237.374 9.74765  12
  -7   4  -1 232.008 10.8172  12
   8   4  -1 -0.2118 0.67620   9
  -8   4   1 0.44543 0.21080   8
  -8  -4  -1 0.33095 0.67551  11
  -8   4   1 -0.0081 0.68185  12
   8   4  -1 -0.3941 0.48637  13
  -8   4   1 -0.1304 0.29977   8
  -8  -4  -1 -0.5859 0.80990   8
  -8  -4  -1 0.37391 0.77220  10
   8   4  -1 0.57220 0.33887  12
   8  -4   1 -0.0373 0.65285  13
  -8  -4  -1 0.52833 1.37230  14
  -8   4  -1 0.16141 0.20698   8
   8  -4  -1 -0.6589 0.55470  13
  -8   4  -1 -0.3949 0.57310  12
   8   4   1 -0.2501 0.62484   9
  -8  -4   1 0.47321 0.71533  11
   8   4   1 -0.3594 0.30209  12
  -8   4  -1 0.00789 0.26253   9
  -8  -4   1 -0.0043 1.15349  14
   8   4   1 -1.1738 0.42514  13
  -8  -4   1 0.73225 0.81658  10
  -8  -4   1 -0.6019 0.55221   8
  -8   4  -1 0.16538 0.38633   8
  -8   4  -1 -0.7626 0.28351  11
  -9   4   1 6.93902 1.48538  12
  -9   4   1 6.10886 0.71711  11
  -9  -4  -1 7.02084 1.68144   8
  -9  -4  -1 7.01267 1.65105  14
  -9  -4  -1 5.30273 1.88570  10
   9   4  -1 4.30856 1.21138   9
  -9   4   1 7.54793 0.39668   8
  -9   4   1 7.03920 0.47003   8
   9   4  -1 5.69079 1.28467  13
   9  -4   1 8.24726 1.61626  13
   9   4  -1 5.96540 0.64067  12
  -9  -4  -1 6.94682 2.44023  11
  -9   4  -1 8.63709 1.63458  12
   9   4   1 8.52691 1.76162   9
  -9   4  -1 6.74590 0.69444   9
  -9  -4   1 10.9282 1.99395  14
  -9  -4   1 6.43026 1.73421  10
  -9   4  -1 7.41776 0.64856  11
  -9  -4   1 4.76286 1.41704   8
   9  -4  -1 5.96875 1.44200  13
   9   4   1 6.43797 0.65531  12
  -9  -4   1 5.89231 2.16983  11
   9   4   1 7.44166 1.48176  13
  -9   4  -1 5.29391 0.65410   8
  -9   4  -1 8.69553 0.88384   8
 -10  -4  -1 -0.0481 0.83997  11
  10   4  -1 0.24890 0.83479   9
 -10   4   1 0.84198 0.74346  12
 -10   4   1 0.87012 0.37231  11
  10  -4   1 0.67101 1.06124  13
 -10  -4  -1 1.51251 1.05534  14
  10   4  -1 0.75477 0.83555  13
 -10  -4  -1 3.25830 1.34556   8
  10   4  -1 1.02370 0.26964  12
 -10  -4  -1 0.47960 0.88177  10
 -10  -4   1 0.87176 0.89128  11
 -10   4  -1 1.35722 0.39414   8
 -10  -4   1 0.21117 0.89912  14
 -10   4  -1 0.27625 0.66140  12
  10   4   1 0.74014 0.84343   9
 -10  -4   1 2.41804 1.07226  10
  10  -4  -1 2.03942 1.04974  13
 -10  -4   1 0.72904 0.93255   8
 -10   4  -1 0.10444 0.28224  11
  10   4   1 0.69961 0.25022  12
 -10   4  -1 0.76010 0.43979   9
  10   4   1 1.26145 0.82734  13
 -11  -4  -1 14.6804 2.57459   8
 -11   4   1 14.3546 2.16940  12
  11  -4   1 20.4267 2.59368  13
 -11  -4  -1 19.0286 2.81185  11
  11   4  -1 18.4240 2.43626  13
 -11  -4  -1 18.4308 2.95741  14
  11   4  -1 17.4882 2.52823   9
 -11  -4  -1 21.8255 2.59415  10
 -11   4   1 19.9859 0.94196  11
 -11   4  -1 20.3927 1.23965   8
 -11  -4   1 19.8105 2.48820  10
 -11   4  -1 17.2136 1.02585  11
 -11   4  -1 19.8469 1.38293   9
 -11  -4   1 17.1684 2.61716  11
 -11  -4   1 19.8258 3.02668   8
 -11   4  -1 20.6874 1.23952   8
  11   4   1 16.0356 2.42838   9
 -11   4  -1 18.5732 2.22681  12
  11   4   1 22.0322 2.39247  13
  11  -4  -1 17.7039 2.33297  13
 -12  -4  -1 112.574 7.16563  14
  12   4  -1 113.160 6.67555  13
 -12  -4  -1 120.190 7.55927   8
 -12  -4  -1 129.287 7.36619  11
 -12  -4  -1 115.826 7.01012  10
  12   4  -1 103.885 6.55412   9
 -12   4   1 108.848 4.59660  11
  12  -4   1 120.383 7.12290  13
 -12  -4   1 108.900 6.99574  11
  12   4   1 109.058 6.67127  13
  12   4   1 110.685 6.74683   9
  12  -4  -1 119.389 6.98222  13
 -12  -4   1 109.518 6.81239  10
 -12  -4   1 109.262 7.21500   8
 -12   4  -1 114.906 6.48775  12
 -13  -4  -1 2.66493 1.30917  11
 -13  -4  -1 3.31241 1.67183   8
 -13  -4  -1 5.76954 1.49620  10
  13  -4   1 3.36108 1.47498  13
  13   4  -1 4.69338 1.56507  13
  13   4  -1 7.37719 1.70251   9
 -13   4   1 6.91993 1.47145  12
 -13  -4   1 4.28754 1.28303  10
  13   4   1 7.48611 1.63157   9
  13   4   1 5.52881 1.60837  13
 -13  -4   1 3.35345 1.50779  11
 -13   4  -1 6.07503 1.40483  12
  13  -4  -1 6.13509 1.70635  13
 -13  -4   1 9.54832 1.99906   8
  14   4  -1 53.4231 4.28400   9
 -14  -4  -1 59.9674 4.75439  10
 -14   4   1 59.2912 4.19148  12
  14  -4   1 60.1889 4.91673  13
 -14  -4  -1 65.3816 5.13921  11
 -14  -4  -1 66.1919 5.34619   8
  14   4  -1 59.3387 4.65486  13
  14   4   1 57.6126 4.66000  13
 -14  -4   1 62.7223 5.02332  11
  14   4   1 66.5014 4.68454   9
 -14  -4   1 58.2636 4.95464   8
  14  -4  -1 70.9287 5.15880  13
 -14   4  -1 57.7847 4.11858  12
 -14  -4   1 62.0561 4.72742  10
 -15   4   1 3.12218 1.01623  12
  15   4  -1 2.67697 1.41803   9
  15  -4   1 2.25787 1.25773  13
 -15  -4  -1 2.19871 1.16385  11
  15   4  -1 1.04282 1.12315  13
 -15  -4  -1 0.23381 0.93232  10
  15   4   1 1.25226 1.04505   9
 -15   4  -1 2.91437 1.09899  12
  15   4   1 1.50230 1.08133  13
 -15  -4   1 0.98019 1.18220  11
 -15  -4   1 1.49049 1.07682  10
  15  -4  -1 2.13188 1.35203  13
 -15  -4   1 2.44580 1.46033   8
  16   4  -1 5.76112 1.59184   9
  16  -4   1 6.00128 1.81216  13
 -16  -4  -1 9.48196 2.41371  11
 -16  -4  -1 4.18689 1.82432   8
 -16  -4  -1 5.94004 1.74609  10
 -16   4   1 7.04763 1.46202  12
  16   4  -1 4.92913 1.77851  13
  16   4   1 4.87443 1.80008  13
 -16  -4   1 6.79358 1.79006  10
 -16  -4   1 5.10024 2.00722   8
  16  -4  -1 5.64402 1.93445  13
 -16   4  -1 8.12820 1.57350  12
  16   4   1 7.97230 1.80413   9
 -16  -4   1 8.68589 2.26074  11
 -17  -4  -1 33.4838 3.52887  10
 -17  -4  -1 36.5061 4.37115   8
 -17  -4  -1 27.8379 3.99266  11
  17   4  -1 32.6345 3.81803  13
  17   4  -1 30.0534 3.19154   9
  17  -4   1 31.2798 3.91083  13
  17  -4  -1 29.7349 3.71353  13
 -17  -4   1 31.2054 3.90052  11
  17   4   1 30.6138 3.70096  13
 -17  -4   1 37.1399 4.21941   8
 -17  -4   1 33.4097 3.55666  10
  17   4   1 37.7099 3.49080   9
 -18  -4  -1 -0.6536 1.65147  11
  18   4  -1 1.41912 1.31150   9
  18   4  -1 -0.4025 1.51581  13
 -18  -4  -1 2.43462 1.87666   8
 -18  -4  -1 0.86483 1.10400  10
 -18  -4   1 -0.6529 1.71083  11
 -18  -4   1 0.18920 1.55889   8
 -18  -4   1 2.42412 1.21086  10
  18   4   1 -0.0462 1.43153  13
  18   4   1 0.99118 1.33736   9
  19  -4   1 31.4486 3.87199  13
 -19  -4  -1 21.5513 3.53907  11
  19   4  -1 24.0198 3.87267  13
 -19  -4  -1 24.3313 3.75843   8
  19   4  -1 22.3377 2.93573   9
 -19  -4   1 28.6061 4.06647  11
  19   4   1 21.4657 3.59521  13
  19   4   1 21.3174 4.26297   9
 -19  -4   1 25.3479 3.76513   8
  19  -4  -1 28.9608 3.72606  13
   0  -5  -1 -0.0506 0.44020  10
   0  -5  -1 -0.0634 0.44195  11
   0   5   1 -0.2701 0.44453  12
   0  -5   1 0.97479 0.75196  14
   0   5  -1 0.31539 0.58134  12
   0   5   1 -0.0832 0.41114  10
   0  -5  -1 0.10362 0.69466  14
   0   5  -1 -0.1777 0.46261  10
   0  -5  -1 0.12732 0.48829   8
   0  -5   1 -0.2086 0.38845  10
   0  -5   1 0.48649 0.43073  11
   0   5  -1 0.65547 0.58828   9
   0   5   1 -1.2100 0.41719   9
   0  -5   1 0.32295 0.48710   8
  -1   5   1 0.84320 0.59113  10
   1   5  -1 -0.2113 0.52373  10
  -1  -5  -1 0.77083 0.57873  11
   1   5  -1 -0.2562 0.55697   9
  -1   5   1 0.80578 0.64905  12
  -1  -5  -1 0.32725 0.60987   8
   1   5  -1 0.87174 0.66889  12
   1  -5   1 0.79899 0.67682  10
  -1  -5  -1 0.24148 0.55875  10
   1  -5   1 -0.0670 0.42701   8
   1  -5   1 -0.2943 0.62129  14
   1  -5   1 -0.6922 0.31683  11
  -1  -5  -1 -0.0426 0.62961  14
   1   5   1 -0.0987 0.70937   9
   1   5   1 -0.0126 0.46015  12
   1  -5  -1 -0.5050 0.58877  14
  -1  -5   1 1.03334 0.57133  11
  -1  -5   1 -0.4071 0.47468   8
   1   5   1 0.20980 0.52154  10
  -1   5  -1 0.10153 0.59067   9
  -1  -5   1 0.85957 0.79273  14
   1  -5  -1 -0.4692 0.46174   8
  -1   5  -1 0.67181 0.64956  12
   1  -5  -1 -0.0051 0.42986  11
  -1  -5   1 0.65909 0.52314  10
  -1   5  -1 0.31111 0.60616  10
   2  -5   1 277.731 10.7721  13
  -2   5   1 272.402 12.4817  12
   2   5  -1 274.165 12.2221  12
  -2  -5  -1 272.626 12.3841  10
   2  -5   1 271.689 12.1768  14
  -2   5   1 271.779 12.0558  14
  -2  -5  -1 276.116 12.7923  14
   2   5  -1 257.308 12.4424   9
   2  -5   1 260.465 11.5970   8
  -2   5   1 277.214 12.0227  10
  -2  -5  -1 271.738 12.4060   8
  -2  -5  -1 264.894 12.1083  11
  -2  -5   1 281.189 12.8313  14
  -2   5  -1 273.854 12.0285  10
   2   5   1 260.486 12.5479   9
  -2   5  -1 259.744 12.3734  12
  -2   5  -1 257.766 11.9915  14
   2  -5  -1 263.204 12.1606  14
   2  -5  -1 255.463 11.2887  11
  -2   5  -1 258.696 12.0659   9
  -2  -5   1 270.843 12.1301  11
   2   5   1 266.773 12.1809  12
  -2  -5   1 269.933 12.3462   8
  -2  -5   1 267.576 12.3021  10
   2  -5  -1 256.354 11.6030   8
   3  -5   1 84.2127 3.61618  11
  -3  -5  -1 83.8867 5.15420   8
  -3   5   1 82.9965 4.54434  14
   3  -5   1 85.6547 4.20853   8
   3  -5   1 84.0979 3.85634  13
  -3  -5  -1 81.9450 5.06002  10
  -3  -5  -1 77.3295 5.28798  14
   3   5  -1 81.2817 4.69399  12
   3  -5   1 84.8494 4.31454  10
  -3  -5  -1 73.3492 4.79889  11
  -3   5   1 74.7132 4.94039  12
  -3   5   1 79.5894 4.45799  10
   3  -5   1 87.6279 4.70229  14
   3   5  -1 86.8221 5.24127   9
  -3  -5   1 82.2321 5.37253  14
   3  -5  -1 83.3086 4.70840  14
   3   5   1 81.5486 5.23840   9
   3  -5  -1 84.0313 3.71495  11
  -3   5  -1 80.1875 4.64692   9
   3  -5  -1 88.0719 4.29233   8
  -3   5  -1 88.1743 4.69048  14
   3  -5  -1 84.2263 4.37072  10
   3   5   1 87.4962 4.78129  12
  -3  -5   1 91.8561 5.16289  10
  -3  -5   1 79.3792 5.00550   8
  -3  -5   1 78.2653 4.81456  11
  -3   5  -1 79.5591 4.53723  10
  -3   5  -1 83.2412 5.09970  12
   4  -5   1 60.5301 2.94570   8
   4  -5   1 55.0696 2.98038  13
  -4   5   1 56.7924 3.95852  12
  -4  -5  -1 48.2605 3.68275  11
   4   5  -1 50.7961 3.92119   9
   4  -5   1 56.2381 3.25598  10
   4  -5   1 53.6290 3.30100  14
  -4  -5  -1 49.7828 3.90986   8
  -4   5   1 53.7853 3.19632  14
  -4  -5  -1 58.0936 4.06417  10
  -4   5   1 49.7042 3.53258  10
  -4  -5  -1 61.8889 4.40780  14
  -4  -5   1 57.5974 4.27488  14
  -4   5  -1 58.5191 4.00617  12
  -4  -5   1 57.0085 3.87968  11
  -4  -5   1 49.1084 3.79235   8
  -4  -5   1 51.5848 3.83083  10
  -4  -5   1 59.4123 3.05973  13
   4  -5  -1 54.6235 3.45207  14
   4   5   1 50.7698 3.96386   9
  -4   5  -1 47.8045 3.19096  10
  -4   5  -1 50.4678 3.23567  14
   4  -5  -1 53.5393 2.85999  13
   4   5   1 60.0172 3.60500  12
   4  -5  -1 57.2448 3.11883  10
  -5  -5  -1 56.9257 4.07425  10
  -5   5   1 50.3235 2.89714  14
   5  -5   1 56.9395 3.19602  13
  -5  -5  -1 48.7295 3.91736   8
  -5   5   1 51.2655 3.87509  12
   5   5  -1 49.8373 3.90520   9
   5   5  -1 52.8059 3.30271  12
   5  -5   1 52.1995 2.71685  10
  -5  -5  -1 54.1386 4.24024  14
  -5  -5  -1 48.3124 3.73067  11
  -5  -5  -1 50.7401 2.63828  13
  -5  -5   1 55.4799 3.98855  10
  -5   5  -1 51.6179 3.10520  10
   5  -5  -1 55.2345 3.02667  13
   5   5   1 51.8432 4.07204   9
  -5  -5   1 53.6706 2.78375  13
   5   5   1 56.8567 3.39159  12
  -5  -5   1 52.1687 3.83654  11
  -5  -5   1 53.8892 4.22894  14
  -5   5  -1 49.5051 3.77360  12
   5  -5  -1 49.6181 2.79662  10
  -5  -5   1 49.8006 3.91907   8
  -5   5  -1 52.1228 3.00160  14
  -6   5   1 1.84911 0.44194  14
  -6  -5  -1 0.92804 0.95934  11
  -6  -5  -1 0.69161 0.87325  14
  -6  -5  -1 0.75303 0.91856  10
  -6  -5  -1 2.80706 1.20410   8
   6   5  -1 1.59887 0.67065  12
  -6   5   1 2.32421 0.96317  12
   6  -5   1 1.70045 0.76625  13
   6  -5  -1 0.95230 0.61604  13
  -6  -5   1 1.92904 0.94800  10
  -6  -5   1 1.36900 1.07353  11
   6   5   1 1.24424 0.70849  12
  -6   5  -1 1.29164 0.48231  14
  -6   5  -1 1.53083 0.78350  12
  -6  -5   1 1.84404 1.17697  14
  -6   5  -1 1.06886 0.54196  10
   6   5   1 1.31244 0.56279  13
  -6  -5   1 1.27465 1.01740   8
   7   5  -1 30.0098 3.08257   9
   7   5  -1 37.6868 2.39348  12
  -7  -5  -1 33.8017 3.27075   8
  -7  -5  -1 37.2242 3.34675  10
  -7   5   1 33.6609 1.69563  14
  -7  -5  -1 34.1616 3.24266  11
   7  -5   1 41.0607 2.85839  13
  -7  -5  -1 31.2514 3.40575  14
  -7  -5   1 39.4156 3.36169  10
  -7   5  -1 34.7834 1.76238  14
   7   5   1 34.5665 2.89051  13
  -7  -5   1 36.3994 3.38778   8
   7   5   1 33.1071 3.24489   9
   7   5   1 37.2202 2.46716  12
  -7  -5   1 26.4812 3.08858  14
   7  -5  -1 37.4960 2.64333  13
  -7  -5   1 34.5302 3.21672  11
   8   5  -1 3.60556 0.78671  12
  -8   5   1 4.66494 0.78121   8
   8   5  -1 2.94050 1.23008   9
  -8  -5  -1 4.21487 1.46953   8
  -8   5   1 4.44639 0.42194   8
  -8   5   1 3.56670 1.19861  12
  -8  -5  -1 4.39249 1.39135  10
  -8  -5  -1 5.71275 1.58167  11
   8  -5   1 6.31346 1.31658  13
  -8  -5  -1 4.10629 1.57685  14
  -8  -5   1 4.08025 1.31480  10
   8   5   1 5.14401 1.08990  13
  -8  -5   1 4.81814 1.52377   8
   8  -5  -1 4.74721 1.13715  13
   8   5   1 3.73483 0.78378  12
   8   5   1 3.34229 1.21194   9
  -8   5  -1 3.23460 1.27503  12
  -8   5  -1 4.96123 0.52441   8
  -8  -5   1 3.06144 1.29275  11
  -9   5   1 83.3215 3.69364   8
  -9  -5  -1 82.9536 5.61425  10
  -9   5   1 84.1245 3.46874   8
   9   5  -1 70.9245 4.49506  13
   9  -5   1 89.1223 5.15146  13
   9   5  -1 76.2924 5.43563   9
   9   5  -1 85.0919 4.00457  12
  -9  -5  -1 68.9168 5.53783   8
  -9  -5  -1 75.4185 5.51475  11
  -9  -5  -1 81.2506 5.92367  14
  -9   5   1 79.7541 5.30632  12
  -9  -5   1 83.0678 5.81000  14
   9  -5  -1 92.0382 5.11189  13
   9   5   1 84.6141 5.67310   9
  -9  -5   1 77.9079 5.58395  11
  -9   5  -1 79.9942 3.63336   9
  -9   5  -1 80.9999 5.31862  12
  -9  -5   1 77.1198 5.65034   8
   9   5   1 80.3623 4.23959  12
  -9   5  -1 83.9103 3.63090   8
  -9  -5   1 89.1327 5.75598  10
 -10  -5  -1 33.7671 3.39314  10
  10   5  -1 26.1485 3.10304   9
 -10  -5  -1 33.9586 3.51276  14
 -10  -5  -1 27.2760 3.24766   8
  10  -5   1 30.2844 3.37950  13
 -10   5   1 27.9888 2.93745  12
  10   5  -1 30.0969 1.76733  12
  10   5  -1 30.3114 2.64713  13
 -10  -5  -1 31.9201 3.37293  11
 -10  -5   1 30.1235 3.18156  10
 -10   5  -1 32.0488 1.69767   8
  10   5   1 29.4503 3.12403   9
 -10   5  -1 28.7008 2.97547  12
 -10  -5   1 29.9356 3.31105  14
  10   5   1 30.2169 1.77772  12
 -10  -5   1 28.7638 3.32859   8
 -10  -5   1 33.4992 3.42457  11
  10   5   1 32.6328 2.75718  13
  11   5  -1 20.7788 1.24729  12
 -11   5   1 19.4530 2.75586  12
  11   5  -1 18.4605 2.22981  13
 -11  -5  -1 21.5532 3.27269  11
  11   5  -1 22.5958 2.73470   9
  11  -5   1 24.9693 2.67384  13
 -11  -5  -1 22.1993 3.31637  14
 -11  -5  -1 24.9886 2.99914  10
 -11  -5  -1 21.3830 3.41822   8
 -11  -5   1 25.7963 3.11567   8
  11   5   1 27.3349 3.02227   9
 -11   5  -1 18.6856 2.33160  12
  11   5   1 20.9095 1.21023  12
  11   5   1 18.6992 2.29064  13
  11  -5  -1 22.0115 2.52405  13
 -11  -5   1 20.2419 3.03599  10
 -12  -5  -1 29.7001 3.52035  11
 -12   5   1 38.2229 3.42412  12
  12   5  -1 34.3982 3.11559  13
 -12  -5  -1 31.3906 3.54480   8
  12  -5   1 30.8707 3.16290  13
 -12  -5  -1 34.8077 3.60268  10
  12   5  -1 34.7659 3.49050   9
 -12  -5  -1 38.8442 3.84487  14
 -12  -5   1 33.8540 3.44380  10
  12   5   1 35.1552 3.15265  13
  12  -5  -1 34.3014 3.27978  13
 -12  -5   1 29.5628 3.46413   8
 -12   5  -1 28.9743 3.06929  12
 -12  -5   1 29.5378 3.47439  11
  12   5   1 32.6883 3.49679   9
  13   5  -1 23.7805 2.66819  13
 -13  -5  -1 27.5614 5.32608  10
  13  -5   1 23.5624 2.95499  13
 -13  -5  -1 22.9635 3.36902  11
 -13   5   1 22.1197 2.77001  12
  13   5  -1 24.1986 2.98871   9
  13  -5  -1 25.9985 2.90400  13
 -13  -5   1 22.4191 4.92090  10
  13   5   1 24.9755 2.71289  13
  13   5   1 24.3022 3.74366   9
 -13  -5   1 22.8795 4.02953   8
 -13   5  -1 23.7556 2.68468  12
 -13  -5   1 21.3149 3.38383  11
  14   5  -1 71.8740 5.50378   9
  14   5  -1 76.2607 5.38986  13
 -14  -5  -1 79.8556 6.20815  11
 -14   5   1 71.2476 5.18620  12
  14  -5   1 79.1169 6.39168  13
 -14  -5  -1 82.1383 5.91093  10
 -14  -5  -1 72.1878 6.11838   8
 -14  -5   1 76.9208 6.26162   8
  14   5   1 76.8163 5.44373  13
 -14   5  -1 79.9504 5.28794  12
  14  -5  -1 80.4266 6.15580  13
 -14  -5   1 88.1481 6.05838  10
 -14  -5   1 84.7459 6.21593  11
  14   5   1 83.0115 5.76167   9
 -15  -5  -1 1.64387 1.20893  10
  15   5  -1 -2.3728 0.93072  13
 -15  -5  -1 -0.3175 1.11976  11
  15  -5   1 -1.8206 1.07368  13
  15   5  -1 0.06479 1.09406   9
 -15   5   1 1.07497 1.15475  12
  15   5   1 -0.7807 1.10886   9
 -15  -5   1 -0.4706 1.12117  11
 -15  -5   1 3.34320 1.57590  10
 -15   5  -1 -0.5843 0.84962  12
  15   5   1 -0.4324 0.93912  13
  15  -5  -1 -1.5346 1.01481  13
 -15  -5   1 1.74419 1.33720   8
 -16  -5  -1 3.85557 1.66958  10
 -16  -5  -1 0.46861 1.66820   8
  16   5  -1 6.49828 1.91751   9
 -16  -5  -1 1.06457 1.68814  11
 -16   5   1 2.10801 1.39696  12
  16  -5   1 0.87937 1.41350  13
  16   5  -1 5.16699 1.67211  13
 -16  -5   1 0.33526 1.22852  10
 -16  -5   1 2.08371 1.81117  11
 -16   5  -1 3.28671 1.25300  12
  16  -5  -1 0.91799 1.35610  13
  16   5   1 2.64677 1.37888  13
  16   5   1 0.15717 1.20451   9
 -16  -5   1 3.51030 1.82171   8
  17  -5   1 19.1585 3.14050  13
 -17  -5  -1 14.5421 3.22097  11
  17   5  -1 18.2224 2.76503  13
 -17  -5  -1 15.1717 2.92536  10
 -17  -5  -1 22.8875 3.89846   8
  17   5  -1 18.0936 2.85364   9
  17  -5  -1 15.2793 2.93837  13
  17   5   1 18.9374 3.02766  13
 -17  -5   1 24.0026 3.91147  11
  17   5   1 20.5301 3.04645   9
 -17  -5   1 20.2862 3.55017   8
 -17  -5   1 16.4702 2.96769  10
  18  -5   1 -0.8876 1.31400  13
 -18  -5  -1 1.44502 2.25917   8
 -18  -5  -1 -0.4821 2.02211  11
  18   5  -1 -2.1751 1.14490   9
 -18  -5   1 0.92069 2.23005  10
 -18  -5   1 1.99754 2.09373  11
  18  -5  -1 -2.1908 1.27340  13
  18   5   1 -0.7402 1.54881  13
  18   5   1 0.94015 1.49190   9
   0  -6  -1 1.25113 0.93913  14
   0  -6   1 1.72625 0.97160  14
   0   6   1 -0.2180 0.55364  10
   0  -6  -1 0.65131 0.70765  10
   0  -6   1 1.14199 0.65650  11
   0  -6   1 1.06058 0.77414   8
   0  -6  -1 -1.0783 0.56793   8
   0   6   1 -1.0475 0.65605  12
   0   6   1 -0.1293 0.75549   9
   0   6  -1 -0.6994 0.64376   9
   0   6  -1 -0.0622 0.67811  10
   0  -6   1 0.66382 0.68336  10
   0  -6  -1 1.95379 0.81779  11
   0   6  -1 -1.6177 0.54047  12
   1  -6   1 7.54995 1.30628  10
   1  -6   1 10.0524 1.54141   8
  -1  -6  -1 12.2715 1.91736   8
  -1  -6  -1 10.9712 2.11413  14
  -1   6   1 8.72053 2.06414  12
  -1  -6  -1 13.6061 1.65973  11
   1   6  -1 11.5110 2.00188   9
  -1   6   1 7.00462 1.63708  10
  -1   6   1 11.0570 2.02778   9
   1  -6   1 9.23918 1.64998  14
   1   6  -1 7.71424 1.70286  12
   1  -6   1 9.31756 1.26511  11
  -1  -6  -1 9.57340 1.72317  10
   1  -6  -1 10.3362 1.77523  14
  -1  -6   1 10.7712 1.76014  10
  -1  -6   1 10.7838 1.60370  11
   1   6   1 13.0313 2.03373  12
   1  -6  -1 8.42762 1.33792  11
   1  -6  -1 11.2069 1.61951   8
   1   6   1 15.6384 2.46246   9
  -1  -6   1 9.14103 1.69711   8
  -1  -6   1 5.96783 1.58276  14
   1  -6  -1 6.54794 1.29606  10
  -1   6  -1 11.6621 2.26655  12
  -1   6  -1 8.60079 1.61111  10
  -1   6  -1 10.5437 1.88372   9
   2   6  -1 3.75302 1.23739   9
  -2   6   1 1.86997 0.76767  10
   2  -6   1 3.49646 0.88298   8
  -2   6   1 2.51614 1.04764   9
  -2  -6  -1 0.04709 0.97665  14
  -2  -6  -1 2.68104 1.10291   8
  -2   6   1 1.45570 1.02048  12
   2  -6   1 1.72422 0.57643  11
   2  -6   1 0.66883 0.33095  10
  -2  -6  -1 1.64881 0.86068  11
  -2  -6  -1 -0.1562 0.78156  10
   2   6  -1 1.23231 0.82327  12
   2  -6   1 1.71139 0.90898  14
   2  -6  -1 3.10884 1.07393  14
   2   6   1 1.68981 1.02748   9
  -2   6  -1 1.39535 0.78672  10
  -2  -6   1 1.71603 0.92471  10
   2  -6  -1 0.36022 0.43253  10
  -2  -6   1 0.05091 0.97969  14
   2  -6  -1 0.67205 0.70825   8
  -2  -6   1 2.07915 0.98411  11
   2   6   1 2.96240 1.15778  12
  -2   6  -1 0.94153 1.00893  12
  -2   6  -1 3.36561 1.04073   9
  -2  -6   1 5.46379 1.29143   8
   2  -6  -1 2.94375 0.70560  11
   3   6  -1 2.53621 1.04606  12
  -3  -6  -1 4.08013 1.26995  11
   3  -6   1 3.22587 0.60732  11
   3  -6   1 2.45636 0.99923  14
   3  -6   1 2.24613 0.74620  10
  -3  -6  -1 4.68857 1.29235  10
   3  -6   1 2.67233 0.75597   8
  -3  -6  -1 1.54211 1.13436  14
  -3  -6  -1 4.14245 1.59543   8
  -3   6   1 2.72538 0.86403  10
  -3   6   1 3.84673 1.30055  12
  -3  -6   1 2.34969 0.93481  10
   3   6   1 3.18616 1.14412  12
   3  -6  -1 2.94283 0.44767  11
   3  -6  -1 2.98647 0.80711   8
   3  -6  -1 4.56823 1.00742  10
  -3   6  -1 3.16829 1.08216   9
  -3  -6   1 4.74748 1.60576  14
  -3   6  -1 1.90948 0.88158  14
  -3   6  -1 2.50238 0.91323  10
  -3  -6   1 2.00804 0.98894  11
  -3  -6   1 1.98432 0.93291   8
   3  -6  -1 3.14407 1.07419  14
  -3   6  -1 1.74719 1.01166  12
  -4  -6  -1 117.226 6.88075  11
   4   6  -1 125.516 7.30148   9
   4   6  -1 130.348 6.67904  12
   4  -6   1 127.129 5.81267   8
  -4  -6  -1 115.575 7.05978   8
   4  -6   1 120.571 6.06804  10
  -4   6   1 119.619 6.25958  10
  -4   6   1 116.097 6.18183  14
  -4  -6  -1 134.797 7.33408  10
  -4  -6  -1 135.087 7.74687  14
  -4   6   1 117.079 7.13713  12
   4  -6   1 128.298 6.50062  14
   4  -6   1 124.745 5.52378  13
   4   6   1 142.237 6.93507  12
   4  -6  -1 124.134 5.81034   8
  -4   6  -1 112.596 6.31004  14
  -4   6  -1 120.245 7.17427  12
  -4  -6   1 121.617 7.11350   8
   4  -6  -1 113.529 5.96508  10
  -4  -6   1 131.193 7.18630  10
   4  -6  -1 129.549 6.64145  14
  -4   6  -1 121.897 6.55026   9
  -4  -6   1 112.706 6.79011  11
  -4   6  -1 119.250 6.36601  10
  -4  -6   1 144.603 7.90412  14
   4   6   1 115.617 7.30569   9
  -5  -6  -1 15.0413 2.48243  10
   5  -6   1 15.2451 1.37206  13
  -5   6   1 12.5012 1.46101  14
   5   6  -1 15.7895 1.86352  12
   5   6  -1 14.8149 2.56562   9
  -5   6   1 16.5207 2.55489  12
  -5  -6  -1 15.4611 2.56407   8
  -5  -6  -1 13.2724 2.85807  14
   5  -6   1 14.2959 1.45138  10
  -5  -6  -1 14.5120 2.31726  11
  -5   6  -1 14.0144 1.94328   9
   5   6   1 12.0935 1.84681  12
  -5   6  -1 12.7036 1.47294  14
  -5  -6   1 10.9162 1.99805  10
  -5   6  -1 13.7616 1.53294  10
   5  -6  -1 13.5748 1.28666  13
   5  -6  -1 15.5074 1.26018   8
  -5  -6   1 15.7158 2.39742  11
   5   6   1 13.7335 2.51267   9
  -5   6  -1 11.4908 2.15315  12
  -5  -6   1 12.5403 2.52563  14
  -5  -6   1 12.9372 2.28955   8
   5  -6  -1 12.3771 1.38910  10
   5  -6  -1 14.6524 1.66345  14
   6   6  -1 8.73192 2.01397   9
  -6   6   1 10.6177 1.15621  14
  -6  -6  -1 8.73685 1.85982  10
  -6   6   1 8.41612 1.90758  12
   6   6  -1 8.76272 1.43636  12
   6  -6   1 10.1170 1.36652  13
  -6  -6  -1 9.63574 2.08320  11
  -6  -6  -1 9.76493 2.07865   8
  -6  -6  -1 7.07740 1.95337  14
  -6  -6   1 11.1622 1.26974  13
  -6  -6   1 7.87303 1.71170  10
  -6  -6   1 11.2844 2.27736   8
  -6   6  -1 10.5931 2.13051  12
  -6  -6   1 5.31811 1.47136  11
  -6   6  -1 8.90065 1.50076   9
   6  -6  -1 8.95457 1.27477  13
  -6  -6   1 9.14398 2.05202  14
  -6   6  -1 10.9489 1.21743  14
  -6   6  -1 9.09757 1.33091  10
   6   6   1 7.73110 1.86909   9
   6   6   1 10.8507 1.70272  12
  -7  -6  -1 37.9448 3.53903  11
  -7  -6  -1 35.2237 3.53360   8
  -7   6   1 33.9319 3.28636  12
  -7  -6  -1 36.3198 3.50387  10
   7   6  -1 32.0014 3.41915   9
  -7  -6  -1 36.5553 3.91307  14
   7   6  -1 40.5817 2.73643  12
   7  -6   1 36.4580 2.63883  13
  -7  -6   1 35.2048 3.68055  14
  -7   6  -1 34.9513 2.10929  14
  -7   6  -1 32.3052 3.60246   9
  -7   6  -1 41.2119 3.56285  12
   7   6   1 41.6724 2.84035  12
   7   6   1 35.8669 3.62005   9
  -7  -6   1 35.1630 3.43974  10
   7  -6  -1 34.6108 2.53770  13
  -7  -6   1 39.9814 3.61495  11
  -7  -6   1 28.8642 3.20145   8
  -8   6   1 84.3856 3.60760  14
   8  -6   1 83.5087 4.89671  13
  -8  -6  -1 75.3147 5.72890  11
   8   6  -1 78.8970 5.80531   9
  -8   6   1 86.1436 5.83561  12
  -8  -6  -1 79.8404 6.20739  14
  -8  -6  -1 79.6045 6.02888   8
  -8  -6  -1 88.1019 6.03920  10
   8   6  -1 98.4530 4.75773  12
   8  -6  -1 86.4613 4.85637  13
   8   6   1 73.0460 5.72455   9
  -8   6  -1 84.1625 5.77602  12
  -8  -6   1 87.5487 5.96386  11
   8   6   1 88.1861 4.68247  12
  -8  -6   1 75.7475 5.96962  14
  -8  -6   1 96.8297 6.10113  10
  -8  -6   1 89.5629 6.17092   8
  -8   6  -1 84.6585 3.68039  14
  -8   6  -1 84.6804 4.55520   9
  -8   6  -1 90.3200 3.63014  14
  -9   6   1 24.3687 2.79981  12
  -9  -6  -1 28.0150 3.96584  14
   9   6  -1 26.3598 1.97441  12
   9   6  -1 22.3204 2.80432   9
  -9  -6  -1 28.1489 3.23738  10
  -9  -6  -1 26.0126 3.74147   8
  -9   6   1 26.8980 1.32471   8
  -9  -6  -1 20.2436 3.08790  11
   9  -6   1 23.4940 2.36903  13
   9   6   1 24.7173 2.99850   9
  -9  -6   1 27.7616 3.40086   8
   9  -6  -1 24.5354 2.34573  13
  -9  -6   1 26.5840 3.21225  11
  -9   6  -1 25.5764 1.40649   8
  -9  -6   1 28.6872 3.22511  10
  -9   6  -1 21.5863 2.72340  12
  -9   6  -1 26.7283 2.00158   9
   9   6   1 22.6763 1.94903  12
  -9  -6   1 23.6155 3.49054  14
  10   6  -1 1.54892 1.24075   9
 -10   6   1 1.46209 1.02824  12
  10   6  -1 1.30663 0.57097  12
 -10  -6  -1 0.69809 1.12740  14
 -10  -6  -1 0.71971 1.07527  11
  10  -6   1 -0.1555 0.74513  13
 -10  -6  -1 0.31414 0.99508  10
 -10  -6  -1 -0.1301 0.97045   8
 -10   6  -1 -0.2731 0.56340   9
 -10  -6   1 1.06843 1.21450   8
 -10   6  -1 0.20390 0.32138   8
  10  -6  -1 0.63472 0.85059  13
  10   6   1 0.06838 0.53883  12
 -10  -6   1 -0.0826 0.83684  10
 -10   6  -1 -0.8892 0.82151  12
  10   6   1 0.03157 1.15474   9
 -10  -6   1 1.86884 1.29005  11
 -11   6   1 45.4118 3.98836  12
 -11  -6  -1 50.6499 5.49304   8
  11   6  -1 49.9006 2.60755  12
  11   6  -1 45.1977 4.23318   9
  11  -6   1 47.5874 3.79818  13
 -11  -6  -1 52.3858 4.60809  10
 -11  -6  -1 47.9692 4.74313  14
  11  -6  -1 52.1547 3.84837  13
 -11   6  -1 41.1976 3.92712  12
  11   6   1 45.2519 2.53817  12
 -11  -6   1 50.2346 7.92613   8
 -11  -6   1 54.8305 4.61873  10
  11   6   1 45.4287 3.38881  13
  11   6   1 44.3013 4.71450   9
  12  -6   1 -1.4288 0.97982  13
  12   6  -1 -0.1949 0.93072   9
 -12  -6  -1 -1.3093 0.84510  11
 -12   6   1 0.81320 1.11865  12
 -12  -6  -1 -1.4283 0.80905   8
 -12  -6   1 1.24310 1.09758  11
  12   6   1 0.17640 1.17121   9
 -12  -6   1 -0.2294 1.49134  10
 -12   6  -1 0.23806 1.02439  12
 -12  -6   1 -1.3843 0.94438   8
  12   6   1 0.61345 0.84010  13
  12  -6  -1 -1.1377 0.92642  13
 -13  -6  -1 1.43799 1.34843   8
 -13   6   1 1.80975 1.21825  12
 -13  -6  -1 -0.3095 0.98167  10
  13   6  -1 3.34908 1.43179   9
  13  -6   1 0.26009 1.03788  13
 -13  -6  -1 2.18579 1.42863  11
 -13   6  -1 -1.0386 1.00043  12
 -13  -6   1 -0.5653 1.30847  11
  13  -6  -1 0.65677 0.97927  13
 -13  -6   1 0.36837 1.16601  10
 -13  -6   1 -0.6014 1.29019   8
  13   6   1 -1.2956 1.07388   9
  13   6   1 0.20722 0.91825  13
 -14  -6  -1 14.6443 2.93074  11
  14   6  -1 13.5762 2.69813   9
 -14  -6  -1 14.8248 2.87934  10
 -14   6   1 14.5435 2.99680  12
  14  -6   1 10.6768 2.27940  13
 -14  -6  -1 8.44186 2.62761   8
 -14  -6   1 12.7308 2.92879   8
  14   6   1 13.8279 2.82613   9
  14   6   1 12.3275 2.10596  13
  14  -6  -1 11.4760 2.25294  13
 -14  -6   1 16.1056 3.01528  10
 -14  -6   1 13.7322 2.88326  11
 -15  -6  -1 19.3473 3.49414  11
  15  -6   1 9.09612 2.15658  13
  15   6  -1 14.0590 2.67818   9
 -15   6   1 14.5045 2.50614  12
 -15  -6  -1 13.3574 3.11025   8
 -15  -6  -1 14.8481 2.98308  10
 -15  -6   1 19.9521 3.57594   8
 -15   6  -1 17.5315 2.75407  12
  15   6   1 15.2508 2.76501   9
 -15  -6   1 17.4869 3.38328  11
 -15  -6   1 10.9903 2.32218  10
  15  -6  -1 8.89676 2.20209  13
 -16  -6  -1 6.50954 2.02602  10
  16   6  -1 6.26458 1.97202   9
 -16  -6  -1 8.11937 3.47765  11
  16  -6   1 8.99842 2.31023  13
 -16   6   1 6.85777 2.04050  12
 -16   6  -1 4.81724 1.88707  12
 -16  -6   1 9.73385 2.95087   8
 -16  -6   1 6.25536 2.14022  10
  16  -6  -1 5.51870 2.01372  13
  16   6   1 7.75263 2.41520   9
 -17  -6  -1 11.3970 3.24848  10
  17   6  -1 10.7378 2.42322   9
 -17  -6  -1 16.5975 3.43136   8
 -17  -6  -1 11.2567 3.08278  11
 -17  -6   1 19.2419 3.53100  11
 -17  -6   1 8.83577 2.49266   8
 -17  -6   1 12.3920 3.26342  10
  17   6   1 9.78247 2.39028   9
   0  -7  -1 0.00428 0.76216  10
   0  -7   1 0.31837 0.78546  10
   0  -7  -1 -0.9237 0.74725   8
   0  -7  -1 0.72758 0.74984  11
   0   7  -1 -1.1664 0.88607   9
   0   7   1 -0.0650 0.81514  12
   0  -7   1 1.31366 0.70924  11
   0  -7   1 0.20810 0.96001  14
   0  -7   1 0.44567 0.80824   8
   0  -7  -1 -0.1428 1.18044  14
   0   7   1 1.50169 0.97908   9
   0   7  -1 0.58535 0.78360  12
  -1  -7  -1 67.0253 4.65117   8
  -1   7   1 59.7778 4.46310  10
   1  -7   1 73.7501 3.90442  11
   1   7  -1 65.8162 4.93419   9
  -1  -7  -1 69.8521 4.74823  10
   1  -7   1 70.8192 4.92644   8
  -1  -7  -1 69.4127 4.41145  11
  -1  -7  -1 69.4562 5.21205  14
   1  -7   1 65.7796 4.33130  10
   1   7  -1 71.7026 4.95806  12
   1  -7   1 73.1991 4.96710  14
  -1   7   1 67.1780 5.00720  12
  -1  -7   1 68.6180 4.26104  11
   1  -7  -1 68.5398 4.47147  10
  -1  -7   1 77.2945 5.31449  14
   1  -7  -1 71.2212 4.96102   8
   1  -7  -1 72.9455 5.09786  14
   1   7   1 60.1279 4.86103   9
  -1  -7   1 71.8590 4.71760  10
  -1  -7   1 66.9610 4.54501   8
  -1   7  -1 62.6189 4.59450  10
   1   7   1 71.8658 4.99823  12
  -1   7  -1 69.6028 5.01423  12
   1  -7  -1 67.4469 3.86697  11
  -1   7  -1 68.7389 4.82385   9
  -2  -7  -1 18.1304 2.54107  10
   2   7  -1 14.0603 2.52430   9
  -2   7   1 15.7837 2.49987   9
  -2   7   1 16.7886 2.11999  10
   2  -7   1 15.3995 1.76083   8
   2  -7   1 16.1078 1.38438  11
   2  -7   1 14.6411 2.20876  14
   2   7  -1 18.0866 2.63504  12
  -2  -7  -1 20.3394 2.95715  14
  -2  -7  -1 17.4696 2.21552  11
  -2  -7  -1 16.7602 2.46592   8
  -2   7   1 16.0300 2.61375  12
  -2  -7   1 18.6320 2.83905  14
   2   7   1 16.1954 2.77297   9
  -2   7  -1 18.2653 2.17028  10
  -2  -7   1 16.9908 2.48616   8
   2  -7  -1 17.8918 2.54849  14
  -2   7  -1 14.5300 2.48745  12
  -2  -7   1 15.8595 2.01772  11
   2  -7  -1 16.5716 1.46400  11
  -2  -7   1 17.6757 2.50837  10
  -2   7  -1 17.1844 2.55127   9
   2   7   1 17.4640 2.54945  12
   2  -7  -1 14.0170 1.92039   8
  -3   7   1 39.5401 3.04505  10
  -3   7   1 43.0535 3.51463   9
   3   7  -1 30.8427 3.35136   9
   3  -7   1 37.5096 2.64394   8
   3  -7   1 37.2316 2.87983  10
   3  -7   1 37.1754 1.94188  11
  -3   7   1 38.1795 3.55861  12
   3  -7   1 38.6373 3.32936  14
   3  -7   1 34.7514 1.98366  11
   3   7  -1 36.7270 3.30821  12
  -3  -7  -1 36.0655 3.40515   8
  -3  -7  -1 38.1485 3.32678  11
  -3  -7  -1 42.1496 3.56065  10
   3   7   1 34.8632 3.59891   9
   3  -7  -1 42.7693 3.88357  14
   3  -7  -1 44.9821 2.86068   8
  -3   7  -1 37.5513 3.61843  12
  -3  -7   1 33.9611 3.35585   8
  -3   7  -1 32.4619 2.90600  10
   3   7   1 41.9542 3.48480  12
  -3  -7   1 31.1585 3.02743  11
  -3   7  -1 40.1525 3.35771   9
   3  -7  -1 41.5288 2.08511  11
   3  -7  -1 35.1380 2.81803  10
  -3  -7   1 39.5110 3.49952  10
   4   7  -1 0.13071 0.88072  12
  -4  -7  -1 0.63431 1.17212  14
  -4  -7  -1 0.91573 0.80006  11
   4  -7   1 0.11622 0.43049   8
  -4  -7  -1 2.01596 1.19673   8
  -4  -7  -1 -1.0176 0.62138  10
  -4   7   1 -0.0894 0.99641  12
  -4   7   1 1.07087 0.96349   9
   4   7  -1 1.70809 1.10779   9
   4  -7  -1 0.11116 0.53572   8
  -4   7  -1 1.05704 0.65810  10
  -4   7  -1 0.33060 0.86019   9
   4  -7  -1 0.59338 0.89834  14
   4   7   1 0.17348 0.96305   9
  -4  -7   1 2.59857 1.07920  11
  -4  -7   1 0.76403 0.88531  10
  -4  -7   1 -0.5272 0.85869   8
   4   7   1 -0.1950 0.65093  12
  -4  -7   1 -0.7979 0.96043  14
  -5   7   1 51.4496 3.95251   9
   5   7  -1 57.4448 4.00403  12
  -5  -7  -1 44.0384 4.05351  11
   5   7  -1 56.2795 4.73143   9
  -5   7   1 54.0160 4.46102  12
  -5  -7  -1 55.7089 5.00757  14
  -5  -7  -1 52.3847 4.36922  10
  -5  -7  -1 41.9464 4.04335   8
  -5  -7   1 57.6441 4.86424  14
  -5   7  -1 54.6930 4.55223  12
   5  -7  -1 50.6981 3.66242  14
   5   7   1 61.9470 4.10884  12
  -5   7  -1 52.7258 3.60397  10
  -5  -7   1 49.0893 4.11341  11
  -5  -7   1 56.6206 4.45621  10
  -5   7  -1 53.8179 3.84689   9
  -5  -7   1 47.8197 4.16649   8
   5   7   1 53.2986 4.59397   9
  -6  -7  -1 138.758 8.08648  10
  -6  -7  -1 131.347 8.11554   8
  -6   7   1 133.917 7.24780   9
   6   7  -1 117.204 7.95188   9
  -6   7   1 124.877 7.93596  12
   6   7  -1 141.683 7.19810  12
  -6  -7  -1 141.676 8.69060  14
  -6  -7  -1 122.638 7.67558  11
   6   7   1 119.446 8.11216   9
  -6   7  -1 138.430 8.17169  12
  -6  -7   1 131.615 8.37988  14
  -6  -7   1 134.359 7.87756  11
   6   7   1 141.283 7.25348  12
  -6  -7   1 134.990 8.05972   8
  -6  -7   1 139.718 8.10560  10
  -6   7  -1 124.928 6.88528   9
  -7  -7  -1 4.71731 1.72274  14
   7   7  -1 2.08340 1.29761   9
   7   7  -1 2.73536 1.04160  12
   7  -7   1 4.84543 0.98560  13
  -7   7   1 2.42326 1.24850  12
  -7  -7  -1 1.79928 1.28844  11
  -7   7   1 4.58552 1.18175   9
  -7  -7  -1 3.12783 1.41190  10
  -7  -7  -1 1.23739 1.31460   8
  -7  -7   1 5.25014 1.67088   8
  -7   7  -1 0.30556 1.14612  12
   7   7   1 4.32769 1.17724  12
   7   7   1 3.88926 1.88202   9
  -7  -7   1 1.02893 1.03883  10
  -7   7  -1 4.98270 1.10290   9
  -7  -7   1 3.39110 1.55233  14
  -8   7   1 22.4587 2.31740   9
  -8   7   1 22.0267 3.32925  12
   8  -7   1 25.4448 2.16063  13
   8   7  -1 22.0264 3.38153   9
  -8  -7  -1 17.4258 3.19191  14
  -8  -7  -1 24.6496 3.13922  10
   8   7  -1 25.3805 2.57745  12
  -8  -7  -1 22.5684 3.96109   8
  -8  -7  -1 19.1383 3.48656  11
  -8  -7   1 27.6758 3.42504  14
  -8  -7   1 20.9905 3.70280   8
  -8   7  -1 25.0872 2.17614   9
  -8  -7   1 18.9274 3.49592  11
  -8  -7   1 25.2420 3.15090  10
   8   7   1 23.2643 4.05628   9
  -8   7  -1 16.8656 2.99249  12
  -9   7   1 65.5847 3.97965   9
   9   7  -1 59.1614 3.69081  12
   9   7  -1 62.3629 5.14177   9
   9  -7   1 62.5855 3.94466  13
  -9  -7  -1 58.9118 5.11332  10
  -9   7   1 60.9612 5.52838  12
  -9  -7  -1 54.5560 4.94462  11
  -9  -7  -1 56.3691 5.20990   8
   9  -7  -1 58.6452 3.81622  13
  -9   7  -1 55.3275 4.89625  12
   9   7   1 64.8671 3.79377  12
  -9   7  -1 62.6541 2.87112   8
  -9  -7   1 59.8856 5.25559   8
  -9  -7   1 55.1683 4.85067  10
   9   7   1 58.0966 5.08791   9
  -9  -7   1 52.0483 4.88572  11
 -10  -7  -1 0.16772 1.37522  14
  10   7  -1 0.37601 0.58826  12
 -10  -7  -1 1.22561 1.29257  11
  10  -7   1 1.22326 1.05031  13
 -10  -7  -1 -0.7479 1.17886  10
  10   7  -1 -1.2775 1.15380   9
 -10   7   1 -1.0518 0.82593  12
 -10  -7  -1 -0.1836 1.26192   8
  10  -7  -1 0.40820 0.91921  13
 -10  -7   1 2.45673 1.38757   8
  10   7   1 2.27803 0.81506  12
 -10  -7   1 -0.0884 0.89471  10
 -10   7  -1 1.67397 1.19075  12
 -10  -7   1 0.45293 1.31019  11
 -11   7   1 29.9068 3.38991  12
  11  -7   1 31.4847 3.00127  13
 -11  -7  -1 26.8330 4.09412   8
  11   7  -1 29.6420 4.01317   9
 -11  -7  -1 23.7107 5.07649  10
 -11  -7  -1 25.9337 4.00503  11
  11  -7  -1 28.8520 2.81565  13
 -11  -7   1 26.1223 4.05636   8
  11   7   1 33.5556 3.84719   9
 -11  -7   1 37.0734 6.16670  10
 -11  -7   1 29.7326 4.38997  11
 -11   7  -1 39.7671 3.86816  12
  12  -7   1 8.00029 1.61585  13
  12   7  -1 4.30791 1.72955   9
 -12  -7  -1 6.86308 2.16619  11
 -12  -7  -1 4.99450 2.03428   8
 -12   7   1 5.45823 1.72699  12
 -12  -7  -1 8.13354 2.12301  10
 -12   7  -1 10.3289 2.28152  12
 -12  -7   1 8.77715 2.51748   8
 -12  -7   1 6.16287 1.86671  10
  12   7   1 7.82720 2.16646   9
 -12  -7   1 8.52744 2.30185  11
  12  -7  -1 6.60511 1.58906  13
 -13  -7  -1 -1.7354 1.63100   8
 -13  -7  -1 0.69755 1.46406  10
 -13   7   1 1.53212 1.33270  12
  13  -7   1 1.73244 1.33362  13
 -13  -7  -1 2.82679 1.85093  11
  13   7  -1 -1.7067 1.24680   9
 -13  -7   1 -1.3491 1.39103   8
 -13   7  -1 0.59385 1.42231  12
 -13  -7   1 -1.5866 1.20389  10
  13   7   1 4.11917 1.64196   9
  13  -7  -1 0.82333 1.12544  13
 -14   7   1 27.6774 3.84647  12
  14  -7   1 25.3158 3.18163  13
 -14  -7  -1 24.4113 3.89902  10
 -14   7  -1 26.4904 3.66962  12
 -14  -7   1 25.6119 3.66965  10
  14  -7  -1 27.4878 3.13654  13
 -14  -7   1 25.8395 5.64664   8
  15   7  -1 2.51623 1.83254   9
 -15  -7  -1 4.46828 2.26049   8
 -15  -7  -1 2.97581 1.74709  10
 -15   7   1 7.16238 1.93135  12
  15  -7   1 4.54233 1.86648  13
 -15  -7  -1 4.58914 2.53824  11
  15  -7  -1 2.90528 1.79837  13
 -15  -7   1 5.39123 2.10610  10
 -15   7  -1 5.77441 1.87871  12
 -15  -7   1 3.29450 1.92739   8
  15   7   1 1.21031 1.76243   9
 -15  -7   1 5.88850 2.37435  11
 -16  -7  -1 10.5662 3.89279  10
 -16   7   1 6.80732 2.13664  12
 -16   7  -1 11.0779 2.56093  12
 -16  -7   1 13.5195 4.52905  10
   0  -8  -1 140.061 8.10349  14
   0  -8  -1 131.234 6.61068  11
   0   8   1 121.036 7.78520  12
   0  -8   1 133.381 6.56653  11
   0  -8   1 133.879 7.95106  14
   0   8  -1 129.420 7.87880  12
   0   8   1 121.259 7.81552   9
   0  -8   1 136.523 7.26505   8
   0  -8   1 126.081 7.36126  10
   0  -8  -1 123.727 7.34368  10
   0  -8  -1 119.910 7.01431   8
   0   8  -1 124.573 7.74206   9
  -1   8   1 28.5970 3.21019   9
  -1  -8  -1 23.4282 2.85625  10
   1   8  -1 24.2991 3.04038   9
  -1  -8  -1 35.6322 3.14509   8
  -1   8   1 30.9796 3.35128  12
   1  -8   1 23.1922 2.48519   8
   1   8  -1 30.1899 3.20970  12
  -1  -8  -1 25.5719 2.47123  11
  -1   8  -1 25.8660 3.06799   9
  -1  -8   1 27.4491 2.96907  10
   1   8   1 26.2689 3.00132  12
  -1   8  -1 31.3196 3.29961  12
   1  -8  -1 27.0286 2.52777  11
   1  -8  -1 28.5926 2.66993   8
   1  -8  -1 28.5268 3.22675  14
   1   8   1 24.8888 3.18250   9
  -1  -8   1 31.5822 2.96790   8
  -1  -8   1 28.5066 2.52851  11
   2  -8   1 10.9499 1.72608   8
  -2   8   1 12.9103 2.50787  12
  -2  -8  -1 12.3678 2.40336  14
   2   8  -1 12.7746 2.58067   9
  -2  -8  -1 9.29453 1.82150  11
  -2   8   1 11.3251 2.29842   9
   2  -8   1 12.4086 1.22210  11
  -2  -8  -1 8.77501 1.97126  10
   2   8  -1 10.0352 2.00058  12
  -2  -8  -1 11.6900 2.27347   8
   2  -8  -1 13.5409 1.86873   8
  -2  -8   1 11.2203 2.01147  10
   2   8   1 11.8398 2.30438  12
  -2   8  -1 13.5294 2.34664   9
  -2  -8   1 13.0928 2.46458  14
   2  -8  -1 15.4623 2.45822  14
   2  -8  -1 12.2815 1.26908  11
   2   8   1 15.1043 2.62906   9
  -2  -8   1 11.4502 1.92401  11
  -2  -8   1 10.2066 1.99721   8
  -2   8  -1 9.37880 2.16315  12
  -3  -8  -1 5.92418 1.42300  11
  -3   8   1 6.92902 1.89089   9
  -3  -8  -1 0.81376 1.16099   8
  -3  -8  -1 8.74033 1.95863  10
  -3   8   1 2.50069 1.50949  12
   3  -8   1 3.50429 0.54332  11
  -3  -8  -1 5.62016 1.92143  14
   3  -8   1 3.50325 1.03712   8
   3   8  -1 4.79815 1.46729  12
   3   8  -1 3.53741 1.49258   9
  -3   8  -1 4.29323 1.51125   9
   3  -8  -1 4.40527 1.02459   8
  -3   8  -1 1.58608 1.15872  12
   3   8   1 5.17109 1.74474   9
  -3  -8   1 4.54862 1.63441  10
  -3  -8   1 3.86141 1.52208  14
  -3  -8   1 3.25321 1.22173  11
   3   8   1 4.64158 1.54380  12
   3  -8  -1 5.11672 0.66793  11
  -3  -8   1 4.06123 1.39966   8
   3  -8  -1 2.26465 1.13558  14
  -4  -8  -1 3.69774 1.37904  10
   4   8  -1 1.81959 1.34024  12
   4   8  -1 5.51542 1.73093   9
  -4   8   1 5.97289 1.71207   9
  -4  -8  -1 6.65806 1.66754   8
   4  -8   1 4.72947 1.02543   8
  -4  -8  -1 6.91573 1.88789  14
  -4  -8  -1 6.17931 1.53249  11
   4   8   1 2.81536 1.58829   9
  -4  -8   1 5.90241 1.84615  14
   4  -8  -1 4.90852 1.04861   8
  -4  -8   1 4.47219 1.35345  10
  -4  -8   1 6.69660 1.62634   8
   4  -8  -1 1.69255 1.45125  14
  -4  -8   1 5.09647 1.29267  11
   4   8   1 3.06060 1.33609  12
  -5  -8  -1 116.668 7.36970  10
   5   8  -1 115.186 6.71662  12
   5   8  -1 108.077 7.56486   9
  -5   8   1 116.315 7.67462  12
  -5  -8  -1 100.031 7.31593  11
  -5  -8  -1 107.278 7.65390  14
  -5   8   1 109.983 7.36490   9
  -5   8  -1 99.3919 7.16447  12
  -5  -8   1 113.301 7.17401  10
  -5   8  -1 110.165 6.52321   9
  -5  -8   1 128.516 8.10385  14
   5   8   1 104.673 8.21359   9
   5   8   1 118.845 6.86224  12
  -5  -8   1 111.705 7.50163  11
  -6   8   1 12.0423 2.26063   9
  -6  -8  -1 14.9219 2.72064  10
   6   8  -1 12.8441 2.63841   9
  -6  -8  -1 13.3534 2.59787  11
   6   8  -1 14.9157 2.33382  12
  -6  -8  -1 13.7447 2.80989  14
  -6   8   1 12.7937 2.66185  12
  -6  -8  -1 13.2143 2.60837   8
  -6  -8   1 12.8857 2.67687   8
  -6  -8   1 12.8520 2.73111  14
  -6  -8   1 11.2160 2.15853  10
   6   8   1 15.1550 3.08152   9
  -6  -8   1 13.0441 2.40595  11
  -6   8  -1 18.9331 3.18089  12
  -6   8  -1 15.5154 2.24347   9
   6   8   1 16.2779 2.41405  12
   7   8  -1 175.171 10.8238   9
  -7  -8  -1 196.839 11.0552  10
  -7  -8  -1 173.805 10.5446  11
   7   8  -1 203.831 9.80744  12
  -7   8   1 205.650 9.97712   9
  -7  -8  -1 186.348 10.9949   8
  -7   8   1 195.117 11.2013  12
  -7  -8   1 196.570 10.9082  10
   7   8   1 204.023 9.93152  12
  -7  -8   1 186.352 10.8722   8
  -7   8  -1 196.334 11.1367  12
  -7   8  -1 209.262 9.66165   9
  -7  -8   1 178.538 10.4487  11
   7   8   1 196.157 11.4361   9
  -8   8   1 31.9563 3.70947  12
  -8  -8  -1 27.6669 3.96108  10
  -8  -8  -1 27.1602 3.98989   8
  -8  -8  -1 31.0521 4.60528  14
  -8   8   1 38.6507 3.16991   9
   8   8  -1 28.8575 3.54540   9
   8   8  -1 30.4171 2.77674  12
  -8  -8  -1 19.9022 3.31312  11
  -8  -8   1 34.4032 3.80024  10
  -8  -8   1 21.0885 3.37161  11
   8   8   1 31.3712 2.83184  12
  -8  -8   1 27.1595 3.34494   8
  -8   8  -1 29.6870 3.63464  12
   8   8   1 31.0933 3.73533   9
  -9  -8  -1 5.40817 1.97295   8
  -9   8   1 8.34313 2.22779  12
   9   8  -1 10.0772 2.47592   9
   9   8  -1 7.29405 1.40347  12
  -9  -8  -1 6.72610 2.02146  14
  -9  -8  -1 7.24606 2.09037  11
  -9   8   1 6.05980 0.59689  14
  -9  -8  -1 8.02547 2.19024  10
  -9  -8   1 4.83770 1.98121   8
  -9  -8   1 2.92511 1.79429  10
  -9  -8   1 4.95159 1.87532  11
   9   8   1 4.96815 2.04846   9
  -9   8  -1 8.81445 2.24784  12
   9   8   1 6.16388 1.35675  12
  10   8  -1 0.03572 1.23331   9
 -10  -8  -1 1.95563 2.74805  10
  10   8  -1 0.62115 0.90330  12
 -10  -8  -1 2.09702 1.41570  11
 -10   8   1 1.53222 1.43757  12
 -10  -8  -1 -2.0136 1.30304   8
 -10   8  -1 1.04418 1.37879  12
 -10  -8   1 -0.1345 1.36825   8
  10   8   1 1.79949 1.39275   9
  10   8   1 -0.8930 0.99250  12
 -10  -8   1 1.32634 1.38410  11
 -11  -8  -1 68.1432 6.02141   8
 -11   8   1 64.1291 5.49674  12
 -11  -8  -1 65.4134 5.67462  11
 -11  -8  -1 71.5025 5.94043  10
  11   8  -1 60.6616 5.40522   9
 -11  -8   1 69.5777 5.84313  10
 -11  -8   1 58.2002 5.63691   8
 -11  -8   1 58.5696 5.47925  11
 -11   8  -1 53.9320 5.11611  12
  11   8   1 68.5763 5.84285   9
 -12  -8  -1 55.2903 5.46126  11
 -12  -8  -1 61.9428 5.82617  10
  12   8  -1 46.1228 5.52372   9
 -12   8   1 62.0263 5.51649  12
 -12  -8  -1 51.6699 6.28016   8
 -12  -8   1 58.3397 5.49623  10
 -12   8  -1 70.4422 5.68586  12
 -12  -8   1 62.9794 6.70031   8
  12   8   1 53.4347 5.97813   9
 -12  -8   1 61.9705 6.04976  11
  13   8  -1 10.1537 2.52748   9
 -13  -8  -1 7.48185 2.50062   8
 -13   8   1 6.37142 2.35080  12
 -13  -8  -1 9.91518 2.80025  11
 -13  -8  -1 5.91324 2.29277  10
 -13  -8   1 5.55462 2.14943   8
 -13   8  -1 5.21284 2.14380  12
 -13  -8   1 3.79839 1.92714  10
  13   8   1 5.12090 1.95376   9
 -13  -8   1 7.28233 2.53269  11
 -14   8   1 4.98647 2.07581  12
 -14  -8  -1 3.70197 1.56360  10
 -14   8  -1 5.31931 2.01055  12
 -14  -8   1 5.59496 2.16333  10
   0   9   1 2.52699 1.50324   9
   0  -9   1 0.21667 0.67836  11
   0   9   1 1.69550 1.38465  12
   0   9  -1 0.93057 1.27438   9
   0  -9  -1 -0.1449 0.78286   8
   0  -9  -1 2.91168 1.41993  14
   0   9  -1 2.34805 1.24529  12
   0  -9   1 -0.4534 0.87679   8
   0  -9  -1 0.74551 0.82859  11
  -1  -9  -1 5.18294 2.14533   8
  -1   9   1 2.22510 1.33886  12
   1   9  -1 4.66584 1.98495   9
  -1   9   1 3.69821 1.69829   9
  -1  -9  -1 3.65020 1.59153  14
   1  -9   1 4.71375 1.37884   8
   1  -9   1 3.65206 0.85987  11
  -1  -9  -1 2.48772 1.05461  11
   1   9  -1 1.36928 1.34523  12
   1   9   1 3.05914 1.88697   9
  -1  -9   1 1.65840 0.97642  11
  -1   9  -1 5.47201 1.74188   9
   1  -9  -1 1.61883 1.13273   8
   1  -9  -1 3.20202 0.92548  11
  -1   9  -1 4.98399 1.68060  12
   1   9   1 2.65327 1.47982  12
  -2  -9  -1 35.8101 4.15127  14
  -2   9   1 43.0638 4.08132   9
   2   9  -1 41.0522 4.07117  12
  -2  -9  -1 37.0382 3.53070   8
   2   9  -1 37.0712 6.51290   9
  -2   9   1 34.7079 3.85231  12
   2  -9   1 39.9949 3.02791   8
   2  -9   1 35.4685 2.14776  11
  -2  -9  -1 36.1842 3.21517  11
  -2   9  -1 37.2595 3.75572   9
   2  -9  -1 37.2948 2.25763  11
   2  -9  -1 36.4596 3.08124   8
  -2  -9   1 43.0799 3.36715  11
  -2  -9   1 36.8839 3.58046   8
   2   9   1 34.8879 3.98473   9
  -2   9  -1 38.7313 4.00863  12
   2   9   1 43.9060 4.19112  12
  -3  -9  -1 9.76364 2.48587  14
   3  -9   1 8.17268 1.43059   8
   3   9  -1 8.37885 2.15164  12
  -3  -9  -1 7.15826 1.60306  11
  -3  -9  -1 6.54186 1.95359   8
  -3   9   1 8.71983 2.17241  12
   3   9  -1 6.81517 2.09179   9
  -3   9   1 7.42426 2.05511   9
  -3  -9   1 6.65099 1.66727  11
   3  -9  -1 8.43649 1.50928   8
  -3  -9   1 4.33540 1.65527   8
  -3   9  -1 7.09184 1.81296   9
  -3   9  -1 9.97984 2.30269  12
   3   9   1 9.26207 2.38817   9
   3   9   1 10.0409 2.28086  12
  -4  -9  -1 0.71805 1.23888   8
   4   9  -1 -0.5397 1.23397   9
  -4  -9  -1 4.83986 1.87657  14
   4   9  -1 0.92675 1.28906  12
  -4  -9  -1 1.26180 1.04657  11
  -4   9   1 1.26047 1.31041   9
  -4   9   1 1.38720 1.50154  12
  -4  -9   1 2.82298 1.32923   8
   4  -9  -1 0.63323 0.74343   8
  -4   9  -1 -0.4913 1.02976   9
  -4  -9   1 -1.2178 0.90024  11
   4   9   1 0.18628 1.39251   9
  -4   9  -1 1.73221 1.37818  12
   4   9   1 -0.3013 1.00357  12
  -5   9   1 19.1538 2.83413   9
   5   9  -1 16.9479 2.75971  12
  -5  -9  -1 19.0486 2.86777  11
   5   9  -1 13.6714 2.77013   9
  -5  -9  -1 17.9284 2.95974   8
  -5  -9  -1 20.9475 3.79865  14
  -5  -9  -1 15.3908 3.91842  10
  -5   9   1 12.2972 2.68469  12
  -5  -9   1 18.7094 2.79930  11
  -5  -9   1 17.6353 2.91699   8
   5   9   1 14.5304 3.10065   9
  -5   9  -1 17.7763 2.67556   9
   5   9   1 21.7934 3.01656  12
  -5   9  -1 14.5347 2.84641  12
  -6  -9  -1 91.6098 6.83795   8
  -6  -9  -1 96.3501 6.94192  10
  -6  -9  -1 102.470 7.63304  14
  -6   9   1 90.3032 6.99079  12
  -6   9   1 95.6621 6.14373   9
   6   9  -1 89.4821 6.96628   9
  -6  -9  -1 92.7274 6.52469  11
   6   9  -1 99.7046 6.24449  12
  -6  -9   1 92.9197 6.88339  10
   6   9   1 88.4635 7.24529   9
  -6  -9   1 93.3218 6.49657  11
   6   9   1 99.0712 7.05491  12
  -6   9  -1 85.5967 6.93198  12
  -6  -9   1 98.0841 6.93929   8
   7   9  -1 11.3272 3.15354  12
  -7  -9  -1 13.6811 2.58792  10
   7   9  -1 6.28160 2.14745   9
  -7   9   1 4.53073 2.27458  12
  -7  -9  -1 11.3578 2.75871   8
  -7  -9  -1 9.18703 2.33627  11
  -7  -9   1 10.6260 2.57518  10
   7   9   1 6.70077 2.34018   9
  -7  -9   1 10.4446 2.35652  11
  -7  -9   1 8.60565 2.51941   8
  -8  -9  -1 9.29447 2.54849  11
  -8  -9  -1 3.31557 1.89574   8
   8   9  -1 6.07987 2.33886   9
  -8  -9  -1 6.98139 2.24691  10
  -8   9   1 9.37428 2.58714  12
   8   9   1 9.53131 2.11043  12
   8   9   1 5.37043 2.13730   9
  -8  -9   1 4.19870 2.07145  11
  -8   9  -1 5.85961 2.11019  12
  -8  -9   1 13.2001 2.89305   8
  -8   9  -1 7.85771 1.02662  14
  -8  -9   1 7.09335 2.26201  10
   9   9  -1 19.6283 2.48520  12
  -9  -9  -1 23.1867 3.81729  10
  -9   9   1 21.3368 4.30432  12
  -9  -9   1 23.2216 3.71755  10
   9   9   1 16.9469 2.49331  12
  -9   9  -1 14.3162 3.38760  12
  10   9  -1 14.5686 3.08722   9
 -10  -9  -1 14.9273 3.13753  10
 -10  -9  -1 19.8355 3.54556   8
 -10  -9  -1 20.7099 3.33478  11
 -10   9   1 20.0558 3.41897  12
 -10  -9   1 22.6965 3.72567   8
 -10   9  -1 20.6178 3.64820  12
  10   9   1 25.9404 4.06572   9
 -10  -9   1 12.6513 2.94145  10
 -10  -9   1 22.7018 3.55731  11
 -11   9   1 13.1227 3.06008  12
 -11  -9  -1 10.7009 3.19470   8
 -11  -9  -1 12.5572 3.09107  11
 -11  -9  -1 13.4362 3.13765  10
  11   9  -1 10.7429 2.81550   9
  11   9   1 14.5935 3.55897   9
 -11   9  -1 17.2981 3.36160  12
 -11  -9   1 10.9656 2.97579  11
 -11  -9   1 12.1261 2.96442   8
 -11  -9   1 9.79313 2.74730  10
 -12  -9  -1 -1.1662 1.96779  10
 -12   9   1 1.18311 1.99915  12
 -12   9  -1 2.26465 2.09785  12
 -12  -9   1 -4.3554 1.72508  10
   0 -10   1 1.36935 0.88780  11
   0  10   1 -1.4376 1.39993  12
   0 -10  -1 -1.2525 1.00956   8
   0  10  -1 1.40408 1.47544   9
   0  10   1 1.32220 1.58741   9
   0  10  -1 -1.4970 1.19206  12
   0 -10  -1 2.10532 0.88614  11
   0 -10   1 2.80801 1.21131   8
  -1  10   1 -2.3927 1.40731   9
   1 -10   1 1.41115 1.06017   8
  -1 -10  -1 -0.2422 0.93321  11
   1  10  -1 1.01132 1.53622   9
  -1 -10  -1 0.13245 1.00460   8
   1  10  -1 4.96869 2.01684  12
  -1  10   1 3.94036 1.94030  12
   1  10   1 3.95652 1.91715  12
  -1 -10   1 2.16085 1.27551   8
   1  10   1 1.21825 1.88359   9
   1 -10  -1 1.15062 1.22154   8
  -1  10  -1 2.31272 1.66399   9
  -1  10  -1 2.94503 1.63934  12
  -1 -10   1 1.48475 0.97363  11
  -2  10   1 9.48435 2.26767   9
  -2  10   1 6.75103 2.24702  12
   2  10  -1 6.16997 2.05959   9
  -2 -10  -1 6.17188 1.61565  11
   2  10  -1 9.76329 2.37061  12
  -2 -10  -1 6.76751 1.92228   8
   2 -10   1 3.36683 1.22328   8
  -2 -10   1 6.20516 1.49790  11
   2  10   1 4.65546 2.25808   9
  -2 -10   1 6.85795 1.87630   8
   2 -10  -1 4.88280 1.40545   8
   2  10   1 9.62751 2.27204  12
  -2  10  -1 6.86458 2.39569  12
  -2  10  -1 6.27250 2.13335   9
  -3  10   1 -0.2256 1.29335   9
   3  10  -1 -2.9568 1.30254  12
   3  10  -1 -3.5205 1.32729   9
  -3 -10  -1 2.04745 1.17548  11
  -3  10   1 0.43956 2.14656  12
  -3 -10  -1 1.84975 1.29384   8
   3  10   1 0.03419 1.65168   9
   3 -10  -1 -1.0757 0.87542   8
   3  10   1 0.34527 1.36691  12
  -3  10  -1 0.96875 2.02736  12
  -3 -10   1 1.67171 1.15761  11
  -3 -10   1 -0.8410 1.11749   8
  -3  10  -1 -1.3650 1.46893   9
  -4  10   1 2.91259 1.49602   9
   4  10  -1 3.59153 1.92358   9
  -4 -10  -1 1.51353 1.37562   8
  -4 -10  -1 1.80477 1.13917  11
  -4  10   1 -0.1567 1.53899  12
   4  10  -1 4.51799 1.64875  12
  -4 -10   1 1.49817 1.25344  11
  -4  10  -1 0.47727 1.43395   9
   4  10   1 2.66984 1.57736  12
  -4 -10   1 -1.5811 1.27440   8
   4  10   1 -1.7330 1.61311   9
  -4  10  -1 0.56878 1.82425  12
  -5 -10  -1 3.95387 1.73701  11
   5  10  -1 1.22504 1.48295  12
  -5  10   1 4.36063 2.04113  12
  -5 -10  -1 5.33879 2.20698   8
   5  10  -1 8.42925 2.44095   9
  -5  10  -1 1.16241 1.61305  12
   5  10   1 1.34303 1.95334   9
  -5 -10   1 4.51157 1.53609  11
   5  10   1 9.96904 2.40035  12
   6  10  -1 1.42638 1.49999  12
  -6  10   1 4.01488 1.91867  12
   6  10  -1 -1.3359 1.28685   9
  -6 -10  -1 0.73781 1.65265   8
   6  10   1 1.47188 1.90452   9
  -6 -10   1 1.27112 1.44243   8
  -6  10  -1 0.60098 1.67214  12
   6  10   1 1.42438 1.67698  12
   7  10  -1 4.54945 1.70772  12
  -7  10   1 4.74361 2.30281  12
  -7 -10  -1 -0.0740 1.58638  11
   7  10  -1 0.91205 1.86165   9
  -7 -10  -1 2.53376 1.57891   8
   7  10   1 -0.1047 1.29639  12
   7  10   1 -0.2905 1.70058   9
  -7  10  -1 0.39910 1.55274  12
  -7 -10   1 -1.0272 1.51860   8
  -7 -10   1 -0.4751 1.33384  11
   8  10  -1 1.07810 1.66597   9
  -8 -10  -1 1.01522 1.69221  11
   8  10  -1 -0.3222 1.49483  12
   8  10   1 2.01937 1.70431   9
  -8 -10   1 2.08429 1.64252  11
   8  10   1 4.80604 1.93946  12
   0 -11  -1 -0.0179 1.37089   8
   0  11  -1 1.89716 1.61403   9
   0  11   1 2.80123 2.02750   9
  -1  11   1 -0.1676 1.90971   9
  -1 -11  -1 -1.1508 1.27782   8
   1  11  -1 2.86445 2.83611  12
   1 -11   1 -0.4815 1.05854   8
  -1 -11   1 -0.0837 1.17170   8
   1  11   1 2.08568 2.65782   9
   1  11   1 1.61812 2.33440  12
  -1  11  -1 0.17361 1.82384   9
   1 -11  -1 -1.9474 1.14876   8
  -2  11   1 5.09145 2.30557   9
   2  11  -1 -0.3790 1.80573   9
   2  11  -1 2.79732 1.84180  12
   2  11   1 4.22319 2.10985   9
   2  11   1 0.69650 1.60986  12
  -1   0   2 1117.19 45.6032   2
  -1   0  -2 1008.47 45.5561   1
  -1   0   2 1129.94 45.4807   1
  -1   0   2 1144.32 45.5316   4
  -1   0  -2 1154.72 45.0601   5
  -1   0   2 1184.12 45.2086   7
  -1   0   2 1138.23 45.9215   3
  -1   0   2 1140.21 45.2615   5
  -1   0  -2 1090.32 45.3232   7
   2   0   2 706.396 31.0931   5
   2   0   2 738.668 32.8009   1
  -2   0   2 805.291 29.7314  13
   2   0  -2 752.626 32.0186   4
   2   0  -2 752.997 32.3198   7
   2   0   2 740.167 29.7308  13
   2   0   2 739.234 33.9551   6
   2   0  -2 749.760 31.3592   5
  -2   0   2 715.857 32.6290   2
   2   0  -2 742.277 29.6956  13
  -2   0  -2 793.704 31.0111   5
  -2   0  -2 742.370 33.8268   6
  -2   0   2 739.622 33.1260   3
  -2   0   2 735.077 29.4891   8
   2   0  -2 817.561 29.5261   8
  -2   0   2 770.376 29.5093   9
  -2   0   2 743.239 29.5087  11
   2   0   2 797.992 29.3777  12
  -2   0  -2 729.034 32.2047   7
  -2   0   2 735.724 32.2602   1
  -2   0  -2 707.910 29.5012  14
   2   0  -2 784.715 29.4909  10
  -2   0   2 762.116 32.3673   7
   2   0  -2 807.891 29.4949  11
  -2   0  -2 705.102 29.5356   8
  -2   0  -2 748.872 32.4081   1
   2   0   2 750.875 32.5464   7
   2   0   2 804.456 29.4844  14
   2   0   2 742.120 29.6359   9
   2   0   2 781.169 29.4986   8
  -2   0   2 751.946 32.3182   4
   2   0  -2 695.882 29.4579   9
  -2   0   2 720.331 31.1237   5
  -2   0   2 740.590 29.4545  10
   3   0  -2 1350.43 58.5544   3
  -3   0  -2 1401.35 60.8537   6
  -3   0  -2 1393.71 54.1212   9
   3   0  -2 1331.51 54.3180  13
  -3   0   2 1393.17 58.0707   1
  -3   0  -2 1330.59 57.9822   7
   3   0   2 1444.09 54.0561   8
  -3   0   2 1408.62 57.8510   4
  -3   0   2 1398.82 58.3983   7
  -3   0  -2 1263.46 54.1221   8
  -3   0   2 1357.00 55.9606   5
   3   0   2 1351.07 54.0640   9
  -3   0  -2 1334.83 58.0919   1
   3   0   2 1356.46 60.9105   6
  -3   0   2 1513.10 54.4444  13
  -3   0   2 1347.60 59.0041   2
  -3   0   2 1328.94 54.1394  11
  -3   0   2 1397.47 54.0647   8
   3   0  -2 1441.49 54.0793   8
   3   0  -2 1451.07 54.0374  10
  -3   0   2 1402.45 59.2920   3
   3   0   2 1357.91 58.8773   1
   3   0   2 1306.45 54.3686  13
   3   0  -2 1423.76 59.1226   1
  -3   0   2 1377.18 61.2943   6
  -3   0  -2 1315.16 54.0688  14
  -3   0  -2 1456.07 55.7675   5
   3   0   2 1427.17 53.8465  12
   3   0  -2 1488.08 53.9298  11
  -3   0   2 1314.05 53.9777  10
   3   0   2 1324.92 56.1325   5
   3   0  -2 1399.09 58.0899   2
   4   0   2 29.8831 1.57201  14
   4   0  -2 30.1769 1.63494  14
  -4   0  -2 29.0229 1.64390  14
  -4   0  -2 27.1156 1.71709   8
  -4   0   2 25.7964 6.46757   6
  -4   0  -2 26.5732 3.22543   5
   4   0   2 25.8994 5.18286   2
  -4   0  -2 27.5827 1.56156  10
   4   0  -2 32.3881 5.50462   1
  -4   0   2 34.4848 6.13555   3
   4   0   2 31.4326 5.59301   1
  -4   0   2 32.9791 5.32112   4
  -4   0   2 29.4901 1.55197  10
  -4   0   2 37.5155 6.39349   2
  -4   0  -2 24.5969 6.13820   6
   4   0   2 32.3644 1.65007   9
  -4   0  -2 24.2543 4.95000   1
   4   0  -2 27.7032 1.54404   9
  -4   0  -2 28.4460 1.32106  12
  -4   0   2 32.1542 1.70254   9
   4   0   2 21.0724 5.98062   6
   4   0  -2 23.3939 4.91994   3
  -4   0   2 34.4770 2.30812  13
  -4   0   2 30.5369 1.36570  12
   4   0   2 30.9205 1.59833   8
  -4   0  -2 28.6350 4.75933   7
  -4   0   2 28.7771 1.56309  11
   4   0  -2 30.4764 4.90588   2
  -4   0   2 30.9757 1.65915   8
  -4   0   2 28.9818 4.91076   1
   4   0   2 28.5359 3.70483   5
   4   0  -2 29.9778 1.63062   8
  -4   0  -2 28.4985 1.66890   9
  -4   0  -2 34.1955 2.27895  13
   4   0  -2 31.5201 1.59379  10
  -4   0   2 24.7673 3.26976   5
  -5   0  -2 86.5558 6.02039   5
  -5   0  -2 80.8491 9.86300   1
  -5   0  -2 89.9310 4.07852   9
  -5   0   2 89.3767 3.58436  12
   5   0  -2 91.3004 10.1608   1
  -5   0  -2 83.0439 3.96202  14
   5   0   2 86.7922 3.90039   8
  -5   0   2 85.3252 3.87912  11
   5   0  -2 87.6544 4.47509  13
  -5   0   2 75.9536 5.96566   5
  -5   0   2 81.1408 3.82829  10
  -5   0  -2 89.5422 8.75063   7
   5   0  -2 86.4446 8.67674   2
   5   0   2 88.6509 3.92809   9
  -5   0  -2 84.9420 8.90827   1
  -5   0   2 94.3684 4.08236   9
   5   0   2 84.0947 4.46624  13
  -5   0   2 86.3031 10.1644   2
  -5   0   2 89.6324 4.03175   8
   5   0   2 81.4970 9.86567   2
   5   0  -2 79.6640 3.82885   9
  -5   0  -2 83.8133 11.8652   6
  -5   0   2 87.8362 10.7562   3
  -5   0  -2 85.6682 3.92103  10
   5   0  -2 90.6294 4.11048   8
  -5   0   2 81.3253 8.73886   1
   5   0   2 90.4059 13.0744   6
  -5   0   2 71.3850 8.29131   4
  -5   0  -2 83.4610 4.12331   8
   5   0  -2 85.7042 9.67934   3
  -5   0   2 79.7006 11.5134   6
  -6   0  -2 408.286 16.6942  14
   6   0   2 413.655 24.9954   2
  -6   0  -2 382.158 22.8387   7
   6   0  -2 423.348 24.3913   3
  -6   0   2 426.950 26.0028   2
   6   0   2 424.547 28.6035   6
  -6   0  -2 447.956 16.9357   9
   6   0  -2 456.747 23.8039   2
  -6   0  -2 372.246 16.2090  12
  -6   0  -2 402.288 16.6486  10
  -6   0  -2 386.186 23.5486   1
   6   0   2 420.122 16.6286   9
  -6   0   2 383.923 24.3844   1
  -6   0   2 393.289 23.0013   4
  -6   0   2 417.462 28.8270   6
  -6   0   2 412.074 16.7912   8
  -6   0  -2 440.539 19.1657   5
  -6   0  -2 393.799 24.8132   1
  -6   0   2 381.189 16.5483  10
  -6   0   2 380.087 24.6784   3
   6   0  -2 408.818 25.1699   1
  -6   0   2 419.280 16.2006  12
  -6   0   2 416.824 16.6176  11
  -6   0  -2 447.068 29.1596   6
  -6   0   2 406.916 19.0763   5
   6   0  -2 399.297 16.5570   9
   6   0  -2 432.944 16.7054   8
  -6   0  -2 408.917 16.9925   8
   7   0   2 15.9798 1.74956  13
  -7   0  -2 4.82017 10.3668   6
  -7   0   2 16.6190 11.6379   6
  -7   0  -2 11.0192 7.22661   1
  -7   0  -2 21.9844 6.27821   7
  -7   0  -2 19.1163 1.62953   8
  -7   0   2 12.3782 5.42261   1
  -7   0  -2 18.7650 1.38986  14
  -7   0   2 17.4489 1.27871  10
  -7   0  -2 16.9883 6.55416   1
   7   0  -2 18.2805 1.29756   9
   7   0   2 22.1803 8.87174   6
  -7   0  -2 16.3772 0.92057  12
  -7   0   2 9.80366 5.36993   4
   7   0  -2 17.1028 7.06667   3
   7   0  -2 18.4018 1.81719  13
   7   0   2 18.0489 1.33098   9
  -7   0   2 17.1256 7.20917   3
   7   0  -2 19.7239 1.39200   8
   7   0  -2 19.2670 8.24907   1
  -7   0   2 19.7665 1.37802  11
  -7   0   2 21.6190 7.23014   2
  -7   0   2 18.9092 0.95025  12
   7   0  -2 18.4410 5.56717   2
  -7   0  -2 15.6881 1.30336  10
  -7   0   2 18.8933 1.49679   8
   7   0   2 18.3652 7.44749   2
  -7   0  -2 20.8828 3.47388   5
  -8   0   2 669.929 25.2851  12
  -8   0  -2 623.813 25.8964  14
   8   0   2 670.018 25.8599   9
  -8   0   2 677.522 26.2415   8
  -8   0   2 629.453 25.8177  10
   8   0  -2 635.587 26.9555  13
  -8   0  -2 622.417 25.2598  12
   8   0   2 615.498 26.9379  13
  -8   0   2 660.041 25.9640  11
  -8   0  -2 651.296 26.4722   8
  -8   0  -2 622.978 25.9238  10
   9   0  -2 16.3323 1.28471   9
   9   0   2 14.6685 1.27155   9
  -9   0  -2 14.4916 1.34025  10
  -9   0   2 14.7148 1.50501   8
  -9   0  -2 17.4865 0.78139  12
  -9   0   2 15.0381 1.38755  11
  -9   0   2 14.4299 1.25571  10
   9   0  -2 15.3486 1.92386  13
  -9   0  -2 14.3871 2.64836   8
   9   0   2 17.1898 2.38649  13
  -9   0   2 15.4201 0.91599  12
 -10   0  -2 45.9327 3.27247   8
  10   0   2 48.2897 3.68484  13
 -10   0   2 47.8713 2.90085  11
  10   0  -2 47.5051 3.61595  13
 -10   0   2 48.1151 3.07883   8
 -10   0  -2 43.4913 1.90241  12
 -10   0  -2 46.5174 1.90955  12
 -10   0   2 48.1682 2.10073  12
 -10   0  -2 45.7485 2.77058  11
 -10   0  -2 51.6003 2.90106  10
 -10   0   2 50.8173 2.74928  10
  10   0   2 53.0902 2.76714   9
  10   0  -2 49.9068 2.69845   9
 -10   0   2 46.5090 2.31209  12
 -11   0   2 669.783 26.1078  12
 -11   0  -2 610.860 27.6977   8
 -11   0   2 648.844 27.4470   8
 -11   0  -2 667.414 27.0934  10
 -11   0   2 660.025 27.2448  11
 -11   0  -2 676.634 27.1666  11
 -11   0   2 694.002 26.9417  10
  11   0   2 691.936 26.8902   9
  11   0  -2 707.172 26.9355   9
 -11   0   2 629.789 26.2825  12
 -12   0   2 54.5062 3.55962   8
 -12   0  -2 52.1780 3.19660  10
 -12   0   2 50.4452 3.03631  10
 -12   0  -2 50.8476 3.75863   8
  12   0   2 59.7126 3.13562   9
  12   0   2 54.1695 4.28799  13
  12   0  -2 60.1947 3.11334   9
 -12   0   2 50.1125 2.59706  12
 -12   0   2 56.2127 2.29501  12
  12   0  -2 52.3880 4.25700  13
 -12   0  -2 54.9516 3.39387  11
  13   0   2 21.6807 2.64188  13
 -13   0   2 19.4026 2.05956   8
 -13   0   2 20.6324 1.66875  10
 -13   0   2 20.7348 2.01628  11
  13   0  -2 22.3022 2.70817  13
 -13   0  -2 20.0962 2.61279   8
 -13   0  -2 20.3473 2.02216  11
 -13   0  -2 21.8346 1.82428  10
  13   0   2 21.4135 1.66420   9
  13   0  -2 22.4484 1.70238   9
 -14   0   2 19.9991 2.09074   8
 -14   0  -2 20.1721 2.39960   8
 -14   0   2 23.2199 2.17911  11
 -14   0   2 18.7493 1.57738  10
 -14   0  -2 19.1714 2.03836  11
  14   0   2 20.1874 1.69227   9
 -14   0  -2 19.0013 1.76667  10
  14   0  -2 24.2038 1.75082   9
  14   0   2 15.9088 2.78603  13
  14   0  -2 17.9674 2.95439  13
 -15   0   2 25.7681 2.58518  11
  15   0  -2 32.3187 2.13783   9
 -15   0   2 31.4923 2.10358  10
  15   0   2 31.7305 2.13313   9
 -15   0  -2 31.8323 3.08562   8
 -15   0  -2 27.2110 2.18420  10
 -15   0  -2 31.7914 2.69655  11
  15   0   2 30.5330 3.64203  13
 -15   0   2 31.2139 2.69205   8
  15   0  -2 30.9534 3.46689  13
 -16   0  -2 5.16292 1.48725   8
 -16   0   2 4.97631 1.31390  10
 -16   0   2 6.54249 1.36268  11
  16   0  -2 2.89086 1.48204  13
  16   0   2 4.35736 1.84640  13
 -16   0  -2 2.23334 1.12041  11
  16   0  -2 4.90120 0.92408   9
 -16   0  -2 4.79150 0.93348  10
 -16   0   2 3.67939 1.18996   8
 -17   0  -2 26.9577 2.94230   8
  17   0  -2 21.2589 1.81455   9
  17   0   2 16.3110 3.11897  13
 -17   0  -2 28.8746 2.74501  11
 -17   0   2 27.5972 2.59329   8
  17   0  -2 19.5895 3.52378  13
 -17   0   2 25.3691 2.72723  11
  17   0   2 26.6860 1.91346   9
 -17   0   2 23.9293 1.74784  10
 -17   0  -2 27.5120 1.95592  10
  18   0  -2 64.5038 3.47092   9
 -18   0   2 61.7824 3.28043  10
  18   0  -2 69.4461 5.70435  13
  18   0   2 62.8994 3.44793   9
  18   0   2 59.5169 5.58551  13
 -18   0  -2 64.5004 3.45204  10
  19   0  -2 -0.6758 0.67308   9
 -19   0  -2 0.56551 0.54226  10
 -19   0   2 1.12984 0.48681  10
 -20   0  -2 24.3086 1.73938  10
  20   0   2 19.6732 3.66323  13
  20   0  -2 24.8885 3.95273  13
   0   1  -2 -1.3952 1.36111   4
   0  -1  -2 1.51708 1.92110   1
   0  -1   2 -0.9943 2.02169   3
   0   1  -2 -1.6984 1.55676   2
   0  -1   2 -0.1437 0.17625  12
   0   1  -2 0.07259 0.19106  12
   0  -1   2 0.05543 0.17236   8
   0  -1   2 0.68311 1.74839   5
   0  -1  -2 0.09418 0.14942  10
   0  -1   2 -1.5256 1.19229   4
   0  -1   2 0.00714 0.13851  11
   0  -1   2 -0.7724 1.78543   2
   0  -1   2 0.30900 0.20649   9
   0  -1  -2 0.20944 0.23545   8
   0  -1   2 -0.1116 0.08205  10
   0  -1   2 -1.9130 1.75289   1
   0   1  -2 -0.0318 0.14538  11
   0   1  -2 -3.3206 1.76357   7
   0   1  -2 0.51552 1.78583   1
   0  -1  -2 -0.0067 0.17634  14
   0   1  -2 -1.1306 1.71213   3
   0   1   2 0.17864 0.20395  14
   0   1  -2 -0.1286 0.20370  14
   0   1  -2 0.76708 1.85471   5
   0   1  -2 0.23784 0.20332   9
   0  -1  -2 0.00325 0.18443  11
   0  -1   2 -0.5910 1.32397   7
   0   1   2 0.14764 1.91238   1
   0   1  -2 0.16891 0.17354   8
   0   1  -2 -0.0284 0.14831  10
   0   1   2 0.16267 0.21026   8
   1  -1   2 4563.76 183.700   3
   1   1  -2 4506.61 188.274   7
  -1  -1  -2 4729.79 187.142   1
   1   1  -2 4825.28 184.273   5
   1  -1   2 4580.12 182.877   6
   1  -1   2 4560.70 183.228   1
   1  -1   2 4628.96 180.975   4
   1   1  -2 4937.88 187.180   2
   1  -1   2 4486.65 186.292   2
  -1   1   2 4654.69 184.182   1
   1  -1   2 4555.86 185.715   5
   1   1  -2 4535.81 186.946   1
   1   1  -2 4413.54 187.797   4
   1  -1   2 4708.00 181.925   7
   1   1  -2 4768.72 186.956   3
  -1  -1   2 4601.11 187.118   3
  -1   1  -2 4698.50 182.596   7
   1   1   2 4701.86 182.278   6
   1   1   2 4737.40 187.528   1
  -1  -1   2 4766.22 184.840   4
  -1  -1   2 4582.00 186.638   1
  -1   1  -2 4225.16 186.078   1
  -1   1  -2 4798.13 183.184   3
  -1   1  -2 4608.95 183.351   2
  -1  -1   2 4697.29 184.946   7
  -1   1  -2 4820.09 185.471   5
  -1  -1   2 4545.49 184.360   5
  -1   1  -2 4602.50 181.531   4
  -1  -1   2 4350.34 187.014   2
   2  -1   2 4764.08 186.617   1
  -2  -1  -2 4800.93 189.397   6
   2   1  -2 4995.51 193.706   2
  -2   1   2 4595.31 187.869   1
   2   1  -2 4626.36 191.264   4
   2   1  -2 4888.47 188.518   5
   2   1  -2 4907.52 194.155   1
   2  -1   2 4539.97 187.120   3
   2  -1   2 4742.70 190.394   6
   2  -1   2 4825.78 186.552   7
  -2  -1  -2 4569.01 197.069   1
   2   1  -2 4966.76 194.119   3
   2  -1   2 4564.80 187.476   2
   2  -1   2 4716.21 192.332   5
   2   1  -2 4646.27 191.565   7
  -2   1   2 4872.17 185.963   4
   2  -1  -2 4660.75 187.267   1
  -2  -1   2 4658.44 189.129   5
  -2   1  -2 4714.65 187.556   1
  -2   1  -2 4667.80 186.684   7
   2   1   2 4775.88 193.890   1
  -2  -1   2 4782.28 192.071   4
  -2  -1   2 4933.40 193.158   1
  -2  -1   2 4725.83 191.678   7
  -2   1  -2 4831.81 186.236   3
  -2  -1   2 4755.72 194.000   2
  -2   1  -2 5036.32 191.794   5
   2   1   2 4777.31 189.639   6
  -2  -1   2 4647.70 194.000   3
   3   1  -2 186.719 8.04952  13
   3   1  -2 204.639 8.23744  14
  -3   1   2 183.897 14.0541   6
   3  -1   2 185.095 8.77435   1
  -3  -1  -2 182.327 8.21467  14
  -3  -1  -2 180.802 14.9995   1
   3  -1   2 190.702 13.3614   5
  -3  -1  -2 189.929 13.0047   6
   3  -1   2 190.354 8.17610  13
   3   1  -2 206.125 8.13878  10
   3  -1   2 205.619 9.95032   7
  -3  -1  -2 212.798 8.13399  13
  -3   1   2 180.424 7.52799  14
  -3   1   2 189.115 9.31248   3
   3  -1   2 198.770 7.51519  14
   3   1  -2 189.203 7.60882  12
   3  -1   2 185.948 13.4672   6
   3   1  -2 198.808 15.5793   3
  -3   1   2 175.378 7.49660  10
   3   1  -2 185.249 13.4260   4
   3  -1   2 177.647 8.50877   3
  -3   1   2 188.950 8.47085   4
  -3   1   2 209.691 7.53096  11
   3   1  -2 184.624 14.8469   2
  -3   1   2 203.540 8.77365   2
   3   1  -2 189.610 10.0938   5
  -3  -1  -2 178.676 8.07522  10
  -3   1   2 188.589 7.51305  11
  -3  -1  -2 180.216 8.23682   8
   3   1  -2 177.792 8.02937   9
   3   1  -2 200.701 8.22062   8
  -3   1   2 188.635 7.81389   7
  -3   1   2 192.091 7.61959   9
   3   1  -2 169.427 14.5582   1
  -3   1   2 179.474 9.50509   1
   3  -1   2 180.168 8.87239   2
  -3   1  -2 192.946 7.60519   8
  -3  -1   2 183.132 15.6355   2
  -3   1  -2 180.642 9.26746   7
  -3  -1   2 213.443 14.3572   4
  -3  -1   2 184.599 7.67598  12
   3  -1  -2 189.183 9.21286   1
   3   1   2 196.148 15.7520   3
  -3   1  -2 190.766 7.49337  14
   3  -1  -2 186.385 7.56559   9
  -3   1  -2 206.682 14.2775   6
  -3  -1   2 207.338 8.21930   9
  -3  -1   2 202.307 13.9664   6
   3   1   2 180.243 13.2235   6
   3  -1  -2 206.476 7.53047  10
  -3  -1   2 175.838 8.11796   8
  -3  -1   2 212.438 8.15575  13
  -3  -1   2 178.822 8.04233  10
  -3  -1   2 177.161 8.05426  11
  -3   1  -2 187.537 7.47683  10
   3   1   2 197.063 15.6041   1
   3   1   2 177.168 8.13641   9
  -3   1  -2 192.148 9.02078   1
   3   1   2 183.450 15.1774   2
   3   1   2 204.704 8.22643   8
  -3   1  -2 185.011 7.92818  12
  -3   1  -2 197.246 7.53166   9
   3  -1  -2 190.897 8.12630  13
  -3  -1   2 178.080 14.8158   1
   3   1   2 197.364 8.04848  10
   3   1   2 187.286 8.11541  13
  -3  -1   2 186.897 10.8035   5
  -3  -1   2 202.853 20.0294   3
   3   1   2 210.042 8.21484  14
  -3  -1   2 195.919 14.1947   7
   4  -1   2 175.812 13.1689   5
  -4  -1  -2 165.534 15.4848   1
   4  -1   2 174.503 6.64700  14
  -4   1   2 171.805 9.42935   3
   4  -1   2 150.125 14.2574   6
  -4   1   2 164.459 6.73809   8
   4  -1   2 179.898 6.74759   9
  -4   1   2 179.181 6.92425   9
  -4  -1  -2 162.074 7.49739  14
   4   1  -2 169.831 7.46922  13
  -4  -1  -2 167.008 13.9587   6
   4   1  -2 176.294 8.92596   5
   4  -1   2 160.440 7.42524   2
  -4   1   2 169.935 9.28189   2
   4   1  -2 155.861 7.29118   9
  -4   1   2 154.692 14.8831   6
  -4  -1  -2 161.148 7.57177   8
  -4  -1  -2 161.005 7.38562  10
  -4   1   2 157.441 8.81253   1
   4  -1   2 169.010 8.56317   1
   4   1  -2 176.890 7.26822  11
  -4   1   2 156.447 8.20960   7
   4   1  -2 175.951 15.3504   2
   4   1  -2 168.930 14.8910   3
   4  -1   2 166.763 7.57053  13
   4   1  -2 172.533 6.74826  12
  -4   1   2 160.779 6.68222  10
   4   1  -2 183.279 7.53172   8
   4  -1  -2 171.107 9.07507   1
  -4  -1   2 180.376 16.3274   2
  -4  -1   2 164.427 7.34684  10
  -4   1  -2 168.301 7.66403   1
  -4  -1   2 161.701 7.44118   8
  -4  -1   2 175.950 14.3506   7
  -4  -1   2 167.665 14.6431   1
  -4   1  -2 167.141 6.65099  10
   4   1   2 160.778 7.42480   9
   4   1   2 172.613 6.66572  12
   4  -1  -2 181.932 6.77115  10
  -4  -1   2 172.851 10.0404   5
   4  -1  -2 170.224 6.68487  14
  -4  -1   2 173.717 6.84434  12
   4  -1  -2 166.971 7.54232  13
  -4  -1   2 155.153 7.31111  11
   4   1   2 193.984 16.2040   2
   4   1   2 168.805 7.61693   5
   4  -1  -2 173.597 8.32663   3
  -4   1  -2 168.440 7.16218  12
   4   1   2 170.126 7.53621  13
  -4   1  -2 172.271 6.69837  14
   4  -1  -2 169.890 6.79445   9
  -4   1  -2 172.305 14.9769   6
  -4   1  -2 170.331 12.9795   5
   4   1   2 162.542 8.58168   5
  -4   1  -2 171.055 6.91152   8
   4   1   2 173.426 16.1435   3
  -4   1  -2 183.737 6.87120   9
  -4  -1   2 186.240 14.3646   4
  -4   1  -2 168.283 9.19729   7
  -4  -1   2 166.569 13.8603   6
   4  -1  -2 178.301 6.63514   8
   4   1   2 185.501 14.7449   6
   5   1  -2 51.0893 2.97867  13
   5  -1   2 54.4199 2.08409  14
  -5  -1  -2 46.0896 2.87869  14
  -5   1   2 51.3744 2.13516  11
  -5  -1  -2 48.4671 3.00477   8
   5  -1   2 49.8342 4.92515   2
  -5  -1  -2 49.5489 2.70949  11
  -5  -1  -2 41.8478 9.92908   1
  -5   1   2 49.8517 2.14299  10
   5  -1   2 48.3301 3.02225  13
   5  -1   2 54.3785 2.19876   9
  -5  -1  -2 40.3450 9.21206   1
   5  -1   2 55.9335 8.12659   5
   5   1  -2 52.9337 2.14855  12
  -5  -1  -2 45.4682 2.76790  10
   5   1  -2 48.1393 2.74568   9
  -5   1   2 67.3880 5.72985   3
   5  -1   2 29.2008 8.45243   6
  -5   1   2 49.7185 4.29059   1
   5   1  -2 51.7021 4.03984   5
   5  -1   2 53.2205 2.21464   8
   5   1  -2 52.1276 2.61821  11
   5  -1   2 52.3644 6.59626   7
  -5   1   2 44.4927 4.63904   7
  -5   1   2 52.6881 10.4320   6
  -5   1   2 55.3808 2.46618   9
  -5  -1  -2 66.0714 10.4352   6
  -5   1   2 48.3740 6.01285   2
   5  -1  -2 51.2266 2.25742   9
  -5  -1   2 49.5808 8.95798   4
   5  -1  -2 43.7759 4.20667   3
   5   1   2 51.5888 3.03538  13
  -5   1  -2 54.5197 2.41796   9
  -5  -1   2 51.9846 2.22706  12
   5  -1  -2 50.2941 3.28980   2
  -5  -1   2 39.9479 9.72996   2
  -5   1  -2 47.6672 4.98644   1
  -5   1  -2 49.0161 9.66668   6
   5   1   2 45.7653 9.37829   6
  -5  -1   2 48.5912 2.78327  11
  -5   1  -2 52.1347 5.02392   7
  -5   1  -2 55.1790 2.60830  12
   5  -1  -2 53.1790 2.12792  14
  -5  -1   2 40.4297 8.50784   6
  -5  -1   2 53.5662 2.97243   8
  -5  -1   2 62.3953 13.9957   3
  -5  -1   2 46.1734 2.72677  10
   5   1   2 46.9759 2.80613   9
  -5   1  -2 50.8060 3.69338   1
   5  -1  -2 53.0648 3.05271  13
   5   1   2 26.1907 8.95454   3
  -5   1  -2 51.9481 2.47066   8
   5  -1  -2 58.7762 5.74571   1
  -5   1  -2 49.5473 7.77224   5
  -5   1  -2 50.2095 2.20897  10
  -5  -1   2 53.9365 10.1583   1
  -5  -1   2 56.2422 5.37137   5
   5  -1  -2 52.5421 2.12393   8
   6  -1   2 26.9977 1.27053   9
   6  -1   2 26.7072 1.15157  14
  -6  -1  -2 25.4180 1.99156   8
  -6  -1  -2 22.6515 8.36920   6
   6   1  -2 26.3290 1.23694  12
  -6   1   2 24.4501 1.40131   8
   6  -1   2 35.5821 4.74175   2
  -6   1   2 29.7114 3.44164   1
  -6   1   2 26.4200 4.27206   3
  -6  -1  -2 24.3806 1.73198  11
   6  -1   2 25.8480 1.25047   8
  -6   1   2 40.9274 8.24899   5
  -6   1   2 23.4499 1.19192  10
  -6   1   2 16.5313 8.33043   6
   6  -1   2 25.8520 4.89826   3
   6   1  -2 37.2391 9.85857   3
   6   1  -2 37.1302 9.53614   1
   6   1  -2 22.8079 1.71203   9
  -6   1   2 28.9425 1.70957   9
   6  -1   2 7.58193 7.61893   6
  -6   1   2 24.1305 1.23494  11
  -6  -1  -2 21.5847 1.75418  10
  -6  -1  -2 24.7488 2.19033  14
  -6  -1  -2 15.1385 8.59626   1
  -6  -1  -2 17.2810 7.69378   1
   6  -1   2 21.4820 1.99579  13
  -6   1   2 12.3170 4.84369   2
   6   1  -2 24.4997 2.29005  13
   6  -1  -2 24.0902 2.06529  13
  -6   1  -2 21.5196 9.00388   6
   6   1   2 23.7058 2.25391  13
   6  -1  -2 26.8027 5.19409   1
  -6   1  -2 26.7995 1.31449  10
   6   1   2 4.40527 8.70335   3
  -6  -1   2 25.5061 1.21311  12
  -6  -1   2 23.9964 1.90245   8
   6  -1  -2 24.8846 1.30968   9
  -6  -1   2 24.4182 1.76873  10
   6   1   2 26.4125 1.89793   9
  -6  -1   2 27.4569 8.50446   4
  -6   1  -2 26.6450 4.30406   7
  -6  -1   2 24.2652 8.96862   2
  -6   1  -2 27.4001 3.15466   1
  -6   1  -2 26.6273 1.63355   8
   6  -1  -2 28.0235 2.72442   2
  -6   1  -2 24.7434 1.54871  12
  -6   1  -2 29.7854 4.44797   1
   6  -1  -2 26.9295 1.18458  14
  -6  -1   2 18.9524 8.39042   3
  -6   1  -2 16.8233 6.06012   5
  -6  -1   2 39.8513 9.51503   1
  -6  -1   2 26.4016 8.49757   6
  -6   1  -2 28.1682 1.65844   9
   6  -1  -2 26.6133 1.20790   8
   6  -1  -2 22.3387 3.65821   3
   6   1   2 32.6714 9.50369   6
  -6  -1   2 21.2661 3.67834   5
  -6  -1   2 28.3800 1.88154  11
  -7  -1  -2 52.7110 3.19453  14
  -7   1   2 63.2004 8.07382   2
  -7   1   2 55.8096 6.77572   7
   7   1  -2 53.4349 3.40501  13
  -7   1   2 53.1362 2.43084  11
   7   1  -2 87.1595 14.0013   3
  -7  -1  -2 49.6803 3.03111  10
   7  -1   2 56.4852 2.41136   9
  -7  -1  -2 56.2721 12.2655   6
  -7  -1  -2 50.4101 2.94780  11
  -7   1   2 53.1488 9.55668   5
   7   1  -2 50.4831 2.94250   9
  -7   1   2 49.3413 2.31521  10
  -7   1   2 39.0752 19.6036   6
   7   1  -2 76.4580 13.6573   1
   7  -1   2 36.8568 11.4788   6
  -7   1   2 50.6374 4.74632   1
  -7  -1  -2 57.1258 12.5953   1
   7  -1   2 54.7951 7.82042   3
   7  -1   2 53.6071 3.45496  13
   7  -1   2 63.7573 6.66832   2
  -7   1   2 54.3784 2.63661   8
  -7  -1  -2 66.6722 13.0309   1
   7  -1   2 54.6854 2.37931   8
   7   1   2 38.6518 11.0417   6
  -7  -1   2 50.5970 3.17898   8
  -7  -1   2 48.6023 3.00460  11
   7  -1  -2 51.8208 2.30556   8
   7  -1  -2 49.0334 7.46528   1
  -7  -1   2 45.3927 11.2272   6
   7  -1  -2 54.0215 2.27901  14
   7  -1  -2 53.9570 3.43887  13
   7   1   2 50.9631 15.2044   3
  -7   1  -2 53.0709 2.73103   9
  -7   1  -2 51.4596 2.44220  10
  -7  -1   2 53.1948 5.49909   5
  -7  -1   2 49.1346 2.23525  12
  -7   1  -2 53.6588 5.13032   1
  -7   1  -2 46.5025 15.5959   6
  -7   1  -2 43.1427 8.54851   5
  -7  -1   2 49.4414 11.6540   2
  -7   1  -2 48.1638 6.20222   1
  -7  -1   2 57.9288 10.8602   4
   7  -1  -2 59.3411 2.47653   9
   7   1   2 50.3330 3.38914  13
   7  -1  -2 52.4692 4.38113   2
   7   1   2 49.4488 3.01618   9
  -7  -1   2 45.7906 11.0405   1
  -7   1  -2 47.5614 6.32823   7
  -7   1  -2 53.8672 2.87101   8
   7  -1  -2 58.0447 6.64504   3
  -7  -1   2 49.4966 2.96483  10
  -7  -1   2 40.0449 11.3796   3
  -7   1  -2 54.0028 2.69049  12
  -8  -1  -2 16.6868 1.49155  11
  -8   1   2 16.4299 1.08040  11
   8   1  -2 13.6782 1.71425  13
  -8  -1  -2 13.7935 1.65008   8
   8  -1   2 15.2542 1.85726  13
   8   1  -2 13.5354 1.37148   9
  -8  -1  -2 15.0883 1.55906  14
   8  -1   2 14.7410 0.97458   9
  -8   1   2 13.2545 1.13732   8
  -8  -1  -2 14.7926 1.46093  10
  -8   1   2 15.7822 0.92418  10
  -8   1  -2 16.1382 1.04088  10
   8   1   2 14.3431 1.75448  13
  -8   1  -2 17.0791 1.36028   9
  -8  -1   2 14.3495 1.48206  11
   8  -1  -2 16.7954 1.05157   9
  -8   1  -2 16.0501 1.17218  12
  -8  -1   2 16.0005 0.77464  12
  -8   1  -2 15.5973 1.37616   8
   8  -1  -2 14.8876 0.85403  14
  -8  -1   2 15.4102 1.43139  10
   8   1   2 14.9929 1.46066   9
   8  -1  -2 14.2960 1.77268  13
  -8  -1   2 14.9477 2.13624   8
   8  -1  -2 15.8116 0.91622   8
  -9  -1  -2 5.90652 1.07049  10
  -9  -1  -2 4.87932 1.25745   8
   9   1  -2 5.63462 0.98239   9
  -9   1   2 5.22662 0.54056  10
   9   1  -2 5.68145 1.27279  13
  -9  -1  -2 6.45737 1.12324  11
  -9   1   2 6.94304 0.74873  11
   9  -1   2 6.11719 1.35192  13
  -9   1   2 6.07167 0.88416   8
  -9  -1  -2 6.52464 1.25287  14
   9  -1   2 6.87458 0.64802   9
   9   1   2 4.49192 1.30045  13
   9   1   2 5.53932 1.01381   9
  -9  -1   2 4.99293 1.10992   8
  -9  -1   2 5.29305 1.24874  11
   9  -1  -2 6.96522 0.53435  14
   9  -1  -2 6.05574 0.54411   8
  -9   1  -2 5.25374 0.73718  12
  -9  -1   2 4.24242 0.87499  10
  -9   1  -2 7.68782 1.11446   8
  -9   1  -2 5.37805 0.62892  10
   9  -1  -2 5.21899 1.33373  13
 -10   1   2 111.630 5.56114  12
  10   1  -2 121.722 6.77034  13
  10  -1   2 121.878 5.24637   9
 -10  -1  -2 110.887 6.01313  11
  10  -1   2 124.275 6.90016  13
 -10   1   2 121.771 5.51593  11
 -10   1   2 124.692 5.71082   8
 -10  -1  -2 118.561 6.15246  14
 -10  -1  -2 121.888 6.63773   8
 -10  -1  -2 130.782 6.25888  10
 -10   1   2 122.096 5.16184  10
  10   1  -2 120.439 5.90624   9
  10  -1  -2 128.041 6.90439  13
 -10  -1   2 111.959 6.08689  11
 -10   1  -2 118.156 5.30154  10
  10  -1  -2 122.605 5.26374   8
  10  -1  -2 119.745 5.04829  14
  10  -1  -2 123.906 5.29882   9
  10   1   2 127.027 6.04903   9
 -10   1  -2 117.707 5.36675  12
 -10  -1   2 115.905 6.32956   8
 -10   1  -2 121.178 6.07729   8
 -10  -1   2 131.912 6.12780  10
  10   1   2 123.258 6.94500  13
  11   1  -2 449.659 18.1626   9
 -11   1   2 432.735 17.2950  10
 -11   1   2 437.981 17.7920  11
 -11  -1  -2 435.158 19.1076   8
 -11   1   2 451.925 17.9568   8
 -11   1   2 451.005 17.7944  12
 -11  -1  -2 411.014 18.4208  11
 -11  -1  -2 423.326 19.1432  10
  11  -1   2 430.440 19.6294  13
 -11   1  -2 410.543 18.8213   8
 -11  -1   2 403.391 18.4563  11
  11  -1  -2 452.410 17.4527   9
  11   1   2 443.126 18.2226   9
 -11  -1   2 430.386 18.7618   8
  11   1   2 422.829 20.2035  13
  11  -1  -2 431.968 19.5194  13
 -11  -1   2 437.775 18.5327  10
 -11   1  -2 432.616 17.4421  12
 -11   1  -2 428.456 17.4692  10
  11  -1  -2 416.870 17.1349  14
  12   1  -2 6.70021 1.24342   9
  12  -1   2 7.29152 1.76278  13
 -12  -1  -2 7.30964 1.70182   8
 -12   1   2 6.90910 1.12390   8
 -12  -1  -2 7.38610 1.40607  11
 -12   1   2 7.31331 0.72514  10
 -12  -1  -2 7.73027 1.40759  10
  12  -1   2 6.12142 0.80563   9
 -12   1   2 9.13406 1.22227  11
  12   1  -2 5.95754 1.62727  13
 -12   1   2 6.72301 0.96493  12
 -12   1  -2 8.74038 1.03410  11
 -12   1  -2 7.20199 0.75738  12
 -12  -1   2 7.22993 1.53372   8
 -12  -1   2 5.60868 1.21292  10
 -12  -1   2 6.72471 1.45223  11
  12   1   2 7.77666 1.92889  13
 -12   1  -2 6.84592 1.35914   8
  12  -1  -2 3.97761 1.47048  13
  12   1   2 4.86411 1.12227   9
  12  -1  -2 6.56733 0.62643  14
 -12   1  -2 8.09486 0.80696  12
  12  -1  -2 7.84731 0.86378   9
  13   1  -2 232.297 12.0555  13
  13   1  -2 246.619 11.1343   9
 -13  -1  -2 237.139 11.0203  10
 -13  -1  -2 227.520 11.7127   8
 -13   1   2 239.117 10.5303   8
 -13   1   2 239.280 10.0957  12
  13  -1   2 242.210 9.88209   9
 -13   1   2 231.738 9.75506  10
  13  -1   2 224.047 12.0640  13
 -13   1   2 244.462 10.5337  11
 -13  -1  -2 232.665 11.2102  11
 -13  -1   2 242.696 10.8304  10
 -13  -1   2 236.175 11.2543  11
 -13   1  -2 253.111 9.75555  12
  13   1   2 251.165 10.7461   9
 -13  -1   2 243.334 11.5255   8
 -13   1  -2 248.556 10.4802  11
  13   1   2 228.666 12.1837  13
  13  -1  -2 244.781 9.94824   9
 -13   1  -2 221.794 9.89718  10
 -13   1  -2 230.349 9.68002  12
  13  -1  -2 221.113 11.9247  13
 -13   1  -2 239.561 11.0888   8
 -14  -1  -2 193.045 9.35815  11
  14  -1   2 180.590 7.75143   9
  14   1  -2 166.633 9.86338  13
  14  -1   2 167.282 10.0382  13
 -14  -1  -2 190.639 9.79468   8
 -14   1   2 178.743 7.61041  10
 -14   1   2 200.188 7.88718  12
 -14  -1  -2 165.460 8.73651  10
 -14   1   2 182.030 8.49587  11
  14   1  -2 182.329 8.50049   9
 -14  -1   2 173.124 8.62638  10
  14  -1  -2 189.145 7.85969   9
  14   1   2 165.175 9.98622  13
  14  -1  -2 170.913 10.0358  13
 -14   1  -2 188.710 7.78086  10
 -14  -1   2 183.416 9.39890   8
 -14  -1   2 185.941 9.23943  11
 -14   1  -2 199.865 8.58005  11
 -14   1  -2 190.062 7.42314  12
 -14   1  -2 187.589 9.03232   8
  15   1  -2 28.5073 2.38382   9
  15  -1   2 30.7866 1.80583   9
 -15  -1  -2 37.1849 3.44201   8
 -15  -1  -2 36.8411 3.17621  11
 -15  -1  -2 28.5995 2.51355  10
  15   1  -2 31.7642 3.50371  13
 -15   1   2 28.3323 1.64043  10
 -15   1   2 35.9668 2.43099   8
 -15   1   2 37.4847 2.58106  11
  15  -1   2 26.4494 3.33825  13
 -15   1  -2 29.7151 1.73284  10
  15   1   2 32.4476 3.58128  13
 -15  -1   2 35.1143 3.11422  11
 -15  -1   2 32.0282 2.50789  10
  15   1   2 34.6257 2.51456   9
  15  -1  -2 30.0909 3.47052  13
 -15   1  -2 27.1816 2.67868   8
 -15  -1   2 30.3626 3.03570   8
  15  -1  -2 32.0046 1.93799   9
 -16  -1  -2 3.81720 1.49918   8
 -16  -1  -2 1.13880 0.73062  10
  16  -1   2 2.02723 0.51604   9
  16   1  -2 1.32279 1.16488  13
 -16   1   2 2.74966 0.97552  11
 -16   1   2 2.53851 0.43032  10
 -16  -1  -2 1.40211 1.97069  11
  16   1  -2 1.12927 0.77188   9
  16  -1   2 1.88166 1.37070  13
 -16   1  -2 2.72469 1.10370   8
  16  -1  -2 3.32698 1.42836  13
  16   1   2 1.02101 0.73213   9
  16   1   2 3.00996 1.58578  13
 -16   1  -2 2.63459 0.46640  10
 -16  -1   2 1.11489 0.68220  10
 -16  -1   2 2.73902 1.07822   8
 -17  -1  -2 13.9538 2.47444   8
  17  -1   2 14.0091 1.26370   9
 -17  -1  -2 17.6212 1.87833  10
  17   1  -2 11.2260 2.48959  13
 -17  -1  -2 18.3961 2.66053  11
  17   1  -2 14.8573 1.67487   9
  17  -1   2 11.9851 2.84213  13
 -17  -1   2 13.7789 2.30951   8
 -17  -1   2 15.3727 1.67816  10
  17  -1  -2 15.7980 2.97005  13
 -17  -1   2 20.6250 2.49910  11
 -17   1  -2 16.4430 0.95676  10
  17   1   2 14.2748 2.81236  13
  17  -1  -2 12.8600 1.18637   9
  17   1   2 14.5275 1.68646   9
 -17   1  -2 13.6791 0.88668  10
  18  -1   2 9.05730 2.40485  13
 -18  -1  -2 11.8518 1.78253  10
  18   1  -2 12.0363 2.82532  13
  18   1  -2 9.52978 1.51746   9
 -18  -1  -2 11.1158 2.34917   8
 -18  -1  -2 12.9729 2.27161  11
 -18   1   2 11.9969 0.70361  10
  18  -1  -2 11.6525 1.28646   9
  18   1   2 10.1583 1.48366   9
 -18  -1   2 14.0999 2.16236  11
 -18  -1   2 12.2224 2.18726   8
 -18  -1   2 11.7162 1.47427  10
  18  -1  -2 6.87867 2.19780  13
  18   1   2 10.7327 2.59895  13
 -18   1  -2 11.5084 0.63473  10
 -18   1  -2 11.0092 0.58033  10
  19   1  -2 2.28075 0.97339   9
  19  -1   2 3.33889 1.72427  13
 -19  -1  -2 2.58345 0.93012  10
  19  -1  -2 1.12155 1.89767  13
 -19  -1   2 1.71051 0.77161  10
  19   1   2 0.73519 0.95812   9
  20   1  -2 -0.6808 0.98436   9
  20   1  -2 1.61665 1.55775  13
 -20  -1  -2 0.69914 0.66881  10
  20  -1   2 -2.1297 1.40025  13
  20   1   2 1.55612 1.77318  13
  20  -1  -2 0.31619 1.79854  13
 -20  -1   2 1.08541 0.61594  10
   0  -2  -2 1765.80 70.5135  14
   0  -2   2 1737.81 80.0343   3
   0  -2   2 1710.74 75.9910   7
   0   2   2 1708.81 80.7004   3
   0  -2   2 1850.73 80.9681   2
   0  -2   2 1792.52 75.6973   4
   0   2  -2 1879.31 70.3567  11
   0  -2  -2 1837.76 70.4512  10
   0   2  -2 1713.43 70.3382   9
   0   2   2 1847.64 70.4041  10
   0  -2   2 1848.34 70.5053  14
   0  -2   2 1725.40 79.0635   5
   0   2  -2 1774.74 79.9684   3
   0   2   2 1802.74 70.4508  14
   0   2   2 1758.99 79.2804   5
   0  -2   2 1856.56 80.1122   1
   0  -2  -2 1633.44 70.2901  11
   0   2   2 1817.20 70.4499   8
   0  -2  -2 1851.19 77.5532   4
   0  -2   2 1666.56 70.1803  11
   0   2  -2 1786.12 79.3676   5
   0   2  -2 1798.84 80.5684   1
   0  -2   2 1876.53 70.3561  10
   0  -2  -2 1777.30 70.4369   8
   0   2  -2 1929.12 70.4830   8
   0   2  -2 1737.64 70.3977  12
   0   2   2 1826.78 80.9571   1
   0  -2  -2 1852.20 80.1822   1
   0   2  -2 1839.36 70.4098  10
   0   2  -2 1766.79 70.5097  14
   0   2  -2 1836.81 80.7803   2
   0  -2   2 1842.45 70.3892  12
   0   2  -2 1710.83 77.3371   7
   0   2  -2 1765.86 77.6387   4
  -1   2   2 637.773 33.8101   1
   1   2  -2 669.626 25.8617  14
   1  -2   2 588.201 33.1039   2
   1   2  -2 634.591 35.7724   3
  -1   2   2 676.934 35.3696   5
  -1  -2  -2 688.272 36.4100   1
   1   2  -2 642.214 25.6649  10
   1   2  -2 667.017 36.2661   2
   1  -2   2 583.395 29.2346   7
   1   2  -2 643.337 35.8864   1
   1  -2   2 665.468 25.6340  12
   1   2  -2 598.670 32.9999   7
  -1   2   2 630.637 25.4520  10
  -1  -2  -2 605.391 25.7451   8
   1  -2   2 623.722 25.1645  11
  -1   2   2 659.212 25.4531  11
   1   2  -2 596.454 25.6218   9
  -1  -2  -2 610.294 25.8188  14
   1  -2   2 648.434 28.7504   4
  -1   2   2 689.371 34.7300   3
   1   2  -2 632.880 33.3166   4
   1   2  -2 685.326 25.6911  11
   1  -2   2 646.778 28.5523   6
  -1   2   2 639.578 28.4923   6
   1   2  -2 610.722 25.4911  12
   1   2  -2 700.310 25.8209   8
   1  -2   2 616.163 34.0477   5
  -1   2   2 690.014 25.1947  13
  -1  -2  -2 628.128 25.7038  10
  -1   2   2 662.178 25.5026  14
   1  -2   2 656.421 25.2083  13
   1  -2   2 617.657 25.3338   8
   1  -2   2 635.255 25.5158  14
  -1   2   2 653.319 25.5166   8
   1  -2   2 615.390 33.2113   3
   1  -2   2 628.170 32.6326   1
   1   2  -2 588.244 32.3892   5
  -1  -2   2 665.835 25.5530  12
  -1   2  -2 653.548 34.6000   5
   1   2   2 655.849 25.6942  10
  -1   2  -2 652.615 25.5870  14
  -1  -2   2 592.320 25.5190  11
  -1  -2   2 609.089 35.0028   1
  -1   2  -2 629.509 30.7935   7
  -1  -2   2 625.719 35.9653   3
   1   2   2 662.790 33.5043   5
  -1   2  -2 615.814 25.6100  12
  -1   2  -2 583.580 32.5423   2
   1  -2  -2 633.670 25.3697  11
   1  -2  -2 650.991 25.4663   8
  -1   2  -2 632.183 30.4620   4
  -1  -2   2 621.450 36.1054   2
   1   2   2 637.751 35.9911   1
  -1  -2   2 619.266 33.3047   5
   1   2   2 613.463 35.9787   3
  -1   2  -2 624.412 33.5946   1
  -1  -2   2 628.847 25.7786  14
   1   2   2 628.441 25.0552  13
  -1   2  -2 614.682 25.3949   9
  -1  -2   2 595.419 32.5085   7
  -1   2  -2 677.961 25.5216   8
   1  -2  -2 666.150 25.6072  14
  -1   2  -2 656.212 25.3731  11
  -1  -2   2 634.461 25.6293  10
  -1   2  -2 623.097 25.4480  10
   1   2   2 678.482 25.7946   8
   1   2   2 651.758 36.1809   2
  -1  -2   2 672.178 25.7110   9
   1  -2  -2 653.459 30.1156   7
  -1  -2   2 584.954 25.6037   8
  -1  -2   2 592.504 31.9881   4
  -1   2  -2 647.496 32.7706   3
   1   2   2 671.617 25.7938  14
   1   2   2 676.067 27.2032   6
   2  -2   2 269.873 19.4603   5
  -2  -2  -2 278.088 10.4903  13
   2   2  -2 234.888 20.1034   3
  -2   2   2 278.508 17.8892   3
   2  -2   2 231.659 13.0526   7
   2  -2   2 229.113 16.4456   2
   2   2  -2 272.182 21.4667   2
   2   2  -2 244.657 11.0028   9
  -2   2   2 284.427 20.0882   5
  -2  -2  -2 252.584 10.9882  11
   2  -2   2 254.074 17.2248   6
   2  -2   2 270.208 10.7276  13
   2  -2   2 285.442 11.3126   4
   2   2  -2 249.568 18.5213   7
  -2   2   2 275.626 10.6309  14
  -2  -2  -2 236.369 11.1347  14
  -2   2   2 263.433 10.4293   9
   2  -2   2 282.620 10.2282  11
   2   2  -2 275.510 17.4366   5
   2   2  -2 263.336 21.4526   1
   2  -2   2 267.189 10.5057  10
   2   2  -2 256.728 11.0297  10
   2   2  -2 246.906 10.6864  12
  -2  -2  -2 238.148 11.0946   8
  -2  -2  -2 261.868 13.5347   6
  -2   2   2 268.613 10.7552  11
  -2   2   2 244.898 17.0429   1
  -2  -2  -2 223.141 19.6860   1
  -2   2   2 272.343 10.7132  13
   2  -2   2 262.314 10.4908   8
   2  -2   2 240.310 16.4783   3
   2   2  -2 283.178 19.5105   4
   2   2  -2 272.903 11.2345  14
   2  -2   2 246.746 15.7265   1
  -2  -2  -2 253.068 11.0339  10
  -2   2   2 262.760 10.6236   8
   2   2   2 227.923 20.1190   2
  -2  -2   2 250.483 10.9530  11
  -2  -2   2 270.353 11.0346  10
  -2   2  -2 260.458 19.2120   5
  -2   2  -2 238.479 10.8909  12
  -2  -2   2 242.990 20.9631   2
   2  -2  -2 239.925 13.1363   4
  -2  -2   2 249.693 18.0306   7
  -2   2  -2 273.504 17.2868   1
   2   2   2 285.611 11.2115  14
  -2  -2   2 246.863 17.4290   5
  -2  -2   2 249.475 11.1355  14
   2   2   2 239.764 10.9535  10
   2  -2  -2 256.673 10.5358   8
  -2   2  -2 272.349 10.8393  13
   2  -2  -2 278.339 10.7592  14
   2  -2  -2 264.699 10.6158  13
   2  -2  -2 272.299 10.6646  10
   2  -2  -2 270.387 10.2520  11
   2   2   2 247.745 17.1609   5
  -2   2  -2 251.650 15.7671   3
  -2   2  -2 261.563 10.7200  14
   2  -2  -2 256.213 13.4542   7
  -2   2  -2 276.639 16.5719   2
  -2  -2   2 276.268 10.5872  13
   2  -2  -2 264.719 10.4255  11
  -2  -2   2 250.294 21.3555   3
  -2   2  -2 256.132 10.6255   8
  -2  -2   2 260.557 10.7641  12
  -2   2  -2 248.327 10.6217  10
   2  -2  -2 287.646 16.3900   1
  -2  -2   2 254.829 11.0507   8
  -2   2  -2 261.238 15.0009   7
   2   2   2 264.155 21.7225   1
   2   2   2 272.926 14.6009   6
   2   2   2 243.554 21.1812   3
  -2   2  -2 248.644 10.8554  11
  -2   2  -2 261.428 14.8908   6
   2   2   2 260.602 10.5591  13
  -3  -2  -2 153.668 7.61255   8
   3   2  -2 160.190 6.99914  12
   3  -2   2 170.460 6.71319  10
   3  -2   2 168.572 7.31660  13
   3  -2   2 153.540 8.68100   7
   3  -2   2 172.176 15.4754   5
   3   2  -2 160.480 7.49257   9
   3   2  -2 160.683 17.4194   2
   3   2  -2 187.622 17.9517   3
  -3  -2  -2 169.335 7.73931  14
   3   2  -2 168.184 12.6077   5
  -3   2   2 181.524 10.9555   4
   3  -2   2 157.328 10.3115   1
   3   2  -2 169.907 15.4818   4
  -3   2   2 164.526 6.88996  11
  -3  -2  -2 187.673 7.35025  13
  -3   2   2 182.248 7.36316  13
  -3   2   2 178.563 6.89593   8
  -3   2   2 154.835 6.74752  11
   3  -2   2 172.514 12.3350   3
   3   2  -2 154.297 16.9527   1
   3  -2   2 160.647 13.2252   6
  -3  -2  -2 170.078 11.9649   6
  -3  -2  -2 150.353 7.46509  10
   3   2  -2 167.128 7.08566  13
   3  -2   2 148.946 11.6236   2
  -3  -2  -2 181.097 18.1933   1
  -3   2   2 180.170 6.74081   9
  -3   2   2 157.645 6.78732  14
  -3   2   2 170.276 12.5673   3
  -3   2   2 162.227 15.5622   5
  -3   2   2 153.242 13.2941   6
  -3  -2  -2 158.130 7.43645  11
   3   2  -2 169.309 7.51931  10
  -3  -2  -2 134.912 16.2709   1
   3   2   2 154.874 17.4397   2
  -3   2  -2 161.740 6.91195  10
  -3   2  -2 169.619 6.67737  11
  -3  -2   2 182.112 7.20818  13
   3   2   2 168.993 12.9290   5
   3  -2  -2 182.113 7.99547   7
  -3   2  -2 174.294 15.6037   5
  -3   2  -2 172.694 6.64692   9
  -3   2  -2 155.582 7.33824  12
  -3   2  -2 175.413 11.0586   2
   3   2   2 178.128 7.22606  13
   3  -2  -2 170.084 7.21836  13
   3   2   2 183.745 13.0664   6
   3  -2  -2 178.151 6.94598  10
  -3   2  -2 172.622 6.95002   8
  -3   2  -2 156.582 9.82963   3
  -3  -2   2 168.123 7.10188  12
   3   2   2 154.843 7.58482   9
  -3  -2   2 164.837 7.64435  14
  -3  -2   2 151.435 12.4034   6
  -3   2  -2 163.900 8.37658   4
  -3  -2   2 171.977 18.6886   3
  -3   2  -2 165.297 13.2325   6
  -3   2  -2 162.877 12.0229   1
   3  -2  -2 164.349 6.85332   9
  -3  -2   2 185.183 15.7331   4
  -3   2  -2 166.144 10.2558   7
  -3  -2   2 154.857 7.51484   8
   3   2   2 203.842 19.3938   3
  -3  -2   2 159.806 14.9522   7
  -3  -2   2 194.938 18.6921   2
  -3  -2   2 172.534 13.4604   5
  -3  -2   2 171.026 16.8230   1
   3  -2  -2 180.007 6.82846   8
   3   2   2 169.949 7.82341  10
   3  -2  -2 153.051 10.4822   1
  -3   2  -2 163.295 6.96378  14
   4   2  -2 258.900 10.0792  12
   4   2  -2 238.347 10.7151   9
   4   2  -2 246.321 10.4430  13
   4   2  -2 279.722 23.3007   3
  -4   2   2 226.030 14.7150   1
  -4   2   2 256.413 9.73201  11
   4   2  -2 251.835 15.4371   5
  -4   2   2 268.129 9.88256   8
  -4  -2  -2 279.920 17.8726   6
   4  -2   2 236.015 10.6057  13
  -4  -2  -2 245.511 22.6963   1
  -4  -2  -2 232.751 22.0336   1
   4  -2   2 255.170 18.6019   6
  -4   2   2 242.162 14.3635   3
   4  -2   2 258.381 14.4444   3
  -4   2   2 253.850 12.8169   4
  -4  -2  -2 236.480 10.9440   8
  -4   2   2 260.673 9.90734  11
  -4  -2  -2 234.410 10.9244  14
  -4  -2  -2 234.506 10.6552  11
   4  -2   2 231.181 13.4975   2
   4   2  -2 247.746 22.8395   1
  -4   2   2 252.999 9.85068   9
  -4   2   2 289.967 21.2311   5
  -4   2   2 236.103 10.8605   4
   4  -2   2 238.584 12.1529   7
  -4   2   2 255.513 9.76657  14
  -4  -2  -2 271.362 10.5140  13
   4   2  -2 263.302 28.0178   2
  -4   2   2 241.506 11.7476   7
  -4   2   2 247.124 19.0499   6
   4  -2   2 221.816 11.5498   1
  -4  -2  -2 235.149 10.7437  10
   4  -2   2 239.344 19.0328   5
   4  -2   2 256.828 9.66378  10
  -4   2   2 251.867 11.1955   3
  -4   2  -2 250.481 9.95137  10
  -4   2  -2 231.764 10.5151  12
  -4   2  -2 240.539 9.74078  14
   4  -2  -2 239.937 10.5965   7
  -4  -2   2 252.393 17.7881   6
  -4  -2   2 233.718 19.9543   4
  -4  -2   2 213.151 19.1618   7
  -4   2  -2 261.541 9.72365   9
  -4   2  -2 260.614 10.0177   8
   4   2   2 267.442 10.1649  12
  -4   2  -2 218.127 18.4681   6
   4  -2  -2 260.319 12.8150   1
   4  -2  -2 255.274 10.0359  14
  -4  -2   2 236.328 22.4858   2
  -4   2  -2 256.948 13.2257   7
  -4  -2   2 235.338 10.7032  11
  -4   2  -2 237.806 11.8862   2
  -4  -2   2 233.815 10.6939  10
   4   2   2 243.325 10.5141  13
  -4  -2   2 210.089 21.6668   3
   4  -2  -2 257.777 9.92410  10
  -4   2  -2 249.067 20.1321   5
  -4   2  -2 235.461 10.3769   3
  -4  -2   2 248.578 10.1897  12
   4   2   2 243.892 17.6520   6
   4   2   2 253.376 27.7600   2
   4   2   2 233.258 10.8211   9
   4  -2  -2 250.868 10.5902  13
  -4  -2   2 232.324 10.8094   8
  -4  -2   2 258.916 22.1316   1
   4  -2  -2 259.281 9.93201   9
   4   2   2 293.325 24.8405   3
   4   2   2 249.799 16.0242   5
  -4  -2   2 219.876 16.2225   5
  -4  -2   2 278.961 10.6338  13
  -4  -2   2 230.486 10.8174  14
   5   2  -2 140.089 5.61254  12
  -5   2   2 132.562 7.06483   7
  -5   2   2 132.092 5.33752  11
   5  -2   2 134.060 8.67204   3
  -5  -2  -2 126.971 6.35807  11
  -5   2   2 114.767 15.5026   5
   5   2  -2 131.160 6.26294  13
  -5  -2  -2 149.100 18.0652   1
  -5   2   2 130.458 5.37599  14
   5   2  -2 140.844 20.0528   2
  -5   2   2 142.430 5.58546   9
  -5  -2  -2 145.736 15.0247   6
  -5   2   2 135.249 6.79701   2
   5  -2   2 139.056 14.7090   5
  -5  -2  -2 126.236 6.72681  10
  -5   2   2 126.054 16.1384   6
  -5   2   2 140.954 5.38883   8
   5  -2   2 140.655 15.3488   6
  -5   2   2 136.886 9.57777   1
   5  -2   2 129.430 6.42520  13
   5   2  -2 131.305 10.8607   5
  -5  -2  -2 139.170 18.2033   1
  -5   2   2 146.086 5.38563  11
  -5   2   2 131.869 5.35513   8
   5  -2   2 144.235 8.86324   7
   5   2  -2 136.398 19.1819   3
   5   2  -2 126.759 6.38130   9
   5   2  -2 107.759 16.7938   1
  -5  -2  -2 130.657 6.66560  14
  -5  -2   2 142.944 17.1627   4
  -5   2  -2 146.676 5.47299   9
  -5  -2   2 135.069 5.96185  12
  -5   2  -2 129.755 6.16960  12
   5   2   2 126.213 13.9403   6
  -5  -2   2 126.941 6.42291  10
  -5   2  -2 137.228 5.52797   8
  -5  -2   2 130.455 6.61835   8
  -5  -2   2 129.089 6.40293  11
   5  -2  -2 139.426 5.56786  14
  -5  -2   2 131.305 6.56931  14
   5   2   2 145.356 5.69094  12
  -5   2  -2 136.270 5.47227  10
  -5  -2   2 125.266 18.8630   3
   5   2   2 151.036 10.8377   5
  -5  -2   2 165.834 19.2159   1
   5   2   2 145.046 19.9881   3
   5  -2  -2 140.157 5.52889   9
  -5  -2   2 162.872 16.9224   7
  -5  -2   2 103.284 20.1060   2
   5   2   2 129.465 6.30681  13
  -5  -2   2 136.079 11.8702   5
  -5   2  -2 144.938 16.0540   5
   5  -2  -2 129.182 7.01357   1
  -5  -2   2 144.480 14.7237   6
   5  -2  -2 133.646 6.43073  13
  -5   2  -2 134.337 16.2613   6
  -5   2  -2 143.831 8.33216   7
   5   2   2 131.835 18.3280   2
  -6   2   2 69.4038 5.80622   1
  -6  -2  -2 89.2846 16.4482   1
  -6  -2  -2 62.3548 3.94073  14
  -6  -2  -2 67.6442 3.86275  10
   6  -2   2 46.3551 10.6164   6
   6   2  -2 62.3656 3.72328   9
  -6   2   2 70.5942 2.70607   8
   6  -2   2 61.6910 3.83784  13
  -6  -2  -2 81.7432 13.0332   6
   6  -2   2 52.0073 11.2279   5
  -6  -2  -2 64.4717 4.03484   8
   6   2  -2 68.4288 2.85765  12
   6   2  -2 74.4671 15.1406   2
   6  -2   2 70.3025 2.74124   9
  -6   2   2 66.9455 4.94032   2
   6   2  -2 33.6961 13.6338   1
   6   2  -2 74.8572 6.41433   5
  -6   2   2 73.2493 2.69442   8
   6   2  -2 63.2194 3.71595  13
   6   2  -2 71.7652 15.9761   3
  -6   2   2 65.9160 4.17332   7
  -6  -2  -2 60.7657 13.6426   1
  -6   2   2 70.6840 3.03460   9
   6  -2   2 67.3129 7.24548   7
  -6   2   2 63.6546 11.9637   5
  -6   2   2 58.6714 13.0698   6
   6   2   2 60.5965 6.32674   5
  -6   2  -2 70.0630 2.92581   9
  -6  -2   2 53.3313 15.0137   3
   6   2   2 63.6751 3.77520  13
  -6  -2   2 61.4229 11.7195   6
   6   2   2 71.0294 2.87519  12
  -6  -2   2 71.4028 15.9908   2
  -6  -2   2 50.0285 11.8239   4
  -6  -2   2 64.8861 3.75288  10
  -6  -2   2 65.9147 3.06543  12
   6  -2  -2 58.0973 4.49059   1
  -6  -2   2 67.2792 8.62266   5
   6  -2  -2 69.5572 2.82515  14
  -6   2  -2 51.6066 11.7163   6
  -6   2  -2 68.7734 5.43272   7
  -6   2  -2 61.6328 3.48331  12
   6   2   2 60.2074 3.75984   9
  -6  -2   2 69.1455 3.98623   8
   6   2   2 64.5938 15.7413   3
  -6   2  -2 67.1814 2.99060   8
  -6  -2   2 62.0136 3.82320  14
   6   2   2 51.8022 11.1838   6
   6  -2  -2 68.0419 2.85582   9
  -6  -2   2 65.9364 12.8595   7
  -6  -2   2 56.9332 13.3073   1
  -6   2  -2 71.2442 12.2468   5
   6   2   2 87.1031 16.4718   2
  -6  -2   2 57.2462 4.02332  11
   6  -2  -2 66.0673 3.87534  13
   7   2  -2 105.997 5.64891   9
   7   2  -2 115.496 4.60432  12
   7  -2   2 117.080 10.7334   7
  -7  -2  -2 95.6715 17.7536   1
   7   2  -2 113.369 5.83443  13
   7   2  -2 148.330 21.4893   3
  -7   2   2 101.424 15.7347   5
  -7   2   2 118.131 4.60637   8
  -7  -2  -2 107.365 5.95704  14
  -7  -2  -2 152.288 19.2839   6
  -7  -2  -2 113.210 6.13151   8
   7   2  -2 118.597 7.34283   5
  -7   2   2 104.299 6.03066   7
   7  -2   2 115.850 4.55749   9
   7   2  -2 138.435 21.2243   1
  -7   2   2 141.757 20.8866   6
  -7  -2  -2 105.160 5.77165  10
   7   2  -2 153.397 21.6508   2
  -7  -2  -2 108.102 5.73119  11
   7  -2   2 104.385 5.87538  13
  -7   2   2 119.518 4.52616   8
  -7  -2  -2 129.849 20.4259   1
  -7  -2   2 109.702 5.78899  11
   7   2   2 117.039 5.33205   5
   7   2   2 113.703 5.93244  13
   7   2   2 98.8078 19.2867   3
   7  -2  -2 114.400 5.99742  13
  -7   2  -2 134.022 18.2022   6
  -7   2  -2 115.820 4.87708   9
  -7  -2   2 98.9200 16.1748   4
  -7   2  -2 112.676 4.98403   8
  -7  -2   2 120.318 19.6328   1
  -7   2  -2 115.005 16.1624   5
   7   2   2 111.424 5.85647   9
  -7  -2   2 107.839 10.4136   5
   7   2   2 153.268 22.6446   2
  -7  -2   2 119.424 20.2855   3
  -7   2  -2 111.563 5.43325  12
  -7  -2   2 111.907 5.76942  10
  -7  -2   2 124.860 18.6651   6
  -7  -2   2 108.547 5.92928   8
   7  -2  -2 118.586 4.68664   9
  -7  -2   2 113.753 4.83128  12
  -7   2  -2 110.309 7.55051   7
  -7  -2   2 110.452 18.9198   2
   7   2   2 103.765 16.3359   6
  -8  -2  -2 321.144 15.1701   8
   8  -2   2 343.940 13.3767   9
   8   2  -2 329.941 14.6530   9
   8   2  -2 344.668 13.4038  12
  -8  -2  -2 329.674 15.0700  14
  -8  -2  -2 342.267 14.9209  10
   8   2  -2 330.110 14.9241  13
  -8  -2  -2 343.757 14.8361  11
   8  -2   2 346.791 15.2154  13
  -8   2   2 348.683 13.3646  11
  -8   2  -2 335.817 14.3652  12
   8  -2  -2 340.962 13.5071   9
  -8   2  -2 328.317 13.9783   8
   8   2   2 342.454 14.8601   9
  -8  -2   2 343.859 15.1025   8
   8  -2  -2 355.315 15.2312  13
  -8  -2   2 324.777 14.7204  10
   8   2   2 338.402 15.0527  13
  -8   2  -2 358.761 13.8791   9
  -8  -2   2 339.026 14.8832  11
  -9  -2  -2 27.7420 2.69623   8
   9  -2   2 28.6389 1.32542   9
  -9  -2  -2 30.4283 2.67504  14
  -9   2   2 30.4265 1.51556   8
   9   2  -2 28.9522 2.29971   9
  -9  -2  -2 27.6329 2.41192  11
  -9   2   2 28.9763 1.42938  11
  -9   2   2 26.9641 1.23146  10
   9  -2   2 24.9487 2.61219  13
  -9  -2  -2 29.0710 2.44303  10
   9   2  -2 30.1893 2.61276  13
   9   2   2 26.9726 2.59655  13
  -9   2  -2 26.7509 1.88631   8
  -9  -2   2 31.2367 2.44841  10
   9   2   2 30.8420 2.42197   9
  -9  -2   2 28.4367 2.57643   8
  -9  -2   2 27.4483 2.42867  11
  -9   2  -2 30.4786 1.83746   9
   9  -2  -2 29.3991 1.45374   9
   9  -2  -2 30.2407 2.67910  13
 -10   2   2 86.2758 3.95051  11
  10   2  -2 102.241 5.70282  13
 -10  -2  -2 93.6354 5.27931  10
 -10   2   2 83.1297 4.67960  12
  10  -2   2 91.0513 3.76150   9
 -10   2   2 86.3710 3.61363  10
 -10  -2  -2 84.8951 5.56020   8
 -10  -2  -2 88.4164 5.32924  14
 -10  -2  -2 94.6255 5.31626  11
  10  -2   2 85.2583 5.50534  13
  10   2  -2 92.3363 5.00206   9
 -10   2   2 95.5187 4.00499   8
 -10  -2   2 97.4875 5.18295  10
  10   2   2 90.8880 5.46708  13
  10  -2  -2 90.1397 5.58532  13
 -10  -2   2 87.8507 5.20923  11
 -10   2  -2 92.2129 4.58506   8
 -10   2  -2 83.9811 4.55376  12
  10   2   2 87.6580 5.05682   9
 -10  -2   2 97.5507 5.58953   8
 -11   2   2 37.6976 1.97238  11
 -11   2   2 36.3413 1.89232   8
 -11   2   2 32.8963 1.48379  10
 -11  -2  -2 39.4943 3.52316   8
  11   2  -2 33.7457 2.74226   9
  11   2  -2 38.4764 3.70174  13
 -11  -2  -2 36.0275 2.98205  11
 -11  -2  -2 30.8768 2.81332  10
  11  -2   2 35.0764 1.66801   9
  11  -2   2 35.2008 3.37130  13
 -11   2   2 31.4203 2.47719  12
  11   2   2 39.7423 2.98296   9
  11  -2  -2 35.9090 1.79950   9
 -11   2  -2 39.4461 2.46047  12
 -11  -2   2 31.6581 2.74472  10
  11  -2  -2 34.2824 3.29043  13
  11   2   2 31.2012 3.37899  13
 -11  -2   2 36.7839 3.23616   8
 -11  -2   2 37.2830 3.06822  11
 -11   2  -2 38.9269 2.55882   8
  12  -2   2 216.813 8.88393   9
 -12  -2  -2 213.171 11.2470   8
 -12   2   2 215.141 9.94145  12
  12   2  -2 208.509 11.0342  13
 -12   2   2 231.005 9.36756  11
 -12  -2  -2 235.819 10.9966  11
 -12   2   2 236.311 9.19173   8
  12   2  -2 209.870 10.2451   9
 -12  -2  -2 207.120 10.5416  10
  12  -2   2 208.323 11.1514  13
  12   2   2 200.538 11.0941  13
 -12  -2   2 247.813 11.0437  11
 -12  -2   2 204.681 10.3808  10
  12  -2  -2 197.979 10.9526  13
 -12   2  -2 225.126 9.94600   8
 -12   2  -2 222.305 9.73501  12
  12   2   2 244.361 10.5851   9
 -12  -2   2 243.186 11.2306   8
  12  -2  -2 219.432 9.02734   9
 -13  -2  -2 63.6015 4.60686  11
  13   2  -2 61.6492 4.84058  13
 -13  -2  -2 65.0142 4.41432  10
  13  -2   2 65.1788 2.94130   9
  13  -2   2 65.6196 5.03035  13
  13   2  -2 70.0813 4.22973   9
 -13   2   2 70.6744 3.19280   8
 -13  -2  -2 69.5994 5.04227   8
 -13   2   2 60.6162 3.74443  12
 -13   2   2 75.7489 3.53342  11
  13   2   2 74.7083 4.37466   9
  13  -2  -2 62.4214 4.86926  13
  13  -2  -2 63.0327 3.05241   9
 -13  -2   2 61.4272 4.51361  11
 -13  -2   2 59.7716 5.25725   8
  13   2   2 63.6918 5.02027  13
 -13   2  -2 69.0594 4.55588   8
 -13   2  -2 73.3946 3.40366  11
 -13   2  -2 64.5829 3.57575  12
 -13  -2   2 69.6945 4.37729  10
 -14  -2  -2 10.5786 1.85694  10
 -14   2   2 10.3512 1.38650  12
  14  -2   2 9.48475 2.13568  13
  14  -2   2 8.23540 0.72359   9
 -14   2   2 12.4464 1.21375  11
 -14   2   2 10.8084 0.88232   8
  14   2  -2 8.29390 2.07931  13
 -14  -2  -2 8.68265 2.07037   8
  14   2  -2 10.4233 1.65508   9
  14  -2  -2 8.73815 0.80139   9
  14  -2  -2 7.35099 1.96083  13
 -14  -2   2 10.6535 1.73354  10
 -14   2  -2 8.49686 1.03051  12
 -14   2  -2 9.74283 1.12464  11
  14   2   2 7.92463 1.93654  13
 -14   2  -2 11.6684 1.70406   8
 -14  -2   2 12.4667 3.24085  11
  14   2   2 11.6895 1.84803   9
 -14  -2   2 11.2259 2.11807   8
 -15   2   2 1.29400 0.61813  12
  15   2  -2 0.14494 0.97209  13
  15   2  -2 0.66234 0.89550   9
 -15  -2  -2 -0.1175 1.16617   8
  15  -2   2 2.14015 1.37776  13
 -15  -2  -2 -0.0390 0.89357  11
 -15  -2   2 -1.9476 0.88271   8
 -15   2  -2 1.07502 0.77754   8
 -15  -2   2 0.56217 1.00222  11
 -15   2  -2 1.49391 0.90723  12
  15   2   2 1.11043 1.25472  13
  15  -2  -2 1.85026 1.30240  13
  15  -2  -2 0.09732 0.34142   9
  15   2   2 0.35108 0.88571   9
 -16  -2  -2 14.2485 2.58420   8
  16  -2   2 8.57766 2.36639  13
  16   2  -2 14.9125 2.75918  13
 -16  -2  -2 10.3816 1.94711  10
  16   2  -2 14.4738 1.98827   9
 -16  -2  -2 15.1302 2.41022  11
 -16  -2   2 13.6891 2.07481  10
  16  -2  -2 10.8748 2.26466  13
  16  -2  -2 14.1927 1.02338   9
  16   2   2 14.8617 1.86465   9
 -16  -2   2 14.4113 2.35428   8
  16   2   2 13.0147 2.47656  13
 -16  -2   2 15.0044 2.51631  11
  17  -2   2 30.5971 3.71770  13
 -17  -2  -2 35.8329 3.75451   8
 -17  -2  -2 32.0680 3.02874  10
 -17  -2  -2 30.3256 3.53969  11
  17   2  -2 29.4133 3.75572  13
  17   2  -2 34.7419 3.17823   9
 -17  -2   2 33.9443 3.50700  11
  17   2   2 28.8377 3.71888  13
  17   2   2 32.0251 2.74653   9
 -17  -2   2 39.3317 3.58055   8
 -17  -2   2 31.8869 2.83570  10
  17  -2  -2 29.5591 3.61716  13
 -18  -2  -2 2.11930 1.09061  10
  18   2  -2 0.87538 1.35489  13
  18   2  -2 2.68611 0.98074   9
 -18  -2  -2 0.39021 1.27724  11
 -18  -2  -2 -1.0657 1.24580   8
  18  -2   2 1.36558 1.33541  13
 -18  -2   2 0.68487 0.69784  10
 -18  -2   2 1.94908 1.28913  11
  18  -2  -2 3.39123 1.40050  13
  18   2   2 -0.0986 1.10162   9
  18   2   2 2.04761 1.61522  13
 -18  -2   2 0.26535 1.19435   8
 -19  -2  -2 21.6811 3.19688   8
  19   2  -2 21.6201 2.26108   9
 -19  -2  -2 18.5573 2.31023  10
  19  -2   2 18.7624 3.46214  13
 -19  -2  -2 20.4514 3.94456  11
  19   2   2 19.1549 2.29080   9
 -19  -2   2 17.3358 4.17200   8
  19  -2  -2 15.7615 3.27029  13
 -19  -2   2 22.2960 3.25890  11
 -19  -2   2 18.9858 2.18667  10
  20   2  -2 40.0612 4.73335  13
  20   2  -2 42.9231 3.20400   9
 -20  -2  -2 44.0879 4.06668  10
 -20  -2   2 36.8107 4.38252  10
  20   2   2 37.4490 4.57311  13
  20   2   2 44.4654 3.39351   9
   0  -3   2 0.72054 0.57780  14
   0  -3   2 -0.1816 0.26159  11
   0  -3  -2 11.9779 6.76191   1
   0  -3  -2 0.17594 0.35050  11
   0   3  -2 -5.3757 6.48625   1
   0  -3   2 5.17905 7.06189   3
   0   3  -2 -2.4714 5.28117   7
   0   3  -2 -2.4365 5.81851   5
   0  -3   2 0.17590 0.33216  10
   0   3  -2 -0.0954 0.31597  10
   0  -3  -2 -2.5194 4.99000   4
   0  -3  -2 0.63010 0.53943  14
   0   3   2 9.91426 6.42575   2
   0  -3   2 3.08471 5.07360   7
   0  -3   2 -2.6555 3.99594   4
   0   3  -2 5.79980 6.13065   2
   0  -3   2 0.36046 5.27377   2
   0   3  -2 4.94342 5.96656   4
   0   3  -2 0.16263 0.44746  14
   0  -3  -2 8.41862 6.45040   1
   0  -3   2 1.98482 6.12818   5
   0   3   2 8.53553 6.45537   5
   0  -3  -2 -0.2476 0.29365  10
   0  -3   2 0.70083 1.92142   6
   0  -3  -2 0.59449 0.45368   8
   0   3  -2 0.42254 0.46389   9
   0   3   2 -0.1882 0.41197  14
   0   3  -2 0.87790 0.51414  12
   0  -3   2 0.04010 0.31106   8
   0   3   2 2.79450 7.23224   3
   0  -3  -2 0.24841 4.48172   7
   0  -3   2 3.62323 7.02805   1
   1   3  -2 146.031 7.04875   9
  -1  -3  -2 126.168 14.0532   7
  -1   3   2 163.795 6.93720  10
   1   3  -2 135.392 15.5090   5
   1  -3   2 167.719 6.38767  13
   1  -3   2 125.558 16.4928   5
   1  -3   2 141.464 6.68462   8
   1  -3   2 149.627 6.49994  11
  -1   3   2 141.036 18.0529   5
  -1   3   2 164.473 17.8459   3
  -1  -3  -2 151.743 15.4255   4
   1  -3   2 147.801 15.7048   1
  -1  -3  -2 170.630 19.2970   1
   1   3  -2 131.954 16.2841   7
   1   3  -2 156.190 16.7074   4
   1  -3   2 163.323 7.05299  14
   1  -3   2 161.378 16.9088   2
   1   3  -2 119.996 17.5130   3
  -1   3   2 168.957 6.30014  13
  -1   3   2 146.733 16.9802   2
   1  -3   2 143.698 11.3161   4
  -1  -3  -2 141.633 6.93930  11
  -1  -3  -2 158.045 17.4818   1
   1  -3   2 159.127 17.0627   3
   1  -3   2 138.515 12.2521   7
  -1  -3  -2 154.090 7.30640  14
  -1   3   2 146.557 9.35610   6
   1  -3   2 165.485 10.1068   6
   1   3  -2 155.062 18.4363   2
  -1  -3  -2 143.801 7.08943   8
   1   3  -2 188.237 20.5202   1
   1   3  -2 153.574 6.96871  12
  -1  -3  -2 160.709 7.13392  10
  -1   3  -2 155.912 6.92756  10
  -1  -3   2 159.126 7.04590  10
  -1  -3   2 140.743 17.1636   5
   1  -3  -2 145.421 6.78769   8
  -1   3  -2 147.553 7.32101  14
  -1  -3   2 139.217 6.82776  11
  -1   3  -2 158.044 14.7472   4
  -1  -3   2 161.072 18.5005   1
  -1   3  -2 163.427 17.2809   5
   1  -3  -2 144.663 12.8087   7
   1  -3  -2 135.322 16.4619   1
  -1   3  -2 143.410 6.81988   9
  -1  -3   2 150.038 18.2551   2
   1  -3  -2 169.276 13.4293   4
   1   3   2 162.764 17.3118   5
  -1  -3   2 166.336 6.20843  13
  -1  -3   2 142.222 19.0920   3
  -1  -3   2 153.651 7.23994  14
  -1   3  -2 174.303 17.7511   1
   1  -3  -2 158.827 7.07651  14
  -1  -3   2 134.228 13.5955   7
   1   3   2 146.551 19.6677   3
  -1   3  -2 145.455 7.01253  12
  -1   3  -2 128.828 16.6219   3
  -1   3  -2 185.375 17.6278   2
   1   3   2 153.676 7.43591  10
  -1   3  -2 159.013 14.9524   7
  -1  -3   2 136.238 14.2474   4
   1  -3  -2 147.713 6.67964  11
   1   3   2 173.694 19.4704   2
   2   3  -2 160.295 7.39208  12
   2   3  -2 167.993 7.74538  10
  -2  -3  -2 166.932 20.8439   1
   2   3  -2 182.362 21.1469   3
   2   3  -2 161.287 15.5231   5
   2   3  -2 175.977 20.4648   2
  -2   3   2 181.609 20.0496   5
   2  -3   2 175.161 16.0798   2
  -2  -3  -2 153.363 7.72502   8
  -2   3   2 178.432 7.41336   8
   2  -3   2 154.103 16.4667   3
   2   3  -2 157.352 7.70417   9
  -2   3   2 149.310 16.6509   2
   2  -3   2 172.406 7.40394  14
  -2  -3  -2 128.318 16.3894   4
  -2  -3  -2 146.317 7.91548  11
   2  -3   2 182.078 7.14597  13
   2  -3   2 170.317 6.79614  11
   2   3  -2 159.607 20.0806   1
   2  -3   2 162.814 7.10777   8
  -2  -3  -2 173.646 7.78759  10
  -2  -3  -2 156.978 7.89991  14
   2  -3   2 144.753 9.46056   4
  -2  -3  -2 191.830 20.1773   1
  -2   3   2 170.078 7.32742  14
  -2   3   2 161.843 16.9496   3
   2  -3   2 148.506 17.0126   5
  -2   3   2 153.732 7.23496  10
   2   3  -2 167.796 17.5982   4
   2  -3   2 153.263 15.0702   1
  -2   3   2 174.538 7.09131  13
   2  -3   2 164.915 7.15232  10
   2  -3   2 168.698 11.8782   7
   2   3   2 131.839 15.3334   5
  -2   3  -2 182.005 18.6451   5
   2  -3  -2 159.802 7.87223  10
   2  -3  -2 176.741 12.3741   7
  -2   3  -2 169.784 7.33747   9
  -2   3  -2 175.204 15.7185   3
  -2   3  -2 158.748 7.31549  10
   2  -3  -2 180.778 7.55921  14
   2  -3  -2 155.473 15.2188   1
  -2  -3   2 166.130 7.67008  10
  -2  -3   2 211.646 22.3901   3
   2   3   2 167.191 6.83160  13
  -2   3  -2 171.683 7.48002  14
  -2  -3   2 158.067 16.5695   4
   2  -3  -2 162.676 16.1464   1
  -2  -3   2 174.542 19.8473   1
   2   3   2 160.479 10.0365   6
   2  -3  -2 180.117 6.95550  13
  -2  -3   2 156.810 7.89274  11
   2   3   2 171.019 22.2263   3
  -2  -3   2 171.394 16.6250   7
   2   3   2 187.921 24.1417   2
  -2   3  -2 192.685 16.7688   2
  -2  -3   2 159.923 8.02043   8
  -2  -3   2 132.785 15.6079   5
  -2  -3   2 178.227 6.91847  13
  -2   3  -2 157.190 14.1432   4
   2  -3  -2 167.693 7.19934   8
   2  -3  -2 171.590 6.76350  11
   2  -3  -2 170.308 7.02857  11
   2   3   2 170.348 7.69090  10
  -2   3  -2 156.846 16.5036   1
  -2  -3   2 164.577 7.88608  14
  -2  -3   2 128.576 18.9040   2
  -2   3  -2 187.903 15.1760   7
   2  -3  -2 166.945 11.8590   4
   3  -3   2 247.140 18.2214   1
  -3  -3  -2 247.777 11.3843  11
  -3  -3  -2 240.130 11.5633   8
  -3   3   2 272.792 10.8812   8
  -3   3   2 258.654 20.9276   3
   3  -3   2 237.568 17.4688   6
   3  -3   2 240.719 18.7974   2
   3   3  -2 265.261 22.7339   4
   3  -3   2 260.169 14.3890   7
  -3  -3  -2 258.713 11.5133  10
  -3  -3  -2 267.303 10.5601  13
   3  -3   2 259.319 22.1715   5
  -3  -3  -2 244.551 11.6671  14
  -3   3   2 262.158 10.7643  14
   3   3  -2 237.013 11.3573   9
   3   3  -2 274.249 25.7169   3
  -3   3   2 284.968 10.9963  13
   3   3  -2 285.723 27.7305   1
   3   3  -2 251.495 19.7234   5
   3  -3   2 279.072 10.9906  13
   3   3  -2 248.003 10.9112  12
  -3  -3  -2 246.174 25.5764   1
  -3   3   2 280.686 24.3203   5
  -3   3   2 267.989 18.4197   6
  -3  -3  -2 232.238 22.0373   4
   3  -3   2 232.041 19.5654   3
  -3   3   2 262.622 20.6284   2
  -3  -3  -2 213.800 25.0810   1
  -3  -3  -2 245.550 14.7344   6
   3  -3   2 264.498 10.6101  10
   3   3  -2 244.708 25.1605   2
   3  -3  -2 278.356 11.8334   4
  -3  -3   2 240.019 20.8015   5
  -3  -3   2 280.654 10.7679  13
  -3   3  -2 267.758 10.9595  14
  -3   3  -2 245.257 11.2910  12
   3   3   2 258.638 11.0229  12
  -3  -3   2 244.176 11.4336   8
   3   3   2 266.372 10.6801  13
  -3   3  -2 288.851 19.5490   2
  -3  -3   2 238.425 11.3216  10
  -3  -3   2 226.284 23.9396   1
  -3   3  -2 273.338 11.2738   8
   3  -3  -2 252.762 11.2601  14
  -3  -3   2 255.207 21.8919   7
   3  -3  -2 271.170 10.7909  13
  -3   3  -2 254.740 17.9810   3
  -3   3  -2 285.026 23.9556   5
   3  -3  -2 271.965 10.6337   8
   3  -3  -2 270.740 10.1885  11
  -3  -3   2 242.524 11.6095  14
   3   3   2 240.024 16.7140   6
   3  -3  -2 250.201 11.0460   4
  -3  -3   2 267.691 21.5279   4
   3   3   2 239.608 20.1023   5
  -3   3  -2 277.798 10.7553  11
   3   3   2 244.558 11.5597   9
  -3  -3   2 254.143 26.2329   2
   3  -3  -2 266.438 10.2490  11
  -3   3  -2 224.441 16.5864   6
  -3   3  -2 241.143 16.5843   4
   3   3   2 229.731 25.7745   3
   3  -3  -2 259.907 10.7955  10
  -3  -3   2 252.021 11.3176  11
  -3   3  -2 257.155 17.4762   7
  -3  -3   2 273.903 16.8609   6
   3  -3  -2 268.008 18.3408   1
  -3  -3   2 220.324 25.0925   3
   3   3   2 271.106 27.1334   2
  -3   3  -2 286.130 10.8914  13
   3  -3  -2 245.923 19.4369   1
  -4   3   2 15.2373 8.96909   5
   4  -3   2 -3.1018 3.89828   1
  -4  -3  -2 8.66407 4.82330   6
  -4   3   2 8.40429 0.88440   8
  -4   3   2 10.2901 5.21679   4
  -4  -3  -2 -6.6504 10.1694   1
   4   3  -2 16.0217 6.28917   5
   4   3  -2 20.3414 10.9951   2
  -4  -3  -2 -0.4019 9.23749   1
   4   3  -2 16.4463 10.7942   1
   4   3  -2 6.50287 0.78695  13
  -4  -3  -2 7.08995 1.38919  14
   4  -3   2 4.42393 2.24169   7
  -4   3   2 6.40955 0.61614  14
   4   3  -2 6.48416 0.79688  12
  -4  -3  -2 4.79832 0.96608  10
  -4  -3  -2 5.33714 1.17515   8
   4   3  -2 6.18402 1.15981   9
   4  -3   2 7.54624 0.56484  10
   4  -3   2 9.12075 6.00849   3
  -4  -3  -2 6.12060 1.09906  11
  -4   3   2 6.93894 0.74381  11
  -4   3   2 7.79079 6.67913   6
   4  -3   2 5.93067 7.48209   5
  -4  -3  -2 8.02567 0.84276  13
   4  -3   2 7.72463 1.10042  13
   4   3  -2 11.9661 9.76108   3
   4  -3   2 3.18741 5.33699   1
   4  -3   2 3.23821 5.74431   6
  -4  -3  -2 3.69517 7.56366   4
  -4   3   2 5.18828 5.86361   2
  -4  -3   2 4.89307 5.55842   6
  -4   3  -2 14.6569 4.31534   3
   4   3   2 2.60852 9.81540   3
   4  -3  -2 6.43679 5.64469   1
   4   3   2 7.14618 1.32439   9
   4   3   2 4.01090 6.32293   5
   4  -3  -2 5.44564 4.31854   1
  -4  -3   2 4.21593 0.87330  10
   4   3   2 6.20468 0.89771  12
  -4  -3   2 5.63636 1.13596  14
  -4   3  -2 6.06365 3.77089   4
  -4  -3   2 7.44164 1.30183  11
  -4  -3   2 4.27278 6.59921   5
   4  -3  -2 7.38150 0.56112   8
  -4  -3   2 5.51061 1.10964   8
   4  -3  -2 4.51543 1.98285   7
  -4   3  -2 5.90807 0.71560  10
  -4   3  -2 7.36004 0.82923   8
   4   3   2 15.1751 10.9810   2
  -4   3  -2 6.00931 0.70936  14
  -4  -3   2 9.99253 8.06373   7
  -4   3  -2 8.73822 6.27688   6
  -4  -3   2 3.14653 9.54173   2
   4  -3  -2 6.19733 0.94683  13
   4   3   2 8.35740 0.92210  13
   4   3   2 5.90088 5.65918   6
  -4   3  -2 7.35602 1.21068  12
  -4  -3   2 25.9260 12.3226   1
  -4  -3   2 4.62829 10.3535   3
  -4   3  -2 2.71752 4.66571   2
  -4   3  -2 -0.3403 7.98206   5
  -4   3  -2 6.85157 0.62802  11
  -4   3  -2 7.24066 0.50360   9
  -4  -3   2 6.79304 0.87673  13
  -4   3  -2 13.1469 5.39327   7
  -4  -3   2 13.1977 8.32685   4
   5   3  -2 20.4138 12.2690   2
  -5   3   2 31.0347 6.64444   3
  -5   3   2 36.2091 1.65999  14
  -5  -3  -2 32.6006 2.60081  11
  -5  -3  -2 53.5393 9.73449   6
  -5  -3  -2 33.9742 2.78419  14
   5   3  -2 36.7774 2.72360   9
   5  -3   2 32.8718 9.36926   6
  -5  -3  -2 43.7559 15.9011   1
   5  -3   2 44.4144 11.9597   5
   5   3  -2 38.9296 15.0834   1
  -5   3   2 39.7497 10.7857   6
   5  -3   2 48.2799 8.40976   3
  -5  -3  -2 36.7445 2.75156  10
  -5   3   2 39.5780 7.09685   4
   5   3  -2 36.9080 2.25225  13
  -5   3   2 38.1068 1.92264  11
   5  -3   2 32.7812 4.15453   7
   5  -3   2 38.2244 5.17277   1
   5   3  -2 37.6776 2.06478  12
  -5  -3  -2 33.7122 2.81740   8
  -5   3   2 39.8837 1.92399   8
  -5  -3  -2 30.1765 13.4320   1
   5   3  -2 37.6504 13.5853   3
   5  -3   2 32.9147 2.39959  13
  -5   3   2 39.8347 8.41070   2
  -5   3   2 32.8804 11.6004   5
   5   3  -2 31.5647 7.81339   5
  -5  -3  -2 48.7548 14.4263   4
   5  -3   2 45.1185 6.99021   1
  -5   3  -2 33.9004 2.00736  14
  -5   3  -2 38.1183 7.07096   4
  -5  -3   2 56.1711 14.8030   3
   5   3   2 39.5008 2.41011  13
  -5   3  -2 31.5135 5.46767   2
   5   3   2 40.7938 2.17719  12
  -5  -3   2 16.2866 10.0522   7
   5  -3  -2 34.6490 2.35071  13
   5   3   2 32.0664 2.66651   9
   5  -3  -2 34.4814 3.10896   7
   5   3   2 27.5609 12.4558   2
  -5   3  -2 42.5304 6.95515   7
   5  -3  -2 45.3183 5.80588   1
  -5  -3   2 28.8530 2.47192  11
  -5  -3   2 19.4444 11.4893   1
  -5   3  -2 36.2715 1.92632  10
   5   3   2 28.2945 13.9513   3
   5  -3  -2 38.6056 2.06220  14
  -5   3  -2 36.9906 2.01180   8
  -5   3  -2 36.6396 1.57255   9
  -5  -3   2 28.7925 8.77734   5
   5  -3  -2 35.8663 8.73012   1
  -5   3  -2 26.9545 9.15781   6
  -5  -3   2 34.9797 2.79802  14
  -5   3  -2 37.8415 3.67145   3
  -5   3  -2 23.0777 12.0558   5
  -5  -3   2 35.3855 2.75441   8
   5   3   2 45.0747 9.21402   6
   5  -3  -2 38.5033 1.79880  10
  -5  -3   2 26.6861 8.43230   6
  -5   3  -2 33.1173 2.48248  12
   5   3   2 32.9951 8.31183   5
  -5   3  -2 36.5048 1.72176  11
  -5  -3   2 34.9584 2.63135  10
  -5  -3   2 49.4691 14.1056   4
  -5  -3   2 43.6863 15.4085   2
   6   3  -2 408.910 18.1947   9
   6  -3   2 429.317 18.0640  13
   6   3  -2 444.731 17.1584  12
   6   3  -2 411.846 17.7194  13
  -6   3   2 403.681 16.6529  14
  -6   3   2 446.654 16.9978  11
  -6  -3  -2 404.148 18.5508  14
  -6   3   2 382.557 16.7925   8
  -6   3   2 433.292 16.8980   8
  -6  -3  -2 413.396 18.6231   8
  -6  -3  -2 429.890 18.3079  11
  -6  -3  -2 439.795 18.4213  10
  -6  -3   2 407.065 18.2167  11
  -6  -3   2 425.807 18.2635  10
  -6   3  -2 424.675 16.9575  10
   6   3   2 455.886 17.2533  12
   6  -3  -2 438.961 17.0504   9
  -6   3  -2 447.055 16.7032  11
  -6  -3   2 420.124 18.4700  14
   6  -3  -2 444.285 17.0761  14
  -6   3  -2 425.353 16.8473   8
   6   3   2 418.983 17.8730  13
  -6   3  -2 433.358 17.1794   8
  -6   3  -2 410.414 17.9378  12
   6   3   2 412.633 18.3787   9
   6  -3  -2 440.820 18.0252  13
  -6  -3   2 402.592 18.4266   8
  -6   3  -2 444.299 16.7620   9
   7   3  -2 10.7405 1.63808   9
   7  -3   2 14.3775 1.95605  13
  -7  -3  -2 9.54494 1.67682  14
   7   3  -2 12.9315 1.47066  13
   7   3  -2 14.6590 0.94323  12
  -7  -3  -2 14.9211 1.77072  10
  -7   3   2 12.3193 0.64524  11
  -7  -3  -2 13.2043 1.63942  11
  -7  -3  -2 15.5893 1.89640   8
   7  -3  -2 11.9529 1.73912  13
   7   3   2 13.4830 1.99656   9
  -7  -3   2 15.8600 1.76795  10
  -7   3  -2 12.4193 0.84676   8
   7  -3  -2 14.1566 0.93929   9
  -7  -3   2 11.2157 1.77404   8
  -7  -3   2 14.1660 1.74129  11
  -7   3  -2 15.0227 1.03375   8
  -7   3  -2 13.7616 0.81995   9
   7   3   2 13.3786 0.94596  12
   7   3   2 10.9831 1.40690  13
  -7  -3   2 12.6963 1.89990  14
  -7   3  -2 12.0680 1.46808  12
   8   3  -2 55.0925 2.45733  12
  -8  -3  -2 52.8408 3.72589  10
   8  -3   2 54.6326 3.76993  13
   8   3  -2 51.4438 3.57106   9
  -8  -3  -2 58.4271 4.08051  14
  -8  -3  -2 51.0105 3.96554   8
  -8   3   2 54.8363 2.25233  11
  -8   3   2 54.8718 2.46363  11
   8   3  -2 45.6582 3.32620  13
  -8  -3  -2 56.6303 3.81680  11
  -8  -3   2 58.3349 3.79683  10
  -8   3  -2 53.4044 2.64269   8
  -8  -3   2 55.3667 3.89779   8
  -8   3  -2 55.0963 2.53933   9
   8  -3  -2 56.0379 2.56242   9
   8   3   2 55.7980 2.43429  12
   8   3   2 55.5932 3.82224   9
  -8   3  -2 56.9210 2.65927   8
  -8   3  -2 53.5627 3.40768  12
  -8  -3   2 54.7151 3.78214  11
  -8  -3   2 49.8490 3.73441  14
   8  -3  -2 52.4951 3.64533  13
  -9  -3  -2 28.2286 2.69406  11
   9  -3   2 34.3050 2.86043  13
   9   3  -2 26.3838 2.42732  13
  -9  -3  -2 29.7236 2.85140  14
  -9   3   2 27.6955 1.24800  11
  -9  -3  -2 30.7186 2.69547  10
  -9   3   2 27.1611 2.36651  12
  -9  -3  -2 29.6698 2.89600   8
   9   3  -2 22.7381 2.36109   9
   9   3  -2 28.1065 1.32076  12
   9  -3  -2 25.2747 2.51305  13
  -9  -3   2 27.3011 2.53195  10
   9   3   2 26.6920 2.56076   9
  -9   3  -2 27.6377 2.32082  12
   9  -3  -2 29.1775 1.50419   9
  -9   3  -2 27.8170 1.56683   8
  -9  -3   2 28.5264 2.76379   8
  -9   3  -2 26.3567 1.69833   8
  -9  -3   2 29.0885 2.69085  11
   9   3   2 25.0337 2.52721  13
 -10  -3  -2 6.79546 1.52085  11
  10  -3   2 6.16413 1.55538  13
  10  -3   2 5.60478 0.50476   9
 -10  -3  -2 3.84323 1.42290  14
  10   3  -2 6.52435 1.44388  13
 -10  -3  -2 5.49432 1.30315  10
 -10   3   2 5.43104 1.14645  12
 -10  -3  -2 5.62131 1.49716   8
  10  -3  -2 5.79562 0.61349   9
 -10  -3   2 5.24660 1.30898  11
 -10  -3   2 7.40961 1.52322  10
 -10  -3   2 6.74472 1.66885   8
  10   3   2 5.36699 1.45864   9
 -10   3  -2 5.94134 1.19743  12
 -10   3  -2 6.07693 0.68060   8
  10   3   2 5.51851 1.53399  13
 -10   3  -2 5.77573 0.88123   8
 -10   3  -2 7.35483 0.78204   9
  10  -3  -2 4.28253 1.29987  13
  11  -3   2 0.82224 0.27841   9
 -11  -3  -2 1.41110 0.95226  14
 -11  -3  -2 0.65553 0.83951  10
  11  -3   2 2.61182 1.13073  13
 -11  -3  -2 0.75800 0.90716  11
  11   3  -2 0.76682 0.99598  13
 -11   3   2 1.32910 0.83452  12
 -11  -3  -2 -0.2458 0.95931   8
 -11   3   2 1.21926 0.26678  11
  11   3  -2 1.01782 0.84974   9
 -11  -3   2 1.30472 0.91367  11
 -11  -3   2 -0.5007 0.51171  10
 -11   3  -2 0.14906 0.58113  12
 -11   3  -2 0.84726 0.51190   8
  11   3   2 -0.1957 0.78537  13
  11  -3  -2 0.00347 0.88049  13
  11   3   2 0.02852 0.71628   9
 -12  -3  -2 35.7477 3.25843  10
 -12  -3  -2 31.3795 3.16546  11
 -12   3   2 37.6261 1.78594  11
  12  -3   2 36.4449 1.69258   9
 -12  -3  -2 36.0591 3.63339   8
 -12  -3  -2 37.6898 3.38956  14
 -12   3   2 38.4117 2.88448  12
  12  -3   2 33.5867 3.37544  13
  12   3  -2 34.5444 2.99693   9
  12   3  -2 33.9982 3.24768  13
 -12   3  -2 39.5396 2.31649   8
 -12   3  -2 33.4027 2.21099   9
 -12  -3   2 38.9015 3.57718   8
  12   3   2 32.8472 3.31928  13
 -12   3  -2 31.1740 2.57538  12
  12   3   2 32.5429 3.01245   9
 -12  -3   2 33.8860 3.05487  10
  12  -3  -2 37.5112 1.85850   9
 -12  -3   2 32.1136 3.14692  11
  12  -3  -2 35.3063 3.36898  13
  13  -3   2 4.55431 0.48318   9
 -13  -3  -2 3.62669 1.17734  10
  13   3  -2 3.19025 1.31365  13
 -13  -3  -2 5.92617 1.71426   8
  13   3  -2 4.64740 1.26809   9
 -13  -3  -2 4.64964 1.40439  11
 -13   3   2 3.89283 1.12845  12
  13  -3   2 1.64657 1.26102  13
  13  -3  -2 6.69345 1.67015  13
  13   3   2 4.82799 1.41791   9
  13  -3  -2 4.87593 0.59639   9
 -13   3  -2 5.04386 0.85640   8
  13   3   2 5.68612 1.58973  13
 -13  -3   2 5.83874 1.47677  11
 -13  -3   2 2.76332 1.05149  10
 -13   3  -2 5.44822 1.14350  12
 -14  -3  -2 0.19004 0.85571  10
  14   3  -2 0.61476 0.93282  13
 -14  -3  -2 -0.3375 0.88161  11
 -14  -3  -2 -1.1872 0.94717   8
 -14   3   2 0.86970 0.75903  12
  14  -3   2 0.02092 1.09079  13
  14   3  -2 0.39956 0.72106   9
 -14  -3   2 -0.9964 0.76570  11
 -14   3  -2 1.30199 0.71524   8
  14  -3  -2 0.00824 0.82518  13
 -14  -3   2 -0.2614 0.70513  10
  14   3   2 1.26352 0.93722   9
 -14   3  -2 1.68057 0.71851  12
 -14  -3   2 1.28174 1.21083   8
  14  -3  -2 0.85718 0.35731   9
  14   3   2 -0.4162 0.76156  13
 -15  -3  -2 6.49945 1.84233  11
 -15  -3  -2 7.02740 1.69553  10
  15   3  -2 8.53716 1.96632  13
 -15   3   2 10.0866 1.54393  12
  15  -3   2 7.70017 2.06685  13
 -15  -3  -2 10.6137 2.32087   8
  15   3  -2 8.27950 1.69158   9
 -15  -3   2 5.06664 1.65431  11
  15  -3  -2 8.80058 2.43120  13
  15   3   2 7.98996 2.12174  13
 -15  -3   2 7.58524 1.83960   8
  15   3   2 7.17090 1.60414   9
 -15   3  -2 8.24381 1.22784  12
 -15  -3   2 9.66362 1.87493  10
  15  -3  -2 7.66434 0.82502   9
 -16  -3  -2 1.45412 1.32970   8
 -16  -3  -2 -1.5129 1.00698  11
  16  -3   2 -0.1284 1.09031  13
  16   3  -2 -0.2813 1.04186  13
 -16   3   2 1.55847 0.87955  12
  16   3  -2 0.86277 1.02950   9
 -16  -3  -2 2.61361 1.12151  10
 -16  -3   2 0.83899 1.05889   8
 -16  -3   2 2.28940 1.40627  11
  16   3   2 -0.5461 0.87834   9
 -16  -3   2 1.09266 0.92890  10
  16   3   2 -0.1309 1.06515  13
  16  -3  -2 3.71862 1.60274  13
 -17  -3  -2 9.49240 2.65276  11
 -17  -3  -2 12.0567 2.32595  10
 -17  -3  -2 12.1146 2.53667   8
  17   3  -2 10.1885 2.33074  13
  17   3  -2 10.0469 1.77112   9
 -17  -3   2 9.43742 1.86710  10
 -17  -3   2 9.07660 2.80974  11
  17   3   2 9.84346 2.42039  13
 -17  -3   2 8.20727 2.41908   8
  17   3   2 7.83783 1.71377   9
  17  -3  -2 9.77284 2.27791  13
  18   3  -2 57.0489 5.25326  13
 -18  -3  -2 64.4131 5.38047  11
  18   3  -2 58.4885 4.17327   9
  18  -3   2 56.2249 5.26073  13
 -18  -3  -2 52.1464 5.16480   8
 -18  -3  -2 60.9272 5.31055  10
  18   3   2 61.5969 5.42576  13
 -18  -3   2 56.0583 4.66087  10
  18   3   2 60.4690 4.25762   9
  18  -3  -2 66.2754 5.67347  13
 -18  -3   2 68.1304 5.39923  11
 -18  -3   2 58.1718 4.96317   8
 -19  -3  -2 6.65837 2.19954  11
  19   3  -2 5.11099 1.52479   9
 -19  -3  -2 3.24004 1.93179   8
  19  -3   2 7.85409 2.61877  13
 -19  -3  -2 5.65194 1.69489  10
  19   3  -2 4.98945 2.11466  13
  19  -3  -2 6.39343 2.13259  13
 -19  -3   2 6.26915 1.60363  10
  19   3   2 6.53045 2.12549  13
  19   3   2 8.30258 1.72112   9
 -19  -3   2 9.69237 2.35173  11
 -19  -3   2 5.18727 2.10021   8
   0  -4   2 351.381 14.7178  11
   0  -4   2 327.865 15.6221   6
   0  -4  -2 399.043 31.0009   1
   0  -4  -2 356.680 25.0933   7
   0  -4  -2 310.785 24.5765   4
   0  -4   2 361.007 15.3452  14
   0  -4  -2 357.788 31.3473   1
   0  -4   2 315.090 27.9377   5
   0  -4   2 352.477 29.7824   1
   0  -4   2 307.550 23.3071   4
   0  -4   2 366.761 15.0172  10
   0  -4  -2 365.591 15.1443  10
   0  -4   2 332.423 29.7607   2
   0   4   2 395.510 32.8334   5
   0   4   2 367.065 37.2707   2
   0  -4   2 344.421 14.9442   8
   0   4  -2 372.575 28.6667   4
   0   4  -2 402.128 32.8469   3
   0   4  -2 315.748 46.9468   2
   0  -4  -2 362.804 15.4131  14
   0  -4   2 307.209 28.7586   3
   0   4  -2 357.153 15.1500  10
   0  -4   2 287.133 23.4812   7
   0  -4  -2 354.753 15.1082   8
   0   4   2 359.027 15.1361  10
   0   4  -2 361.819 27.1143   7
   0  -4  -2 350.386 14.8914  11
   0   4  -2 355.344 15.1681  12
   0   4  -2 363.402 48.1057   5
   0   4   2 349.605 33.7014   3
  -1  -4  -2 257.840 11.4585  11
   1  -4   2 269.453 14.5956   6
  -1   4   2 260.928 11.3920  10
  -1  -4  -2 263.177 28.3499   1
   1   4  -2 283.404 25.3643   4
  -1  -4  -2 278.461 11.7084  10
   1  -4   2 249.445 24.8428   5
  -1   4   2 265.221 27.3481   2
   1  -4   2 273.055 20.0021   7
  -1  -4  -2 283.878 27.5294   1
   1  -4   2 252.579 10.8326  11
   1  -4   2 275.407 11.6214  14
   1   4  -2 235.855 27.1821   2
   1  -4   2 244.796 11.0935   8
   1  -4   2 270.782 25.1905   2
  -1  -4  -2 237.528 11.5171   8
  -1   4   2 264.487 11.4893  14
   1  -4   2 276.322 10.4864  13
   1  -4   2 242.393 18.1826   4
  -1   4   2 255.398 26.6370   5
  -1  -4  -2 245.076 23.2672   4
   1   4  -2 225.618 26.9722   3
  -1  -4  -2 249.300 22.8178   7
   1  -4   2 267.091 25.8060   3
   1   4  -2 256.666 11.6451   9
   1   4  -2 257.443 11.6038  10
   1  -4   2 270.534 11.2411  10
  -1  -4  -2 257.487 11.9018  14
   1   4  -2 258.324 11.5157  12
   1   4  -2 303.763 25.5106   5
  -1   4   2 244.173 43.2185   3
  -1  -4   2 263.155 11.6266   6
  -1  -4   2 270.694 41.8952   5
  -1   4  -2 290.652 26.7665   2
  -1  -4   2 216.253 28.4446   3
   1   4   2 226.361 27.0070   3
   1  -4  -2 265.653 11.6498  14
  -1   4  -2 290.800 26.9308   5
   1  -4  -2 245.126 20.1690   7
  -1  -4   2 244.458 11.2540  11
  -1  -4   2 275.594 11.5919  10
   1  -4  -2 252.868 20.2245   4
   1   4   2 267.057 25.1473   5
   1  -4  -2 256.578 11.0856  11
  -1  -4   2 264.265 27.6277   1
   1  -4  -2 250.127 11.2569   8
  -1  -4   2 264.274 21.7253   4
  -1  -4   2 269.919 11.9034  14
  -1   4  -2 243.090 21.9893   7
  -1   4  -2 244.010 11.5286  12
   1  -4  -2 234.351 28.8704   1
  -1   4  -2 230.684 22.2660   4
  -1   4  -2 263.720 11.6163  14
   1   4   2 268.667 11.6267  10
   1   4   2 261.286 28.9590   2
  -1   4  -2 257.686 11.4213   9
  -1  -4   2 251.344 22.0462   7
   1   4   2 257.221 11.5741  12
  -1   4  -2 255.196 11.4073  10
   1  -4  -2 266.482 11.3749  10
  -1  -4   2 245.216 11.4434   8
  -2   4   2 696.192 47.5775   3
  -2  -4  -2 785.678 49.4883   1
   2  -4   2 662.806 27.4568   8
   2  -4   2 650.063 41.2494   2
   2  -4   2 701.465 27.0192  11
  -2  -4  -2 636.448 28.1392   8
  -2   4   2 724.224 27.8138  14
   2  -4   2 710.755 27.8657  14
   2  -4   2 747.872 43.2329   1
  -2   4   2 708.708 27.0040  13
  -2  -4  -2 697.266 48.1773   4
   2   4  -2 706.932 43.0188   4
   2  -4   2 643.026 34.3753   7
   2   4  -2 663.307 27.8198  12
  -2  -4  -2 686.548 41.3731   7
  -2   4   2 650.988 27.6348  10
   2  -4   2 665.171 31.9689   4
  -2   4   2 727.474 47.5520   5
   2   4  -2 706.581 43.5451   5
  -2   4   2 674.045 43.9970   2
  -2   4   2 688.967 32.1353   6
  -2  -4  -2 639.625 46.5152   1
  -2  -4  -2 632.238 27.9452  11
   2  -4   2 686.947 43.8764   5
   2  -4   2 729.839 43.8515   3
   2  -4   2 704.513 27.1095  13
   2   4  -2 674.435 28.2137   9
  -2  -4  -2 710.997 28.2522  10
   2  -4   2 692.794 41.9821   1
   2   4  -2 748.624 49.1388   3
   2   4  -2 729.749 48.9956   2
  -2  -4  -2 688.292 28.5477  14
  -2  -4   2 717.910 26.8263  13
   2  -4  -2 684.947 27.9360  14
  -2   4  -2 646.641 27.7092  10
   2  -4  -2 703.001 27.2689  11
  -2   4  -2 705.937 40.2682   4
   2   4   2 743.966 43.5445   5
   2  -4  -2 644.169 35.1611   7
  -2   4  -2 692.894 42.8317   2
   2   4   2 772.530 50.4116   3
  -2  -4   2 668.649 28.4741  14
  -2   4  -2 652.993 41.0888   3
   2   4   2 770.875 50.7763   2
  -2  -4   2 604.331 54.2554   7
   2  -4  -2 692.802 27.5251   8
  -2   4  -2 674.513 27.7389   9
  -2  -4   2 689.463 28.0834  10
  -2  -4   2 645.263 27.8863  11
  -2  -4   2 623.443 47.2217   3
   2  -4  -2 713.032 41.6773   1
   2   4   2 647.558 28.3570   9
  -2  -4   2 606.108 45.4935   2
  -2   4  -2 689.404 28.3810  14
  -2  -4   2 693.160 46.5274   1
  -2  -4   2 709.573 30.3601   6
  -2   4  -2 656.731 44.2814   5
  -2  -4   2 652.444 41.7294   5
  -2   4  -2 658.076 28.0868  12
  -2   4  -2 683.469 39.6378   7
   2   4   2 671.549 27.9017  12
   2  -4  -2 587.816 41.3248   1
  -2  -4   2 620.500 27.9990   8
   2  -4  -2 721.062 34.8775   4
  -3   4   2 14.2176 1.16298  13
   3  -4   2 12.7032 1.26973  14
   3  -4   2 10.9956 1.08138  10
   3   4  -2 13.3960 1.40264  12
   3  -4   2 12.1282 0.69441  11
   3  -4   2 12.9562 1.07048   8
  -3   4   2 11.1781 1.18172  14
  -3  -4  -2 13.6302 1.96323   8
  -3  -4  -2 11.4786 1.95584  14
   3  -4   2 12.5246 1.14225  13
  -3  -4  -2 13.4899 1.59124  11
   3   4  -2 11.8990 1.74604   9
  -3   4   2 10.6507 1.16560  10
   3  -4  -2 11.7513 0.84036  11
  -3  -4   2 12.4166 1.93892  14
   3  -4  -2 13.5490 1.04254  13
  -3   4  -2 12.9660 1.30807   9
  -3   4  -2 11.8933 1.23333  10
   3   4   2 11.6604 0.81292  13
   3   4   2 14.2464 1.44271  12
  -3  -4   2 9.32519 1.51224   8
  -3  -4   2 12.5685 1.03036  13
   3  -4  -2 13.2346 0.72721  11
   3  -4  -2 13.1481 1.22966  10
   3  -4  -2 14.8859 1.18909   8
  -3  -4   2 12.5133 1.48375  11
  -3   4  -2 12.4878 1.51046  12
  -3  -4   2 13.9132 1.60671  10
   3   4   2 12.6233 1.92221   9
  -3   4  -2 10.8593 1.28300  14
   3  -4  -2 12.2924 1.37216  14
   4   4  -2 -0.4365 0.49409   9
  -4  -4  -2 -0.2973 0.48885  11
  -4  -4  -2 -0.7821 0.61306  14
  -4  -4  -2 1.13930 0.64498   8
   4   4  -2 0.48906 0.45235  12
  -4   4   2 0.54804 0.35095  14
   4  -4   2 -0.1198 0.36844  13
  -4  -4  -2 0.17378 0.63335  10
  -4  -4   2 -0.1670 0.43597   8
   4  -4  -2 0.40871 0.36067  10
  -4  -4   2 0.62767 0.38748  13
   4   4   2 -0.2525 0.65068   9
  -4   4  -2 0.00599 0.37537  14
   4   4   2 -0.1003 0.43181  12
   4  -4  -2 -0.3819 0.33645  13
   4  -4  -2 0.13199 0.27895   8
  -4   4  -2 0.47715 0.34403  10
  -4   4  -2 0.29956 0.25316   9
   4  -4  -2 -0.4616 0.40681  14
  -4  -4   2 0.30533 0.60553  14
  -4  -4   2 0.52796 0.56355  11
   4   4   2 -0.2948 0.24867  13
  -4   4  -2 -0.0401 0.53225  12
  -5  -4  -2 16.2196 2.27645   8
   5   4  -2 15.5813 1.41304  12
   5  -4   2 14.1208 1.50411  13
  -5  -4  -2 14.8593 1.85572  10
   5   4  -2 16.4644 1.90788   9
  -5   4   2 17.1042 1.13488  14
  -5  -4  -2 14.3333 1.81755  11
  -5  -4  -2 13.3463 2.17877  14
  -5   4   2 17.4439 1.37260   8
   5   4   2 13.2206 2.06441   9
  -5   4  -2 14.6792 1.70148  12
  -5   4  -2 15.2801 0.85757   9
   5  -4  -2 14.9179 1.13580  10
  -5  -4   2 14.6645 1.81338   8
  -5  -4   2 17.4690 1.87664  10
  -5  -4   2 13.5559 1.96982  11
  -5  -4   2 12.4114 1.94667  14
   5  -4  -2 16.4623 1.47504  13
  -5   4  -2 14.7633 1.28554  10
   5   4   2 12.6270 1.54837  12
  -5   4  -2 15.8484 1.24038  14
   5   4   2 15.9069 1.35233  13
  -6  -4  -2 66.3430 4.70705   8
  -6   4   2 73.9221 3.50043   8
   6   4  -2 74.1148 3.97605  12
   6   4  -2 72.7206 4.58481   9
  -6   4   2 69.0559 4.43738  12
  -6  -4  -2 78.5613 4.73470  10
   6  -4   2 72.1074 4.14840  13
  -6  -4  -2 65.7617 4.66967  14
  -6  -4  -2 70.6700 4.58563  11
   6  -4  -2 73.0156 3.58724  14
  -6   4  -2 64.6583 3.43715  10
  -6  -4   2 66.9842 4.46543  11
   6   4   2 76.6206 3.78841  12
  -6   4  -2 73.9043 4.43492  12
  -6   4  -2 70.3912 3.24460  14
   6  -4  -2 71.9638 3.97369  13
   6   4   2 76.5050 4.82097   9
  -6  -4   2 72.2990 4.54393  10
  -6   4  -2 71.8881 2.99218   9
  -6  -4   2 65.7391 4.64392  14
   6   4   2 66.7641 3.79908  13
  -6  -4   2 70.2823 4.65281   8
  -7   4   2 10.8969 0.58747  14
  -7   4   2 11.5238 0.91842   8
   7   4  -2 11.6388 2.01102   9
  -7  -4  -2 14.5028 2.22591  10
   7   4  -2 10.6169 1.01117  12
  -7   4   2 10.8181 0.61349   8
  -7  -4  -2 10.2279 1.93006  14
  -7   4   2 9.24859 1.72686  12
  -7  -4  -2 10.6718 1.79060  11
  -7  -4  -2 16.1319 2.53271   8
   7   4  -2 12.3823 1.34544  13
   7  -4   2 12.4862 1.63217  13
   7   4   2 13.6054 1.16391  12
  -7  -4   2 7.52892 1.63495   8
   7   4   2 7.75156 1.32388  13
  -7  -4   2 12.1354 2.02255  14
  -7  -4   2 8.60911 1.53049  10
  -7   4  -2 10.6703 0.76361   8
  -7   4  -2 11.8424 1.83667  12
  -7   4  -2 12.1746 0.73839   9
   7   4   2 12.8123 2.05509   9
  -7  -4   2 17.1479 2.04348  11
   7  -4  -2 11.7172 1.00677  14
   7  -4  -2 13.5807 1.58580  13
   8  -4   2 14.1198 1.82566  13
  -8  -4  -2 18.4686 2.56496  11
  -8  -4  -2 16.9850 2.63577   8
   8   4  -2 21.7422 3.88949   9
   8   4  -2 11.6534 1.49946  13
  -8  -4  -2 15.3178 2.26022  10
  -8   4   2 15.3440 2.19432  12
  -8   4   2 14.7712 0.69705   8
   8   4  -2 12.7692 1.05748  12
  -8   4   2 14.8576 0.69316   8
  -8   4  -2 13.4069 2.00183  12
  -8  -4   2 16.8744 2.12150  11
  -8  -4   2 14.2339 2.32550   8
  -8   4  -2 13.9620 0.94099   8
  -8   4  -2 12.9212 1.01471  11
   8   4   2 12.6141 1.80366  13
  -8  -4   2 16.3393 2.07136  10
   8  -4  -2 16.0518 1.85130  13
   8   4   2 15.6680 2.35955   9
   8   4   2 11.4203 1.09134  12
  -9   4   2 20.8779 2.21287  12
   9   4  -2 23.8777 2.48575   9
  -9  -4  -2 22.9635 3.84773  11
  -9  -4  -2 19.2115 2.90437   8
   9  -4   2 25.7424 2.50310  13
   9   4  -2 22.4486 2.16620  13
  -9  -4  -2 22.7432 2.65465  14
   9   4  -2 22.6763 1.33468  12
  -9  -4   2 19.8775 2.85139   8
  -9   4  -2 20.6134 1.25458   9
   9   4   2 22.3668 1.33173  12
  -9   4  -2 24.6666 2.40606  12
   9   4   2 23.8962 2.57887   9
   9  -4  -2 19.7575 2.25038  13
  -9  -4   2 26.6051 3.84673  10
  -9  -4   2 27.5333 3.21276  11
  -9   4  -2 21.6300 1.37463   8
   9   4   2 17.6110 2.11614  13
  -9   4  -2 21.7363 1.20643  11
 -10  -4  -2 144.531 8.17165  10
 -10  -4  -2 141.453 8.12392  11
  10   4  -2 141.917 7.84252   9
  10   4  -2 149.075 7.59482  13
 -10  -4  -2 141.079 8.38902  14
  10   4  -2 149.224 6.01754  12
 -10   4   2 155.994 7.84231  12
 -10  -4  -2 138.983 8.44978   8
  10  -4   2 152.727 8.63947  13
  10  -4  -2 152.926 7.92055  13
 -10   4  -2 148.458 6.37562   8
  10   4   2 148.534 7.67213  13
 -10   4  -2 147.755 6.09577   9
 -10   4  -2 151.982 7.62768  12
 -10   4  -2 137.870 5.90124  11
  10   4   2 142.402 5.90186  12
  10   4   2 135.798 7.88218   9
 -10  -4   2 141.499 7.96520  10
 -10   4  -2 139.450 6.37357   8
 -10  -4   2 156.172 8.49318   8
 -10  -4   2 134.833 8.03223  11
 -11  -4  -2 264.631 13.1826  14
 -11  -4  -2 257.725 13.3798   8
  11   4  -2 256.271 10.2718  12
  11  -4   2 264.057 12.7532  13
 -11   4   2 274.659 10.3263  11
 -11   4   2 255.505 12.3255  12
  11   4  -2 246.058 14.4071  13
  11   4  -2 258.083 12.5029   9
 -11  -4  -2 266.998 13.0378  11
 -11  -4  -2 246.662 12.7284  10
  11   4   2 245.603 12.5303   9
  11  -4  -2 274.801 12.6453  13
  11   4   2 244.198 12.2609  13
 -11   4  -2 273.689 10.8914   8
 -11  -4   2 279.714 13.1348  11
 -11   4  -2 268.121 10.5008   9
 -11   4  -2 240.620 10.2806  11
 -11   4  -2 258.613 12.1639  12
 -11  -4   2 250.461 13.0348   8
 -11  -4   2 248.455 12.5608  10
 -11   4  -2 261.022 10.7872   8
 -12  -4  -2 124.384 7.64124  10
  12   4  -2 128.874 7.29649  13
 -12  -4  -2 134.181 8.01286  14
 -12  -4  -2 138.307 7.96360  11
  12  -4   2 130.934 7.68512  13
 -12   4   2 127.400 5.24900  11
  12   4  -2 123.123 7.28203   9
 -12  -4  -2 129.697 8.18201   8
 -12   4  -2 142.287 5.77741   8
 -12  -4   2 132.034 7.99856   8
 -12  -4   2 127.670 7.53704  10
  12   4   2 118.551 7.32434   9
  12   4   2 126.777 7.38849  13
 -12   4  -2 133.542 7.11669  12
  12  -4  -2 124.336 7.44404  13
 -12  -4   2 124.809 7.69096  11
  13   4  -2 12.4844 2.16709   9
 -13  -4  -2 14.8518 2.80039   8
  13   4  -2 15.8173 2.46768  13
 -13  -4  -2 15.1140 2.46254  10
 -13   4   2 14.7412 2.19305  12
 -13  -4  -2 12.1953 2.55561  11
  13  -4   2 14.2702 2.66587  13
 -13  -4   2 16.8767 2.64794  10
  13  -4  -2 14.5646 2.46575  13
 -13  -4   2 14.3878 2.59434   8
 -13   4  -2 13.3812 2.04532  12
  13   4   2 12.2473 2.23511  13
 -13  -4   2 11.3695 2.21574  11
  13   4   2 8.59080 1.89409   9
 -14  -4  -2 1.46215 1.07564  10
 -14   4   2 2.23647 1.07055  12
  14   4  -2 2.22454 1.20097   9
  14  -4   2 -0.4973 1.09110  13
 -14  -4  -2 2.16009 1.35888   8
 -14  -4  -2 3.04505 1.49108  11
  14   4  -2 3.00600 1.25093  13
 -14  -4   2 1.71480 1.08811  10
  14   4   2 1.43960 1.17489  13
 -14  -4   2 1.18290 1.17456   8
  14  -4  -2 4.74099 1.56934  13
  14   4   2 1.21016 1.13940   9
 -14  -4   2 0.55798 1.19040  11
 -14   4  -2 0.01390 0.82354  12
 -15  -4  -2 0.43464 1.27459   8
  15  -4   2 2.00120 1.36093  13
 -15  -4  -2 1.50583 1.04295  10
  15   4  -2 3.48287 1.39875  13
 -15   4   2 3.03975 1.15539  12
  15   4  -2 1.33136 1.05912   9
 -15  -4  -2 2.03738 1.32921  11
 -15   4  -2 0.52873 0.77813  12
  15   4   2 1.68823 1.31508  13
 -15  -4   2 1.17642 0.98752  10
 -15  -4   2 0.13636 1.07986  11
 -15  -4   2 -0.4686 1.29870   8
  15  -4  -2 -0.8148 1.04200  13
  15   4   2 0.97916 1.14215   9
  16   4  -2 2.73892 1.47944  13
  16   4  -2 7.14841 1.75271   9
 -16  -4  -2 2.67462 1.42571  10
  16  -4   2 6.33861 1.86621  13
 -16   4   2 6.24522 1.39044  12
 -16  -4  -2 6.67531 1.96496  11
 -16  -4  -2 4.53778 1.80375   8
 -16  -4   2 2.90129 1.81674   8
 -16  -4   2 3.02784 1.70509  11
  16  -4  -2 3.61475 1.46020  13
  16   4   2 6.81567 1.71749   9
 -16  -4   2 2.97404 1.49406  10
  16   4   2 5.44959 1.93754  13
 -16   4  -2 4.37711 1.13795  12
 -17  -4  -2 55.5711 4.68303  10
  17   4  -2 48.5863 4.80270  13
  17  -4   2 59.2252 5.18152  13
 -17  -4  -2 51.7103 5.10569  11
  17   4  -2 59.3021 4.37460   9
 -17  -4  -2 49.2202 5.16933   8
  17  -4  -2 54.2533 5.10305  13
  17   4   2 51.8456 4.78355  13
 -17  -4   2 56.5040 5.14662   8
 -17  -4   2 49.1191 4.93940  11
  17   4   2 52.7309 4.37192   9
 -17  -4   2 64.2676 4.83701  10
 -18  -4  -2 21.7712 3.65431  11
  18   4  -2 16.3565 2.56762   9
  18   4  -2 24.6725 3.65423  13
 -18  -4  -2 17.1379 2.94214  10
 -18  -4  -2 21.9914 3.60721   8
  18   4   2 18.0224 2.63713   9
  18   4   2 17.1447 3.18910  13
 -18  -4   2 19.0911 2.89272  10
 -18  -4   2 22.0039 3.52206   8
 -18  -4   2 19.3673 3.59277  11
 -19  -4  -2 8.87923 2.60834   8
  19   4  -2 11.7422 2.58479  13
 -19  -4  -2 11.4480 2.62098  11
  19  -4   2 11.0241 2.83071  13
  19   4  -2 13.6686 2.32659   9
  19   4   2 11.5236 2.76467  13
 -19  -4   2 12.1314 2.92816  11
  19  -4  -2 9.99918 2.52287  13
 -19  -4   2 10.4817 2.64529   8
   0   5  -2 -0.5857 0.43030  12
   0  -5   2 0.91131 0.52259  10
   0   5   2 0.02175 0.44433  10
   0  -5   2 -0.6864 0.54300  14
   0  -5  -2 -0.0310 0.47208  10
   0   5  -2 0.50518 0.70013   9
   0  -5  -2 0.56716 0.52228   8
   0  -5  -2 -0.0785 0.47408  11
   0  -5   2 -0.0390 0.39610  11
   0  -5   2 0.88712 0.57168   8
   0   5   2 -0.0222 0.56558  12
   0   5  -2 0.17320 0.53803  10
  -1  -5  -2 44.7240 3.43018  14
   1  -5   2 40.0823 2.74413   8
   1   5  -2 40.6112 3.14298   9
  -1   5   2 36.9273 2.81145  10
  -1   5   2 41.8618 3.18711  12
   1   5  -2 44.9905 3.15245  12
   1  -5   2 40.2485 3.09096  10
  -1  -5  -2 40.0698 3.05310  10
  -1  -5  -2 39.4829 3.09911   8
   1  -5   2 40.3054 2.46474  11
  -1  -5  -2 37.8286 2.84115  11
   1   5  -2 38.5488 3.06206  10
   1  -5   2 44.1030 3.15019  14
  -1   5  -2 41.1083 2.99736  10
   1  -5  -2 44.7867 3.27518  14
  -1  -5   2 40.7361 2.81869  11
   1  -5  -2 42.5015 2.66796  11
   1  -5  -2 42.9087 2.89924   8
  -1   5  -2 41.2065 3.11584  12
  -1  -5   2 42.3079 2.98344   8
  -1  -5   2 43.4985 3.30836  14
  -1  -5   2 43.3146 3.03127  10
   1   5   2 43.8472 3.48987  10
   1   5   2 46.7692 3.46311   9
   1  -5  -2 40.2510 3.21909  10
   1   5   2 45.0664 3.17549  12
  -1   5  -2 38.4540 2.93727   9
  -2  -5  -2 14.4700 1.79465  10
   2   5  -2 14.2691 2.12389   9
  -2  -5  -2 12.0795 1.99649  14
  -2   5   2 13.3710 1.49750  10
  -2   5   2 12.3292 1.89864  14
   2  -5   2 10.6383 1.25339   8
   2   5  -2 14.4787 1.95035  12
   2  -5   2 13.7579 0.95915  13
  -2  -5  -2 14.1423 2.00982   8
  -2  -5  -2 12.9263 1.63153  11
  -2   5   2 12.4481 1.91990  12
   2  -5   2 12.0874 1.70584  14
  -2  -5   2 10.9974 1.66398   8
  -2  -5   2 14.5196 1.67953  11
  -2   5  -2 12.8112 1.78857  14
   2  -5  -2 14.6347 1.71029  14
  -2   5  -2 14.7448 1.79362  12
   2   5   2 13.2671 1.64657  12
  -2   5  -2 12.1450 1.53954   9
   2  -5  -2 11.1180 1.34224   8
  -2  -5   2 9.31208 1.47676  10
  -2  -5   2 14.3832 2.13613  14
   2  -5  -2 12.8379 1.19192  11
  -2   5  -2 11.2686 1.44428  10
   2   5   2 15.8532 2.34010   9
  -3   5   2 35.0060 2.50099  14
  -3   5   2 36.2868 1.98808  13
  -3  -5  -2 33.3406 2.96426   8
   3  -5   2 34.3721 2.30327  10
   3  -5   2 38.3398 2.65966  14
  -3   5   2 36.7254 2.53147  10
   3  -5   2 34.5619 2.23172   8
   3  -5   2 36.0267 2.07503  13
   3   5  -2 38.5720 3.10282   9
  -3  -5  -2 39.3053 3.09573  10
   3   5  -2 36.5092 2.73256  12
  -3   5   2 35.0971 2.95601  12
   3  -5   2 35.5294 1.73282  11
  -3  -5  -2 36.4176 3.28227  14
  -3  -5  -2 34.5234 2.86009  11
  -3   5  -2 35.2303 2.62812  14
   3   5   2 35.6269 2.77091  12
  -3  -5   2 37.3928 2.85374  11
  -3  -5   2 37.0031 1.67682  13
   3  -5  -2 36.4684 2.73446  14
  -3  -5   2 35.0752 2.97024   8
   3  -5  -2 35.9733 1.74078  11
  -3  -5   2 34.8702 2.90123  10
  -3  -5   2 36.7669 3.12389  14
   3  -5  -2 35.0116 1.91137  11
   3   5   2 37.8333 3.18149   9
  -3   5  -2 33.2064 2.95226  12
  -3   5  -2 35.5335 2.86166   9
   3  -5  -2 34.0783 2.26153   8
  -3   5  -2 35.0546 2.59075  10
   3  -5  -2 31.6360 2.38557  10
  -4   5   2 345.230 15.2795  14
   4  -5   2 372.128 15.1418  13
   4   5  -2 395.799 15.8371  12
  -4  -5  -2 357.790 16.5212   8
  -4   5   2 376.867 16.4819  12
  -4  -5  -2 363.172 16.2970  11
   4  -5   2 362.516 15.3454  10
  -4  -5  -2 362.729 16.8119  14
  -4  -5  -2 372.928 16.5123  10
   4   5  -2 368.586 16.5339   9
  -4   5  -2 358.947 16.3099  12
   4   5   2 378.661 15.8491  12
  -4  -5   2 365.672 16.3365  10
  -4   5  -2 352.340 15.5247   9
  -4  -5   2 363.395 16.4165   8
  -4  -5   2 353.431 16.6220  14
   4   5   2 353.644 16.5952   9
   4  -5  -2 367.115 15.7065  14
  -4  -5   2 364.079 14.8551  13
   4  -5  -2 374.515 14.9495  13
   4  -5  -2 361.765 15.0021   8
  -4  -5   2 375.657 16.2678  11
  -4   5  -2 338.609 15.4710  10
  -4   5  -2 345.685 15.4799  14
   4  -5  -2 364.879 15.2881  10
   5  -5   2 275.832 12.0260  13
   5  -5   2 262.346 11.4971  10
  -5   5   2 270.177 13.0869  12
  -5  -5  -2 269.210 13.3103   8
  -5  -5  -2 283.207 13.1044  11
   5   5  -2 259.416 13.0951   9
   5   5  -2 291.844 12.3283  12
  -5  -5  -2 290.295 13.7257  14
  -5   5   2 268.063 11.7403  14
  -5  -5  -2 314.179 13.4697  10
  -5  -5   2 284.423 13.0038  11
  -5  -5   2 300.278 12.6685  13
   5  -5  -2 280.618 11.4550   8
  -5   5  -2 264.514 12.0358  10
  -5  -5   2 292.853 13.5854  14
   5   5   2 284.497 13.4808   9
  -5  -5   2 295.872 13.2386  10
   5   5   2 267.242 11.5032  13
  -5  -5   2 270.257 13.1852   8
   5   5   2 289.052 12.4071  12
   5  -5  -2 270.677 11.7477  10
  -5   5  -2 265.799 12.0904   9
   5  -5  -2 273.588 12.2214  14
  -5   5  -2 276.475 11.9634  14
   5  -5  -2 283.193 11.8833  13
  -5   5  -2 279.822 13.0730  12
  -6   5   2 70.5050 3.42337  14
  -6  -5  -2 76.1627 5.01275  10
  -6  -5  -2 74.8533 5.23479  14
   6  -5   2 72.6115 4.10315  13
  -6   5   2 73.2757 4.88364  12
  -6  -5  -2 71.5906 5.72039   8
  -6  -5  -2 67.9394 5.20080  11
   6   5  -2 75.2151 4.03959  12
   6   5   2 67.3069 5.52335   9
  -6  -5   2 69.9258 5.22670  11
   6   5   2 71.1055 3.69904  13
  -6   5  -2 69.3416 4.74571  12
  -6   5  -2 71.6865 3.60451  14
  -6  -5   2 72.5070 4.87083  10
  -6  -5   2 65.7780 4.84823   8
  -6  -5   2 74.9884 5.14922  14
  -6   5  -2 68.7617 3.80484  10
  -6   5  -2 78.7452 3.97233   9
   6  -5  -2 70.3695 3.95036  13
   6   5   2 78.3542 4.18532  12
  -7   5   2 122.560 5.73000   8
  -7  -5  -2 123.555 7.23099  11
   7  -5   2 126.365 6.45539  13
  -7  -5  -2 132.344 7.42398  10
   7   5  -2 138.619 6.07323  12
   7   5  -2 120.566 7.15100   9
  -7   5   2 112.373 7.62345  12
  -7  -5  -2 127.499 7.51731   8
  -7  -5  -2 113.390 7.45234  14
  -7   5   2 119.829 5.21831  14
  -7   5  -2 127.000 5.76995  10
  -7   5  -2 114.446 5.24724  14
   7   5   2 120.890 7.37126  13
  -7   5  -2 119.589 5.31344  14
   7   5   2 117.921 7.24116   9
  -7  -5   2 126.880 7.50545  14
   7  -5  -2 132.940 6.39219  13
  -7  -5   2 144.017 7.46486  10
  -7  -5   2 130.001 7.26240  11
   7   5   2 134.737 6.18351  12
  -7  -5   2 130.468 7.43775   8
   7  -5  -2 127.545 5.85093  14
   8   5  -2 93.1621 4.54776  12
  -8  -5  -2 109.417 6.31902  10
  -8  -5  -2 91.4805 6.18937   8
  -8   5   2 91.2339 3.71798  14
   8   5  -2 86.9056 5.74471   9
  -8  -5  -2 80.5234 5.75587  11
   8  -5   2 96.3770 5.37649  13
  -8  -5  -2 101.262 6.51798  14
  -8   5   2 96.6370 3.82699   8
  -8   5   2 89.4761 5.71887  12
  -8  -5   2 87.6134 6.03330  14
  -8  -5   2 76.9130 5.64925  11
  -8  -5   2 81.3991 5.82374   8
  -8  -5   2 103.290 6.13198  10
  -8   5  -2 95.9037 4.04204   8
   8  -5  -2 98.8272 5.22809  13
   8   5   2 92.2053 4.61638  12
   8   5   2 84.5463 4.84193  13
   8   5   2 90.4457 6.00383   9
  -8   5  -2 99.4587 5.85716  12
  -8   5  -2 90.0688 3.91926   9
  -9  -5  -2 28.2628 3.22687  11
   9   5  -2 31.0902 1.98609  12
  -9  -5  -2 31.8478 3.42556   8
  -9  -5  -2 35.6271 3.45096  10
  -9  -5  -2 39.2513 3.77473  14
   9  -5   2 35.4770 2.99158  13
  -9   5   2 29.0008 3.02535  12
   9   5  -2 32.8042 3.19167   9
  -9  -5   2 32.1789 3.28118  10
   9   5   2 34.6153 3.48104   9
  -9  -5   2 35.7527 3.43835  11
  -9   5  -2 32.7892 3.10841  12
   9   5   2 28.8169 2.49933  13
  -9   5  -2 33.3154 1.76234   8
   9  -5  -2 39.5980 2.95809  13
  -9  -5   2 34.3122 3.47517   8
 -10   5   2 1.63809 1.11102  12
 -10  -5  -2 1.09586 1.19488  14
  10  -5   2 2.77115 1.08657  13
 -10  -5  -2 1.10081 1.14981  11
 -10  -5  -2 1.60295 1.06338  10
  10   5  -2 1.36238 1.05251   9
 -10  -5  -2 1.36390 1.21465   8
 -10  -5   2 2.04047 1.28365  11
 -10   5  -2 1.93549 0.38178   9
 -10  -5   2 0.30222 0.88610   8
 -10   5  -2 1.80588 0.47699   8
  10   5   2 1.41291 0.49125  12
 -10   5  -2 3.56276 1.31013  12
  10   5   2 2.88535 1.01541  13
 -10  -5   2 1.02527 0.90227  10
  10   5   2 1.81822 1.16836   9
 -10   5  -2 1.75150 0.47285   9
 -11   5   2 118.333 6.99021  12
 -11  -5  -2 112.315 7.65262   8
 -11  -5  -2 110.154 7.51514  14
  11  -5   2 126.264 7.16820  13
 -11  -5  -2 114.674 7.44555  11
  11   5  -2 118.087 5.01039  12
  11   5  -2 118.635 7.06942  13
 -11  -5  -2 119.262 7.44768  10
  11   5  -2 118.621 7.09733   9
  11  -5  -2 125.258 6.83902  13
  11   5   2 112.279 4.91770  12
 -11  -5   2 115.083 7.47059   8
 -11   5  -2 125.434 5.23781   8
  11   5   2 106.953 6.43372  13
 -11   5  -2 114.102 6.86086  12
  11   5   2 110.940 7.12809   9
 -11  -5   2 124.503 7.51144  11
 -11  -5   2 113.733 7.19338  10
  12   5  -2 97.9228 5.94150  13
  12  -5   2 102.418 6.46832  13
 -12  -5  -2 100.095 7.03299  14
 -12  -5  -2 90.2207 6.89826   8
  12   5  -2 92.5144 6.27783   9
 -12   5   2 102.066 6.31672  12
 -12  -5  -2 89.9873 6.63579  11
 -12  -5  -2 103.406 6.77264  10
 -12  -5   2 99.6157 6.58642  10
  12  -5  -2 113.898 6.43912  13
 -12  -5   2 93.8756 6.63952  11
 -12   5  -2 100.168 6.17390  12
 -12  -5   2 94.3894 6.74384   8
  12   5   2 92.0279 6.44412   9
  12   5   2 110.782 6.24611  13
 -13  -5  -2 2.60960 1.42234  10
  13  -5   2 -1.2017 0.92590  13
 -13  -5  -2 0.30756 1.22253  11
  13   5  -2 0.45402 0.98679  13
 -13   5   2 0.87672 1.00095  12
  13   5  -2 0.57917 0.95907   9
 -13  -5   2 1.55506 1.30699  11
 -13  -5   2 1.94464 1.40865   8
 -13  -5   2 0.56708 1.63112  10
  13  -5  -2 0.92875 1.06288  13
  13   5   2 1.01221 0.95829  13
  13   5   2 0.36520 1.18013   9
 -13   5  -2 0.32364 0.93720  12
 -14   5   2 3.20763 1.32214  12
  14   5  -2 4.63613 1.51758   9
 -14  -5  -2 5.44950 1.75235  11
  14  -5   2 1.77705 1.87715  13
  14   5  -2 1.19160 1.11544  13
 -14  -5  -2 2.78501 1.70896   8
 -14  -5  -2 2.93228 1.37757  10
  14   5   2 1.20855 1.06856  13
 -14  -5   2 4.32126 1.56557  10
 -14  -5   2 2.85257 1.43314   8
  14  -5  -2 0.97560 1.13680  13
 -14   5  -2 4.65546 1.45353  12
 -14  -5   2 4.41333 1.67707  11
  15  -5   2 19.2844 3.14521  13
 -15   5   2 21.4128 2.57555  12
 -15  -5  -2 20.1359 3.55192   8
  15   5  -2 18.8638 3.23961  13
 -15  -5  -2 20.5357 3.51436  11
 -15  -5  -2 25.6596 3.20539  10
  15   5  -2 19.8277 3.04489   9
  15   5   2 21.5807 3.12689   9
 -15  -5   2 25.0570 3.60517  10
 -15   5  -2 23.6802 2.60841  12
 -15  -5   2 20.1714 3.44943  11
  15  -5  -2 21.7310 3.12271  13
 -15  -5   2 13.5592 2.80684   8
  15   5   2 20.5498 3.04165  13
  16   5  -2 1.07705 1.20994   9
 -16  -5  -2 -1.1691 1.43704  11
 -16  -5  -2 1.39066 1.33472  10
  16  -5   2 0.14463 1.32444  13
 -16   5   2 -0.7130 0.99123  12
 -16  -5  -2 1.27552 1.77128   8
  16   5   2 2.46368 1.36319  13
 -16  -5   2 1.74716 1.51788  11
  16   5   2 0.00765 1.15815   9
  16  -5  -2 0.31248 1.24783  13
 -16  -5   2 0.76304 1.55800   8
 -16  -5   2 -1.7401 1.17447  10
 -16   5  -2 0.60673 0.95163  12
 -17  -5  -2 69.1180 6.24260   8
  17  -5   2 67.6947 5.77191  13
 -17  -5  -2 72.7358 5.77078  10
  17   5  -2 75.0475 5.84615   9
 -17  -5  -2 76.1665 6.41865  11
 -17  -5   2 70.0798 5.67914  10
 -17  -5   2 75.4029 6.25774   8
 -17  -5   2 78.6251 6.44745  11
  17  -5  -2 67.1179 5.56747  13
  17   5   2 63.5086 5.21400   9
  17   5   2 63.2696 5.33045  13
  18   5  -2 0.87606 1.29459   9
  18  -5   2 -0.9917 1.36025  13
 -18  -5  -2 -2.9934 1.53272   8
 -18  -5  -2 -2.4309 2.11611  11
  18  -5  -2 1.52826 1.65587  13
 -18  -5   2 3.51151 1.82340  11
  18   5   2 2.24221 1.45858   9
  18   5   2 -0.1940 1.34012  13
   0  -6  -2 211.084 10.1179  10
   0  -6  -2 202.840 9.95384   8
   0   6   2 206.465 11.1881  12
   0   6  -2 194.118 10.1146  10
   0  -6   2 213.581 9.47532  11
   0  -6   2 210.184 9.90022  10
   0  -6  -2 215.132 9.70256  11
   0  -6   2 209.632 10.3620  14
   0   6   2 192.320 9.95080  10
   0  -6   2 203.549 9.78852   8
   0  -6  -2 205.301 10.4899  14
   0   6   2 224.830 10.7446   9
   0   6  -2 209.792 10.3262   9
  -1  -6  -2 106.701 6.66202  14
   1  -6   2 112.909 5.44660  11
   1   6  -2 120.692 6.66673   9
  -1   6   2 106.704 6.99925  12
  -1  -6  -2 111.412 6.31938   8
  -1  -6  -2 116.097 6.12417  11
  -1  -6  -2 111.255 6.33160  10
   1  -6   2 113.833 6.38685  14
   1  -6   2 111.355 5.92098  10
   1  -6   2 121.653 6.00671   8
   1   6  -2 109.580 6.33333  12
  -1   6  -2 113.526 6.34018   9
   1  -6  -2 111.577 5.64035  11
   1  -6  -2 108.574 6.46449  14
  -1  -6   2 120.992 6.01871  11
  -1   6  -2 107.830 6.52175  12
  -1  -6   2 116.002 6.24770  10
   1   6   2 103.123 6.55332   9
   1  -6  -2 117.909 6.18833  10
  -1  -6   2 108.797 6.56592  14
   1  -6  -2 119.007 6.07499   8
  -1   6  -2 102.444 6.11711  10
  -1  -6   2 107.715 6.17060   8
   1   6   2 109.103 6.43267  12
  -2   6   2 15.6470 2.36026  12
   2  -6   2 15.9526 1.66139   8
  -2  -6  -2 15.0697 2.52456  14
  -2   6   2 15.2966 1.80590  10
   2  -6   2 15.9277 1.95362  14
  -2  -6  -2 16.4432 2.01707  11
   2   6  -2 19.6576 2.16616  12
  -2  -6  -2 12.3869 1.98520  10
   2  -6   2 15.0331 1.26278  11
  -2  -6  -2 15.6288 2.32887   8
   2   6  -2 16.8757 2.49648   9
   2   6   2 15.6469 2.42279   9
   2   6   2 15.7351 2.28257  12
   2  -6  -2 16.0264 2.01044  14
  -2   6  -2 15.7724 2.19548   9
  -2  -6   2 14.9776 1.88043  11
  -2  -6   2 15.5707 2.48888  14
  -2  -6   2 12.6206 1.99957   8
   2  -6  -2 15.2916 1.39385  11
   2  -6  -2 15.9951 1.71903   8
  -2   6  -2 14.3230 2.39948  12
  -2   6  -2 14.9634 2.12581  10
  -2  -6   2 14.5190 2.14431  10
   3  -6   2 64.3013 3.71347   8
  -3  -6  -2 67.6343 5.34416   8
   3  -6   2 70.8343 3.15454  13
  -3   6   2 66.1590 4.07749  10
   3  -6   2 67.2582 3.14696  11
  -3   6   2 66.9244 4.73421  12
   3   6  -2 76.3259 4.53325  12
  -3  -6  -2 72.6470 4.77990  10
  -3  -6  -2 76.1796 5.19242  14
  -3  -6  -2 65.4106 4.51604  11
   3  -6   2 66.9797 3.85941  10
   3   6  -2 62.0000 5.07350   9
  -3  -6   2 76.1806 5.14969  14
  -3  -6   2 70.0396 4.61793   8
   3  -6  -2 66.6048 3.04516  11
  -3   6  -2 62.1962 4.17457   9
   3   6   2 77.0521 4.63174  12
   3   6   2 68.9659 4.96357   9
   3  -6  -2 71.7012 4.48366  14
  -3   6  -2 61.7921 4.30245  14
  -3   6  -2 60.9965 4.09639  10
  -3   6  -2 69.8628 4.79511  12
  -3  -6   2 69.4132 4.63770  10
  -3  -6   2 65.8616 4.42688  11
   3  -6  -2 64.0131 3.93502  10
   3  -6  -2 64.7169 3.78680   8
   4   6  -2 24.1492 2.30830  12
  -4  -6  -2 23.1062 3.25326  14
  -4   6   2 20.3929 1.93913  14
  -4   6   2 20.4968 2.42778  12
   4  -6   2 19.7837 1.48543  13
  -4  -6  -2 21.0010 2.46459   8
   4  -6   2 20.1297 1.61380   8
  -4  -6  -2 23.0985 2.57274  10
  -4  -6  -2 20.5089 2.37861  11
   4   6  -2 19.1954 2.76228   9
   4  -6   2 21.5012 1.96830  10
   4  -6  -2 19.2334 1.79414  10
   4   6   2 22.5116 2.26890  12
   4  -6  -2 22.2813 2.19815  14
  -4   6  -2 16.1619 1.92093  14
  -4  -6   2 21.0456 2.35519  11
  -4  -6   2 22.0311 2.41795  10
   4   6   2 18.4770 2.80836   9
   4  -6  -2 21.0605 1.64881   8
  -4   6  -2 19.8884 2.79654  12
  -4  -6   2 22.8160 3.20483  14
   4  -6  -2 20.4720 0.89729  11
  -4  -6   2 21.9255 2.43137   8
  -4   6  -2 17.8281 1.95715   9
  -4   6  -2 19.3912 1.93955  10
  -5   6   2 31.0629 2.26323  14
  -5  -6  -2 35.2241 3.53794  14
   5   6  -2 35.9740 2.76904  12
   5  -6   2 29.3325 2.40340  10
  -5  -6  -2 31.0696 3.17032  10
  -5  -6  -2 31.1532 3.17156   8
   5   6  -2 34.9284 3.28469   9
   5  -6   2 31.7452 2.15842  13
  -5   6   2 33.9679 3.30581  12
  -5  -6  -2 32.5166 3.13113  11
   5  -6  -2 30.0170 2.23510  10
   5  -6  -2 33.7991 2.00134   8
  -5   6  -2 35.2865 3.26480  12
  -5  -6   2 35.3229 3.10881  11
   5  -6  -2 36.2706 2.74829  14
  -5  -6   2 37.1609 3.27097  10
  -5  -6   2 34.2209 3.18625   8
   5   6   2 27.9819 3.20510   9
  -5  -6   2 32.7047 3.54486  14
   5   6   2 31.5713 2.75293  12
  -5   6  -2 29.2278 2.41314  10
  -5   6  -2 30.8741 2.36986  14
  -5   6  -2 34.3139 2.59774   9
   6  -6   2 23.7903 1.94645  13
  -6  -6  -2 21.7156 3.12336   8
   6   6  -2 22.4323 2.14260  12
   6   6  -2 20.9717 2.65451   9
  -6  -6  -2 22.2218 3.32244  14
  -6   6   2 19.9544 2.93266  12
  -6   6   2 20.5695 1.57911  14
  -6  -6  -2 15.8825 2.51872  11
  -6  -6  -2 25.1373 2.80649  10
   6   6   2 27.1591 2.33584  12
  -6   6  -2 24.5675 1.99604  10
  -6  -6   2 20.1410 2.49618  11
  -6  -6   2 22.5324 2.64570  10
  -6  -6   2 19.8024 2.94936  14
  -6   6  -2 20.7014 2.05834   9
  -6   6  -2 24.8342 2.76980  12
   6  -6  -2 19.7433 2.50405  14
   6   6   2 23.2131 2.84813   9
  -6   6  -2 22.3131 1.79549  14
  -6  -6   2 23.0952 2.70411   8
  -7  -6  -2 2.57977 1.09269  11
  -7  -6  -2 3.25344 1.49233  14
   7   6  -2 3.93243 0.99080  12
   7   6  -2 4.34690 1.54185   9
   7  -6   2 3.89262 1.01581  13
  -7  -6  -2 5.12534 1.64130   8
  -7   6   2 2.89044 0.83614  14
  -7  -6  -2 2.82913 1.35538  10
  -7  -6   2 5.73193 1.68892  14
  -7  -6   2 5.02175 1.58179   8
  -7   6  -2 3.82597 0.67033  14
  -7   6  -2 5.04995 0.95334   9
  -7   6  -2 3.78364 1.32531  12
  -7  -6   2 4.36717 1.53541  10
   7   6   2 3.01035 1.30519   9
   7   6   2 4.57518 1.04751  12
   7  -6  -2 2.97815 0.88542  13
  -7  -6   2 5.31018 1.38226  11
   8   6  -2 10.5150 1.39999  12
  -8   6   2 8.17327 0.61349  14
  -8  -6  -2 6.77007 1.84159  14
   8  -6   2 9.31457 1.54316  13
  -8   6   2 6.40861 1.71578  12
  -8  -6  -2 7.95196 1.79644  10
   8   6  -2 9.45247 2.11172   9
  -8  -6  -2 7.82743 1.92509  11
  -8  -6  -2 5.43812 1.72391   8
  -8  -6   2 8.24671 1.92248  14
   8   6   2 8.11178 1.92470   9
  -8   6  -2 7.31998 1.85217  12
   8  -6  -2 10.5950 1.55212  13
  -8   6  -2 9.49036 0.64865  14
  -8  -6   2 7.31166 1.60889  10
   8   6   2 6.65210 1.23393  12
  -8   6  -2 8.41224 1.19624   9
  -8   6  -2 9.05031 0.65009  14
  -8  -6   2 5.60140 1.87261   8
  -9  -6  -2 18.6682 3.27196   8
   9  -6   2 17.6023 2.15602  13
   9   6  -2 20.6319 1.74404  12
  -9   6   2 25.1030 2.87606  12
   9   6  -2 19.5456 2.91287   9
  -9  -6  -2 19.5659 3.02250  11
  -9  -6  -2 16.9895 3.12495  14
  -9   6   2 19.7811 1.01884   8
  -9  -6  -2 21.5555 3.15968  10
  -9  -6   2 21.2865 2.72154  10
  -9   6  -2 22.6673 1.59211   9
  -9  -6   2 25.4550 3.51439   8
   9  -6  -2 23.0669 2.15448  13
   9   6   2 19.4047 3.09302   9
   9   6   2 19.7215 1.78231  12
   9   6   2 15.3722 1.75620  13
  -9   6  -2 20.7007 3.00168  12
  -9  -6   2 19.6225 3.10444  11
 -10   6   2 83.6642 5.86655  12
  10   6  -2 83.7326 5.98688   9
 -10  -6  -2 86.5600 6.50835   8
  10  -6   2 80.8875 5.19566  13
  10   6  -2 89.4993 4.31586  12
 -10  -6  -2 71.8368 5.82585  11
 -10  -6  -2 81.0235 6.33022  14
 -10  -6  -2 96.4926 6.49719  10
 -10  -6   2 73.9737 5.86084  11
  10  -6  -2 86.4228 5.18110  13
 -10  -6   2 86.6138 6.09585  10
  10   6   2 105.266 6.66992   9
 -10   6  -2 88.0064 3.91755   8
 -10   6  -2 83.5921 5.80552  12
  10   6   2 88.4084 4.34845  12
  10   6   2 86.5283 4.90134  13
 -10  -6   2 85.5092 6.29844   8
 -11  -6  -2 12.1093 3.23167   8
  11   6  -2 16.5293 1.36528  12
  11  -6   2 15.7078 2.35281  13
 -11   6   2 15.0377 2.56017  12
 -11  -6  -2 24.6909 3.57680  10
 -11  -6  -2 17.4992 3.12398  14
  11   6  -2 19.5684 3.03066   9
  11   6   2 14.8466 1.95853  13
  11   6   2 17.9936 3.48833   9
  11  -6  -2 16.8840 2.17974  13
  11   6   2 18.8156 1.40017  12
 -11   6  -2 17.2448 2.69165  12
 -11  -6   2 19.4955 5.14709  11
 -11  -6   2 18.1582 2.93254  10
 -12   6   2 -0.5999 1.12283  12
  12  -6   2 -0.5833 0.86999  13
 -12  -6  -2 2.61156 1.36171  14
  12   6  -2 1.54327 1.08753   9
 -12  -6  -2 1.16261 1.22293  11
 -12  -6  -2 0.83892 1.28986   8
  12  -6  -2 -0.9098 0.87510  13
 -12   6  -2 -0.1082 0.96737  12
  12   6   2 -0.0169 1.20105   9
 -12  -6   2 0.66383 0.99023  11
  12   6   2 -0.3892 0.86155  13
 -12  -6   2 1.46993 1.10035   8
 -13  -6  -2 3.34049 1.73476  10
 -13  -6  -2 -1.3181 1.09603   8
  13  -6   2 1.19852 1.17148  13
 -13   6   2 3.89097 1.40950  12
 -13  -6  -2 4.43467 1.65035  11
  13   6  -2 -1.3830 1.15380   9
  13   6   2 3.01836 1.51442   9
 -13   6  -2 1.72456 1.31183  12
  13  -6  -2 3.77389 1.45483  13
  13   6   2 0.44301 0.99877  13
 -13  -6   2 0.48143 1.34425  11
 -13  -6   2 4.62417 1.77689   8
 -13  -6   2 1.63192 1.12420  10
  14  -6   2 7.88851 1.99572  13
 -14  -6  -2 9.46074 2.37166  11
 -14   6   2 6.76834 1.87960  12
 -14  -6  -2 9.32461 2.53147   8
  14   6  -2 7.27561 2.08778   9
 -14  -6  -2 6.79958 2.03539  10
 -14  -6   2 9.25698 2.01112  10
  14   6   2 7.69174 1.74978  13
  14  -6  -2 9.12671 1.98292  13
 -14  -6   2 11.1276 2.69593   8
 -14  -6   2 6.39362 1.91936  11
  14   6   2 7.23980 2.04831   9
 -15  -6  -2 6.64576 2.02431  10
  15  -6   2 2.86552 1.68550  13
 -15  -6  -2 6.62579 1.99678  11
 -15   6   2 3.56499 1.46745  12
  15   6  -2 4.22206 1.76605   9
 -15  -6  -2 6.16151 2.30322   8
 -15  -6   2 10.4553 2.64751  11
 -15  -6   2 8.32029 2.24581  10
  15   6   2 3.58969 1.70956   9
  15  -6  -2 5.61157 1.92850  13
  15   6   2 4.77422 1.66651  13
 -15   6  -2 7.75448 1.88054  12
 -15  -6   2 7.32758 2.53506   8
  16   6  -2 -1.2116 1.26784   9
 -16  -6  -2 0.14640 1.38369  10
 -16   6   2 1.10293 1.46698  12
  16  -6   2 1.24063 1.70156  13
 -16  -6   2 -0.8355 1.62672   8
 -16   6  -2 -0.0395 1.21346  12
  16   6   2 0.27039 1.26046  13
  16  -6  -2 2.56208 1.59983  13
 -16  -6   2 1.65862 1.66278  10
  16   6   2 1.44115 1.56534   9
 -17  -6  -2 14.1305 3.17023  11
  17   6  -2 15.7900 2.91799   9
 -17  -6  -2 15.1190 4.02547  10
 -17  -6  -2 14.7372 3.33956   8
 -17  -6   2 12.5690 3.04935   8
  17   6   2 8.06524 2.34661   9
 -17  -6   2 15.1967 3.08927  11
   0  -7  -2 0.75072 1.02598  14
   0  -7   2 0.79101 0.72671  10
   0  -7   2 1.47104 0.70223  11
   0  -7  -2 1.51694 0.82511  11
   0  -7  -2 1.88140 0.88961   8
   0   7   2 -0.2572 0.94523  12
   0   7  -2 1.52014 1.11418  12
   0  -7  -2 -0.4365 0.74283  10
   0  -7   2 1.42914 0.95407   8
   0  -7   2 -0.0210 0.88626  14
   1   7  -2 82.2673 5.50642  12
   1  -7   2 91.3045 5.07059   8
   1   7  -2 78.9973 5.55382   9
  -1  -7  -2 87.3338 5.92226  14
   1  -7   2 89.6462 5.13209  10
  -1   7   2 82.4254 5.32687  10
   1  -7   2 89.7078 4.47847  11
  -1   7   2 90.3226 5.88924  12
  -1   7   2 67.9325 5.90755   9
  -1  -7  -2 89.2995 5.53362   8
  -1  -7  -2 91.1322 5.24408  11
  -1  -7  -2 84.5471 5.43039  10
   1  -7   2 82.9697 5.53892  14
  -1   7  -2 90.7597 5.61993   9
  -1  -7   2 88.9295 4.99304  11
   1  -7  -2 86.1827 5.69151  14
   1  -7  -2 83.5069 4.61870  11
  -1  -7   2 95.1051 5.98335  14
   1   7   2 88.4964 5.70364  12
  -1   7  -2 75.0685 5.26047  10
   1  -7  -2 98.5895 5.34199   8
   1   7   2 80.3751 5.85410   9
  -1   7  -2 84.1647 5.66046  12
   1  -7  -2 78.1104 5.11723  10
  -1  -7   2 82.5231 5.23913   8
  -1  -7   2 89.1026 5.39004  10
  -2  -7  -2 165.284 9.00585   8
  -2   7   2 174.170 9.46398  12
  -2   7   2 152.452 8.51681  10
   2   7  -2 169.268 8.98434  12
  -2  -7  -2 180.001 9.72866  14
  -2   7   2 176.131 9.36871   9
  -2  -7  -2 164.042 8.69067  11
  -2  -7  -2 175.081 9.19946  10
   2  -7   2 171.762 7.46043  11
   2   7  -2 158.458 9.13685   9
   2  -7   2 169.863 8.65588   8
  -2  -7   2 169.179 8.55516  11
  -2  -7   2 175.749 8.98499  10
   2   7   2 173.063 9.15278  12
  -2   7  -2 176.669 8.99737   9
  -2   7  -2 157.261 8.70278  10
   2  -7  -2 188.495 9.32563  14
   2  -7  -2 176.152 8.31121   8
  -2  -7   2 165.935 8.85824   8
  -2  -7   2 174.488 9.48684  14
   2   7   2 167.976 9.52646   9
  -2   7  -2 163.001 9.21228  12
   2  -7  -2 168.386 7.66384  11
   3  -7   2 58.3281 3.49119   8
  -3  -7  -2 64.8509 5.78288  14
   3  -7   2 56.4441 2.69952  11
   3   7  -2 60.6842 4.26221  12
   3  -7   2 53.7110 3.56752  10
  -3   7   2 60.8282 4.46460   9
  -3  -7  -2 55.3610 4.18964  11
  -3  -7  -2 63.1219 4.55393  10
   3   7  -2 57.0524 4.66424   9
  -3   7   2 65.2775 4.84317  12
  -3  -7  -2 48.4520 4.23892   8
   3   7   2 61.9148 4.43698  12
  -3  -7   2 63.8712 4.46218  10
   3   7   2 55.5640 4.69665   9
  -3  -7   2 55.7697 4.05141  11
   3  -7  -2 58.0068 3.56837   8
  -3   7  -2 58.2719 4.50937  12
   3  -7  -2 57.4578 2.87740  11
  -3   7  -2 59.5081 4.20897   9
  -3  -7   2 54.9953 4.30812   8
  -3   7  -2 60.0303 4.11591  10
   3  -7  -2 52.5142 3.72540  10
   4   7  -2 29.3339 3.27325   9
  -4  -7  -2 36.7575 3.91442  14
  -4  -7  -2 31.6139 3.15009  11
  -4  -7  -2 33.1571 3.32769  10
  -4   7   2 28.7438 3.34235  12
   4  -7   2 35.2808 2.34801   8
   4   7  -2 36.1454 3.17413  12
  -4  -7  -2 36.2940 3.46940   8
  -4   7  -2 32.3427 2.90709   9
   4  -7  -2 34.3369 3.11644  14
  -4  -7   2 31.6911 3.02462  11
   4   7   2 34.3990 3.13396  12
  -4   7  -2 37.0543 2.93010  10
  -4  -7   2 37.2333 3.71277  14
  -4   7  -2 35.7753 3.48349  12
  -4  -7   2 26.8666 3.04098   8
   4   7   2 32.5931 3.48336   9
  -4  -7   2 33.1007 3.24234  10
   4  -7  -2 33.9373 2.33387   8
  -5  -7  -2 115.975 7.33496  11
  -5  -7  -2 135.771 8.30559  14
  -5   7   2 119.597 7.64186  12
  -5  -7  -2 131.693 7.68396  10
  -5  -7  -2 113.147 7.48773   8
   5  -7   2 123.211 5.59669  13
   5   7  -2 122.879 7.71424   9
   5   7  -2 135.822 6.98241  12
   5   7   2 115.545 7.76698   9
  -5   7  -2 117.910 6.54276  10
  -5  -7   2 119.992 7.17199  11
  -5  -7   2 124.312 7.49207   8
  -5  -7   2 133.391 8.07649  14
   5  -7  -2 119.530 5.74663   8
  -5   7  -2 135.172 6.81682   9
   5  -7  -2 113.343 6.59725  14
  -5   7  -2 121.224 7.53906  12
   5   7   2 132.982 7.09445  12
  -5  -7   2 130.359 7.49202  10
   6   7  -2 40.7383 3.13954  12
  -6  -7  -2 29.5526 3.42843   8
  -6   7   2 35.8420 3.68264  12
  -6  -7  -2 36.0961 3.63518  10
  -6  -7  -2 35.1104 3.92043  14
  -6  -7  -2 36.6158 3.58755  11
   6  -7   2 36.2467 2.50899  13
   6   7  -2 30.4895 3.44379   9
  -6  -7   2 32.9619 3.83639  14
  -6  -7   2 30.5833 3.30038  10
   6  -7  -2 31.1775 2.85614  14
  -6   7  -2 35.4258 2.80767   9
  -6  -7   2 32.6096 3.40585   8
  -6  -7   2 33.8810 3.44674  11
  -6   7  -2 36.5426 2.76364  10
   6   7   2 45.8185 4.24237   9
  -6   7  -2 30.2623 3.34978  12
   6   7   2 38.1112 3.10952  12
   7  -7   2 21.7647 1.90242  13
   7   7  -2 15.4909 2.81008   9
  -7  -7  -2 15.5281 2.68750  11
  -7   7   2 18.7921 2.95110  12
   7   7  -2 18.0900 2.07245  12
  -7  -7  -2 19.3398 3.33832  14
  -7  -7  -2 19.8706 3.18478   8
  -7  -7  -2 19.8239 3.20074  10
   7   7   2 21.5931 3.37456   9
  -7  -7   2 22.0593 2.78525  10
  -7  -7   2 16.7051 2.84101   8
  -7   7  -2 19.0281 1.94516   9
   7   7   2 18.4778 2.18098  12
  -7  -7   2 15.4944 2.64645  11
  -7   7  -2 17.3061 2.83879  12
  -8  -7  -2 3.80715 1.84271   8
   8   7  -2 4.91752 1.14902  12
  -8  -7  -2 4.27809 1.68508  14
   8   7  -2 2.76590 1.55478   9
  -8   7   2 2.51370 1.44725  12
   8  -7   2 4.51640 1.16857  13
  -8  -7  -2 3.80306 1.46821  10
  -8  -7  -2 2.69024 1.93505  11
  -8  -7   2 2.97398 1.22981  10
  -8  -7   2 3.04285 2.27225   8
  -8   7  -2 4.34784 1.69077  12
  -8   7  -2 5.25915 1.85724   9
  -8  -7   2 2.57629 2.63603  11
   8   7   2 8.70487 2.57997   9
   8   7   2 3.80459 1.35936  12
  -9   7   2 14.3617 3.00544  12
   9   7  -2 12.6042 1.92618  12
  -9  -7  -2 10.7021 2.41489  11
   9   7  -2 14.3062 2.77040   9
  -9   7   2 13.2654 0.74547  14
  -9  -7  -2 11.7826 2.52213   8
   9  -7   2 15.5644 1.90180  13
  -9  -7  -2 10.3923 2.35513  10
  -9  -7   2 16.6934 2.87535  10
  -9  -7   2 9.84831 2.36004  11
  -9   7  -2 15.4175 3.13108  12
  -9  -7   2 10.8777 2.26861   8
   9   7   2 15.9424 1.74146  12
  -9   7  -2 13.7911 1.04981   8
 -10   7   2 4.17823 1.80006  12
 -10  -7  -2 0.91725 1.19972  10
  10  -7   2 5.94773 1.43793  13
 -10  -7  -2 4.81263 1.87996  11
 -10  -7  -2 4.25790 1.75819  14
  10   7  -2 4.11027 0.95252  12
 -10  -7  -2 3.01561 1.72101   8
  10   7  -2 2.61121 1.57928   9
 -10  -7   2 1.13838 1.30964   8
 -10  -7   2 1.25867 1.44965  11
 -10  -7   2 9.06789 2.18555  10
  10   7   2 3.12997 0.89898  12
 -10   7  -2 6.02747 1.81939  12
  10   7   2 5.80705 1.91500   9
 -11   7   2 2.75358 1.28188  12
  11   7  -2 3.24103 1.62537   9
 -11  -7  -2 -0.6406 1.37623  11
 -11  -7  -2 1.93801 1.44804   8
 -11  -7  -2 -1.8993 1.21252  14
  11  -7   2 1.07851 1.06871  13
 -11  -7   2 0.28335 1.58743  11
 -11   7  -2 0.62340 1.21650  12
  11   7   2 2.22846 1.47334   9
 -11  -7   2 2.14137 1.44522   8
  11  -7  -2 2.59538 1.19977  13
  12  -7   2 9.32806 1.81655  13
 -12  -7  -2 6.76461 2.02527  11
  12   7  -2 6.66763 1.98813   9
 -12  -7  -2 1.91970 1.61106   8
 -12  -7  -2 12.0096 2.75865  10
 -12   7   2 9.48220 2.27811  12
 -12  -7   2 6.17990 1.93339   8
 -12  -7   2 6.58582 1.69040  10
  12  -7  -2 6.51028 1.57274  13
 -12   7  -2 7.96611 2.12370  12
  12   7   2 6.87530 2.13024   9
 -12  -7   2 6.29125 2.17209  11
  13  -7   2 42.6139 3.82482  13
  13   7  -2 43.2203 4.40942   9
 -13  -7  -2 46.0800 4.96083  11
 -13  -7  -2 46.0740 5.08111   8
 -13   7   2 43.3286 4.25030  12
 -13  -7  -2 41.8140 4.57726  10
 -13  -7   2 39.3745 4.26498  10
  13   7   2 43.6824 4.38297   9
 -13   7  -2 48.5197 4.53821  12
  13  -7  -2 41.6848 3.71766  13
 -13  -7   2 36.7739 4.56203  11
 -13  -7   2 44.3274 4.59915   8
 -14   7   2 59.9949 5.19528  12
 -14  -7  -2 58.1868 5.47046  10
  14  -7   2 50.9540 4.44004  13
  14   7  -2 50.6594 7.79490   9
 -14   7  -2 47.4203 4.60931  12
 -14  -7   2 63.4828 9.15039   8
 -14  -7   2 46.6882 5.04710  10
  14  -7  -2 54.8070 4.40852  13
 -15  -7  -2 10.2395 2.54745  10
  15   7  -2 9.64703 2.37465   9
 -15  -7  -2 4.66659 2.36555   8
 -15  -7  -2 4.20887 2.49358  11
  15  -7   2 9.56852 2.25243  13
 -15   7   2 14.4950 2.50726  12
 -15  -7   2 6.81365 2.69738   8
  15  -7  -2 3.74225 1.80761  13
 -15  -7   2 4.73703 2.05582  10
 -15  -7   2 9.18336 2.64796  11
  15   7   2 5.87791 2.33780   9
 -15   7  -2 8.84456 2.28001  12
   0  -8  -2 48.2972 4.43768  14
   0   8  -2 48.6019 4.16194  12
   0   8   2 43.0559 4.14765   9
   0  -8  -2 54.6449 3.50406  11
   0  -8   2 45.1646 3.95088  10
   0  -8  -2 44.3593 3.97635  10
   0   8   2 45.7610 4.18005  12
   0  -8   2 47.7149 3.17116  11
   0  -8   2 50.7160 3.71585   8
   0   8  -2 47.6984 4.17553   9
   0  -8  -2 50.9574 3.81434   8
  -1  -8  -2 9.40953 1.98855  10
   1   8  -2 9.55752 2.17331   9
  -1  -8  -2 11.3456 2.10897   8
   1   8  -2 13.5997 2.44300  12
  -1   8   2 11.1644 2.35707  12
  -1   8   2 8.48271 2.16292   9
  -1  -8  -2 12.4367 1.84708  11
   1  -8   2 10.4816 1.74680   8
   1  -8  -2 12.1521 2.34831  14
  -1  -8   2 9.87883 1.91496   8
  -1  -8   2 8.41977 1.73941  10
  -1   8  -2 9.41392 2.10467  12
   1  -8  -2 9.82660 1.44276  11
  -1   8  -2 10.2127 2.03003   9
  -1  -8   2 8.93618 1.55812  11
   1   8   2 9.17186 2.16961   9
   1   8   2 8.89662 2.01724  12
   1  -8  -2 11.0882 1.81933   8
  -2  -8  -2 -0.3269 0.92530  10
  -2   8   2 -0.3589 1.04430   9
   2   8  -2 -0.9926 0.69893  12
   2  -8   2 1.09106 0.71803   8
   2   8  -2 -1.3401 0.86750   9
  -2  -8  -2 0.56703 0.86405  11
  -2  -8  -2 -0.8030 1.05656  14
  -2   8   2 1.01677 1.16347  12
  -2  -8  -2 0.21335 0.90046   8
   2  -8   2 -0.5900 0.41760  11
  -2  -8   2 1.02508 0.77931  11
   2   8   2 -2.3200 0.89770   9
   2  -8  -2 0.00562 1.11455  14
  -2   8  -2 -0.1857 0.81603  12
  -2   8  -2 0.20183 0.92149   9
   2  -8  -2 -1.3681 0.61378   8
   2   8   2 -0.3235 0.91869  12
   2  -8  -2 1.02023 0.60596  11
  -2  -8   2 0.64211 0.92934   8
  -2  -8   2 -0.4717 0.87884  10
   3   8  -2 28.2135 2.98611  12
  -3  -8  -2 21.2285 3.02597   8
  -3  -8  -2 21.5635 3.11385  10
   3  -8   2 19.1526 1.19020  11
  -3  -8  -2 20.0626 2.46226  11
  -3   8   2 22.1698 2.74330   9
   3   8  -2 20.7278 3.22135   9
  -3   8   2 20.3283 3.16524  12
  -3  -8  -2 16.9028 3.10512  14
   3  -8   2 21.3143 2.00761   8
   3   8   2 19.0078 2.77551  12
   3   8   2 23.6851 3.47005   9
   3  -8  -2 20.4843 2.00684   8
  -3   8  -2 24.8072 2.63618   9
  -3  -8   2 20.3205 2.38908  11
  -3   8  -2 20.6716 3.14521  12
  -3  -8   2 18.2724 2.75893   8
   3  -8  -2 21.1314 2.79487  14
   3  -8  -2 19.8885 1.33458  11
  -3  -8   2 22.8195 2.87646  10
  -4  -8  -2 37.9314 3.83983  10
  -4  -8  -2 39.8487 4.29553  14
  -4  -8  -2 37.8375 3.53530  11
   4   8  -2 37.9293 3.93037   9
  -4   8   2 42.6916 3.75147   9
  -4  -8  -2 34.3069 3.54200   8
   4   8  -2 40.4974 3.63259  12
   4   8   2 37.7631 3.98430   9
   4   8   2 42.2048 3.71759  12
  -4   8  -2 36.8770 3.32277   9
  -4  -8   2 37.1167 3.65541   8
  -4  -8   2 36.6226 3.37298  11
   4  -8  -2 34.1750 3.46888  14
  -4  -8   2 42.4320 3.82533  10
  -5  -8  -2 0.89495 1.50618  14
  -5  -8  -2 2.28120 1.35527  10
   5   8  -2 1.42244 1.12363   9
  -5   8   2 1.18167 1.14327  12
  -5  -8  -2 2.07395 1.34200  11
   5   8  -2 0.52207 0.99364  12
  -5   8   2 -1.2514 1.06492   9
  -5   8  -2 0.21187 1.23625  12
   5   8   2 2.60697 1.25518  12
  -5  -8   2 2.42143 1.40234  10
  -5  -8   2 2.05560 1.30001  11
  -5   8  -2 1.63830 1.00257   9
  -6  -8  -2 9.60151 2.11509  10
   6   8  -2 10.6879 1.89872  12
   6   8  -2 8.96319 2.32774   9
  -6  -8  -2 8.82302 2.01331  11
  -6  -8  -2 8.56637 2.17138   8
  -6  -8  -2 10.4730 2.48598  14
  -6   8   2 10.1013 3.24680   9
  -6   8   2 6.71500 2.14732  12
  -6   8  -2 8.64699 2.21188  12
  -6   8  -2 9.75128 1.76716   9
  -6  -8   2 8.89172 2.07316  10
  -6  -8   2 9.06494 2.06239   8
   6   8   2 7.96092 1.71676  12
   6   8   2 7.79566 2.07118   9
  -6  -8   2 12.2359 2.24812  11
  -7  -8  -2 1.60689 1.32335  10
   7   8  -2 3.67616 1.24790  12
  -7  -8  -2 5.98866 1.89355   8
   7   8  -2 4.06193 1.70160   9
  -7  -8  -2 2.88173 1.45439  11
  -7  -8  -2 9.24154 3.75085  14
  -7   8   2 4.40291 1.48871   9
  -7   8   2 4.36200 1.77232  12
  -7  -8   2 0.37405 1.12325  10
   7   8   2 1.41362 1.26610  12
  -7   8  -2 1.34739 1.31145  12
  -7  -8   2 1.40020 1.32366  11
  -7   8  -2 3.66661 1.15727   9
  -7  -8   2 0.67606 1.29098   8
   7   8   2 2.97194 1.60621   9
  -8   8   2 31.5235 3.66537  12
   8   8  -2 35.1376 2.88284  12
  -8  -8  -2 36.2646 4.39170  14
   8   8  -2 31.5126 3.63144   9
  -8   8   2 35.9237 3.17663   9
  -8  -8  -2 28.8316 3.61825  11
  -8  -8  -2 27.9234 4.08188   8
  -8  -8  -2 29.8204 3.73055  10
   8   8   2 23.0698 3.81096   9
  -8  -8   2 28.6791 3.49418  11
  -8  -8   2 35.8306 3.86486  10
  -8  -8   2 28.2674 3.47001   8
   8   8   2 33.5772 3.02189  12
  -8   8  -2 40.8821 4.11820  12
  -8   8  -2 30.5708 1.93998  14
  -9  -8  -2 5.07657 2.02534  14
  -9   8   2 0.25472 1.18431  12
  -9  -8  -2 3.15766 1.63199  11
  -9  -8  -2 3.87115 1.84312   8
  -9  -8  -2 2.78587 1.56121  10
   9   8  -2 2.22844 1.03700  12
   9   8  -2 3.28005 1.89743   9
   9   8   2 2.19499 1.06881  12
   9   8   2 2.84684 1.60157   9
  -9  -8   2 0.42708 1.43759  10
  -9  -8   2 2.17168 1.39475  11
  -9  -8   2 4.45299 1.57949   8
  -9   8  -2 5.68133 1.83485  12
 -10  -8  -2 7.48237 2.37980  14
 -10  -8  -2 4.78335 1.81289  11
  10   8  -2 4.61947 2.00061   9
 -10   8   2 5.92113 2.06974  12
  10   8  -2 4.71934 1.28324  12
 -10  -8  -2 7.81731 2.37832   8
 -10  -8  -2 4.67035 1.99869  10
 -10  -8   2 7.33590 2.39996   8
 -10  -8   2 6.52316 2.13638  11
 -10  -8   2 3.32161 2.47193  10
  10   8   2 8.00406 2.43936  12
  10   8   2 4.59473 2.12511   9
 -10   8  -2 8.70142 2.28793  12
  11   8  -2 3.76203 1.68176   9
 -11  -8  -2 2.75775 1.77257   8
 -11  -8  -2 2.95221 1.93130  11
 -11   8   2 5.25773 2.04712  12
 -11  -8  -2 3.02833 1.66384  10
 -11  -8   2 6.24442 2.19646  10
 -11  -8   2 0.73020 1.67958   8
 -11   8  -2 2.70975 1.93642  12
 -11  -8   2 5.43149 2.13461  11
  11   8   2 4.43096 1.96377   9
  12   8  -2 20.0403 3.44058   9
 -12   8   2 20.4303 3.55714  12
 -12  -8  -2 21.1674 3.97500   8
 -12  -8  -2 24.6880 4.03628  11
 -12  -8  -2 28.2782 4.29199  10
 -12  -8   2 23.1113 3.69664  10
 -12   8  -2 19.7387 3.36698  12
 -12  -8   2 20.7085 3.51573  11
 -12  -8   2 14.7910 3.69934   8
  12   8   2 17.3281 3.40147   9
 -13  -8  -2 -3.0569 1.76748   8
  13   8  -2 -0.6422 1.42201   9
 -13  -8  -2 -1.5206 1.50633  10
 -13  -8  -2 2.39136 1.77183  11
 -13   8   2 1.09668 1.73105  12
  13   8   2 -1.2516 1.73610   9
 -13  -8   2 -0.1140 1.59057  10
 -13   8  -2 0.87612 1.62205  12
 -13  -8   2 -0.1959 1.60060  11
 -13  -8   2 0.01801 1.61277   8
 -14  -8  -2 43.8615 4.90929  10
 -14   8   2 37.1225 4.28182  12
 -14   8  -2 41.5806 4.45980  12
 -14  -8   2 41.4199 4.65443  10
   0  -9  -2 0.20928 0.78279  11
   0  -9   2 -0.0698 0.58377  11
   0   9   2 -0.5340 1.30025   9
   0  -9  -2 0.10682 1.02312   8
   0  -9   2 0.71260 0.92613   8
   0  -9  -2 1.81923 1.42483  14
   0   9  -2 1.62536 1.30229  12
   0   9   2 1.64712 1.27241  12
   0   9  -2 -0.7468 1.19382   9
  -1   9   2 3.48931 1.45677  12
   1  -9   2 2.82117 1.05465   8
  -1   9   2 2.31119 1.52773   9
   1   9  -2 -1.5620 1.24709  12
   1   9  -2 3.05973 1.69955   9
  -1  -9  -2 1.74351 1.29425   8
  -1  -9  -2 1.88008 1.53479  14
   1  -9   2 2.53038 0.77920  11
  -1  -9  -2 1.75807 0.99177  11
   1  -9  -2 1.86355 1.06328   8
  -1  -9   2 3.83194 1.51876   8
  -1  -9   2 1.53587 0.91534  11
  -1   9  -2 2.28814 1.49608  12
   1  -9  -2 2.50176 0.87664  11
   1   9   2 6.14705 1.77324  12
  -1   9  -2 2.36187 1.53587   9
   2  -9   2 3.91389 1.12409   8
  -2   9   2 3.30080 1.70432  12
  -2  -9  -2 3.53105 1.36904   8
   2  -9   2 3.79329 0.71215  11
  -2  -9  -2 2.32931 1.13411  11
  -2   9   2 2.06914 1.57711   9
  -2  -9  -2 -0.0076 1.71314  14
   2   9  -2 5.13406 1.73424  12
   2   9   2 0.81821 1.32263   9
   2   9   2 4.01403 1.81502  12
  -2   9  -2 3.88205 1.69705  12
  -2  -9   2 4.71445 1.46067   8
  -2  -9   2 4.03682 1.28562  11
   2  -9  -2 1.31890 1.46277  14
  -2   9  -2 2.85145 1.46438   9
   2  -9  -2 4.94076 0.84854  11
   2  -9  -2 5.16935 1.31164   8
  -3  -9  -2 10.2685 1.92697  11
   3   9  -2 10.7832 2.31466  12
  -3   9   2 8.55815 2.09412   9
   3   9  -2 9.66553 2.12330   9
  -3  -9  -2 6.93498 2.36768  14
  -3   9   2 10.5350 2.40239  12
  -3  -9  -2 9.06231 2.08733   8
   3  -9   2 9.70345 1.54508   8
  -3  -9   2 12.5412 2.23367   8
  -3   9  -2 9.39959 2.37456  12
  -3   9  -2 10.5919 2.14887   9
  -3  -9   2 11.3240 1.95564  11
   3   9   2 7.09176 1.93943  12
   3   9   2 9.33183 2.46496   9
   3  -9  -2 8.32667 1.49340   8
  -4  -9  -2 17.0137 3.08191  14
  -4  -9  -2 15.2943 2.91054   8
   4   9  -2 10.1718 2.46829   9
  -4   9   2 12.9692 2.79217  12
   4   9  -2 14.7700 2.48246  12
  -4  -9  -2 11.2337 2.28155  11
  -4   9   2 14.5179 2.59144   9
  -4  -9   2 13.3044 2.49517   8
  -4   9  -2 15.2232 2.82572  12
   4  -9  -2 12.5620 1.54691   8
  -4   9  -2 15.4499 2.47685   9
  -4  -9   2 12.1421 2.27249  11
   4   9   2 12.0392 2.84472   9
   4   9   2 13.8906 2.57951  12
  -5  -9  -2 63.1175 6.42791  10
   5   9  -2 74.4547 5.31307  12
  -5   9   2 72.5809 5.37151   9
  -5  -9  -2 60.8344 5.38439   8
  -5   9   2 61.0012 5.68418  12
  -5  -9  -2 69.1822 6.23443  14
   5   9  -2 66.9422 5.76229   9
  -5  -9  -2 77.4327 5.49719  11
  -5  -9   2 78.8828 5.80473   8
   5   9   2 74.2941 5.45982  12
  -5   9  -2 68.8858 5.78049  12
   5   9   2 68.6586 6.13871   9
  -5  -9   2 74.0148 5.31023  11
  -5   9  -2 82.4620 5.19069   9
   6   9  -2 0.66229 1.20702  12
  -6  -9  -2 1.72783 1.79119  10
  -6  -9  -2 3.37381 1.61698  11
   6   9  -2 2.75681 1.76940   9
  -6  -9  -2 -0.0246 1.33764   8
  -6   9   2 -1.0210 1.32558  12
  -6   9   2 -0.7313 1.23507   9
  -6  -9  -2 1.81162 1.78576  14
  -6   9  -2 0.74466 1.52046  12
  -6  -9   2 0.49068 1.61002  10
   6   9   2 5.14875 1.86396   9
   6   9   2 0.56857 1.56163  12
  -6  -9   2 -0.2866 1.42323   8
  -6  -9   2 0.08485 1.09930  11
  -7  -9  -2 38.5199 4.38658  10
   7   9  -2 37.5463 3.93395  12
  -7   9   2 39.3621 4.63641  12
  -7  -9  -2 41.7577 4.35327  11
  -7  -9  -2 41.6999 4.93320  14
   7   9  -2 36.6640 4.26943   9
  -7  -9  -2 34.7039 4.09369   8
  -7  -9   2 37.3684 4.08723  11
  -7  -9   2 35.9664 3.98561   8
  -7  -9   2 39.2496 4.31451  10
   7   9   2 33.7466 4.93938   9
  -7   9  -2 31.0861 4.47550  12
  -8   9   2 13.0943 2.96998  12
  -8  -9  -2 5.13591 2.23171  10
  -8  -9  -2 8.83360 2.45823  11
  -8  -9  -2 9.51403 2.46328   8
  -8  -9  -2 9.70638 2.77721  14
   8   9  -2 7.23254 2.43722   9
  -8  -9   2 7.22857 2.25495   8
  -8  -9   2 12.6716 2.82558  10
  -8   9  -2 13.5061 2.84374  12
   8   9   2 8.96270 1.88857  12
  -8   9  -2 8.92997 1.07893  14
  -8  -9   2 10.5564 2.59004  11
   8   9   2 10.6457 2.91386   9
  -9  -9  -2 1.11125 1.90383  10
   9   9  -2 3.16560 1.56091  12
  -9   9   2 0.70965 2.32656  12
   9   9   2 3.42550 1.53272  12
  -9  -9   2 4.18391 2.11993  10
  -9   9  -2 1.84919 1.84733  12
 -10   9   2 14.0569 3.03791  12
  10   9  -2 14.3548 2.83557   9
 -10  -9  -2 7.87303 2.23552  11
 -10  -9  -2 7.06400 2.35920  10
 -10  -9  -2 7.20183 2.42196   8
  10   9   2 6.45879 2.40455   9
 -10  -9   2 7.12469 2.37570  10
 -10  -9   2 6.41282 2.27496   8
 -10   9  -2 8.51697 2.65289  12
 -10  -9   2 7.52706 2.32527  11
  11   9  -2 13.8616 3.66694   9
 -11   9   2 14.5082 3.15474  12
 -11  -9  -2 25.9105 4.78721   8
 -11  -9  -2 15.0565 3.40197  11
 -11  -9  -2 21.0413 3.73584  10
 -11  -9   2 17.2938 3.41993  11
 -11   9  -2 18.2182 3.31811  12
  11   9   2 11.8196 3.27711   9
 -11  -9   2 16.4499 3.94875   8
 -11  -9   2 21.2268 3.64043  10
   0 -10  -2 61.8075 4.51879   8
   0 -10  -2 60.4488 3.76985  11
   0  10  -2 59.1853 5.27980  12
   0  10  -2 56.8493 5.06805   9
   0 -10   2 54.0689 3.45415  11
   0  10   2 63.9734 5.59385   9
   0 -10   2 52.9556 4.25482   8
   0  10   2 68.9732 5.80971  12
  -1 -10  -2 35.2850 3.07091  11
  -1  10   2 28.5772 4.20305   9
  -1  10   2 36.2817 4.24347  12
   1 -10   2 35.8273 3.08963   8
   1  10  -2 38.0550 4.13727  12
  -1 -10  -2 35.0819 3.52336   8
   1  10  -2 31.4799 3.88789   9
  -1 -10   2 30.2742 2.74726  11
  -1  10  -2 39.8305 3.98286   9
   1  10   2 40.6630 4.37780  12
   1  10   2 31.1451 4.57354   9
   1 -10  -2 34.4249 3.12298   8
  -1  10  -2 46.4316 4.76875  12
  -1 -10   2 33.2307 3.32742   8
  -2  10   2 2.53543 1.51007   9
   2 -10   2 1.49064 0.87266   8
  -2  10   2 -1.7680 1.30747  12
   2  10  -2 -1.9377 1.33161   9
  -2 -10  -2 -1.6100 0.97443  11
   2  10  -2 0.13395 1.47196  12
  -2  10  -2 1.33504 2.14577   9
   2  10   2 -0.3132 1.58318   9
  -2  10  -2 1.90114 1.72399  12
  -2 -10   2 1.74458 1.02961  11
   2 -10  -2 0.13253 1.02203   8
  -2 -10   2 0.53764 1.17237   8
   2  10   2 0.91134 1.48893  12
   3  10  -2 0.68588 1.66347   9
  -3  10   2 -0.8312 2.12274  12
   3  10  -2 -1.0208 1.37047  12
  -3 -10  -2 -0.4519 1.01672  11
  -3  10   2 0.61001 1.53585   9
   3  10   2 3.08015 1.63050  12
   3  10   2 1.94198 1.84335   9
  -3 -10   2 0.25057 1.20042   8
  -3 -10   2 0.79052 1.05537  11
  -3  10  -2 0.90678 1.28076   9
  -3  10  -2 1.98267 2.29954  12
   4  10  -2 5.26219 1.71412  12
  -4  10   2 4.27107 2.37242  12
  -4 -10  -2 3.42382 1.43428  11
  -4 -10  -2 4.20973 1.88307   8
   4  10  -2 5.94792 2.29070   9
  -4  10  -2 9.81861 3.14626  12
   4  10   2 7.70113 2.20439  12
  -4 -10   2 3.61385 1.47929  11
  -4 -10   2 3.23315 1.69323   8
   4  10   2 3.99819 1.94654   9
   5  10  -2 19.1944 3.44958   9
  -5  10   2 16.8507 3.24641  12
  -5 -10  -2 13.7953 2.97767   8
  -5 -10  -2 16.7377 2.75646  11
   5  10  -2 10.0610 2.49266  12
   5  10   2 15.9697 3.66988   9
  -5  10  -2 12.9940 2.95397  12
  -5 -10   2 14.4033 2.44530  11
   5  10   2 20.1007 2.99152  12
   6  10  -2 9.28859 2.27467  12
  -6 -10  -2 3.46178 1.86523   8
  -6  10   2 11.4131 2.91867  12
  -6 -10   2 6.26445 2.06040   8
   6  10   2 5.22225 2.48252   9
  -6  10  -2 13.8967 3.12376  12
   6  10   2 12.1307 2.58399  12
  -7  10   2 2.73656 2.24234  12
   7  10  -2 5.61671 1.76962  12
  -7 -10  -2 2.25035 1.90758   8
  -7 -10  -2 1.59887 1.63398  11
   7  10  -2 6.48281 2.10493   9
  -7  10  -2 2.59535 1.96372  12
  -7 -10   2 0.52957 1.57521   8
   7  10   2 2.56359 1.84459   9
  -7 -10   2 0.39115 1.40603  11
   7  10   2 1.16712 1.51510  12
   8  10  -2 11.3306 2.96448   9
  -8 -10  -2 16.3535 5.03163   8
   8  10  -2 13.7820 2.62818  12
  -8 -10  -2 12.2722 2.75082  11
   8  10   2 17.4661 2.68661  12
   8  10   2 20.2233 5.19434   9
  -8 -10   2 14.7115 2.79040  11
   0 -11  -2 0.62705 1.19264   8
   0  11   2 1.94720 2.95225   9
   0  11  -2 -1.6433 1.56939   9
   0 -11   2 -2.7533 1.64455   8
   1 -11   2 33.6192 3.38921   8
   1  11  -2 32.1077 4.75183   9
   1  11  -2 44.9942 7.41427  12
  -1 -11  -2 26.5090 3.85366   8
   1  11   2 32.8886 5.18266   9
   1  11   2 43.1450 6.03355  12
   1 -11  -2 35.5619 3.46883   8
  -1  11  -2 37.8099 4.17018   9
  -1 -11   2 35.0952 3.49894   8
   0   0  -3 -0.6474 0.54519   4
   0   0  -3 0.00080 0.45625   3
   0   0  -3 0.13684 0.06894  11
   0   0   3 0.39470 0.61524   3
   0   0   3 0.08190 0.06984  14
   0   0  -3 -0.5912 0.63681   5
   0   0   3 0.18616 0.07497  11
   0   0   3 0.13675 0.05943   9
   0   0  -3 -0.4151 0.43939   2
   0   0   3 0.65087 0.61944   4
   0   0  -3 0.03462 0.06358  12
   0   0  -3 -1.3800 0.83238   1
   0   0   3 0.05589 0.06924  12
   0   0   3 0.31457 0.51419   2
   0   0  -3 0.06296 0.04572  10
   0   0  -3 -0.3576 0.41741   7
   0   0   3 0.19289 0.94448   1
   0   0  -3 0.04039 0.05387  14
   0   0   3 -0.8538 0.48399   7
   0   0   3 -0.2085 0.68107   5
   1   0  -3 -0.4897 0.75611   7
  -1   0  -3 -0.0250 0.07199  14
  -1   0   3 -0.1247 0.84834   1
   1   0   3 0.18270 0.08583  14
  -1   0  -3 -0.0024 0.05552  10
  -1   0   3 0.16620 0.93938   3
   1   0   3 0.49197 0.73671   5
   1   0  -3 -0.0541 0.06849  12
  -1   0   3 0.02129 0.08661  12
  -1   0   3 0.33619 0.74852   2
   1   0  -3 0.77182 0.79745   5
   1   0   3 0.41166 0.84336   7
  -1   0  -3 0.10887 0.09111  12
   1   0  -3 -0.1200 0.65921   2
   1   0  -3 0.19572 0.12052  11
   1   0   3 0.13782 0.08353   9
  -1   0  -3 0.18055 0.10383   9
   1   0   3 1.22895 1.16962   1
  -1   0   3 -0.9488 0.74656   5
  -1   0   3 0.03268 0.09847  14
  -1   0   3 0.03340 0.05765  10
   1   0  -3 -0.3156 1.00404   1
   1   0   3 0.00282 0.08101   8
  -1   0   3 -0.0153 0.08809  11
   1   0  -3 0.10222 0.08933   9
  -1   0  -3 -0.6937 1.11917   1
   1   0  -3 -0.2979 0.92269   4
   1   0   3 -0.0087 0.07416  12
  -1   0   3 -0.4926 0.67182   7
   1   0  -3 0.10146 0.79892   3
   1   0  -3 -0.0080 0.08452  14
  -1   0  -3 0.14337 0.81155   7
  -1   0   3 0.02514 0.08539   9
   1   0  -3 0.00804 0.07260  10
  -1   0  -3 0.08386 0.73203   5
  -1   0   3 0.84911 0.88738   4
  -1   0  -3 0.00617 0.09070   8
   2   0  -3 0.39669 0.28049  13
  -2   0   3 0.41521 1.38196   2
   2   0   3 0.15376 0.26639  13
  -2   0   3 0.25416 0.20565   9
  -2   0  -3 0.16290 0.18382  14
  -2   0   3 0.19410 0.13006  12
   2   0   3 3.38238 2.28197   6
   2   0  -3 1.69657 1.04537   5
  -2   0  -3 0.10909 1.67378   1
  -2   0   3 -0.8736 1.40670   7
  -2   0  -3 0.59062 1.02432   5
  -2   0   3 0.22182 0.18499   8
   2   0   3 0.90808 1.47941   7
  -2   0   3 0.02048 1.05638   5
  -2   0   3 0.35387 0.28015  13
  -2   0  -3 0.12094 0.13589  12
  -2   0   3 -0.1355 1.16883   1
   2   0   3 0.14660 0.14930   8
   2   0  -3 0.06175 0.13322  12
  -2   0  -3 -2.1899 1.97222   6
   2   0  -3 0.34713 1.59307   4
   2   0   3 0.21810 0.13282  12
   2   0  -3 -0.0179 0.16838   8
   2   0   3 0.09759 0.14168  14
  -2   0   3 -0.0762 1.47942   4
   2   0  -3 1.51127 1.70405   7
  -2   0  -3 0.22569 1.40439   7
   2   0  -3 -0.0521 0.16907  11
   2   0   3 2.59997 1.70380   1
   2   0  -3 0.85660 1.41583   3
   2   0  -3 0.14931 0.13569  10
   2   0  -3 0.06260 0.14888   9
  -2   0   3 -0.3131 1.69183   3
   2   0   3 0.25717 1.11153   5
  -2   0  -3 0.42543 0.22061   8
   2   0  -3 0.01173 0.13448  14
  -2   0  -3 0.02356 0.25427  13
  -2   0   3 0.05768 0.10705  10
  -2   0   3 0.14935 0.17875  11
  -3   0  -3 0.12748 1.87922   7
   3   0   3 0.54498 2.10148   7
  -3   0  -3 0.56997 0.37834  13
   3   0  -3 0.51721 0.24718   8
  -3   0  -3 -0.0463 0.11394  12
   3   0   3 0.59338 0.21488  14
  -3   0  -3 1.95329 2.91441   6
  -3   0   3 1.76693 2.18761   4
  -3   0  -3 0.05260 0.23724   8
   3   0   3 0.19061 0.25746   9
   3   0   3 1.10266 2.29566   1
   3   0  -3 -3.7681 2.02980   4
  -3   0   3 -0.5958 1.23703   5
  -3   0   3 -0.0719 0.22902   9
  -3   0  -3 -0.0613 0.22968  14
   3   0  -3 1.91358 2.08668   1
   3   0   3 0.01034 0.32979  13
   3   0  -3 0.08263 0.27986  13
  -3   0   3 -0.0587 0.30816  13
   3   0   3 -0.1286 0.11330  12
  -3   0   3 4.03803 2.74408   3
   3   0  -3 0.02499 0.17568  10
   3   0  -3 -0.1568 0.15731  11
  -3   0   3 0.19842 0.16760  10
  -3   0  -3 1.80165 1.26253   5
   3   0  -3 0.04409 0.16700   9
  -3   0   3 0.04749 0.10639  12
   3   0  -3 -0.1176 1.96843   3
  -3   0   3 1.82422 2.27359   7
  -3   0   3 0.26856 0.22560  11
   3   0  -3 0.00704 0.15608  12
  -3   0   3 -0.1981 1.74132   1
  -3   0   3 0.06231 0.19870   8
  -3   0  -3 2.07653 2.24953   1
   3   0   3 -0.0207 0.17992   8
   3   0   3 0.08559 2.97776   6
   3   0   3 -1.3901 1.49208   5
  -3   0   3 -0.4443 2.13489   2
  -4   0   3 8.85493 3.43635   7
  -4   0  -3 2.63838 4.35121   6
   4   0   3 -0.8069 2.06546   5
   4   0  -3 0.06564 0.31664  13
  -4   0  -3 3.30309 2.72977   1
   4   0  -3 -0.0275 0.25556   8
  -4   0   3 1.23162 4.27545   6
  -4   0   3 0.31595 0.26626   8
  -4   0   3 -1.8925 2.87321   4
  -4   0   3 -0.0631 0.15497  10
   4   0   3 0.23876 0.27021   9
   4   0   3 -0.0717 0.19726  14
   4   0   3 -1.7999 3.92094   6
  -4   0   3 -0.6336 2.21182   1
  -4   0   3 0.23324 0.23136  11
  -4   0   3 -1.6360 2.73599   2
   4   0   3 1.08189 3.08180   1
   4   0  -3 0.03171 2.20122   2
   4   0  -3 0.19917 0.18146  11
  -4   0   3 -3.7247 1.38072   5
  -4   0   3 -0.2580 0.20314   9
  -4   0  -3 1.76845 1.48340   5
   4   0  -3 -3.9553 2.69803   3
   4   0   3 0.33164 0.21048   8
  -4   0  -3 0.50136 0.30649  14
   4   0   3 -0.0007 0.15437  12
   4   0   3 -0.1679 0.33741  13
  -4   0  -3 1.99686 2.63044   7
   4   0  -3 6.25190 3.29749   1
  -4   0   3 -1.3623 3.38422   3
  -4   0  -3 -0.0698 0.29578   8
  -5   0  -3 -0.1408 0.20973  10
   5   0   3 -6.7785 3.78006   1
  -5   0  -3 -3.0890 3.23605   1
   5   0   3 2.98082 2.61122   5
   5   0  -3 -2.6638 3.89957   1
   5   0   3 -0.1099 0.27660   9
  -5   0  -3 0.11545 0.11086  12
  -5   0   3 8.26853 5.92246   6
  -5   0   3 0.19205 0.12729  12
   5   0  -3 -0.6445 0.22944   8
  -5   0   3 3.93081 4.88383   3
   5   0   3 -0.2148 0.15018  12
  -5   0  -3 0.75023 1.74456   5
  -5   0  -3 2.32898 3.62814   7
   5   0  -3 -2.5796 2.94880   2
  -5   0  -3 -2.1710 5.09989   6
  -5   0   3 3.17022 3.70010   7
  -5   0   3 1.30069 3.15676   1
  -5   0  -3 0.21508 0.30087  14
   5   0  -3 -0.3112 3.63105   3
  -5   0   3 -0.1073 0.24909   8
   5   0   3 0.09171 0.34350  13
  -5   0   3 0.06726 0.20145  10
  -5   0  -3 -0.4088 0.25331   8
   5   0  -3 -0.2863 0.27087  13
   5   0  -3 -0.0133 0.19420   9
  -5   0   3 -4.3866 3.27348   5
   5   0   3 -0.0584 0.21417   8
   5   0   3 -3.9944 4.85454   6
  -5   0   3 5.82001 3.98691   2
  -5   0   3 -0.0235 0.21106  11
   6   0   3 3.05116 5.18510   3
  -6   0   3 6.30126 4.93064   7
  -6   0  -3 4.59873 4.42755   7
   6   0  -3 4.94517 4.38719   3
   6   0  -3 -5.5925 5.04628   1
  -6   0   3 -3.8230 4.28267   4
  -6   0  -3 -3.1613 4.05038   1
  -6   0  -3 2.09358 2.17310   5
   6   0   3 0.83554 0.39475   9
  -6   0   3 1.74386 4.72474   2
   6   0  -3 -0.0559 0.46475  13
  -6   0   3 -0.3068 2.11108   5
  -6   0  -3 -0.7077 5.95955   6
   6   0   3 1.00707 2.88807   5
   6   0   3 0.74694 0.58414  13
  -6   0  -3 1.16429 0.48139   9
  -6   0  -3 0.15576 0.30039  14
   6   0   3 -0.1869 4.75173   2
  -6   0   3 2.73164 6.96162   6
   6   0  -3 3.60057 3.79892   2
  -6   0   3 -0.6055 5.75820   3
  -6   0  -3 -0.0572 0.33341   8
  -6   0   3 -1.5734 4.43449   1
   6   0   3 5.52134 6.65764   6
   7   0  -3 0.93504 0.40135   8
  -7   0  -3 3.14003 6.87001   1
   7   0  -3 -0.0569 4.37698   2
  -7   0   3 -0.1649 0.20811  10
  -7   0   3 -0.4968 5.50801   4
  -7   0  -3 0.16939 2.16490   5
   7   0   3 0.19799 0.50749  13
  -7   0  -3 -0.0187 0.10868  12
  -7   0   3 -1.5037 2.29552   5
  -7   0   3 -1.3572 6.08266   2
   7   0   3 0.21788 0.34135   9
   7   0  -3 -0.1898 0.53541  13
  -7   0  -3 0.54259 0.45783   8
   7   0  -3 -0.2212 0.27333   9
   7   0   3 -7.7036 5.78619   2
  -7   0  -3 0.04906 5.17573   7
  -7   0   3 -1.0686 6.42169   3
  -7   0  -3 0.06774 0.33496  14
   7   0  -3 5.72051 5.40138   3
   7   0   3 -5.5812 7.27036   6
  -7   0   3 0.24568 0.38595   8
  -7   0  -3 0.02663 0.28019  10
   7   0  -3 1.12649 6.23801   1
  -7   0   3 0.01220 4.49868   1
  -7   0   3 -0.0555 0.28486  11
  -7   0   3 -0.1107 0.13229  12
  -8   0  -3 0.07517 0.12229  12
  -8   0  -3 0.10359 0.39248  14
  -8   0   3 0.10178 0.30808  11
  -8   0   3 -0.1734 0.15709  12
  -8   0   3 0.01194 0.24379  10
   8   0  -3 0.00537 0.29742   9
  -8   0  -3 -0.1179 0.31785  10
   8   0  -3 0.45928 0.60295  13
  -8   0  -3 0.10539 0.47990   8
  -8   0   3 -0.3438 0.38320   8
   8   0   3 0.98899 0.65906  13
   8   0   3 -0.0318 0.36781   9
  -9   0  -3 0.34618 0.36657  10
  -9   0   3 -0.5052 0.32723   8
  -9   0   3 0.18152 0.30139  10
  -9   0  -3 -0.5800 0.47248   8
  -9   0  -3 -0.1475 0.34783  14
   9   0   3 0.19557 0.37717   9
   9   0   3 0.00134 0.60888  13
   9   0  -3 -0.1527 0.32146   9
  -9   0   3 -0.5321 0.34710  11
  -9   0   3 0.04151 0.16979  12
   9   0  -3 -0.8668 0.39539  13
 -10   0   3 0.09999 0.46150  11
 -10   0  -3 0.03341 0.06599  12
  10   0   3 0.20626 0.41946   9
 -10   0  -3 0.05878 0.51272   8
  10   0  -3 -0.0785 0.52783  13
  10   0  -3 0.87462 0.48359   9
 -10   0  -3 -0.1332 0.06586  12
 -10   0   3 0.80117 0.52190   8
 -10   0   3 0.67107 0.37556  10
  10   0   3 0.74065 0.83623  13
 -10   0   3 0.10163 0.18291  12
 -10   0  -3 -0.7006 0.35665  10
 -11   0   3 0.97470 0.64906   8
 -11   0   3 0.14440 0.48595  11
 -11   0   3 0.50072 0.42845  10
 -11   0   3 -0.1271 0.30327  12
  11   0   3 -0.5634 0.39095   9
  11   0  -3 -0.2031 0.44074   9
  11   0  -3 2.01951 1.53444  13
 -11   0  -3 -0.9135 0.66660   8
 -11   0   3 0.04036 0.29171  12
 -11   0  -3 0.32284 0.47522  11
 -11   0  -3 0.46937 0.46060  10
 -12   0   3 -0.2765 0.62038   8
 -12   0   3 0.68245 0.43552  10
 -12   0  -3 -0.3778 0.49825  11
  12   0  -3 -0.1862 0.47563   9
 -12   0   3 0.22269 0.66767  11
  12   0  -3 0.86711 1.08580  13
 -12   0  -3 0.37527 0.52806  10
 -12   0   3 0.14795 0.28223  12
  12   0   3 0.30120 1.05592  13
 -12   0  -3 0.41495 0.88390   8
  12   0   3 -0.6178 0.38669   9
 -13   0   3 1.00202 0.41392  10
 -13   0  -3 -0.0584 0.48313  11
  13   0   3 0.09325 0.42019   9
  13   0  -3 0.90863 0.54341   9
 -13   0   3 0.24637 0.15462  12
  13   0  -3 0.67790 0.97699  13
 -13   0  -3 -0.6384 0.41429  10
  13   0   3 -0.4290 0.87234  13
 -13   0   3 0.05931 0.60213  11
 -13   0  -3 0.73490 0.84131   8
 -13   0   3 0.31181 0.66349   8
 -14   0   3 0.05984 0.40201  10
 -14   0   3 -0.8096 0.64061   8
 -14   0  -3 -0.5871 0.39377  10
  14   0   3 -0.0415 0.87406  13
 -14   0  -3 -0.0239 0.87987   8
  14   0  -3 -0.0934 0.87141  13
  14   0   3 0.17497 0.49320   9
  14   0  -3 0.73372 0.53400   9
 -14   0   3 0.55019 0.66164  11
 -14   0  -3 -0.1615 0.63966  11
 -15   0  -3 0.16786 0.94939   8
 -15   0   3 0.26867 0.73539   8
  15   0  -3 -0.4391 0.90142  13
 -15   0   3 0.43719 0.43663  10
  15   0   3 0.08744 0.98032  13
 -15   0  -3 0.39612 0.58036  10
  15   0   3 1.09305 0.62811   9
 -15   0   3 0.90413 0.79105  11
  15   0  -3 0.21620 0.52015   9
 -15   0  -3 1.48632 0.76730  11
 -16   0  -3 0.27722 0.56150  10
  16   0   3 -0.4008 0.54130   9
 -16   0   3 0.32043 0.75033  11
  16   0  -3 1.09548 1.18353  13
 -16   0  -3 -0.2100 0.82659  11
  16   0   3 -0.7276 0.85654  13
 -16   0   3 0.42211 0.69689   8
  16   0  -3 0.17437 0.49669   9
 -17   0  -3 0.29590 0.92084  11
 -17   0   3 -0.4626 0.34585  10
 -17   0  -3 1.67607 1.19015   8
 -17   0   3 3.50654 1.33313  11
  17   0   3 -0.4296 0.57242   9
  17   0   3 1.04076 1.19381  13
  17   0  -3 0.63860 0.58323   9
 -17   0  -3 0.50363 0.48374  10
  18   0   3 -1.1016 1.14669  13
  18   0  -3 -0.4416 0.55024   9
 -18   0  -3 0.34311 0.48108  10
  18   0   3 1.24973 0.96048   9
 -18   0  -3 -0.6782 1.21894   8
 -18   0   3 -0.0231 0.37495  10
  18   0  -3 1.37591 1.48067  13
 -19   0  -3 -0.3949 0.46212  10
 -19   0   3 0.24646 0.39377  10
  19   0  -3 -1.5400 0.63243   9
 -20   0  -3 0.12737 0.45501  10
  20   0  -3 -0.1957 1.22853  13
  20   0   3 -0.5925 1.68755  13
 -20   0   3 0.29567 0.42106  10
   0  -1   3 0.08352 1.72511   2
   0   1   3 0.08064 0.15735   9
   0  -1  -3 0.26905 0.25630  14
   0   1   3 0.71023 2.29641   1
   0   1  -3 0.39203 1.51009   4
   0   1  -3 4.50546 2.12807   3
   0  -1   3 0.80511 1.16726   4
   0   1  -3 0.85844 0.25335   8
   0  -1  -3 0.02056 0.21925   8
   0  -1   3 2.29129 1.91072   1
   0  -1   3 0.31936 0.21767   9
   0   1  -3 -0.6106 2.16214   1
   0  -1  -3 -1.3701 1.85827   1
   0  -1   3 0.38850 0.16263  10
   0  -1   3 0.19017 0.18120   8
   0  -1   3 -0.3242 1.36538   7
   0   1   3 0.09285 0.20900   8
   0   1  -3 0.07603 0.18242   9
   0   1  -3 0.30406 0.20227  10
   0   1  -3 0.18860 0.21269  12
   0  -1   3 -0.0318 0.14017  11
   0   1  -3 0.19326 0.18736  11
   0   1   3 0.09483 0.19064  14
   0   1  -3 0.73878 1.85608   5
   0  -1   3 0.26020 0.23661  12
   0   1  -3 -1.3596 1.71398   2
  -1  -1  -3 31.0238 1.78336   8
   1  -1   3 25.6884 4.55464   5
   1  -1   3 30.8561 2.50009   4
  -1   1   3 30.0584 1.43268  11
  -1   1   3 33.5580 1.50787  14
   1   1  -3 30.4731 1.55800  12
   1   1  -3 35.5191 1.89897   8
  -1   1   3 34.9241 1.46099   9
   1  -1   3 33.9963 1.46680   9
   1  -1   3 29.0027 4.20712   2
   1   1  -3 32.1843 4.97512   7
   1   1  -3 30.1040 1.63352   9
   1   1  -3 31.6933 1.69009  10
   1   1  -3 35.4264 6.02794   1
   1   1  -3 28.4488 4.25177   5
   1   1  -3 34.2135 1.83784  11
  -1  -1  -3 29.4507 1.74222  14
   1  -1   3 32.7627 1.39104  11
   1  -1   3 24.7842 3.84403   1
   1   1  -3 30.0590 4.59247   4
   1  -1   3 35.8183 2.98969   7
  -1   1   3 35.2436 1.51727   8
  -1  -1  -3 36.7965 5.98166   1
  -1   1   3 27.5149 4.22775   1
   1   1  -3 31.1393 5.21776   3
   1   1  -3 29.2296 5.04375   2
  -1  -1   3 35.5089 4.98520   5
  -1  -1   3 32.2997 1.69078   8
   1  -1  -3 32.7398 1.57306  14
   1   1   3 34.5627 1.76479  14
  -1   1  -3 33.3527 4.69686   2
  -1  -1   3 31.3896 5.12015   4
  -1   1  -3 29.7614 1.62760  12
  -1   1  -3 32.7480 5.16006   5
  -1  -1   3 26.7119 5.10901   7
  -1  -1   3 30.4868 9.57547   3
  -1   1  -3 26.3980 4.03423   1
  -1   1  -3 27.9270 3.19128   7
   1   1   3 35.0054 1.78668   8
  -1   1  -3 30.8246 1.41622   9
   1  -1  -3 33.3319 1.51620  10
  -1   1  -3 29.8615 2.86237   4
  -1   1  -3 33.7328 1.43236  11
  -1  -1   3 34.5716 6.11986   2
   1  -1  -3 35.3293 1.41720  11
  -1  -1   3 32.5950 1.66758  11
   1  -1  -3 30.8749 1.48235   9
  -1  -1   3 31.9514 1.58631  12
   1   1   3 32.8354 5.41861   1
  -1   1  -3 31.9496 1.50295  10
  -1   1  -3 30.2192 3.64935   3
  -1  -1   3 24.4852 4.58063   1
   1  -1  -3 30.5797 2.83470   7
   2  -1   3 369.840 17.7111   2
  -2   1   3 394.202 14.9190   8
  -2  -1  -3 366.853 15.4352  10
   2   1  -3 402.286 18.8499   5
  -2   1   3 355.065 15.0098  10
  -2  -1  -3 372.544 15.5470  14
   2   1  -3 386.814 22.3392   3
   2   1  -3 366.202 20.9245   4
  -2   1   3 364.650 16.4579   4
  -2   1   3 418.528 15.4558  13
   2   1  -3 346.738 21.7627   1
  -2   1   3 376.189 14.9971  14
   2  -1   3 383.736 15.4208  13
  -2   1   3 377.269 16.5972   3
   2  -1   3 352.675 18.4668   3
   2   1  -3 373.376 15.1193  12
   2  -1   3 388.012 16.9391   7
   2   1  -3 369.556 15.3769   9
   2  -1   3 378.311 17.1351   1
  -2   1   3 391.780 18.4679   1
   2  -1   3 396.853 14.9432  10
  -2  -1  -3 373.376 20.5830   6
   2   1  -3 378.424 21.2533   7
  -2  -1  -3 354.719 15.5335   8
   2   1  -3 407.026 22.3542   2
   2   1  -3 403.918 15.4673  11
  -2  -1  -3 352.801 22.2950   1
   2  -1   3 348.765 20.4761   5
  -2   1   3 399.634 15.0680   9
   2   1  -3 412.645 15.5328   8
   2  -1  -3 380.204 18.1138   1
   2  -1  -3 385.286 15.0727  11
   2  -1  -3 398.114 14.9619  10
  -2  -1   3 368.831 20.3900   4
  -2  -1   3 391.067 22.9652   2
  -2   1  -3 379.754 19.7453   6
   2  -1  -3 380.401 15.1994   7
  -2   1  -3 365.659 16.6957   2
   2   1   3 371.664 19.3166   6
  -2  -1   3 425.625 22.5987   1
  -2  -1   3 407.526 15.3391  13
   2   1   3 369.631 22.5928   1
  -2  -1   3 358.219 23.3043   3
  -2   1  -3 373.013 15.3112  12
  -2   1  -3 390.802 27.5284   5
  -2  -1   3 361.196 19.0302   5
  -2  -1   3 361.190 20.4590   7
   2   1   3 404.495 15.5016  14
  -2   1  -3 381.797 14.9539  11
   2  -1  -3 381.337 15.3444  13
  -2  -1   3 367.340 15.1563  12
  -2   1  -3 378.097 15.0074  10
  -2  -1   3 361.399 15.3983  11
  -2  -1   3 382.914 15.4147  10
   2  -1  -3 375.470 15.0283   9
   2  -1  -3 419.501 14.9948  11
  -2  -1   3 406.538 15.4749   9
   2   1   3 404.622 15.5359   8
   2  -1  -3 371.833 16.4368   4
  -2   1  -3 388.392 16.6187   3
  -2   1  -3 352.056 14.9812  14
  -2   1  -3 374.130 17.6896   1
  -2  -1   3 385.761 15.4560   8
   2   1   3 374.895 15.3343  13
   2   1   3 419.077 15.1293  12
  -3  -1  -3 873.241 44.4324   1
   3  -1   3 859.163 36.0870  13
   3   1  -3 938.420 45.4383   1
  -3   1   3 886.190 35.5044  11
   3   1  -3 991.614 36.1793   8
   3   1  -3 994.614 45.3820   2
   3  -1   3 876.308 42.1747   5
   3  -1   3 883.606 37.0281   3
   3  -1   3 892.157 42.9689   6
  -3   1   3 904.459 37.1858   2
  -3   1   3 970.994 37.5501   4
   3   1  -3 864.006 35.9588  13
   3  -1   3 937.107 35.8785  12
  -3  -1  -3 861.760 36.0372  10
   3   1  -3 911.780 43.3977   7
   3  -1   3 927.271 39.5593   7
  -3   1   3 968.483 35.5802   9
  -3   1   3 1019.98 36.1970  13
  -3  -1  -3 851.416 36.1980   8
  -3  -1  -3 876.296 36.1574  14
  -3  -1  -3 883.298 41.6151   6
   3   1  -3 880.940 35.5505  12
   3   1  -3 865.628 42.7087   4
   3   1  -3 957.125 36.0406  11
   3   1  -3 916.075 48.5579   3
   3  -1   3 869.834 37.7381   1
   3   1  -3 964.853 36.1811  14
   3  -1   3 851.354 37.2742   2
  -3  -1  -3 1015.65 36.0634  13
   3   1  -3 854.945 35.9520   9
  -3   1   3 869.088 38.4400   1
  -3   1   3 910.021 38.0394   3
  -3   1   3 859.010 35.4827  14
   3   1  -3 920.377 38.6074   5
  -3  -1   3 897.069 39.5733   5
  -3  -1   3 875.132 45.5012   2
  -3   1  -3 892.492 37.6784   7
  -3  -1   3 913.696 35.6389  12
   3  -1  -3 914.001 35.4624  10
  -3  -1   3 982.957 36.1310   9
   3   1   3 972.961 36.1126  14
  -3  -1   3 854.119 36.0041  11
  -3   1  -3 885.292 37.3965   1
   3  -1  -3 905.796 37.9665   1
  -3  -1   3 934.864 43.4735   7
   3   1   3 906.060 42.2546   6
   3  -1  -3 882.606 36.0285  13
   3   1   3 870.886 36.0263  13
   3   1   3 957.840 36.1499   8
  -3  -1   3 868.891 45.4473   3
  -3   1  -3 950.996 42.3449   5
  -3   1  -3 864.926 35.8264  12
  -3  -1   3 988.930 36.0827  13
  -3  -1   3 824.230 36.0121   8
  -3  -1   3 891.765 35.9940  10
  -3  -1   3 972.694 45.2449   1
   3   1   3 942.406 35.5088  12
  -3   1  -3 888.567 42.3778   6
   3   1   3 895.894 45.4016   1
   3   1   3 903.144 37.5610   5
   4  -1   3 36.7192 1.40578   9
  -4   1   3 38.0985 3.95854   2
   4  -1   3 22.0062 4.01332   7
   4   1  -3 32.5396 1.95595   9
   4   1  -3 33.6884 3.62841   5
  -4   1   3 36.7410 1.65077   9
   4  -1   3 33.3961 3.82264   1
   4   1  -3 30.5305 6.31157   4
   4   1  -3 34.3910 1.50463  12
  -4  -1  -3 31.3038 6.90462   6
   4   1  -3 26.7892 12.4612   3
  -4   1   3 27.7634 4.25648   3
   4  -1   3 33.8585 2.54640   2
   4  -1   3 32.6036 2.14714  13
  -4  -1  -3 32.2531 2.12190  14
  -4  -1  -3 33.5518 2.16862   8
   4  -1   3 24.2588 6.35195   6
  -4   1   3 29.2486 7.86618   6
   4   1  -3 37.5575 2.14573   8
  -4  -1  -3 30.3501 1.95877  10
   4  -1   3 34.7801 1.39782  14
   4  -1   3 40.8607 7.06172   5
  -4   1   3 34.4024 3.77745   4
   4   1  -3 35.4621 1.96189  11
   4  -1   3 33.7637 1.81645  12
  -4   1   3 32.3698 1.42047  10
  -4  -1  -3 29.8495 7.34865   1
   4   1  -3 37.4125 8.01291   2
  -4   1   3 33.1247 1.52968  11
  -4   1   3 30.7409 3.43443   7
   4   1  -3 35.2373 2.07617  13
  -4   1   3 31.4455 4.14559   1
  -4  -1   3 30.7982 1.92884  10
   4   1   3 33.3102 2.13990  13
  -4  -1   3 28.2853 8.02541   2
  -4   1  -3 33.5036 1.62592   8
   4   1   3 35.4764 8.27822   1
  -4   1  -3 44.3726 8.08166   6
   4  -1  -3 33.3870 2.09041  13
  -4  -1   3 34.6561 4.54669   5
  -4  -1   3 22.9929 6.74687   1
  -4   1  -3 33.9656 1.51624  14
  -4  -1   3 45.3051 8.24982   4
  -4  -1   3 22.1509 6.32513   7
   4   1   3 33.5672 1.40706  12
  -4  -1   3 39.6704 9.42912   3
  -4  -1   3 32.2000 2.03862   8
  -4   1  -3 32.5933 1.78634  12
   4  -1  -3 29.5730 3.63933   1
   4   1   3 37.2835 2.78516   5
  -4   1  -3 25.4067 5.73046   5
  -4   1  -3 28.9195 2.88925   1
   4   1   3 28.1612 7.15861   6
   4  -1  -3 33.7116 1.52962   9
  -4  -1   3 32.4934 1.56804  12
   4   1   3 28.2654 1.97798   9
  -4  -1   3 32.9404 7.04468   6
  -4   1  -3 31.8191 3.56114   7
  -4   1  -3 32.5592 1.38138  10
  -5  -1  -3 207.491 9.29781  10
   5   1  -3 209.338 18.0536   2
  -5   1   3 218.358 8.66004  11
  -5   1   3 211.601 11.5368   1
   5   1  -3 220.132 18.8579   3
  -5   1   3 247.321 12.2456   4
   5  -1   3 220.821 9.64678  13
  -5  -1  -3 203.275 9.41679  14
   5  -1   3 223.277 8.60842   8
  -5   1   3 207.874 8.51418  10
  -5   1   3 222.204 8.56597   8
   5  -1   3 207.315 18.3254   6
  -5   1   3 234.415 8.86999   9
   5  -1   3 208.955 9.53570   2
   5  -1   3 197.897 13.4911   7
  -5  -1  -3 206.767 17.2421   6
  -5   1   3 224.369 12.1940   7
   5   1  -3 199.229 9.13382   9
  -5   1   3 189.334 18.1250   6
  -5   1   3 220.245 13.2745   3
   5   1  -3 209.723 9.42727  13
   5   1  -3 234.272 9.13467  11
  -5  -1  -3 202.355 9.53229   8
   5  -1   3 224.232 15.5850   5
  -5   1   3 204.738 12.7535   2
   5  -1   3 225.504 8.46276  14
   5   1  -3 222.182 8.56137  12
   5   1  -3 222.845 11.1535   5
  -5  -1  -3 241.719 19.1444   1
   5  -1   3 193.596 11.8644   1
   5  -1   3 224.951 8.54753   9
  -5  -1   3 216.809 18.5216   6
  -5  -1   3 203.220 11.9535   5
  -5  -1   3 212.346 17.0604   4
  -5   1  -3 218.269 8.63363  14
  -5  -1   3 216.234 18.5375   1
  -5   1  -3 213.933 11.7514   7
   5   1   3 178.599 21.7085   3
  -5   1  -3 229.628 18.5747   6
  -5   1  -3 247.559 16.1437   5
   5  -1  -3 216.848 8.64117   9
  -5  -1   3 204.462 9.24602  11
  -5   1  -3 215.816 8.94646  12
   5  -1  -3 207.045 9.43395  13
  -5   1  -3 210.815 10.6426   1
  -5  -1   3 217.735 9.39338   8
   5  -1  -3 219.784 8.48713   8
  -5  -1   3 203.248 18.8908   2
  -5   1  -3 218.457 8.49158  10
   5   1   3 211.888 18.2030   6
   5   1   3 185.865 18.4750   1
   5   1   3 200.709 9.30580   9
  -5   1  -3 226.717 8.75711   9
  -5   1  -3 212.416 8.86483   8
  -5  -1   3 219.889 19.7057   3
  -5  -1   3 205.773 8.61513  12
   5   1   3 212.437 8.41690  12
  -5  -1   3 209.208 9.20102  10
   5   1   3 204.343 9.40830   5
   5   1   3 216.747 9.58208  13
  -5  -1   3 238.382 18.1200   7
   5  -1  -3 210.106 12.5449   1
   6  -1   3 52.8775 2.22748   9
   6   1  -3 54.0772 4.85719   5
  -6  -1  -3 47.1843 11.8115   1
   6   1  -3 38.1632 10.6106   1
  -6   1   3 49.5081 2.55967  11
   6   1  -3 51.8933 2.62609  11
   6  -1   3 50.6901 6.48112   2
   6  -1   3 51.8102 2.24044   8
   6  -1   3 50.4433 2.11018  14
   6  -1   3 54.1847 8.44730   5
   6   1  -3 53.3983 2.19355  12
   6  -1   3 50.4445 3.24646  13
  -6  -1  -3 49.0375 2.88216  10
   6   1  -3 44.0616 2.90277   9
   6   1  -3 44.2164 10.8454   3
  -6   1   3 34.6526 10.0347   6
  -6   1   3 52.6602 5.97061   4
  -6   1   3 42.1292 6.77935   2
  -6   1   3 49.1830 2.28569   8
  -6   1   3 47.3791 2.16840  10
   6  -1   3 58.4958 11.3573   6
  -6  -1  -3 50.2469 3.12377   8
  -6   1   3 57.9217 6.27874   7
  -6  -1  -3 50.5251 10.9149   1
  -6   1   3 44.9090 4.75041   1
  -6  -1  -3 64.9048 11.8841   6
  -6   1   3 63.6744 7.76331   3
  -6  -1   3 40.1339 8.67268   4
   6  -1  -3 55.6770 6.65778   3
  -6  -1   3 49.6953 2.87884  11
  -6   1  -3 50.4630 2.46259   9
  -6  -1   3 65.3573 10.6955   7
  -6  -1   3 47.7335 2.19654  12
  -6  -1   3 54.1500 5.85941   5
  -6  -1   3 55.7886 12.0768   2
  -6   1  -3 49.2052 2.61560   8
  -6   1  -3 59.5099 5.92613   7
  -6  -1   3 35.5925 11.0090   3
   6  -1  -3 51.5655 2.16079   8
  -6   1  -3 46.5235 4.93333   1
   6  -1  -3 50.3708 3.93854   2
  -6   1  -3 49.3326 2.51346  12
  -6  -1   3 48.5088 10.2993   1
  -6   1  -3 38.6404 7.59961   5
  -6   1  -3 24.0214 8.88339   6
   6  -1  -3 52.6935 2.17447  14
  -6  -1   3 51.3336 2.97657   8
   6  -1  -3 48.9979 2.28081   9
   6   1   3 42.5289 18.3208   3
  -6   1  -3 50.6906 2.24143  14
   6  -1  -3 45.1183 3.01238  13
  -6  -1   3 46.4137 2.77288  10
  -6  -1   3 37.7960 10.3815   6
   6   1   3 39.6758 10.6252   6
  -6   1  -3 49.9770 2.29437  10
   6  -1  -3 52.5534 6.84425   1
   6   1   3 45.9365 2.84729   9
  -7  -1  -3 3.52706 8.90454   6
   7  -1   3 2.60543 4.97761   3
  -7   1   3 6.28913 0.63839  11
  -7  -1  -3 -0.8981 7.58094   1
  -7  -1  -3 7.41924 1.30442   8
  -7   1   3 3.65060 4.92290   2
   7  -1   3 0.54160 13.1642   6
   7   1  -3 8.84982 7.98159   3
   7  -1   3 11.9520 6.51509   5
  -7   1   3 6.03072 0.51290  10
  -7   1   3 2.56011 3.74382   7
  -7   1   3 13.4773 4.73660   3
  -7  -1  -3 8.46914 1.26824  14
   7   1  -3 8.24981 7.56666   1
  -7   1   3 9.53757 2.79076   1
  -7   1   3 17.1722 4.97860   4
  -7  -1  -3 6.92605 1.02629  10
  -7  -1  -3 7.19961 1.06927  11
  -7   1   3 16.2586 10.0500   6
   7   1  -3 8.52457 1.16156   9
  -7   1   3 5.95517 0.63888   8
   7  -1   3 6.95517 1.34416  13
   7  -1   3 11.3057 4.77124   2
   7  -1   3 7.94602 0.61399   9
  -7  -1  -3 -8.5695 8.06547   1
   7   1  -3 8.75726 1.46006  13
  -7  -1   3 5.76763 9.09998   3
  -7   1  -3 1.63450 4.54453   1
  -7  -1   3 7.24852 1.10473  11
  -7   1  -3 8.39450 0.80907   9
   7   1   3 7.62247 1.13728   9
  -7  -1   3 7.77261 0.99134  10
   7  -1  -3 7.40972 2.04659   2
  -7  -1   3 15.5499 7.61048   4
   7  -1  -3 6.80193 0.53399   8
  -7   1  -3 -0.5447 9.55901   6
   7   1   3 17.0072 9.27697   3
  -7   1  -3 7.55912 0.66268  10
   7  -1  -3 9.72742 5.19529   1
  -7  -1   3 5.71996 7.30674   1
   7  -1  -3 7.32979 0.51594  14
   7   1   3 13.9325 8.99286   6
   7  -1  -3 7.09298 0.64099   9
  -7   1  -3 9.72826 5.18333   5
   7  -1  -3 7.59215 1.28296  13
  -7  -1   3 2.42630 6.80024   7
  -7   1  -3 7.99830 0.78656  12
  -7  -1   3 6.17650 1.06388   8
   7   1   3 9.74805 1.54636  13
  -7  -1   3 -7.3584 7.10455   2
   7  -1  -3 7.43925 3.39863   3
  -7  -1   3 7.89170 0.54031  12
  -7  -1   3 11.1729 3.27981   5
  -7   1  -3 10.7403 3.09695   1
  -7   1  -3 7.54511 0.93163   8
  -7   1  -3 6.86525 3.70590   7
   8   1  -3 53.4099 3.00251   9
  -8  -1  -3 42.4334 3.19874   8
  -8   1   3 49.6303 2.30426  10
  -8  -1  -3 56.2156 3.30551  14
   8  -1   3 51.0926 3.56087  13
  -8   1   3 51.3677 2.54999  11
   8   1  -3 52.5116 3.48544  13
   8  -1   3 52.5810 2.38781   9
  -8  -1  -3 48.3860 2.95633  11
  -8  -1  -3 50.2889 3.11297  10
  -8   1   3 48.1307 2.54479   8
  -8   1  -3 52.8861 2.59986  12
  -8   1  -3 53.3286 2.79082   9
   8   1   3 49.0233 3.49810  13
  -8  -1   3 50.5324 2.98473  10
   8  -1  -3 55.4328 2.47351   9
  -8  -1   3 48.7725 3.06823  11
   8   1   3 46.3861 2.96903   9
  -8   1  -3 47.8006 2.48621  10
   8  -1  -3 52.0995 3.47589  13
  -8  -1   3 50.4561 2.23993  12
  -8   1  -3 48.1879 2.91073   8
   8  -1  -3 52.4496 2.26541  14
  -9   1   3 85.6094 3.75852  10
  -9  -1  -3 86.9499 4.70132  10
  -9   1   3 87.4725 4.08402  11
   9  -1   3 85.0249 5.22364  13
  -9   1   3 93.6723 4.16431   8
   9  -1   3 90.0544 3.85717   9
  -9  -1  -3 78.2652 4.99347   8
   9   1  -3 88.8394 4.48971   9
   9   1  -3 90.9512 5.26234  13
  -9  -1  -3 82.7920 4.55455  11
  -9  -1  -3 89.5988 4.80721  14
  -9  -1   3 82.0601 4.73999   8
  -9   1  -3 86.8072 3.98082  10
   9   1   3 80.9365 5.17055  13
  -9  -1   3 87.8596 4.53433  10
   9  -1  -3 88.4164 3.91018   9
  -9   1  -3 86.5433 4.56449   8
   9  -1  -3 83.7296 5.08104  13
   9  -1  -3 81.8369 3.72438   8
  -9  -1   3 89.1220 3.62188  12
  -9   1  -3 80.7585 3.97272  12
   9   1   3 92.9099 4.66756   9
   9  -1  -3 89.8567 3.70975  14
 -10  -1  -3 78.9801 4.68893  11
  10   1  -3 87.8091 5.39314  13
  10  -1   3 89.7830 3.94813   9
 -10   1   3 88.4232 4.26804  11
 -10   1   3 91.3859 3.88171  10
 -10  -1  -3 88.7281 4.92416  14
 -10   1   3 95.4328 4.32283   8
 -10  -1  -3 90.7833 4.87334  10
  10  -1   3 86.9229 5.49579  13
  10   1  -3 85.2016 4.52995   9
 -10  -1  -3 94.1872 5.38010   8
  10   1   3 91.8341 4.73746   9
  10   1   3 94.1021 5.59501  13
  10  -1  -3 88.9744 3.78628  14
  10  -1  -3 86.2442 3.82707   8
  10  -1  -3 90.3053 4.02162   9
  10  -1  -3 91.5534 5.38648  13
 -10  -1   3 89.2114 4.71699  10
 -10   1  -3 85.8662 4.07985  10
 -10  -1   3 79.0487 4.75637  11
 -10  -1   3 85.6055 3.57772  12
 -10   1  -3 85.2606 4.02936  12
 -10  -1   3 83.8016 4.92701   8
 -11  -1  -3 177.000 8.51047  10
 -11   1   3 166.776 7.25667  10
 -11  -1  -3 165.768 8.32286  11
 -11   1   3 187.801 7.83232   8
 -11  -1  -3 187.883 8.54061  14
 -11   1   3 179.045 7.83126  11
  11  -1   3 170.106 9.25959  13
 -11  -1  -3 174.616 9.00284   8
  11  -1   3 181.377 7.38500   9
  11   1  -3 176.902 8.07007   9
 -11   1   3 176.118 7.83134  12
 -11   1  -3 168.617 7.51009  10
  11  -1  -3 171.867 7.16040  14
  11   1   3 178.813 8.21047   9
 -11  -1   3 174.237 8.19780  10
 -11   1  -3 169.881 8.38853   8
 -11  -1   3 167.137 8.43702  11
 -11  -1   3 165.544 8.54288   8
 -11   1  -3 171.385 7.38505  12
  11  -1  -3 174.925 9.16663  13
  11  -1  -3 182.527 7.46613   9
 -12   1   3 113.236 5.26084  12
  12   1  -3 114.132 5.58382   9
 -12   1   3 113.323 5.29685   8
  12  -1   3 111.461 4.85867   9
 -12  -1  -3 119.229 6.66279   8
 -12   1   3 115.581 5.41426  11
 -12  -1  -3 127.463 6.19523  11
 -12  -1  -3 100.369 5.80049  10
 -12   1   3 103.145 4.73946  10
  12  -1   3 107.965 6.81150  13
  12   1  -3 99.5437 6.47248  13
 -12  -1   3 109.941 5.67736  10
  12  -1  -3 104.696 6.65653  13
  12   1   3 105.590 6.70227  13
 -12   1  -3 101.761 5.83553   8
 -12  -1   3 109.384 6.12563   8
 -12  -1   3 104.453 5.93047  11
 -12   1  -3 113.300 4.80493  12
  12  -1  -3 110.383 4.92551   9
  12  -1  -3 105.145 4.62246  14
  12   1   3 109.434 5.60787   9
  13  -1   3 5.27716 1.57451  13
 -13  -1  -3 5.77825 1.27951  10
 -13   1   3 6.46838 1.12349  11
  13   1  -3 6.32704 1.64235  13
  13  -1   3 6.27367 0.77984   9
 -13   1   3 6.25254 1.00363   8
 -13  -1  -3 6.11856 1.34058  11
 -13   1   3 4.08217 0.85353  12
 -13   1   3 6.59498 0.68179  10
 -13  -1  -3 5.50886 1.57691   8
 -13  -1   3 4.46623 1.29659   8
  13  -1  -3 4.79769 0.57188  14
 -13   1  -3 6.27623 0.60372  12
 -13   1  -3 5.79209 0.81404  10
 -13   1  -3 6.55717 1.02433  11
 -13   1  -3 5.85754 0.64949  12
 -13  -1   3 5.92165 1.15793  10
  13   1   3 7.01878 1.27915   9
 -13  -1   3 5.27135 1.26266  11
  13  -1  -3 6.30771 1.68604  13
  13  -1  -3 6.46103 0.84791   9
 -13   1  -3 3.84778 1.21002   8
  13   1   3 5.57263 1.70603  13
 -14  -1  -3 23.3159 2.45742  11
 -14   1   3 21.5767 1.99445  11
  14   1  -3 23.5537 2.02923   9
  14   1  -3 25.2946 2.90497  13
 -14   1   3 22.0544 1.35320  10
 -14   1   3 22.4665 1.60702  12
 -14  -1  -3 20.9438 2.18165  10
 -14   1   3 22.2142 1.78599   8
  14  -1   3 22.7158 1.49346   9
  14  -1   3 23.4882 2.99918  13
 -14  -1   3 24.7179 2.57669  11
  14  -1  -3 25.7522 2.91684  13
 -14   1  -3 19.2754 2.27553   8
 -14  -1   3 24.7767 2.47736   8
 -14   1  -3 22.8980 1.15855  12
  14  -1  -3 24.5637 1.60328   9
 -14   1  -3 22.7701 1.53459  10
  14   1   3 24.3003 2.07158   9
 -14  -1   3 23.5775 2.08388  10
 -14   1  -3 23.6691 1.97122  11
  14   1   3 23.2168 2.90907  13
  15  -1   3 35.4019 3.93208  13
  15   1  -3 43.4452 2.82361   9
 -15   1   3 44.8370 2.97049  11
 -15  -1  -3 40.5851 3.77934   8
  15   1  -3 35.8710 3.77748  13
 -15   1   3 37.2744 1.93092  10
 -15  -1  -3 42.0934 3.08282  10
 -15  -1  -3 38.8243 3.35812  11
  15  -1   3 39.6959 2.12266   9
  15  -1  -3 35.8046 3.73850  13
 -15  -1   3 40.0810 3.43686  11
  15   1   3 36.3211 3.81680  13
 -15   1  -3 37.0827 2.07684  10
 -15  -1   3 38.0308 3.30294   8
 -15  -1   3 36.5027 2.74612  10
  15  -1  -3 40.2093 2.26611   9
 -15   1  -3 37.0847 3.22666   8
  15   1   3 38.4145 2.72175   9
 -16   1   3 66.3372 4.01657  11
  16  -1   3 55.2569 5.16972  13
 -16  -1  -3 62.1462 4.04330  10
 -16  -1  -3 65.2772 4.99211   8
 -16   1   3 58.7046 2.81162  10
  16  -1   3 65.9505 3.07525   9
  16   1  -3 58.8559 5.01767  13
  16   1  -3 68.8398 3.81113   9
 -16  -1   3 62.4844 5.15492  11
 -16   1  -3 61.1493 2.94038  10
  16   1   3 57.6150 5.11175  13
  16  -1  -3 65.0859 3.21274   9
  16  -1  -3 56.7784 4.94880  13
 -16  -1   3 61.7614 4.46484   8
 -16   1  -3 64.1503 4.37875   8
 -16  -1   3 58.0709 3.72044  10
  16   1   3 64.2919 3.78059   9
 -17   1   3 20.7187 1.20252  10
 -17  -1  -3 25.5891 3.08893   8
 -17  -1  -3 25.1999 2.81525  11
  17   1  -3 26.1846 2.14049   9
  17  -1   3 20.6619 3.48465  13
 -17  -1  -3 22.5217 2.18280  10
  17   1  -3 17.6690 3.04815  13
  17   1   3 20.9469 1.99874   9
  17   1   3 20.8251 3.53517  13
 -17  -1   3 21.7782 2.01142  10
 -17   1  -3 31.4503 4.62962   8
 -17  -1   3 29.2423 2.88091  11
 -17   1  -3 22.8888 1.29970  10
  17  -1  -3 20.7796 1.53061   9
 -17   1  -3 20.5729 1.12769  10
  17  -1  -3 21.0161 3.45444  13
  18   1  -3 36.7043 2.88804   9
 -18  -1  -3 36.4080 3.75879   8
 -18  -1  -3 33.6559 2.76926  10
 -18  -1  -3 38.8151 3.61789  11
 -18   1   3 33.5950 1.56296  10
  18  -1   3 30.1827 3.95651  13
  18   1  -3 23.0189 3.78788  13
  18  -1  -3 27.9646 4.31032  13
 -18  -1   3 45.1146 4.05553   8
 -18  -1   3 36.1683 3.44873  11
  18  -1  -3 32.8878 2.05352   9
 -18  -1   3 33.5732 2.48358  10
  18   1   3 35.3058 4.24023  13
 -18   1  -3 31.4195 1.39242  10
  18   1   3 28.6175 2.43094   9
 -18   1  -3 32.3728 1.49113  10
  19   1  -3 1.82695 0.78880   9
 -19   1   3 1.04033 0.20349  10
  19  -1   3 4.15938 1.72983  13
 -19  -1  -3 1.61563 0.81662  10
 -19  -1  -3 0.81832 2.33237   8
  19   1   3 1.80229 1.39147   9
  19  -1  -3 -2.5675 1.39062  13
 -19  -1   3 2.26330 0.77491  10
  20   1  -3 14.6160 3.05022  13
 -20  -1  -3 11.8226 1.57463  10
  20   1  -3 7.01289 1.39693   9
  20  -1   3 9.76671 2.73777  13
  20   1   3 5.47929 2.43462  13
  20  -1  -3 9.28256 3.68229  13
 -20  -1   3 10.9819 1.34992  10
   0   2  -3 232.779 10.0788   9
   0  -2   3 239.052 9.94767  11
   0   2  -3 243.541 17.9650   2
   0   2   3 251.016 10.2325   8
   0   2  -3 231.929 16.8547   5
   0   2  -3 235.593 16.3281   7
   0  -2   3 256.137 10.1420   9
   0   2  -3 243.093 18.5890   1
   0  -2   3 256.756 10.1940  12
   0   2  -3 255.889 10.3456  14
   0  -2   3 240.946 14.7689   4
   0  -2  -3 239.973 10.2858  14
   0  -2  -3 233.184 10.1961   8
   0  -2   3 239.495 15.0232   7
   0   2  -3 255.672 10.1254  11
   0   2  -3 246.601 10.1767  10
   0  -2   3 221.058 17.2398   1
   0   2   3 227.489 18.0051   1
   0   2  -3 227.997 17.0155   3
   0   2  -3 230.300 15.5812   4
   0  -2  -3 227.856 10.0975  11
   0  -2  -3 251.630 17.9630   1
   0   2   3 242.742 10.6035  14
   0  -2   3 249.008 17.5711   5
   0   2  -3 265.631 10.2494   8
   0  -2   3 237.848 10.0815   8
   0  -2   3 225.967 18.1041   3
   0   2  -3 228.481 10.1316  12
   0  -2   3 239.297 18.3927   2
   0  -2   3 248.524 10.1103  10
   1   2  -3 475.890 19.3111  10
   1   2  -3 459.270 19.1233  12
  -1   2   3 507.550 18.8478  13
   1  -2   3 463.232 27.8236   5
   1   2  -3 482.804 29.0311   2
   1  -2   3 458.494 18.7622  11
  -1   2   3 482.935 19.4012   8
   1  -2   3 468.701 23.0127   7
   1  -2   3 451.383 23.2137   4
   1   2  -3 453.993 26.1397   5
  -1  -2  -3 435.916 19.2108  11
   1   2  -3 454.547 19.2242   9
   1   2  -3 500.973 19.4813  14
   1  -2   3 451.018 18.9365   8
  -1  -2  -3 458.707 19.4325  14
   1  -2   3 442.279 26.7308   2
   1   2  -3 526.622 19.8041   8
  -1   2   3 506.539 27.7099   1
   1  -2   3 463.021 26.7779   3
   1  -2   3 465.885 25.7953   1
  -1  -2  -3 476.984 19.3401  10
   1   2  -3 493.925 27.2048   7
   1  -2   3 499.252 18.8928  13
   1  -2   3 466.992 22.3246   6
   1   2  -3 451.430 29.1075   1
   1   2  -3 510.935 19.6016  11
   1   2  -3 481.894 27.0308   4
  -1   2   3 514.107 18.9112   9
  -1   2   3 487.544 19.0981  14
  -1   2   3 507.134 19.1101  11
  -1  -2  -3 434.740 19.3298   8
   1   2  -3 443.669 27.9947   3
  -1  -2  -3 501.268 29.3656   1
   1   2   3 481.311 18.8409  13
  -1   2  -3 485.028 18.9789  11
  -1   2  -3 502.229 19.1267   8
  -1  -2   3 441.845 19.2180   8
   1  -2  -3 487.791 19.2266  14
  -1  -2   3 463.306 25.5919   7
  -1   2  -3 466.266 27.1485   1
   1  -2  -3 482.911 19.1172   8
  -1   2  -3 521.085 26.5838   3
  -1   2  -3 462.496 24.5036   7
  -1  -2   3 488.665 19.2898   9
   1   2   3 505.484 19.4053  14
   1  -2  -3 418.991 24.0522   4
  -1  -2   3 492.582 19.1797  12
   1   2   3 465.809 29.2670   1
  -1   2  -3 463.019 23.8010   4
   1   2   3 489.957 29.9916   3
  -1  -2   3 452.000 28.9936   2
   1  -2  -3 461.083 19.0247  11
  -1  -2   3 445.971 26.9384   5
  -1   2  -3 463.026 26.1967   2
  -1  -2   3 466.541 29.1590   3
  -1   2  -3 464.828 19.0834  10
   1   2   3 511.922 19.4175   8
  -1   2  -3 488.539 19.2441  14
  -1  -2   3 422.139 27.7520   1
  -1   2  -3 433.123 26.6644   5
  -1  -2   3 476.538 25.7721   4
   1   2   3 494.795 21.1733   6
  -1   2  -3 478.588 18.9952   9
  -1  -2   3 478.295 19.2321  10
[truncated: 2,447,856 more chars]
