# Supplementary material for: A Photocatalytic Approach to Radical 1-(Trifluoromethyl)cyclopropanation
Source: ACS Catal. 2025 Apr 17;15(9):7232–40. doi: 10.1021/acscatal.5c01642 (PMC12053945; doi:10.1021/acscatal.5c01642)
Supplement: Supplementary file 8 — cs5c01642_si_008.cif [file cs5c01642_si_008.cif]

data_mo_2543_CG_0m
_audit_contact_author_name        'Golz, C.'
_audit_contact_author_phone       '+49(551) 39-21750'
_audit_contact_author_email       cgolz@gwdg.de
_audit_contact_author_address
;Georg-August-Universit\"at G\"ottingen
Institut f\"ur Organische und Biomolekulare Chemie
Tammannstra\&se 2
D-37077 G\"ottingen
Germany
;

loop_
_audit_author_name
_audit_author_email
_audit_author_address
'Timmann, S.'  sven.timmann@chemie.uni-goettingen.de
;
Georg-August-Universitaet Goettingen
Institut fuer Organische und Biomolekulare Chemie 
Tammannstrasse 2
Goettingen
D-37077
Germany
;
'Golz, C.'     'cgolz@gwdg.de '
;
Georg-August-Universitaet Goettingen
Institut fuer Organische und Biomolekulare Chemie 
Tammannstrasse 2
Goettingen
D-37077
Germany
;
'Alcarazo, P.' 'malcara@gwdg.de '
;
Georg-August-Universitaet Goettingen
Institut fuer Organische und Biomolekulare Chemie 
Tammannstrasse 2
Goettingen
D-37077
Germany
;

_audit_creation_method
;FinalCif V145 by Daniel Kratzert, Freiburg 2025, 
https://dkratzert.de/finalcif.html
;
_publ_contact_author_id_orcid     ?
_publ_section_references
;
Bourhis, L.J., Dolomanov, O.V., Gildea, R.J., Howard, J.A.K., Puschmann, H.
 (2015). Acta Cryst. A71, 59-75.

Dolomanov, O.V., Bourhis, L.J., Gildea, R.J, Howard, J.A.K. & Puschmann, H.
 (2009), J. Appl. Cryst. 42, 339-341.

Kleemiss, F., Dolomanov, O.V., Bodensteiner, M., Peyerimhoff, N., Midgley, L.,
Bourhis, L.J., Genoni, A., Malaspina, L.A., Jayatilaka, D., Spencer, J.L.,
White, F., Grundkoetter-Stock, B., Steinhauer, S., Lentz, D., Puschmann, H.,
Grabowsky, S. (2021), Chem. Sci., 12, 1675-1692.

Sheldrick, G.M. (2015). Acta Cryst. A71, 3-8.
;
_chemical_name_systematic         ?
_chemical_name_common             ?
_chemical_formula_sum             'C17 H13 F3 N2'
_chemical_formula_moiety          'C17 H13 F3 N2'
_chemical_formula_weight          302.301
_chemical_melting_point           ?
_space_group_crystal_system       'monoclinic'
_symmetry_Int_Tables_number       14
_space_group_IT_number            14
_space_group_name_H-M_alt         'P 1 21/c 1'
_space_group_name_Hall            '-P 2ybc'

loop_
_space_group_symop_id
_space_group_symop_operation_xyz
1 x,y,z
2 -x,y+1/2,-z+1/2
3 -x,-y,-z
4 x,-y-1/2,z-1/2

_cell_length_a                    6.8796(6)
_cell_length_b                    14.5463(11)
_cell_length_c                    14.3107(14)
_cell_angle_alpha                 90
_cell_angle_beta                  91.356(3)
_cell_angle_gamma                 90
_cell_volume                      1431.7(2)
_cell_formula_units_Z             4
_cell_measurement_temperature     100.00
_cell_measurement_reflns_used     9837
_cell_measurement_theta_min       2.803
_cell_measurement_theta_max       32.656
_exptl_crystal_description        block
_exptl_crystal_colour             colourless
_exptl_crystal_recrystallization_method 'Crystallized from chloroform.'
_exptl_crystal_density_meas       ?
_exptl_crystal_density_method     ?
_exptl_crystal_density_diffrn     1.402
_exptl_crystal_F_000              624.502
_exptl_crystal_size_max           0.43
_exptl_crystal_size_mid           0.358
_exptl_crystal_size_min           0.239
_exptl_absorpt_coefficient_mu     0.111
_exptl_absorpt_correction_type    multi-scan
_exptl_absorpt_correction_T_min   0.6550
_exptl_absorpt_correction_T_max   0.8499
_exptl_absorpt_process_details
;
SADABS-2016/2 (Bruker,2016/2) was used for absorption correction.
wR2(int) was 0.0902 before and 0.0552 after correction.
The Ratio of minimum to maximum transmission is 0.7707.
The \l/2 correction factor is Not present.
;
_exptl_special_details            ?
_diffrn_ambient_temperature       100.00
_diffrn_ambient_environment       N~2~
_diffrn_radiation_type            'Mo K\a'
_diffrn_radiation_wavelength      0.71073
_diffrn_radiation_monochromator   'mirror optics'
_diffrn_measurement_ambient_temperature_device_make 'Oxford Cryostream 800'
_diffrn_radiation_probe           x-ray
_diffrn_source                    'microfocus sealed X-ray tube'
_diffrn_source_type               'Incoatec I\ms'
_diffrn_source_voltage            50.0
_diffrn_source_current            1.0
_diffrn_detector                  CPAD
_diffrn_detector_type             'Bruker PHOTON III'
_diffrn_detector_area_resol_mean  7.41
_diffrn_measurement_device        'four-circle diffractometer'
_diffrn_measurement_device_type   'Bruker D8 VENTURE dual wavelength Mo/Cu'
_diffrn_measurement_method        '\w and \f scans'
_diffrn_measurement_specimen_support 'MiTeGen micromount'
_diffrn_reflns_number             55119
_diffrn_reflns_av_unetI/netI      0.0172
_diffrn_reflns_av_R_equivalents   0.0399
_diffrn_reflns_theta_min          2.00
_diffrn_reflns_theta_max          32.65
_diffrn_reflns_theta_full         25.2417
_diffrn_reflns_limit_h_min        -10
_diffrn_reflns_limit_h_max        10
_diffrn_reflns_limit_k_min        -15
_diffrn_reflns_limit_k_max        22
_diffrn_reflns_limit_l_min        -21
_diffrn_reflns_limit_l_max        21
_diffrn_standards_number          0
_diffrn_measured_fraction_theta_max 0.9979
_diffrn_measured_fraction_theta_full 1.0000
_diffrn_reflns_Laue_measured_fraction_max 0.9979
_diffrn_reflns_Laue_measured_fraction_full 1.0000
_diffrn_reflns_point_group_measured_fraction_max 0.9979
_diffrn_reflns_point_group_measured_fraction_full 1.0000
_reflns_number_total              5249
_reflns_number_gt                 4614
_reflns_threshold_expression      I>=2u(I)
_reflns_Friedel_coverage          0.0
_reflns_Friedel_fraction_max      ?
_reflns_Friedel_fraction_full     ?
_reflns_limit_h_min               -10
_reflns_limit_h_max               10
_reflns_limit_k_min               0
_reflns_limit_k_max               22
_reflns_limit_l_min               0
_reflns_limit_l_max               21
_reflns_special_details           ?
_computing_data_collection        'Bruker BIS 8.5.5.6/2024-10-24 and APEX6 2024.9-0'
_computing_cell_refinement        'SAINT V8.41 (?, 2016)'
_computing_data_reduction         'SAINT V8.41 (?, 2016)'
_computing_structure_solution     'XT  (Sheldrick, 2015)'
_computing_structure_refinement   'olex2.refine 1.5 (Bourhis et al., 2015)'
_computing_molecular_graphics     'Olex2 1.5 (Dolomanov et al., 2009)'
_computing_publication_material   'Olex2 1.5 (Dolomanov et al., 2009)'
_refine_special_details           ?
_refine_ls_structure_factor_coef  Fsqd
_refine_ls_matrix_type            full
_refine_ls_weighting_scheme       calc
_refine_ls_weighting_details      'w=1/[\s^2^(Fo^2^)+(0.0186P)^2^+0.0710P] where P=(Fo^2^+2Fc^2^)/3'
_atom_sites_solution_primary      dual
_atom_sites_solution_hydrogens    ?
_refine_ls_hydrogen_treatment     constr
_refine_ls_number_reflns          5249
_refine_ls_number_parameters      391
_refine_ls_number_restraints      0
_refine_ls_number_constraints     0
_refine_ls_R_factor_all           0.0265
_refine_ls_R_factor_gt            0.0209
_refine_ls_wR_factor_ref          0.0500
_refine_ls_wR_factor_gt           0.0466
_refine_ls_goodness_of_fit_ref    1.1041
_refine_ls_restrained_S_all       1.1041
_refine_ls_shift/su_max           0.0008
_refine_ls_shift/su_mean          0.0000
_refine_diff_density_max          0.1369
_refine_diff_density_min          -0.1494
_refine_diff_density_rms          0.0345
_refine_ls_extinction_method      ?
_refine_ls_extinction_coef        ?

loop_
_atom_type_symbol
_atom_type_scat_dispersion_real
_atom_type_scat_dispersion_imag
_atom_type_scat_source
_atom_type_scat_dispersion_source
C 0.00313 0.00162 'NoSpherA2: Chem.Sci. 2021, DOI:10.1039/D0SC05526C' 'Brennan, Cowan, Rev. Sci. Instrum., 1992, 63, 850'
F 0.01756 0.01033 'NoSpherA2: Chem.Sci. 2021, DOI:10.1039/D0SC05526C' 'Brennan, Cowan, Rev. Sci. Instrum., 1992, 63, 850'
H 0.00000 0.00000 'NoSpherA2: Chem.Sci. 2021, DOI:10.1039/D0SC05526C' 'Brennan, Cowan, Rev. Sci. Instrum., 1992, 63, 850'
N 0.00612 0.00332 'NoSpherA2: Chem.Sci. 2021, DOI:10.1039/D0SC05526C' 'Brennan, Cowan, Rev. Sci. Instrum., 1992, 63, 850'

_geom_special_details             ?
_audit_creation_date              2025-01-24
_exptl_crystal_colour_primary     colourless
_diffrn_source_power              0.05
_refine_ls_d_res_high             0.6588
_refine_ls_d_res_low              10.2000
_olex2_refinement_description
;
1. Fixed Uiso
 At 1.2 times of:
  All C(H) groups, All C(H,H) groups
;
_olex2_refine_details
;
Refinement using NoSpherA2, an implementation of
NOn-SPHERical Atom-form-factors in Olex2.
Please cite:
F. Kleemiss et al. Chem. Sci. DOI 10.1039/D0SC05526C - 2021
NoSpherA2 implementation of HAR makes use of
tailor-made aspherical atomic form factors calculated
on-the-fly from a Hirshfeld-partitioned electron density (ED) - not from
spherical-atom form factors.

The ED is calculated from a gaussian basis set single determinant SCF
wavefunction - either Hartree-Fock or DFT using selected funtionals
 - for a fragment of the crystal.
This fragment can be embedded in an electrostatic crystal field by employing cluster charges
or modelled using implicit solvation models, depending on the software used.
The following options were used:
   SOFTWARE:       ORCA 5.0
   PARTITIONING:   NoSpherA2
   INT ACCURACY:   Normal
   METHOD:         R2SCAN
   BASIS SET:      x2c-TZVPP
   CHARGE:         0
   MULTIPLICITY:   1
   RELATIVISTIC:   DKH2
   DATE:           2025-01-24_10-15-25
;

loop_
_atom_site_label
_atom_site_type_symbol
_atom_site_fract_x
_atom_site_fract_y
_atom_site_fract_z
_atom_site_U_iso_or_equiv
_atom_site_adp_type
_atom_site_occupancy
_atom_site_refinement_flags_posn
F1   F 0.68789(10) 0.40013(5) 0.90127(4) 0.03187(18) Uani 1.000000 .
F2   F 0.38461(11) 0.39125(5) 0.93140(5) 0.0396(2)   Uani 1.000000 .
F3   F 0.50059(10) 0.31459(4) 0.81724(4) 0.03174(18) Uani 1.000000 .
N1   N 0.58323(5)  0.43465(2) 0.63628(2) 0.01473(7)  Uani 1.000000 .
N2   N 0.83203(5)  0.53209(3) 0.61626(2) 0.01692(7)  Uani 1.000000 .
C1   C 0.72487(6)  0.46617(3) 0.57630(3) 0.01532(7)  Uani 1.000000 .
C2   C 0.73799(7)  0.42724(3) 0.48607(3) 0.01796(8)  Uani 1.000000 .
H2   H 0.8532(10)  0.4497(5)  0.4423(5)  0.0365(17)  Uani 1.000000 .
C3   C 0.60711(7)  0.36064(3) 0.45956(3) 0.02035(8)  Uani 1.000000 .
H3   H 0.6130(11)  0.3292(5)  0.3908(4)  0.0386(18)  Uani 1.000000 .
C4   C 0.46183(7)  0.33099(3) 0.52220(3) 0.02076(8)  Uani 1.000000 .
H4   H 0.3590(10)  0.2786(5)  0.5025(4)  0.0358(17)  Uani 1.000000 .
C5   C 0.45158(6)  0.36765(3) 0.60963(3) 0.01818(8)  Uani 1.000000 .
H5   H 0.3457(10)  0.3477(5)  0.6591(5)  0.0397(18)  Uani 1.000000 .
C6   C 0.50965(7)  0.39587(3) 0.86154(3) 0.02267(9)  Uani 1.000000 .
C7   C 0.46738(6)  0.47472(3) 0.79630(3) 0.01696(8)  Uani 1.000000 .
C8   C 0.60336(6)  0.48510(3) 0.71859(3) 0.01509(7)  Uani 1.000000 .
C9   C 0.75809(6)  0.54461(3) 0.70336(3) 0.01579(7)  Uani 1.000000 .
C10  C 0.84366(6)  0.61658(3) 0.76388(3) 0.01813(8)  Uani 1.000000 .
C11  C 0.84732(7)  0.61086(4) 0.86142(3) 0.02274(9)  Uani 1.000000 .
H11  H 0.7833(11)  0.5526(5)  0.8952(5)  0.0396(18)  Uani 1.000000 .
C12  C 0.93929(7)  0.67866(4) 0.91518(4) 0.02924(11) Uani 1.000000 .
H12  H 0.9437(12)  0.6723(6)  0.9912(5)  0.055(2)    Uani 1.000000 .
C13  C 1.02705(8)  0.75338(4) 0.87249(4) 0.03333(12) Uani 1.000000 .
H13  H 1.0987(12)  0.8052(6)  0.9142(6)  0.060(3)    Uani 1.000000 .
C14  C 1.02343(8)  0.76006(4) 0.77510(4) 0.03134(11) Uani 1.000000 .
H14  H 1.0932(12)  0.8184(5)  0.7418(6)  0.053(2)    Uani 1.000000 .
C15  C 0.93306(7)  0.69197(3) 0.72124(4) 0.02414(9)  Uani 1.000000 .
H15  H 0.9307(11)  0.6962(5)  0.6452(5)  0.046(2)    Uani 1.000000 .
C16  C 0.25318(7)  0.49650(4) 0.77899(3) 0.02265(9)  Uani 1.000000 .
H16a H 0.2118(11)  0.5188(5)  0.7082(4)  0.0388(19)  Uani 1.000000 .
H16b H 0.1481(10)  0.4531(5)  0.8141(5)  0.0407(19)  Uani 1.000000 .
C17  C 0.37603(7)  0.55998(4) 0.83763(3) 0.02311(9)  Uani 1.000000 .
H17a H 0.3521(11)  0.5613(5)  0.9122(4)  0.0424(19)  Uani 1.000000 .
H17b H 0.4236(11)  0.6240(5)  0.8082(5)  0.0385(18)  Uani 1.000000 .

loop_
_atom_site_anharm_GC_C_label
_atom_site_anharm_GC_C_111
_atom_site_anharm_GC_C_112
_atom_site_anharm_GC_C_113
_atom_site_anharm_GC_C_122
_atom_site_anharm_GC_C_123
_atom_site_anharm_GC_C_133
_atom_site_anharm_GC_C_222
_atom_site_anharm_GC_C_223
_atom_site_anharm_GC_C_233
_atom_site_anharm_GC_C_333
F1 -0.0000011(11) -0.0000000(3)  0.0000004(3)   -0.00000002(15) -0.00000003(9) -0.00000011(11) 0.00000012(13) 0.00000000(6)  -0.00000004(5) -0.00000009(8)
F2 0.0000015(10)  -0.0000001(3)  -0.0000006(3)  -0.00000001(12) -0.00000022(8) -0.00000041(11) 0.00000014(9)  -0.00000018(5) -0.00000022(5) -0.00000032(7)
F3 0.0000004(5)   0.00000073(11) 0.00000078(11) -0.00000008(5)  -0.00000011(3) -0.00000014(5)  -0.00000001(4) 0.00000002(2)  0.00000000(2)  -0.00000004(3)

loop_
_atom_site_anharm_GC_D_label
_atom_site_anharm_GC_D_1111
_atom_site_anharm_GC_D_1112
_atom_site_anharm_GC_D_1113
_atom_site_anharm_GC_D_1122
_atom_site_anharm_GC_D_1123
_atom_site_anharm_GC_D_1133
_atom_site_anharm_GC_D_1222
_atom_site_anharm_GC_D_1223
_atom_site_anharm_GC_D_1233
_atom_site_anharm_GC_D_1333
_atom_site_anharm_GC_D_2222
_atom_site_anharm_GC_D_2223
_atom_site_anharm_GC_D_2233
_atom_site_anharm_GC_D_2333
_atom_site_anharm_GC_D_3333
F1 0.00000026(14) -0.00000001(3)  -0.00000002(3)  0.000000016(13) -0.000000002(8) 0.000000004(10) -0.000000003(8) 0.000000000(4)  -0.000000000(4) 0.000000000(5)  0.000000004(7) -0.000000001(3) 0.000000001(2)  -0.000000001(3) -0.000000009(4)
F2 0.00000018(13) -0.00000001(3)  -0.00000001(3)  0.000000015(10) -0.000000006(7) -0.000000010(9) 0.000000004(6)  0.000000005(3)  -0.000000001(3) -0.000000002(5) 0.000000003(5) 0.000000001(3)  0.0000000028(18) -0.000000001(2) -0.000000004(4)
F3 0.00000024(6)  0.000000004(13) -0.000000012(12) 0.000000009(4)  0.000000003(3)  -0.000000010(4) -0.000000002(2) 0.0000000021(13) -0.0000000001(13) -0.000000004(2) 0.000000004(2) 0.0000000006(11) 0.0000000015(8) -0.0000000004(9) -0.0000000126(18)

loop_
_atom_site_aniso_label
_atom_site_aniso_U_11
_atom_site_aniso_U_22
_atom_site_aniso_U_33
_atom_site_aniso_U_12
_atom_site_aniso_U_13
_atom_site_aniso_U_23
F1   0.0347(4)   0.0364(4)   0.0240(4)   0.0022(3)    -0.0092(3)   0.0080(3)
F2   0.0443(5)   0.0509(5)   0.0242(4)   0.0029(4)    0.0139(3)    0.0155(3)
F3   0.0455(4)   0.0241(4)   0.0253(3)   -0.0019(3)   -0.0043(3)   0.0072(3)
N1   0.01572(15) 0.01597(15) 0.01253(13) 0.00023(12)  0.00115(11)  0.00052(11)
N2   0.01642(16) 0.01902(17) 0.01546(14) -0.00121(13) 0.00332(12)  -0.00019(12)
C1   0.01650(17) 0.01703(18) 0.01250(15) 0.00103(14)  0.00179(13)  0.00059(13)
C2   0.02078(19) 0.02071(19) 0.01247(16) 0.00168(15)  0.00187(14)  -0.00002(14)
H2   0.033(4)    0.050(5)    0.027(4)    -0.007(4)    0.009(3)     0.000(3)
C3   0.0245(2)   0.0221(2)   0.01446(17) 0.00082(16)  -0.00028(15) -0.00218(14)
H3   0.052(5)    0.044(4)    0.021(4)    -0.002(4)    0.002(3)     -0.009(3)
C4   0.0233(2)   0.0212(2)   0.01770(18) -0.00291(17) -0.00087(15) -0.00269(15)
H4   0.044(4)    0.034(4)    0.029(4)    -0.014(4)    -0.002(3)    -0.002(3)
C5   0.01894(19) 0.01936(19) 0.01628(17) -0.00249(15) 0.00096(14)  -0.00036(14)
H5   0.034(4)    0.049(5)    0.037(4)    -0.016(4)    0.010(3)     -0.001(4)
C6   0.0249(2)   0.0271(2)   0.01601(18) 0.00017(18)  0.00179(15)  0.00571(16)
C7   0.01627(17) 0.02163(19) 0.01308(16) 0.00116(15)  0.00228(13)  0.00145(14)
C8   0.01519(17) 0.01754(18) 0.01261(15) 0.00052(14)  0.00175(13)  0.00033(13)
C9   0.01530(17) 0.01732(18) 0.01481(16) -0.00016(14) 0.00163(13)  -0.00117(13)
C10  0.01571(17) 0.01899(19) 0.01971(18) -0.00052(14) 0.00083(14)  -0.00376(14)
C11  0.0206(2)   0.0284(2)   0.01933(19) -0.00282(17) 0.00146(15)  -0.00788(17)
H11  0.051(5)    0.044(4)    0.023(4)    -0.015(4)    0.003(3)     -0.004(3)
C12  0.0236(2)   0.0362(3)   0.0279(2)   -0.0036(2)   -0.00002(18) -0.0155(2)
H12  0.053(6)    0.082(7)    0.029(4)    -0.012(5)    -0.004(4)    -0.018(4)
C13  0.0258(2)   0.0316(3)   0.0425(3)   -0.0060(2)   -0.0007(2)   -0.0168(2)
H13  0.057(6)    0.049(5)    0.074(6)    -0.025(4)    0.001(5)     -0.036(5)
C14  0.0264(2)   0.0237(2)   0.0439(3)   -0.00666(19) 0.0005(2)    -0.0064(2)
H14  0.052(5)    0.038(5)    0.070(6)    -0.026(4)    0.007(5)     -0.001(4)
C15  0.0224(2)   0.0199(2)   0.0301(2)   -0.00322(16) 0.00116(17)  -0.00128(17)
H15  0.047(5)    0.050(5)    0.041(5)    -0.011(4)    -0.006(4)    0.012(4)
C16  0.01576(18) 0.0324(2)   0.01989(19) 0.00213(17)  0.00228(15)  -0.00020(17)
H16a 0.040(4)    0.061(5)    0.015(3)    0.011(4)     -0.005(3)    0.003(3)
H16b 0.023(4)    0.058(5)    0.041(5)    -0.009(4)    0.012(3)     -0.009(4)
C17  0.0214(2)   0.0290(2)   0.01909(19) 0.00445(18)  0.00365(16)  -0.00399(17)
H17a 0.050(5)    0.064(5)    0.014(3)    0.008(4)     0.010(3)     -0.006(3)
H17b 0.042(5)    0.032(4)    0.042(4)    0.006(4)     0.007(4)     -0.007(4)

loop_
_geom_bond_atom_site_label_1
_geom_bond_atom_site_label_2
_geom_bond_distance
_geom_bond_site_symmetry_2
_geom_bond_publ_flag
F1  C6   1.3408(8) . ?
F2  C6   1.3359(8) . ?
F3  C6   1.3424(8) . ?
N1  C1   1.3914(5) . ?
N1  C5   1.3781(6) . ?
N1  C8   1.3919(5) . ?
N2  C1   1.3305(6) . ?
N2  C9   1.3696(5) . ?
C1  C2   1.4149(6) . ?
C2  H2   1.073(6)  . ?
C2  C3   1.3700(6) . ?
C3  H3   1.087(6)  . ?
C3  C4   1.4252(6) . ?
C4  H4   1.073(6)  . ?
C4  C5   1.3634(6) . ?
C5  H5   1.068(7)  . ?
C6  C7   1.5030(6) . ?
C7  C8   1.4779(6) . ?
C7  C16  1.5218(6) . ?
C7  C17  1.5167(6) . ?
C8  C9   1.3932(6) . ?
C9  C10  1.4726(6) . ?
C10 C11  1.3980(6) . ?
C10 C15  1.4039(7) . ?
C11 H11  1.075(7)  . ?
C11 C12  1.3934(7) . ?
C12 H12  1.092(7)  . ?
C12 C13  1.3916(9) . ?
C13 H13  1.074(7)  . ?
C13 C14  1.3968(9) . ?
C14 H14  1.090(7)  . ?
C14 C15  1.3925(7) . ?
C15 H15  1.089(8)  . ?
C16 H16a 1.094(6)  . ?
C16 H16b 1.091(7)  . ?
C16 C17  1.4958(7) . ?
C17 H17a 1.084(6)  . ?
C17 H17b 1.077(7)  . ?

loop_
_geom_angle_atom_site_label_1
_geom_angle_atom_site_label_2
_geom_angle_atom_site_label_3
_geom_angle
_geom_angle_site_symmetry_1
_geom_angle_site_symmetry_3
_geom_angle_publ_flag
C5   N1  C1   121.84(3) . . ?
C8   N1  C1   106.93(3) . . ?
C8   N1  C5   131.20(3) . . ?
C9   N2  C1   105.84(3) . . ?
N2   C1  N1   111.18(3) . . ?
C2   C1  N1   119.46(4) . . ?
C2   C1  N2   129.35(4) . . ?
H2   C2  C1   118.4(4)  . . ?
C3   C2  C1   118.69(4) . . ?
C3   C2  H2   122.9(4)  . . ?
H3   C3  C2   120.6(4)  . . ?
C4   C3  C2   120.39(4) . . ?
C4   C3  H3   119.0(4)  . . ?
H4   C4  C3   121.2(4)  . . ?
C5   C4  C3   120.74(4) . . ?
C5   C4  H4   118.1(4)  . . ?
C4   C5  N1   118.86(4) . . ?
H5   C5  N1   117.6(4)  . . ?
H5   C5  C4   123.6(4)  . . ?
F2   C6  F1   106.47(5) . . ?
F3   C6  F1   105.83(5) . . ?
F3   C6  F2   106.60(5) . . ?
C7   C6  F1   112.94(5) . . ?
C7   C6  F2   112.62(5) . . ?
C7   C6  F3   111.88(4) . . ?
C8   C7  C6   115.39(4) . . ?
C16  C7  C6   115.62(4) . . ?
C16  C7  C8   118.95(4) . . ?
C17  C7  C6   117.23(4) . . ?
C17  C7  C8   119.04(4) . . ?
C17  C7  C16  58.98(3)  . . ?
C7   C8  N1   122.06(4) . . ?
C9   C8  N1   104.85(3) . . ?
C9   C8  C7   132.91(4) . . ?
C8   C9  N2   111.18(4) . . ?
C10  C9  N2   118.55(4) . . ?
C10  C9  C8   130.24(4) . . ?
C11  C10 C9   122.85(4) . . ?
C15  C10 C9   118.22(4) . . ?
C15  C10 C11  118.87(4) . . ?
H11  C11 C10  119.9(4)  . . ?
C12  C11 C10  120.42(5) . . ?
C12  C11 H11  119.6(4)  . . ?
H12  C12 C11  119.5(5)  . . ?
C13  C12 C11  120.43(5) . . ?
C13  C12 H12  120.1(5)  . . ?
H13  C13 C12  120.2(5)  . . ?
C14  C13 C12  119.65(5) . . ?
C14  C13 H13  120.2(5)  . . ?
H14  C14 C13  119.5(4)  . . ?
C15  C14 C13  120.00(5) . . ?
C15  C14 H14  120.5(4)  . . ?
C14  C15 C10  120.63(5) . . ?
H15  C15 C10  118.8(4)  . . ?
H15  C15 C14  120.5(4)  . . ?
H16a C16 C7   116.2(4)  . . ?
H16b C16 C7   117.0(4)  . . ?
H16b C16 H16a 115.9(6)  . . ?
C17  C16 C7   60.34(3)  . . ?
C17  C16 H16a 117.9(4)  . . ?
C17  C16 H16b 118.1(4)  . . ?
C16  C17 C7   60.68(3)  . . ?
H17a C17 C7   118.2(4)  . . ?
H17a C17 C16  117.8(4)  . . ?
H17b C17 C7   115.0(4)  . . ?
H17b C17 C16  119.2(4)  . . ?
H17b C17 H17a 115.1(6)  . . ?

loop_
_geom_torsion_atom_site_label_1
_geom_torsion_atom_site_label_2
_geom_torsion_atom_site_label_3
_geom_torsion_atom_site_label_4
_geom_torsion
_geom_torsion_site_symmetry_1
_geom_torsion_site_symmetry_2
_geom_torsion_site_symmetry_3
_geom_torsion_site_symmetry_4
_geom_torsion_publ_flag
F1  C6  C7  C8  57.94(5)   . . . . ?
F1  C6  C7  C16 -156.79(5) . . . . ?
F1  C6  C7  C17 -90.12(5)  . . . . ?
F2  C6  C7  C8  178.60(5)  . . . . ?
F2  C6  C7  C16 -36.13(6)  . . . . ?
F2  C6  C7  C17 30.54(6)   . . . . ?
F3  C6  C7  C8  -61.34(5)  . . . . ?
F3  C6  C7  C16 83.93(5)   . . . . ?
F3  C6  C7  C17 150.60(5)  . . . . ?
N1  C1  N2  C9  -0.63(4)   . . . . ?
N1  C1  C2  C3  1.44(5)    . . . . ?
N1  C5  C4  C3  0.58(5)    . . . . ?
N1  C8  C7  C6  83.22(4)   . . . . ?
N1  C8  C7  C16 -60.83(5)  . . . . ?
N1  C8  C7  C17 -129.33(4) . . . . ?
N1  C8  C9  N2  -0.23(4)   . . . . ?
N1  C8  C9  C10 177.90(3)  . . . . ?
N2  C1  C2  C3  -178.61(5) . . . . ?
N2  C9  C8  C7  -175.30(3) . . . . ?
N2  C9  C10 C11 -150.67(4) . . . . ?
N2  C9  C10 C15 26.34(5)   . . . . ?
C1  C2  C3  C4  -0.45(5)   . . . . ?
C2  C3  C4  C5  -0.58(5)   . . . . ?
C6  C7  C8  C9  -102.40(4) . . . . ?
C6  C7  C16 C17 107.69(5)  . . . . ?
C6  C7  C17 C16 -104.95(6) . . . . ?
C7  C8  C9  C10 2.83(6)    . . . . ?
C8  C9  C10 C11 31.32(6)   . . . . ?
C8  C9  C10 C15 -151.68(5) . . . . ?
C9  C10 C11 C12 176.60(4)  . . . . ?
C9  C10 C15 C14 -177.30(4) . . . . ?
C10 C11 C12 C13 0.62(6)    . . . . ?
C10 C15 C14 C13 0.50(6)    . . . . ?
C11 C12 C13 C14 -0.28(6)   . . . . ?
C12 C13 C14 C15 -0.27(6)   . . . . ?

loop_
_diffrn_refln_index_h
_diffrn_refln_index_k
_diffrn_refln_index_l
_diffrn_refln_intensity_net
_diffrn_refln_intensity_u
_diffrn_refln_scale_group_code
-1  0   0   5168.48 234.853 3
1   0   0   5567.48 234.912 3
1   0   0   5293.6  234.753 6
-1  0   0   5613.32 234.988 2
1   0   0   5264.73 234.917 2
1   0   0   5332.69 234.581 6
-1  0   0   5396.97 234.486 1
1   0   0   5633.92 234.813 4
-1  0   0   5371.62 234.803 6
-1  0   0   5358.59 234.57  6
1   0   0   5313.11 234.427 1
2   0   0   1428.92 63.0851 10
-2  0   0   1450.69 66.7942 3
2   0   0   1554.52 66.9761 3
-2  0   0   1573.13 63.3545 12
-2  0   0   1417.48 63.2447 7
-2  0   0   1439.6  66.0364 6
2   0   0   1567.06 66.6904 6
2   0   0   1417.23 66.1649 6
2   0   0   1448.7  63.3255 12
-2  0   0   1502.45 66.9907 2
2   0   0   1389.24 66.8137 2
-2  0   0   1379.08 66.3682 6
-2  0   0   1525.18 63.0759 10
-2  0   0   1467.91 63.1717 9
2   0   0   1422.05 63.156  9
-2  0   0   1397.53 66.2531 4
-2  0   0   1356.8  63.1998 12
2   0   0   1444.17 65.8292 1
2   0   0   1481.85 63.2395 7
2   0   0   1397.55 63.108  8
-2  0   0   1482.04 66.2118 1
-2  0   0   1347.12 63.0141 8
2   0   0   1558.05 66.6358 4
-3  0   0   58.079  6.45638 4
3   0   0   69.6435 3.22159 10
3   0   0   60.6348 6.60587 6
-3  0   0   66.3034 7.15718 6
3   0   0   75.53   7.6631  3
-3  0   0   52.5136 5.83295 1
-3  0   0   62.7132 3.37202 12
-3  0   0   61.6213 7.67811 2
3   0   0   58.2031 6.93021 6
-3  0   0   59.4251 3.35236 7
3   0   0   76.9736 6.64909 1
3   0   0   60.5355 6.7538  4
3   0   0   61.0555 3.24083 9
-3  0   0   51.9621 6.70457 6
-3  0   0   61.6247 3.08428 8
3   0   0   63.5402 7.67479 2
-3  0   0   66.9544 3.31304 9
-3  0   0   57.2233 6.80873 3
3   0   0   63.1227 3.49265 12
4   0   0   126.238 6.559   12
-4  0   0   116.989 10.5568 1
-4  0   0   140.653 11.5207 4
-4  0   0   124.327 5.96414 8
-4  0   0   128.578 11.8087 3
4   0   0   129.723 12.0457 6
-4  0   0   138.458 6.31295 9
-4  0   0   129.249 6.37114 12
-4  0   0   122.944 11.5372 6
4   0   0   131.631 6.13353 10
-4  0   0   127.424 11.4677 6
4   0   0   123.145 12.0702 3
-4  0   0   134.308 12.344  2
-4  0   0   113.499 6.30716 7
4   0   0   113.863 11.9215 2
4   0   0   119.911 11.492  4
-5  0   0   20.3297 1.84988 7
-5  0   0   17.9668 1.71223 12
5   0   0   20.0294 1.55017 10
5   0   0   17.7058 1.84798 12
-5  0   0   18.9875 1.38714 8
-6  0   0   2.87551 1.18172 7
6   0   0   2.86929 0.78225 10
-6  0   0   3.77639 1.02041 9
6   0   0   4.26725 1.13849 12
-6  0   0   5.50418 1.18877 12
-7  0   0   26.7197 2.6722  12
-7  0   0   28.679  2.83578 7
7   0   0   25.5373 2.80617 12
-7  0   0   29.9754 2.54491 9
7   0   0   28.5216 2.35842 10
-7  0   0   29.4693 2.09007 8
8   0   0   56.0828 4.2733  10
8   0   0   63.4123 4.75716 12
-8  0   0   59.2158 4.15093 9
-8  0   0   56.4073 4.50389 7
-8  0   0   54.3348 3.45539 8
9   0   0   300.019 16.1967 12
-9  0   0   313.885 14.4619 8
9   0   0   308.118 15.1122 10
-9  0   0   311.674 15.6011 12
-9  0   0   305.237 15.364  9
-9  0   0   312.33  14.5658 11
-9  0   0   294.134 15.8085 7
-10 0   0   59.0302 5.0369  7
10  0   0   44.0236 3.85779 10
-10 0   0   43.579  4.39013 12
10  0   0   55.8311 5.23824 12
-1  -1  0   71.0246 4.60407 3
1   -1  0   69.3872 4.7129  4
-1  -1  0   69.4696 4.37139 6
1   -1  0   71.6344 3.20797 8
-1  -1  0   62.9441 3.15511 8
-1  -1  0   68.6456 4.24435 1
-1  -1  0   73.9311 3.27513 12
-1  -1  0   69.8782 4.64096 2
-1  -1  0   67.4803 4.30004 4
1   -1  0   66.7837 4.75005 3
1   -1  0   72.2069 3.22679 12
1   -1  0   68.9573 3.26244 7
1   -1  0   73.9022 3.23878 9
1   -1  0   73.421  4.91789 2
1   -1  0   73.7442 3.21303 10
-1  -1  0   65.6993 3.21691 12
1   -1  0   66.9892 4.62855 6
1   -1  0   69.307  3.30535 12
1   -1  0   71.9528 4.50027 1
-1  -1  0   71.5674 4.53455 6
-1  -1  0   71.1124 3.32993 7
1   -1  0   64.2357 4.27794 6
-1  1   0   71.2852 3.24167 12
1   1   0   70.8332 4.35374 1
1   1   0   72.1996 4.45439 4
1   1   0   68.2202 4.6552  2
1   1   0   67.3735 3.13572 8
-1  1   0   74.9662 5.00368 2
-1  1   0   74.1741 3.21059 10
-1  1   0   61.8109 3.20849 9
-1  1   0   68.8712 3.27025 7
1   1   0   68.5558 4.3964  6
-1  1   0   74.4105 3.3317  12
1   1   0   72.5742 4.68758 3
1   1   0   72.7552 3.25124 7
1   1   0   70.9462 3.23524 12
-1  1   0   76.1531 4.54651 1
1   1   0   70.5782 3.2126  9
1   1   0   77.5134 4.66268 6
-1  1   0   67.5362 4.75988 3
-1  1   0   72.2635 4.84594 6
1   1   0   66.9722 3.15344 10
1   1   0   67.6801 3.27229 12
2   -1  0   1021.71 44.3442 8
-2  -1  0   1019.03 44.5032 7
2   -1  0   1031.99 44.4496 12
-2  -1  0   946.594 44.433  12
2   -1  0   1014.09 47.8462 6
-2  -1  0   1036.46 47.1095 6
-2  -1  0   1105.54 44.3323 10
-2  -1  0   1007.93 47.2699 4
2   -1  0   1022.67 50.321  3
-2  -1  0   993.053 47.9206 2
2   -1  0   1054.21 47.3742 1
-2  -1  0   1133.12 44.599  12
2   -1  0   1094.48 48.2772 4
-2  -1  0   1040.27 47.4992 6
2   -1  0   1011.31 44.4309 9
-2  -1  0   936.731 47.3954 3
-2  -1  0   1006.5  44.2705 8
-2  -1  0   1025.09 46.9813 1
2   -1  0   972.691 48.0733 2
2   -1  0   966.932 44.5755 12
2   -1  0   990.82  44.3751 10
2   -1  0   971.06  46.9938 6
2   -1  0   1058.28 44.5345 7
-2  -1  0   1060.66 44.4274 9
2   1   0   959.286 44.3152 10
2   1   0   1107.02 48.1469 3
-2  1   0   1007.55 47.8    4
2   1   0   1023.89 47.5802 6
-2  1   0   1030.18 44.3789 10
2   1   0   1018.35 44.4247 9
-2  1   0   1048.87 44.6269 12
-2  1   0   982.943 48.0191 3
-2  1   0   1008.8  47.5108 6
2   1   0   1065.32 44.4906 12
-2  1   0   1027.15 47.9606 6
2   1   0   1034.55 47.0618 1
2   1   0   1085.29 47.5501 4
-2  1   0   971.052 44.4287 9
-2  1   0   995.491 44.5321 7
2   1   0   982.868 44.2695 8
-2  1   0   948.011 44.3433 8
2   1   0   979.887 47.274  6
-2  1   0   1054.13 48.2924 2
-2  1   0   1063.79 47.3556 1
2   1   0   995.025 47.8973 2
2   1   0   1054.36 44.5169 7
2   1   0   980.708 44.5644 12
3   -1  0   372.67  20.6938 6
-3  -1  0   361.654 15.9213 9
-3  -1  0   371.481 20.4976 6
-3  -1  0   335.678 20.5075 3
-3  -1  0   341.901 19.6934 6
3   -1  0   383.036 20.8609 4
-3  -1  0   334.7   15.9446 12
3   -1  0   371.262 16.0657 10
3   -1  0   356.491 21.0162 3
-3  -1  0   347.455 15.6931 8
-3  -1  0   348.444 20.6548 2
-3  -1  0   359.215 20.0005 4
3   -1  0   335.577 20.8194 2
-3  -1  0   337.428 19.357  1
3   -1  0   377.906 19.9245 6
3   -1  0   394.465 20.1779 1
-3  -1  0   353.135 16.0315 7
-3  1   0   347.126 20.3981 6
3   1   0   353.103 16.161  12
-3  1   0   346.467 19.6282 1
3   1   0   365.393 20.2502 6
3   1   0   347.719 15.8069 10
-3  1   0   345.669 15.786  8
3   1   0   371.305 21.0558 3
-3  1   0   362.475 15.964  9
3   1   0   357.657 15.9152 9
-3  1   0   313.822 20.3716 3
3   1   0   371.262 20.4204 4
-3  1   0   373.063 21.6515 2
-3  1   0   358.774 16.1009 7
3   1   0   347.159 20.3116 6
-3  1   0   343.015 20.3817 4
3   1   0   345.157 21.0643 2
3   1   0   376.228 19.8524 1
3   1   0   348.259 15.6941 8
-3  1   0   361.168 20.2986 6
4   -1  0   255.069 17.3793 4
-4  -1  0   227.646 11.1909 12
-4  -1  0   242.047 18.0545 2
4   -1  0   244.704 25.0138 2
-4  -1  0   242.1   23.0973 3
-4  -1  0   229.454 10.8113 8
-4  -1  0   236.936 16.263  6
4   -1  0   278.51  16.6323 1
-4  -1  0   259.75  16.8522 6
-4  -1  0   259.593 16.5886 4
4   -1  0   229.656 17.5654 3
4   -1  0   248.002 11.0509 10
-4  -1  0   229.437 11.2562 7
4   -1  0   225.546 17.0492 6
4   -1  0   220.38  15.3637 6
-4  -1  0   249.702 11.1373 9
4   -1  0   250.108 11.5352 12
-4  -1  0   204.995 15.176  1
-4  1   0   204.501 15.1243 1
-4  1   0   238.223 16.7668 6
4   1   0   248.418 17.6463 3
4   1   0   229.5   16.9882 6
4   1   0   260.14  16.901  6
4   1   0   255.622 11.0434 10
-4  1   0   238.575 22.0016 2
-4  1   0   240.474 16.7739 6
4   1   0   224.604 17.2248 2
4   1   0   257.522 16.1129 1
-4  1   0   226.619 16.6893 3
-4  1   0   248.203 16.9179 4
-4  1   0   245.629 11.309  12
4   1   0   242.825 11.4906 12
-4  1   0   229.327 11.296  7
-5  -1  0   0.52917 0.53542 7
5   -1  0   0.35394 0.42187 10
-5  -1  0   0.01241 0.41106 12
5   -1  0   0.03367 0.54601 12
-5  -1  0   -0.2257 0.36236 9
-5  -1  0   -0.182  0.30035 8
5   1   0   0.34932 0.37669 10
-5  1   0   0.19969 0.35568 8
-5  1   0   -0.2915 0.37495 7
-5  1   0   0.56928 0.50512 9
-5  1   0   0.6338  0.53614 12
5   1   0   0.35293 0.51802 12
-6  -1  0   25.9581 2.38577 7
6   -1  0   23.3525 2.51946 12
-6  -1  0   28.2048 2.30389 9
-6  -1  0   23.4598 2.25483 12
6   -1  0   26.2639 2.04454 10
-6  -1  0   23.7724 1.80032 8
-6  1   0   26.0203 2.36919 12
-6  1   0   26.6015 1.92209 8
6   1   0   27.4621 2.58992 12
-6  1   0   26.1552 2.5012  7
6   1   0   23.2535 2.00527 10
-6  1   0   26.7658 2.30989 9
7   -1  0   21.6097 2.05816 10
-7  -1  0   22.3539 2.52626 7
7   -1  0   20.9663 2.56992 12
-7  -1  0   19.7489 2.28405 12
-7  -1  0   23.2384 1.74239 8
-7  -1  0   23.6151 2.32742 9
7   1   0   21.4201 2.56031 12
-7  1   0   18.9413 2.16017 9
-7  1   0   20.7655 2.46782 12
-7  1   0   19.1527 1.74343 8
7   1   0   23.5672 2.05957 10
-7  1   0   18.7108 2.39117 7
-8  -1  0   57.2219 3.6921  8
-8  -1  0   51.7433 4.52167 12
-8  -1  0   58.4122 4.04686 9
8   -1  0   50.7965 4.45949 12
-8  -1  0   52.0808 4.33251 7
8   1   0   49.8787 3.60843 10
8   1   0   50.3527 4.4364  12
-8  1   0   63.5079 4.18079 9
-8  1   0   48.216  4.20798 7
-8  1   0   56.017  3.41066 8
-8  1   0   49.6968 4.11156 12
-9  -1  0   -1.5397 1.25272 7
-9  -1  0   -0.7867 0.88069 8
-9  -1  0   0.5118  1.27032 12
9   -1  0   1.10968 1.04124 10
9   -1  0   3.58668 1.60517 12
-9  1   0   -0.5912 0.97237 8
-9  1   0   0.53909 1.43827 7
-9  1   0   0.58282 1.30201 12
9   1   0   3.68653 1.59307 12
-9  1   0   -1.1851 1.18843 9
9   1   0   1.59062 1.05449 10
10  -1  0   39.7971 3.50283 10
-10 -1  0   31.9487 3.94151 12
-10 -1  0   36.9637 4.21082 7
10  -1  0   36.7158 4.47993 12
-10 1   0   41.2404 5.06969 7
10  1   0   42.7814 4.60166 12
10  1   0   36.0248 3.58436 10
-10 1   0   38.4397 4.18605 12
0   -2  0   3726.44 158.964 2
0   -2  0   3748.75 159.388 5
0   -2  0   3631.28 158.908 3
0   -2  0   3664.54 158.803 1
0   -2  0   3615.27 158.9   3
0   2   0   3706.69 159.407 5
0   2   0   3672.81 158.757 1
0   2   0   3524.79 158.891 2
0   2   0   3676.2  158.906 2
1   -2  0   3890.09 168.359 2
-1  -2  0   3743.31 167.813 2
-1  -2  0   3634.43 169.303 1
-1  -2  0   3929.78 169.965 5
1   -2  0   3975.2  167.502 6
-1  -2  0   3930.19 167.262 6
-1  -2  0   3712.52 166.111 12
1   -2  0   3856.51 167.997 6
-1  -2  0   3790.67 167.166 6
-1  -2  0   3808.98 167.776 3
1   -2  0   4000.04 168.605 4
-1  -2  0   3911.68 167.376 4
1   2   0   3922.3  167.439 4
-1  2   0   3473.65 171.422 6
1   2   0   4004.01 168.974 3
1   2   0   4019.99 167.956 2
-1  2   0   3828.85 167.658 6
1   2   0   3893.17 167.94  5
1   2   0   3737.54 166.137 12
1   2   0   3921.55 167.414 1
-1  2   0   3901.49 168.315 3
1   2   0   3952.41 167.622 6
-1  2   0   3467.97 171.457 2
-1  2   0   3938.85 168.629 4
-1  2   0   3833.69 167.824 1
1   2   0   3800.6  167.408 6
2   -2  0   7028.08 306.198 3
-2  -2  0   7179.92 304.733 6
-2  -2  0   6705.51 304.979 6
2   -2  0   6658.18 305.011 1
2   -2  0   6803.86 304.817 6
-2  -2  0   6936.02 304.634 1
-2  -2  0   6746.44 305.417 3
2   -2  0   7073.94 306.174 4
-2  -2  0   6902.31 305.69  2
2   -2  0   7246.34 305.833 6
-2  -2  0   6797.23 304.864 4
2   -2  0   6755.48 306.037 2
-2  2   0   7363.17 305.367 1
-2  2   0   7207.26 305.559 6
-2  2   0   6956.18 306.126 3
2   2   0   7430.33 305.268 4
2   2   0   6870.76 305.05  6
2   2   0   6876.38 305.529 3
2   2   0   6873.43 305.272 6
-2  2   0   7122.38 306.48  2
2   2   0   7173.51 305.017 1
-2  2   0   7038.52 306.274 4
3   -2  0   188.327 13.1816 2
3   -2  0   196.343 13.2792 4
-3  -2  0   177.647 8.01779 8
-3  -2  0   162.412 12.291  3
-3  -2  0   193.459 7.93461 11
-3  -2  0   181.721 11.9714 4
3   -2  0   184.751 12.7986 6
-3  -2  0   171.116 8.27304 12
-3  -2  0   164.735 11.326  1
3   -2  0   182.237 11.7728 6
-3  -2  0   174.052 8.35027 7
3   -2  0   185.181 8.24651 10
-3  -2  0   180.369 12.9974 2
-3  -2  0   177.021 11.9169 6
3   -2  0   178.508 8.56218 12
-3  -2  0   169.839 11.7978 6
3   -2  0   174.313 12.9566 3
-3  -2  0   184.129 8.26451 9
3   -2  0   189.255 12.0786 1
-3  2   0   180.271 12.8208 6
3   2   0   176.049 12.5159 6
-3  2   0   165.29  8.16937 8
-3  2   0   195.834 13.2485 4
3   2   0   189.132 13.1308 3
3   2   0   172.883 8.12133 10
3   2   0   173.648 8.45995 12
3   2   0   180.602 11.7257 1
3   2   0   187.916 8.59973 7
3   2   0   188.045 12.387  4
-3  2   0   198.956 12.9917 6
-3  2   0   170.599 8.28612 9
3   2   0   161.797 12.4999 2
-3  2   0   174.107 12.0182 1
3   2   0   174.856 8.23506 9
-3  2   0   156.404 12.3871 3
-3  2   0   171.06  13.1599 2
3   2   0   177.008 8.03138 8
-3  2   0   176.042 8.67149 12
3   2   0   190.394 12.4722 6
-4  -2  0   89.9006 4.68782 12
-4  -2  0   87.7634 5.04726 7
-4  -2  0   94.9902 4.34437 8
-4  -2  0   93.8151 4.64516 9
4   -2  0   91.8084 4.58943 10
4   -2  0   89.6988 4.97195 12
4   2   0   95.0235 4.51713 10
4   2   0   88.5083 4.60698 9
-4  2   0   85.158  4.80127 7
-4  2   0   86.3383 4.76603 12
-4  2   0   84.3485 4.47968 8
-4  2   0   89.4341 4.72101 9
4   2   0   92.95   4.98365 12
5   -2  0   69.44   3.74878 10
-5  -2  0   66.4854 3.7854  9
-5  -2  0   63.2153 3.93822 7
5   -2  0   68.2063 4.20297 12
-5  -2  0   66.8965 3.89409 12
-5  -2  0   67.8476 3.4449  8
-5  2   0   67.8939 4.02008 12
-5  2   0   68.8569 4.06562 7
-5  2   0   61.5353 3.5461  8
5   2   0   66.1482 4.15903 12
5   2   0   66.7027 3.62348 10
-5  2   0   66.4614 3.88412 9
6   -2  0   136.105 7.56617 12
-6  -2  0   137.862 6.51387 8
-6  -2  0   141.629 7.3395  7
6   -2  0   138.175 6.94359 10
-6  -2  0   133.904 7.08687 9
-6  -2  0   126.474 7.05267 12
6   2   0   130.7   7.53435 12
-6  2   0   147.217 7.22446 9
-6  2   0   127.302 7.28804 7
-6  2   0   132.742 7.2695  12
-6  2   0   131.449 6.71596 8
-7  -2  0   85.8786 5.32198 7
-7  -2  0   78.8395 5.02036 12
-7  -2  0   82.2104 4.99119 9
7   -2  0   84.7949 5.56643 12
-7  -2  0   85.1633 4.35476 8
7   -2  0   77.7796 4.78065 10
-7  2   0   75.9762 5.21245 7
7   2   0   87.3218 4.81625 10
-7  2   0   86.3523 5.10972 8
-7  2   0   76.9714 5.18737 12
-7  2   0   84.59   5.06036 9
7   2   0   81.6461 5.53816 12
-8  -2  0   75.9876 5.05261 7
-8  -2  0   63.8555 3.70664 11
-8  -2  0   66.9    4.67066 12
-8  -2  0   69.9434 4.55769 9
-8  -2  0   66.5364 3.79838 8
8   -2  0   71.6566 5.29741 12
8   -2  0   61.7327 4.31095 10
-8  2   0   60.1051 4.83187 7
-8  2   0   65.6425 4.0137  8
8   2   0   66.1242 4.29337 10
-8  2   0   70.488  4.69104 9
-8  2   0   67.2333 4.91866 12
8   2   0   73.8085 5.29543 12
9   -2  0   39.0746 4.03817 12
-9  -2  0   37.1468 3.07876 8
-9  -2  0   33.7085 3.41535 12
9   -2  0   30.2747 3.02625 10
-9  -2  0   38.7401 3.85907 7
-9  2   0   31.4061 2.86424 8
9   2   0   28.9797 3.74394 12
-9  2   0   43.6997 3.78156 9
9   2   0   38.4014 3.13675 10
-9  2   0   32.2829 3.55921 12
-9  2   0   36.7417 3.92649 7
10  -2  0   -0.0568 1.71374 12
-10 -2  0   3.42329 1.99671 7
10  -2  0   2.02981 1.30564 10
-10 2   0   3.62275 2.75654 7
10  2   0   1.52328 1.60942 12
-10 2   0   1.19759 1.59471 12
0   -3  0   -0.2554 0.7058  3
0   -3  0   -1.1629 0.52439 3
0   -3  0   0.03935 0.09962 7
0   -3  0   0.13711 0.55781 1
0   -3  0   -1.6236 0.93523 5
0   3   0   -0.308  0.58895 2
0   3   0   0.15157 0.09241 12
0   3   0   0.24655 0.94581 5
0   3   0   0.31653 0.12336 7
0   3   0   0.73102 0.50347 6
0   3   0   -0.1321 0.46266 6
0   3   0   0.0131  0.06662 9
0   3   0   -0.0793 0.60822 2
0   3   0   0.25552 0.093   9
0   3   0   -0.2781 0.44462 1
1   -3  0   94.6438 6.59753 2
1   -3  0   100.293 4.63751 10
-1  -3  0   96.0509 6.0681  3
-1  -3  0   102.502 5.74423 1
-1  -3  0   107.254 4.53705 10
1   -3  0   103.851 4.63657 9
1   -3  0   108.514 4.61328 12
-1  -3  0   96.1701 6.38039 5
1   -3  0   112.699 6.43587 6
1   -3  0   107.268 4.69636 7
-1  -3  0   105.017 5.24432 6
1   -3  0   104.756 5.79946 6
-1  -3  0   102.141 4.57543 9
1   -3  0   101.91  4.69699 12
-1  -3  0   101.375 5.80827 4
-1  -3  0   109.803 4.53484 12
-1  -3  0   100.914 5.20783 6
-1  3   0   116.016 6.96707 2
1   3   0   97.9831 4.58672 9
1   3   0   103.313 6.19536 3
1   3   0   96.0961 6.05984 2
-1  3   0   103.877 6.58478 3
1   3   0   105.494 4.53385 10
1   3   0   103.643 5.87398 6
1   3   0   96.0168 4.58464 12
-1  3   0   93.6247 4.70619 8
-1  3   0   95.4121 4.68941 7
1   3   0   93.9191 6.43598 5
-1  3   0   103.672 6.87582 4
-1  3   0   104.703 6.62433 6
-1  3   0   90.5275 4.62306 9
1   3   0   103.217 4.62485 7
-1  3   0   106.367 6.06682 6
1   3   0   108.06  5.88346 4
1   3   0   91.7208 5.6511  1
1   3   0   98.9224 5.77972 6
1   3   0   101.474 4.58833 8
-1  3   0   108.122 4.65734 10
-1  3   0   103.949 6.22896 1
-1  3   0   100.576 4.62424 12
-2  -3  0   2755.69 117.922 4
2   -3  0   2658.83 118.342 1
2   -3  0   2605.19 119.374 2
2   -3  0   2668.01 118.821 6
-2  -3  0   2565.8  118.484 2
-2  -3  0   2569.69 117.463 6
2   -3  0   2781    119.414 4
2   -3  0   2711.43 119.497 3
2   -3  0   2623.54 115.288 10
-2  -3  0   2631.84 115.252 12
-2  -3  0   2781.25 118.435 5
-2  -3  0   2801.84 115.151 10
-2  -3  0   2430.1  118.2   3
-2  -3  0   2808.01 115.144 8
-2  -3  0   2538.55 117.647 6
-2  -3  0   2620.87 117.625 1
2   -3  0   2606.01 117.876 6
-2  -3  0   2772.08 115.363 7
2   -3  0   2493.97 115.445 12
2   -3  0   2715.27 115.303 12
2   3   0   2698.51 118.863 2
2   3   0   2585.87 115.284 9
-2  3   0   2505.83 115.317 8
2   3   0   2797.64 115.35  12
2   3   0   2643.17 118.063 6
-2  3   0   2843.57 119.77  2
2   3   0   2658.91 117.89  4
2   3   0   2586.71 115.411 12
2   3   0   2585.01 115.23  8
2   3   0   2782.73 115.352 7
2   3   0   2632.78 117.845 1
2   3   0   2781.71 118.59  6
-2  3   0   2627.3  119.291 3
-2  3   0   2735.16 118.395 6
-2  3   0   2615.67 119.576 4
2   3   0   2813.6  118.77  3
-2  3   0   2627.24 119.262 6
-2  3   0   2746.38 118.591 1
-2  3   0   2531.98 115.342 12
-2  3   0   2501.14 115.409 7
3   -3  0   83.6603 8.4651  2
3   -3  0   69.6275 7.71195 4
3   -3  0   65.3424 6.41442 6
-3  -3  0   70.0768 3.02884 11
-3  -3  0   62.3742 3.41691 12
3   -3  0   67.3877 7.68548 6
-3  -3  0   67.4267 6.86002 6
-3  -3  0   66.8689 6.3207  4
-3  -3  0   67.7155 3.53057 7
3   -3  0   75.0332 8.06974 3
-3  -3  0   70.7489 6.51603 1
3   -3  0   68.0318 3.70365 12
-3  -3  0   70.1911 3.22519 8
3   -3  0   69.5043 3.4467  10
-3  -3  0   60.7043 6.69125 6
-3  -3  0   58.8225 7.82877 2
-3  -3  0   59.6467 6.65092 3
-3  3   0   61.7591 7.81893 2
3   3   0   67.0658 3.21885 8
-3  3   0   74.1537 6.98978 1
-3  3   0   69.1279 7.45851 3
-3  3   0   84.936  8.22402 4
-3  3   0   65.8198 7.5538  6
3   3   0   62.9792 3.28337 10
-3  3   0   71.5936 7.55523 6
3   3   0   71.9594 3.55131 7
-3  3   0   66.9578 3.5427  12
3   3   0   62.7478 7.20948 6
3   3   0   64.6482 7.57437 2
3   3   0   73.3424 8.03159 3
3   3   0   69.4628 3.45456 9
3   3   0   68.2119 6.82117 4
3   3   0   61.8204 3.58341 12
-3  3   0   62.9131 3.41815 8
-3  3   0   59.8236 3.4637  9
3   3   0   67.2969 7.32448 6
-3  3   0   67.9602 3.63618 7
3   3   0   68.1491 6.51987 1
-4  -3  0   448.318 19.2367 8
-4  -3  0   411.847 19.5607 12
4   -3  0   425.921 19.5161 10
-4  -3  0   448.176 19.7437 7
4   -3  0   431.284 19.9609 12
-4  -3  0   454.757 19.5694 9
-4  3   0   419.089 19.4831 8
-4  3   0   434.859 19.8624 7
4   3   0   446.474 19.4419 10
-4  3   0   421.339 19.669  9
4   3   0   441.13  19.9572 12
4   3   0   438.19  19.589  9
-4  3   0   439.451 19.8158 12
-5  -3  0   29.7121 1.66386 11
5   -3  0   31.6513 2.15818 10
5   -3  0   28.9729 2.46832 12
-5  -3  0   27.0754 2.25422 7
-5  -3  0   29.968  2.2328  12
-5  -3  0   32.735  2.19894 9
5   3   0   28.9947 2.46451 12
-5  3   0   30.5057 2.39395 12
5   3   0   33.2532 2.0693  10
-5  3   0   29.4725 2.25063 9
-5  3   0   33.4855 2.1434  8
-5  3   0   31.4574 2.44678 7
6   -3  0   30.2705 2.66027 12
-6  -3  0   27.257  2.25591 9
6   -3  0   25.3147 2.13745 10
-6  -3  0   23.9547 2.60582 12
-6  -3  0   27.8772 1.83248 8
-6  -3  0   27.4146 2.49155 7
-6  3   0   29.6821 2.1226  8
-6  3   0   21.9532 2.3665  7
-6  3   0   28.3716 2.53543 12
-6  3   0   28.9055 2.40614 9
6   3   0   29.2103 2.68318 12
6   3   0   27.0281 2.07438 10
-7  -3  0   140.943 7.40051 12
7   -3  0   132.439 7.21227 10
-7  -3  0   139.255 6.66619 8
7   -3  0   141.915 8.01343 12
-7  -3  0   137.615 7.36207 9
-7  -3  0   133.892 7.65065 7
7   3   0   133.805 7.96023 12
-7  3   0   143.212 7.61729 9
7   3   0   135.556 7.11088 10
-7  3   0   128.866 7.62936 12
-7  3   0   142.956 7.07521 8
-7  3   0   134.465 7.78756 7
-8  -3  0   0.33751 1.05135 12
-8  -3  0   4.18844 1.34987 7
-8  -3  0   0.73854 0.7676  8
8   -3  0   3.75322 1.44556 12
-8  -3  0   1.46684 1.04476 9
8   -3  0   1.72061 0.95942 10
-8  3   0   0.23601 0.91485 9
-8  3   0   1.81135 0.83757 8
8   3   0   -0.8942 0.98083 12
8   3   0   2.12986 0.95011 10
9   -3  0   114.929 6.75129 10
-9  -3  0   110.889 6.84653 12
9   -3  0   114.972 7.69254 12
9   3   0   100.915 7.50941 12
-9  3   0   122.549 6.38749 8
-9  3   0   120.465 7.17196 9
9   3   0   111.815 6.5593  10
-9  3   0   122.725 7.41228 12
-9  3   0   108.417 7.30059 7
-10 -3  0   10.4028 2.39686 12
-10 -3  0   12.2796 2.30897 7
10  -3  0   7.74421 2.5066  12
-10 3   0   4.46419 1.88496 9
10  3   0   4.82649 2.31467 12
-10 3   0   7.59361 2.02542 8
-10 3   0   8.37485 2.3392  7
0   -4  0   422.967 19.5989 3
0   -4  0   421.927 19.6944 3
0   -4  0   446.498 19.5176 1
0   -4  0   433.058 20.4915 5
0   4   0   437.976 18.3946 12
0   4   0   430.231 18.4202 7
0   4   0   431.383 19.0939 6
0   4   0   440.992 19.8602 2
0   4   0   405.437 18.4146 7
0   4   0   437.94  19.6781 2
0   4   0   407.753 18.3759 12
0   4   0   402.773 18.441  9
0   4   0   431.367 19.0549 6
0   4   0   392.766 20.4512 5
0   4   0   426.252 19.2993 1
0   4   0   399.282 18.3873 9
1   -4  0   2671.88 114.184 6
1   -4  0   2572.28 113.627 6
1   -4  0   2505.14 114.962 2
-1  -4  0   2448.91 113.943 3
1   -4  0   2677.99 114.207 1
-1  -4  0   2527.98 113.624 1
-1  -4  0   2540.91 113.813 4
-1  -4  0   2628.2  112.318 9
1   -4  0   2601.93 112.426 12
1   -4  0   2665.68 112.35  12
-1  -4  0   2527.2  114.823 5
-1  -4  0   2635.44 112.283 10
1   4   0   2361.06 112.315 12
-1  4   0   2548.23 112.511 12
1   4   0   2563.18 115.157 5
1   4   0   2689.44 113.691 6
1   4   0   2648.64 112.378 7
-1  4   0   2514.57 115.337 4
1   4   0   2506.76 112.284 10
1   4   0   2622.33 112.436 12
-1  4   0   2507.71 112.39  12
-1  4   0   2713.99 115.038 3
1   4   0   2650.46 114.067 2
-1  4   0   2711.59 112.432 10
-1  4   0   2560.09 114.781 6
-1  4   0   2685.72 115.089 2
-1  4   0   2665.24 114.425 1
1   4   0   2567.51 114.163 3
1   4   0   2613.98 113.648 1
-1  4   0   2588.54 114.439 6
1   4   0   2690.84 113.832 4
1   4   0   2677.66 113.647 6
2   -4  0   29.1437 1.64783 10
2   -4  0   28.9021 4.66706 3
-2  -4  0   30.9822 1.53316 8
-2  -4  0   36.2418 4.96801 5
-2  -4  0   29.6326 3.58162 1
-2  -4  0   29.0478 1.49317 10
-2  -4  0   30.3543 3.75267 4
2   -4  0   26.4417 1.74191 12
-2  -4  0   29.5056 1.66354 7
-2  -4  0   26.567  3.92748 3
2   -4  0   30.4667 1.61252 12
-2  -4  0   27.9941 4.20016 2
-2  -4  0   29.9339 1.58531 12
2   -4  0   24.3413 4.09397 2
2   -4  0   28.3045 4.61888 6
-2  -4  0   31.8611 3.61926 6
-2  -4  0   31.4801 1.60722 12
2   -4  0   23.9142 3.29632 6
-2  -4  0   35.5015 5.47431 6
2   -4  0   29.7294 3.81782 1
-2  -4  0   29.1134 1.58619 9
2   4   0   33.8383 4.28476 6
2   4   0   23.7166 3.38002 1
-2  4   0   20.1946 3.80759 4
-2  4   0   29.3715 4.26356 3
2   4   0   31.1676 1.68783 7
2   4   0   33.2462 4.52153 3
-2  4   0   35.5756 4.04183 6
2   4   0   31.8868 4.17313 6
2   4   0   32.3022 3.82204 4
-2  4   0   27.6364 1.6728  12
-2  4   0   27.906  1.70079 8
2   4   0   29.5392 1.71016 12
2   4   0   29.1852 1.50461 10
2   4   0   30.6166 1.6678  12
2   4   0   30.8092 1.54608 8
-2  4   0   26.7843 1.74136 7
2   4   0   33.1986 4.50583 2
-2  4   0   29.7674 4.00112 1
-2  4   0   26.4584 4.43447 6
-2  4   0   29.7382 5.08144 2
-2  4   0   27.3201 1.66988 9
2   4   0   25.7599 1.57799 9
3   -4  0   120.878 11.0912 2
3   -4  0   108.803 10.1978 6
3   -4  0   117.847 5.68529 10
-3  -4  0   107.176 9.37892 5
-3  -4  0   130.089 5.75718 12
-3  -4  0   127.13  10.1742 3
-3  -4  0   98.189  8.75826 6
-3  -4  0   122.212 8.94132 6
-3  -4  0   118.125 5.63912 12
3   -4  0   113.45  9.17928 1
-3  -4  0   122.901 5.77928 7
-3  -4  0   118.145 8.66317 1
3   -4  0   120.907 5.96777 12
-3  -4  0   121.975 5.44569 8
3   -4  0   112.509 10.0831 4
-3  -4  0   126.099 10.3746 2
-3  -4  0   120.839 9.14248 4
3   -4  0   117.246 10.3002 3
3   -4  0   133.427 9.32103 6
-3  4   0   118.766 5.74097 8
-3  4   0   106.48  9.96322 3
-3  4   0   119.626 5.91671 7
3   4   0   123.473 9.9222  6
3   4   0   116.402 8.91233 1
3   4   0   112.858 5.49782 10
-3  4   0   103.414 10.0608 6
3   4   0   126.39  9.61354 4
-3  4   0   120.644 9.5382  1
3   4   0   121.217 5.68398 9
3   4   0   117.199 5.46372 8
3   4   0   122.313 10.2989 3
3   4   0   110.37  5.84339 12
3   4   0   118.688 5.75881 7
3   4   0   117.574 9.97174 6
-3  4   0   116.724 5.77192 9
3   4   0   123.942 10.4522 2
-3  4   0   119.303 5.80959 12
-3  4   0   114.982 10.5715 2
-3  4   0   112.895 10.5198 4
-4  -4  0   740.157 32.6071 11
-4  -4  0   788.699 33.2487 9
-4  -4  0   758.187 33.4082 7
4   -4  0   738.571 33.6183 12
4   -4  0   762.918 33.2746 10
-4  -4  0   722.434 33.1972 12
-4  -4  0   767.932 32.9015 8
-4  4   0   726.431 33.2449 8
-4  4   0   731.812 33.5722 7
4   4   0   773.764 33.6696 12
-4  4   0   712.144 33.3554 9
4   4   0   734.847 33.2561 9
4   4   0   821.747 33.1288 10
-5  -4  0   68.7133 3.8825  12
5   -4  0   70.7497 3.89897 10
-5  -4  0   70.1062 3.57957 8
-5  -4  0   68.9805 3.21094 11
-5  -4  0   70.0195 4.08438 7
-5  -4  0   70.414  3.87456 9
5   -4  0   67.2906 4.25787 12
5   4   0   74.6786 3.78032 10
-5  4   0   68.0758 4.2047  7
-5  4   0   66.4327 4.1232  12
-5  4   0   70.3255 4.04989 9
-5  4   0   68.2052 3.83216 8
5   4   0   68.0782 4.2671  12
5   4   0   62.3867 3.81084 9
6   -4  0   65.8553 4.47194 12
-6  -4  0   61.3703 3.1778  11
-6  -4  0   65.7575 3.20621 11
-6  -4  0   68.3232 4.26573 7
6   -4  0   74.3862 4.08926 10
-6  -4  0   64.0678 3.46055 8
-6  -4  0   64.4579 4.34308 12
-6  -4  0   65.8605 4.00732 9
6   4   0   63.365  3.78546 10
-6  4   0   71.2936 3.9524  8
-6  4   0   73.7379 4.27978 9
6   4   0   64.8572 4.45769 12
-6  4   0   65.8078 4.37637 7
-6  4   0   69.066  4.40995 12
-7  -4  0   0.57736 0.48543 11
-7  -4  0   0.74395 0.87312 9
-7  -4  0   0.32425 0.87386 7
7   -4  0   0.15314 0.90522 12
-7  -4  0   0.39193 0.85263 12
-7  -4  0   0.44388 0.54537 8
7   -4  0   -0.4613 0.58164 10
7   4   0   0.98457 0.95215 12
-7  4   0   0.60942 0.84667 12
-7  4   0   -1.1954 0.72354 7
7   4   0   1.0911  0.66977 10
-7  4   0   -0.0104 0.62165 8
-7  4   0   1.92172 0.93221 9
8   -4  0   25.2978 3.05054 12
-8  -4  0   24.3776 1.90984 8
-8  -4  0   28.815  2.8288  12
-8  -4  0   29.3262 3.0389  7
8   -4  0   19.6345 2.28908 10
8   4   0   30.5052 3.25417 12
-8  4   0   28.1197 2.78075 9
-8  4   0   26.9596 2.96069 12
8   4   0   27.7731 2.40673 10
-8  4   0   26.3378 2.98535 7
-8  4   0   24.4113 2.31913 8
9   -4  0   -0.2171 1.11797 12
-9  -4  0   0.84781 1.33827 7
9   -4  0   0.26144 1.01298 10
-9  -4  0   0.31591 1.23343 12
9   4   0   0.04791 1.565   12
9   4   0   0.19348 0.81404 10
-9  4   0   0.05215 1.27712 8
-9  4   0   0.27065 1.3043  12
-9  4   0   0.24991 2.19124 9
-9  4   0   -0.2251 1.18532 7
-10 -4  0   1.12224 1.91792 7
-10 -4  0   0.81675 1.49469 12
10  -4  0   -1.4184 1.52698 12
10  4   0   2.32737 1.7249  12
-10 4   0   0.7116  1.74558 12
-10 4   0   -2.3153 1.24849 9
-10 4   0   -1.1062 1.23164 7
-10 4   0   0.21466 1.48254 8
-10 4   0   -1.7191 1.39412 11
0   -5  0   0.13447 1.24387 3
0   -5  0   1.73276 1.02656 3
0   -5  0   0.03745 1.10067 1
0   5   0   0.72279 1.01171 6
0   5   0   2.12741 1.21895 2
0   5   0   0.82202 0.97517 6
0   5   0   3.04207 1.20688 2
0   5   0   2.33081 0.27614 12
0   5   0   1.90488 0.8255  1
0   5   0   3.02434 2.07377 5
0   5   0   2.54903 0.26842 9
1   -5  0   593.646 28.0785 3
-1  -5  0   575.877 25.1546 9
1   -5  0   563.186 26.4513 6
1   -5  0   578.695 28.1673 2
1   -5  0   616.654 27.2505 1
1   -5  0   559.407 26.635  6
-1  -5  0   541.228 27.7903 5
-1  -5  0   550.146 26.8944 3
1   -5  0   603.584 25.2013 12
1   -5  0   609.732 25.2495 12
1   5   0   537.24  25.1854 12
1   5   0   585.631 25.2987 12
-1  5   0   577.337 25.3569 7
-1  5   0   614.54  25.43   12
-1  5   0   550.527 27.6926 6
1   5   0   614.475 26.625  6
1   5   0   545.627 28.4577 5
-1  5   0   574.245 27.0714 6
1   5   0   573.465 25.2255 7
-1  5   0   630.428 28.2022 3
1   5   0   538.642 25.1953 9
1   5   0   549.637 26.9772 3
-1  5   0   592.357 28.6896 4
1   5   0   552.208 26.8091 2
1   5   0   586.54  26.6755 6
-1  5   0   592.725 28.1114 2
-1  5   0   548.933 25.2859 9
1   5   0   569.751 26.5547 1
-1  5   0   579.085 27.3829 1
1   5   0   584.923 26.8601 4
-1  5   0   628.963 25.3256 10
1   5   0   571.483 25.1516 10
-1  5   0   595.687 25.278  12
-2  -5  0   294.048 12.1247 10
-2  -5  0   282.995 12.2135 9
-2  -5  0   252.487 15.0684 3
-2  -5  0   280.268 12.0821 12
2   -5  0   264.442 12.2926 10
2   -5  0   246.663 15.9912 2
-2  -5  0   258.075 15.3316 2
-2  -5  0   286.622 12.105  12
-2  -5  0   272.47  14.5221 1
2   -5  0   271.76  12.4199 12
2   -5  0   277.464 16.3816 3
2   -5  0   285.249 12.2512 12
-2  -5  0   275.698 13.4307 6
-2  -5  0   288.658 13.4802 6
2   -5  0   287.129 14.5919 6
-2  -5  0   267.638 15.8068 5
2   -5  0   269.717 15.5414 6
-2  -5  0   283.165 14.6586 4
2   5   0   271.765 12.36   12
2   5   0   235.225 14.6273 6
2   5   0   275.93  15.3681 2
2   5   0   285.367 14.7787 1
-2  5   0   273.343 16.8056 4
2   5   0   269.81  15.1379 6
-2  5   0   278.321 12.684  7
2   5   0   281.267 14.8409 4
-2  5   0   285.803 15.4347 6
2   5   0   276.377 12.1931 8
2   5   0   297.714 12.3288 7
2   5   0   290.994 16.3962 5
-2  5   0   281.232 16.6605 2
2   5   0   263.984 12.2296 9
2   5   0   270.344 12.1132 10
2   5   0   258.803 12.4618 12
-2  5   0   260.944 12.3387 12
-2  5   0   288.383 15.6287 1
2   5   0   271.368 15.4206 3
-2  5   0   284.876 16.4575 3
-2  5   0   253.782 16.0082 6
-3  -5  0   691.314 29.9981 12
-3  -5  0   651.287 34.6109 3
-3  -5  0   682.141 29.9298 12
-3  -5  0   666.918 34.0952 1
-3  -5  0   692.356 32.9871 6
3   -5  0   648.812 30.281  12
3   -5  0   699.354 30.0971 10
3   -5  0   680.896 34.4644 1
3   -5  0   738.556 36.3975 3
3   -5  0   710.041 35.3999 6
-3  -5  0   713.657 29.8247 8
-3  -5  0   693.855 30.1253 7
-3  -5  0   716.911 33.2698 6
3   -5  0   618.246 35.5641 2
3   -5  0   750.874 33.9052 6
-3  -5  0   688.673 33.5396 4
-3  -5  0   640.765 34.2173 5
-3  -5  0   694.375 35.0767 2
-3  5   0   680.189 30.1674 8
-3  5   0   671.817 43.8872 6
3   5   0   698.666 34.2626 4
3   5   0   651.04  29.8498 10
-3  5   0   674.194 36.3193 2
-3  5   0   688.694 34.8792 6
-3  5   0   683.608 45.153  3
-3  5   0   685.995 30.3159 7
3   5   0   656.844 30.2609 12
3   5   0   646.323 30.0223 9
3   5   0   701.196 35.0933 3
-3  5   0   662.668 36.7281 4
-3  5   0   675.955 30.1775 9
3   5   0   688.309 34.3711 6
3   5   0   709.374 34.0697 1
3   5   0   731.754 35.5446 2
3   5   0   672.957 34.8235 6
-3  5   0   676.974 30.1985 12
-3  5   0   668.616 34.7099 1
3   5   0   650.542 29.9761 8
-4  -5  0   82.6536 3.84601 8
4   -5  0   69.3596 4.07501 10
-4  -5  0   80.6287 4.10252 12
4   -5  0   74.477  4.41293 12
-4  -5  0   78.3741 4.25312 7
-4  -5  0   81.1337 4.1003  9
4   5   0   83.612  4.48474 12
4   5   0   82.8564 3.99198 10
4   5   0   80.3366 4.15717 9
-4  5   0   78.8532 4.34278 12
-4  5   0   77.7792 4.42158 7
-4  5   0   75.3116 4.1972  8
-4  5   0   79.9293 4.30051 9
-5  -5  0   174.726 8.54665 12
5   -5  0   174.947 9.03603 12
-5  -5  0   179.765 8.20988 8
-5  -5  0   172.873 8.5598  9
-5  -5  0   177.442 8.77909 7
-5  5   0   184.594 8.67686 8
-5  5   0   180.108 8.9857  12
5   5   0   162.382 8.58048 9
-5  5   0   173.183 9.54818 7
5   5   0   174.169 8.39386 10
-5  5   0   189.964 8.88006 9
5   5   0   182.83  9.10669 12
6   -5  0   -0.0833 0.75089 12
-6  -5  0   1.51091 0.57819 8
6   -5  0   0.17463 0.56171 10
-6  -5  0   1.73515 0.8854  12
-6  5   0   -0.0361 0.76989 9
-6  5   0   -0.1759 0.71127 12
-6  5   0   0.1679  0.64577 8
-7  -5  0   7.32764 1.56121 7
7   -5  0   11.6709 2.04404 12
-7  -5  0   11.382  1.20962 8
-7  -5  0   10.1224 1.58325 9
-7  -5  0   9.33717 1.65432 12
7   -5  0   9.41658 1.4804  10
7   5   0   8.62623 1.95259 12
-7  5   0   8.06321 1.56993 9
-7  5   0   11.8863 1.65703 8
7   5   0   9.46535 1.37123 10
-7  5   0   8.55401 1.76358 12
-7  5   0   10.9559 1.96998 7
8   -5  0   80.5242 5.16433 10
8   -5  0   81.3741 5.7967  12
-8  -5  0   89.4677 5.62872 7
-8  -5  0   81.5346 4.40414 8
-8  -5  0   90.1849 5.29433 12
-8  5   0   84.5313 5.765   7
8   5   0   91.2355 6.13477 12
-8  5   0   87.1464 5.56192 9
-8  5   0   76.978  5.69055 12
-8  5   0   84.7894 5.06979 8
8   5   0   88.3407 5.03962 10
-9  -5  0   3.74516 1.51387 12
9   -5  0   0.87242 1.42784 12
-9  -5  0   9.64779 2.10661 7
9   -5  0   3.68338 1.26689 10
-9  5   0   3.7521  1.26951 8
-9  5   0   6.0626  1.88672 12
-9  5   0   2.37569 1.56429 7
9   5   0   4.89039 1.72978 12
-9  5   0   4.33508 1.62473 9
9   5   0   4.86832 1.30293 10
10  -5  0   -2.4187 1.91993 12
-10 -5  0   -4.4486 1.80122 7
-10 -5  0   1.45228 1.49784 12
-10 5   0   1.33454 1.5708  9
-10 5   0   2.15126 1.49402 7
10  5   0   -0.6799 1.22459 10
-10 5   0   -0.2911 1.41454 8
10  5   0   3.72107 1.8976  12
0   -6  0   5.45778 1.99131 3
0   -6  0   9.57593 0.66687 7
0   -6  0   6.04847 1.61189 1
0   -6  0   10.4964 2.51982 3
0   6   0   8.65117 0.61689 12
0   6   0   8.2764  1.60809 1
0   6   0   9.59174 1.78771 6
0   6   0   5.78619 1.64144 2
0   6   0   9.45641 1.73654 6
0   6   0   10.0719 0.5908  9
0   6   0   5.1417  1.66282 2
0   6   0   5.48437 2.53848 5
0   6   0   8.95478 0.60972 7
0   6   0   9.18298 0.59909 7
1   -6  0   197.254 11.8531 2
1   -6  0   206.321 9.70342 6
-1  -6  0   205.08  8.90049 9
1   -6  0   196.821 9.69351 6
1   -6  0   189.821 10.8184 1
1   -6  0   210.414 11.7964 3
1   -6  0   211.64  8.77794 12
1   -6  0   202.964 8.75318 12
-1  -6  0   190.282 10.7007 3
-1  -6  0   183.523 11.9681 5
1   6   0   212.728 11.1141 3
-1  6   0   206.974 8.94258 7
1   6   0   202.904 10.3337 6
-1  6   0   194.015 11.604  6
-1  6   0   216.748 11.835  3
-1  6   0   200.869 11.8165 2
-1  6   0   194.022 10.7747 6
1   6   0   195.658 8.84761 7
-1  6   0   197.157 8.93887 9
1   6   0   186.252 8.82237 12
1   6   0   188.855 8.83331 9
-1  6   0   200.617 8.91634 12
-1  6   0   214.764 11.2702 1
-1  6   0   203.856 12.4115 4
1   6   0   195.095 10.7286 4
-1  6   0   210.528 9.08744 12
1   6   0   206.965 10.4613 6
1   6   0   186.505 8.83469 7
1   6   0   180.731 12.2051 5
1   6   0   193.582 8.78079 10
-1  6   0   190.166 8.97594 7
1   6   0   201.637 10.5152 2
1   6   0   192.02  10.2552 1
-2  -6  0   333.132 14.7052 7
-2  -6  0   324.862 18.5161 5
-2  -6  0   300.36  17.5501 3
2   -6  0   331.444 19.2257 2
2   -6  0   355.914 17.0465 6
-2  -6  0   325.25  14.6263 9
2   -6  0   333.679 14.8408 12
-2  -6  0   308.492 16.8311 1
-2  -6  0   334.606 17.9868 2
2   -6  0   340.941 14.6975 12
2   -6  0   337.914 17.7365 1
2   -6  0   320.819 17.818  6
-2  -6  0   334.862 14.5515 10
-2  -6  0   345.058 17.3561 4
2   6   0   316.22  17.8206 3
-2  6   0   333.789 14.8458 9
2   6   0   345.089 19.4172 5
2   6   0   336.733 17.2048 1
2   6   0   329.68  17.1983 4
-2  6   0   328.815 14.9221 7
2   6   0   355.099 14.7651 7
-2  6   0   306.32  14.7858 12
-2  6   0   320.702 19.0844 6
2   6   0   355.721 14.4344 11
-2  6   0   335.722 18.0958 6
-2  6   0   325.265 14.959  8
2   6   0   346.392 17.9862 2
-2  6   0   340.377 19.4855 2
2   6   0   310.237 14.6729 9
2   6   0   335.764 14.5604 10
-2  6   0   335.601 18.2179 1
2   6   0   324.732 17.7431 6
2   6   0   325.791 14.8014 12
-2  6   0   337.487 19.0962 3
-2  6   0   317.872 19.6669 4
3   -6  0   738.797 32.5376 10
-3  -6  0   762.824 32.3266 12
-3  -6  0   745.349 32.4131 9
-3  -6  0   751.835 32.2714 12
3   -6  0   710.786 32.7266 12
-3  -6  0   783.546 32.579  7
-3  6   0   757.822 32.8027 7
3   6   0   750.821 32.5665 7
-3  6   0   727.482 32.6865 8
3   6   0   709.765 32.6785 12
3   6   0   712.676 32.4836 9
-3  6   0   732.27  32.6559 9
3   6   0   707.528 32.2753 10
-3  6   0   750.022 32.6933 12
4   -6  0   56.4603 3.18302 10
4   -6  0   55.8084 3.42429 12
-4  -6  0   56.7641 3.25098 7
-4  -6  0   59.5655 2.86088 8
-4  -6  0   52.815  3.23477 12
4   6   0   54.361  3.1808  7
-4  6   0   55.3652 3.25841 8
4   6   0   58.6185 3.46565 12
-4  6   0   55.7072 3.32107 12
4   6   0   55.4585 3.12707 9
-4  6   0   55.0501 3.28215 9
-4  6   0   53.1912 3.40324 7
4   6   0   54.9887 2.9431  10
-5  -6  0   88.7382 4.79336 9
5   -6  0   82.7039 5.09463 12
-5  -6  0   87.6483 4.64581 12
-5  -6  0   91.9263 4.63285 8
5   -6  0   85.856  4.78073 10
-5  6   0   87.1946 4.96534 9
-5  6   0   96.3595 5.27104 7
5   6   0   86.2506 4.76506 9
-5  6   0   86.5222 4.83727 8
-5  6   0   85.5645 5.7776  12
5   6   0   91.1159 4.57175 10
5   6   0   93.9166 5.25362 12
6   -6  0   82.7411 4.64346 10
-6  -6  0   78.7036 4.02513 8
-6  -6  0   79.7779 4.53943 9
6   -6  0   76.2634 5.0124  12
-6  -6  0   85.7702 4.87859 7
-6  -6  0   78.6742 4.49098 12
6   6   0   81.633  5.18869 12
-6  6   0   82.0933 4.67637 8
-6  6   0   83.1246 5.12782 7
6   6   0   79.5283 4.36048 10
-6  6   0   80.9954 4.91077 9
6   6   0   72.1002 4.52446 9
-6  6   0   82.5934 4.9924  12
-7  -6  0   84.2333 5.10287 7
-7  -6  0   74.1447 5.05067 9
-7  -6  0   81.9637 4.63919 12
-7  -6  0   77.505  4.05323 8
7   -6  0   75.5833 4.73527 10
7   -6  0   84.0065 5.43878 12
7   6   0   70.9943 5.29032 12
7   6   0   80.2255 4.57148 10
-7  6   0   79.9604 5.3282  7
-7  6   0   84.8832 5.17441 9
-7  6   0   86.8334 4.91256 8
-7  6   0   71.9778 5.13752 12
8   -6  0   7.27287 1.76185 12
8   -6  0   9.50372 1.65827 10
-8  -6  0   7.37827 1.7363  7
-8  -6  0   5.00144 1.38201 12
8   6   0   5.57921 1.79743 12
8   6   0   7.15633 1.34337 10
-8  6   0   8.46033 1.98814 7
-8  6   0   7.22828 1.70002 12
-8  6   0   8.86114 1.82979 9
-8  6   0   6.12743 1.38102 8
9   -6  0   2.47886 1.72971 12
-9  -6  0   4.86418 1.74053 7
-9  -6  0   1.03355 1.24226 12
9   6   0   2.60697 1.55379 12
9   6   0   1.41346 1.02431 10
-9  6   0   0.11823 1.26742 7
-9  6   0   3.92081 1.24491 8
-9  6   0   3.48591 1.4813  9
-9  6   0   2.98008 1.68283 12
-10 -6  0   8.61718 2.27546 12
-10 6   0   7.67652 2.12087 9
-10 6   0   4.84658 1.80403 8
10  6   0   6.99075 2.04229 10
0   -7  0   3.30381 2.09104 3
0   -7  0   5.617   1.8838  3
0   -7  0   -0.0472 1.68712 1
0   7   0   2.46528 2.73133 5
0   7   0   1.5338  0.25602 7
0   7   0   1.42382 0.28627 12
0   7   0   1.3091  0.31464 12
0   7   0   2.45815 1.56187 2
0   7   0   2.22902 1.55579 2
0   7   0   1.68108 1.68108 6
0   7   0   1.70663 0.27846 7
-1  -7  0   18.3721 3.00635 3
-1  -7  0   24.8887 4.57626 5
1   -7  0   28.2103 3.89408 3
-1  -7  0   19.7841 1.04004 9
-1  -7  0   22.9143 1.17243 7
1   -7  0   18.3081 3.65478 2
-1  -7  0   12.3183 3.83947 2
1   -7  0   22.4328 3.28083 1
1   7   0   16.0185 4.17791 5
-1  7   0   19.7352 2.92993 6
1   7   0   20.6865 1.19763 12
-1  7   0   22.2903 1.2552  7
1   7   0   20.3105 1.15026 9
-1  7   0   22.2009 4.02826 2
-1  7   0   21.4948 1.22748 12
-1  7   0   22.4168 3.88765 6
1   7   0   20.7617 3.01064 1
-1  7   0   19.6468 1.26626 7
-1  7   0   23.1441 3.37629 1
1   7   0   20.2525 1.11311 10
1   7   0   20.2225 1.14837 7
-1  7   0   13.2605 3.54549 4
1   7   0   24.2808 4.13674 4
1   7   0   19.0836 2.74724 1
1   7   0   25.6119 3.35702 2
1   7   0   22.2245 2.85398 6
1   7   0   20.1487 1.2174  12
-1  7   0   18.3356 1.19998 9
1   7   0   21.1208 1.14886 7
-1  7   0   23.1549 3.77715 3
1   7   0   18.3222 3.00286 3
-1  7   0   16.5131 3.87191 5
-2  -7  0   279.334 15.3051 1
-2  -7  0   298.291 12.9319 10
-2  -7  0   254.044 16.0858 2
2   -7  0   310.5   13.2004 12
2   -7  0   333.934 16.7754 1
-2  -7  0   282.107 17.1999 5
2   -7  0   299.679 16.0188 6
2   -7  0   297.428 19.7903 2
-2  -7  0   296.582 15.6161 4
-2  -7  0   294.959 16.2975 3
2   -7  0   299.996 13.0491 12
2   -7  0   315.345 15.4131 6
-2  -7  0   271.168 13.0753 9
-2  7   0   298.869 13.2615 9
2   7   0   285.374 18.0985 5
2   7   0   314.233 15.7102 1
-2  7   0   304.815 17.7714 3
-2  7   0   297.522 17.556  6
2   7   0   283.317 12.8807 11
-2  7   0   304.895 18.0233 2
2   7   0   270.412 21.346  3
2   7   0   303.026 15.7298 4
-2  7   0   292.178 16.7596 1
-2  7   0   279.269 18.4132 4
-2  7   0   281.531 13.2095 12
2   7   0   323.585 12.896  11
-2  7   0   291.954 13.3302 7
2   7   0   291.041 13.1086 7
2   7   0   281.193 13.0656 9
2   7   0   276.403 16.0978 6
-2  7   0   305.55  13.4731 8
2   7   0   299.181 12.9421 10
2   7   0   296.319 13.2022 12
2   7   0   285.595 16.1075 2
-2  7   0   295.761 16.6162 6
2   7   0   253.33  15.9121 6
3   -7  0   4.57772 0.72849 10
-3  -7  0   6.30784 0.83765 7
-3  -7  0   4.36923 0.45171 12
-3  -7  0   5.35341 0.75715 9
3   -7  0   6.01494 0.94256 12
3   7   0   4.84628 0.83514 12
-3  7   0   6.12454 0.82617 12
-3  7   0   4.37417 0.81784 8
-3  7   0   3.95829 0.84687 7
3   7   0   4.44985 0.71299 7
-3  7   0   4.79622 0.76726 9
3   7   0   5.15617 0.74355 9
3   7   0   4.16158 0.52541 10
4   -7  0   252.988 12.2712 12
-4  -7  0   266.75  12.0691 7
-4  -7  0   261.366 11.8845 9
-4  -7  0   269.631 11.7672 12
4   -7  0   252.024 12.0036 10
-4  -7  0   260.824 11.6956 12
-4  7   0   265.047 12.2268 9
4   7   0   265.907 11.7317 10
4   7   0   239.965 11.9302 9
-4  7   0   258.959 12.3615 7
-4  7   0   272.493 12.2546 8
-4  7   0   264.479 12.2689 12
4   7   0   250.007 12.036  7
4   7   0   249.359 12.2736 12
5   -7  0   432.792 20.7959 12
5   -7  0   439.506 20.4413 10
-5  -7  0   480.471 20.2522 12
-5  -7  0   479.323 20.648  7
5   7   0   468.31  20.9774 12
-5  7   0   432.769 20.8736 7
-5  7   0   452.865 20.7647 9
5   7   0   445.062 20.4325 9
-5  7   0   422.707 20.5584 8
5   7   0   443.681 20.145  10
6   -7  0   0.52801 0.81766 12
-6  -7  0   0.89863 0.96764 7
6   -7  0   0.99074 0.68732 10
-6  -7  0   0.74644 0.50176 8
6   7   0   0.81189 0.8991  12
-6  7   0   1.77819 0.90947 7
-6  7   0   1.02515 0.73681 9
-6  7   0   0.44025 0.70734 12
-6  7   0   1.6187  0.77678 8
6   7   0   0.92176 0.60181 10
-7  -7  0   281.396 13.4492 7
7   -7  0   254.178 13.639  10
7   -7  0   267.149 13.7177 12
-7  -7  0   262.043 12.2697 8
-7  -7  0   271.046 12.863  12
-7  7   0   294.608 13.34   8
7   7   0   260.882 12.8232 10
-7  7   0   267.051 14.3113 7
-7  7   0   272.392 13.8308 12
7   7   0   260.273 13.8699 12
-7  7   0   286.878 13.5886 9
8   -7  0   75.9391 5.50052 12
-8  -7  0   81.1216 5.19622 7
-8  -7  0   79.3615 4.64137 12
-8  7   0   69.4433 5.30888 12
-8  7   0   81.4505 5.5062  9
8   7   0   71.186  5.49729 12
-8  7   0   75.3472 4.99055 8
8   7   0   77.2092 4.60049 10
9   -7  0   11.7648 2.37492 12
-9  7   0   7.59139 1.92916 9
-9  7   0   10.3232 3.51997 7
9   7   0   9.08853 2.24642 12
-9  7   0   9.2347  1.79857 8
9   7   0   10.1241 1.64015 10
0   -8  0   2.94125 1.88747 1
0   -8  0   1.84052 1.88068 3
0   -8  0   1.38294 2.25069 3
0   8   0   3.20323 0.40779 9
0   8   0   2.78478 0.36703 9
0   8   0   2.0497  0.35935 12
0   8   0   6.27515 2.3317  6
0   8   0   1.16895 2.24745 6
0   8   0   1.10654 1.74916 2
0   8   0   2.23756 0.34289 10
0   8   0   2.28612 0.40529 12
0   8   0   -2.1    2.85689 5
0   8   0   3.05203 2.19642 2
0   8   0   2.80261 0.35872 7
0   8   0   2.4682  0.35588 7
-1  -8  0   44.2921 5.13862 2
1   -8  0   53.189  5.95459 2
-1  -8  0   51.5296 2.37842 7
-1  -8  0   48.3114 4.90949 3
1   -8  0   46.8007 4.62831 1
-1  -8  0   53.1942 6.58162 5
1   -8  0   50.9878 5.37058 3
1   8   0   45.0876 4.26872 1
-1  8   0   47.9111 5.6324  3
1   8   0   48.081  2.41202 12
-1  8   0   51.9212 2.5131  12
-1  8   0   49.2203 2.54861 7
1   8   0   45.221  5.29303 6
-1  8   0   53.5376 6.55897 4
-1  8   0   54.0659 7.24001 5
1   8   0   46.7394 2.69512 7
1   8   0   37.4165 4.70526 6
-1  8   0   51.8636 6.29044 2
1   8   0   46.0254 2.34343 7
-1  8   0   44.1747 4.9353  1
-1  8   0   50.8177 2.49607 7
-1  8   0   57.8459 4.98237 6
-1  8   0   49.6417 2.49351 9
1   8   0   43.8104 5.44325 4
1   8   0   46.8019 5.1037  3
1   8   0   43.3426 6.68494 5
1   8   0   50.597  4.42247 2
-1  8   0   46.9777 5.86057 6
1   8   0   47.1832 2.41051 12
1   8   0   50.9205 2.36468 10
1   8   0   43.9147 2.36286 9
1   8   0   47.1561 4.24857 1
1   8   0   49.0208 4.13037 2
-2  -8  0   29.2848 1.50845 9
2   -8  0   29.0262 1.61032 12
2   -8  0   29.2388 1.5757  12
-2  8   0   26.7707 1.81646 7
-2  8   0   30.8747 1.79349 9
-2  8   0   27.5018 1.72185 12
-2  8   0   29.7621 1.74524 7
2   8   0   27.2848 1.60828 7
2   8   0   24.9101 1.5708  9
2   8   0   27.121  1.69846 12
-2  8   0   29.7005 1.98074 8
2   8   0   27.0451 1.46064 10
-3  -8  0   49.5063 2.82841 9
3   -8  0   44.0654 2.65471 12
-3  -8  0   46.4187 2.55906 7
3   8   0   40.6986 2.28342 10
3   8   0   44.0382 2.51737 9
3   8   0   43.5013 2.68267 12
-3  8   0   46.3503 2.81989 7
-3  8   0   46.3114 2.70907 9
3   8   0   45.231  2.5436  7
-3  8   0   46.5787 2.84021 8
-3  8   0   46.6423 2.72613 12
-4  -8  0   53.6546 3.09041 9
-4  -8  0   59.4716 2.79439 12
-4  -8  0   57.9752 2.79602 12
-4  -8  0   59.3674 3.32299 7
4   -8  0   57.4929 3.458   12
4   8   0   52.064  3.17033 9
-4  8   0   60.7134 3.49992 9
-4  8   0   60.0209 3.51905 8
4   8   0   56.8679 3.52302 12
-4  8   0   58.4019 3.60424 7
4   8   0   54.3152 3.39962 7
4   8   0   60.2748 3.21307 10
-4  8   0   58.662  3.48611 12
-5  -8  0   133.055 6.46211 12
5   -8  0   127.472 6.82815 10
5   -8  0   140.596 7.28831 12
-5  -8  0   128.184 6.65827 9
-5  -8  0   139.749 6.46588 12
-5  -8  0   143.296 6.99158 7
-5  8   0   127.554 7.01163 8
-5  8   0   136.684 7.30447 7
5   8   0   139.7   7.29429 12
5   8   0   132.909 6.80264 9
5   8   0   137.254 6.53287 10
-5  8   0   132.256 7.06084 9
-6  -8  0   128.521 6.04197 12
6   -8  0   124.048 6.83347 12
-6  -8  0   124.206 6.58789 7
6   -8  0   119.673 6.44783 10
-6  8   0   111.671 6.81321 7
6   8   0   115.036 6.92012 12
6   8   0   116.643 6.05373 10
-6  8   0   117.374 6.54074 8
-6  8   0   124.214 6.93852 12
-6  8   0   119.14  6.69019 9
-7  -8  0   118.57  6.62882 7
7   -8  0   114.015 6.8505  12
-7  -8  0   111.561 5.97393 12
-7  8   0   113.187 6.93437 7
-7  8   0   120.566 6.53832 8
-7  8   0   112.633 6.66896 9
7   8   0   111.006 6.01434 10
7   8   0   112.657 7.02233 12
-8  -8  0   11.2801 2.05408 7
8   -8  0   9.14461 2.06889 12
-8  -8  0   8.91722 1.48772 12
8   8   0   8.92435 1.36901 10
-8  8   0   8.21225 1.71483 8
-8  8   0   7.28523 1.83658 7
8   8   0   7.50465 1.98932 12
-8  8   0   10.3242 2.03068 12
-8  8   0   6.65371 1.68188 9
9   -8  0   -0.1385 1.43039 12
-9  8   0   -2.1733 1.06041 12
-9  8   0   -0.9058 1.19503 9
9   8   0   -0.5536 0.86273 10
-9  8   0   0.96233 1.16557 7
9   8   0   -3.6339 1.62294 12
-9  8   0   1.68594 1.21868 8
0   9   0   -0.0389 0.23138 10
0   9   0   0.10429 0.296   7
0   9   0   0.22329 0.23334 12
0   9   0   0.29327 0.18407 7
0   9   0   -0.2488 0.18516 9
-1  -9  0   117.942 5.14242 7
1   9   0   109.789 5.22903 12
-1  9   0   115.335 5.3105  9
1   9   0   108.432 5.12928 10
1   9   0   101.697 5.19827 12
1   9   0   101.544 5.14697 9
1   9   0   107.653 5.11318 7
-1  9   0   119.323 5.35556 7
1   9   0   116.513 5.12695 7
-1  9   0   114.465 5.29343 7
1   9   0   114.915 5.15944 9
-1  9   0   120.766 5.33693 12
2   -9  0   10.3085 0.70239 12
2   -9  0   9.60477 0.66562 12
2   9   0   9.94198 0.81261 7
-2  9   0   9.49793 0.87281 7
-2  9   0   9.60821 0.91363 12
-2  9   0   11.5449 0.99517 9
2   9   0   9.29466 0.82768 7
2   9   0   9.82017 0.73938 11
-2  9   0   8.9586  0.96026 7
-2  9   0   10.1925 1.12817 8
2   9   0   8.1512  0.76444 9
2   9   0   9.22936 0.67317 10
2   9   0   8.14927 0.86714 12
-3  -9  0   136.461 6.70146 7
-3  -9  0   136.087 6.43015 9
3   -9  0   139.298 6.69373 12
-3  9   0   148.571 6.91015 12
-3  9   0   151.862 7.0485  7
3   9   0   132.729 6.80039 12
3   9   0   134.614 6.36111 10
-3  9   0   138.363 6.83392 9
3   9   0   138.341 6.61729 7
3   9   0   135.317 6.60412 9
-3  9   0   141.203 7.05095 8
-4  -9  0   323.001 14.1376 7
-4  -9  0   300.719 13.8911 9
4   -9  0   302.659 14.2289 12
-4  9   0   311.706 14.5224 7
-4  9   0   303.156 14.3195 9
-4  9   0   320.894 14.4432 12
4   9   0   294.103 14.0255 9
-4  9   0   302.961 14.4227 8
4   9   0   299.169 14.0982 7
4   9   0   310.983 14.4327 12
-5  -9  0   14.7789 1.686   7
-5  -9  0   14.6242 0.95694 12
5   -9  0   12.8286 1.67261 12
-5  -9  0   14.0216 1.48608 9
-5  9   0   12.2702 1.64422 8
5   9   0   15.5219 1.26151 10
-5  9   0   13.4101 1.6757  12
5   9   0   12.3221 1.75903 12
-5  9   0   13.3765 1.71335 7
-5  9   0   14.4212 1.71004 9
5   9   0   13.6963 1.40306 9
5   9   0   13.4521 1.48776 7
-6  -9  0   231.417 10.8991 12
-6  -9  0   248.634 11.7895 7
6   -9  0   260.567 12.1036 12
-6  9   0   230.578 12.1579 12
-6  9   0   223.82  12.1039 7
6   9   0   229.711 11.2076 10
-6  9   0   246.727 12.0147 9
6   9   0   237.23  12.2046 12
-6  9   0   254.423 12.0068 8
-7  -9  0   20.777  2.63717 7
-7  -9  0   24.427  2.02308 12
7   -9  0   30.0369 3.03958 12
7   9   0   22.5198 3.08    12
-7  9   0   28.2294 2.90595 7
7   9   0   29.3119 2.20299 10
-7  9   0   29.2332 3.00076 12
8   -9  0   43.8223 4.05097 12
8   9   0   59.2803 4.5542  12
8   9   0   49.4959 3.29995 10
-8  9   0   52.4349 4.10574 9
-8  9   0   45.4369 3.78047 8
-8  9   0   46.4981 4.10311 7
9   -9  0   6.89756 1.97876 12
9   9   0   7.21647 1.34568 10
9   9   0   7.57982 2.14528 12
-9  9   0   9.82565 2.00803 7
-9  9   0   8.39668 2.0013  9
-9  9   0   5.24489 1.6662  8
-9  9   0   8.42992 2.11636 12
0   10  0   69.7361 3.12057 7
0   10  0   65.7525 3.10386 9
0   10  0   60.7043 3.16843 12
0   10  0   61.3077 3.1183  9
0   10  0   61.1682 3.08286 7
-1  -10 0   62.1973 2.7788  7
1   10  0   51.0097 2.79157 9
-1  10  0   57.5544 2.96486 7
-1  10  0   55.116  2.89761 9
-1  10  0   57.9112 2.94113 9
1   10  0   57.4129 2.73843 7
1   10  0   55.1372 2.89117 12
1   10  0   55.7457 2.78213 10
-1  10  0   60.0903 2.95067 7
-1  10  0   58.0128 2.95872 12
1   10  0   58.6181 2.79542 9
2   10  0   1.09233 0.3456  9
-2  10  0   0.66274 0.37536 9
2   10  0   0.71442 0.33969 7
-2  10  0   0.61728 0.34227 7
-2  10  0   0.90628 0.50959 8
2   10  0   0.70989 0.36032 11
-2  10  0   1.25288 0.46338 7
2   10  0   0.42766 0.23553 10
2   10  0   0.59771 0.36203 7
2   10  0   0.90237 0.43629 12
3   -10 0   45.1655 2.37939 12
3   -10 0   46.325  2.72061 12
3   10  0   39.7318 2.65842 12
-3  10  0   52.3125 3.21297 9
-3  10  0   47.5116 2.80091 12
3   10  0   43.586  2.47351 7
-3  10  0   46.6406 3.31223 8
-3  10  0   43.8565 2.81978 7
3   10  0   43.9828 2.52356 9
3   10  0   45.8513 2.28878 10
-3  10  0   38.5693 2.59895 7
4   -10 0   9.75837 1.27174 12
-4  -10 0   11.4826 1.29652 7
4   10  0   13.7545 1.49118 12
-4  10  0   10.3806 1.40753 8
-4  10  0   13.1664 1.44413 12
4   10  0   11.0535 1.1712  9
-4  10  0   9.36243 1.49224 7
4   10  0   9.81745 1.12081 7
4   10  0   10.4058 0.95692 10
-4  10  0   11.9471 1.36541 9
-5  -10 0   238.651 11.5065 7
5   -10 0   249.659 11.7167 12
-5  10  0   249.572 11.9863 8
-5  10  0   240.987 11.925  12
-5  10  0   226.427 11.9306 7
5   10  0   234.945 11.9035 12
-5  10  0   251.726 11.8643 9
5   10  0   244.396 11.1181 10
6   -10 0   35.5829 2.81829 12
-6  10  0   35.2676 2.886   9
-6  10  0   31.0828 2.90832 7
6   10  0   32.9264 2.25193 10
-6  10  0   34.6009 2.87036 8
-6  10  0   31.5508 2.88439 12
7   -10 0   28.3655 2.80641 12
-7  10  0   23.782  2.65612 8
-7  10  0   24.7407 2.83358 7
7   10  0   28.3715 2.12757 10
-7  10  0   27.2889 2.79495 9
-7  10  0   23.7227 2.82355 12
7   10  0   21.3809 2.94921 12
8   -10 0   -1.1371 1.07303 12
-8  10  0   1.59316 1.38286 12
8   10  0   -1.3836 0.72982 10
-8  10  0   3.35637 1.57948 9
-8  10  0   0.03625 0.98885 8
8   10  0   -0.9572 1.21894 12
-8  10  0   1.85403 1.16077 7
9   -10 0   12.5688 3.54932 12
-9  10  0   17.2058 2.48575 8
-9  10  0   13.1204 2.6406  12
-9  10  0   15.8477 3.5807  7
9   10  0   15.5967 4.63453 12
-9  10  0   15.9134 2.55152 9
0   11  0   0.55928 0.39384 12
0   11  0   0.9877  0.31849 7
0   11  0   1.11671 0.34773 9
0   11  0   0.25989 0.24623 9
0   11  0   0.7126  0.31436 7
-1  -11 0   321.686 13.7574 7
-1  11  0   318.606 14.0282 12
1   11  0   315.921 13.7054 7
1   11  0   299.392 13.8013 10
1   11  0   323.731 13.8155 9
-1  11  0   292.932 13.9423 7
1   11  0   306.748 13.9657 12
1   11  0   292.449 13.8398 9
1   11  0   334.542 13.8105 7
-1  11  0   318.926 14.006  9
-1  11  0   320.13  14.0153 7
-1  11  0   296.592 13.9447 9
-2  -11 0   43.0182 2.24635 7
-2  11  0   44.7817 2.52298 12
-2  11  0   44.0233 2.58744 7
-2  11  0   44.8259 2.50785 7
2   11  0   38.6209 2.18127 7
2   11  0   44.7682 2.2245  7
2   11  0   46.5364 2.50821 12
-2  11  0   41.9063 2.72403 9
2   11  0   41.2148 2.28793 9
2   11  0   41.119  2.12793 10
3   -11 0   182.058 7.93652 12
3   -11 0   178.466 7.91176 12
3   11  0   159.935 7.76578 11
3   11  0   172.97  7.73271 11
-3  11  0   184.894 8.55414 12
-3  11  0   170.977 8.77365 8
-3  11  0   172.04  8.47441 9
-3  11  0   154.508 8.29359 7
3   11  0   185.07  8.2395  9
3   11  0   178.321 8.1286  7
3   11  0   177.878 8.43058 12
3   11  0   183.41  7.91967 10
4   -11 0   81.8975 4.2965  12
-4  -11 0   85.7285 4.47275 7
4   11  0   80.2884 4.00418 10
4   11  0   81.4233 4.32455 9
-4  11  0   90.4315 4.73945 9
-4  11  0   80.3103 4.78559 7
4   11  0   81.6975 4.6826  12
-4  11  0   85.865  4.87569 8
-4  11  0   80.3671 4.69369 12
4   11  0   75.3555 4.2509  7
5   -11 0   1.92841 0.72756 12
-5  -11 0   2.62022 0.93374 7
-5  11  0   2.76688 0.98033 7
5   11  0   0.64537 0.93868 12
-5  11  0   3.56722 0.98873 12
5   11  0   1.75263 0.54045 10
-5  11  0   1.58432 0.8437  9
5   11  0   2.78177 0.83547 9
-5  11  0   3.72573 1.09521 8
6   -11 0   31.0153 2.42061 12
6   11  0   22.7109 2.76821 12
-6  11  0   25.5413 2.73941 7
-6  11  0   24.4203 2.64744 12
6   11  0   29.2248 1.9659  10
7   -11 0   5.85039 1.43419 12
-7  11  0   4.71917 1.39054 8
-7  11  0   4.56938 1.40474 7
7   11  0   5.93278 1.06723 10
7   11  0   5.32091 1.59747 12
-7  11  0   5.55165 1.47735 9
8   -11 0   58.0475 4.53165 12
-8  11  0   72.7382 4.81089 8
8   11  0   60.7351 5.05324 12
-8  11  0   66.0543 4.81549 9
-8  11  0   57.53   4.8952  12
-9  11  0   30.177  3.37793 8
9   11  0   32.0353 4.44855 12
-9  11  0   26.3881 3.57166 9
0   12  0   13.0883 0.88528 7
0   12  0   12.3208 0.90213 7
0   12  0   13.6538 1.13974 12
0   12  0   12.7264 0.94906 9
0   12  0   13.1047 1.02384 9
1   12  0   1.55701 0.58438 12
-1  12  0   2.08029 0.54653 9
1   12  0   0.75809 0.6152  9
-1  12  0   1.63273 0.48084 7
-1  12  0   2.06571 0.50143 9
-1  12  0   2.33613 0.55872 7
1   12  0   2.08757 0.41348 9
-1  12  0   3.15582 0.60726 12
1   12  0   2.42749 0.6364  10
1   12  0   1.97043 0.44546 10
-2  -12 0   113.037 5.2592  7
2   12  0   114.474 5.43901 9
-2  12  0   111.948 6.05654 8
2   12  0   113.712 5.15519 7
2   12  0   113.032 5.5641  12
-2  12  0   106.793 5.57392 9
-2  12  0   114.961 5.57299 7
-2  12  0   117.451 5.70154 7
2   12  0   112.611 5.16736 10
2   12  0   108.798 5.14924 7
-2  12  0   116.895 5.64714 12
-3  -12 0   126.07  6.0965  7
3   12  0   130.584 6.17208 9
3   12  0   126.427 5.85263 10
-3  12  0   115.348 6.34128 7
-3  12  0   135.388 6.6316  7
3   12  0   128.481 6.03637 7
-3  12  0   132.627 6.50769 9
3   12  0   127.19  6.05795 7
3   12  0   131.352 6.46408 12
3   12  0   120.762 6.03782 11
-3  12  0   135.008 6.58031 12
-3  12  0   137.113 6.9359  8
3   12  0   124.646 5.80045 11
4   -12 0   99.4264 4.79625 12
-4  -12 0   94.0846 4.93145 7
4   12  0   101.039 4.9504  7
4   12  0   94.889  4.61081 10
-4  12  0   99.28   5.61217 8
-4  12  0   98.2769 5.50105 7
4   12  0   98.7092 4.99501 9
-4  12  0   92.2245 5.30063 9
4   12  0   100.776 5.39127 12
-4  12  0   91.6247 6.02232 12
5   -12 0   1.53585 0.68175 12
-5  12  0   -0.0288 0.62471 12
5   12  0   0.62522 0.4774  10
-5  12  0   1.43971 0.7849  7
5   12  0   1.28423 0.92357 12
-5  12  0   0.32055 0.78364 8
5   12  0   0.63794 0.6587  9
-5  12  0   0.11657 0.6034  9
6   -12 0   9.59543 1.39002 12
-6  12  0   5.63833 1.43368 7
-6  12  0   7.14084 1.51613 9
-6  12  0   7.37679 1.69033 12
6   12  0   6.58966 1.65524 12
-6  12  0   8.47635 1.56781 8
6   12  0   6.95604 0.9842  10
7   -12 0   1.64446 1.00355 12
-7  12  0   2.7239  1.24133 12
7   12  0   4.36386 1.43164 12
-7  12  0   3.07543 1.37933 7
-7  12  0   3.83474 1.18608 9
-7  12  0   1.59735 1.15051 8
8   -12 0   2.84605 1.32538 12
-8  12  0   -0.5695 1.16071 7
8   12  0   -1.0306 1.58114 12
0   13  0   0.55267 0.25886 7
0   13  0   0.82894 0.30684 9
0   13  0   0.5892  0.31836 7
1   13  0   5.52006 0.76177 9
1   13  0   5.96628 0.735   10
-1  13  0   5.21654 0.80432 12
-1  13  0   4.97176 0.72284 9
-1  13  0   3.99752 0.69756 7
-1  13  0   5.58657 1.18479 8
-1  13  0   5.42206 0.76786 9
1   13  0   4.76455 0.63588 9
-2  13  0   2.63305 0.84533 8
2   13  0   4.04517 0.47699 10
-2  13  0   3.34169 0.65757 7
2   13  0   3.82549 0.61776 9
-2  13  0   4.25142 0.68997 9
-2  13  0   4.7427  0.83927 12
2   13  0   2.94103 0.72286 12
2   13  0   5.12083 0.6331  9
-2  13  0   4.82851 0.84206 9
2   13  0   4.10442 0.73522 11
-2  13  0   3.85335 0.77676 7
-3  -13 0   77.8872 3.80318 7
3   13  0   75.2721 3.67386 7
-3  13  0   82.5434 4.36311 12
-3  13  0   64.1177 4.56061 7
3   13  0   78.1082 3.54879 10
3   13  0   75.824  3.95019 9
3   13  0   76.9305 3.61457 11
3   13  0   69.0201 3.74832 11
-3  13  0   73.2725 4.2924  7
-3  13  0   78.0018 4.66    8
-3  13  0   75.0439 4.21525 9
3   13  0   77.9553 3.68381 7
4   -13 0   76.3919 3.58716 12
4   13  0   82.1858 4.46848 7
4   13  0   78.9688 3.70226 10
-4  13  0   83.0226 4.65471 12
-4  13  0   75.6074 4.48291 9
4   13  0   79.7646 4.27779 7
4   13  0   72.4263 4.05446 9
-4  13  0   74.7782 4.75484 8
4   13  0   76.6451 4.5111  12
-4  13  0   69.6164 4.49078 7
5   -13 0   5.42699 0.9018  12
-5  13  0   7.44582 1.55081 8
-5  13  0   7.62744 1.49129 7
5   13  0   7.36102 1.45932 12
5   13  0   7.0952  0.97047 10
-5  13  0   6.56467 1.31812 9
-5  13  0   5.46667 1.30735 12
6   -13 0   2.3217  0.87738 12
-6  13  0   0.34011 0.78813 7
-6  13  0   1.48726 0.99506 8
6   13  0   1.89476 1.26926 12
-6  13  0   2.16178 1.03628 9
7   -13 0   5.53373 1.36513 12
-7  13  0   4.41607 1.3946  9
7   13  0   10.0501 1.90657 12
-7  13  0   5.01078 1.4209  8
-7  13  0   6.3525  1.66369 7
-7  13  0   4.3602  1.55627 12
8   13  0   1.29732 1.56473 12
-8  13  0   2.95    1.38726 12
-8  13  0   2.43685 1.38332 7
-8  13  0   1.83056 1.13336 9
-8  13  0   1.75784 1.27939 8
0   14  0   563.767 24.5822 9
0   14  0   530.678 24.5824 9
0   14  0   582.102 24.8014 12
1   14  0   41.5596 2.23977 10
-1  14  0   40.894  2.32041 7
1   14  0   39.6321 2.24403 9
-1  14  0   44.5633 3.35223 12
-1  14  0   42.9574 2.45396 9
-1  14  0   42.6489 2.34085 7
-1  14  0   44.2558 2.44899 9
1   14  0   42.7304 2.5389  12
-1  14  0   44.8387 3.07028 8
1   14  0   42.5537 2.19263 9
2   14  0   50.4303 2.56496 9
-2  14  0   49.6152 2.84394 9
2   14  0   47.2531 2.8423  11
2   14  0   47.6537 2.90776 12
2   14  0   49.7455 2.38744 10
-2  14  0   47.2431 2.87294 9
2   14  0   49.8071 2.58375 9
-2  14  0   55.5286 3.04707 12
-2  14  0   45.9588 2.82136 7
-2  14  0   51.3089 3.45079 8
-3  14  0   65.7678 3.93464 12
3   14  0   71.442  3.92154 12
-3  14  0   61.8327 3.83995 7
-3  14  0   65.5634 3.82495 9
3   14  0   67.5052 3.30227 11
3   14  0   65.0885 3.46894 9
3   14  0   66.2489 3.09269 10
-3  14  0   71.238  4.38223 8
4   14  0   60.9153 3.21284 9
4   14  0   53.8008 3.61278 12
-4  14  0   49.6082 4.52132 8
-4  14  0   54.9606 3.94644 9
-4  14  0   47.4262 3.48515 7
-4  14  0   64.6523 3.82906 12
-5  14  0   72.3713 4.9267  8
-5  14  0   78.4378 4.86088 7
-5  14  0   72.0761 4.7484  12
5   14  0   75.1071 4.8208  12
-5  14  0   77.5944 4.70635 9
-6  14  0   197.216 10.8888 7
6   14  0   219.344 11.0378 12
-6  14  0   202.63  11.0186 8
-6  14  0   210.945 10.835  9
-7  14  0   2.75409 1.37326 7
-7  14  0   3.59433 1.57213 8
-7  14  0   4.87851 1.43218 12
-8  14  0   4.20245 1.73013 12
8   14  0   4.6246  1.74797 12
0   15  0   0.16178 0.56883 8
0   15  0   0.34042 0.30285 9
0   15  0   0.16042 0.4243  9
0   15  0   0.02325 0.42864 10
0   15  0   -0.0548 0.45101 12
-1  15  0   101.469 4.93773 7
-1  15  0   100.547 5.14417 9
1   15  0   115.263 5.34858 12
-1  15  0   105.173 5.13939 9
-1  15  0   109.194 5.30787 12
1   15  0   99.7318 4.90302 9
1   15  0   102.429 4.88051 10
-1  15  0   102.708 4.91539 7
-1  15  0   103.962 5.94984 8
1   15  0   105.257 4.87185 9
2   15  0   4.99061 1.00486 12
2   15  0   6.10984 0.64007 9
-2  15  0   6.36921 0.87525 9
-2  15  0   3.87982 1.09336 8
-2  15  0   6.23169 0.9865  9
2   15  0   4.62524 0.88354 11
-2  15  0   5.65098 0.87826 7
-2  15  0   5.07923 0.89735 12
2   15  0   5.2832  0.7304  9
3   15  0   5.14644 0.73854 9
-3  15  0   3.03111 1.05068 8
-3  15  0   5.10251 1.05598 12
-3  15  0   6.61986 1.11312 9
-3  15  0   5.27951 1.01806 7
3   15  0   5.55357 1.1106  11
3   15  0   5.13882 0.70646 9
-4  15  0   7.64779 1.32607 9
4   15  0   9.90988 0.89976 7
4   15  0   9.69698 1.49697 12
4   15  0   9.94161 1.13447 9
-4  15  0   9.54336 1.69908 8
-4  15  0   10.2408 1.54639 7
-5  15  0   1.785   0.94652 9
5   15  0   3.17151 0.75405 7
-5  15  0   1.80761 1.05863 8
-5  15  0   0.79603 0.92522 7
-5  15  0   2.14925 0.99954 12
-6  15  0   0.61365 0.94508 9
-6  15  0   0.6244  1.03546 8
6   15  0   2.16549 1.3348  12
-6  15  0   0.64797 1.04897 7
-7  15  0   26.7719 2.96642 9
-7  15  0   31.1723 3.22824 8
-7  15  0   30.8819 3.2447  7
-7  15  0   30.8297 3.39703 12
0   16  0   112.998 5.6428  9
0   16  0   121.432 6.65963 8
0   16  0   123.914 5.77737 10
0   16  0   122.641 5.65426 9
1   16  0   1.57008 0.70931 12
1   16  0   1.46939 0.43521 10
-1  16  0   1.23797 0.44824 9
-1  16  0   0.98789 0.52428 9
-1  16  0   2.26552 0.64795 12
1   16  0   0.96867 0.38325 9
1   16  0   1.45856 0.33829 9
-1  16  0   3.06461 0.97544 8
-1  16  0   1.51039 0.36029 7
-2  16  0   105.041 5.42621 7
-2  16  0   107.27  5.57787 9
2   16  0   107.072 5.06896 9
2   16  0   110.654 5.63378 11
2   16  0   111.447 5.932   12
-2  16  0   110.599 5.74342 9
2   16  0   108.286 5.12114 9
-2  16  0   125.751 5.9085  12
-2  16  0   106.218 6.35166 8
-3  16  0   4.10612 1.64549 12
3   16  0   4.15889 1.1689  12
-3  16  0   3.40804 0.89245 9
3   16  0   4.3317  0.66945 9
-3  16  0   4.42759 0.89374 7
-3  16  0   5.6009  1.31698 8
3   16  0   3.64217 0.57835 9
-4  16  0   -0.1763 0.84172 8
-4  16  0   1.11393 0.79375 7
4   16  0   0.77708 0.49471 9
-4  16  0   1.66965 0.76901 9
-4  16  0   0.91801 0.80962 12
-5  16  0   25.7113 2.56789 12
-5  16  0   21.6375 2.37522 9
-5  16  0   24.0009 2.45098 7
-5  16  0   19.0758 2.68658 8
-6  16  0   27.1811 3.12605 9
-6  16  0   28.1154 2.92846 7
6   16  0   31.3946 2.3412  7
-6  16  0   29.1985 4.55499 8
-7  16  0   2.92386 1.32568 7
-7  16  0   1.71696 1.71425 12
0   17  0   0.58073 0.57873 10
0   17  0   0.71677 0.72222 8
0   17  0   0.28783 0.42244 9
0   17  0   0.03576 0.31052 9
0   17  0   0.87017 0.63696 12
-1  17  0   37.3485 3.69954 8
-1  17  0   37.479  2.28005 9
1   17  0   42.1891 3.07761 8
-1  17  0   41.1263 2.34117 9
1   17  0   35.9664 1.90725 9
-1  17  0   43.734  2.60944 12
1   17  0   38.0354 1.94348 9
2   17  0   6.40163 1.10343 11
-2  17  0   8.63862 1.03447 7
-2  17  0   8.25998 1.2452  12
2   17  0   8.69773 0.64295 9
-2  17  0   7.65132 1.11212 9
-2  17  0   8.14253 1.53121 8
2   17  0   8.07162 0.57857 9
-3  17  0   4.31646 1.15874 12
3   17  0   4.20272 0.58004 9
-3  17  0   4.44669 0.91655 7
3   17  0   4.2387  0.55966 9
-3  17  0   3.20984 0.84959 9
-3  17  0   4.03853 1.21697 8
-4  17  0   37.4428 3.38471 8
4   17  0   40.3745 2.30412 9
-4  17  0   38.0913 2.90925 9
-4  17  0   34.8327 2.80406 7
-4  17  0   41.5855 3.13515 12
4   17  0   46.1198 2.43193 9
-5  17  0   0.51966 0.78528 9
-5  17  0   0.14438 0.87482 7
-5  17  0   -0.5872 0.83767 12
-5  17  0   0.60037 1.00032 8
-6  17  0   33.5379 3.5018  12
-6  17  0   37.1259 3.60084 8
-6  17  0   36.4258 3.24949 9
0   18  0   8.83737 0.85143 9
0   18  0   7.19578 1.43041 8
0   18  0   7.64532 0.73854 9
-1  18  0   3.53496 1.0728  8
-1  18  0   5.62203 0.77841 9
1   18  0   4.35261 1.13628 8
-1  18  0   4.51857 0.85577 9
1   18  0   4.75093 1.12718 11
2   18  0   25.9573 2.41995 8
-2  18  0   22.7939 1.86586 9
-2  18  0   31.1137 2.45721 12
-2  18  0   25.1234 1.56671 7
-2  18  0   24.3674 2.64039 8
-3  18  0   3.07585 1.02369 12
-3  18  0   1.87145 0.77619 7
-3  18  0   1.19608 0.98846 8
-3  18  0   1.52698 0.7144  9
-4  18  0   21.3522 2.29263 12
-4  18  0   22.3729 2.22018 9
4   18  0   21.5361 1.34877 9
4   18  0   22.3734 1.37397 9
-4  18  0   19.0795 2.01337 7
-4  18  0   19.3378 2.65973 8
-5  18  0   2.86849 1.02859 9
-5  18  0   4.27181 1.14873 7
5   18  0   2.09323 0.60824 9
-5  18  0   1.84012 1.24356 8
-5  18  0   2.67091 1.11343 12
-6  18  0   2.24235 1.07819 7
-6  18  0   1.26423 1.08739 12
0   19  0   -0.0798 0.72863 8
-1  19  0   0.25109 0.41366 9
-1  19  0   0.49628 0.54402 9
1   19  0   -0.8992 0.71704 11
-1  19  0   1.81313 0.92968 8
1   19  0   -0.1305 0.73771 8
2   19  0   7.21772 1.35432 8
-2  19  0   6.3605  0.99646 9
-2  19  0   5.50529 1.46819 8
-3  19  0   1.56924 0.97137 8
-3  19  0   2.14936 0.74877 9
-4  19  0   6.0269  1.11546 7
-4  19  0   5.7435  1.13997 9
-4  19  0   7.36626 1.78032 8
-5  19  0   0.81449 1.29144 12
-5  19  0   0.58056 0.98045 7
5   19  0   0.36494 0.47539 9
0   20  0   2.89185 1.09074 8
-1  20  0   14.6271 1.14159 9
1   20  0   15.0613 2.0288  8
-1  20  0   12.7016 2.07262 8
-1  20  0   15.9501 1.08958 9
-2  20  0   3.35332 0.73399 9
2   20  0   4.5091  1.1137  8
-2  20  0   5.28695 1.49215 8
-3  20  0   26.9455 2.87609 9
3   20  0   28.7547 2.63264 8
-3  20  0   35.3051 3.32904 8
-4  20  0   0.06765 0.81062 9
0   21  0   0.41797 0.99845 11
0   21  0   0.58431 0.89464 8
1   21  0   3.65296 1.12892 8
2   21  0   9.90585 1.7252  8
-2  21  0   10.6679 1.98438 8
-2  21  0   8.80999 1.26517 9
-3  21  0   43.5669 2.86926 9
0   22  0   3.42638 1.39094 8
10  0   -1  0.28756 1.79931 12
-10 0   1   0.63023 1.66317 12
-10 0   1   0.66228 1.60285 7
-9  0   1   -1.8572 1.02732 12
9   0   -1  3.14739 1.36176 12
-9  0   1   -0.4364 0.93521 8
-9  0   1   -0.6055 0.9043  11
9   0   -1  0.62429 0.91732 10
-9  0   1   -0.1062 1.17184 9
-9  0   1   -1.814  1.16859 7
8   0   -1  2.12472 1.09588 12
8   0   -1  -0.3305 0.67921 10
-8  0   1   0.60467 0.74371 11
-8  0   1   -0.7957 1.01981 12
-8  0   1   -0.9227 0.69405 8
-8  0   1   0.45358 1.14602 7
-8  0   1   -1.8532 1.5927  9
7   0   -1  -0.1303 0.54848 10
7   0   -1  0.36838 0.93259 12
-7  0   1   -0.5706 0.70441 7
-7  0   1   -1.2576 0.75517 12
-7  0   1   0.569   0.75347 9
-7  0   1   0.8989  0.6284  8
-6  0   1   0.99731 0.77589 9
6   0   -1  -1.049  0.60906 12
-6  0   1   -0.9264 0.62198 7
-6  0   1   -0.0229 0.48248 8
6   0   -1  0.15393 0.51576 10
-6  0   1   0.56546 0.72697 12
5   0   -1  0.22183 0.36314 10
-5  0   1   -0.366  0.44562 9
-5  0   1   0.2015  0.34968 8
-5  0   1   -0.8023 0.41573 12
5   0   -1  -0.0326 0.46936 12
-5  0   1   -0.601  0.4078  7
-4  0   1   -0.2709 0.30203 12
4   0   -1  0.81127 0.50793 12
-4  0   1   -0.1991 0.27833 8
4   0   -1  2.50785 3.27768 4
4   0   -1  -0.1716 0.26722 10
-4  0   1   -0.3603 3.90456 2
-4  0   1   1.2083  2.86553 1
-4  0   1   0.0704  0.39153 7
4   0   -1  1.36043 4.09352 6
-4  0   1   -0.149  0.30152 9
4   0   -1  -0.9167 3.08412 6
-4  0   1   -1.0505 3.03289 4
4   0   -1  -2.7239 4.00193 3
-4  0   1   -0.0762 3.64177 6
4   0   -1  -0.2023 3.62514 2
-4  0   1   -1.24   3.21823 3
4   0   -1  -1.5146 2.43927 1
-4  0   1   -0.7536 3.78156 6
-3  0   1   -1.2462 2.20328 6
3   0   -1  2.30797 2.90148 6
-3  0   1   -0.1891 1.84424 1
3   0   -1  -0.1426 0.26494 12
3   0   -1  0.09446 0.19456 10
3   0   -1  -0.0278 1.70072 1
-3  0   1   0.31488 2.34607 4
3   0   -1  -1.3924 2.67155 3
3   0   -1  0.11928 0.2075  9
3   0   -1  5.99423 3.19915 2
-3  0   1   -5.1704 2.1629  3
-3  0   1   5.341   3.02387 6
3   0   -1  -0.4782 2.34933 6
-3  0   1   0.16088 0.20246 8
-3  0   1   2.38448 2.75282 2
3   0   -1  0.03017 2.28732 4
-3  0   1   0.08782 0.28745 7
2   0   -1  -0.0176 0.24172 12
2   0   -1  -2.4414 1.4812  2
2   0   -1  2.48273 1.73973 6
-2  0   1   0.72294 0.30846 12
-2  0   1   0.04515 0.14674 8
2   0   -1  -0.0625 0.18784 7
-2  0   1   0.28386 1.60659 2
2   0   -1  0.01283 1.53476 6
-2  0   1   0.01002 1.77261 6
-2  0   1   -1.2553 1.51198 1
-2  0   1   -1.096  1.55117 3
2   0   -1  0.0836  1.40198 4
-2  0   1   -0.2014 0.1545  9
2   0   -1  0.01889 0.2131  12
-2  0   1   0.53245 1.36848 4
2   0   -1  0.0255  0.15346 8
-2  0   1   0.02711 1.87879 6
2   0   -1  0.09607 0.14391 10
-2  0   1   0.04562 0.21704 7
2   0   -1  -0.2778 1.1768  1
-2  0   1   -0.2419 0.18551 12
2   0   -1  0.372   1.4858  3
-1  0   1   -1.3157 0.82746 6
-1  0   1   0.53624 0.81781 3
-1  0   1   0.24686 0.10507 10
1   0   -1  0.31448 0.69074 1
-1  0   1   0.58745 0.95086 2
-1  0   1   0.06188 0.10055 8
1   0   -1  -0.0437 0.12315 7
1   0   -1  0.0493  0.14774 12
-1  0   1   0.26482 0.13096 9
1   0   -1  0.26468 0.12019 8
1   0   -1  0.14895 0.11324 9
-1  0   1   0.6722  0.89749 6
-1  0   1   0.07024 0.14468 7
1   0   -1  1.2831  0.93716 6
-1  0   1   0.33681 0.70701 4
1   0   -1  -1.8052 0.83433 2
-1  0   1   -0.0096 0.67285 1
1   0   -1  0.3793  0.75155 3
1   0   -1  0.10924 0.09542 10
1   0   -1  0.45829 0.87209 6
-1  0   -1  0.41048 0.12537 11
-1  0   -1  0.44813 0.1947  12
1   0   1   0.00865 0.08651 9
-1  0   -1  0.17644 0.1155  12
1   0   1   0.08663 0.12472 7
-1  0   -1  0.07333 0.12754 7
-1  0   -1  0.16225 0.10879 10
1   0   1   0.10765 0.15547 12
-1  0   -1  1.39537 0.65898 1
-1  0   -1  0.03115 0.78237 3
-1  0   -1  0.25533 0.08821 8
1   0   1   0.4265  0.83259 6
1   0   1   0.11976 0.10578 12
1   0   1   1.73125 0.97285 3
1   0   1   0.23901 0.75633 4
-1  0   -1  0.16737 0.78591 6
1   0   1   1.03543 0.85093 2
1   0   1   0.29331 0.11809 11
-1  0   -1  0.2482  0.65618 6
-1  0   -1  0.28663 0.67461 4
-1  0   -1  0.52528 0.15056 9
1   0   1   -0.0605 0.56542 6
1   0   1   0.64988 0.53902 1
-1  0   -1  0.79987 0.82482 2
-2  0   -1  1.09961 1.30561 4
-2  0   -1  1.06321 1.53766 3
2   0   1   0.27659 0.24101 12
2   0   1   0.11427 0.18389 12
-2  0   -1  -0.0933 0.14995 12
2   0   1   -0.95   1.33494 4
-2  0   -1  0.23072 0.17451 9
2   0   1   0.77024 1.34949 6
-2  0   -1  0.35388 0.23764 7
-2  0   -1  0.22844 0.17958 11
-2  0   -1  -1.027  1.46703 6
2   0   1   0.3674  0.18626 10
-2  0   -1  0.33677 0.15097 8
-2  0   -1  0.62668 0.29001 12
2   0   1   -1.5251 1.41591 6
-2  0   -1  0.11914 1.20446 1
2   0   1   0.47044 1.66872 3
-2  0   -1  2.03716 1.59775 6
2   0   1   -0.1802 1.00043 1
2   0   1   0.6262  0.21596 9
2   0   1   0.19638 0.12492 8
2   0   1   -0.2771 1.40913 2
-3  0   -1  0.40092 0.22437 8
3   0   1   1.26417 1.75937 1
3   0   1   -0.3975 2.59961 6
3   0   1   0.6688  0.26864 9
3   0   1   -0.098  1.97069 6
-3  0   -1  1.64179 1.7899  1
-3  0   -1  1.53091 2.5421  6
3   0   1   1.24385 2.51878 3
3   0   1   1.92228 2.27732 4
3   0   1   0.45309 0.25381 10
-3  0   -1  -1.6824 2.17213 4
-3  0   -1  0.50633 2.54822 6
3   0   1   -2.1195 1.97004 2
-3  0   -1  1.31995 1.98416 3
-3  0   -1  0.25761 0.30018 7
3   0   1   0.27319 0.34894 12
-3  0   -1  -0.0992 0.2801  12
-3  0   -1  5.05146 3.01964 2
-3  0   -1  0.22221 0.23066 11
-3  0   -1  0.00922 0.21841 9
-4  0   -1  0.19745 0.36227 9
-4  0   -1  0.4403  0.30779 8
4   0   1   0.41999 0.32364 10
4   0   1   -0.987  2.88029 6
-4  0   -1  -0.9014 2.85493 4
-4  0   -1  0.72264 0.41716 7
-4  0   -1  0.2623  0.4096  12
4   0   1   0.88028 0.52222 12
4   0   1   -1.8822 3.7024  6
4   0   1   2.46884 3.24786 4
-4  0   -1  0.67886 4.0161  6
4   0   1   0.47879 3.34804 2
-4  0   -1  0.15831 3.68184 6
-4  0   -1  -3.9693 3.53768 2
-5  0   -1  0.91443 0.56155 12
5   0   1   0.35422 0.35559 10
-5  0   -1  0.53598 0.53107 7
-5  0   -1  0.80185 0.57495 9
5   0   1   0.1086  0.49296 12
6   0   1   0.39466 0.53441 10
-6  0   -1  0.78038 0.65029 9
-6  0   -1  0.50918 0.74625 7
6   0   1   -0.6572 0.56809 12
-6  0   -1  -0.1153 0.5684  12
-7  0   -1  1.21431 0.79142 9
-7  0   -1  -0.5035 0.81633 7
-7  0   -1  0.66615 0.85031 12
-7  0   -1  0.55821 0.61483 8
7   0   1   0.50189 0.629   10
8   0   1   -0.4949 0.97837 12
-8  0   -1  0.93703 1.15386 7
-8  0   -1  -1.3691 0.95096 9
-9  0   -1  2.85545 1.32961 9
-9  0   -1  -1.7121 0.88363 8
-9  0   -1  0.87216 1.20911 12
9   0   1   0.14774 0.89153 10
-9  0   -1  0.37886 1.22811 7
9   0   1   -2.4168 1.19849 12
10  0   1   1.17805 1.77914 12
10  0   1   -1.0677 0.9402  10
-10 0   -1  -0.4089 1.5199  7
-10 0   -1  0.69995 1.47233 12
-10 -1  1   13.329  2.6406  12
-10 -1  1   14.8733 2.75096 7
10  -1  -1  13.7209 2.84951 12
10  1   -1  13.9547 2.90867 12
-10 1   1   13.4486 4.61522 7
-10 1   1   15.3173 2.77412 12
9   -1  -1  23.9374 3.33656 12
-9  -1  1   26.9142 3.20568 9
-9  -1  1   30.8412 3.32658 12
-9  -1  1   25.5368 2.4049  8
9   -1  -1  24.9551 2.65773 10
9   1   -1  31.3409 3.68118 12
9   1   -1  28.1761 2.69374 10
-9  1   1   20.8926 2.39112 11
-9  1   1   25.8697 3.14779 12
-9  1   1   22.8968 3.28385 7
-9  1   1   25.8958 3.12114 9
8   -1  -1  157.616 9.5124  12
-8  -1  1   172.853 8.97098 9
-8  -1  1   161.147 8.08308 11
-8  -1  1   171.792 8.27137 8
-8  -1  1   177.018 9.42083 7
8   1   -1  157.416 8.58356 10
-8  1   1   173.076 8.42847 8
8   1   -1  167.515 9.64459 12
-8  1   1   167.536 9.25268 12
-8  1   1   160.396 9.29851 7
-7  -1  1   71.6628 4.81375 7
-7  -1  1   67.2328 3.87045 11
-7  -1  1   71.399  4.01415 8
7   -1  -1  74.1187 4.38637 10
-7  -1  1   75.7501 4.59758 9
7   -1  -1  78.5464 5.19436 12
-7  -1  1   67.2709 4.60351 12
7   1   -1  71.6904 5.0564  12
-7  1   1   79.3503 4.6722  9
-7  1   1   68.2061 4.73057 12
7   1   -1  71.3137 4.28929 10
-7  1   1   71.3589 4.86917 7
-6  -1  1   156.166 7.97028 7
-6  -1  1   147.854 7.17929 8
6   -1  -1  142.948 7.42718 10
-6  -1  1   153.9   7.65467 9
6   -1  -1  150.017 8.13473 12
-6  -1  1   128.753 7.56821 12
-6  1   1   158.971 7.75269 9
6   1   -1  145.616 8.09587 12
-6  1   1   150.146 7.87229 12
-6  1   1   146.965 7.26575 8
-5  -1  1   176.534 8.86945 12
5   -1  -1  185.257 8.66802 10
5   -1  -1  184.403 9.21394 12
-5  -1  1   177.74  8.97797 7
-5  -1  1   193.185 8.83882 9
-5  -1  1   176.947 8.42765 8
5   1   -1  180.402 9.19933 12
-5  1   1   170.368 8.9723  7
-5  1   1   172.31  8.89414 12
-5  1   1   176.255 8.51135 8
5   1   -1  186.766 8.61523 10
-5  1   1   181.211 8.80017 9
-4  -1  1   114.188 5.51002 9
-4  -1  1   102.76  5.24311 8
-4  -1  1   103.457 5.611   7
-4  -1  1   105.892 5.56245 12
4   -1  -1  114.818 5.41513 10
4   -1  -1  110.515 5.81187 12
-4  1   1   96.0332 5.25795 8
-4  1   1   114.635 5.69239 12
4   1   -1  113.66  5.37232 10
-4  1   1   114.022 5.54883 9
-4  1   1   112.925 5.7124  7
4   1   -1  115.076 5.8548  12
-3  -1  1   161.049 11.2494 6
-3  -1  1   150.393 11.8548 2
-3  -1  1   160.946 11.0841 4
-3  -1  1   169.739 10.9041 1
3   -1  -1  153.431 11.0239 6
3   -1  -1  167.222 10.9788 1
-3  -1  1   150.64  11.4673 6
3   -1  -1  165.104 7.39962 10
3   -1  -1  184.619 12.3793 6
-3  -1  1   155.917 11.7518 3
3   -1  -1  151.326 11.9003 2
3   -1  -1  156.023 11.3126 4
-3  -1  1   165.075 7.35632 9
-3  -1  1   151.269 7.4375  7
-3  -1  1   152.742 7.58341 12
-3  -1  1   152.396 7.16095 8
3   -1  -1  160.066 12.0976 3
3   1   -1  159.312 7.59731 12
-3  1   1   154.147 10.7062 1
3   1   -1  163.042 11.9549 6
-3  1   1   137.542 11.8302 2
3   1   -1  168.514 11.4934 4
3   1   -1  158.046 7.20727 10
3   1   -1  156.323 11.9324 3
3   1   -1  160.77  11.5775 6
3   1   -1  153.285 7.33165 9
-3  1   1   140.198 7.18349 8
-3  1   1   157.586 7.50082 7
3   1   -1  186.251 11.562  1
-3  1   1   155.022 7.35545 9
-3  1   1   156.248 11.5963 4
-3  1   1   146.037 11.2843 6
-3  1   1   146.932 11.6267 3
3   1   -1  137.346 11.6247 2
-2  -1  1   1714.34 73.9208 9
-2  -1  1   1676.25 74.0143 7
2   -1  -1  1686.1  77.119  6
-2  -1  1   1670.64 73.8228 8
-2  -1  1   1706.78 76.6349 4
-2  -1  1   1563.58 73.9502 12
-2  -1  1   1678.55 76.5501 1
-2  -1  1   1587.84 76.9202 6
-2  -1  1   1806.29 73.7976 10
-2  -1  1   1767.73 77.8173 2
2   -1  -1  1597.61 77.5156 2
2   -1  -1  1757.61 74.0274 7
2   -1  -1  1741.32 73.8863 8
2   -1  -1  1646.56 74.0689 12
2   -1  -1  1712.64 77.3955 6
2   -1  -1  1683.95 73.9255 9
2   -1  -1  1659.99 73.8652 10
2   -1  -1  1751.68 78.1692 3
-2  -1  1   1808.7  76.9085 6
2   -1  -1  1646.16 76.6796 1
-2  -1  1   1631.29 77.426  3
2   -1  -1  1771.37 77.3644 4
-2  -1  1   1795.65 74.0739 12
-2  1   1   1677.35 74.0097 12
2   1   -1  1654.4  73.8044 10
-2  1   1   1716.91 77.575  6
-2  1   1   1657.74 77.4727 4
2   1   -1  1816.16 77.5117 6
-2  1   1   1706.16 77.8192 2
2   1   -1  1639.24 74.067  12
2   1   -1  1782.27 74.0354 7
2   1   -1  1717.32 77.0871 6
-2  1   1   1681.94 76.6556 1
2   1   -1  1744.46 76.777  1
2   1   -1  1751.84 77.5954 3
2   1   -1  1770.33 74.1891 12
2   1   -1  1678.22 77.7892 2
-2  1   1   1789.04 77.2125 6
-2  1   1   1631.57 73.9248 9
-2  1   1   1662.99 77.9102 3
2   1   -1  1654.4  73.8153 8
-2  1   1   1831.59 73.9956 10
2   1   -1  1691.73 73.9286 9
-2  1   1   1627.18 73.8669 8
-2  1   1   1655.03 74.023  7
2   1   -1  1733.36 76.9377 4
1   -1  -1  996.139 52.4997 2
1   -1  -1  1091.96 49.3886 3
-1  -1  1   1097.44 49.4362 3
-1  -1  1   1090.63 47.3549 11
1   -1  -1  1075.33 47.5277 12
-1  -1  1   1030.33 47.4868 12
-1  -1  1   1093.73 49.2789 6
1   -1  -1  1095.35 49.0627 6
1   -1  -1  1139    49.2207 6
-1  -1  1   1149.52 47.5485 12
1   -1  -1  1077.89 47.4559 8
1   -1  -1  1124.3  47.4709 9
-1  -1  1   1134.28 49.6087 2
-1  -1  1   1098.25 48.9356 1
1   -1  -1  1152.1  47.4935 12
-1  -1  1   1104.4  47.4697 9
-1  -1  1   1075.43 49.0685 6
1   -1  -1  1084.22 48.9245 1
-1  -1  1   1060.35 47.5078 7
-1  -1  1   1148.67 47.3749 10
-1  -1  1   997.584 47.4158 8
-1  -1  1   1100.2  48.7193 4
1   -1  -1  1104.61 47.5066 7
-1  1   1   1021.3  47.4553 8
1   1   -1  1106.97 49.4688 3
1   1   -1  1071.81 47.3747 10
1   1   -1  1085.71 49.5532 2
1   1   -1  1096.99 48.9437 1
-1  1   1   1118.42 49.1531 6
1   1   -1  1088.01 47.4327 8
-1  1   1   1035.33 47.4502 9
-1  1   1   1170.21 49.6639 2
-1  1   1   1135.4  47.5466 12
1   1   -1  1104.45 47.5053 12
1   1   -1  1152.44 49.4064 6
1   1   -1  1042.97 49.0516 6
-1  1   1   1121.99 47.5209 7
-1  1   1   1175.15 47.4536 10
1   1   -1  1019.59 47.345  11
1   1   -1  1104.28 47.5141 7
1   1   -1  1098.02 47.5436 12
-1  1   1   1106.85 49.5037 3
-1  1   1   1104.99 49.282  6
1   1   -1  1077.02 47.4702 9
-1  1   1   1086.58 47.4938 12
1   1   -1  1075.98 48.6917 4
-1  1   1   1095.17 48.9316 1
0   -1  -1  158.448 6.4316  9
0   -1  1   131.808 7.70236 3
0   -1  1   162.665 6.65549 7
0   1   1   132.255 7.25117 3
0   1   -1  159.535 6.50926 9
0   1   1   141.257 6.42837 7
0   1   -1  154.725 7.83616 6
0   1   1   130.386 6.43403 8
0   1   -1  132.95  7.81397 1
0   1   -1  154.469 6.40026 10
0   1   -1  140.635 7.21177 4
0   1   -1  141.256 7.86477 2
0   1   1   158.389 7.17932 5
1   -1  1   1203.66 54.7907 12
-1  -1  -1  1315.47 54.7575 10
-1  -1  -1  1250.66 56.052  1
-1  -1  -1  1184.72 54.7657 12
-1  -1  -1  1282.74 56.0403 6
1   -1  1   1212.3  54.7637 10
1   -1  1   1320.91 56.9703 6
-1  -1  -1  1232.79 56.5008 2
1   -1  1   1334.35 54.8281 11
1   -1  1   1226.65 54.9111 12
1   -1  1   1270.67 54.8095 9
-1  -1  -1  1363.17 56.8081 4
-1  -1  -1  1348.78 56.3346 6
1   -1  1   1264.33 54.8558 7
-1  -1  -1  1317.23 54.8135 7
-1  -1  -1  1320.94 54.7014 11
1   1   1   1215.61 54.7641 9
-1  1   -1  1182.86 54.7987 9
-1  1   -1  1229.82 56.2854 6
1   1   1   1415.41 54.7662 11
-1  1   -1  1253.54 57.0492 2
1   1   1   1205.53 56.6789 1
-1  1   -1  1310.81 54.9353 12
-1  1   -1  1199    54.8501 7
-1  1   -1  1227.04 56.376  1
-1  1   -1  1315.93 54.811  11
-1  1   -1  1193.07 57.7536 4
1   1   1   1305.5  56.5032 6
1   1   1   1238.18 56.1229 6
-1  1   -1  1164.67 54.8017 12
1   1   1   1259.51 56.5322 2
1   1   1   1219.74 54.6277 8
1   1   1   1308.58 56.5592 3
1   1   1   1220.69 54.8396 12
-1  1   -1  1223.81 56.8477 3
1   1   1   1356.19 56.7495 4
1   1   1   1254.59 54.7962 7
1   1   1   1285.72 54.7626 10
-2  -1  -1  185.773 10.6344 1
-2  -1  -1  205.452 8.169   11
-2  -1  -1  193.202 8.24547 10
-2  -1  -1  183.257 10.7687 6
-2  -1  -1  189.064 8.39604 7
2   -1  1   194.731 8.44991 7
-2  -1  -1  181.254 8.43465 9
2   -1  1   189.939 11.5919 4
-2  -1  -1  192.557 8.44384 12
2   -1  1   173.361 10.5571 6
2   -1  1   191.239 11.7694 6
2   -1  1   174.379 8.21664 8
2   -1  1   186.009 8.29236 10
-2  -1  -1  188.99  11.911  2
2   -1  1   177.38  11.4294 2
2   -1  1   174.974 10.757  1
-2  -1  -1  174.059 11.0652 3
-2  -1  -1  176.495 10.8939 4
-2  -1  -1  172.416 8.33368 12
-2  -1  -1  171.354 10.94   6
2   -1  1   182.89  11.7158 3
2   -1  1   173.639 8.32078 9
-2  -1  -1  181.996 8.11141 8
2   -1  1   176.516 8.5131  12
-2  1   -1  173.469 11.3857 3
2   1   1   183.7   10.8662 6
2   1   1   191.034 11.2606 6
-2  1   -1  173.152 11.2413 6
-2  1   -1  178.339 11.273  4
-2  1   -1  179.562 8.42643 7
-2  1   -1  196.99  11.9632 2
2   1   1   182.105 10.6151 1
-2  1   -1  188.433 8.36293 9
2   1   1   181.535 8.48033 12
2   1   1   190.667 8.34672 12
-2  1   -1  177.503 8.2103  8
2   1   1   182.765 11.3821 2
2   1   1   177.111 8.10853 8
-2  1   -1  189.094 11.0406 1
-2  1   -1  174.562 8.35798 12
-2  1   -1  200.802 8.77091 12
2   1   1   184.313 8.26173 10
2   1   1   213.887 11.6889 3
2   1   1   183.388 8.31126 9
2   1   1   188.927 11.2312 4
-3  -1  -1  138.327 10.6662 6
3   -1  1   127.647 10.9622 2
-3  -1  -1  148.959 10.7791 6
-3  -1  -1  144.337 6.65988 8
3   -1  1   147.675 10.2856 6
3   -1  1   159.484 11.6195 4
3   -1  1   160.14  11.6494 6
-3  -1  -1  143.391 10.6476 4
3   -1  1   161.534 10.7274 1
-3  -1  -1  145.036 7.02964 7
3   -1  1   150.713 11.5996 3
-3  -1  -1  133.034 10.6432 3
-3  -1  -1  155.538 6.69834 11
-3  -1  -1  154.048 10.3525 1
-3  -1  -1  137.941 11.1477 2
-3  -1  -1  148.144 7.00598 12
-3  -1  -1  162.164 6.97761 9
3   1   1   163.786 10.5519 1
-3  1   -1  134.62  11.3558 2
-3  1   -1  149.603 6.98172 9
-3  1   -1  145.448 7.08289 7
-3  1   -1  148.86  6.79358 8
3   1   1   146.58  6.84298 10
3   1   1   145.728 6.66421 8
3   1   1   146.557 7.1778  12
3   1   1   144.683 11.1835 4
3   1   1   151.632 11.2688 3
3   1   1   146.858 10.7279 6
3   1   1   155.678 11.4183 6
-3  1   -1  136.73  10.9397 3
-3  1   -1  149.11  11.4012 6
-3  1   -1  142.947 10.9248 6
3   1   1   136.979 11.2004 2
-3  1   -1  142.889 10.3213 1
-3  1   -1  144.065 11.007  4
-4  -1  -1  80.9022 4.47439 7
4   -1  1   81.5041 4.64972 12
-4  -1  -1  86.5808 4.347   9
-4  -1  -1  85.2347 4.39695 12
-4  -1  -1  81.9792 3.96493 8
4   -1  1   81.0166 4.21434 10
-4  1   -1  82.0878 4.09294 8
4   1   1   85.8437 4.21391 10
-4  1   -1  87.4396 4.39835 9
-4  1   -1  82.0306 4.47329 7
4   1   1   79.3931 4.43713 9
4   1   1   84.7758 4.64997 12
-4  1   -1  74.1258 4.34331 12
-5  -1  -1  0.70629 0.5265  12
5   -1  1   1.22208 0.62098 12
-5  -1  -1  -0.1027 0.41978 9
-5  -1  -1  0.68584 0.54228 7
5   -1  1   1.38165 0.48002 10
5   1   1   0.4715  0.41465 10
-5  1   -1  0.87861 0.40926 8
5   1   1   1.30299 0.61809 12
-5  1   -1  0.10097 0.46649 12
-5  1   -1  1.21921 0.58893 7
-6  -1  -1  162.607 8.20718 7
-6  -1  -1  145.645 7.95074 12
6   -1  1   146.218 7.70413 10
6   -1  1   156.19  8.47783 12
-6  -1  -1  164.822 7.9256  9
-6  -1  -1  156.052 7.33976 8
-6  1   -1  162.252 7.4977  8
-6  1   -1  145.202 8.0268  12
-6  1   -1  160.964 7.99326 9
-6  1   -1  148.197 8.17612 7
6   1   1   149.978 8.41804 12
6   1   1   156.571 7.7458  10
-7  -1  -1  124.516 6.71468 9
-7  -1  -1  110.652 6.66324 12
7   -1  1   116.601 6.5129  10
-7  -1  -1  126.535 7.04418 7
-7  -1  -1  124.198 6.02984 8
7   -1  1   124.138 7.34801 12
7   1   1   118.5   7.25789 12
-7  1   -1  115.218 6.84153 12
-7  1   -1  128.643 6.79792 9
7   1   1   122.568 6.52379 10
-7  1   -1  119.195 6.97907 7
-7  1   -1  126.168 6.20026 8
-8  -1  -1  115.073 6.58014 9
-8  -1  -1  113.554 5.77893 8
-8  -1  -1  104.982 6.81898 12
-8  -1  -1  115.558 7.00267 7
8   -1  1   111.164 7.22747 12
8   -1  1   112.676 6.50489 10
8   1   1   122.227 7.41076 12
-8  1   -1  110.551 6.83144 12
-8  1   -1  119.382 5.97396 8
-8  1   -1  115.899 7.06941 7
-8  1   -1  112.386 7.05313 9
8   1   1   105.086 6.58713 10
-9  -1  -1  48.9924 4.09827 12
-9  -1  -1  49.7979 4.35896 7
9   -1  1   42.9553 3.62508 10
9   -1  1   46.2765 4.6002  12
9   1   1   46.8628 3.64495 10
9   1   1   47.0304 4.56592 12
-9  1   -1  45.652  3.18177 8
-9  1   -1  46.1134 3.95667 9
-9  1   -1  49.3104 4.20232 12
-9  1   -1  45.1622 4.27844 7
-10 -1  -1  1.7231  1.72685 12
-10 -1  -1  2.44499 1.71708 7
10  -1  1   1.00068 1.74549 12
10  -1  1   1.35802 1.2493  10
10  1   1   0.64989 1.78493 12
-10 1   -1  -0.1714 2.00762 7
10  1   1   2.23571 1.11054 10
-10 1   -1  -0.6279 1.48434 12
-10 -2  1   35.8385 4.24421 7
10  -2  -1  35.1733 4.09418 12
-10 -2  1   27.7211 4.43256 12
-10 2   1   30.621  4.22583 7
-10 2   1   31.9212 3.22017 8
10  2   -1  42.6057 4.56119 12
-10 2   1   32.5196 3.76016 12
9   -2  -1  24.2472 3.23583 12
9   -2  -1  20.7283 2.39661 10
-9  -2  1   16.6679 2.00611 8
-9  -2  1   15.309  2.5432  12
-9  -2  1   19.6972 2.87484 7
-9  2   1   22.0658 3.03079 12
9   2   -1  16.253  2.1541  10
-9  2   1   24.2001 2.85872 9
9   2   -1  16.4366 2.75466 12
-9  2   1   19.9226 2.28466 11
-9  2   1   20.1145 2.13266 8
-9  2   1   21.4769 3.22768 7
8   -2  -1  119.519 7.31486 12
-8  -2  1   104.205 6.69476 12
8   -2  -1  115.377 6.43829 10
-8  -2  1   108.68  6.95312 7
-8  -2  1   123.103 6.71628 9
-8  -2  1   111.395 5.70909 11
-8  -2  1   114.309 5.88956 8
-8  2   1   113.707 6.09211 8
-8  2   1   107.912 6.99969 7
8   2   -1  118.276 7.35216 12
-8  2   1   127.036 6.82174 9
-8  2   1   106.131 6.80464 12
8   2   -1  106.9   6.26684 10
-7  -2  1   193.636 10.5998 12
-7  -2  1   216.835 10.6643 9
-7  -2  1   211.257 9.82151 11
7   -2  -1  209.602 10.4494 10
-7  -2  1   222.449 10.035  8
-7  -2  1   219.37  10.9937 7
7   -2  -1  207.67  11.2327 12
-7  2   1   211.208 10.6922 9
-7  2   1   195.725 10.9214 7
7   2   -1  208.274 10.3638 10
-7  2   1   211.57  10.9442 12
7   2   -1  224.072 11.4185 12
-7  2   1   217.618 10.2692 8
-6  -2  1   184.437 9.75245 12
-6  -2  1   200.113 9.80488 9
-6  -2  1   199.403 9.9903  7
-6  -2  1   195.724 9.24833 8
6   -2  -1  187.479 9.52606 10
6   -2  -1  212.215 10.3362 12
-6  2   1   197.254 10.0673 7
-6  2   1   179.498 9.8502  12
-6  2   1   207.711 9.48801 8
-6  2   1   204.373 9.86178 9
6   2   -1  194.463 9.51329 10
6   2   -1  197.094 10.2597 12
5   -2  -1  180.893 8.6877  12
-5  -2  1   160.752 8.34384 7
-5  -2  1   160.828 7.78679 8
-5  -2  1   168.263 8.1859  9
-5  -2  1   169.827 8.27757 12
5   -2  -1  162.638 8.04927 10
-5  2   1   163.665 8.39723 12
-5  2   1   163.249 8.19572 9
5   2   -1  172.999 8.64083 12
-5  2   1   163.661 8.40677 7
-5  2   1   162.331 7.96353 8
5   2   -1  168.692 7.99139 10
-4  -2  1   276.824 12.4276 8
-4  -2  1   290.221 12.729  9
-4  -2  1   274.477 13.1647 7
-4  -2  1   265.754 12.7408 12
4   -2  -1  285.346 12.6401 10
4   -2  -1  281.296 13.0553 12
-4  2   1   282.395 12.7626 9
-4  2   1   273.622 12.8779 12
4   2   -1  259.949 12.6718 9
4   2   -1  281.313 13.0469 12
-4  2   1   283.633 12.9582 7
4   2   -1  276.744 12.5092 10
-4  2   1   254.707 12.5372 8
-3  -2  1   244.304 15.0064 1
3   -2  -1  274.469 11.6354 10
-3  -2  1   263.105 11.2976 11
-3  -2  1   243.288 14.8733 4
3   -2  -1  259.016 16.5738 3
-3  -2  1   254.226 15.4441 6
-3  -2  1   255.864 11.7001 12
3   -2  -1  265.952 15.6139 1
-3  -2  1   249.948 11.4435 8
-3  -2  1   252.186 11.7435 7
-3  -2  1   251.815 16.5301 2
3   -2  -1  253.687 16.1075 6
-3  -2  1   272.006 11.6555 9
3   -2  -1  259.13  11.9143 12
3   -2  -1  254.162 16.8422 2
3   -2  -1  266.523 15.4341 6
3   -2  -1  253.917 16.0417 4
-3  -2  1   235.189 15.8821 3
-3  -2  1   238.938 15.6217 6
-3  2   1   270.494 16.3037 6
-3  2   1   220.681 15.8913 3
3   2   -1  268.853 15.4714 1
3   2   -1  250.789 11.4716 10
-3  2   1   273.891 17.2564 2
3   2   -1  251.122 11.871  12
-3  2   1   268.564 16.5851 4
-3  2   1   252.393 11.6982 9
3   2   -1  227.258 16.2137 2
3   2   -1  272.944 16.6167 6
3   2   -1  273.763 15.6678 4
-3  2   1   240.212 16.1765 6
-3  2   1   230.856 11.5345 8
-3  2   1   283.905 12.973  12
3   2   -1  268.422 16.5601 3
3   2   -1  270.878 16.0412 6
-3  2   1   247.717 12.0737 7
-2  -2  1   1047.56 50.0866 4
-2  -2  1   1138.37 47.9789 9
2   -2  -1  1126.69 47.9048 9
-2  -2  1   1193.91 47.6258 10
-2  -2  1   1073.72 50.7431 6
2   -2  -1  1073.28 50.5331 1
-2  -2  1   1179.62 47.909  12
-2  -2  1   1050.65 47.799  12
2   -2  -1  1151.92 47.7892 12
2   -2  -1  1146.94 51.2561 6
-2  -2  1   1061.02 51.3225 2
-2  -2  1   1069.12 50.2523 1
2   -2  -1  1118.02 51.6721 3
-2  -2  1   1020.27 51.0776 3
-2  -2  1   1125.45 50.56   6
2   -2  -1  1106.57 47.7464 10
2   -2  -1  1053.85 47.9112 12
-2  -2  1   1115.27 47.8618 7
-2  -2  1   1074.48 47.6577 8
2   -2  -1  1017.45 51.3746 2
2   -2  -1  1088.82 50.4392 6
-2  2   1   1140.67 50.6518 1
-2  2   1   1064.44 47.8558 12
2   2   -1  1097.32 50.5148 1
-2  2   1   1100.77 51.7024 3
2   2   -1  1075.19 47.9177 12
-2  2   1   1136.24 51.8166 2
-2  2   1   1075.62 47.8912 7
2   2   -1  1159.06 48.0561 7
2   2   -1  1164.94 51.3089 6
2   2   -1  1097.62 50.8584 6
-2  2   1   1122.89 51.0316 6
2   2   -1  1023.15 47.6559 8
-2  2   1   1027.43 47.7563 8
2   2   -1  1138.63 50.5709 4
2   2   -1  1075.14 47.6248 10
2   2   -1  1053.84 47.7523 9
-2  2   1   1107.82 51.7608 4
2   2   -1  1125.86 51.2779 3
2   2   -1  1073.67 51.5283 2
-2  2   1   1088.66 51.469  6
-1  -2  1   2806.72 126.893 3
-1  -2  1   2970.8  126.542 6
1   -2  -1  2894.23 126.983 2
-1  -2  1   2883.09 125.712 4
1   -2  -1  2989.48 126.436 6
1   -2  -1  2908.61 126.135 6
-1  -2  1   2809.26 127.227 1
-1  -2  1   3011.44 127.063 2
-1  -2  1   2787.66 124.822 12
-1  -2  1   2892.08 124.945 7
-1  -2  1   2988.36 124.865 12
-1  -2  1   2900.36 126.551 6
1   2   -1  2865.26 127.027 2
-1  2   1   2939.2  126.994 6
1   2   -1  2883.76 125.765 4
1   2   -1  2860.76 126.698 6
1   2   -1  2867.33 126.381 1
-1  2   1   2928.9  126.815 3
1   2   -1  2765.46 124.872 12
1   2   -1  2847.15 124.838 12
1   2   -1  2949.98 126.563 5
1   2   -1  2971.93 126.957 3
-1  2   1   2824.11 126.341 1
-1  2   1   2978.66 127.233 2
-1  2   1   2814.09 126.399 6
1   2   -1  2923.22 124.867 7
1   2   -1  2618.86 127.847 6
0   -2  1   170.417 8.9271  3
0   -2  -1  183.169 7.80135 2
0   -2  1   164.846 7.536   11
0   -2  1   172.26  7.56062 7
0   -2  1   173.278 8.53228 6
0   -2  -1  192.08  8.55824 5
0   -2  1   163.998 7.56814 12
0   -2  1   173.54  7.54973 12
0   -2  1   149.999 8.63245 2
0   -2  1   179.993 8.75331 6
0   -2  1   169.129 7.55163 7
0   2   -1  167.189 8.80412 6
0   2   1   163.111 7.51933 8
0   2   1   179.957 8.51048 5
0   2   -1  176.847 7.59119 12
0   2   -1  165.039 7.52493 9
0   2   -1  172.811 8.92974 2
0   2   -1  179.792 7.54485 11
0   2   -1  172.661 8.93349 3
0   2   -1  171.161 8.58726 5
0   2   -1  173.194 8.70255 1
0   2   -1  161.707 8.55059 6
0   2   -1  172.896 7.55775 7
0   2   -1  157.868 7.51302 9
0   2   -1  165.243 8.00339 4
0   2   -1  172.401 7.43329 10
0   2   -1  173.417 7.57332 7
-1  -2  -1  9648.96 404.77  1
1   -2  1   9119.63 406.112 4
-1  -2  -1  9315.44 404.337 6
-1  -2  -1  9632.49 405.638 5
-1  -2  -1  9625.48 405.621 4
1   -2  1   9538.38 406.229 3
1   -2  1   9016.72 406.194 2
-1  -2  -1  8794.91 404.988 3
1   -2  1   9274.02 405.18  6
-1  -2  -1  9600.44 404.493 6
1   -2  1   8912.33 405.335 1
-1  2   -1  9398.06 405.938 4
-1  2   -1  9234.24 406.096 6
1   2   1   9259.42 405.636 4
1   2   1   9493.77 405.1   3
-1  2   -1  9999.99 406.357 2
1   2   1   9053.25 404.691 6
1   2   1   9402.46 404.924 6
-1  2   -1  9200.61 406.025 3
1   2   1   9299.89 405.079 2
-2  -2  -1  1037.47 43.0132 7
2   -2  1   926.757 52.9967 3
2   -2  1   970.029 42.9432 10
2   -2  1   1020.18 46.9166 6
-2  -2  -1  926.147 45.9558 4
-2  -2  -1  938.923 45.1537 6
-2  -2  -1  1101.38 42.7357 11
-2  -2  -1  1099.8  43.081  12
-2  -2  -1  930.717 42.9287 12
2   -2  1   1004.36 46.8586 4
-2  -2  -1  980.506 45.3239 1
-2  -2  -1  955.864 46.1263 3
2   -2  1   953.311 46.9419 2
-2  -2  -1  915.549 45.4865 6
-2  -2  -1  1034.6  42.8721 10
2   -2  1   976.442 42.9765 9
-2  -2  -1  1016.95 42.7207 8
2   -2  1   962.379 43.1797 12
2   -2  1   968.624 45.7222 6
-2  -2  -1  969.148 46.2836 2
2   -2  1   991.083 45.969  1
2   2   1   982.647 45.4558 1
2   2   1   992.054 42.7273 8
-2  2   -1  967.764 46.8395 3
-2  2   -1  998.937 46.8504 4
-2  2   -1  1029.05 46.2067 1
2   2   1   1043.38 46.21   6
-2  2   -1  976.3   47.0826 2
2   2   1   999.904 46.3737 2
-2  2   -1  972.854 46.8583 6
-2  2   -1  935.222 43.0033 12
2   2   1   1005.88 46.1761 4
2   2   1   961.63  43.0904 12
2   2   1   968.119 42.8811 10
2   2   1   1039.79 42.9521 9
2   2   1   1011.91 42.9898 12
2   2   1   980.022 45.6932 6
-2  2   -1  919.623 42.9045 8
2   2   1   1023.41 42.74   11
2   2   1   998.051 43.0113 7
-2  2   -1  955.117 43.0003 9
2   2   1   978.142 46.1357 3
-2  2   -1  935.511 43.0889 7
-3  -2  -1  103.538 8.39193 4
3   -2  1   95.4814 8.98763 2
-3  -2  -1  102.662 4.5463  8
-3  -2  -1  103.802 4.97191 7
-3  -2  -1  108.644 8.48164 6
3   -2  1   105.697 8.18707 6
-3  -2  -1  112.841 8.74804 6
3   -2  1   104.29  4.8261  10
3   -2  1   102.643 5.17464 12
3   -2  1   96.5105 7.9257  1
3   -2  1   98.7416 9.22573 4
-3  -2  -1  96.3979 9.30195 2
3   -2  1   91.3992 9.06831 6
3   -2  1   114.263 9.70597 3
-3  -2  -1  86.6097 7.62276 1
-3  -2  -1  88.5204 4.81605 12
-3  -2  -1  106.369 4.85818 9
-3  -2  -1  90.946  8.28343 3
3   2   1   102.171 4.83777 9
3   2   1   97.5496 8.38749 6
3   2   1   94.4375 8.83857 3
-3  2   -1  97.6541 4.73778 8
-3  2   -1  105.923 9.36446 6
3   2   1   95.4296 5.03772 12
3   2   1   109.399 9.32878 6
-3  2   -1  105.269 8.98842 4
-3  2   -1  91.0944 8.54348 3
-3  2   -1  93.9895 4.87272 9
3   2   1   104.047 4.94257 7
-3  2   -1  91.9347 8.6299  6
3   2   1   92.7431 8.91639 2
3   2   1   110.372 8.27527 1
3   2   1   108.588 9.03831 4
-3  2   -1  86.3728 9.34519 2
3   2   1   98.1934 4.54581 8
3   2   1   93.3275 4.70631 10
-3  2   -1  100.094 8.32714 1
-3  2   -1  94.8393 4.9031  12
-4  -2  -1  446.802 21.0466 12
4   -2  1   463.783 20.9727 10
-4  -2  -1  508.733 20.6263 11
-4  -2  -1  461.248 20.622  8
-4  -2  -1  483.594 21.0195 9
-4  -2  -1  477.331 21.2054 7
4   -2  1   446.416 21.3738 12
4   2   1   475.409 21.4095 12
-4  2   -1  462.772 21.2252 12
4   2   1   445.559 20.9821 9
-4  2   -1  471.786 20.8612 8
-4  2   -1  467.335 21.2957 7
4   2   1   484.178 20.9093 10
-5  -2  -1  93.145  4.43254 8
-5  -2  -1  96.5689 4.91881 9
5   -2  1   90.9817 5.31764 12
-5  -2  -1  93.4715 4.97417 12
-5  -2  -1  82.8353 4.96119 7
5   -2  1   94.6054 4.8332  10
-5  2   -1  84.9024 4.60981 8
5   2   1   87.078  5.20035 12
-5  2   -1  85.8279 4.91932 9
5   2   1   98.4588 4.79456 10
-5  2   -1  91.5816 5.10391 12
-5  2   -1  95.072  5.20709 7
-6  -2  -1  95.7421 5.20998 9
-6  -2  -1  91.6243 5.25478 12
-6  -2  -1  102.267 5.52339 7
6   -2  1   86.4916 5.64449 12
-6  -2  -1  95.9239 4.66554 8
6   -2  1   91.0992 5.12394 10
-6  2   -1  84.8796 5.46933 7
-6  2   -1  103.007 4.97214 8
-6  2   -1  93.8359 5.46685 12
6   2   1   87.5196 5.03873 10
-6  2   -1  98.1097 5.37952 9
6   2   1   90.7591 5.69544 12
7   -2  1   178.554 9.89019 12
7   -2  1   174.989 9.04854 10
-7  -2  -1  179.842 8.46533 8
-7  -2  -1  173.152 9.25477 12
-7  -2  -1  189.933 9.58866 7
-7  -2  -1  190.944 9.24937 9
7   2   1   174.622 9.83289 12
-7  2   -1  173.165 9.23827 9
-7  2   -1  172.575 9.42746 12
-7  2   -1  183.805 8.74944 8
-7  2   -1  181.781 9.64161 7
7   2   1   177.377 8.98916 10
8   -2  1   106.973 7.40424 12
8   -2  1   120.235 6.74801 10
-8  -2  -1  121.923 5.99461 8
-8  -2  -1  129.958 7.32117 7
-8  -2  -1  117.174 6.868   9
-8  -2  -1  118.981 6.95649 12
-8  2   -1  133.024 7.1096  9
-8  2   -1  116.518 7.29451 7
-8  2   -1  123.116 6.29272 8
-8  2   -1  119.121 7.23102 12
8   2   1   119.189 7.55847 12
8   2   1   106.897 6.49502 10
9   -2  1   24.1003 2.82301 10
-9  -2  -1  29.5356 3.17068 12
9   -2  1   26.1017 3.63304 12
-9  -2  -1  28.8049 3.67052 7
-9  2   -1  32.7912 2.66756 8
9   2   1   32.1812 3.6963  12
-9  2   -1  36.7184 3.7704  7
-9  2   -1  29.1949 3.409   9
9   2   1   28.8293 2.81688 10
-9  2   -1  27.8044 3.36392 12
-10 -2  -1  57.5554 5.29742 7
10  -2  1   59.1856 5.43936 12
10  -2  1   53.8179 4.33638 10
-10 2   -1  56.501  7.45806 7
-10 2   -1  58.0214 4.96468 12
10  2   1   58.7184 5.44366 12
10  2   1   54.9787 4.39215 10
-10 -3  1   4.08504 2.12115 7
10  -3  -1  3.27835 2.02967 12
-10 3   1   3.46159 1.5322  8
-10 3   1   3.9333  1.70633 12
10  3   -1  7.01961 2.18675 12
-10 3   1   2.79217 1.69883 9
-10 3   1   3.46429 1.85099 7
-9  -3  1   8.6993  2.09615 7
-9  -3  1   4.75468 1.81444 12
9   -3  -1  6.77197 1.87117 12
-9  3   1   5.7895  1.8023  7
9   3   -1  3.88414 1.588   12
-9  3   1   6.84682 2.00613 12
9   3   -1  4.71552 1.23866 10
-9  3   1   5.88013 1.36973 11
-9  3   1   5.02722 1.53566 9
8   -3  -1  12.9059 2.41267 12
8   -3  -1  12.5261 1.79743 10
-8  -3  1   10.9747 1.97301 12
-8  -3  1   9.62907 1.86604 7
-8  -3  1   11.5118 1.86488 9
-8  3   1   9.0514  1.77551 9
8   3   -1  11.8358 2.3425  12
8   3   -1  13.2923 1.72528 10
-8  3   1   11.8916 2.13642 12
7   -3  -1  53.0309 4.23191 12
7   -3  -1  57.6687 3.6237  10
-7  -3  1   49.962  3.69165 9
-7  -3  1   55.9061 4.07712 7
-7  -3  1   56.0539 3.1805  8
-7  -3  1   47.0753 3.64495 12
7   3   -1  57.4155 4.30554 12
7   3   -1  54.4577 3.48377 10
-7  3   1   52.4873 4.03148 12
-7  3   1   56.7508 4.11572 7
-7  3   1   54.5149 3.44244 8
-7  3   1   57.2863 3.9255  9
6   -3  -1  0.09154 0.7079  12
-6  -3  1   1.24601 0.84952 12
6   -3  -1  0.14031 0.54398 10
-6  -3  1   0.63388 0.44114 11
-6  -3  1   -0.0631 0.48572 8
-6  -3  1   -0.5052 0.62307 9
-6  -3  1   -1.1115 0.68413 7
-6  3   1   -0.2781 0.67488 9
-6  3   1   0.88164 0.76447 12
-6  3   1   0.98491 0.6288  8
6   3   -1  0.27163 0.52356 10
6   3   -1  -0.6167 0.66519 12
-6  3   1   0.88572 0.73948 7
5   -3  -1  0.99483 0.51204 10
-5  -3  1   -0.7903 0.43597 7
-5  -3  1   0.84591 0.44749 8
-5  -3  1   1.26004 0.34587 11
-5  -3  1   0.52911 0.53983 9
-5  -3  1   1.06584 0.32059 11
5   -3  -1  1.30706 0.68888 12
-5  -3  1   0.31002 0.54254 12
-5  3   1   0.2086  0.49186 9
-5  3   1   0.70238 0.46829 8
5   3   -1  0.42501 0.37107 10
-5  3   1   0.11062 0.50444 12
-5  3   1   0.47231 0.63095 7
5   3   -1  1.46022 0.68447 12
4   -3  -1  286.621 13.1817 10
-4  -3  1   279.076 12.9383 8
-4  -3  1   296.349 12.7293 11
-4  -3  1   306.39  13.2623 9
-4  -3  1   282.219 13.2827 12
4   -3  -1  291.838 13.5907 12
-4  -3  1   293.483 13.0996 11
-4  -3  1   289.951 13.4021 7
-4  3   1   286.425 13.4951 7
4   3   -1  285.893 13.2478 9
-4  3   1   276.792 13.3116 9
4   3   -1  304.697 13.0789 10
-4  3   1   269.535 13.1595 8
4   3   -1  299.353 13.633  12
-4  3   1   279.809 13.439  12
-3  -3  1   0.18313 2.20514 1
3   -3  -1  2.7181  3.20507 2
-3  -3  1   1.28804 0.44557 12
-3  -3  1   1.24351 0.35488 8
-3  -3  1   2.79192 2.47365 6
3   -3  -1  4.49072 2.31894 6
3   -3  -1  0.64586 2.95654 3
-3  -3  1   1.95924 0.25459 11
3   -3  -1  1.66956 0.52897 12
-3  -3  1   -3.7331 2.78919 6
-3  -3  1   1.27249 0.44993 7
-3  -3  1   2.60847 0.53507 9
-3  -3  1   1.09333 1.95712 4
-3  -3  1   4.05796 2.70244 3
-3  -3  1   3.29273 3.03265 2
-3  -3  1   2.40522 2.96951 5
3   -3  -1  2.54221 3.17008 6
3   -3  -1  1.54896 0.43618 10
3   -3  -1  1.42063 2.02497 1
-3  3   1   -3.2179 2.64403 2
-3  3   1   4.28962 3.02962 6
-3  3   1   1.45041 0.50517 7
-3  3   1   -0.1617 2.5095  4
3   3   -1  4.67115 3.2193  6
-3  3   1   2.31153 2.07931 1
-3  3   1   1.40867 0.4579  12
3   3   -1  1.64236 2.71683 2
3   3   -1  -0.232  2.20962 1
3   3   -1  1.41361 0.3239  10
3   3   -1  2.23829 0.54028 12
-3  3   1   1.56818 0.48373 8
-3  3   1   0.65872 3.02353 3
3   3   -1  2.94337 3.12347 6
3   3   -1  -0.2048 2.73657 3
3   3   -1  0.31426 2.24474 4
3   3   -1  2.27069 0.52619 7
-3  3   1   -1.4782 2.90164 6
3   3   -1  1.20555 0.39609 9
-3  3   1   1.11086 0.44017 9
-2  -3  1   184.339 10.4115 6
-2  -3  1   161.763 11.2441 2
-2  -3  1   182.668 7.8361  7
2   -3  -1  173.961 7.71474 12
-2  -3  1   185.361 7.63901 10
-2  -3  1   156.172 9.49814 4
-2  -3  1   167.821 10.0714 1
-2  -3  1   166.275 7.72721 12
2   -3  -1  172.317 11.1503 3
-2  -3  1   158.526 10.1753 6
2   -3  -1  174.062 11.4864 2
-2  -3  1   154.083 10.5644 3
2   -3  -1  182.388 10.9263 6
2   -3  -1  166.846 7.71787 10
2   -3  -1  167.87  10.0405 6
-2  -3  1   181.667 7.82555 12
2   -3  -1  165.893 7.85094 12
2   -3  -1  175.574 10.3704 1
-2  -3  1   176.616 7.64063 8
-2  3   1   168.383 11.4596 4
2   3   -1  166.91  7.72397 9
2   3   -1  162.537 10.763  6
2   3   -1  175.041 7.81586 7
-2  3   1   178.708 11.5314 2
2   3   -1  164.438 7.55761 10
2   3   -1  193.35  10.2346 4
2   3   -1  180.13  11.1343 3
-2  3   1   162.357 7.766   12
2   3   -1  168.627 7.63925 8
-2  3   1   164.471 7.76347 9
-2  3   1   158.206 10.4665 6
-2  3   1   158.207 7.76284 8
2   3   -1  158.522 7.84147 12
2   3   -1  164.456 10.5328 6
-2  3   1   168.189 11.0204 3
2   3   -1  173.104 10.2017 1
-2  3   1   165.845 7.85039 7
-2  3   1   171.168 10.9882 6
-2  3   1   175.367 10.55   1
2   3   -1  158.192 14.4877 2
-1  -3  1   864.242 38.4943 8
1   -3  -1  924.076 39.9209 6
-1  -3  1   898.053 40.8198 2
1   -3  -1  869.005 39.4735 6
-1  -3  1   927.763 38.3287 10
1   -3  -1  840.663 40.0494 1
1   -3  -1  905.71  38.4747 9
-1  -3  1   963.178 38.3801 11
-1  -3  1   907.608 38.6556 7
1   -3  -1  941.917 38.547  7
-1  -3  1   917.45  38.522  12
-1  -3  1   866.018 40.0322 6
1   -3  -1  922.784 38.588  8
1   -3  -1  937.798 38.4351 12
1   -3  -1  859.625 40.7124 2
-1  -3  1   885.982 40.4744 5
-1  -3  1   825.824 40.5662 3
-1  -3  1   883.671 39.1088 4
-1  -3  1   871.183 40.0571 6
-1  -3  1   862.99  40.1223 1
-1  -3  1   884.556 38.5011 12
1   -3  -1  936.013 38.507  12
1   3   -1  882.975 38.566  12
-1  3   1   912.012 40.1754 1
1   3   -1  879.515 40.3132 6
-1  3   1   920.778 38.494  12
1   3   -1  842.659 41.6226 6
-1  3   1   896.897 39.9087 6
1   3   -1  863.18  38.3307 10
-1  3   1   868.142 38.6528 12
1   3   -1  857.013 40.7716 3
1   3   -1  903.473 38.5616 7
-1  3   1   925.364 40.7491 2
-1  3   1   813.03  38.5626 8
1   3   -1  884.725 39.1818 4
-1  3   1   840.389 38.5311 7
-1  3   1   827.716 38.4841 9
1   3   -1  832.419 40.4988 5
1   3   -1  890.999 38.5112 8
1   3   -1  868.558 40.2139 1
1   3   -1  868.071 40.7695 2
-1  3   1   897.478 40.7205 3
1   3   -1  919.945 38.3785 11
-1  3   1   941.098 38.5377 10
1   3   -1  803.976 38.4889 9
0   -3  -1  603.046 25.7177 2
0   -3  1   570.921 25.4236 12
0   -3  -1  590.953 25.6202 3
0   -3  -1  607.983 25.2751 7
0   -3  1   593.379 25.4325 7
0   -3  1   579.131 27.0613 2
0   -3  1   562.127 27.0999 3
0   -3  1   596.495 25.4111 12
0   -3  1   591.837 26.6244 6
0   -3  1   594.767 25.3027 10
0   -3  1   571.706 26.4588 6
0   3   -1  550.765 25.3939 9
0   3   1   584.976 26.9739 5
0   3   -1  588.64  25.4424 7
0   3   -1  622.408 27.2701 3
0   3   -1  585.097 25.4793 12
0   3   -1  600.864 26.8651 1
0   3   -1  592.762 26.8455 6
0   3   -1  568.159 27.1181 2
0   3   -1  605.897 26.2515 4
0   3   -1  551.084 25.4377 7
0   3   -1  577.78  25.4128 9
0   3   1   559.912 25.267  9
0   3   -1  585.404 25.3045 10
0   3   -1  569.515 27.0055 6
0   3   -1  551.078 25.4305 12
0   3   -1  624.405 25.4715 11
0   3   -1  582.497 27.0831 5
0   3   1   575.304 25.5983 3
1   -3  1   389.867 18.7432 6
1   -3  1   353.246 19.6561 2
1   -3  1   367.816 19.3595 4
-1  -3  -1  385.43  18.0338 1
1   -3  1   401.418 19.5162 6
-1  -3  -1  380.34  18.3897 3
1   -3  1   418.931 17.1965 12
1   -3  1   410.365 17.2686 7
-1  -3  -1  363.244 21.9128 4
1   -3  1   372.103 17.2863 12
-1  -3  -1  408.516 19.2526 5
1   -3  1   380.843 17.1431 10
1   -3  1   390.93  19.6555 3
-1  -3  -1  397.883 17.0579 9
1   -3  1   382.206 17.1745 9
-1  -3  -1  406.561 17.1161 10
1   3   1   381.902 18.0727 1
-1  3   -1  424.168 19.9176 3
-1  3   -1  419.161 17.3614 12
1   3   1   392.948 17.1167 10
1   3   1   390.656 17.883  6
1   3   1   398.786 17.097  7
-1  3   -1  385.699 19.5384 4
1   3   1   396.847 19.1326 4
1   3   1   401.003 17.1301 9
1   3   1   397.19  17.0845 12
1   3   1   401.364 18.481  3
-1  3   -1  365.091 17.1815 12
-1  3   -1  364.918 17.2512 7
-1  3   -1  429.986 17.314  11
-1  3   -1  375.442 17.2016 9
-1  3   -1  388.974 19.7894 2
-1  3   -1  388.214 19.1337 1
1   3   1   380.31  17.0475 12
-1  3   -1  378.867 19.6639 6
1   3   1   388.178 19.4179 5
1   3   1   400.05  18.0432 6
-1  3   -1  400.84  17.1585 10
1   3   1   399.021 18.3613 2
-1  3   -1  396.556 18.8924 6
-2  -3  -1  2673.58 111.746 8
-2  -3  -1  2657.89 111.702 11
2   -3  1   2606.81 116.437 3
-2  -3  -1  2395.32 115.498 6
-2  -3  -1  2459.31 114.777 4
2   -3  1   2442.62 116.254 2
2   -3  1   2515.5  112.22  12
2   -3  1   2459.07 111.964 10
-2  -3  -1  2629.17 115.482 2
-2  -3  -1  2492.33 113.841 6
-2  -3  -1  2627.65 114.337 1
-2  -3  -1  2713.38 112.026 7
-2  -3  -1  2752.7  111.984 12
2   -3  1   2762.58 116.37  6
-2  -3  -1  2727.12 111.927 12
-2  -3  -1  2635.59 111.887 10
-2  -3  -1  2425.6  114.897 3
-2  -3  -1  2694.58 115.251 5
2   -3  1   2524.54 114.615 6
2   -3  1   2512.34 115.008 1
-2  3   -1  2632.29 115.252 6
2   3   1   2691.62 112.017 7
-2  3   -1  2545.29 116.183 4
2   3   1   2699.09 115.282 3
-2  3   -1  2706.76 116.651 2
2   3   1   2721.69 111.709 11
2   3   1   2500.14 112.078 12
2   3   1   2673.91 111.77  8
-2  3   -1  2480.97 112.051 12
-2  3   -1  2494.29 112.146 7
2   3   1   2518    111.904 10
-2  3   -1  2432.81 112.041 9
2   3   1   2599.03 115.154 2
-2  3   -1  2520.34 116.204 6
-2  3   -1  2585.59 116.325 3
2   3   1   2426    111.932 9
-2  3   -1  2392.48 111.996 8
2   3   1   2662.57 114.997 6
2   3   1   2718.72 115.275 4
2   3   1   2470.46 114.466 6
2   3   1   2638.59 111.993 12
2   3   1   2604.95 114.414 1
-2  3   -1  2688.8  115.503 1
-3  -3  -1  -1.7682 2.08482 4
-3  -3  -1  0.37085 0.25916 9
3   -3  1   4.74787 2.87475 4
-3  -3  -1  5.39516 3.17011 2
3   -3  1   -0.4813 2.85862 6
-3  -3  -1  -0.8399 2.16345 6
-3  -3  -1  0.05507 2.7258  6
-3  -3  -1  2.79212 2.58754 3
3   -3  1   0.52949 0.3136  10
-3  -3  -1  -0.0889 1.76791 1
3   -3  1   1.77367 0.58024 12
3   -3  1   0.92811 2.2095  1
-3  -3  -1  0.37945 0.31763 7
3   -3  1   -2.5532 2.59162 3
-3  -3  -1  -0.0295 0.27466 12
3   -3  1   -0.5738 2.58102 2
3   -3  1   0.39721 2.01664 6
-3  -3  -1  0.01884 0.18727 8
-3  3   -1  2.38639 3.07386 2
3   3   1   0.24539 0.26818 7
-3  3   -1  0.25598 0.23001 9
-3  3   -1  0.37122 2.17571 3
-3  3   -1  0.37923 2.71625 6
-3  3   -1  0.31747 2.19521 1
3   3   1   -1.9384 2.21728 4
3   3   1   -0.1139 2.68513 6
3   3   1   0.37002 0.27994 9
3   3   1   -1.438  1.9445  1
-3  3   -1  0.02958 0.31888 7
3   3   1   2.78171 2.59235 2
3   3   1   1.98088 2.63749 3
3   3   1   -4.5442 2.59551 6
-3  3   -1  -1.4317 2.50084 4
-3  3   -1  0.10762 0.25672 8
3   3   1   -0.0053 0.1886  10
-3  3   -1  0.02339 0.26606 12
3   3   1   -0.0474 0.29811 12
-4  -3  -1  205.051 9.34136 9
4   -3  1   205.519 9.81655 12
-4  -3  -1  206.147 9.5218  7
-4  -3  -1  199.877 8.8835  11
-4  -3  -1  204.688 8.9556  8
-4  -3  -1  188.025 9.3447  12
4   -3  1   201.342 9.34464 10
-4  3   -1  192.236 9.61362 7
4   3   1   199.531 9.23598 10
4   3   1   192.927 8.97352 8
4   3   1   203.867 9.73242 12
4   3   1   203.657 9.61467 9
-4  3   -1  190.339 9.2567  8
-4  3   -1  199.265 9.47273 9
-5  -3  -1  75.7242 4.08704 9
5   -3  1   78.0987 4.60428 12
-5  -3  -1  75.666  4.17129 12
-5  -3  -1  74.4004 4.2746  7
5   -3  1   70.7034 4.05168 10
-5  -3  -1  77.7021 4.03003 11
-5  -3  -1  72.2337 3.63605 8
5   3   1   66.9795 4.0565  9
-5  3   -1  78.2788 4.44771 12
-5  3   -1  76.481  4.48529 7
5   3   1   73.6242 3.98515 10
5   3   1   72.7453 4.49211 12
-5  3   -1  74.8751 3.98254 8
-5  3   -1  71.5633 4.20067 9
-6  -3  -1  28.8348 2.28528 9
-6  -3  -1  27.7047 1.78954 8
6   -3  1   29.1279 2.65347 12
-6  -3  -1  30.8224 2.53794 7
6   -3  1   28.5106 2.22474 10
-6  3   -1  30.1154 2.5696  7
-6  3   -1  28.0007 2.5272  12
-6  3   -1  25.8118 2.36842 9
-6  3   -1  29.54   2.13541 8
6   3   1   29.3559 2.69213 12
7   -3  1   41.7259 3.49842 12
7   -3  1   41.2456 2.90296 10
-7  -3  -1  33.0409 2.92451 12
-7  -3  -1  34.4494 2.24545 8
7   3   1   37.631  3.40317 12
-7  3   -1  37.2735 2.5676  8
7   3   1   38.4145 2.73104 10
-7  3   -1  36.5768 3.22593 7
-7  3   -1  34.2    3.15865 12
-8  -3  -1  10.1691 1.87396 12
-8  -3  -1  12.2309 2.19792 7
8   -3  1   11.1875 2.25094 12
8   -3  1   13.6045 1.94358 10
-8  -3  -1  9.10369 1.81629 9
-8  -3  -1  10.0165 1.31773 8
-8  3   -1  12.2651 3.54291 7
-8  3   -1  11.1398 1.50053 8
-8  3   -1  9.43392 1.72672 9
-8  3   -1  9.91705 1.97655 12
8   3   1   14.6918 1.85318 10
8   3   1   15.2298 2.58928 12
9   -3  1   123.997 7.52533 10
9   -3  1   135.704 8.58912 12
-9  -3  -1  134.356 7.71329 12
-9  3   -1  140.599 7.14611 8
-9  3   -1  131.244 8.16433 12
9   3   1   131.034 8.56458 12
-9  3   -1  137.935 7.97957 9
9   3   1   120.119 7.31319 10
-9  3   -1  138.17  8.36192 7
-10 -3  -1  7.70086 2.43027 7
10  -3  1   8.83834 2.65196 12
10  -3  1   9.3101  1.92995 10
-10 -3  -1  8.84301 2.20718 12
-10 3   -1  11.5723 2.56373 12
10  3   1   11.4823 2.18262 10
-10 3   -1  7.55715 2.25861 7
10  3   1   10.9565 2.70751 12
-10 -4  1   1.65837 1.4987  12
10  -4  -1  1.76445 1.66393 12
-10 -4  1   2.4058  2.05499 7
-10 4   1   3.29016 1.76447 9
-10 4   1   2.69743 1.61162 8
-10 4   1   -0.0462 1.91283 12
-10 4   1   3.2939  1.872   7
10  4   -1  5.9016  2.06065 12
-10 4   1   1.09449 1.60652 11
9   -4  -1  2.14309 1.31676 12
-9  -4  1   1.09208 1.34587 12
9   4   -1  -0.0321 1.14425 12
-9  4   1   1.21883 1.0131  8
-9  4   1   1.15031 1.21088 12
9   4   -1  -0.4985 0.82602 10
-9  4   1   0.66998 1.12351 9
-9  4   1   2.63303 1.30282 7
8   -4  -1  52.1485 3.84449 10
-8  -4  1   52.7742 4.29525 7
8   -4  -1  59.6122 4.68192 12
-8  -4  1   61.4481 4.26009 12
-8  -4  1   53.9264 3.33065 8
-8  4   1   54.6968 4.15335 9
8   4   -1  51.4095 3.60946 10
-8  4   1   58.7584 4.46224 7
-8  4   1   62.1704 3.79434 8
8   4   -1  53.9456 4.6195  12
-8  4   1   61.1906 4.54225 12
-7  -4  1   4.92238 0.93384 8
-7  -4  1   4.26148 1.26899 12
-7  -4  1   5.43007 1.9247  7
7   -4  -1  7.97754 1.36483 10
7   -4  -1  5.62195 1.49305 12
-7  -4  1   5.2349  0.71071 11
7   4   -1  3.41165 1.42339 12
-7  4   1   6.62518 1.42575 9
-7  4   1   7.69147 1.33389 8
-7  4   1   5.51694 1.43351 7
7   4   -1  5.03498 1.08027 10
-7  4   1   6.06957 1.43072 12
-6  -4  1   416.449 18.5827 11
6   -4  -1  432.017 19.4364 10
-6  -4  1   410.131 18.5585 11
-6  -4  1   402.608 20.0282 12
6   -4  -1  431.391 20.1057 12
-6  -4  1   433.908 19.5028 9
-6  -4  1   427.642 19.7624 7
-6  -4  1   413.105 18.9352 8
-6  4   1   404.029 19.7965 12
6   4   -1  426.1   19.2416 10
-6  4   1   414.978 19.912  7
6   4   -1  431.503 20.1427 12
-6  4   1   455.142 19.7365 9
-5  -4  1   67.9581 3.14599 11
5   -4  -1  64.6359 3.77569 10
-5  -4  1   72.463  3.88715 9
-5  -4  1   62.3143 3.83289 12
-5  -4  1   66.5495 3.47117 8
-5  -4  1   70.1979 4.07338 7
5   -4  -1  65.2798 4.15138 12
-5  4   1   68.194  3.96324 9
5   4   -1  67.2317 4.2109  12
-5  4   1   72.7291 3.88043 8
5   4   -1  61.4163 3.78508 9
-5  4   1   65.6822 4.13191 7
-5  4   1   65.8498 4.09489 12
5   4   -1  69.2228 3.62959 10
-4  -4  1   422.903 17.6396 11
-4  -4  1   426.62  18.2937 9
4   -4  -1  397.269 18.598  12
-4  -4  1   401.216 18.4229 7
4   -4  -1  405.148 18.2707 10
-4  -4  1   391.579 18.284  12
-4  -4  1   399.269 17.9688 8
4   4   -1  408.566 18.6469 12
-4  4   1   400.786 18.5596 7
-4  4   1   387.845 18.3715 9
-4  4   1   393.676 18.2798 8
4   4   -1  430.813 18.082  10
-4  4   1   400.354 18.5427 12
3   -4  -1  364.951 20.4402 6
-3  -4  1   335.955 20.631  2
-3  -4  1   339.986 20.5962 3
-3  -4  1   330.756 19.1282 6
-3  -4  1   336.874 15.5957 12
-3  -4  1   350.024 15.7421 7
-3  -4  1   360.579 15.6344 9
3   -4  -1  358.421 19.8014 1
3   -4  -1  381.668 19.5055 6
-3  -4  1   355.142 15.4612 8
3   -4  -1  379.306 28.8391 3
-3  -4  1   345.44  19.7074 5
-3  -4  1   379.352 19.7194 6
3   -4  -1  348.077 15.6246 10
3   -4  -1  347.75  15.8575 12
-3  -4  1   347.181 19.1801 1
-3  -4  1   374.871 18.9841 4
3   -4  -1  306.54  22.978  2
3   4   -1  327.445 15.6175 9
3   4   -1  372.08  19.612  1
-3  4   1   346.93  15.8434 7
-3  4   1   339.926 20.947  6
3   4   -1  334.584 20.0662 6
-3  4   1   352.97  15.726  8
-3  4   1   329.608 21.2678 2
-3  4   1   353.298 19.9752 1
3   4   -1  338.853 20.5554 3
-3  4   1   359.818 20.7724 6
-3  4   1   347.92  20.8987 3
3   4   -1  326.376 20.3418 6
3   4   -1  363.248 15.7829 7
3   4   -1  325.115 15.8181 12
3   4   -1  357.544 19.4098 4
-3  4   1   343.628 15.7196 9
3   4   -1  345.907 15.4252 10
3   4   -1  345.973 20.8193 2
2   -4  -1  11.1447 2.40845 6
-2  -4  1   14.0417 2.71493 1
-2  -4  1   15.6421 2.57808 4
2   -4  -1  18.2344 3.86821 3
-2  -4  1   11.6307 2.64542 6
2   -4  -1  14.7965 1.11066 12
2   -4  -1  12.3389 3.2319  2
-2  -4  1   9.0864  2.45089 6
-2  -4  1   13.1561 3.33469 3
-2  -4  1   11.8645 3.04651 2
-2  -4  1   16.8138 1.10479 7
2   -4  -1  11.8327 2.92459 6
-2  -4  1   16.7287 1.05228 12
-2  -4  1   15.1864 3.2189  5
2   -4  -1  15.5186 0.96604 12
-2  -4  1   16.9298 0.90454 10
-2  -4  1   16.2333 0.99465 8
-2  -4  1   15.6451 1.17931 12
-2  4   1   21.5252 4.01459 3
-2  4   1   15.0614 1.05447 9
-2  4   1   13.8137 2.97513 1
2   4   -1  15.8044 3.40939 3
-2  4   1   13.7074 1.04579 8
2   4   -1  13.7271 3.44426 2
2   4   -1  17.2068 3.33425 6
-2  4   1   11.8968 3.31649 2
-2  4   1   13.9927 3.4262  6
2   4   -1  13.7175 2.87083 1
2   4   -1  15.7896 3.2529  4
-2  4   1   15.3257 1.13285 7
2   4   -1  13.8362 0.99903 9
2   4   -1  15.2349 0.85667 10
2   4   -1  14.8237 0.95805 8
-2  4   1   14.4091 1.03776 12
-2  4   1   17.7285 3.10019 6
2   4   -1  12.5248 3.12215 6
2   4   -1  12.6895 1.06748 12
2   4   -1  16.212  1.09923 7
-2  4   1   17.594  3.78357 4
1   -4  -1  107.658 7.11752 3
1   -4  -1  117.309 5.03879 12
-1  -4  1   98.6601 6.21679 6
1   -4  -1  119.294 6.69312 1
-1  -4  1   115.456 5.14538 7
1   -4  -1  107.602 5.80081 6
-1  -4  1   101.539 5.6138  4
-1  -4  1   109.606 5.06164 9
-1  -4  1   97.0782 6.99651 3
-1  -4  1   120.228 5.06852 12
1   -4  -1  123.251 4.99477 12
-1  -4  1   114.829 5.06205 12
1   -4  -1  105.5   6.11311 6
-1  -4  1   101.611 6.36136 6
-1  -4  1   116.61  7.31873 5
-1  -4  1   115.117 4.90315 10
1   -4  -1  120.082 5.14334 7
-1  -4  1   111.655 7.19863 2
1   -4  -1  113.743 7.23799 2
-1  4   1   114.467 7.36574 2
-1  4   1   107.961 5.21743 8
-1  4   1   120.764 7.21332 3
1   4   -1  103.055 6.68811 1
1   4   -1  103.907 6.87682 6
1   4   -1  100.062 5.12322 12
1   4   -1  117.906 5.17151 7
1   4   -1  122.793 5.0213  11
1   4   -1  110.605 5.12795 8
1   4   -1  114.367 4.90403 10
-1  4   1   124.799 5.16803 10
1   4   -1  102.207 7.09529 6
-1  4   1   120.208 5.31857 12
1   4   -1  109.839 5.14446 12
1   4   -1  109.107 7.5057  5
-1  4   1   105.943 5.04824 12
-1  4   1   111.26  5.13772 7
1   4   -1  104.415 7.13355 3
-1  4   1   120.133 6.80015 1
-1  4   1   105.052 5.07681 9
1   4   -1  103.058 5.08959 9
-1  4   1   113.425 6.53208 6
1   4   -1  108.92  7.30836 2
-1  4   1   108.348 6.98144 6
1   4   -1  121.592 5.70053 4
0   -4  1   5.48227 1.43419 1
0   -4  1   7.70926 1.75216 3
0   -4  1   6.28884 1.28314 6
0   -4  -1  8.3908  1.08614 3
0   -4  1   8.0583  0.5833  7
0   -4  1   8.21642 1.32626 6
0   -4  1   8.13347 0.5132  12
0   -4  -1  7.83532 0.93613 1
0   -4  1   4.55292 1.49716 3
0   -4  -1  8.52782 1.08262 2
0   -4  1   8.27473 0.55586 7
0   -4  -1  3.43552 1.51233 5
0   -4  1   7.88229 0.53316 12
0   -4  -1  8.38203 0.42302 7
0   4   -1  7.86037 1.83944 6
0   4   -1  6.73207 0.51617 9
0   4   1   7.38927 1.98527 5
0   4   1   7.67442 0.40839 7
0   4   -1  8.83142 0.46    10
0   4   -1  8.59291 0.61558 11
0   4   -1  7.15059 0.56402 7
0   4   -1  7.53459 0.57205 7
0   4   1   8.59815 0.41281 9
0   4   -1  7.76484 1.94009 5
0   4   -1  7.59779 1.33984 4
0   4   -1  5.74126 1.65841 2
0   4   -1  7.12042 0.5341  9
0   4   -1  7.10744 0.58674 12
0   4   -1  6.23948 1.68102 2
0   4   -1  5.78419 1.39665 1
1   -4  1   19.851  1.22006 12
-1  -4  -1  22.2861 1.05874 7
1   -4  1   20.8638 3.13033 4
-1  -4  -1  18.5091 2.93423 4
-1  -4  -1  17.0106 2.8045  2
-1  -4  -1  19.8178 1.12229 10
-1  -4  -1  21.2179 1.99895 1
1   -4  1   19.479  1.10211 10
1   -4  1   21.2282 1.14227 12
-1  -4  -1  20.8299 3.37794 5
-1  -4  -1  17.1273 2.11763 3
1   -4  1   20.0863 3.00178 6
1   -4  1   15.7972 3.01973 2
-1  -4  -1  21.2812 0.99418 9
1   4   1   19.8646 1.01765 7
1   4   1   18.1792 1.03111 11
-1  4   -1  19.0109 3.15443 6
-1  4   -1  18.9759 2.52387 6
-1  4   -1  24.398  3.36856 4
1   4   1   17.3426 1.84763 1
1   4   1   22.3425 2.12548 2
-1  4   -1  22.1165 1.12835 10
1   4   1   20.4743 1.68234 6
-1  4   -1  20.5522 1.17726 7
-1  4   -1  22.3461 3.50185 2
1   4   1   19.9864 0.97081 12
1   4   1   21.6319 2.37187 3
1   4   1   20.1889 3.44098 5
-1  4   -1  17.9499 1.13333 9
-1  4   -1  22.1518 3.10124 3
1   4   1   19.1759 1.00899 9
1   4   1   19.2555 1.07392 10
-1  4   -1  21.8462 1.30852 12
1   4   1   19.6241 0.95551 12
1   4   1   16.7584 3.3552  4
-1  4   -1  19.9009 1.21632 7
-1  4   -1  19.1972 2.59314 1
-1  4   -1  20.0159 1.15337 12
2   -4  1   577.888 30.4173 2
2   -4  1   606.944 28.6101 6
-2  -4  -1  591.751 25.788  10
-2  -4  -1  563.941 27.8463 1
-2  -4  -1  598.656 28.9713 4
-2  -4  -1  632.567 25.7763 12
2   -4  1   590.143 30.1467 3
-2  -4  -1  593.954 28.8911 2
-2  -4  -1  571.731 27.132  6
-2  -4  -1  576.984 29.136  5
-2  -4  -1  547.33  28.6561 3
-2  -4  -1  588.275 27.2993 6
-2  -4  -1  607.306 25.7306 12
2   -4  1   601.569 29.0828 1
2   -4  1   591.549 30.1049 4
2   -4  1   573.851 26.1357 12
2   -4  1   566.014 25.895  10
-2  -4  -1  599.492 25.8195 9
2   -4  1   600.57  29.8322 6
-2  4   -1  611.77  29.4681 1
-2  4   -1  602.396 30.4296 2
-2  4   -1  606.166 30.1466 3
2   4   1   596.075 25.5877 11
-2  4   -1  581.857 30.2152 4
2   4   1   623.949 29.1717 4
2   4   1   612.765 28.7565 6
2   4   1   619.431 26.0069 12
2   4   1   546.694 28.1793 6
2   4   1   633.563 29.0139 2
2   4   1   615.621 25.9042 12
2   4   1   573.828 25.7059 8
2   4   1   639.182 25.9161 7
-2  4   -1  562.862 25.9737 9
-2  4   -1  560.693 25.9864 8
2   4   1   597.479 28.9655 3
2   4   1   594.223 28.1778 1
2   4   1   579.736 25.8434 9
-2  4   -1  628.28  29.29   6
-2  4   -1  565.638 26.0753 7
2   4   1   557.295 25.7907 10
-2  4   -1  565.936 25.985  12
-2  4   -1  555.377 30.0094 6
-3  -4  -1  444.819 24.4961 5
-3  -4  -1  431.881 23.3377 1
3   -4  1   459.152 20.3375 10
-3  -4  -1  474.972 25.2156 2
3   -4  1   490.629 33.8636 2
3   -4  1   466.671 24.5599 1
-3  -4  -1  468.916 20.3335 12
3   -4  1   446.277 25.3267 6
-3  -4  -1  466.237 20.3912 7
-3  -4  -1  461.734 19.8448 11
-3  -4  -1  463.491 23.5596 6
-3  -4  -1  480.646 20.0089 8
-3  -4  -1  468.986 20.2466 12
3   -4  1   486.808 26.4179 3
3   -4  1   464.601 20.6793 12
-3  -4  -1  478.146 24.5176 4
3   -4  1   477.239 24.2212 6
3   -4  1   427.667 25.6329 4
-3  -4  -1  437.754 23.1996 6
3   4   1   467.641 25.0607 6
-3  4   -1  439.839 25.8377 4
-3  4   -1  451.541 20.4503 9
-3  4   -1  446.451 25.8127 3
3   4   1   485.863 24.968  4
3   4   1   466.02  20.3219 9
3   4   1   437.208 20.0652 8
-3  4   -1  474.91  25.0586 1
3   4   1   435.781 24.7316 2
-3  4   -1  448.109 20.4672 12
-3  4   -1  478.507 26.793  2
-3  4   -1  442.588 20.3616 8
3   4   1   475.573 24.1928 1
-3  4   -1  449.504 25.9904 6
3   4   1   437.64  24.2635 6
3   4   1   437.328 20.534  12
-3  4   -1  430.748 24.4975 6
3   4   1   462.62  24.9526 3
3   4   1   441.588 20.2009 10
-3  4   -1  445.925 20.5665 7
3   4   1   470.835 20.4219 7
-4  -4  -1  21.3213 1.68684 7
-4  -4  -1  20.7066 1.07563 11
-4  -4  -1  22.2499 1.23861 8
-4  -4  -1  24.6926 1.64336 12
4   -4  1   18.2498 1.76293 12
4   -4  1   19.4313 1.52587 10
4   4   1   18.9717 1.4869  9
4   4   1   22.0146 1.81802 12
-4  4   -1  19.4752 1.71973 7
-4  4   -1  19.4274 1.63782 12
-4  4   -1  19.405  1.51749 8
-4  4   -1  19.3646 1.64445 9
4   4   1   19.0938 1.20692 8
4   4   1   23.5379 1.4906  10
-5  -4  -1  183.867 9.07538 12
-5  -4  -1  194.032 9.3419  7
-5  -4  -1  186.101 9.05985 9
5   -4  1   195.761 9.69221 12
5   -4  1   193.624 9.15469 10
-5  -4  -1  188.055 8.56103 11
-5  -4  -1  191.039 8.58833 8
-5  4   -1  188.485 9.31238 9
5   4   1   173.311 9.06763 9
-5  4   -1  190.631 9.53026 7
5   4   1   200.468 9.01224 10
-5  4   -1  183.2   9.40722 12
-5  4   -1  188.387 9.05647 8
5   4   1   198.604 9.65616 12
-6  -4  -1  3.82551 1.04521 9
-6  -4  -1  5.1125  0.61351 11
6   -4  1   5.41587 1.13514 10
6   -4  1   4.28803 1.17909 12
-6  -4  -1  4.67031 1.21603 7
-6  -4  -1  4.14425 1.13926 12
-6  4   -1  7.18415 1.36677 7
6   4   1   6.19709 1.64658 10
6   4   1   3.69655 1.16233 12
-6  4   -1  5.57804 1.14783 9
-6  4   -1  6.15232 1.34321 12
-6  4   -1  6.54742 1.09496 8
7   -4  1   29.0717 2.4564  10
-7  -4  -1  26.3394 1.81027 8
-7  -4  -1  29.7217 2.61649 9
-7  -4  -1  29.1389 2.63686 7
-7  -4  -1  25.0787 1.65249 11
7   -4  1   26.55   2.85103 12
-7  -4  -1  25.7807 2.46868 12
7   4   1   27.3799 2.28576 10
-7  4   -1  32.414  2.36206 8
-7  4   -1  26.0962 2.75756 12
-7  4   -1  28.9834 2.86379 7
7   4   1   26.2714 2.85096 12
-7  4   -1  31.586  2.74104 9
-8  -4  -1  103.825 6.40357 7
-8  -4  -1  104.334 6.03848 12
-8  -4  -1  94.8167 5.1128  8
8   -4  1   97.0964 6.00627 10
8   -4  1   104.023 6.85628 12
-8  4   -1  108.239 5.75217 8
-8  4   -1  102.922 6.67343 7
-8  4   -1  115.2   6.43965 9
-8  4   -1  99.7516 6.48051 12
8   4   1   110.043 5.96281 10
8   4   1   100.982 6.84248 12
-9  -4  -1  10.1089 2.04723 12
-9  -4  -1  16.8516 2.63046 7
9   -4  1   12.9831 2.1088  10
9   -4  1   10.6601 2.39446 12
-9  4   -1  9.15543 2.33105 12
-9  4   -1  12.7218 2.79426 9
9   4   1   11.8644 2.58876 12
-9  4   -1  12.6155 2.52458 7
9   4   1   11.1374 1.80649 10
-9  4   -1  12.4978 1.86156 8
-10 -4  -1  6.60206 2.03371 12
10  -4  1   6.38825 2.77738 10
10  -4  1   12.7344 3.12081 12
-10 -4  -1  11.908  2.66395 7
-10 4   -1  8.28978 2.36837 9
-10 4   -1  7.64039 2.6155  12
-10 4   -1  13.8536 2.67419 7
10  4   1   8.30689 2.37375 12
-10 -5  1   10.5004 2.6409  7
-10 -5  1   5.22123 1.9757  12
10  -5  -1  6.26529 2.58205 12
-10 5   1   10.7275 2.76894 7
10  5   -1  3.93295 2.31662 12
-10 5   1   12.7684 2.63689 9
-10 5   1   14.0097 2.20375 11
-10 5   1   8.25221 1.92366 8
9   -5  -1  6.16695 1.89169 12
-9  -5  1   3.22887 1.79722 7
-9  -5  1   2.27546 1.43813 12
-9  5   1   3.76215 1.5763  7
-9  5   1   6.76243 1.77279 9
-9  5   1   3.95094 1.45077 8
-9  5   1   5.88751 1.68846 12
9   5   -1  5.1127  1.88514 12
9   5   -1  4.94298 1.2407  10
8   -5  -1  1.26502 1.19429 12
-8  -5  1   -1.2578 0.92877 12
8   5   -1  -0.7494 1.00783 12
-8  5   1   -0.0953 0.81161 8
-8  5   1   -0.6985 0.89142 7
-8  5   1   0.13136 0.93053 9
-8  5   1   -0.9416 0.90528 12
-7  -5  1   53.8249 3.76328 9
-7  -5  1   55.8552 4.0669  7
7   -5  -1  59.3865 4.29933 12
-7  -5  1   58.4301 3.86062 12
-7  -5  1   54.7009 3.16187 8
7   -5  -1  55.0255 3.7443  10
-7  5   1   59.8804 3.75093 8
-7  5   1   61.5655 4.10091 9
7   5   -1  57.9475 3.52916 10
7   5   -1  49.7398 4.17498 12
-7  5   1   51.4809 4.1844  7
-7  5   1   58.941  4.18071 12
6   -5  -1  28.6287 2.68021 12
-6  -5  1   25.8911 1.87596 8
-6  -5  1   25.9015 2.62217 12
-6  -5  1   30.1421 2.63528 7
-6  -5  1   29.4943 2.33551 9
6   -5  -1  27.176  2.26338 10
-6  5   1   27.6606 2.24823 8
-6  5   1   25.8492 2.59082 7
6   5   -1  27.7673 2.70269 12
-6  5   1   28.0396 2.51215 9
-6  5   1   26.189  2.58301 12
6   5   -1  27.7821 2.06403 10
5   -5  -1  20.0755 2.04576 12
-5  -5  1   20.4534 1.94553 7
-5  -5  1   22.1108 1.53694 8
-5  -5  1   22.5653 1.78011 9
-5  -5  1   19.7643 1.85056 12
5   5   -1  21.8599 1.77642 9
5   5   -1  21.432  2.0982  12
-5  5   1   21.9427 2.01427 12
-5  5   1   19.9697 1.78573 8
5   5   -1  22.097  1.60429 10
-5  5   1   22.9344 1.97743 9
-4  -5  1   434.161 19.4019 8
4   -5  -1  449.667 19.7099 10
-4  -5  1   451.099 19.8695 7
-4  -5  1   423.409 19.6125 12
-4  -5  1   422.897 20.0617 9
4   -5  -1  429.846 19.994  12
4   5   -1  452.22  20.0849 12
-4  5   1   436.649 19.9601 12
4   5   -1  422.679 19.6902 9
-4  5   1   420.536 19.9922 7
-4  5   1   434.983 19.8356 9
-4  5   1   434.549 19.7918 8
4   5   -1  477.041 19.5115 10
3   -5  -1  207.579 10.6623 12
3   -5  -1  227.65  10.5432 10
-3  -5  1   230.901 14.0009 6
3   -5  -1  221.099 14.3098 1
-3  -5  1   251.931 10.6116 12
3   -5  -1  234.865 15.2218 6
3   -5  -1  259.123 14.1377 6
-3  -5  1   224.727 15.1571 5
-3  -5  1   257.656 13.6964 4
-3  -5  1   233.792 10.6182 7
3   -5  -1  250.115 16.1768 3
-3  -5  1   240.311 10.374  8
-3  -5  1   246.339 15.9151 2
-3  -5  1   212.941 15.0958 3
3   -5  -1  226.378 15.9396 2
-3  -5  1   227.832 10.4656 12
-3  -5  1   229.784 13.8942 6
-3  5   1   223.769 10.6459 8
3   5   -1  238.446 15.2132 6
-3  5   1   233.236 16.0531 6
-3  5   1   225.179 10.735  7
3   5   -1  242.92  14.5381 1
-3  5   1   224.112 15.7331 3
-3  5   1   220.72  10.6283 12
3   5   -1  232.464 13.9105 4
-3  5   1   222.023 14.7872 1
-3  5   1   231.394 10.6379 9
3   5   -1  209.92  10.6902 12
3   5   -1  229.515 10.2985 10
3   5   -1  236.431 10.6583 7
-3  5   1   234.612 15.4489 6
-3  5   1   226.484 16.3171 4
3   5   -1  214.394 15.5988 2
-3  5   1   214.186 16.1904 2
3   5   -1  224.458 15.3945 3
3   5   -1  219.15  15.1995 6
3   5   -1  234.806 10.558  9
-2  -5  1   62.1502 6.28702 5
-2  -5  1   69.1929 3.04304 10
-2  -5  1   64.2588 6.69715 2
-2  -5  1   58.3234 5.73536 6
-2  -5  1   66.8853 5.68692 1
-2  -5  1   59.9035 6.19867 3
-2  -5  1   69.0389 3.33604 7
2   -5  -1  71.0565 3.19638 12
-2  -5  1   69.3064 3.2168  12
2   -5  -1  62.402  5.98862 6
2   -5  -1  67.5019 6.82402 2
-2  -5  1   69.023  3.24177 9
-2  -5  1   68.4323 3.23153 12
2   -5  -1  67.8503 3.34411 12
-2  -5  1   72.3753 5.53967 6
2   -5  -1  65.7416 5.04986 6
-2  5   1   60.6522 3.38493 9
-2  5   1   73.9818 6.67083 3
2   5   -1  67.313  5.82713 1
-2  5   1   61.49   3.28269 12
2   5   -1  69.5141 3.35369 7
-2  5   1   59.6207 5.60225 6
2   5   -1  65.8877 3.04702 10
2   5   -1  61.7911 3.36119 12
2   5   -1  74.6328 6.67209 6
-2  5   1   62.9066 6.66149 6
2   5   -1  65.0864 6.61146 2
-2  5   1   64.1877 7.13412 4
2   5   -1  51.7365 6.13832 6
2   5   -1  65.4541 2.93409 11
-2  5   1   69.8507 6.16073 1
-2  5   1   65.6727 7.02738 2
2   5   -1  66.2665 6.75305 3
2   5   -1  59.5786 3.23038 9
-2  5   1   68.1061 3.59794 7
2   5   -1  59.8504 6.61394 5
-2  5   1   66.2818 3.46959 8
2   5   -1  64.3156 5.08635 4
1   -5  -1  5.50125 1.36588 1
-1  -5  1   1.54698 1.85645 5
1   -5  -1  3.82307 1.62403 2
-1  -5  1   5.71775 0.40621 12
-1  -5  1   5.18857 1.12722 6
1   -5  -1  5.73798 1.86649 3
-1  -5  1   4.8806  1.81795 2
-1  -5  1   4.76692 2.06332 3
-1  -5  1   6.5071  1.14638 6
-1  -5  1   5.04872 0.3905  12
-1  5   1   5.28891 0.57464 8
1   5   -1  6.02586 1.92802 6
1   5   -1  5.29422 1.11101 4
1   5   -1  5.25466 0.31824 10
1   5   -1  5.49094 0.54024 12
1   5   -1  6.50406 2.04812 3
1   5   -1  4.69305 1.99894 2
-1  5   1   5.31048 1.98662 6
-1  5   1   6.19489 0.45299 12
-1  5   1   4.0412  1.32927 6
1   5   -1  6.56456 0.5386  9
-1  5   1   4.04575 2.02357 2
1   5   -1  6.94952 0.5749  7
1   5   -1  6.72927 0.58276 12
1   5   -1  2.61725 1.46243 1
1   5   -1  6.12018 1.88621 1
-1  5   1   4.07993 1.68143 3
1   5   -1  5.97508 0.45046 11
1   5   -1  5.44616 2.47668 5
-1  5   1   4.91165 0.46526 9
-1  5   1   4.83818 0.51546 12
1   5   -1  3.19073 1.63614 6
-1  5   1   4.12038 1.50636 1
0   -5  1   1111.18 52.2876 1
0   -5  1   1218.73 50.3018 12
0   -5  -1  1157.22 50.9158 1
0   -5  1   1126.31 52.647  3
0   -5  1   1176.26 50.3098 12
0   -5  -1  1139.25 51.0747 3
0   -5  -1  1117.94 51.2058 2
0   -5  1   1118.36 51.006  6
0   -5  -1  1226.79 53.1366 5
0   -5  1   1209.2  51.1094 6
0   -5  -1  1233.57 50.3092 7
0   -5  1   1148.78 50.4671 7
0   -5  -1  1126.1  51.0313 3
0   -5  1   1111.96 52.8228 3
0   -5  1   1142.24 50.4341 7
0   5   -1  1175.27 51.984  4
0   5   -1  1081.03 50.3937 9
0   5   1   1111.15 50.26   9
0   5   -1  1205.3  52.3661 1
0   5   -1  1134.88 50.419  9
0   5   -1  1151.24 50.4693 7
0   5   -1  1139.68 52.6246 6
0   5   -1  1099.42 50.4505 12
0   5   -1  1238.87 50.5627 11
0   5   1   1166.24 50.2475 7
0   5   1   1155.96 50.8914 1
0   5   1   1136.33 53.1635 5
0   5   -1  1167.14 53.2893 5
0   5   -1  1208.22 52.8909 2
0   5   -1  1161.47 52.8404 2
0   5   -1  1188.72 52.3924 6
0   5   -1  1188.86 50.4715 7
0   5   -1  1223.51 50.3183 10
0   5   -1  1194.32 50.531  12
-1  -5  -1  307.337 15.4667 2
-1  -5  -1  340.7   17.2767 5
1   -5  1   350.609 14.5576 12
-1  -5  -1  348.082 14.3163 7
1   -5  1   344.769 16.9166 1
1   -5  1   322.216 16.6428 6
-1  -5  -1  308.647 15.3858 3
-1  -5  -1  327.088 14.2323 9
1   -5  1   342.651 14.4455 10
1   -5  1   313.549 17.6011 2
-1  -5  -1  301.745 16.5443 4
1   -5  1   324.803 16.3082 6
-1  -5  -1  313.267 15.1309 1
1   -5  1   329.389 14.451  12
-1  5   -1  313.39  14.5615 7
1   5   1   335.033 15.0866 2
-1  5   -1  326.137 17.4369 3
-1  5   -1  328.132 17.6215 6
-1  5   -1  350.241 16.7476 6
1   5   1   305.893 17.3406 5
-1  5   -1  349.566 14.4604 10
-1  5   -1  349.873 14.6903 12
1   5   1   330.53  14.2917 7
1   5   1   329.954 15.2625 1
1   5   1   325.091 15.5964 3
1   5   1   307.637 14.3823 10
-1  5   -1  304.993 14.4848 9
1   5   1   320.556 14.2988 9
-1  5   -1  344.28  17.7864 2
-1  5   -1  335.837 16.8201 1
-1  5   -1  345.236 14.5406 7
1   5   1   323.451 14.3973 11
-1  5   -1  309.903 17.2655 4
-1  5   -1  319.199 14.4993 12
1   5   1   331.174 16.9123 4
-2  -5  -1  287.132 12.5244 9
2   -5  1   258.019 16.5782 2
-2  -5  -1  290.117 12.5258 10
2   -5  1   279.716 16.7982 3
-2  -5  -1  269.904 15.1848 3
2   -5  1   269.552 12.6422 10
-2  -5  -1  282.772 16.2003 5
2   -5  1   281.403 16.2602 6
2   -5  1   306.931 15.3888 6
2   -5  1   266.905 12.8236 12
-2  -5  -1  281.938 12.5976 7
2   -5  1   300.544 16.9664 4
-2  -5  -1  284.648 14.5692 1
-2  -5  -1  272.77  15.4561 2
-2  -5  -1  295.832 15.6908 4
2   5   1   272.889 12.522  10
2   5   1   302.947 15.4472 6
2   5   1   294.16  12.6204 7
2   5   1   282.27  14.7478 1
2   5   1   267.6   12.6919 9
2   5   1   281.702 12.589  12
2   5   1   292.574 15.3646 2
-2  5   -1  265.433 16.6914 6
-2  5   -1  249.249 16.4663 4
-2  5   -1  299.049 16.0546 6
2   5   1   287.991 15.4011 3
-2  5   -1  274.111 12.7284 12
2   5   1   295.557 12.6931 12
2   5   1   278.032 12.3724 11
2   5   1   296.795 12.504  8
2   5   1   276.954 16.7071 5
-2  5   -1  308.1   17.0157 3
2   5   1   297.254 15.8218 4
-2  5   -1  306.338 16.3337 1
-2  5   -1  287.51  13.0981 7
2   5   1   252.07  14.7326 6
-2  5   -1  287.846 17.115  2
3   -5  1   824.863 37.4544 12
3   -5  1   835.19  43.7469 4
-3  -5  -1  843.29  41.8438 5
3   -5  1   843.686 41.6078 1
-3  -5  -1  780.189 41.2776 3
-3  -5  -1  885.261 37.1936 7
3   -5  1   915.642 41.2016 6
-3  -5  -1  870.887 39.7967 6
-3  -5  -1  859.497 39.4645 6
-3  -5  -1  815.698 40.305  1
-3  -5  -1  847.895 37.0469 9
3   -5  1   848.703 42.7525 6
-3  -5  -1  880.976 36.9614 12
3   -5  1   814.741 43.3997 2
3   -5  1   939.583 44.3983 3
-3  -5  -1  892.143 41.4143 4
3   -5  1   820.087 37.1283 10
-3  5   -1  845.652 41.9466 6
-3  5   -1  851.887 37.2812 9
3   5   1   836.543 41.78   6
3   5   1   802.759 36.98   10
3   5   1   835.303 37.1626 7
-3  5   -1  834.648 37.2901 12
-3  5   -1  821.779 37.2244 8
-3  5   -1  815.816 42.9974 3
3   5   1   861.512 41.9143 3
-3  5   -1  874.765 44.1037 2
3   5   1   869.554 41.4355 6
-3  5   -1  849.767 37.4234 7
3   5   1   793.34  37.0646 9
-3  5   -1  847.906 43.6579 6
3   5   1   898.849 42.4584 2
3   5   1   858.018 40.7802 1
3   5   1   881.617 41.9935 4
3   5   1   813.342 36.8402 8
3   5   1   796.404 37.2844 12
-3  5   -1  871.356 42.2122 1
-3  5   -1  834.244 44.1018 4
-4  -5  -1  19.8932 1.16137 8
-4  -5  -1  19.6626 1.45609 12
4   -5  1   17.0959 1.69295 12
-4  -5  -1  19.7833 1.60448 7
4   -5  1   18.2156 1.45417 10
-4  5   -1  23.3946 1.72145 9
-4  5   -1  19.0044 1.61844 12
4   5   1   18.935  1.46568 9
-4  5   -1  19.6011 1.54139 8
4   5   1   18.5541 1.68251 7
4   5   1   18.8743 1.74843 12
4   5   1   21.0589 1.40128 10
4   5   1   16.9314 1.12901 8
-4  5   -1  20.4844 1.76091 7
5   -5  1   25.1588 2.35298 12
-5  -5  -1  29.4707 1.62835 8
-5  -5  -1  29.3035 2.04929 9
-5  -5  -1  29.7427 2.12953 12
-5  -5  -1  28.4468 2.54032 7
5   5   1   25.758  1.99858 9
5   5   1   29.3846 2.42752 12
5   5   1   27.6993 1.92004 10
-5  5   -1  28.4341 2.06625 8
-5  5   -1  24.0468 2.53493 7
-5  5   -1  30.5829 2.2617  9
-6  -5  -1  596.607 25.4193 8
6   -5  1   567.117 26.6001 12
-6  -5  -1  599.564 26.2687 7
-6  -5  -1  602.353 25.9297 12
-6  -5  -1  550.026 25.8764 9
6   -5  1   565.757 25.986  10
6   5   1   589.005 26.6968 12
6   5   1   570.801 25.8225 10
6   5   1   509.234 25.8927 9
-6  5   -1  585.826 26.4105 8
-6  5   -1  584.887 26.5479 7
-6  5   -1  562.116 26.4108 12
-7  -5  -1  15.5934 1.90087 12
-7  -5  -1  11.3228 1.81241 9
7   -5  1   11.4541 1.99858 12
7   -5  1   14.0182 1.75976 10
-7  -5  -1  13.0591 1.94668 7
-7  -5  -1  11.4121 1.2006  8
-7  5   -1  11.1819 1.92989 12
-7  5   -1  10.5539 1.97389 7
-7  5   -1  12.3061 1.64986 8
7   5   1   14.0628 1.58029 10
7   5   1   9.88756 2.0066  12
-7  5   -1  10.7636 1.85281 9
-8  -5  -1  0.19319 1.08676 12
8   -5  1   2.67043 1.49883 12
8   -5  1   0.1603  0.81883 10
-8  -5  -1  1.00689 1.43791 7
-8  5   -1  0.01024 0.9248  9
8   5   1   1.41393 0.85357 10
8   5   1   1.85915 1.52452 12
-8  5   -1  -0.5273 1.04372 7
-8  5   -1  0.8808  1.20228 12
-8  5   -1  1.86534 0.97737 8
-9  -5  -1  47.1588 4.00359 12
9   -5  1   50.4707 4.04051 10
-9  -5  -1  60.1845 4.71027 7
9   -5  1   57.766  4.89284 12
-9  5   -1  58.1666 4.75518 12
-9  5   -1  56.8639 3.86146 8
9   5   1   57.123  3.99462 10
9   5   1   57.1223 5.11794 12
-9  5   -1  55.07   4.8378  7
-9  5   -1  58.849  4.55611 9
-10 -5  -1  1.8244  1.50885 12
-10 5   -1  0.47901 1.55986 8
-10 5   -1  -2.371  1.54006 9
10  5   1   -1.7459 1.48713 12
-10 5   -1  -1.7984 1.31735 7
-10 -6  1   7.88367 2.07098 12
-10 6   1   9.10753 2.5583  9
-10 6   1   8.76758 2.22261 8
-10 6   1   10.5847 2.08387 11
-9  -6  1   7.59195 1.84146 12
9   -6  -1  13.3667 2.4495  12
-9  -6  1   12.4551 2.25787 7
-9  6   1   10.0622 1.98218 9
-9  6   1   11.3427 2.34328 12
-9  6   1   10.282  2.21047 7
9   6   -1  9.90279 1.54485 10
9   6   -1  10.8881 2.4751  12
-9  6   1   8.83608 1.69539 8
-8  -6  1   -0.2461 1.07076 7
8   -6  -1  -0.5751 0.97795 12
-8  -6  1   0.03214 0.90039 12
-8  -6  1   -0.1843 0.67345 8
-8  6   1   -1.6334 0.86777 7
8   6   -1  0.0158  0.60984 10
-8  6   1   -1.3548 0.82301 12
-8  6   1   0.69691 1.08775 9
-8  6   1   1.11761 1.31149 8
8   6   -1  1.93378 1.30708 12
-7  -6  1   201.418 9.34889 8
7   -6  -1  204.614 10.6822 12
-7  -6  1   192.55  9.84828 12
-7  -6  1   211.045 10.3727 7
-7  -6  1   198.573 9.98104 9
-7  6   1   217.349 10.1299 8
-7  6   1   218.998 10.4294 9
7   6   -1  192.661 9.69856 10
-7  6   1   177.641 10.3436 12
7   6   -1  185.84  10.6234 12
-7  6   1   191.204 10.5821 7
-6  -6  1   40.6452 2.44952 8
-6  -6  1   45.0453 3.20833 7
6   -6  -1  38.7477 2.81485 10
-6  -6  1   44.2914 2.87501 12
-6  -6  1   35.8216 2.76548 9
6   -6  -1  40.7691 3.21037 12
6   6   -1  39.0363 3.32555 12
-6  6   1   38.0842 3.15373 7
6   6   -1  39.8449 2.56753 10
-6  6   1   37.4748 3.16386 12
-6  6   1   42.4554 3.10735 9
6   6   -1  42.5551 3.21674 9
-6  6   1   40.0611 2.91802 8
-5  -6  1   308.9   14.7571 9
-5  -6  1   327.775 15.069  7
5   -6  -1  322.994 14.8906 10
-5  -6  1   333.453 14.4652 8
5   -6  -1  312.454 15.2289 12
-5  -6  1   320.39  14.7647 12
-5  6   1   315.43  14.987  8
-5  6   1   312.748 15.091  9
5   6   -1  321.243 15.3719 12
-5  6   1   316.1   15.3283 12
-5  6   1   332.696 15.3331 7
5   6   -1  332.363 14.5935 10
5   6   -1  315.803 15.327  9
-4  -6  1   80.0502 4.20485 7
-4  -6  1   78.2946 3.99321 12
4   -6  -1  73.9295 4.07037 10
4   -6  -1  74.8479 4.29908 12
-4  6   1   77.8407 4.22753 8
-4  6   1   75.673  4.34958 7
-4  6   1   73.4494 4.17411 9
4   6   -1  74.2366 4.04985 9
4   6   -1  78.4155 4.39568 12
-3  -6  1   661.41  29.04   9
-3  -6  1   663.311 28.7533 12
3   -6  -1  663.208 28.9943 12
-3  -6  1   696.504 28.5759 10
-3  -6  1   668.038 28.9212 7
-3  -6  1   673.45  28.6989 12
-3  -6  1   688.225 28.7095 8
-3  6   1   636.876 29.0154 8
-3  6   1   629.03  28.9585 12
3   6   -1  603.619 28.8025 9
-3  6   1   634.839 29.078  7
3   6   -1  706.608 29.2254 7
-3  6   1   638.238 28.9306 9
3   6   -1  618.794 29.0408 12
3   6   -1  617.317 28.5447 10
-2  -6  1   105.025 8.66046 3
-2  -6  1   135.541 7.35499 6
-2  -6  1   126.719 5.53429 10
-2  -6  1   132.157 5.64885 12
-2  -6  1   123.172 9.22254 5
2   -6  -1  137.944 8.81481 1
-2  -6  1   126.439 7.60751 4
-2  -6  1   125.019 5.63058 12
2   -6  -1  120.972 9.33628 2
-2  -6  1   126.591 9.29305 2
2   -6  -1  132.252 5.69509 12
-2  -6  1   128.203 5.84719 7
-2  -6  1   126.707 5.75636 9
-2  -6  1   113.956 7.04757 6
2   -6  -1  144.674 7.91866 6
2   -6  -1  130.095 5.815   12
-2  -6  1   103.99  7.97411 1
2   6   -1  115.769 5.49216 11
-2  6   1   117.863 5.97876 8
2   6   -1  116.443 9.09235 6
-2  6   1   123.281 10.2042 2
-2  6   1   126.465 9.4609  3
-2  6   1   127.285 10.5548 4
-2  6   1   130.485 8.63629 6
2   6   -1  106.15  8.68158 6
2   6   -1  136.192 8.74656 1
2   6   -1  111.121 9.56315 5
-2  6   1   117.775 5.83677 12
2   6   -1  123.033 9.42153 2
2   6   -1  132.648 7.71271 4
2   6   -1  126.713 9.34244 3
2   6   -1  125.081 5.86925 7
-2  6   1   109.319 9.31899 6
2   6   -1  119.719 5.53243 10
2   6   -1  114.794 5.88853 12
-2  6   1   130.129 9.03953 1
-2  6   1   125.49  5.9535  7
-2  6   1   124.66  5.86552 9
-1  -6  1   101.266 7.588   3
1   -6  -1  120.008 7.81288 3
-1  -6  1   110.816 8.2332  5
-1  -6  1   117.205 5.14429 9
1   -6  -1  118.865 7.8416  2
-1  -6  1   108.267 7.80248 2
1   6   -1  112.73  5.23287 7
-1  6   1   126.142 7.69154 3
1   6   -1  111.239 5.23953 12
-1  6   1   113.446 5.17587 9
1   6   -1  121.34  8.21349 3
-1  6   1   106.286 7.02778 1
1   6   -1  105.555 5.2136  12
1   6   -1  109.734 7.2689  1
-1  6   1   114.434 5.14082 12
-1  6   1   113.239 7.59136 6
1   6   -1  118.414 6.11926 4
-1  6   1   117.818 7.8862  2
1   6   -1  114.771 5.02846 10
-1  6   1   112.578 5.23078 7
1   6   -1  104.142 5.20682 7
-1  6   1   119.001 5.26704 12
-1  6   1   115.107 7.33437 6
-1  6   1   115.678 5.44516 8
1   6   -1  96.876  8.30355 5
1   6   -1  106.559 5.19346 9
1   6   -1  121.055 7.74516 2
1   6   -1  110.069 7.85785 6
0   -6  -1  3.3894  0.95682 1
0   -6  -1  1.73799 0.23599 7
0   -6  1   1.04129 1.55768 1
0   -6  1   5.33144 2.25454 3
0   -6  1   2.37774 0.2867  7
0   -6  1   0.824   1.51751 3
0   -6  -1  2.92868 1.06634 3
0   -6  -1  1.92744 1.28151 3
0   6   -1  -0.5063 1.41067 4
0   6   -1  1.47883 0.31916 12
0   6   -1  1.84477 2.13915 5
0   6   -1  2.22132 0.39646 12
0   6   -1  0.94959 1.8683  6
0   6   1   1.78623 0.2149  9
0   6   -1  2.15721 0.31387 9
0   6   -1  1.53918 0.23807 10
0   6   -1  2.85563 1.81914 2
0   6   -1  2.84587 2.14428 6
0   6   -1  1.94806 0.35304 7
0   6   -1  2.3974  0.38121 7
0   6   1   1.73864 0.21168 7
0   6   1   -0.6402 2.16656 5
0   6   -1  3.08981 1.71373 2
0   6   1   1.79042 0.20627 9
1   -6  1   29.483  1.63237 12
1   -6  1   35.02   5.13829 2
1   -6  1   24.6725 3.44405 6
1   -6  1   31.1635 3.52174 1
1   -6  1   28.2076 1.57767 12
-1  -6  -1  30.9373 4.58702 5
-1  -6  -1  32.3612 2.72831 3
-1  -6  -1  29.5211 3.16043 2
-1  -6  -1  34.1545 1.48359 7
1   -6  1   29.1687 4.08003 3
-1  6   -1  29.1402 3.5306  6
-1  6   -1  29.869  4.28992 4
-1  6   -1  30.5196 4.62589 6
-1  6   -1  28.9045 1.71324 7
1   6   1   35.0195 5.44883 5
-1  6   -1  30.4621 1.61168 10
1   6   1   31.7404 1.43908 7
1   6   1   27.7674 1.45716 9
1   6   1   34.9989 3.06732 3
1   6   1   28.9752 4.27275 4
-1  6   -1  31.6212 3.72445 1
1   6   1   30.2929 2.51231 1
-1  6   -1  31.6549 1.69954 7
-1  6   -1  29.7471 4.49396 2
-1  6   -1  29.1472 1.66314 12
1   6   1   29.8109 1.43342 7
1   6   1   28.7893 1.57339 10
-1  6   -1  29.2643 4.45345 3
2   -6  1   310.788 19.2523 2
-2  -6  -1  327.084 17.3736 3
2   -6  1   357.204 17.5273 6
-2  -6  -1  348.703 14.6253 10
2   -6  1   307.442 14.7339 10
-2  -6  -1  309.147 16.5668 1
2   -6  1   313.706 18.0878 6
-2  -6  -1  311.504 18.3883 5
2   -6  1   348.021 14.9488 12
2   -6  1   348.16  19.4204 3
-2  -6  -1  341.082 17.9281 4
-2  6   -1  324.358 14.8449 9
2   6   1   338.126 14.7476 12
2   6   1   352.324 16.9686 1
2   6   1   323.435 14.6163 10
2   6   1   344.69  14.6808 7
2   6   1   334.38  17.6165 6
2   6   1   324.322 14.6346 9
-2  6   -1  336.034 18.4449 1
2   6   1   308.591 14.4597 11
-2  6   -1  324.416 14.9917 8
2   6   1   366.376 18.2582 4
2   6   1   319.41  17.1283 2
-2  6   -1  345.813 19.4581 3
2   6   1   364.435 19.6915 5
-2  6   -1  329.385 19.5182 2
-2  6   -1  332.763 14.9711 7
2   6   1   343.121 17.6495 3
-2  6   -1  318.502 14.8267 12
2   6   1   343.539 14.6401 8
2   6   1   296.917 16.8352 6
-2  6   -1  333.034 19.6386 4
-2  6   -1  332.525 19.4436 6
-2  6   -1  327.004 18.1172 6
2   6   1   323.305 14.6448 12
-3  -6  -1  21.0052 1.38105 9
3   -6  1   18.8502 1.47132 10
3   -6  1   19.3796 1.62327 12
3   6   1   24.5182 1.5082  7
-3  6   -1  20.1896 1.58213 12
3   6   1   21.6974 1.35184 10
3   6   1   22.3221 1.42842 9
-3  6   -1  21.6667 1.6112  8
3   6   1   22.3805 1.2736  8
-3  6   -1  18.9532 1.65232 7
-3  6   -1  23.5558 1.63612 9
-4  -6  -1  83.8248 4.37056 7
-4  -6  -1  80.1944 4.20441 9
4   -6  1   78.5933 4.30107 10
-4  -6  -1  83.5286 4.14885 12
-4  -6  -1  79.9767 4.06022 12
4   -6  1   77.4436 4.59628 12
4   6   1   81.7812 4.34227 7
-4  6   -1  87.2494 4.44324 8
-4  6   -1  80.1993 4.61559 7
4   6   1   82.8743 4.5752  12
4   6   1   82.4682 4.27083 9
4   6   1   82.8538 4.13068 10
-4  6   -1  83.5472 4.46751 9
-4  6   -1  84.3786 4.50749 12
-5  -6  -1  247.013 11.6428 7
5   -6  1   224.072 11.9439 12
-5  -6  -1  257.094 11.3294 12
-5  -6  -1  247.919 10.9169 8
5   -6  1   232.773 11.5084 10
5   6   1   256.866 11.3595 10
-5  6   -1  242.552 11.7298 9
5   6   1   242.515 11.9986 12
-5  6   -1  239.947 11.5884 8
5   6   1   241.598 11.4977 9
-5  6   -1  248.665 11.9658 7
6   -6  1   290.739 15.0413 12
-6  -6  -1  311.035 14.3127 12
-6  -6  -1  316.794 13.7639 8
6   -6  1   305.189 14.5101 10
-6  -6  -1  312.952 14.7121 7
-6  -6  -1  303.344 14.4077 9
6   6   1   294.37  15.0497 12
-6  6   -1  333.255 14.9063 9
6   6   1   280.101 14.3976 9
-6  6   -1  299.114 15.0358 7
-6  6   -1  318.122 14.545  8
6   6   1   319.213 14.3306 10
-6  6   -1  315.835 15.0641 12
7   -6  1   40.867  3.04565 10
-7  -6  -1  41.7184 2.92583 12
7   -6  1   43.4745 3.59907 12
-7  -6  -1  39.7106 2.30958 8
-7  -6  -1  41.6498 3.30196 7
-7  6   -1  40.1159 3.43806 12
7   6   1   39.8375 2.78865 10
-7  6   -1  38.4303 3.31938 9
-7  6   -1  40.4139 3.48768 7
7   6   1   38.8517 3.48829 12
-7  6   -1  37.6591 2.98484 8
-8  -6  -1  20.7074 2.72267 7
8   -6  1   20.4289 2.28934 10
8   -6  1   25.4751 2.91896 12
-8  -6  -1  22.7085 2.3919  12
8   6   1   23.6029 3.10129 12
8   6   1   19.5778 2.12258 10
-8  6   -1  25.1831 2.83938 9
-8  6   -1  17.2297 2.50278 12
-8  6   -1  24.5983 2.41081 8
-8  6   -1  21.635  2.83039 7
9   -6  1   -1.7956 1.25439 12
-9  -6  -1  1.75541 1.32638 12
-9  -6  -1  1.28137 1.79405 7
9   -6  1   0.93558 1.08994 10
-9  6   -1  1.24344 1.19031 9
9   6   1   -0.428  0.80958 10
-9  6   -1  0.61365 1.25684 12
-9  6   -1  1.95591 1.12863 8
-9  6   -1  2.40444 1.32384 7
9   6   1   1.75479 1.39604 12
-10 6   -1  -1.8055 1.4807  8
-10 6   -1  -2.7232 1.54777 9
10  6   1   -0.1003 3.04642 12
-9  -7  1   -0.0315 1.79973 7
-9  -7  1   2.14918 1.1977  12
9   -7  -1  3.44276 1.52747 12
9   7   -1  2.29371 1.48619 12
9   7   -1  -0.4741 0.87302 10
-9  7   1   1.75244 1.2139  9
-9  7   1   1.96612 1.11131 8
8   -7  -1  20.7679 2.75953 12
-8  -7  1   15.0941 2.50025 7
-8  -7  1   20.362  2.31975 12
-8  7   1   13.699  2.49756 12
-8  7   1   27.1892 2.88746 9
8   7   -1  22.553  2.98542 12
-8  7   1   17.9752 2.58695 7
8   7   -1  20.1266 1.98875 10
-8  7   1   21.5761 2.47921 8
-7  -7  1   0.57486 0.58718 8
-7  -7  1   1.95776 1.0561  7
-7  -7  1   3.05256 0.96611 12
7   7   -1  1.04203 0.72154 10
-7  7   1   0.50594 0.88653 8
-7  7   1   0.77525 0.95492 12
-7  7   1   0.98651 1.39052 7
7   7   -1  -0.0108 0.99347 12
-7  7   1   -0.2083 0.89179 9
-6  -7  1   0.2335  0.53461 8
-6  -7  1   -1.213  0.69805 7
-6  -7  1   -0.5318 0.61218 9
-6  -7  1   -0.4912 0.65617 12
6   -7  -1  0.09308 0.71383 12
6   7   -1  -0.688  0.70235 12
-6  7   1   -0.2814 0.63714 7
6   7   -1  0.60416 0.44797 10
-6  7   1   1.06617 0.79234 12
-6  7   1   -0.232  0.61839 8
-6  7   1   -0.2487 0.60373 9
5   -7  -1  349.337 16.0416 12
-5  -7  1   359.494 15.5394 12
-5  -7  1   364.506 15.2911 8
5   7   -1  343.368 16.2016 12
-5  7   1   323.268 15.8682 9
5   7   -1  342.333 15.3486 10
-5  7   1   326.772 16.0698 7
-5  7   1   323.075 15.8114 8
5   7   -1  320.447 15.658  9
-4  -7  1   32.6877 2.26995 7
-4  -7  1   30.2981 2.33939 12
4   -7  -1  37.9238 2.427   12
-4  7   1   32.9846 2.31261 9
-4  7   1   33.685  2.33256 12
-4  7   1   33.707  2.4305  7
4   7   -1  28.4222 2.16692 7
4   7   -1  32.786  2.46197 12
4   7   -1  31.5433 2.12883 9
4   7   -1  33.6912 1.90477 10
-4  7   1   33.1056 2.32856 8
-3  -7  1   0.26147 0.31314 12
-3  -7  1   -0.2981 0.40055 7
3   -7  -1  -0.0858 0.39331 12
-3  -7  1   -0.1562 0.25828 12
-3  -7  1   -0.1726 0.34562 9
-3  7   1   -0.0429 0.34867 12
3   7   -1  -0.177  0.3923  12
-3  7   1   -0.3216 0.26667 9
-3  7   1   0.19977 0.40941 7
3   7   -1  0.24419 0.34306 9
-3  7   1   -0.3369 0.30549 8
3   7   -1  -0.0954 0.37754 7
3   7   -1  0.34183 0.22258 10
-2  -7  1   37.1991 4.67731 1
2   -7  -1  43.2235 4.54465 6
-2  -7  1   44.0021 2.202   9
-2  -7  1   32.4368 5.3953  5
-2  -7  1   31.2871 5.08508 3
-2  -7  1   46.1548 4.27276 4
2   -7  -1  44.6552 4.00488 6
-2  -7  1   36.3941 5.25707 2
2   -7  -1  43.0046 2.09339 12
2   -7  -1  47.31   4.8713  1
2   -7  -1  41.4261 7.82497 2
2   -7  -1  48.7885 6.51648 3
-2  7   1   40.0681 5.87854 6
2   7   -1  39.9819 5.43287 6
-2  7   1   38.7508 5.42583 1
-2  7   1   36.6239 5.89208 2
2   7   -1  38.5024 5.52879 2
2   7   -1  38.2504 2.36208 9
2   7   -1  46.8541 6.05205 3
-2  7   1   40.125  2.28744 12
2   7   -1  29.5459 5.21448 6
-2  7   1   45.4311 2.53144 8
2   7   -1  40.5478 5.06485 1
2   7   -1  41.684  1.98283 10
-2  7   1   36.1954 5.59255 3
2   7   -1  49.9109 7.19642 5
2   7   -1  46.6018 2.34811 7
-2  7   1   45.1875 2.43444 7
-2  7   1   41.8784 6.43994 4
2   7   -1  36.9194 3.90364 4
2   7   -1  41.4557 2.02335 11
2   7   -1  40.8739 2.35041 12
-2  7   1   43.6524 2.33098 9
-2  7   1   38.7794 5.44522 6
1   -7  -1  33.1828 4.35074 2
1   -7  -1  30.9225 3.29966 1
-1  -7  1   24.7503 4.01014 2
-1  -7  1   39.0201 1.8018  9
-1  -7  1   37.7318 4.86899 3
1   -7  -1  34.4705 4.54849 3
-1  -7  1   42.5319 5.31302 5
1   7   -1  33.5597 1.91114 12
-1  7   1   34.2801 1.83569 9
1   7   -1  40.674  4.35706 1
-1  7   1   33.7025 5.35472 5
1   7   -1  44.2001 3.53646 4
-1  7   1   30.7257 1.84249 7
-1  7   1   29.2618 3.60188 1
1   7   -1  33.7225 4.56668 6
-1  7   1   32.0995 1.79204 7
-1  7   1   34.9278 4.5868  2
-1  7   1   34.5672 4.46777 6
1   7   -1  35.2425 4.78058 2
1   7   -1  37.901  4.79349 3
1   7   -1  37.1583 1.88834 11
-1  7   1   33.6017 1.7923  12
1   7   -1  37.6455 1.95232 12
1   7   -1  34.9584 1.86638 9
-1  7   1   34.095  1.91144 12
1   7   -1  37.8102 1.91286 7
1   7   -1  36.0459 1.65143 10
1   7   -1  33.2066 5.37619 5
1   7   -1  29.3112 4.4018  6
-1  7   1   33.8355 3.47744 6
1   7   -1  38.5015 4.30705 1
1   7   -1  38.5019 1.92643 7
-1  7   1   33.8031 2.08247 8
-1  7   1   32.8893 4.0845  3
0   -7  -1  52.4638 3.84877 3
0   -7  -1  50.4185 2.27097 7
0   -7  1   54.6947 5.12386 1
0   -7  -1  46.7627 3.42222 1
0   -7  -1  45.9356 3.38627 3
0   -7  1   45.0114 4.53411 3
0   -7  1   47.7276 5.49951 3
0   7   -1  48.5114 2.46452 12
0   7   -1  51.028  4.89463 2
0   7   1   46.5012 3.18209 1
0   7   -1  42.781  4.42694 4
0   7   1   47.7293 2.15313 7
0   7   1   46.2406 2.18705 9
0   7   -1  44.8148 2.51847 10
0   7   -1  47.1158 2.34945 9
0   7   1   43.5471 2.12264 12
0   7   -1  47.0169 2.39137 7
0   7   1   45.1553 2.18302 9
0   7   1   45.5066 2.1464  7
0   7   -1  44.156  2.38002 12
0   7   1   47.7073 5.81618 5
0   7   -1  59.5299 5.98948 5
0   7   -1  49.3458 4.25296 1
0   7   -1  36.7381 4.98382 2
0   7   1   48.6403 2.13565 12
0   7   -1  41.9344 5.12234 6
0   7   -1  44.246  4.8926  6
0   7   -1  48.644  2.34307 9
0   7   -1  45.5002 2.37504 7
-1  -7  -1  741.801 32.9463 3
1   -7  1   762.197 34.9916 1
1   -7  1   756.928 32.01   12
-1  -7  -1  752.568 31.8775 7
1   -7  1   746.915 31.9826 12
-1  -7  -1  691.629 35.6163 5
1   -7  1   766.923 36.261  2
1   -7  1   744.101 33.5139 6
1   -7  1   755.661 34.0235 6
1   -7  1   748.347 35.9421 3
-1  -7  -1  696.805 33.2738 2
1   7   1   792.885 35.4413 4
-1  7   -1  738.951 36.0836 3
-1  7   -1  717.436 35.7719 2
1   7   1   750.538 33.0777 3
1   7   1   658.785 31.9898 10
-1  7   -1  733.536 32.153  9
1   7   1   749.839 32.91   1
1   7   1   712.254 36.3732 5
1   7   1   743.585 31.8232 12
1   7   1   674.128 31.8799 9
-1  7   -1  729.373 36.0894 6
1   7   1   728.978 31.8197 12
-1  7   -1  768.557 35.1043 1
-1  7   -1  719.897 32.1565 12
1   7   1   754.122 32.7334 1
-1  7   -1  744.079 34.7992 6
-1  7   -1  738.387 32.1657 7
-1  7   -1  725.992 35.9843 4
1   7   1   736.911 31.814  7
1   7   1   694.296 31.8095 7
-2  -7  -1  157.594 7.06615 9
-2  -7  -1  148.769 10.5023 4
-2  -7  -1  143.849 9.00465 1
2   -7  1   145.732 7.45252 10
-2  -7  -1  162.24  7.1922  10
2   -7  1   162.929 10.5375 1
2   -7  1   175.469 10.2349 6
2   -7  1   169.911 7.29884 12
2   -7  1   157.095 7.41187 12
-2  -7  -1  154.106 10.7942 3
-2  -7  -1  152.179 11.3277 5
2   -7  1   171.338 12.4417 2
2   -7  1   163.215 10.7944 6
-2  7   -1  154.122 12.2215 4
-2  7   -1  161.094 11.013  1
2   7   1   150.267 7.15235 7
-2  7   -1  162.767 7.42058 7
-2  7   -1  159.643 12.1508 6
2   7   1   163.816 9.29685 1
-2  7   -1  157.267 7.41529 9
2   7   1   151.984 7.15032 10
2   7   1   177.857 11.6617 6
-2  7   -1  162.75  10.7862 6
-2  7   -1  151.903 7.49707 7
-2  7   -1  160.643 11.7975 3
2   7   1   167.184 12.4687 5
2   7   1   164.464 7.28162 12
2   7   1   155.811 9.91416 3
2   7   1   160.804 7.17901 9
2   7   1   150.064 7.17433 12
-2  7   -1  159.159 7.61451 8
-2  7   -1  170.525 14.4513 2
2   7   1   159.276 9.59662 2
2   7   1   156.815 10.7993 4
-2  7   -1  150.957 7.37773 12
2   7   1   157.227 7.07375 11
-3  -7  -1  3.18005 0.56228 9
3   -7  1   3.52617 0.66498 10
3   -7  1   2.25885 0.67948 12
-3  -7  -1  2.94377 0.59401 7
3   7   1   4.38627 0.66004 7
3   7   1   3.90411 0.56258 10
3   7   1   4.38451 0.78886 12
-3  7   -1  2.37188 0.64204 8
-3  7   -1  5.0653  0.81022 12
-3  7   -1  3.29122 0.65799 9
3   7   1   2.71487 0.54448 9
-4  -7  -1  34.3484 1.93619 12
-4  -7  -1  39.2908 2.35661 7
4   -7  1   36.3118 2.33077 10
-4  -7  -1  37.646  1.97831 12
4   -7  1   35.0558 2.52659 12
-4  -7  -1  37.2186 2.18302 9
4   7   1   34.6693 2.09891 10
4   7   1   31.5921 2.22536 7
-4  7   -1  35.444  2.45739 9
-4  7   -1  37.122  2.48367 12
4   7   1   35.2548 2.22159 9
4   7   1   36.0541 2.52862 12
-4  7   -1  37.4547 2.64332 7
-4  7   -1  33.8777 2.3925  8
-5  -7  -1  245.98  12.2302 9
-5  -7  -1  268.677 11.7311 12
-5  -7  -1  250.875 12.13   7
5   -7  1   250.988 12.0987 10
-5  7   -1  236.57  12.5494 9
5   7   1   259.677 12.5296 12
5   7   1   279.29  11.9013 10
-5  7   -1  250.166 12.4883 7
-5  7   -1  254.676 12.6169 8
-5  7   -1  275.42  12.5049 12
5   7   1   245.289 12.0069 9
-6  -7  -1  66.3985 4.24321 7
6   -7  1   67.4951 4.55922 12
6   -7  1   69.2176 4.16203 10
-6  -7  -1  70.467  3.84001 12
-6  7   -1  70.8501 4.66605 7
6   7   1   70.1278 3.92165 10
-6  7   -1  72.5288 4.28375 8
6   7   1   74.3894 4.73925 12
6   7   1   63.3085 4.09947 9
-6  7   -1  68.1286 4.52966 12
-6  7   -1  68.9123 4.40044 9
-7  -7  -1  16.7837 2.1948  7
7   -7  1   17.4033 2.56463 10
7   -7  1   18.3364 2.35252 12
-7  7   -1  16.7168 2.34624 9
7   7   1   13.215  1.58157 10
-7  7   -1  13.191  2.38373 7
7   7   1   14.2737 2.32792 12
-7  7   -1  12.3608 2.14309 12
-7  7   -1  17.4192 2.02986 8
-8  -7  -1  2.27013 1.07129 12
-8  -7  -1  1.30823 1.32529 7
8   -7  1   4.80292 1.46928 12
8   -7  1   2.67525 1.13572 10
-8  7   -1  4.41305 1.86127 9
-8  7   -1  3.23181 1.34842 7
8   7   1   8.148   1.95085 12
-8  7   -1  4.16387 1.52944 12
8   7   1   3.61942 1.01456 10
-9  -7  -1  3.92133 1.32084 12
9   -7  1   3.11786 1.55997 12
-9  7   -1  2.60633 1.31998 9
-9  7   -1  -0.4434 1.2038  8
9   7   1   2.7731  1.75526 12
-9  7   -1  2.25468 1.74671 7
9   7   1   2.90591 1.15032 10
9   -8  -1  23.0244 3.05832 12
-9  8   1   15.9659 2.87972 7
-9  8   1   20.8427 3.19664 12
9   8   -1  22.128  2.24374 10
-9  8   1   18.9328 2.83587 9
-9  8   1   19.5284 2.56177 8
-8  -8  1   0.17903 0.92588 12
-8  -8  1   1.27188 1.21438 7
8   -8  -1  0.39248 1.11269 12
8   8   -1  -1.4912 1.18358 12
-8  8   1   0.40932 0.99276 12
-8  8   1   -0.0923 1.00897 9
-8  8   1   0.24639 0.95412 7
-8  8   1   -0.7633 0.90152 8
-7  -8  1   2.49331 1.139   7
-7  -8  1   2.91791 0.95233 12
7   -8  -1  1.89916 1.16971 12
7   8   -1  0.74743 0.695   10
-7  8   1   1.54211 1.13806 7
-7  8   1   1.92768 1.0144  9
7   8   -1  1.88621 1.24202 12
-7  8   1   2.62135 1.06766 8
-6  -8  1   18.3358 2.21083 7
-6  -8  1   19.2101 1.80747 12
6   -8  -1  23.109  2.29807 12
-6  8   1   20.1704 2.17856 9
6   8   -1  20.2751 1.66927 10
6   8   -1  22.6404 2.42981 12
-6  8   1   22.0181 2.14048 8
-6  8   1   22.9636 2.3651  7
-6  8   1   20.3329 2.24639 12
-5  -8  1   -0.456  0.59255 12
-5  -8  1   0.62446 0.74242 7
5   -8  -1  0.50658 0.68152 12
-5  8   1   0.26042 0.58611 8
5   8   -1  0.8285  0.81697 12
-5  8   1   0.83891 0.60172 9
5   8   -1  0.21211 0.56586 9
-5  8   1   0.46278 0.67953 7
5   8   -1  0.92698 0.45348 10
-5  8   1   0.31232 0.69655 12
-4  -8  1   130.673 6.44032 9
4   -8  -1  131.626 6.70279 12
-4  -8  1   138.668 6.66834 7
-4  -8  1   133.555 6.22481 12
4   8   -1  130.32  6.66136 7
-4  8   1   140.023 6.84137 9
-4  8   1   134.333 6.9334  7
4   8   -1  128.434 6.85904 12
-4  8   1   126.552 6.83653 8
-4  8   1   144.508 6.88576 12
4   8   -1  128.305 6.21603 10
4   8   -1  133.838 6.59412 9
3   -8  -1  188.761 9.22684 12
-3  -8  1   192.395 8.80899 9
-3  -8  1   197.735 8.96481 7
-3  -8  1   196.328 8.55897 10
3   8   -1  180.888 8.5674  10
-3  8   1   202.247 9.12681 12
3   8   -1  187.248 8.97165 7
3   8   -1  187.276 9.12106 12
-3  8   1   190.68  9.18097 7
-3  8   1   191.783 9.21254 8
-3  8   1   200.894 9.09699 9
3   8   -1  183.844 9.12869 9
2   -8  -1  0.7098  0.21503 12
2   -8  -1  0.28718 0.22798 12
2   8   -1  1.06243 0.35588 7
-2  8   1   0.5287  0.35733 7
2   8   -1  0.76281 0.31101 9
-2  8   1   0.48224 0.30213 12
2   8   -1  0.83209 0.17372 10
2   8   -1  0.47081 0.34305 12
-2  8   1   0.76997 0.41771 8
-1  -8  1   21.9413 4.91366 5
-1  -8  1   24.7987 4.47204 3
1   -8  -1  35.2462 4.86378 2
1   -8  -1  25.8758 4.00442 3
-1  -8  1   28.765  1.46851 9
1   -8  -1  33.128  3.59067 1
-1  8   1   28.9647 1.66193 7
1   8   -1  32.4772 4.34486 1
-1  8   1   24.9093 3.58473 1
1   8   -1  25.3972 4.17142 2
-1  8   1   29.3745 4.248   2
1   8   -1  29.6721 1.60529 9
1   8   -1  26.8113 1.35726 10
-1  8   1   21.2673 3.85185 6
-1  8   1   27.9199 1.52695 7
1   8   -1  28.9655 1.61148 7
1   8   -1  30.4182 7.25662 3
1   8   -1  26.6958 1.62712 12
-1  8   1   23.1599 3.84804 3
1   8   -1  31.156  6.05861 5
1   8   -1  25.4737 3.75365 1
-1  8   1   24.0116 3.24461 6
1   8   -1  26.9464 3.6697  4
-1  8   1   28.4706 1.56759 9
-1  8   1   28.2215 5.2981  5
1   8   -1  33.1784 4.87592 6
1   8   -1  21.7257 3.76976 6
-1  8   1   28.9945 1.52926 12
-1  8   1   27.3305 1.84325 8
0   -8  1   35.7822 5.33576 3
0   -8  -1  39.2612 3.54126 3
0   -8  1   48.1291 4.81356 1
0   -8  -1  42.1412 3.50069 3
0   8   -1  35.8364 2.11829 7
0   8   -1  36.8143 1.863   10
0   8   -1  39.1309 1.98525 9
0   8   -1  40.3606 4.69837 4
0   8   -1  30.3968 3.88468 1
0   8   1   38.4232 3.55756 6
0   8   -1  37.5758 5.02822 6
0   8   1   38.4227 1.76566 7
0   8   1   36.9935 1.8219  9
0   8   -1  35.8617 2.00198 7
0   8   1   38.0158 1.81119 12
0   8   -1  34.0136 4.6846  2
0   8   1   36.7947 1.82138 12
0   8   1   36.6007 3.05327 1
0   8   1   35.8742 1.75647 7
0   8   -1  38.4698 2.05816 12
0   8   1   38.749  1.82408 9
0   8   -1  33.9909 5.74199 5
0   8   -1  36.6689 1.98621 9
0   8   -1  47.2758 4.91313 2
0   8   -1  33.0608 4.91994 6
0   8   1   37.7077 5.88724 5
0   8   1   40.8136 3.59471 6
-1  -8  -1  41.4403 3.93789 2
1   -8  1   40.8653 1.85579 12
-1  -8  -1  39.9185 3.14268 3
-1  -8  -1  41.5799 1.8546  7
1   -8  1   48.8459 5.3945  1
-1  -8  -1  43.0619 5.94986 5
1   -8  1   44.6969 6.18289 2
1   -8  1   37.6519 1.96237 12
-1  -8  -1  38.439  3.23609 3
1   -8  1   45.0481 5.36409 3
-1  8   -1  41.4234 5.73848 2
1   8   1   35.4723 3.31216 1
-1  8   -1  38.6255 2.17881 7
1   8   1   36.0094 1.99568 10
1   8   1   42.322  6.45511 5
1   8   1   39.0682 3.15647 6
1   8   1   36.0646 1.86593 9
1   8   1   42.9461 5.84221 4
-1  8   -1  39.4168 2.12579 9
-1  8   -1  37.3636 2.13243 7
-1  8   -1  39.1322 4.72483 1
1   8   1   39.3693 1.86447 12
-1  8   -1  40.3257 2.15476 12
-1  8   -1  38.3451 2.22057 9
1   8   1   41.4207 3.38349 6
-1  8   -1  37.8039 5.62466 6
-1  8   -1  29.0643 4.20167 6
-1  8   -1  37.7276 6.02236 5
-1  8   -1  39.9061 5.70817 4
1   8   1   39.033  1.85792 12
-1  8   -1  47.1567 6.48057 2
2   -8  1   230.213 10.1499 12
2   -8  1   234.729 10.0582 12
-2  -8  -1  213.993 9.9264  7
2   8   1   207.874 9.88743 11
-2  8   -1  217.346 10.2158 9
-2  8   -1  226.872 10.2275 12
-2  8   -1  222.002 10.2106 7
2   8   1   214.909 10.0314 12
2   8   1   211.802 9.9361  10
2   8   1   219.275 9.94868 9
2   8   1   232.009 10.063  7
-2  8   -1  234.221 10.3775 7
-2  8   -1  224.745 10.492  8
3   -8  1   10.2846 1.10798 12
-3  -8  -1  10.3881 0.86343 9
3   -8  1   9.18578 0.99275 10
-3  -8  -1  12.3359 0.98251 7
3   8   1   7.53841 0.84589 7
-3  8   -1  10.6154 1.10236 12
3   8   1   9.59744 1.03884 12
-3  8   -1  9.00859 1.12526 7
3   8   1   9.65074 0.88804 9
-3  8   -1  11.0824 1.18234 8
3   8   1   8.7477  0.80077 10
-3  8   -1  10.7521 1.10417 9
-4  -8  -1  296.869 13.883  9
4   -8  1   284.013 13.9605 10
-4  -8  -1  309.064 13.9674 7
4   -8  1   302.697 14.2855 12
4   8   1   298.341 13.9641 7
-4  8   -1  308.182 14.2487 8
-4  8   -1  306.846 14.9428 7
4   8   1   312.042 13.76   10
4   8   1   308.039 14.2573 12
-4  8   -1  313.654 14.3003 12
-4  8   -1  313.028 14.2547 9
-5  -8  -1  16.5355 1.53737 12
-5  -8  -1  17.6245 1.28644 12
-5  -8  -1  15.8944 1.76614 7
5   -8  1   17.8121 1.66709 10
-5  -8  -1  13.5337 1.53663 9
-5  8   -1  17.0631 1.80407 12
-5  8   -1  19.3774 1.78242 8
5   8   1   19.2939 1.93172 12
-5  8   -1  19.0981 2.00032 7
5   8   1   16.5445 1.41384 10
5   8   1   16.6632 1.54016 9
-5  8   -1  19.588  1.89246 9
-6  -8  -1  4.21645 1.11287 7
-6  -8  -1  4.57407 0.84929 12
6   -8  1   6.21592 1.4869  12
-6  8   -1  4.4011  1.09013 8
-6  8   -1  5.01474 1.30952 12
6   8   1   5.37929 1.32117 12
6   8   1   4.98528 0.97921 10
-6  8   -1  6.19778 1.44289 7
-6  8   -1  5.44153 1.29214 9
7   -8  1   18.5663 2.49301 12
7   -8  1   20.242  2.17315 10
-7  -8  -1  19.998  1.8308  12
-7  -8  -1  16.5607 2.23045 7
-7  8   -1  18.1964 2.99533 12
7   8   1   17.9775 2.54435 12
-7  8   -1  19.2337 2.21987 8
7   8   1   19.6983 1.82992 10
-7  8   -1  18.8707 2.51025 7
-7  8   -1  19.039  2.41838 9
8   -8  1   3.24204 1.10617 10
8   -8  1   1.25207 1.23597 12
-8  -8  -1  2.09151 0.97738 12
8   8   1   1.54877 1.31648 12
-8  8   -1  1.78742 1.10741 9
-8  8   -1  3.99235 1.43789 12
8   8   1   0.85618 0.88747 10
-8  8   -1  1.56452 1.16685 7
-8  8   -1  2.80939 1.2241  8
9   -8  1   5.76927 1.80439 12
-9  8   -1  4.92846 1.42694 8
-9  8   -1  7.22523 1.9594  9
9   8   1   2.58435 1.80549 12
-9  8   -1  1.55935 1.4994  12
9   8   1   5.7722  1.28319 10
-9  8   -1  4.94521 1.72004 7
9   -9  -1  -0.9641 1.25261 12
9   9   -1  -0.0879 1.48071 12
-9  9   1   0.80976 1.15914 12
-9  9   1   -1.7356 1.28016 9
-9  9   1   -0.6157 1.08788 7
-9  9   1   -0.1154 1.15555 8
8   -9  -1  22.8737 2.81456 12
-8  9   1   22.9965 2.60192 8
-8  9   1   25.4915 3.05681 12
-8  9   1   24.6929 2.91605 9
-8  9   1   21.5173 2.89974 7
8   9   -1  24.5901 3.2067  12
8   9   -1  22.6633 2.10716 10
-7  -9  1   139.103 7.70084 7
7   -9  -1  149.087 7.94389 12
-7  -9  1   145.274 7.01397 12
-7  9   1   140.344 8.84435 8
-7  9   1   141.376 8.18636 7
7   9   -1  136.429 8.19334 12
-7  9   1   129.876 8.42177 9
-7  9   1   145.417 8.26669 12
7   9   -1  138.327 7.08122 10
-6  -9  1   0.72507 0.98223 7
6   -9  -1  0.62388 0.82425 12
-6  -9  1   1.08764 0.6411  12
6   9   -1  0.61831 0.95925 12
-6  9   1   2.87714 0.97533 9
-6  9   1   0.2434  0.86398 12
-6  9   1   2.07743 0.9954  7
6   9   -1  -0.0674 0.53328 10
-6  9   1   1.89035 0.93994 8
-5  -9  1   274.637 13.0631 9
5   -9  -1  297.454 13.4794 12
-5  -9  1   289.62  13.3685 7
-5  9   1   286.626 13.5427 9
-5  9   1   284.304 13.7199 7
-5  9   1   279.264 13.5691 8
5   9   -1  281.041 12.8151 10
5   9   -1  273.004 13.241  9
5   9   -1  277.432 13.7056 12
-4  -9  1   0.97912 0.50808 9
-4  -9  1   0.84664 0.59179 7
4   -9  -1  0.03123 0.49568 12
4   9   -1  1.14983 0.70536 12
4   9   -1  0.7021  0.32705 10
4   9   -1  1.63356 0.50108 9
-4  9   1   0.6267  0.53958 9
-4  9   1   1.5214  0.68026 12
4   9   -1  0.65614 0.49961 7
-4  9   1   1.18795 0.6333  7
-4  9   1   0.46466 0.54922 8
-3  -9  1   15.8872 1.27947 7
-3  -9  1   15.6142 1.15104 9
3   -9  -1  15.7107 1.22936 12
-3  9   1   14.8366 1.35229 9
3   9   -1  14.8411 1.41722 12
-3  9   1   14.0362 1.48866 8
3   9   -1  15.1333 1.28011 7
-3  9   1   16.4937 1.40185 12
3   9   -1  15.2322 0.94344 10
-3  9   1   15.286  1.43395 7
3   9   -1  16.0926 1.27782 9
-2  -9  1   22.0905 1.45036 7
-2  9   1   25.3411 1.67829 7
2   9   -1  23.9043 1.53663 9
-2  9   1   23.2194 1.54178 12
2   9   -1  24.6953 1.36938 11
-2  9   1   24.0059 1.58299 9
2   9   -1  24.5813 1.19973 10
-2  9   1   23.1976 1.50817 7
2   9   -1  23.1303 1.51527 7
-2  9   1   27.2975 1.89213 8
2   9   -1  23.2144 1.60167 12
2   9   -1  24.6065 1.55063 7
-1  9   1   242.841 10.3924 12
1   9   -1  219.03  10.1681 10
1   9   -1  230.436 10.1678 10
1   9   -1  251.272 10.4495 7
1   9   -1  229.214 10.3966 9
-1  9   1   246.453 10.4335 7
-1  9   1   230.972 10.366  7
1   9   -1  235.786 10.4442 7
-1  9   1   231.204 10.4026 9
1   9   -1  220.724 10.4943 12
-1  9   1   221.515 10.7931 8
1   9   -1  218.572 10.3994 9
0   9   -1  804.905 35.2005 12
0   9   1   789.34  34.8136 7
0   9   1   834.244 34.9802 12
0   9   -1  752.577 35.0797 7
0   9   -1  771.734 34.9528 10
0   9   1   798.954 34.8157 7
0   9   -1  798.461 35.0776 9
0   9   -1  792.782 35.1022 9
0   9   1   802.856 34.9126 9
0   9   1   766.087 34.9109 9
0   9   1   869.985 35.2849 12
0   9   -1  854.095 35.1466 7
-1  -9  -1  321.874 12.8949 7
-1  9   -1  285.211 13.1981 9
1   9   1   293.079 12.9634 12
1   9   1   304.598 12.9283 9
1   9   1   284.4   12.9385 9
-1  9   -1  303.812 13.2844 12
-1  9   -1  293.413 13.2958 7
1   9   1   266.593 13.0683 10
-1  9   -1  304.757 13.2839 7
-1  9   -1  289.186 13.2369 9
-2  -9  -1  105.933 4.95752 7
2   -9  1   109.291 5.10204 12
-2  9   -1  112.863 5.53837 7
-2  9   -1  118.268 5.4807  7
-2  9   -1  111.395 5.63    8
2   9   1   98.8494 4.97055 9
2   9   1   108.896 4.92454 7
-2  9   -1  122.127 5.60153 12
2   9   1   99.4146 4.98599 10
2   9   1   101.049 5.07437 12
-2  9   -1  110.354 5.32305 9
2   9   1   97.3191 4.98685 11
3   -9  1   91.9782 4.66296 12
3   9   1   86.9842 4.39789 9
-3  9   -1  93.9828 4.87926 7
-3  9   -1  92.1251 4.73528 12
-3  9   -1  97.0435 4.95653 8
3   9   1   86.6154 4.60297 12
-3  9   -1  94.1308 4.76277 9
3   9   1   85.9932 4.31068 10
3   9   1   84.1624 4.37829 7
-4  -9  -1  -0.0973 0.44926 9
4   -9  1   -0.4544 0.51025 12
-4  -9  -1  0.32717 0.56465 7
4   -9  1   -0.2098 0.42527 10
-4  9   -1  0.09976 0.43633 12
-4  9   -1  -0.8249 0.36374 9
4   9   1   -0.2899 0.50177 12
4   9   1   0.12144 0.38978 9
-4  9   -1  0.4762  0.55347 7
-4  9   -1  0.23825 0.56486 8
-5  -9  -1  184.323 8.6628  7
5   -9  1   166.357 8.58714 10
5   -9  1   182.794 9.52357 12
5   9   1   161.521 8.51173 7
5   9   1   178.636 9.0138  12
5   9   1   177.129 8.2858  10
-5  9   -1  169.451 8.83419 8
5   9   1   174.963 8.50946 9
-5  9   -1  176.248 8.89332 9
-5  9   -1  180.757 8.9705  12
-5  9   -1  172.35  9.05765 7
-6  -9  -1  1.42693 0.52409 12
6   -9  1   1.67763 0.83487 10
-6  -9  -1  2.88636 1.83332 7
6   -9  1   0.59061 0.93386 12
6   9   1   0.14856 0.82392 12
-6  9   -1  0.99537 0.81117 9
-6  9   -1  0.43649 0.94248 7
6   9   1   2.52439 0.74838 10
-6  9   -1  1.75101 0.88263 8
-7  -9  -1  3.04136 1.31    7
7   -9  1   2.72703 1.28245 12
-7  -9  -1  1.41295 1.15921 12
-7  9   -1  1.93766 1.11216 12
-7  9   -1  1.39922 1.09464 8
7   9   1   1.07141 0.72605 10
7   9   1   4.6046  1.28465 12
-7  9   -1  2.31655 1.09073 7
8   -9  1   4.90551 1.68116 12
-8  9   -1  4.52007 1.47126 9
8   9   1   5.08221 1.1938  10
-8  9   -1  5.55278 1.56662 12
8   9   1   6.1159  1.7028  12
-8  9   -1  5.89379 1.47817 8
-8  9   -1  7.48687 1.81006 7
9   9   1   2.39407 1.15585 10
-9  9   -1  4.99921 1.85559 9
-9  9   -1  5.31213 1.62638 12
-9  9   -1  4.72317 1.63747 8
-9  9   -1  6.15367 1.75819 7
9   9   1   6.2405  1.9819  12
9   -10 -1  8.99632 2.05022 12
-9  10  1   8.30212 2.56842 7
-9  10  1   9.91673 2.17433 9
-9  10  1   13.3615 2.73163 12
-9  10  1   13.7665 2.29559 8
8   -10 -1  -1.5422 0.93179 12
-8  10  1   -0.6769 0.91953 9
8   10  -1  -0.6912 0.73155 10
-8  10  1   -0.2667 0.95941 8
8   10  -1  0.20182 1.26127 12
-8  10  1   0.50858 1.06893 7
-8  10  1   -1.1372 0.98312 12
7   -10 -1  24.249  2.61372 12
-7  10  1   29.1671 2.78357 9
-7  10  1   29.9478 2.83476 8
7   10  -1  19.0524 2.78967 12
-7  10  1   18.1385 2.51195 7
-7  10  1   24.9273 2.86078 12
7   10  -1  25.6473 2.92768 10
-6  -10 1   54.5417 3.66628 7
6   -10 -1  51.0016 3.52685 12
-6  -10 1   56.141  3.09889 12
6   10  -1  47.3734 3.8301  12
-6  10  1   45.0157 3.70845 12
-6  10  1   48.6451 3.78149 7
6   10  -1  55.5566 3.01647 10
-6  10  1   50.793  3.66644 9
-6  10  1   51.6371 3.64969 8
-5  -10 1   8.68438 1.37508 7
5   -10 -1  9.46969 1.37897 12
5   10  -1  10.5518 0.99565 10
5   10  -1  9.12886 1.62709 12
-5  10  1   10.5125 1.6442  8
-5  10  1   10.5752 1.70397 7
-5  10  1   8.45325 1.4319  9
5   10  -1  9.93196 1.31272 9
-4  -10 1   12.5925 1.45641 7
4   -10 -1  14.7371 1.3779  12
-4  -10 1   11.5244 1.20097 9
4   10  -1  14.0457 1.61814 12
4   10  -1  14.0093 1.01958 10
-4  10  1   14.8492 1.61505 7
-4  10  1   16.5333 1.57679 9
-4  10  1   17.5005 1.69591 8
4   10  -1  12.9386 1.31929 9
4   10  -1  14.8435 1.4188  7
-4  10  1   18.2816 1.66829 12
3   -10 -1  367.173 15.6581 12
3   -10 -1  343.312 15.6863 12
-3  -10 1   356.836 16.0632 7
-3  -10 1   382.04  16.2427 9
-3  10  1   351.079 16.1154 12
-3  10  1   364.862 16.8611 8
-3  10  1   361.007 16.4475 9
-3  10  1   343.593 16.1742 7
3   10  -1  328.626 15.8739 9
3   10  -1  335.298 15.4622 10
3   10  -1  346.012 15.9364 7
-2  10  1   0.85449 0.31739 7
-2  10  1   -0.1189 0.35165 7
-2  10  1   0.63443 0.34847 12
2   10  -1  0.62655 0.36533 7
2   10  -1  0.47455 0.34872 9
2   10  -1  1.70661 0.50311 12
2   10  -1  0.45284 0.16226 10
-2  10  1   0.72102 0.32546 9
-2  10  1   0.02692 0.36215 8
1   10  -1  6.03828 0.4523  10
1   10  -1  5.74444 0.66693 7
1   10  -1  6.19905 0.80319 12
-1  10  1   5.91634 0.62357 12
-1  10  1   6.38408 0.69646 7
-1  10  1   5.4867  0.60298 7
1   10  -1  4.63365 0.4695  10
1   10  -1  5.76374 0.64881 9
-1  10  1   5.86826 0.97692 8
-1  10  1   5.65474 0.62689 9
1   10  -1  5.69868 0.71181 9
1   10  -1  5.67241 0.69131 7
0   10  1   8.33322 0.70918 12
0   10  1   7.66649 0.65532 9
0   10  1   7.81814 0.707   12
0   10  -1  8.12912 0.88726 12
0   10  -1  8.84187 0.76188 9
0   10  -1  8.41881 0.7714  7
0   10  1   8.73851 0.62004 9
0   10  -1  8.3976  0.78943 9
0   10  -1  7.5373  0.64345 10
0   10  -1  8.57142 0.81163 7
-1  10  -1  -0.3211 0.27867 7
1   10  1   0.03614 0.19963 9
1   10  1   0.19622 0.1801  9
-1  10  -1  0.21747 0.26859 9
-1  10  -1  0.27161 0.30698 12
-1  10  -1  0.36164 0.29984 9
1   10  1   0.03315 0.27073 10
-1  10  -1  0.6947  0.3414  7
2   -10 1   251.618 10.6926 12
2   -10 1   254.316 10.7149 12
-2  -10 -1  245.401 10.702  7
2   10  1   244.217 10.6112 7
-2  10  -1  247.095 11.1208 9
-2  10  -1  239.87  11.1926 7
2   10  1   224.698 10.7306 9
-2  10  -1  251.528 11.535  8
-2  10  -1  247.904 11.1281 12
2   10  1   228.035 10.8761 12
2   10  1   233.384 10.783  10
2   10  1   220.794 10.8109 11
3   -10 1   192.492 8.76537 12
3   10  1   186.321 8.17071 11
-3  10  -1  180.697 9.04936 7
-3  10  -1  191.781 9.58777 8
-3  10  -1  189.071 9.06257 9
3   10  1   189.027 8.58037 9
-3  10  -1  180.705 8.93072 12
3   10  1   185.834 8.8245  12
3   10  1   182.504 8.55518 7
3   10  1   182.126 8.4808  10
-4  -10 -1  10.354  1.32054 7
4   -10 1   14.6215 1.48965 12
-4  10  -1  11.2132 1.46418 7
4   10  1   13.5891 1.11707 10
4   10  1   12.6189 1.16527 7
4   10  1   12.391  1.51921 12
-4  10  -1  13.6402 1.49991 9
-4  10  -1  13.8082 1.53814 12
-4  10  -1  11.3633 1.53244 8
4   10  1   12.2682 1.22277 9
-5  -10 -1  19.8495 1.91967 7
5   -10 1   24.7938 3.18833 12
-5  10  -1  22.0999 2.13042 9
5   10  1   21.6205 1.63154 10
5   10  1   23.2364 1.78703 9
-5  10  -1  25.0136 2.20735 8
5   10  1   18.8588 2.15063 12
-5  10  -1  21.7246 2.1283  12
-5  10  -1  19.2542 2.1112  7
-6  -10 -1  42.1606 3.14339 7
6   -10 1   43.3661 3.32818 12
-6  10  -1  41.6842 3.23759 8
6   10  1   42.6539 2.71198 10
6   10  1   43.859  3.50189 12
-6  10  -1  40.8884 3.42243 7
-6  10  -1  42.824  3.29967 9
7   -10 1   4.37185 1.50436 12
7   10  1   4.77683 1.48173 12
-7  10  -1  3.22333 1.3162  12
7   10  1   4.77359 1.02932 10
-7  10  -1  6.07554 1.37545 8
-7  10  -1  5.28678 1.50438 7
-7  10  -1  2.95996 1.3446  9
-8  10  -1  1.59088 1.39305 12
-8  10  -1  1.72828 1.41771 7
-8  10  -1  2.38971 1.21592 8
8   10  1   4.73501 1.71404 12
-8  10  -1  2.887   1.27713 9
-9  10  -1  1.44844 2.25715 7
-9  10  -1  2.24021 1.62007 12
9   10  1   2.87718 1.68726 12
-9  10  -1  1.74784 1.87789 8
-9  10  -1  1.84952 1.50386 9
9   -11 -1  57.0872 4.98316 12
9   11  -1  45.0061 4.9285  12
-9  11  1   54.091  4.91759 9
-9  11  1   55.8709 4.55103 8
8   -11 -1  12.0095 2.04642 12
-8  11  1   11.8639 2.0887  9
-8  11  1   11.8064 2.12325 8
8   11  -1  9.06785 2.15967 12
-8  11  1   7.23066 1.81987 12
-8  11  1   10.4132 3.26779 7
7   -11 -1  31.8454 2.91631 12
-7  11  1   34.1803 3.12344 9
-7  11  1   27.6452 3.06692 7
7   11  -1  34.1175 2.35615 10
-7  11  1   37.4194 3.20189 8
-7  11  1   32.9716 3.28954 12
7   11  -1  33.6625 3.44566 12
6   -11 -1  -0.4472 0.67264 12
-6  11  1   1.91815 1.14322 7
6   11  -1  0.29607 0.5471  10
-6  11  1   -0.8776 0.67625 12
6   11  -1  1.77692 1.17156 12
-6  11  1   0.49303 1.42714 9
5   -11 -1  9.11236 1.2923  12
-5  -11 1   9.15589 1.45676 7
5   11  -1  10.7736 1.03113 10
-5  11  1   11.2856 1.70146 8
5   11  -1  9.83489 1.60684 12
-5  11  1   10.2778 1.67022 7
-5  11  1   13.6893 1.68631 9
5   11  -1  8.91193 1.29444 9
-4  -11 1   24.12   1.90708 7
4   -11 -1  23.9559 1.64622 12
4   11  -1  24.2361 2.12584 12
-4  11  1   22.5691 2.13139 8
4   11  -1  24.0143 1.39737 10
4   11  -1  22.1434 1.7846  7
-4  11  1   23.2343 2.02147 12
-4  11  1   25.2467 2.09324 7
4   11  -1  23.6864 1.79846 9
-4  11  1   24.21   2.01689 9
-3  -11 1   254.553 11.1976 7
3   11  -1  224.392 10.665  11
3   11  -1  227.635 10.6908 11
3   11  -1  243.679 11.2025 9
-3  11  1   217.639 11.2052 7
-3  11  1   241.912 11.4942 7
3   11  -1  249.263 11.193  7
-3  11  1   256.326 11.4255 9
3   11  -1  258.324 11.6246 12
-3  11  1   264.897 11.844  8
-3  11  1   246.052 11.4232 12
3   11  -1  237.902 10.6942 10
2   11  -1  26.0349 1.83142 12
-2  11  1   26.8971 1.69388 7
-2  11  1   27.083  1.81139 7
2   11  -1  26.5494 1.6945  9
-2  11  1   25.8831 2.33802 8
2   11  -1  25.3489 1.36382 10
2   11  -1  26.1189 1.64103 7
2   11  -1  30.4299 1.72595 7
-2  11  1   28.8633 1.83006 9
-2  11  1   25.761  1.90593 12
-1  -11 1   101.81  4.62025 7
-1  11  1   91.196  4.4829  7
-1  11  1   95.8211 5.07253 8
1   11  -1  92.9912 4.28303 10
-1  11  1   94.8271 4.52214 9
-1  11  1   91.4855 4.47494 9
1   11  -1  99.3205 4.52036 7
1   11  -1  88.9998 4.35512 10
1   11  -1  84.9804 4.51248 9
-1  11  1   95.5031 4.53254 12
1   11  -1  99.2801 4.53238 9
1   11  -1  93.4079 4.70737 12
0   11  1   621.431 27.9708 9
0   11  -1  601.029 28.1723 9
0   11  -1  663.488 28.3416 12
0   11  -1  674.247 28.1835 9
0   11  -1  668.7   28.1806 7
0   11  -1  609.595 28.1521 7
0   11  1   649.221 28.0678 12
0   11  1   640.565 27.9743 9
-1  11  -1  16.0088 1.19755 9
-1  11  -1  14.3224 1.16063 9
-1  11  -1  14.3604 1.19557 7
1   11  1   14.8778 0.86671 9
-1  11  -1  15.1968 1.21621 7
1   11  1   15.5647 1.11426 10
1   11  1   15.6152 0.93984 9
-1  11  -1  16.4576 1.2593  12
1   11  1   14.6947 1.11232 12
2   11  1   50.453  2.70633 12
2   11  1   50.1533 2.73387 9
-2  11  -1  50.9929 2.89803 7
-2  11  -1  53.2914 2.98656 7
2   11  1   53.0012 2.63254 10
-2  11  -1  50.5388 2.9216  12
2   11  1   47.7721 2.69177 11
-3  -11 -1  197.392 8.85869 7
3   -11 1   189.636 8.84477 12
3   11  1   198.206 8.9091  9
3   11  1   199.057 9.19909 12
-3  11  -1  188.781 9.29213 9
3   11  1   187.567 8.57349 11
3   11  1   175.072 8.56338 11
3   11  1   206.167 8.83754 10
-3  11  -1  194.556 9.6319  8
-3  11  -1  195.076 9.46337 7
3   11  1   183.446 8.75617 7
-3  11  -1  211.086 9.41756 12
4   -11 1   2.61677 0.78599 12
-4  -11 -1  2.55961 0.70082 7
4   11  1   3.42912 0.64237 7
-4  11  -1  2.43324 0.85247 8
4   11  1   2.09603 0.89865 12
4   11  1   3.88421 0.64189 10
-4  11  -1  3.78479 1.03839 7
-4  11  -1  3.4176  0.92779 12
4   11  1   3.66813 0.72624 9
-4  11  -1  4.7262  1.06761 9
5   11  1   0.97101 0.85004 12
5   11  1   1.66449 0.6984  9
-5  11  -1  2.20195 0.98074 7
-5  11  -1  1.94097 0.89238 9
5   11  1   3.74465 0.71175 10
-5  11  -1  3.38222 1.01304 12
-5  11  -1  2.29362 0.89019 8
6   -11 1   -1.4247 0.68617 12
6   11  1   -0.2997 0.88939 12
-6  11  -1  -0.993  1.11146 8
6   11  1   -0.7802 0.56021 10
-6  11  -1  -0.1576 0.75478 7
7   -11 1   2.72633 1.25781 12
-7  11  -1  4.22344 1.37384 12
7   11  1   4.65819 1.64322 12
-7  11  -1  3.1889  1.24877 8
-7  11  -1  2.1678  1.23432 7
7   11  1   4.54002 0.93941 10
-7  11  -1  3.7802  1.27422 9
8   -11 1   4.30242 1.39398 12
-8  11  -1  2.2241  1.39628 8
-8  11  -1  6.34068 1.68467 9
-8  11  -1  3.55571 1.39985 12
8   11  1   4.14776 1.7816  12
9   -11 1   -0.6678 1.3658  12
9   11  1   -3.5948 2.29545 12
-9  11  -1  1.45895 1.73351 9
-9  11  -1  0.74693 1.29459 8
8   -12 -1  36.2463 3.21879 12
-8  12  1   31.2069 3.42571 7
-8  12  1   40.9929 4.65966 9
-8  12  1   37.076  5.86628 12
8   12  -1  36.7099 3.99761 12
7   -12 -1  54.0219 3.77839 12
-7  12  1   51.435  4.22659 7
-7  12  1   55.6013 4.43095 12
-7  12  1   58.9717 4.34756 8
7   12  -1  54.1164 4.38351 12
-7  12  1   56.5169 4.16518 9
6   -12 -1  3.03088 0.92107 12
6   12  -1  4.12418 1.37809 12
-6  12  1   2.73048 0.98225 9
-6  12  1   2.52541 1.15649 12
-6  12  1   1.4652  1.06563 8
-6  12  1   2.36885 1.06359 7
-5  -12 1   48.2221 4.09974 7
5   -12 -1  49.2456 2.90329 12
-5  12  1   47.7575 3.44976 7
-5  12  1   47.8176 3.42415 9
-5  12  1   52.9218 3.67559 8
5   12  -1  47.0764 2.62855 10
5   12  -1  49.6481 3.53813 12
4   -12 -1  38.4097 2.24689 12
-4  -12 1   40.1026 2.53657 7
-4  12  1   39.9118 2.8472  7
4   12  -1  38.1518 2.47148 9
-4  12  1   41.3391 3.03121 8
-4  12  1   39.9676 2.74946 9
4   12  -1  34.6443 2.7888  12
4   12  -1  35.9163 2.42476 7
-4  12  1   43.618  2.85081 12
4   12  -1  37.4145 1.95349 10
3   12  -1  6.5801  0.92696 9
3   12  -1  5.70576 0.6448  11
-3  12  1   7.23543 1.02004 12
-3  12  1   6.12582 1.18466 8
-3  12  1   8.95594 1.18357 7
-3  12  1   7.68817 1.05477 9
3   12  -1  6.83455 0.96044 7
3   12  -1  8.09745 1.18746 12
3   12  -1  5.55575 0.81159 7
-2  -12 1   11.8583 1.04165 7
-2  12  1   12.8822 1.18285 9
-2  12  1   12.4559 1.49041 8
2   12  -1  12.8436 1.1336  9
-2  12  1   11.7299 1.20194 7
-2  12  1   12.7168 1.08854 7
2   12  -1  13.0179 1.05506 7
-2  12  1   12.9358 1.19981 12
2   12  -1  12.526  1.28931 12
2   12  -1  15.1077 1.07229 7
-1  -12 1   952.791 39.8289 7
-1  12  1   946.332 39.8157 7
1   12  -1  966.721 39.8331 7
1   12  -1  874.618 39.8107 7
-1  12  1   902.909 39.8439 9
1   12  -1  849.697 39.6025 10
1   12  -1  920.5   40.1045 12
-1  12  1   881.895 39.8588 9
1   12  -1  934.583 39.8795 9
-1  12  1   859.32  39.7585 7
-1  12  1   900.092 40.585  8
1   12  -1  929.09  39.9561 9
-1  12  1   937.805 39.9096 12
0   12  -1  67.2999 3.47643 9
0   12  -1  69.4782 3.46294 7
0   12  -1  68.9759 3.5194  9
0   12  1   74.2808 4.04957 8
0   12  1   69.2145 3.41999 12
0   12  1   70.9431 3.28937 9
0   12  1   61.5795 3.28172 9
0   12  -1  71.87   3.66175 12
1   12  1   556.66  24.2243 12
-1  12  -1  533.746 24.3902 9
-1  12  -1  535.421 24.3974 7
-1  12  -1  540.979 24.6325 9
1   12  1   558.273 24.2796 10
-1  12  -1  574.106 24.7367 12
-1  12  -1  540.249 24.4425 7
1   12  1   580.051 24.017  9
1   12  1   536.08  24.0197 9
-2  -12 -1  0.14502 0.24351 7
2   12  1   0.24712 0.29286 10
-2  12  -1  -0.0325 0.41948 12
2   12  1   0.47834 0.43032 11
-2  12  -1  0.57902 0.46435 7
2   12  1   0.31582 0.25895 9
-2  12  -1  0.18547 0.43864 7
2   12  1   -0.3686 0.23475 9
-2  12  -1  0.67916 0.34354 9
-2  12  -1  0.55089 0.38239 9
-2  12  -1  0.07497 0.46151 8
2   12  1   0.52603 0.43868 12
3   -12 1   18.7559 1.14459 12
-3  -12 -1  18.025  1.2967  7
3   -12 1   18.0314 1.14273 12
-3  12  -1  14.9909 1.5632  7
3   12  1   20.3649 1.64509 12
3   12  1   19.4157 1.25517 10
3   12  1   18.7579 1.11062 7
3   12  1   16.5999 1.1204  11
3   12  1   19.3805 1.16805 7
-3  12  -1  16.709  1.70079 7
-3  12  -1  19.1416 1.70638 9
-3  12  -1  18.9169 1.67105 12
-3  12  -1  19.0557 1.91013 8
4   -12 1   39.4516 2.37635 12
4   12  1   43.1377 2.80854 12
4   12  1   35.4707 2.50194 7
-4  12  -1  37.8511 2.7548  12
-4  12  -1  35.9585 2.89607 8
-4  12  -1  35.8742 2.76013 7
4   12  1   37.9367 2.17826 10
4   12  1   37.5431 2.34818 9
-4  12  -1  37.1981 2.73986 9
5   -12 1   31.947  2.3454  12
-5  12  -1  29.403  2.64237 12
5   12  1   32.6141 2.21882 9
5   12  1   31.5096 2.7707  12
-5  12  -1  34.9327 2.85528 8
-5  12  -1  30.9283 2.65208 9
5   12  1   32.1823 2.03227 10
-5  12  -1  30.9238 2.74476 7
6   -12 1   0.26078 0.77246 12
-6  12  -1  1.10805 0.74093 9
6   12  1   0.71597 0.55816 10
6   12  1   0.04236 0.99167 12
-6  12  -1  0.41864 0.74141 8
-6  12  -1  0.54789 0.75012 7
7   -12 1   37.6448 3.14839 12
-7  12  -1  31.2472 3.31923 7
-7  12  -1  34.2447 3.30739 8
7   12  1   37.9619 3.74185 12
-7  12  -1  39.6198 3.59932 9
-7  12  -1  41.902  3.63029 12
8   -12 1   88.2697 5.86305 12
-8  12  -1  87.9789 8.09922 9
-8  12  -1  108.613 7.56    8
-8  12  -1  87.5442 8.58252 12
-8  12  -1  91.9015 6.40277 7
8   12  1   95.3696 6.57567 12
-8  13  1   14.836  2.50909 8
-8  13  1   14.0769 2.27735 9
8   13  -1  10.5374 2.25158 12
-8  13  1   14.2019 2.39039 7
-8  13  1   13.6638 2.4561  12
7   -13 -1  1.05045 1.13244 12
-7  13  1   1.84428 1.24607 7
-7  13  1   0.56201 1.16742 8
-7  13  1   1.82854 1.1923  9
-7  13  1   1.84425 1.22167 12
-6  13  1   0.82102 0.86746 9
6   13  -1  0.33435 1.15944 12
-6  13  1   2.36153 1.09298 7
-6  13  1   2.06556 1.2646  12
-6  13  1   2.73171 1.13469 8
5   -13 -1  -0.254  0.54958 12
-5  13  1   -1.4375 0.64013 8
5   13  -1  -0.428  1.07458 12
-5  13  1   -0.0158 0.72296 7
-5  13  1   -0.5288 0.64455 9
-4  13  1   0.57024 0.74279 8
4   13  -1  0.64518 0.55659 7
-4  13  1   0.19055 0.57413 9
-4  13  1   1.13262 0.67038 7
4   13  -1  0.931   0.54186 9
-3  13  1   49.3084 2.93041 12
-3  13  1   45.241  2.81237 9
3   13  -1  48.8761 2.93767 12
3   13  -1  42.3192 2.24767 11
-3  13  1   43.9671 2.85661 7
-3  13  1   43.3289 3.12716 8
3   13  -1  39.8357 2.55375 9
3   13  -1  44.2694 2.49011 7
-3  13  1   39.3723 2.61457 7
3   13  -1  45.9681 2.695   11
3   13  -1  43.6498 2.51892 7
-2  -13 1   397.969 17.4381 7
2   13  -1  384.442 17.7974 12
2   13  -1  405.812 17.5188 9
2   13  -1  382.219 17.3757 7
-2  13  1   396.159 17.6763 7
-2  13  1   408.681 17.7667 12
2   13  -1  373.064 17.5246 9
-2  13  1   401.341 17.6032 7
-2  13  1   382.819 17.6533 9
-2  13  1   386.431 18.3022 8
2   13  -1  395.637 17.3951 7
1   13  -1  32.2248 1.83879 9
1   13  -1  30.9395 1.76058 7
-1  13  1   33.2407 1.94763 12
1   13  -1  28.6609 1.88844 9
-1  13  1   34.3569 1.74639 7
-1  13  1   31.0449 1.85868 9
1   13  -1  31.384  1.72241 7
-1  13  1   28.7712 1.82989 9
-1  13  1   28.7033 2.35483 8
1   13  -1  33.2669 1.60179 10
-1  13  1   28.6895 1.73703 7
0   13  1   123.566 5.86249 9
0   13  1   136.319 6.04984 12
0   13  1   121.774 7.07455 8
0   13  -1  127.187 6.03902 7
0   13  1   120.839 6.10749 10
0   13  1   124.651 5.84797 9
0   13  -1  132.239 6.08968 9
0   13  -1  130.36  6.01961 7
0   13  -1  138.529 6.29012 12
0   13  -1  124.145 6.09728 9
1   13  1   542.962 23.8423 10
-1  13  -1  531.477 24.0224 9
1   13  1   525.291 23.569  9
-1  13  -1  514.846 23.9638 7
1   13  1   533.265 23.5548 9
1   13  1   569.536 23.8831 12
-1  13  -1  543.188 24.0429 9
-1  13  -1  581.71  24.1557 12
-1  13  -1  523.798 24.0024 7
-2  13  -1  22.2876 1.71325 7
-2  13  -1  20.4026 1.65952 9
2   13  1   23.9125 1.29169 9
-2  13  -1  22.4718 1.77399 12
2   13  1   24.0704 1.43152 10
-2  13  -1  22.9086 2.09648 8
2   13  1   22.5947 1.66762 11
-2  13  -1  21.9043 1.64599 9
2   13  1   22.3419 1.63421 12
2   13  1   23.0247 1.31444 9
-3  13  -1  45.8685 2.88711 12
-3  13  -1  43.987  2.81586 9
3   13  1   43.0765 2.71383 12
3   13  1   42.1221 2.3499  9
-3  13  -1  44.9126 3.20592 8
3   13  1   42.4279 2.24385 11
3   13  1   41.2955 2.28415 10
-3  13  -1  42.6096 2.89735 7
4   -13 1   4.87254 0.71013 12
-4  13  -1  3.66749 1.0802  8
4   13  1   3.57724 0.66994 10
4   13  1   4.40981 0.70417 7
-4  13  -1  2.21895 0.87452 7
4   13  1   3.43526 0.72239 9
4   13  1   2.77086 0.88585 12
-4  13  -1  3.88924 0.92638 9
-4  13  -1  3.25332 0.85312 12
4   13  1   3.89396 0.58852 7
5   -13 1   0.10458 0.62687 12
5   13  1   2.28172 1.03504 12
-5  13  -1  -0.0609 0.70355 8
-5  13  -1  1.81666 0.87294 12
-5  13  -1  1.31921 0.91895 7
5   13  1   1.37036 0.5648  10
6   -13 1   4.84581 1.14092 12
6   13  1   5.83367 1.57501 12
-6  13  -1  7.15434 1.5246  7
-6  13  -1  6.33417 1.44594 8
-6  13  -1  3.58419 1.21867 9
7   -13 1   0.63553 1.0365  12
-7  13  -1  0.03269 0.95528 9
-7  13  -1  0.31697 1.0531  7
7   13  1   -1.4987 1.22904 12
-7  13  -1  0.46024 1.05566 8
-7  13  -1  0.06895 0.99327 12
8   -13 1   -0.3964 1.28515 12
-8  13  -1  0.66119 1.19069 12
-8  13  -1  -0.1962 1.15796 7
-8  13  -1  -1.7354 1.12403 9
-8  13  -1  -0.2703 1.12904 8
8   13  1   -3.6803 1.50472 12
-8  14  1   1.52349 1.43156 12
8   14  -1  3.8929  1.91551 12
-7  14  1   4.76179 1.53943 7
7   14  -1  5.78299 1.77029 12
-7  14  1   6.54001 1.60057 12
6   14  -1  0.68532 1.2432  12
-6  14  1   1.2087  1.09913 7
-6  14  1   0.57778 0.98681 8
-6  14  1   0.31084 0.89559 12
-6  14  1   0.24942 0.92    9
-5  14  1   26.5235 2.90416 7
5   14  -1  38.8951 3.56136 12
-5  14  1   32.5972 2.73954 9
-5  14  1   29.5575 2.92827 8
-4  14  1   0.38345 0.63676 12
4   14  -1  0.87425 0.9122  12
-4  14  1   1.33257 0.75686 9
-4  14  1   1.05253 1.03139 8
4   14  -1  1.10391 0.65156 9
-4  14  1   1.76757 0.78151 7
4   14  -1  0.69534 0.54505 7
3   14  -1  15.772  1.26276 7
3   14  -1  18.9728 1.85491 12
3   14  -1  18.4168 1.29344 7
3   14  -1  16.4982 1.21899 11
-3  14  1   17.5584 1.97833 8
3   14  -1  18.0258 1.50697 9
-3  14  1   16.1477 1.63101 12
-3  14  1   20.7806 1.70912 9
-3  14  1   20.0869 1.68871 7
-2  14  1   0.67191 0.39969 9
-2  14  1   0.22423 0.43707 9
-2  14  1   -0.007  0.40787 12
2   14  -1  0.25632 0.28798 7
2   14  -1  0.53248 0.34904 7
2   14  -1  0.57331 0.36963 9
2   14  -1  -0.1826 0.42223 9
-2  14  1   0.52901 0.64445 8
-2  14  1   1.19827 0.4774  7
1   14  -1  12.8395 0.98658 9
-1  14  1   11.2283 1.4566  8
1   14  -1  10.3106 1.33851 12
-1  14  1   13.741  1.08031 9
1   14  -1  11.6826 0.7873  10
1   14  -1  10.9945 1.12774 9
-1  14  1   11.6264 0.8401  7
-1  14  1   10.5215 1.04691 12
-1  14  1   12.0718 0.82985 7
-1  14  1   11.1592 1.00769 9
1   14  -1  13.2247 0.86399 7
1   14  -1  13.1772 0.9075  7
0   14  1   235.236 11.2023 8
0   14  -1  255.281 11.1379 12
0   14  1   257.632 10.5073 12
0   14  1   217.879 10.5289 10
0   14  -1  227.921 10.4866 9
0   14  1   219.237 10.2149 9
0   14  1   215.011 10.2202 9
0   14  -1  237.746 10.378  7
0   14  -1  219.617 10.6195 9
0   14  -1  213.576 10.3345 10
0   14  -1  229.136 10.3722 7
-1  14  -1  45.141  2.64636 7
-1  14  -1  41.8183 2.59291 9
-1  14  -1  42.7997 2.54404 7
1   14  1   43.4092 2.12458 9
1   14  1   46.386  2.52102 12
-1  14  -1  49.7012 2.76959 12
-1  14  -1  44.8075 2.60831 9
-2  14  -1  1.74028 0.57906 9
2   14  1   1.29918 0.60145 12
-2  14  -1  1.03476 0.49883 9
2   14  1   2.39705 0.69047 11
-2  14  -1  1.58025 0.60437 12
-2  14  -1  0.81912 0.60416 7
2   14  1   1.83408 0.45506 10
-2  14  -1  1.55315 0.74317 8
2   14  1   1.60779 0.31589 9
-2  14  -1  1.96899 0.59826 7
2   14  1   2.0217  0.31758 9
3   14  1   24.9186 1.93224 12
-3  14  -1  23.0159 1.87881 9
3   14  1   26.3315 1.51369 10
-3  14  -1  19.556  1.91384 7
-3  14  -1  28.0446 2.45372 8
3   14  1   24.1169 1.54351 11
3   14  1   24.2591 1.52524 9
-3  14  -1  27.3911 2.0986  12
-3  14  -1  26.5342 2.02899 9
-4  14  -1  5.65899 1.97222 8
-4  14  -1  2.11296 0.81538 12
4   14  1   2.65429 0.59464 9
4   14  1   2.73461 0.58485 7
-4  14  -1  1.4819  0.87811 9
-4  14  -1  3.44246 0.96267 7
4   14  1   1.61696 0.89454 12
4   14  1   3.1876  0.456   7
-5  14  -1  -0.6999 0.7042  7
-5  14  -1  0.50857 0.69732 9
5   14  1   0.08195 0.88838 12
-5  14  -1  0.02304 0.73917 8
-5  14  -1  2.43408 0.83929 12
6   -14 1   3.91078 1.81971 12
-6  14  -1  5.88771 1.34117 9
-6  14  -1  4.77949 1.35713 8
-6  14  -1  5.45792 1.4328  7
6   14  1   4.56285 1.65796 12
-7  14  -1  0.2548  1.40689 8
7   14  1   0.94747 1.80185 12
-7  14  -1  -1.8    0.99018 12
8   14  1   14.75   3.35159 12
-8  14  -1  13.7168 2.48939 12
-7  15  1   -0.8945 0.91908 8
-7  15  1   0.1917  0.97645 7
-7  15  1   -0.4626 0.99407 9
-7  15  1   -0.7183 1.22012 12
7   15  -1  1.61142 1.6057  12
-6  15  1   17.0944 2.36032 12
-6  15  1   12.9873 2.03211 9
-6  15  1   12.8811 2.19166 8
-6  15  1   16.3228 2.18865 7
-5  15  1   -0.8365 0.76709 8
5   15  -1  0.02592 1.21943 12
-5  15  1   0.44219 0.788   7
5   15  -1  0.67567 0.68924 7
-5  15  1   -0.8179 0.6797  9
-4  15  1   0.70044 0.7057  9
4   15  -1  4.85161 1.21374 12
4   15  -1  2.00934 0.70872 9
-4  15  1   2.40627 1.07702 8
-4  15  1   4.56628 1.02104 12
-4  15  1   4.70791 1.08958 7
4   15  -1  3.01629 0.70023 7
-3  15  1   19.1927 1.69363 7
3   15  -1  16.5087 1.40933 9
3   15  -1  18.3639 1.18879 7
3   15  -1  20.2257 2.03884 12
-3  15  1   19.2305 1.81347 12
3   15  -1  18.3301 1.18666 7
3   15  -1  21.8069 2.02829 11
-3  15  1   21.3806 1.79614 9
-3  15  1   20.6932 2.22445 8
3   15  -1  20.463  1.58838 9
2   15  -1  18.4599 1.40028 9
-2  15  1   20.2418 1.61707 12
-2  15  1   19.649  1.54066 9
2   15  -1  18.2416 1.30449 9
2   15  -1  16.2065 1.72331 12
-2  15  1   18.6798 1.39624 7
-2  15  1   18.3733 2.00221 8
-1  15  1   6.07705 0.76631 9
-1  15  1   7.19369 0.86645 9
1   15  -1  5.67375 0.69304 9
-1  15  1   6.01221 1.20677 8
1   15  -1  4.92235 0.78394 9
1   15  -1  5.1072  0.49797 10
-1  15  1   6.34155 1.08835 12
0   15  -1  47.8857 2.74599 9
0   15  1   49.7011 2.42525 9
0   15  -1  50.0476 2.6852  9
0   15  -1  49.2125 2.48506 7
0   15  1   53.6489 3.42761 8
0   15  -1  49.6001 2.51121 7
0   15  -1  46.6101 2.56096 10
0   15  1   46.9007 2.7649  10
0   15  -1  53.0851 2.94443 12
0   15  1   44.9181 2.4093  9
1   15  1   225.044 10.9558 11
-1  15  -1  228.089 10.6411 9
-1  15  -1  241.703 10.7986 12
-1  15  -1  224.988 10.6869 9
1   15  1   228.639 11.2115 8
-1  15  -1  227.293 11.4703 8
-1  15  -1  217.313 10.4969 7
1   15  1   250.328 10.5987 12
-1  15  -1  221.811 10.5322 7
-2  15  -1  3.61567 0.78266 9
-2  15  -1  3.84546 0.77746 7
-2  15  -1  3.53852 0.75766 9
2   15  1   3.89227 0.56839 10
-2  15  -1  4.28719 0.8408  12
2   15  1   3.24513 0.79645 11
-2  15  -1  4.71498 1.12419 8
2   15  1   4.74107 0.86571 12
3   15  1   102.309 5.42474 12
3   15  1   113.47  5.01647 10
-3  15  -1  93.0246 5.44944 7
3   15  1   95.1702 4.74373 9
3   15  1   97.6922 4.73123 9
3   15  1   107.823 5.17266 11
-3  15  -1  101.134 5.47775 9
-3  15  -1  101.095 6.10688 8
-4  15  -1  16.9436 1.87817 9
-4  15  -1  18.0982 2.0199  12
4   15  1   20.5159 1.3955  9
4   15  1   18.7383 2.04116 12
-4  15  -1  18.8118 2.00578 7
-4  15  -1  16.7056 2.12412 8
5   15  1   2.0558  1.15374 12
-5  15  -1  0.19542 0.71458 12
5   15  1   0.86189 0.50409 7
-5  15  -1  -0.1068 0.74733 7
-5  15  -1  1.97175 1.00666 8
-5  15  -1  0.06408 0.71312 9
-6  15  -1  9.94484 1.69915 9
-6  15  -1  10.2423 2.04199 8
-6  15  -1  10.5294 1.90404 7
-7  15  -1  -1.5334 1.12719 8
-7  15  -1  0.40817 1.16232 12
-7  15  -1  1.41526 1.09362 9
-7  15  -1  0.44319 1.21262 7
7   16  -1  1.4408  1.01502 7
-7  16  1   2.3556  1.17271 7
6   16  -1  19.1895 1.77611 7
-6  16  1   18.5197 2.63933 12
-6  16  1   19.3635 2.26351 7
-6  16  1   13.7729 2.25705 9
-6  16  1   17.3387 2.93669 8
-5  16  1   39.163  3.4546  8
-5  16  1   35.1153 2.87177 9
5   16  -1  34.2601 2.28054 7
5   16  -1  47.9725 5.1642  12
-5  16  1   36.925  2.96684 7
-4  16  1   29.98   2.89782 8
-4  16  1   28.2059 2.38961 7
4   16  -1  31.5213 1.93233 7
-4  16  1   27.0345 2.43409 9
-4  16  1   34.8006 2.73756 12
4   16  -1  36.6141 2.94016 12
-3  16  1   62.369  3.60475 7
-3  16  1   64.3168 3.92626 12
3   16  -1  67.6805 4.02038 12
3   16  -1  60.9375 3.39701 9
3   16  -1  62.3604 3.34223 9
-3  16  1   64.0961 4.32991 8
-3  16  1   63.795  3.7509  9
2   16  -1  137.401 6.59135 12
-2  16  1   128.322 6.38326 12
-2  16  1   130.704 7.11095 8
-2  16  1   129.996 6.17093 9
2   16  -1  125.839 5.94542 9
-2  16  1   117.823 6.16113 9
2   16  -1  113.263 5.95156 9
-1  16  1   0.56776 0.54926 12
1   16  -1  1.37177 0.49966 9
-1  16  1   1.7552  0.48842 9
1   16  -1  0.91271 0.80041 12
1   16  -1  1.16614 0.39666 9
-1  16  1   0.59231 0.72076 8
-1  16  1   1.10416 0.43408 9
0   16  -1  26.774  1.67773 9
0   16  1   24.546  1.44393 9
0   16  1   24.0242 1.82675 10
0   16  -1  30.0073 1.69131 10
0   16  1   25.1701 2.27226 8
0   16  -1  24.1027 1.78007 9
0   16  1   23.2391 1.35263 9
0   16  -1  30.1056 2.01413 12
1   16  1   29.2448 2.23097 10
1   16  1   26.2551 2.33565 11
1   16  1   34.0785 2.09254 12
-1  16  -1  31.482  2.69363 8
-1  16  -1  33.1687 2.1991  12
1   16  1   28.2766 2.40025 8
-1  16  -1  29.6949 1.97697 9
-1  16  -1  27.2614 1.99734 9
2   16  1   0.41772 0.62383 11
-2  16  -1  -1.0431 0.46401 7
-2  16  -1  -1.294  0.48935 9
-2  16  -1  0.53322 0.51661 9
-2  16  -1  -0.0135 0.54905 12
-2  16  -1  -0.04   0.67533 8
-3  16  -1  17.7041 2.14815 8
3   16  1   19.5329 1.07885 9
3   16  1   18.3735 1.0516  9
-3  16  -1  15.6561 1.75209 7
-3  16  -1  21.2161 1.87407 9
-3  16  -1  21.0288 1.96331 12
-4  16  -1  1.68576 0.7541  9
-4  16  -1  1.32122 1.06402 7
-4  16  -1  1.65576 1.01915 8
-4  16  -1  3.33433 1.09627 12
-5  16  -1  0.44287 0.79521 9
-5  16  -1  3.26513 1.02613 7
-5  16  -1  2.03775 0.94716 8
-6  16  -1  3.06736 1.28171 7
-6  16  -1  4.15478 1.65525 8
-6  16  -1  4.95235 1.51292 9
-7  16  -1  10.7354 2.26591 12
-7  16  -1  10.668  2.16532 7
-6  17  1   0.66982 1.13434 8
-6  17  1   1.6816  1.1763  12
-6  17  1   1.02027 1.05929 9
-5  17  1   2.33485 1.48043 8
-5  17  1   1.51501 0.95046 7
-5  17  1   0.88273 0.86938 9
4   17  -1  40.8426 2.34907 9
-4  17  1   33.2026 2.9633  7
-4  17  1   29.191  3.14364 8
-4  17  1   41.8318 3.14446 12
-4  17  1   31.3636 2.61839 9
-3  17  1   31.0802 2.36024 9
-3  17  1   35.6631 2.66303 12
3   17  -1  31.2797 2.06814 9
3   17  -1  34.0964 1.95855 9
-3  17  1   26.9344 2.16281 7
-3  17  1   31.0817 2.94618 8
-2  17  1   1.14755 0.57508 9
-2  17  1   1.26305 0.93709 8
2   17  -1  0.25055 0.66199 11
-2  17  1   -0.0122 0.56744 12
-2  17  1   1.75515 0.63335 9
-2  17  1   1.181   0.66035 7
2   17  -1  0.37622 0.45449 9
2   17  -1  0.75098 0.37051 9
-1  17  1   1.03069 0.83287 8
-1  17  1   0.31787 0.48905 12
-1  17  1   -0.5553 0.37261 9
1   17  -1  0.87368 0.3756  9
-1  17  1   0.49978 0.44066 9
1   17  -1  0.92299 0.50795 9
0   17  -1  35.9205 3.0182  8
0   17  -1  36.6041 2.24852 9
0   17  1   39.6792 2.36439 10
0   17  -1  34.6545 2.14252 9
0   17  -1  39.8851 2.53803 12
0   17  1   35.1354 2.88993 8
1   17  1   7.44482 1.3265  8
-1  17  -1  7.61507 1.12634 12
1   17  1   6.68081 1.25551 11
-1  17  -1  9.31124 2.52915 8
-1  17  -1  8.17739 1.09992 9
-1  17  -1  7.79845 1.00872 9
2   17  1   38.4667 2.95805 8
-2  17  -1  41.8492 2.73287 9
-2  17  -1  40.1981 2.5941  7
2   17  1   44.574  2.81705 11
-2  17  -1  46.5518 2.983   12
-2  17  -1  49.6519 3.57052 8
-3  17  -1  28.6124 2.89357 8
-3  17  -1  29.0241 2.36931 9
3   17  1   34.424  2.56341 8
-3  17  -1  30.1851 2.35115 7
-3  17  -1  38.9753 2.80576 12
-4  17  -1  0.80769 0.64568 9
4   17  1   0.34401 0.27853 9
-4  17  -1  1.06801 0.79899 8
-4  17  -1  -0.2934 0.71558 7
-4  17  -1  0.38199 0.73004 12
-5  17  -1  1.77675 0.82842 9
-5  17  -1  0.1462  1.03875 12
-5  17  -1  -0.8066 0.83316 7
-5  17  -1  -1.3127 0.85392 8
-6  17  -1  -0.5305 1.19611 8
-6  17  -1  1.65166 1.20837 9
-6  17  -1  -0.1701 1.15019 7
-6  18  1   2.90341 1.47554 12
-6  18  1   1.68711 1.19054 7
-5  18  1   36.7543 3.11602 9
-5  18  1   46.8079 4.13046 8
-5  18  1   37.7652 3.1364  7
5   18  -1  45.227  2.66503 9
-4  18  1   17.9525 1.98126 9
-4  18  1   17.3661 1.856   7
-4  18  1   18.2915 2.64209 8
4   18  -1  17.2765 1.39412 9
-4  18  1   21.2569 2.26626 12
-3  18  1   2.47238 0.81706 9
-3  18  1   2.3668  0.72548 7
3   18  -1  3.48513 0.63925 9
-3  18  1   2.15746 1.12087 8
-3  18  1   5.48774 1.35946 12
2   18  -1  23.5061 1.51711 9
2   18  -1  24.2095 1.47524 9
-2  18  1   22.5223 2.56611 8
-2  18  1   20.1975 1.69539 9
-1  18  1   -0.2312 0.41983 9
-1  18  1   0.22942 0.35218 9
1   18  -1  -0.5208 0.39882 9
-1  18  1   -0.3183 0.72592 8
-1  18  1   -0.02   0.67064 10
0   18  -1  58.9927 4.09623 8
0   18  -1  55.0446 3.02312 9
0   18  -1  64.1133 3.39711 9
0   18  1   48.8014 3.75422 11
1   18  1   71.0821 4.47825 8
-1  18  -1  73.0289 4.78799 8
1   18  1   70.3931 4.35407 11
-1  18  -1  69.45   3.78488 9
-2  18  -1  12.3987 2.00524 8
-2  18  -1  11.6629 1.4081  9
-2  18  -1  14.4565 1.33454 7
2   18  1   14.506  1.77895 8
-2  18  -1  17.6325 1.8761  12
-3  18  -1  1.5385  0.79692 12
-3  18  -1  0.13097 0.65897 7
-3  18  -1  0.80381 0.79315 8
3   18  1   -0.3255 0.7089  8
-3  18  -1  -0.1663 0.51746 9
-4  18  -1  4.96522 1.21556 7
-4  18  -1  5.05202 1.21268 9
-4  18  -1  4.51484 1.32325 8
-4  18  -1  6.02137 1.40616 12
5   18  1   18.071  1.23809 9
-5  18  -1  17.5973 2.18511 9
-5  18  -1  17.7343 2.64867 8
-5  18  -1  20.0423 2.44151 12
-5  18  -1  12.4801 2.01733 7
5   19  -1  2.87724 0.64887 9
-5  19  1   2.85082 1.07677 7
-4  19  1   26.1941 2.42386 9
-4  19  1   22.9944 2.13735 7
-4  19  1   25.2894 3.04991 8
4   19  -1  27.6806 1.60841 9
3   19  -1  0.36769 0.29725 9
3   19  -1  0.48966 0.3221  9
-3  19  1   0.5926  0.58393 9
-3  19  1   0.77427 0.97367 8
-2  19  1   22.165  1.76798 9
-2  19  1   30.7079 2.88688 8
1   19  -1  4.65072 1.08309 8
1   19  -1  4.80704 0.58898 9
-1  19  1   8.72365 1.54379 8
-1  19  1   5.02084 0.71056 9
1   19  -1  4.82917 0.57596 9
0   19  1   71.6526 4.66096 11
0   19  -1  71.9755 3.71905 9
0   19  1   70.8197 4.7741  8
0   19  -1  76.1223 4.98727 8
0   19  -1  75.9691 3.67658 9
1   19  1   2.04117 0.9029  8
1   19  1   2.78263 1.03735 11
-1  19  -1  2.28593 0.9667  8
-2  19  -1  0.44443 0.9923  7
-2  19  -1  0.64035 0.62332 9
-2  19  -1  1.27029 0.96184 8
-3  19  -1  2.04001 0.77745 9
-3  19  -1  0.48747 1.0423  8
3   19  1   3.91097 0.91686 8
-4  19  -1  17.0936 2.52524 8
-4  19  -1  11.5964 1.69426 7
-4  19  -1  14.6406 1.84172 9
-4  19  -1  16.2896 2.29567 12
-5  19  -1  0.53494 1.01378 12
-4  20  1   31.1417 2.56346 9
3   20  -1  7.20649 1.47561 8
-3  20  1   8.20931 1.90948 8
2   20  -1  0.51231 0.7947  8
-2  20  1   0.04525 0.49039 9
-2  20  1   -0.4359 0.83724 8
-1  20  1   0.50755 1.00034 8
1   20  -1  0.52514 0.74501 8
-1  20  1   -0.7856 0.96015 11
0   20  1   -1.4846 0.74708 8
0   20  -1  0.506   0.33586 9
0   20  -1  0.66476 0.69022 8
1   20  1   6.90209 1.41484 8
-1  20  -1  5.24465 0.80698 9
-1  20  -1  6.42324 1.3794  8
2   20  1   17.6555 2.0471  8
-2  20  -1  14.289  2.65039 8
-2  20  -1  17.5636 1.61207 9
-3  20  -1  1.05593 0.74824 9
3   20  1   2.69604 1.0438  8
-3  20  -1  -0.9456 1.03317 8
-4  20  -1  1.14481 0.87723 7
-4  20  -1  0.01911 0.94512 9
3   21  -1  2.18818 1.02112 8
-3  21  1   1.00665 0.6841  9
-2  21  1   0.21759 0.97608 8
2   21  -1  -1.1933 0.7774  8
-2  21  1   0.51669 1.30726 11
-2  21  1   0.62165 0.40753 9
-1  21  1   17.9448 2.34677 11
1   21  -1  13.1569 2.07484 8
0   21  -1  9.09251 1.67477 8
0   21  1   5.82302 1.3098  11
0   21  1   7.32999 1.4967  8
1   21  1   4.08735 1.28161 8
-1  21  -1  3.41294 1.47241 8
-1  21  -1  2.58214 0.57902 9
2   21  1   0.83139 0.96173 8
-2  21  -1  1.8953  1.10339 8
-2  21  -1  1.24872 0.68941 9
-3  21  -1  1.13139 0.76365 9
0   22  1   12.6835 2.0602  8
0   22  -1  12.9035 2.11496 8
-10 0   2   12.838  2.51153 12
-10 0   2   12.131  2.88979 7
10  0   -2  7.77648 2.2059  12
-9  0   2   1.86091 1.33455 12
-9  0   2   -0.6531 1.0817  9
-9  0   2   -1.7943 0.73172 8
-9  0   2   -1.9185 1.12071 7
-9  0   2   2.56165 0.95842 11
9   0   -2  -1.6716 1.15503 12
-8  0   2   193.974 10.6515 7
-8  0   2   206.854 10.4044 9
8   0   -2  201.813 11.0095 12
8   0   -2  174.822 9.82019 10
-8  0   2   195.179 10.4518 12
-8  0   2   202.435 9.68583 8
-8  0   2   197.686 9.76389 11
-7  0   2   258.195 12.292  9
-7  0   2   252.47  11.8354 8
-7  0   2   239.126 12.5201 7
7   0   -2  240.935 12.8182 12
7   0   -2  243.872 11.9484 10
-7  0   2   239.99  12.3775 12
-7  0   2   260.414 11.6894 11
6   0   -2  462.432 21.5768 12
-6  0   2   432.121 21.3743 7
-6  0   2   475.793 21.1096 9
-6  0   2   449.924 21.2288 12
-6  0   2   468.666 20.7019 8
6   0   -2  454.906 20.7953 10
-5  0   2   54.7109 3.39482 12
-5  0   2   47.9713 3.34868 7
-5  0   2   49.4743 2.96349 8
-5  0   2   55.0025 3.27956 9
5   0   -2  54.7694 3.6008  12
5   0   -2  55.0431 3.08336 10
-4  0   2   7.33199 0.81112 8
4   0   -2  7.96202 1.21064 12
4   0   -2  6.79398 0.82199 10
-4  0   2   7.47494 0.95097 9
-4  0   2   5.57664 0.95957 7
-4  0   2   5.7549  0.97522 12
-3  0   2   132.99  9.83284 1
-3  0   2   145.263 10.9695 6
-3  0   2   126.568 6.43252 8
-3  0   2   146.217 10.7469 4
3   0   -2  135.271 11.1701 6
3   0   -2  143.008 7.00374 12
3   0   -2  147.475 10.3802 1
-3  0   2   120.25  10.4922 3
-3  0   2   143.748 6.60883 9
-3  0   2   156.497 11.9584 2
3   0   -2  138.617 10.8261 6
3   0   -2  137.375 6.43721 10
-3  0   2   132.692 10.6058 6
-3  0   2   138.232 6.69719 12
-3  0   2   138.95  6.70525 7
3   0   -2  143.418 11.8809 2
3   0   -2  133.94  11.103  3
-2  0   2   41.8236 1.9849  10
-2  0   2   38.6715 1.96743 11
2   0   -2  39.1375 4.79229 3
2   0   -2  34.2266 2.02186 9
2   0   -2  37.6654 4.30167 1
2   0   -2  39.5611 1.98288 10
-2  0   2   36.7973 4.53955 6
-2  0   2   37.1879 2.13467 7
-2  0   2   40.4481 4.5027  4
2   0   -2  40.7474 2.21839 12
-2  0   2   33.8623 4.70911 3
2   0   -2  41.1394 4.75125 6
2   0   -2  36.2037 4.59001 6
-2  0   2   39.6377 2.15565 12
-2  0   2   45.7589 5.28848 2
-2  0   2   34.2896 1.97911 8
-2  0   2   40.1237 2.08648 9
2   0   -2  34.9974 4.92933 2
-2  0   2   41.7047 4.2125  1
2   0   -2  39.1727 2.01817 8
2   0   -2  41.1407 2.17062 7
-2  0   2   29.5418 4.39984 6
1   0   -2  2580.21 114.02  2
-1  0   2   2387.08 115.173 2
-1  0   2   2499.23 113.088 1
-1  0   2   2534.84 113.498 6
1   0   -2  2658.23 113.811 3
1   0   -2  2724.2  111.508 12
1   0   -2  2632.1  111.507 7
1   0   -2  2526.64 113.376 6
1   0   -2  2589.19 113.178 1
0   0   -2  1869.71 81.2322 6
0   0   2   1876.26 81.5083 6
0   0   -2  1819.53 81.6222 4
0   0   -2  1806.42 81.3486 1
0   0   2   1839.05 81.3274 6
0   0   -2  1848.49 81.469  6
0   0   2   1827.73 81.6663 2
0   0   -2  1878.92 81.8005 2
0   0   2   1802.26 81.7504 3
0   0   2   1930.41 81.7429 4
0   0   2   1846.92 81.5357 1
-1  0   -2  2.81016 0.40884 10
1   0   2   5.26348 1.23195 6
-1  0   -2  1.26394 0.80106 6
-1  0   -2  3.77031 1.01492 1
-1  0   -2  1.43239 1.05333 2
1   0   2   6.58359 1.57781 3
-1  0   -2  2.11193 1.5439  6
2   0   2   1316.29 60.5213 3
-2  0   -2  1289.19 60.4926 2
-2  0   -2  1253.3  60.2632 3
-2  0   -2  1324.84 60.4529 6
2   0   2   1333.65 60.4454 6
-2  0   -2  1310.36 56.4585 8
2   0   2   1264.2  56.6489 9
-2  0   -2  1324.78 56.6688 9
2   0   2   1334.35 60.9474 2
2   0   2   1252.75 56.8721 12
-2  0   -2  1202.23 56.6602 12
2   0   2   1312.54 59.4902 6
-2  0   -2  1312.84 56.8453 12
2   0   2   1416.71 60.8234 4
2   0   2   1321.03 56.6047 11
-2  0   -2  1257.63 60.2401 4
-2  0   -2  1265.14 59.4648 1
-2  0   -2  1285.24 56.7512 7
-2  0   -2  1385.45 56.5812 11
2   0   2   1305.95 56.746  7
2   0   2   1300.78 59.4495 1
-3  0   -2  1334.73 63.3494 6
3   0   2   1392.72 64.1553 3
3   0   2   1347.43 62.3624 6
3   0   2   1309.75 58.2064 9
3   0   2   1341.2  58.2124 10
-3  0   -2  1304.05 62.3252 1
3   0   2   1453.43 64.1588 4
-3  0   -2  1273.96 58.3292 7
-3  0   -2  1253.53 62.8578 4
-3  0   -2  1309.14 62.6401 6
-3  0   -2  1255.82 63.3077 3
-3  0   -2  1439.19 64.6692 2
-3  0   -2  1337.86 57.9362 8
3   0   2   1442.69 62.6451 1
3   0   2   1191.76 63.1214 2
3   0   2   1350.38 63.5428 6
-3  0   -2  1360.75 58.2342 9
-4  0   -2  511.879 23.8384 7
4   0   2   522.761 23.5657 10
-4  0   -2  510     23.7531 12
-4  0   -2  551.931 23.3443 8
-4  0   -2  552.884 23.7257 9
-5  0   -2  9.40939 1.31195 12
5   0   2   9.05797 1.49022 12
-5  0   -2  9.92503 1.34472 7
-5  0   -2  9.86182 1.27451 9
5   0   2   7.85895 1.0505  10
-6  0   -2  122.336 6.9045  12
6   0   2   126.278 7.31617 12
6   0   2   130.569 6.73767 10
-6  0   -2  126.631 6.27507 8
-6  0   -2  135.088 7.1583  7
-6  0   -2  143.71  7.00904 9
-7  0   -2  59.9831 3.20512 8
-7  0   -2  52.1864 3.90317 12
-7  0   -2  50.9935 3.73352 9
7   0   2   56.947  4.37007 12
-7  0   -2  59.3834 4.15712 7
7   0   2   54.9135 3.64388 10
-8  0   -2  4.76885 1.30502 9
8   0   2   8.71059 1.94574 12
-8  0   -2  8.00091 1.82887 7
-8  0   -2  8.22617 3.01704 12
-8  0   -2  8.05284 1.15744 8
8   0   2   5.64865 1.34708 10
9   0   2   10.4551 2.30931 12
9   0   2   12.1124 1.97866 10
-9  0   -2  7.97197 1.97403 12
-9  0   -2  8.6701  2.06062 7
10  0   2   4.19546 1.80873 12
-10 0   -2  -1.4366 1.51111 7
-10 0   -2  -1.0559 1.56452 12
10  0   2   0.48002 1.10335 10
-10 -1  2   50.0179 4.51672 12
10  -1  -2  47.2141 4.66404 12
-10 -1  2   46.278  4.73683 7
-10 1   2   51.1669 3.79308 8
-10 1   2   41.4644 4.45118 12
10  1   -2  49.5831 4.89747 12
-9  -1  2   -0.9307 0.99056 12
-9  -1  2   0.11396 1.18453 7
9   -1  -2  -1.515  1.17383 12
-9  -1  2   1.56467 0.95923 8
-9  -1  2   1.19603 1.15999 9
9   1   -2  -1.7766 1.21212 12
-9  1   2   -0.2261 1.13053 9
-9  1   2   -0.3523 0.85494 11
-9  1   2   -0.717  0.94647 8
-9  1   2   0.16468 1.09656 7
-9  1   2   0.49398 1.16055 12
8   -1  -2  1.72432 1.32757 12
-8  -1  2   1.98556 1.36223 12
-8  -1  2   2.10061 0.83582 11
-8  -1  2   0.86073 1.02916 9
-8  -1  2   0.88588 1.21408 7
-8  -1  2   2.30643 0.91721 8
8   1   -2  1.35217 1.09543 12
-8  1   2   1.27804 1.28397 7
-8  1   2   3.60964 1.37179 9
-8  1   2   3.24578 0.96418 11
-8  1   2   2.39312 1.19305 12
8   1   -2  2.42138 0.94833 10
-7  -1  2   12.9456 2.08579 7
-7  -1  2   13.27   1.97932 12
7   -1  -2  12.5876 2.24319 12
-7  -1  2   12.5086 1.74225 8
7   -1  -2  13.7574 1.60442 10
-7  -1  2   10.2754 1.63748 9
-7  -1  2   10.343  1.34366 11
-7  1   2   9.9922  1.79289 7
7   1   -2  11.4599 1.61477 10
-7  1   2   13.3037 2.07836 9
-7  1   2   10.5079 1.53568 8
7   1   -2  11.534  2.09432 12
-7  1   2   12.1502 2.03414 12
6   -1  -2  48.9551 3.80651 12
-6  -1  2   61.2551 3.92244 7
-6  -1  2   57.5266 3.23498 8
-6  -1  2   50.9215 3.62308 12
-6  -1  2   57.4481 3.11238 11
-6  -1  2   58.6111 3.64439 9
6   -1  -2  53.7189 3.34971 10
6   1   -2  53.2613 3.90906 12
-6  1   2   53.1803 3.23432 8
-6  1   2   49.6086 3.66068 12
-6  1   2   50.0416 3.70801 7
-6  1   2   56.3372 3.60179 9
5   -1  -2  45.9712 3.2419  12
-5  -1  2   46.9481 3.16533 11
-5  -1  2   46.9346 3.01663 12
-5  -1  2   42.2785 3.01578 7
5   -1  -2  49.0026 2.79229 10
-5  -1  2   44.9258 2.64746 8
-5  1   2   41.7142 2.87029 9
-5  1   2   47.9091 3.1691  7
5   1   -2  47.4048 3.25518 12
-5  1   2   45.8585 3.07658 12
5   1   -2  44.2496 2.68908 10
-5  1   2   41.9102 2.66817 8
-4  -1  2   1.64993 0.56485 7
-4  -1  2   1.09547 0.53092 12
-4  -1  2   1.78349 0.55241 9
-4  -1  2   1.65701 0.47592 8
4   -1  -2  0.31319 0.54608 12
4   -1  -2  2.33831 0.52095 10
-4  -1  2   2.26057 0.4583  11
-4  1   2   1.42706 0.58308 9
-4  1   2   0.68978 0.36172 8
4   1   -2  0.82993 0.53569 12
4   1   -2  1.78899 0.47073 10
-4  1   2   0.96397 0.5633  7
-4  1   2   2.30505 0.71335 12
-3  -1  2   59.9506 3.24822 12
3   -1  -2  52.0516 7.17663 6
-3  -1  2   60.2802 2.87874 11
-3  -1  2   60.959  3.1305  9
3   -1  -2  61.52   3.3335  12
-3  -1  2   59.2096 7.05632 6
3   -1  -2  73.5605 8.13093 3
-3  -1  2   55.9188 3.19559 7
3   -1  -2  60.5782 6.29757 1
3   -1  -2  57.6424 7.43392 2
-3  -1  2   66.0314 7.94823 2
-3  -1  2   60.8852 7.22984 6
3   -1  -2  58.4123 6.85208 6
-3  -1  2   65.1877 6.59745 4
-3  -1  2   57.2017 6.10626 1
-3  -1  2   61.8666 7.49295 3
-3  -1  2   53.9773 2.95394 8
3   1   -2  57.4622 2.95245 10
3   1   -2  61.1525 3.14035 9
-3  1   2   54.0239 2.99894 8
3   1   -2  62.7015 6.34547 1
-3  1   2   54.748  6.86069 3
-3  1   2   65.1436 7.27251 4
-3  1   2   56.7348 8.0905  2
3   1   -2  57.1248 4.19806 12
3   1   -2  68.0637 7.67133 3
3   1   -2  41.4086 6.65254 2
-3  1   2   61.2227 7.15794 6
3   1   -2  59.4257 7.45357 6
3   1   -2  57.6794 7.26081 6
-3  1   2   58.8031 3.2221  12
-3  1   2   65.4739 7.44344 6
-3  1   2   55.4102 6.35899 1
-3  1   2   55.196  3.08635 9
-2  -1  2   758.529 33.4454 12
2   -1  -2  760.781 36.3043 1
-2  -1  2   736.92  36.1064 4
-2  -1  2   733.504 36.7668 6
2   -1  -2  780.837 37.5289 2
-2  -1  2   726.695 33.4558 7
-2  -1  2   807.075 33.3988 9
-2  -1  2   760.001 36.2004 1
2   -1  -2  750.22  33.5044 12
2   -1  -2  754.362 37.1804 3
-2  -1  2   748.825 36.4331 6
-2  -1  2   785.352 37.424  2
2   -1  -2  825.676 33.4192 9
-2  -1  2   771.386 37.3986 3
-2  -1  2   707.32  33.2821 8
-2  -1  2   846.417 33.2557 10
2   -1  -2  737.042 36.5622 6
-2  -1  2   761.371 33.2067 11
2   -1  -2  710.297 36.3393 6
-2  1   2   749.449 33.4716 7
-2  1   2   726.546 33.4242 12
2   1   -2  753.252 33.2366 10
2   1   -2  737.968 33.518  12
-2  1   2   719.356 33.3217 8
2   1   -2  776.669 33.3156 8
-2  1   2   844.605 37.0381 6
2   1   -2  842.586 37.1048 6
-2  1   2   793.632 36.2227 1
2   1   -2  725.677 36.0998 1
2   1   -2  803.778 33.5009 7
-2  1   2   749.255 36.8634 6
2   1   -2  745.427 37.3688 2
2   1   -2  786.527 34.0194 9
-2  1   2   761.234 33.3874 9
-2  1   2   728.205 38.6848 3
2   1   -2  778.309 36.8686 6
2   1   -2  768.043 37.2223 3
-2  1   2   798.203 37.5886 2
-2  1   2   704.908 36.7173 4
-1  -1  2   3658.81 167.767 1
-1  -1  2   3705.22 166.993 5
1   -1  -2  3917.17 168.263 3
1   -1  -2  3878.15 168.465 2
-1  -1  2   3734.73 168.027 6
-1  -1  2   3842.33 168.245 6
-1  -1  2   3713.06 168.537 2
1   -1  -2  3785.12 167.601 1
1   -1  -2  3952.39 168.184 6
1   1   -2  3724.55 168.16  6
-1  1   2   4036.91 168.461 3
-1  1   2   4134.63 168.469 2
-1  1   2   3813.93 167.915 6
1   1   -2  3640.3  173.239 2
1   1   -2  3728.49 168.501 3
-1  1   2   3993.97 168.101 6
1   1   -2  3779.72 167.813 1
-1  1   2   3855.65 167.646 1
1   1   -2  3983.57 168.348 6
0   -1  2   31.6989 1.65815 12
0   -1  2   30.5962 2.90914 2
0   -1  -2  34.7629 1.53096 9
0   -1  2   31.3213 1.61788 12
0   -1  2   31.7661 2.83265 1
0   -1  -2  31.827  2.09981 6
0   -1  -2  30.1462 1.92286 5
0   -1  2   31.9376 1.56252 8
0   -1  2   28.7553 1.49912 10
0   -1  2   30.071  1.61134 7
0   -1  -2  39.2775 2.53179 6
0   -1  2   33.1891 3.19398 3
0   -1  2   30.0093 2.95566 6
0   -1  -2  39.6865 3.25264 4
0   -1  -2  34.8948 1.52945 8
0   -1  2   31.2286 2.56706 4
0   -1  2   29.541  1.60633 7
0   -1  -2  34.9579 2.76276 2
0   -1  -2  30.1329 1.52815 12
0   -1  2   26.3159 2.6333  6
0   -1  2   29.142  1.56837 11
0   -1  -2  32.1475 2.49018 1
0   1   2   33.4344 2.68875 3
0   1   -2  34.0638 3.17541 6
0   1   2   35.5134 1.54493 9
0   1   2   36.6432 3.12579 4
0   1   -2  32.4613 1.592   9
0   1   2   32.4629 1.52449 12
0   1   2   36.1646 1.57255 7
0   1   -2  30.102  1.49974 10
0   1   2   34.1884 2.32417 6
0   1   2   32.0566 1.52306 8
0   1   2   34.2595 1.57168 10
0   1   -2  29.7182 1.61026 12
0   1   -2  31.0992 2.79878 1
0   1   -2  33.2116 1.56579 8
0   1   2   35.5056 2.5449  6
0   1   -2  29.8168 2.76886 6
0   1   -2  32.2861 2.67534 4
0   1   -2  32.4122 1.57741 11
0   1   -2  31.0974 1.62969 12
0   1   -2  29.1557 1.61424 7
0   1   2   33.076  2.51053 1
0   1   2   32.6378 1.96263 5
0   1   2   32.3193 2.68512 2
0   1   -2  32.6456 3.11322 3
0   1   -2  31.453  3.02378 2
0   1   -2  30.9153 1.60854 7
-1  -1  -2  919.76  35.4875 10
-1  -1  -2  819.864 37.5936 2
-1  -1  -2  837.763 35.4357 11
1   -1  2   820.349 35.4857 12
-1  -1  -2  786.009 36.8511 1
-1  -1  -2  850.133 38.0228 4
1   -1  2   777.424 35.6465 12
1   -1  2   832.212 38.178  6
1   -1  2   835.133 38.136  4
-1  -1  -2  766.978 37.2707 3
1   -1  2   801.682 35.5161 11
1   -1  2   764.988 35.4842 9
-1  -1  -2  919.76  37.4445 6
1   -1  2   822.339 37.4246 1
1   -1  2   821.198 38.1518 3
1   -1  2   748.67  35.4393 10
-1  -1  -2  866.344 35.2768 8
1   -1  2   774.262 37.1202 6
-1  -1  -2  765.476 35.4244 12
1   1   2   827.093 35.5064 7
1   1   2   764.175 37.5153 6
-1  1   -2  833.627 37.2917 6
-1  1   -2  723.476 35.4692 12
1   1   2   844.053 35.4468 11
1   1   2   826.584 35.4513 12
1   1   2   842.464 37.5894 6
-1  1   -2  746.883 35.4824 9
1   1   2   891.922 38.1437 4
-1  1   -2  792.232 38.1064 6
-1  1   -2  857.216 35.5493 10
1   1   2   812.211 35.4682 10
-1  1   -2  806.762 37.9863 3
-1  1   -2  816.927 35.6474 12
-1  1   -2  785.49  37.84   4
1   1   2   748.178 35.4261 9
1   1   2   861.665 37.587  3
1   1   2   800.569 36.8764 1
1   1   2   896.523 35.5938 12
1   1   2   825.597 37.6285 2
-2  -1  -2  3.40181 1.65368 1
2   -1  2   -0.0669 1.48677 2
2   -1  2   0.25313 0.19179 9
2   -1  2   0.87623 1.49564 4
2   -1  2   -0.4934 1.32192 6
-2  -1  -2  -0.0022 0.18797 7
-2  -1  -2  -0.4771 1.44627 4
2   -1  2   -3.4107 1.77213 6
2   -1  2   0.17649 0.24479 12
-2  -1  -2  0.23631 0.23213 12
-2  -1  -2  -0.8181 1.6655  6
2   -1  2   1.20462 1.18071 1
-2  -1  -2  2.11028 1.8081  2
-2  -1  -2  0.10082 0.1673  11
-2  -1  -2  -1.4407 1.58565 6
-2  -1  -2  0.50355 0.22592 12
-2  -1  -2  0.31606 1.3365  3
2   -1  2   0.00134 1.34854 3
2   1   2   -1.2605 1.17941 6
2   1   2   -0.5402 1.10154 1
-2  1   -2  0.41547 0.19875 9
2   1   2   0.03785 0.13566 9
-2  1   -2  -0.0111 1.32784 6
-2  1   -2  0.3289  0.16922 8
-2  1   -2  0.10067 0.16785 12
2   1   2   0.82727 0.32264 12
-2  1   -2  2.63243 1.62803 4
-2  1   -2  0.06058 0.16923 11
-2  1   -2  0.24653 0.20799 7
2   1   2   0.22627 1.52498 4
-2  1   -2  -1.0025 1.24295 1
-2  1   -2  -0.157  1.53777 3
-2  1   -2  0.15415 1.7296  2
2   1   2   -0.5146 1.4774  2
2   1   2   1.97902 1.53641 3
2   1   2   0.6702  1.71188 6
2   1   2   0.66563 0.2101  10
-2  1   -2  3.39979 2.12471 6
-3  -1  -2  422.784 25.0719 3
-3  -1  -2  490.59  20.3034 8
3   -1  2   462.176 25.8484 6
-3  -1  -2  434.005 20.6463 12
3   -1  2   476.475 20.5945 10
-3  -1  -2  491.988 20.4178 11
-3  -1  -2  454.688 25.1721 4
-3  -1  -2  441.577 25.6297 2
3   -1  2   482.312 24.6582 6
3   -1  2   457.428 26.1811 2
-3  -1  -2  479.946 20.7644 7
3   -1  2   488.205 26.2997 4
3   -1  2   464.455 20.9733 12
-3  -1  -2  452.439 24.5371 6
3   -1  2   480.002 26.2716 3
3   -1  2   489.643 24.8319 1
-3  -1  -2  493.382 20.6455 9
-3  -1  -2  455.505 25.0011 6
-3  -1  -2  448.95  24.2354 1
-3  1   -2  454.133 24.9259 6
-3  1   -2  426.977 25.3421 3
-3  1   -2  467.368 20.6708 9
3   1   2   445.837 20.9117 12
-3  1   -2  447.402 25.5135 4
3   1   2   490.144 25.8419 6
3   1   2   492.021 25.7093 4
-3  1   -2  459.182 26.2062 2
3   1   2   504.043 26.4043 3
3   1   2   474.438 25.8915 2
-3  1   -2  443.284 25.668  6
3   1   2   484.753 24.3617 1
-3  1   -2  442.113 24.5156 1
-3  1   -2  413.452 20.7194 7
-3  1   -2  451.609 20.6852 12
3   1   2   461.419 24.2504 6
3   1   2   483.441 20.8276 9
-3  1   -2  460.355 20.4212 8
-4  -1  -2  32.72   1.77995 8
4   -1  2   35.9569 2.1175  10
-4  -1  -2  36.1951 2.18321 9
-4  -1  -2  32.7625 2.21182 12
-4  -1  -2  34.0303 2.55102 7
4   -1  2   33.214  2.44701 12
4   1   2   32.8575 2.41987 12
-4  1   -2  33.993  1.91518 8
4   1   2   30.9847 1.79794 8
-4  1   -2  32.9201 2.26198 12
-4  1   -2  34.6864 2.20669 9
4   1   2   29.5588 2.03942 9
4   1   2   33.2615 2.05231 10
-4  1   -2  31.2075 2.26274 7
5   -1  2   338.981 15.4229 10
5   -1  2   341.194 16.0389 12
-5  -1  -2  327.397 14.9864 8
-5  -1  -2  334.568 15.59   12
-5  -1  -2  316.984 15.6758 7
-5  -1  -2  334.491 15.5005 9
5   1   2   351.228 16.0694 12
-5  1   -2  324.672 15.7107 7
-5  1   -2  338.5   15.5809 9
5   1   2   336.549 15.3724 10
-5  1   -2  337.441 15.1352 8
-5  1   -2  348.257 15.7412 12
6   -1  2   4.86248 1.28643 12
-6  -1  -2  4.09781 0.73923 8
-6  -1  -2  5.6318  1.1525  12
-6  -1  -2  5.33034 1.2494  9
-6  -1  -2  4.83484 1.17438 7
6   -1  2   6.08671 1.11271 10
6   1   2   5.23057 1.32761 12
6   1   2   4.96578 1.03029 10
-6  1   -2  7.80357 0.99604 8
-6  1   -2  5.58796 1.20761 12
-6  1   -2  6.15583 1.18017 9
-6  1   -2  5.34506 1.22188 7
-7  -1  -2  156.375 7.53831 8
-7  -1  -2  165.752 8.69511 7
7   -1  2   153.175 8.96931 12
7   -1  2   156.541 8.17573 10
-7  -1  -2  163.818 8.31493 9
-7  -1  -2  149.209 8.37966 12
7   1   2   163.837 8.20252 10
-7  1   -2  162.223 8.36828 9
-7  1   -2  160.62  8.69952 7
-7  1   -2  158.824 7.69649 8
7   1   2   164.639 9.10347 12
-7  1   -2  149.129 8.49701 12
8   -1  2   41.9933 3.89968 12
-8  -1  -2  37.6363 3.5954  7
-8  -1  -2  38.1015 3.49367 12
-8  -1  -2  41.8178 2.54563 8
-8  -1  -2  40.6136 3.33061 9
8   -1  2   34.7034 2.9931  10
-8  1   -2  41.7086 3.24954 8
-8  1   -2  36.973  3.42489 12
8   1   2   37.0128 3.71253 12
-8  1   -2  43.914  3.70871 7
-9  -1  -2  19.3214 2.90586 7
-9  -1  -2  12.3645 2.24745 12
9   -1  2   12.3352 1.96786 10
9   -1  2   15.8174 2.88563 12
-9  1   -2  14.7069 2.4762  12
9   1   2   15.126  2.75572 12
-9  1   -2  13.2003 2.50833 7
-9  1   -2  11.866  1.68192 8
9   1   2   17.0718 2.18963 10
-9  1   -2  14.6402 2.30699 9
10  -1  2   8.54505 2.72288 12
-10 -1  -2  10.0385 2.44149 12
10  -1  2   6.58008 1.90763 10
-10 -1  -2  5.59819 2.1971  7
10  1   2   7.34829 1.78597 10
-10 1   -2  10.7075 2.2287  7
10  1   2   8.8708  2.51107 12
-10 1   -2  6.69885 1.84684 12
-10 -2  2   62.5011 5.11714 12
10  -2  -2  56.0562 5.35312 12
-10 -2  2   63.5215 5.48914 7
-10 2   2   71.0838 5.69336 7
10  2   -2  65.3382 5.61665 12
-10 2   2   61.5117 4.48612 8
-10 2   2   69.0269 6.08551 9
-10 2   2   59.3664 5.24254 12
9   -2  -2  2.33199 1.63292 12
-9  -2  2   1.68737 1.10517 8
-9  -2  2   0.69834 1.53883 7
-9  -2  2   1.42758 1.36382 12
9   2   -2  2.4183  1.4095  12
-9  2   2   2.24063 1.57641 7
-9  2   2   0.47618 1.21757 9
-9  2   2   2.10831 1.15899 12
-8  -2  2   34.9186 2.56916 8
-8  -2  2   31.8503 2.39589 11
8   -2  -2  33.7482 3.52944 12
-8  -2  2   41.4117 3.59413 7
-8  -2  2   40.6114 3.25288 9
8   -2  -2  33.4367 2.86787 10
8   2   -2  36.2094 3.66592 12
-8  2   2   37.1765 3.21778 9
8   2   -2  36.1498 2.79699 10
-8  2   2   30.556  3.6231  7
-8  2   2   34.8451 2.69149 11
-8  2   2   35.2716 3.39876 12
-8  2   2   38.6034 2.78058 8
-7  -2  2   75.5031 4.63097 9
7   -2  -2  72.0148 5.04946 12
-7  -2  2   69.86   4.61159 12
-7  -2  2   73.9808 3.82727 11
7   -2  -2  66.3678 4.28312 10
-7  -2  2   72.2306 4.80798 7
-7  -2  2   75.5465 4.06159 8
7   2   -2  67.1605 5.02838 12
-7  2   2   71.5541 4.79755 12
7   2   -2  71.8993 4.24086 10
-7  2   2   75.9818 4.284   8
-7  2   2   65.3605 4.72181 7
-6  -2  2   74.7228 4.02526 11
6   -2  -2  80.8347 5.04464 12
-6  -2  2   81.6005 4.23671 8
-6  -2  2   74.2866 4.65452 12
-6  -2  2   81.8396 4.93453 7
6   -2  -2  79.7264 4.47122 10
-6  -2  2   80.5762 4.66026 9
-6  2   2   87.4513 4.46218 8
-6  2   2   72.6465 4.82786 7
6   2   -2  79.3535 4.35597 10
-6  2   2   73.4979 4.78371 12
6   2   -2  70.9546 4.92206 12
-6  2   2   87.4872 4.79152 9
-5  -2  2   86.5055 4.62433 8
-5  -2  2   91.174  5.05483 12
5   -2  -2  90.46   4.79819 10
-5  -2  2   94.8615 4.98927 9
-5  -2  2   91.1457 4.45363 11
-5  -2  2   88.6704 5.13054 7
5   -2  -2  96.4167 5.34116 12
5   2   -2  93.0992 5.35606 12
5   2   -2  95.1623 4.76473 10
-5  2   2   91.4784 5.00594 9
-5  2   2   91.7054 4.79089 8
-5  2   2   91.9839 5.13407 12
-5  2   2   92.9291 5.22882 7
-4  -2  2   623.084 27.5845 8
4   -2  -2  624.966 27.6965 10
-4  -2  2   612.787 27.98   7
-4  -2  2   655.965 27.3941 11
-4  -2  2   612.942 27.873  12
-4  -2  2   652.46  27.8535 9
4   -2  -2  635.028 28.1481 12
4   2   -2  650.276 28.219  12
4   2   -2  633.622 27.609  10
-4  2   2   598.936 27.6884 8
-4  2   2   591.681 27.9248 12
-4  2   2   622.654 28.0382 7
-4  2   2   610.646 27.8508 9
3   -2  -2  11.0406 1.14872 12
3   -2  -2  12.8607 1.01317 10
-3  -2  2   15.3651 1.36642 12
-3  -2  2   14.9661 4.21652 6
-3  -2  2   15.0653 4.71263 3
3   -2  -2  8.93153 3.25342 6
3   -2  -2  9.17176 2.95988 1
-3  -2  2   7.81699 2.90838 1
-3  -2  2   13.8809 1.10176 9
3   -2  -2  7.93865 3.96996 2
3   -2  -2  11.033  3.64043 6
-3  -2  2   9.60799 3.10064 4
-3  -2  2   12.4081 0.81888 11
-3  -2  2   11.0337 0.90165 8
-3  -2  2   12.2349 1.12631 7
-3  -2  2   10.0937 3.69934 6
-3  -2  2   7.89423 3.79313 2
3   -2  -2  15.8664 4.31999 3
-3  2   2   8.03639 3.33122 4
-3  2   2   12.6515 1.15294 12
-3  2   2   14.8472 3.92956 6
3   2   -2  7.52392 3.51692 2
-3  2   2   13.2143 4.6358  2
-3  2   2   12.5083 1.18263 7
3   2   -2  12.3203 0.905   10
3   2   -2  14.6855 3.58544 4
3   2   -2  9.25261 3.06759 1
-3  2   2   11.7616 3.98551 3
-3  2   2   16.1345 4.16146 6
3   2   -2  14.2812 4.44974 3
-3  2   2   12.2906 1.06481 9
3   2   -2  13.0048 1.06782 9
3   2   -2  10.0257 4.05734 6
-3  2   2   8.46436 2.86325 1
-2  -2  2   928.375 45.3678 6
2   -2  -2  987.58  46.1255 3
-2  -2  2   880.042 45.4436 3
-2  -2  2   1042.36 41.7758 10
-2  -2  2   1017.66 42.1203 12
2   -2  -2  937.904 44.8797 1
-2  -2  2   914.808 44.6369 1
-2  -2  2   947.383 42.0401 7
-2  -2  2   919.371 41.8648 8
-2  -2  2   973.413 41.7307 11
2   -2  -2  939.467 44.9601 6
-2  -2  2   982.435 45.2607 6
-2  -2  2   996.551 41.9703 9
-2  -2  2   916.069 41.9901 12
-2  -2  2   978.007 46.0535 2
-2  -2  2   971.096 44.3795 5
2   -2  -2  1045.99 45.521  6
-2  -2  2   960.567 44.4426 4
2   -2  -2  937.223 42.0464 12
2   2   -2  964.629 41.9694 9
2   2   -2  958.806 41.7268 11
2   2   -2  966.262 44.938  1
-2  2   2   996.976 45.3382 6
2   2   -2  939.673 45.3174 6
2   2   -2  942.593 46.1056 2
2   2   -2  965.046 45.4635 6
-2  2   2   950.552 42.0283 12
-2  2   2   1023.52 46.1497 2
2   2   -2  1019.24 42.0866 7
2   2   -2  982.222 45.9952 3
-2  2   2   900.085 41.9432 8
-2  2   2   949.919 42.061  7
2   2   -2  955.711 41.7755 10
-2  2   2   956.485 45.7118 3
2   2   -2  970.415 41.8975 8
-2  2   2   937.18  41.9521 9
-2  2   2   938.564 45.5749 6
2   2   -2  923.292 42.0918 12
-2  2   2   983.581 44.8583 1
1   -2  -2  25.2405 1.34156 9
1   -2  -2  22.0885 2.69991 6
-1  -2  2   27.6946 3.2275  6
-1  -2  2   26.4261 1.22953 10
1   -2  -2  24.5111 1.38545 8
1   -2  -2  24.6765 3.17587 2
-1  2   2   31.8212 2.80732 1
-1  2   2   23.3855 1.36968 12
-1  2   2   33.173  3.38999 3
1   2   -2  34.3626 3.45086 6
0   -2  -2  272.983 11.9772 1
0   -2  2   240.288 11.329  7
0   -2  2   231.786 11.2808 11
0   -2  2   267.453 12.3622 4
0   -2  2   242.764 11.3873 12
0   -2  2   274.843 13.5815 2
0   -2  2   253.044 13.2755 6
0   -2  2   249.825 14.5229 3
0   -2  -2  287.425 12.4048 3
0   -2  -2  270.783 12.2585 2
0   -2  2   248.406 11.3437 12
0   -2  -2  276.855 12.1621 5
0   -2  2   252.643 11.2954 9
0   -2  -2  266.926 11.2464 8
0   -2  -2  279.348 11.2125 7
0   -2  2   239.796 12.9763 1
0   -2  2   245.457 13.1999 6
0   2   2   279.153 11.335  11
0   2   -2  257.727 11.392  12
0   2   2   265.456 11.1692 12
0   2   2   282.64  12.388  3
0   2   -2  255.411 14.1758 6
0   2   2   256.946 11.1882 9
0   2   -2  258.441 13.5198 3
0   2   2   266.133 13.4961 4
0   2   -2  240.381 13.3401 2
0   2   2   262.257 12.2007 2
0   2   -2  253.754 11.3073 9
0   2   2   266.771 11.153  12
0   2   2   268.548 11.2091 7
0   2   2   245.88  11.2401 8
0   2   2   255.309 11.6048 6
0   2   -2  240.47  12.942  6
0   2   -2  234.922 12.1873 4
0   2   -2  233.725 11.289  9
0   2   -2  253.375 11.2957 11
0   2   -2  237.024 11.3391 7
0   2   2   267.888 12.2246 5
0   2   2   273.365 11.801  6
0   2   -2  245.434 13.0593 1
0   2   -2  235.865 11.3323 12
0   2   -2  242.813 11.1721 10
0   2   -2  247.894 11.3432 7
-1  -2  -2  5801.55 252.255 5
1   -2  2   5568.68 252.504 1
1   -2  2   5588.3  253.643 2
1   -2  2   5614.37 252.363 6
-1  -2  -2  5469.14 252.213 2
1   -2  2   5811.98 252.982 4
-1  -2  -2  5563.95 251.611 1
-1  -2  -2  5768.65 252.999 4
1   -2  2   5942.69 253.419 6
1   -2  2   5892.47 253.389 3
-1  -2  -2  5537.51 251.985 3
-1  -2  -2  5850.45 251.252 6
-1  -2  -2  6129.79 251.39  6
1   2   2   6254.94 252.088 6
-1  2   -2  5946.05 253.788 2
-1  2   -2  5732.7  252.883 4
1   2   2   5503.62 251.6   1
1   2   2   6208.59 253.233 4
1   2   2   5682.22 252.104 3
-1  2   -2  5835.77 252.411 6
1   2   2   5939.72 252.244 2
2   -2  2   149.386 9.43507 6
-2  -2  -2  145.073 9.65445 3
2   -2  2   151.443 7.04338 11
2   -2  2   140.071 10.4932 2
-2  -2  -2  151.32  9.13634 1
-2  -2  -2  162.865 6.80532 11
-2  -2  -2  153.095 9.24264 6
2   -2  2   142.71  10.5508 1
2   -2  2   148.002 7.2202  12
-2  -2  -2  140.983 9.82759 2
-2  -2  -2  146.027 9.78219 4
2   -2  2   163.275 10.6228 4
-2  -2  -2  164.457 7.0326  7
-2  -2  -2  151.958 6.94645 12
-2  -2  -2  168.743 7.07525 12
2   -2  2   153.703 10.5851 3
2   -2  2   151.804 7.00999 9
-2  -2  -2  152.704 9.4866  6
2   -2  2   142.519 6.92409 10
2   -2  2   158.764 10.6841 6
-2  2   -2  140.731 7.00269 9
2   2   2   159.177 6.81877 11
-2  2   -2  143.069 7.10205 7
-2  2   -2  144.265 7.02704 12
2   2   2   156.335 7.00975 7
-2  2   -2  141.995 10.2011 3
2   2   2   153.155 6.95407 12
2   2   2   170.546 10.2141 3
2   2   2   148.034 9.42028 6
-2  2   -2  157.221 10.6625 2
-2  2   -2  157.669 9.79073 6
2   2   2   150.914 6.92141 10
2   2   2   143.653 7.08289 12
2   2   2   163.57  10.1467 2
2   2   2   158.691 10.2301 4
2   2   2   152.488 6.64405 8
-2  2   -2  141.525 10.117  4
2   2   2   153.463 9.12827 1
-2  2   -2  155.794 9.80427 1
2   2   2   151.893 6.93214 9
2   2   2   161     9.99442 6
-2  2   -2  153.214 10.5967 6
3   -2  2   325.214 19.5115 4
-3  -2  -2  324.245 14.1751 9
-3  -2  -2  305.818 18.3671 4
-3  -2  -2  323.5   14.3021 7
-3  -2  -2  292.536 14.1711 12
3   -2  2   338.48  20.1145 2
-3  -2  -2  323.766 13.912  11
3   -2  2   298.861 19.5787 3
-3  -2  -2  286.376 17.3481 1
-3  -2  -2  312.574 13.7983 8
3   -2  2   328.153 19.7306 6
3   -2  2   314.156 17.9935 6
-3  -2  -2  307.386 17.6619 6
3   -2  2   316.966 14.5659 12
-3  -2  -2  334.545 18.5908 6
3   -2  2   313.198 14.155  10
-3  -2  -2  310.661 18.9069 2
-3  -2  -2  305.941 18.5744 3
3   -2  2   338.912 18.3939 1
-3  2   -2  320.866 19.1771 4
3   2   2   331.161 13.9605 11
3   2   2   311.99  18.7012 3
3   2   2   313.955 19.0133 2
3   2   2   309.237 14.4644 12
-3  2   -2  307.52  14.2708 12
3   2   2   311.709 14.2563 7
-3  2   -2  315.937 19.6901 2
-3  2   -2  311.157 18.3186 1
3   2   2   315.449 18.9479 6
3   2   2   304.938 13.7997 8
3   2   2   324.294 14.183  9
3   2   2   334.279 17.9694 1
-3  2   -2  311.179 14.0508 8
-3  2   -2  311.438 14.2469 9
-3  2   -2  306.364 19.408  6
3   2   2   318.196 19.0644 4
-4  -2  -2  171.677 7.50894 8
-4  -2  -2  158.576 7.96516 12
-4  -2  -2  166.754 8.09902 7
4   -2  2   163.704 8.37124 12
-4  -2  -2  179.38  7.98276 9
4   -2  2   168.291 7.92837 10
-4  2   -2  159.939 8.15715 7
4   2   2   169.845 8.34018 12
4   2   2   171.56  7.86107 10
4   2   2   166     7.93533 9
4   2   2   156.331 7.48797 8
-5  -2  -2  42.348  2.74562 12
-5  -2  -2  41.9748 2.66183 9
5   -2  2   43.9927 2.65836 10
-5  -2  -2  42.2061 2.18307 8
-5  -2  -2  37.951  2.73673 7
5   -2  2   38.089  2.96874 12
-5  2   -2  38.4092 2.80707 12
5   2   2   39.1426 2.51207 10
-5  2   -2  40.6262 2.71197 9
5   2   2   36.9735 2.92828 12
-5  2   -2  41.0711 2.42768 8
-5  2   -2  42.1895 2.91681 7
-6  -2  -2  43.2954 3.00004 9
6   -2  2   43.9579 3.47803 12
6   -2  2   45.9607 2.9771  10
-6  -2  -2  41.6571 3.18056 7
-6  -2  -2  43.9754 2.86337 8
-6  -2  -2  40.044  3.04716 12
6   2   2   47.8214 2.94834 10
-6  2   -2  43.4146 3.12688 9
6   2   2   47.0746 3.47439 12
-6  2   -2  45.4686 3.38141 7
-6  2   -2  47.5688 3.34539 12
-6  2   -2  46.9554 2.75054 8
-7  -2  -2  25.0216 2.44777 9
-7  -2  -2  26.0347 2.51562 12
7   -2  2   28.4103 2.35072 10
-7  -2  -2  25.0298 1.74502 8
-7  -2  -2  27.5414 2.6616  7
7   -2  2   27.2997 2.89294 12
-7  2   -2  24.638  2.61471 12
-7  2   -2  25.4899 2.43351 9
7   2   2   24.3693 2.19894 10
-7  2   -2  21.3716 1.88629 8
-7  2   -2  25.5595 2.62006 7
7   2   2   26.9586 2.91932 12
-8  -2  -2  0.51911 1.0914  9
-8  -2  -2  1.31006 0.73028 8
8   -2  2   2.28804 1.01189 10
-8  -2  -2  1.73281 1.18473 12
8   -2  2   3.18737 1.32154 12
-8  -2  -2  2.51239 1.18249 7
8   2   2   1.57786 1.19807 12
-8  2   -2  2.69986 1.32899 12
-8  2   -2  1.06665 1.048   9
-8  2   -2  1.58416 1.3841  7
-8  2   -2  3.27812 0.94675 8
-9  -2  -2  0.9934  1.27688 12
-9  -2  -2  2.48866 1.6045  7
9   -2  2   2.05418 1.00447 10
9   -2  2   2.92411 1.37624 12
9   2   2   2.46943 0.99715 10
-9  2   -2  3.88923 1.78044 7
-9  2   -2  2.82101 1.12425 8
-9  2   -2  1.06871 1.37199 12
-9  2   -2  0.70092 1.30721 9
9   2   2   1.24974 1.4965  12
-10 -2  -2  11.307  2.36272 7
10  -2  2   7.85556 1.91233 10
-10 -2  -2  5.88539 3.04442 12
10  -2  2   7.45714 2.59388 12
10  2   2   9.5362  1.84143 10
-10 2   -2  10.4448 3.18444 7
-10 2   -2  13.3919 2.60416 12
10  2   2   12.9395 2.81282 12
-10 -3  2   3.83591 1.88675 7
10  -3  -2  1.91594 1.61623 12
-10 -3  2   1.71542 2.05429 12
-10 3   2   0.63495 1.71829 9
-10 3   2   2.3647  1.54074 7
10  3   -2  2.18064 1.80147 12
-10 3   2   1.65152 1.5665  12
-10 3   2   -0.5005 1.31603 8
-9  -3  2   39.2408 2.79296 8
-9  -3  2   33.4026 3.54461 12
9   -3  -2  42.5331 4.03985 12
-9  -3  2   40.8587 4.006   7
-9  3   2   36.3525 3.95319 7
-9  3   2   32.4528 3.5723  12
9   3   -2  40.7832 4.10045 12
-9  3   2   39.5911 3.62385 9
-9  3   2   35.5987 3.02634 8
-9  3   2   39.6574 3.16771 11
9   3   -2  37.9661 3.11532 10
-8  -3  2   7.09641 1.19901 8
-8  -3  2   5.51638 1.36581 9
-8  -3  2   7.70937 1.82002 7
-8  -3  2   10.3478 1.9586  12
8   -3  -2  6.27494 1.74733 12
-8  3   2   6.35731 1.40308 8
-8  3   2   8.52028 1.60801 9
-8  3   2   4.02828 1.75735 7
8   3   -2  9.532   1.50278 10
8   3   -2  8.87915 1.92009 12
-8  3   2   9.57714 1.9417  12
-7  -3  2   68.6436 4.51608 9
-7  -3  2   74.7937 4.91778 7
7   -3  -2  70.5386 4.40164 10
-7  -3  2   70.7788 4.03534 8
7   -3  -2  77.8023 5.19197 12
-7  -3  2   70.1579 4.61539 12
-7  3   2   67.6094 4.8713  7
-7  3   2   73.1219 4.31803 8
7   3   -2  74.0381 5.21348 12
-7  3   2   78.5686 5.03296 12
-7  3   2   82.386  4.8213  9
7   3   -2  75.4513 4.30194 10
-6  -3  2   283.265 13.7226 9
6   -3  -2  273.675 13.7438 12
-6  -3  2   277.367 12.8192 8
-6  -3  2   289.872 13.5691 7
6   -3  -2  271.512 13.1096 10
-6  -3  2   263.019 13.3276 12
-6  -3  2   278.893 12.5189 11
6   3   -2  279.519 13.8445 12
-6  3   2   276.681 13.914  8
-6  3   2   297.117 13.4809 9
6   3   -2  279.945 12.9935 10
-6  3   2   282.421 13.5925 12
-6  3   2   265.609 13.583  7
-5  -3  2   137.134 6.71008 9
5   -3  -2  127.759 6.56824 10
-5  -3  2   134.667 6.80462 12
-5  -3  2   132.548 6.09883 11
-5  -3  2   120.349 6.32    8
-5  -3  2   122.86  6.7928  7
5   -3  -2  144.341 7.15225 12
-5  3   2   134.162 6.80466 9
5   3   -2  141.674 6.49728 10
5   3   -2  131.137 7.09563 12
-5  3   2   136.357 6.63303 8
-5  3   2   129.942 6.98077 7
-5  3   2   122.451 6.8519  12
-4  -3  2   75.5856 4.17586 12
-4  -3  2   77.3574 4.29326 7
-4  -3  2   80.5386 4.13851 9
4   -3  -2  78.4795 4.05921 10
4   -3  -2  79.7759 4.39945 12
-4  -3  2   79.6966 3.66067 11
-4  -3  2   76.6974 3.89709 8
4   3   -2  77.7432 4.42777 12
-4  3   2   79.7516 4.11005 8
-4  3   2   74.4358 4.27639 12
-4  3   2   76.4677 4.33296 7
4   3   -2  76.5379 4.12836 9
-4  3   2   74.0923 4.13976 9
3   -3  -2  1544.35 70.3154 3
-3  -3  2   1556.02 64.2631 9
-3  -3  2   1441.19 69.7279 3
-3  -3  2   1396.55 64.5486 12
3   -3  -2  1540.77 69.4943 6
-3  -3  2   1451.98 69.932  2
-3  -3  2   1419.05 67.8693 5
-3  -3  2   1527.1  67.9386 4
3   -3  -2  1519.09 68.1979 6
-3  -3  2   1394.57 68.1465 1
-3  -3  2   1493.28 64.3819 7
-3  -3  2   1392.97 64.0515 8
3   -3  -2  1572.05 68.8852 1
-3  -3  2   1529.48 68.814  6
-3  -3  2   1545.16 63.8414 11
-3  -3  2   1488.32 68.8722 6
3   -3  -2  1488.69 64.4573 12
3   -3  -2  1519.74 70.4596 2
3   3   -2  1369.03 69.3582 3
-3  3   2   1566.63 68.9816 1
-3  3   2   1419.39 70.0561 3
3   3   -2  1522.62 69.5167 6
3   3   -2  1380.96 69.9897 2
-3  3   2   1432.02 70.0418 2
3   3   -2  1449.92 64.4688 9
-3  3   2   1460.84 64.2835 9
-3  3   2   1474.57 64.423  7
3   3   -2  1496.84 69.7822 6
3   3   -2  1406.13 67.8759 4
-3  3   2   1414.94 64.2306 8
-3  3   2   1477.87 64.3859 12
3   3   -2  1572.32 68.9462 1
3   3   -2  1395.83 63.9856 10
-3  3   2   1487.64 70.0418 6
-3  3   2   1441.29 70.2555 4
-3  3   2   1454.18 69.2269 6
-2  -3  2   330.781 17.0136 5
-2  -3  2   323.925 14.0792 11
-2  -3  2   321.77  17.0581 1
-2  -3  2   327.261 14.4651 12
-2  -3  2   310.267 17.4728 6
-2  -3  2   300.026 17.8731 3
-2  -3  2   294.712 14.3624 12
-2  -3  2   345.576 14.4813 7
2   -3  -2  329.935 17.2862 1
2   -3  -2  327.887 16.8373 6
2   -3  -2  309.265 14.415  12
-2  -3  2   300.428 14.2605 8
2   -3  -2  333.119 17.3608 6
2   -3  -2  333.193 14.3252 12
-2  -3  2   288.588 16.1634 4
2   -3  -2  351.599 18.3024 3
-2  -3  2   329.782 17.5339 6
-2  -3  2   315.555 18.1012 2
2   -3  -2  313.938 18.1469 2
2   3   -2  317.995 17.7962 6
2   3   -2  333.978 14.1496 10
2   3   -2  321.943 17.2265 1
-2  3   2   320.788 14.4596 7
-2  3   2   311.407 14.4197 12
2   3   -2  314.67  17.7206 6
-2  3   2   319.618 14.4027 8
-2  3   2   336.279 17.2855 1
-2  3   2   350.861 18.6472 2
2   3   -2  292.315 18.0215 2
2   3   -2  338.105 18.2105 3
-2  3   2   311.528 17.9732 6
-2  3   2   338.011 17.8194 6
-2  3   2   327.025 18.1489 3
2   3   -2  349.735 14.5079 7
2   3   -2  308.622 14.4874 12
2   3   -2  330.979 14.4015 9
-2  3   2   324.116 14.3658 9
2   3   -2  318.828 14.0911 11
1   -3  -2  208.126 9.08207 12
1   -3  -2  209.728 9.0299  12
1   -3  -2  203.953 9.18451 8
1   -3  -2  198.281 9.07563 9
-1  -3  2   215.871 9.23364 7
-1  -3  2   209.862 9.46624 12
1   -3  -2  212.907 9.15358 7
-1  -3  2   196.03  11.19   6
-1  -3  2   205.961 11.0768 1
1   -3  -2  206.279 10.693  1
1   -3  -2  209.569 10.4501 6
-1  -3  2   204.093 9.20876 12
-1  -3  2   214.387 11.514  6
1   -3  -2  200.397 10.1968 6
-1  -3  2   208.147 8.91939 10
-1  -3  2   213.266 9.04241 11
-1  -3  2   188.935 9.13289 8
-1  -3  2   185.433 9.62676 4
1   -3  -2  203.37  11.2669 2
-1  -3  2   209.866 11.9402 3
-1  -3  2   211.087 11.9018 2
-1  -3  2   205.315 10.8888 5
1   3   -2  200.991 11.7798 3
-1  3   2   211.757 10.9371 6
-1  3   2   214.498 11.2967 3
-1  3   2   222.403 11.5021 2
1   3   -2  207.651 9.23588 12
1   3   -2  186.116 9.22835 12
1   3   -2  192.503 11.7634 2
1   3   -2  186.403 11.0041 1
-1  3   2   209.446 10.6913 1
1   3   -2  217.179 11.1775 5
1   3   -2  211.638 9.17561 8
-1  3   2   207.16  9.16872 7
1   3   -2  212.554 9.24311 7
1   3   -2  195.585 11.5454 6
1   3   -2  205.663 9.04827 11
-1  3   2   195.827 9.09248 9
1   3   -2  211.013 11.6923 6
-1  3   2   201.216 10.944  6
1   3   -2  197.528 9.16293 9
0   -3  2   556.236 25.437  11
0   -3  2   577.778 25.3105 10
0   -3  -2  624.344 25.2538 9
0   -3  -2  574.808 27.4378 5
0   -3  -2  590.021 26.0845 3
0   -3  -2  617.914 25.2476 9
0   -3  -2  608.854 26.1798 2
0   -3  2   585.348 25.4863 7
0   -3  2   593.716 27.9411 2
0   -3  -2  591.034 25.8188 1
0   -3  2   609.894 25.5292 7
0   -3  2   548.662 28.0193 3
0   -3  2   571.302 26.3024 4
0   -3  2   573.593 25.4818 12
0   -3  2   544.74  25.524  12
0   -3  -2  625.703 25.423  8
0   -3  -2  642.357 25.2939 7
0   3   -2  544.142 25.2732 10
0   3   -2  547.917 25.514  7
0   3   -2  581.468 25.4563 9
0   3   -2  611.097 25.4674 11
0   3   -2  566.42  27.7926 6
0   3   -2  573.149 25.4983 7
0   3   -2  601.133 26.4282 4
0   3   -2  597.654 25.5539 12
0   3   -2  543.968 25.4983 12
0   3   2   603.438 25.2794 7
0   3   -2  578.693 27.5901 1
0   3   2   560.459 25.3988 8
0   3   -2  598.86  28.1122 3
0   3   2   583.121 26.7955 5
0   3   2   601.353 25.4784 11
0   3   -2  577.066 28.0205 2
0   3   2   544.612 25.2694 9
0   3   -2  532.79  25.4254 9
0   3   2   613.901 26.0999 3
0   3   -2  567.858 27.0731 5
1   -3  2   2250.07 95.0878 12
1   -3  2   2032.04 95.2101 12
1   -3  2   2182.96 98.1709 3
1   -3  2   2208.34 98.2312 6
1   -3  2   2028.66 98.2717 2
-1  -3  -2  2348.52 95.0292 10
-1  -3  -2  2250.24 94.9665 11
-1  -3  -2  2136.25 96.0123 1
-1  -3  -2  2218.91 97.2054 5
-1  -3  -2  2193.1  96.3741 3
1   -3  2   2237.79 95.1703 7
-1  -3  -2  2222.98 94.8974 9
-1  -3  -2  2243.57 97.9754 4
1   -3  2   2151.57 97.5237 1
1   -3  2   2213.97 97.7643 4
1   -3  2   2186.5  97.2191 6
1   -3  2   2192    95.0706 9
-1  3   -2  2236    95.2807 12
1   3   2   2286.26 98.054  4
-1  3   -2  2233.06 97.303  6
1   3   2   2427.66 94.9572 12
-1  3   -2  2145.92 95.2478 7
-1  3   -2  1974.28 95.1331 7
-1  3   -2  2146.46 98.4127 6
-1  3   -2  2228.74 98.649  2
-1  3   -2  2319.15 95.1456 11
-1  3   -2  2289.5  95.0029 10
-1  3   -2  1988.83 95.0678 12
1   3   2   2384.28 96.1451 6
1   3   2   2089.8  95.0187 10
1   3   2   2143.94 97.2758 5
-1  3   -2  2136.59 97.5502 4
1   3   2   2073.43 94.9661 11
-1  3   -2  2049.28 95.0744 9
1   3   2   2122.75 95.9655 1
-1  3   -2  2161.05 97.3873 1
1   3   2   2195.31 94.8979 12
1   3   2   2212.73 95.8587 6
1   3   2   2352.62 96.5378 2
-1  3   -2  2197.11 98.3061 3
1   3   2   2255.55 96.4955 3
-2  -3  -2  139.678 9.07311 5
-2  -3  -2  125.619 8.10224 1
-2  -3  -2  136.032 5.93114 11
2   -3  2   135.852 9.57007 6
-2  -3  -2  144.284 6.16867 7
2   -3  2   128.137 6.38793 12
-2  -3  -2  134.098 9.11511 4
-2  -3  -2  141.415 9.57275 6
-2  -3  -2  115.791 8.19879 6
2   -3  2   132.277 8.58703 6
2   -3  2   114.593 9.52476 2
-2  -3  -2  134.666 6.21831 9
-2  -3  -2  142.434 6.04984 12
2   -3  2   126.866 11.3218 3
2   -3  2   132.92  9.78073 4
-2  -3  -2  121.211 8.53239 3
2   -3  2   129.532 6.11712 10
-2  -3  -2  142.033 9.22652 2
2   -3  2   126.093 8.70002 1
-2  3   -2  144.903 9.22973 6
2   3   2   128.986 6.07636 10
-2  3   -2  130.52  6.21488 12
2   3   2   144.374 9.09743 6
2   3   2   137.291 8.14776 1
-2  3   -2  130.658 6.22247 9
2   3   2   123.825 6.05143 9
2   3   2   137.756 9.43934 4
2   3   2   138.765 5.94964 11
2   3   2   131.719 8.83517 3
2   3   2   122.634 8.39677 6
2   3   2   144.769 6.16441 7
2   3   2   129.869 6.2241  12
-2  3   -2  135.71  9.01155 1
-2  3   -2  119.114 9.50222 3
-2  3   -2  130.203 9.6     4
-2  3   -2  129.272 9.88145 6
-2  3   -2  146.568 10.2396 2
2   3   2   125.871 8.84526 2
2   3   2   129.83  5.80792 8
2   3   2   141.021 6.13354 12
-2  3   -2  127.09  6.29166 7
-3  -3  -2  11.6723 2.94761 1
3   -3  2   11.6935 1.2304  12
3   -3  2   13.0795 1.0314  10
-3  -3  -2  11.3312 3.53081 4
-3  -3  -2  11.2626 1.03232 7
-3  -3  -2  8.66374 3.23272 3
3   -3  2   14.6804 3.92914 6
-3  -3  -2  8.7392  3.5388  2
-3  -3  -2  13.4574 1.026   12
-3  -3  -2  11.1075 0.90734 9
-3  -3  -2  11.5314 1.11303 12
-3  -3  -2  8.90578 3.23194 6
3   -3  2   8.44819 3.48048 3
3   -3  2   11.2195 3.74123 2
3   -3  2   11.5949 3.38509 1
-3  -3  -2  10.8469 3.28274 6
3   -3  2   14.7429 4.10514 4
3   -3  2   8.50462 2.7696  6
-3  3   -2  12.4116 3.36414 3
-3  3   -2  12.8795 1.09336 9
3   3   2   13.2506 0.98836 9
-3  3   -2  6.92766 3.43955 2
-3  3   -2  9.7147  3.85186 4
-3  3   -2  5.90679 3.00869 1
-3  3   -2  12.8252 1.18261 7
-3  3   -2  10.5835 3.10281 6
-3  3   -2  10.381  0.91403 8
3   3   2   12.1762 1.05088 10
3   3   2   11.9679 1.03846 7
3   3   2   12.2328 0.68785 8
3   3   2   14.0945 3.99473 4
3   3   2   9.78502 3.38716 6
3   3   2   8.63861 2.77109 1
3   3   2   11.9076 3.56958 2
-3  3   -2  6.78835 3.41529 6
-3  3   -2  11.842  1.06392 12
3   3   2   13.6863 4.15691 6
3   3   2   12.0002 1.1347  12
3   3   2   12.7421 3.63712 3
-4  -3  -2  309.257 13.8638 9
-4  -3  -2  314.43  13.389  8
-4  -3  -2  315.824 14.0551 7
4   -3  2   306.07  14.3928 12
-4  -3  -2  278.578 13.8209 12
4   -3  2   300.826 13.8719 10
-4  -3  -2  311.729 13.4425 11
4   3   2   306.457 13.7972 10
-4  3   -2  290.669 14.1563 7
-4  3   -2  302.263 14.0532 12
-4  3   -2  313.352 13.7966 8
4   3   2   300.012 13.4005 8
4   3   2   288.011 14.2172 12
4   3   2   300.251 13.8547 9
-4  3   -2  319.773 14.0619 9
-5  -3  -2  1.52579 0.38602 8
5   -3  2   1.04351 0.53072 10
-5  -3  -2  2.25206 0.64702 7
5   -3  2   2.19264 0.84493 12
-5  -3  -2  0.50914 0.47612 9
-5  -3  -2  0.25412 0.51093 12
5   3   2   0.90358 0.45079 9
-5  3   -2  1.44999 0.7073  7
-5  3   -2  1.3123  0.55682 9
-5  3   -2  1.13955 0.50472 8
-5  3   -2  0.94686 0.60468 12
5   3   2   0.29493 0.60423 12
5   3   2   0.7671  0.4808  10
-6  -3  -2  11.8648 1.67914 7
-6  -3  -2  12.0357 1.01794 8
6   -3  2   13.9963 1.88229 12
-6  -3  -2  12.4313 1.54678 9
6   -3  2   13.6051 1.51307 10
-6  3   -2  14.3221 1.66663 9
-6  3   -2  12.8301 1.98317 7
6   3   2   10.9801 1.80004 12
6   3   2   13.1291 1.43678 10
-6  3   -2  9.58051 1.59297 12
-6  3   -2  13.7523 1.39808 8
7   -3  2   4.23532 1.12946 10
-7  -3  -2  4.71168 1.19423 9
-7  -3  -2  5.08899 1.23965 12
-7  -3  -2  3.3806  0.70015 8
7   -3  2   2.76063 1.20555 12
-7  3   -2  4.46994 1.38592 7
7   3   2   3.56787 0.93419 10
7   3   2   5.37205 1.47496 12
-7  3   -2  4.12143 1.16363 12
-7  3   -2  3.8593  1.89412 9
-8  -3  -2  23.5873 2.80919 7
8   -3  2   26.043  2.537   10
8   -3  2   31.3059 3.21322 12
-8  -3  -2  24.7144 1.89928 8
-8  -3  -2  28.9482 2.87406 12
-8  3   -2  25.0662 2.75706 9
-8  3   -2  23.2008 2.1369  8
8   3   2   32.8914 3.3359  12
8   3   2   24.4784 2.41572 10
-8  3   -2  26.9278 2.92022 12
-9  -3  -2  41.2349 3.59489 12
-9  -3  -2  34.9596 5.90702 7
9   -3  2   42.8058 4.2901  12
9   -3  2   41.5206 3.49988 10
-9  3   -2  43.7535 3.16793 8
9   3   2   44.4716 3.43842 10
9   3   2   38.9471 4.17905 12
-9  3   -2  42.5767 3.98004 9
-9  3   -2  42.0242 4.02423 12
-9  3   -2  38.181  4.11356 7
-10 -3  -2  3.44415 2.27192 7
10  -3  2   4.72496 1.50202 10
10  -3  2   4.78831 2.2239  12
-10 -3  -2  3.08334 1.65459 12
-10 3   -2  3.90339 2.1212  7
-10 3   -2  1.22431 1.65806 12
10  3   2   3.7299  1.43329 10
10  3   2   5.33626 2.13065 12
10  -4  -2  4.90945 2.0295  12
-10 -4  2   1.43485 1.93086 7
-10 4   2   -2.3413 1.36718 7
-10 4   2   0.90156 1.58105 9
-10 4   2   4.41934 2.64428 12
-10 4   2   1.87587 1.57724 11
-10 4   2   4.47993 1.42673 8
10  4   -2  -1.0418 1.68847 12
9   -4  -2  43.3395 4.06493 12
-9  -4  2   31.7507 3.51342 12
-9  -4  2   39.2572 4.03201 7
-9  -4  2   35.8747 2.77071 8
-9  4   2   45.8745 3.85116 9
-9  4   2   38.8082 3.3554  11
-9  4   2   38.0001 4.03192 7
-9  4   2   38.7848 3.1843  8
9   4   -2  35.9431 3.95634 12
-9  4   2   41.0245 3.9255  12
8   -4  -2  108.453 7.09855 12
-8  -4  2   108.767 5.81944 8
-8  -4  2   113.807 6.69046 12
-8  -4  2   116.33  6.82617 9
-8  -4  2   116.874 6.95015 7
-8  4   2   109.855 7.01169 12
-8  4   2   122.85  6.93632 9
8   4   -2  105.272 6.1475  10
8   4   -2  122.729 7.43471 12
-8  4   2   121.591 6.438   8
-8  4   2   112.869 7.07094 7
-7  -4  2   70.4147 3.53627 11
-7  -4  2   67.6048 3.90946 8
-7  -4  2   74.2351 4.77714 7
-7  -4  2   69.0621 4.49843 12
-7  -4  2   68.4447 4.49505 9
7   -4  -2  73.866  4.98865 12
7   4   -2  73.8879 4.17207 10
-7  4   2   70.8676 4.90911 7
7   4   -2  75.8715 5.19562 12
-7  4   2   70.7803 4.66138 9
-7  4   2   72.5303 4.85184 12
-7  4   2   74.7869 4.33639 8
-6  -4  2   362.581 17.7445 12
-6  -4  2   373.498 17.6679 9
-6  -4  2   386.123 18.0326 7
6   -4  -2  387     18.2796 12
6   -4  -2  382.559 17.6532 10
-6  -4  2   388.41  17.2769 8
-6  -4  2   374.835 16.8241 11
-6  -4  2   395.136 16.8769 11
-6  4   2   378.797 17.6316 8
6   4   -2  392.013 17.4537 10
-6  4   2   375.112 18.1589 7
-6  4   2   365.897 18.0325 12
6   4   -2  377.402 18.3265 12
-6  4   2   402.652 18.4554 9
5   -4  -2  258.331 12.2011 10
5   -4  -2  266.663 12.6739 12
-5  -4  2   267.078 11.5411 11
-5  -4  2   269.51  12.3485 12
-5  -4  2   258.147 12.2414 9
-5  -4  2   266.585 11.5493 11
-5  -4  2   249.476 12.4445 7
-5  -4  2   255.062 11.9137 8
5   4   -2  267.915 12.759  12
-5  4   2   260.71  12.5938 12
-5  4   2   249.972 12.5804 7
-5  4   2   259.559 12.3633 9
-5  4   2   256.355 12.2265 8
5   4   -2  262.469 12.0042 10
4   -4  -2  29.9691 2.20091 12
-4  -4  2   28.8861 1.82702 8
-4  -4  2   27.3254 2.05059 12
-4  -4  2   29.2901 1.48764 11
-4  -4  2   27.3667 2.13882 7
4   -4  -2  31.0872 2.00372 10
-4  -4  2   31.7086 2.07019 9
-4  4   2   30.6455 2.23708 7
4   4   -2  29.3208 2.25024 12
-4  4   2   26.7873 1.96579 8
-4  4   2   30.0816 2.0848  9
-4  4   2   29.8513 2.19337 12
4   4   -2  28.0197 2.00046 9
4   4   -2  34.3708 1.86046 10
-3  -4  2   436.703 31.3287 3
3   -4  -2  522.258 29.6455 2
-3  -4  2   496.067 26.9538 6
3   -4  -2  522.296 23.251  12
-3  -4  2   555.496 22.6195 11
-3  -4  2   495.708 28.2204 2
3   -4  -2  491.438 27.3755 6
-3  -4  2   491.477 22.8896 8
3   -4  -2  501.941 27.1027 1
-3  -4  2   482.637 26.8659 1
-3  -4  2   537.11  23.2268 7
-3  -4  2   506.473 27.0421 5
-3  -4  2   518.24  26.088  4
3   -4  -2  591.404 27.0304 6
-3  -4  2   542.956 23.0706 9
3   -4  -2  569.763 29.1296 3
-3  -4  2   535.039 27.582  6
-3  4   2   534.33  28.2831 6
-3  4   2   518.665 27.4835 1
3   4   -2  506.084 26.4574 4
-3  4   2   521.704 23.2606 7
-3  4   2   528.937 23.1321 9
3   4   -2  495.393 28.5339 2
3   4   -2  499.002 28.483  3
-3  4   2   509.904 23.1244 8
3   4   -2  526.103 28.3989 6
3   4   -2  543.033 23.129  9
3   4   -2  498.888 22.7923 10
3   4   -2  525.008 27.3955 1
-3  4   2   565.016 29.0616 6
-3  4   2   490.703 30.9445 4
-3  4   2   524.628 23.2525 12
3   4   -2  515.983 27.9357 6
-3  4   2   541.902 29.8148 2
-2  -4  2   366.086 19.7473 1
-2  -4  2   358.471 20.687  3
2   -4  -2  403.198 16.987  12
2   -4  -2  330.546 20.4629 3
-2  -4  2   423.425 16.7812 11
-2  -4  2   372.245 19.9527 5
-2  -4  2   377.456 17.0965 12
-2  -4  2   367.335 20.1036 6
-2  -4  2   383.328 20.1099 6
-2  -4  2   363.223 17.0335 9
-2  -4  2   408.348 17.1797 12
-2  -4  2   369.13  17.008  8
2   -4  -2  371.959 19.8875 6
2   -4  -2  390.104 17.1083 12
-2  -4  2   390.809 16.7859 10
-2  -4  2   397.213 17.1672 7
2   -4  -2  417.432 19.4946 6
2   -4  -2  368.767 20.9306 2
-2  -4  2   360.461 20.6953 2
-2  -4  2   367.51  19.6872 4
2   4   -2  410.034 20.5983 5
2   4   -2  351.598 20.9276 2
2   4   -2  382.126 16.7822 11
2   4   -2  385.499 17.0989 9
2   4   -2  375.069 20.0517 1
2   4   -2  357.496 17.1885 12
-2  4   2   384.778 20.8878 3
2   4   -2  399.481 16.8207 10
-2  4   2   402.531 17.211  7
-2  4   2   398.95  20.6013 6
-2  4   2   382.083 20.8243 6
-2  4   2   401.088 20.2073 1
2   4   -2  373.973 20.6312 6
2   4   -2  370.128 20.9711 3
2   4   -2  404.072 21.0329 6
2   4   -2  425.361 17.4748 7
-2  4   2   397.506 21.2925 2
-2  4   2   385.95  17.1774 8
-2  4   2   389.699 17.0962 9
1   -4  -2  451.035 20.7354 6
-1  -4  2   469.077 20.2707 12
-1  -4  2   465.6   23.2612 3
-1  -4  2   435.393 22.8447 2
-1  -4  2   480.336 22.6476 5
1   -4  -2  472.295 20.9071 6
1   -4  -2  444.348 22.4554 3
-1  -4  2   445.087 22.4397 6
-1  -4  2   416.404 22.2386 6
1   -4  -2  459.046 20.2133 7
1   -4  -2  439.132 21.774  1
-1  -4  2   473.078 20.2826 12
1   -4  -2  433.849 22.5828 2
-1  -4  2   474.462 20.133  11
1   -4  -2  510.987 20.0837 12
1   -4  -2  489.661 20.0304 12
-1  4   2   418.25  20.2962 8
1   4   -2  492.103 22.9411 5
1   4   -2  427.317 20.311  12
-1  4   2   479.544 20.2718 12
-1  4   2   474.362 22.5888 2
-1  4   2   433.81  20.1408 12
-1  4   2   462.837 22.1933 6
1   4   -2  446.545 20.1366 11
1   4   -2  445.763 22.7802 6
-1  4   2   484.432 22.5786 3
1   4   -2  504.039 23.5176 3
1   4   -2  453.9   20.2589 9
1   4   -2  502.393 20.3517 7
1   4   -2  460.244 20.3146 12
1   4   -2  464.189 22.65   1
-1  4   2   453.456 21.6397 6
-1  4   2   455.175 20.1742 9
-1  4   2   467.032 21.8813 1
1   4   -2  449.358 23.232  2
-1  4   2   457.69  20.2214 7
1   4   -2  461.082 23.016  6
0   -4  -2  3485.21 156.37  3
0   -4  2   3651.39 158.852 2
0   -4  2   3446.24 158.751 6
0   -4  2   3724.79 155.974 12
0   -4  2   3608.52 159.07  3
0   -4  -2  3769.71 157.903 5
0   -4  2   3565.86 158.483 6
0   -4  -2  3597.27 156.122 1
0   -4  2   3510.06 156.017 7
0   -4  2   3623.89 156.92  4
0   4   -2  3627.35 158.325 1
0   4   -2  3585.87 158.229 6
0   4   -2  3625.68 158.988 3
0   4   -2  3323.64 155.991 12
0   4   -2  3679.09 156.014 7
0   4   2   3611.98 156.298 3
0   4   -2  3625.48 158.83  6
0   4   2   3690.91 158.014 5
0   4   2   3536.06 155.703 7
0   4   -2  3768.32 159.125 2
0   4   -2  3728.31 156.948 4
0   4   -2  3507.26 158.193 5
1   -4  2   5464.4  252.647 4
-1  -4  -2  5871.38 251.187 2
1   -4  2   5774.58 253.109 6
-1  -4  -2  5634.55 250.929 3
1   -4  2   5536.37 253.671 2
1   -4  2   5879.68 250.037 12
1   -4  2   6060.89 253.642 3
1   -4  2   5738.81 252.478 6
-1  -4  -2  5743.82 250.669 1
-1  -4  -2  5933.87 252.586 5
-1  -4  -2  5620.48 253.081 4
-1  4   -2  6076.76 253.904 2
-1  4   -2  5624.71 252.811 4
1   4   2   5714.1  250.681 1
-1  4   -2  5652.99 253.636 6
1   4   2   5771.05 249.742 12
1   4   2   5833.5  251.036 3
-1  4   -2  5824.04 252.47  6
1   4   2   5742.21 253.064 4
-1  4   -2  5905.72 252.72  1
1   4   2   5833.67 252.885 5
-1  4   -2  5937.67 253.794 3
-2  -4  -2  53.4329 2.27333 12
-2  -4  -2  40.3598 4.4609  3
2   -4  2   47.2786 2.71845 12
2   -4  2   42.2938 5.93583 2
-2  -4  -2  50.8884 5.52148 5
2   -4  2   48.6439 4.81931 1
-2  -4  -2  51.5543 3.62021 6
-2  -4  -2  43.8456 4.96233 2
2   -4  2   48.8044 5.7649  6
2   -4  2   42.9671 5.5667  3
-2  -4  -2  45.617  3.46518 6
2   -4  2   52.9662 5.88869 4
2   -4  2   49.6685 4.84184 6
-2  -4  -2  47.1022 2.43785 7
-2  -4  -2  47.2059 5.60964 4
-2  -4  -2  46.5194 4.20911 1
-2  -4  -2  48.0688 2.2589  11
-2  -4  -2  48.3974 2.36463 9
2   -4  2   45.0605 2.44316 10
-2  -4  -2  52.6194 2.24866 12
2   4   2   47.5535 2.38284 9
-2  4   -2  44.4393 5.92979 6
-2  4   -2  45.4415 2.52909 9
-2  4   -2  39.6407 5.33386 4
-2  4   -2  36.0357 6.46796 3
2   4   2   48.0523 2.51808 12
-2  4   -2  43.0099 2.60187 7
2   4   2   50.8371 2.45112 7
-2  4   -2  49.0961 6.02897 2
2   4   2   51.2802 4.34645 1
2   4   2   48.3856 5.48658 4
-2  4   -2  44.1086 4.87298 6
-2  4   -2  53.2799 5.27553 1
-2  4   -2  44.2699 2.52342 12
2   4   2   50.4015 5.02754 3
2   4   2   48.6445 2.43214 12
2   4   2   48.7134 2.20404 8
2   4   2   54.5301 5.09282 2
2   4   2   52.2258 4.74464 6
2   4   2   44.587  2.40203 10
2   4   2   49.4218 4.87699 6
2   4   2   47.54   2.26124 11
3   -4  2   273.055 12.2055 10
-3  -4  -2  268.555 12.0406 12
-3  -4  -2  261.197 14.8412 6
-3  -4  -2  279.41  12.1405 12
3   -4  2   292.401 16.1732 6
-3  -4  -2  269.088 16.7909 5
3   -4  2   268.486 17.7207 4
3   -4  2   280.688 18.0441 3
3   -4  2   264.295 18.6825 2
-3  -4  -2  247.391 15.2511 1
3   -4  2   262.954 17.5763 6
-3  -4  -2  262.365 11.7857 11
3   -4  2   270.521 16.2041 1
-3  -4  -2  269.686 15.2975 6
-3  -4  -2  267.46  16.2794 4
3   -4  2   271.862 12.5721 12
-3  -4  -2  258.48  16.1383 3
-3  -4  -2  287.208 16.9645 2
-3  -4  -2  282.057 12.2412 7
-3  4   -2  252.369 12.1763 8
-3  4   -2  286.724 16.905  6
3   4   2   296.942 17.436  4
-3  4   -2  260.726 12.3126 12
-3  4   -2  250.297 12.2596 9
3   4   2   257.195 16.045  6
3   4   2   273.204 16.5895 6
3   4   2   271.179 15.8958 1
3   4   2   254.326 12.2414 10
3   4   2   251.237 12.3415 12
-3  4   -2  275.714 19.3268 4
3   4   2   299.083 11.8352 11
-3  4   -2  270.512 20.3532 2
-3  4   -2  246.376 17.1736 3
3   4   2   268.495 12.1233 9
3   4   2   280.666 16.8099 2
3   4   2   249.676 22.3166 3
3   4   2   271.916 11.7701 8
-3  4   -2  265.153 12.4539 7
-4  -4  -2  64.4592 3.3625  12
-4  -4  -2  62.4104 3.48153 7
4   -4  2   57.0584 3.69541 12
-4  -4  -2  61.7743 3.31745 9
-4  -4  -2  61.9735 2.89512 8
4   -4  2   58.0437 3.34401 10
4   4   2   62.0685 3.34431 9
-4  4   -2  60.7797 3.33713 8
4   4   2   69.0679 3.79049 12
-4  4   -2  60.133  3.63945 7
4   4   2   67.9119 3.3462  10
4   4   2   59.7705 3.23985 8
-4  4   -2  59.6814 3.54017 12
-4  4   -2  59.537  3.50828 9
-5  -4  -2  4.67143 0.90501 12
5   -4  2   3.14493 0.74622 10
-5  -4  -2  1.8277  0.40969 11
-5  -4  -2  2.28551 0.76602 7
-5  -4  -2  2.63806 0.72686 9
5   -4  2   1.97835 0.79334 12
-5  -4  -2  2.0997  0.4156  8
-5  4   -2  3.41323 0.93501 7
5   4   2   2.38313 0.81527 12
-5  4   -2  3.69344 0.86624 9
5   4   2   2.47679 0.64516 10
5   4   2   2.77952 0.70884 9
-5  4   -2  2.67032 0.68845 8
5   4   2   2.46294 0.39609 8
-6  -4  -2  3.68907 0.95175 9
-6  -4  -2  4.75352 0.97904 12
6   -4  2   3.68567 0.92908 10
-6  -4  -2  3.4218  0.57197 8
-6  -4  -2  5.79832 1.15194 7
-6  4   -2  4.01519 1.20361 7
6   4   2   1.72847 1.01629 12
6   4   2   4.37726 0.95151 10
-6  4   -2  5.16347 1.20417 9
-6  4   -2  4.35732 0.87748 8
-6  4   -2  4.488   1.14994 12
7   -4  2   186.605 10.1096 12
-7  -4  -2  182.2   9.5727  7
-7  -4  -2  182.354 9.24415 9
7   -4  2   174.267 9.25158 10
-7  -4  -2  187.945 9.25664 12
7   4   2   181.491 9.16832 10
-7  4   -2  187.133 9.90501 7
-7  4   -2  186.135 9.59304 9
-7  4   -2  192.214 9.07987 8
7   4   2   175.44  9.96432 12
-7  4   -2  174.948 9.73889 12
-8  -4  -2  -0.5122 0.94068 7
-8  -4  -2  -0.5257 0.93688 12
8   -4  2   0.97832 1.1508  12
8   -4  2   -0.2726 0.60532 10
-8  4   -2  0.04402 1.1474  7
8   4   2   -0.3739 0.66337 10
8   4   2   -1.7791 0.94277 12
-8  4   -2  0.27878 1.05215 12
-8  4   -2  -0.2381 0.73346 8
-8  4   -2  0.87471 0.9767  9
9   -4  2   20.759  3.38444 12
9   -4  2   30.1597 2.89404 10
-9  -4  -2  20.7326 2.83503 12
-9  -4  -2  22.3409 3.13151 7
-9  4   -2  25.0254 3.26742 9
-9  4   -2  25.8774 3.24111 12
-9  4   -2  23.8961 3.49052 7
-9  4   -2  23.7542 2.44572 8
9   4   2   26.9937 3.58799 12
9   4   2   21.5887 2.4936  10
-10 -4  -2  7.13828 1.93286 12
-10 -4  -2  4.89305 2.31706 7
10  4   2   7.93345 2.36593 12
-10 4   -2  6.70284 2.48338 7
10  4   2   7.14617 1.74661 10
-10 -5  2   25.3295 3.37781 12
-10 -5  2   21.7104 3.50091 7
10  -5  -2  21.1193 3.95177 12
10  5   -2  23.8255 6.10219 12
-10 5   2   26.5094 3.23137 11
-10 5   2   20.6054 2.75204 8
-10 5   2   23.912  4.76131 7
-10 5   2   21.245  3.31248 9
-9  -5  2   1.34031 1.22503 12
-9  5   2   1.1561  1.25698 12
9   5   -2  0.79796 1.48848 12
-9  5   2   0.56892 0.9922  11
-9  5   2   -0.1597 0.93392 8
-9  5   2   -0.2098 1.13381 9
-9  5   2   1.20091 1.42862 7
8   -5  -2  1.04733 1.16945 12
-8  -5  2   2.00416 0.89034 8
-8  -5  2   1.12248 1.30595 12
-8  -5  2   3.06374 1.58402 7
-8  5   2   3.34024 1.32128 9
8   5   -2  3.00496 1.35679 12
-8  5   2   4.21004 1.45179 7
8   5   -2  1.3754  0.8778  10
-8  5   2   0.20584 1.13099 12
-7  -5  2   0.81431 1.00826 7
-7  -5  2   3.29065 1.09779 12
7   -5  -2  1.1236  1.00411 12
-7  -5  2   1.12043 0.96911 9
-7  5   2   0.12554 0.73912 8
7   5   -2  1.6877  1.14661 12
7   5   -2  0.35968 0.5671  10
-7  5   2   2.01629 0.95236 9
-7  5   2   1.65433 1.10234 7
6   -5  -2  241.858 12.9004 12
-6  -5  2   267.48  12.6622 12
-6  -5  2   259.376 12.0729 8
-6  -5  2   260.861 12.8188 7
-6  -5  2   264.235 12.5448 9
-6  5   2   273.215 12.8467 9
-6  5   2   258.527 12.9972 7
6   5   -2  265.642 13.2265 12
-6  5   2   257.701 13.0129 12
-6  5   2   266.811 12.5769 8
6   5   -2  267.815 12.2646 10
5   -5  -2  538.605 25.4637 12
-5  -5  2   574.21  25.3344 7
-5  -5  2   571.445 25.0926 9
-5  -5  2   555.018 25.1026 12
-5  -5  2   569.126 24.7638 8
5   5   -2  554.926 25.6127 12
-5  5   2   566.149 27.5688 7
5   5   -2  503.332 25.0917 9
-5  5   2   550.043 25.4605 12
5   5   -2  597.755 24.8447 10
-5  5   2   572.563 25.2846 9
-5  5   2   540.923 25.1555 8
-4  -5  2   14.1436 1.50541 7
-4  -5  2   15.1431 1.23128 8
-4  -5  2   17.0681 1.48356 12
4   -5  -2  15.4196 1.53154 12
-4  -5  2   15.3048 1.39855 9
4   5   -2  14.9851 1.37399 9
4   5   -2  16.3282 1.61288 12
-4  5   2   14.5685 1.35943 8
-4  5   2   16.2522 1.47388 9
-4  5   2   16.0849 1.55866 7
4   5   -2  17.3684 1.31012 10
-4  5   2   15.5531 1.5115  12
3   -5  -2  102.91  5.57161 12
-3  -5  2   121.36  5.66274 7
3   -5  -2  111.538 8.67685 6
-3  -5  2   109.855 9.3225  6
3   -5  -2  103.081 10.6075 2
-3  -5  2   118.61  10.3096 3
-3  -5  2   118.306 5.42681 8
3   -5  -2  105.864 9.23405 1
-3  -5  2   118.675 5.19432 10
-3  -5  2   129.424 5.78279 12
3   -5  -2  110.331 9.46447 6
-3  -5  2   109.766 10.1252 1
-3  -5  2   116.759 5.51618 9
-3  -5  2   107.834 7.92701 4
-3  -5  2   113.375 10.7813 2
3   -5  -2  127.159 11.0074 3
-3  -5  2   104.934 9.13845 6
-3  5   2   111.675 5.62423 8
-3  5   2   111.34  5.66182 12
3   5   -2  110.737 8.47531 4
-3  5   2   129.308 11.3    2
-3  5   2   120.323 9.56217 1
3   5   -2  115.817 5.65136 7
3   5   -2  112.127 9.46867 1
-3  5   2   113.234 10.7442 6
3   5   -2  107.922 5.51714 9
-3  5   2   118.712 5.63733 9
-3  5   2   112.321 10.3301 3
-3  5   2   102.878 10.7726 4
3   5   -2  94.5385 9.99218 6
-3  5   2   112.366 5.69898 7
3   5   -2  110.744 5.23024 10
3   5   -2  109.889 10.5832 2
3   5   -2  112.375 10.4418 6
-3  5   2   107     10.2606 6
3   5   -2  108.809 10.3646 3
-2  -5  2   214.328 9.50516 12
2   -5  -2  214.569 12.3989 1
2   -5  -2  215.007 9.33944 12
2   -5  -2  225.309 11.5153 6
-2  -5  2   201.654 12.3151 6
-2  -5  2   211.668 15.1422 2
-2  -5  2   215.646 9.16818 10
-2  -5  2   183.205 11.8742 1
-2  -5  2   201.568 12.5222 5
-2  -5  2   199.699 12.0675 6
-2  -5  2   210.232 9.49867 12
-2  -5  2   208.699 10.7162 4
2   -5  -2  206.911 12.0036 6
-2  -5  2   195.497 13.2991 3
-2  -5  2   218.67  9.5836  7
-2  -5  2   223.747 9.19746 11
-2  -5  2   202.923 9.45968 8
2   -5  -2  210.141 13.5054 2
2   -5  -2  213.97  9.47386 12
-2  5   2   205.822 12.6998 6
2   5   -2  194.128 12.8366 6
2   5   -2  179.442 12.9226 3
2   5   -2  197.581 9.61872 12
2   5   -2  220.951 9.64889 7
-2  5   2   215.203 13.5348 2
-2  5   2   191.156 13.1037 6
2   5   -2  196.335 9.49414 9
2   5   -2  203.834 9.19784 11
-2  5   2   211.562 9.64375 8
2   5   -2  220.67  13.4337 5
2   5   -2  200.813 12.3434 1
2   5   -2  215.676 9.19234 10
2   5   -2  205.16  15.1222 2
-2  5   2   218.428 9.53875 9
-2  5   2   206.097 13.3445 3
-2  5   2   235.455 12.7517 1
-2  5   2   204.837 9.49765 12
-1  -5  2   66.8514 2.92085 11
-1  -5  2   55.9014 5.81731 3
1   -5  -2  52.5209 5.12692 2
1   -5  -2  63.0248 4.43911 1
-1  -5  2   62.6179 2.98224 12
-1  -5  2   60.046  5.33855 5
-1  -5  2   63.9015 2.9772  12
-1  -5  2   60.9594 5.11545 6
1   -5  -2  56.5053 4.86546 3
-1  -5  2   56.3816 5.56364 2
1   5   -2  71.3625 6.40891 3
1   5   -2  63.1325 2.90575 11
-1  5   2   60.534  2.90094 9
-1  5   2   57.8547 3.07145 8
-1  5   2   60.5402 2.94463 7
-1  5   2   65.4408 2.96737 12
-1  5   2   56.248  4.82184 6
1   5   -2  58.3696 2.97722 9
1   5   -2  60.1376 5.81976 5
1   5   -2  47.3057 5.74827 2
1   5   -2  61.6354 5.51673 1
-1  5   2   59.0938 4.8312  3
1   5   -2  64.2731 5.49826 6
1   5   -2  60.7496 3.07684 12
-1  5   2   60.2171 4.31544 6
1   5   -2  49.6401 4.93369 1
1   5   -2  56.1296 3.03343 12
1   5   -2  55.8622 5.93795 6
-1  5   2   64.237  2.87364 12
-1  5   2   64.914  5.35444 2
0   -5  2   243.208 10.4333 7
0   -5  2   227.182 12.4838 6
0   -5  2   243.448 10.1761 10
0   -5  -2  233.85  10.859  2
0   -5  2   217.404 13.3799 3
0   -5  2   235.483 10.3699 12
0   -5  2   238.548 10.4228 12
0   -5  -2  234.156 10.8615 2
0   -5  2   255.39  13.1294 1
0   -5  -2  233.295 12.6872 5
0   5   -2  238.045 10.5237 12
0   5   2   218.745 10.4022 8
0   5   -2  242.645 10.1784 10
0   5   -2  250.457 10.4629 11
0   5   -2  234.322 12.725  1
0   5   -2  232.44  11.544  4
0   5   2   228.319 10.1254 9
0   5   -2  250.34  12.9538 6
0   5   -2  210.046 10.3453 9
0   5   2   232.969 12.9034 5
0   5   -2  228.233 13.0337 5
0   5   -2  228.936 10.4591 7
0   5   -2  237.634 10.449  7
0   5   -2  224.824 13.3884 2
0   5   -2  209.288 10.4198 12
0   5   -2  245.567 13.6922 2
0   5   -2  220.198 13.2643 6
0   5   -2  223.223 10.3857 9
1   -5  2   721.199 30.4678 10
1   -5  2   711.349 33.0701 6
-1  -5  -2  688.38  31.4604 2
1   -5  2   665.164 34.4212 2
1   -5  2   668.69  33.3191 4
1   -5  2   658.948 33.4461 6
-1  -5  -2  677.509 31.0866 3
-1  -5  -2  649.795 33.444  4
-1  -5  -2  717.899 33.447  5
-1  -5  -2  684.119 30.8854 1
1   -5  2   717.437 30.5931 12
-1  -5  -2  735.224 30.3135 7
1   -5  2   698.297 30.6924 12
-1  5   -2  684.824 30.6834 7
-1  5   -2  725.938 30.4728 10
1   5   2   698.486 30.2704 7
1   5   2   748.175 34.2284 4
-1  5   -2  742.609 34.714  2
-1  5   -2  679.683 30.6125 12
1   5   2   699.746 30.9107 1
1   5   2   650.437 30.4688 11
-1  5   -2  732.865 34.6966 3
-1  5   -2  684.602 33.4866 4
-1  5   -2  673.891 30.5842 9
-1  5   -2  749.67  33.6416 1
-1  5   -2  655.43  34.1734 6
1   5   2   725.732 31.224  3
1   5   2   679.778 30.5124 10
-1  5   -2  712.388 33.17   6
1   5   2   715.892 30.3059 9
1   5   2   683.516 33.6692 5
-1  5   -2  723.615 30.6623 7
-2  -5  -2  196.444 12.6264 5
2   -5  2   186.999 13.5435 2
-2  -5  -2  202.954 8.91843 9
2   -5  2   219.143 13.4974 6
2   -5  2   183.249 9.31764 12
-2  -5  -2  187.364 12.4614 4
2   -5  2   214.979 13.3239 4
-2  -5  -2  193.768 11.4332 3
2   -5  2   215.126 13.7224 3
2   -5  2   184.781 9.04992 10
2   -5  2   215.622 12.014  6
2   -5  2   194.742 12.2074 1
-2  -5  -2  190.892 10.8144 1
2   5   2   204.293 9.09612 12
2   5   2   189.026 8.84431 11
2   5   2   197.88  8.99158 7
2   5   2   197.155 9.02126 10
2   5   2   204.49  8.97173 9
2   5   2   223.716 11.1897 1
-2  5   -2  177.653 13.1945 2
-2  5   -2  193.062 12.244  6
-2  5   -2  199.001 9.31134 7
2   5   2   185.857 11.1525 6
-2  5   -2  193.544 13.1632 4
-2  5   -2  218.249 14.0199 6
2   5   2   210.592 8.85695 8
2   5   2   211.862 9.00642 12
2   5   2   204.956 12.9678 4
2   5   2   218.617 11.9084 2
2   5   2   200.181 12.7526 6
-2  5   -2  211.359 13.5153 3
-2  5   -2  198.826 9.21301 7
-2  5   -2  203.83  9.22447 9
-2  5   -2  193.882 9.18014 12
2   5   2   202.843 11.7485 3
-2  5   -2  199.232 12.5241 1
3   -5  2   1954.6  96.3537 2
-3  -5  -2  2031.91 89.2691 11
-3  -5  -2  2076.29 94.5835 4
3   -5  2   2089.98 90.1306 12
-3  -5  -2  2113.97 91.5367 6
3   -5  2   2031.08 89.7358 10
-3  -5  -2  2127.77 89.7478 7
-3  -5  -2  2201.61 89.5444 12
3   -5  2   2111.45 96.0051 6
-3  -5  -2  1929.57 92.7884 1
-3  -5  -2  1967.22 93.9493 3
-3  -5  -2  2026.8  89.4536 12
3   -5  2   2234.29 93.984  6
-3  -5  -2  2002.11 94.6022 5
-3  -5  -2  2121.21 94.6027 2
3   -5  2   2146.63 94.819  1
-3  -5  -2  2042.32 89.5909 9
-3  5   -2  2006.97 96.7169 6
3   5   2   2062.67 94.476  6
3   5   2   2068.83 89.7435 7
-3  5   -2  2039.37 96.9087 2
-3  5   -2  2028.04 95.008  1
-3  5   -2  1964.34 95.8978 3
3   5   2   2098.35 93.9728 6
3   5   2   2112.52 89.2974 11
-3  5   -2  2133.44 99.2328 6
3   5   2   2132.92 93.3894 1
3   5   2   2003.83 89.9142 12
3   5   2   2187.47 94.9431 3
3   5   2   1970.85 89.647  9
-3  5   -2  2095.25 96.1864 4
-3  5   -2  2029.17 89.826  8
3   5   2   2189.85 94.7826 2
-3  5   -2  2095.82 89.9247 12
3   5   2   1928.06 89.3224 8
-3  5   -2  2030.48 89.8641 9
-3  5   -2  2050.8  90.0506 7
3   5   2   2140.93 95.2242 4
3   5   2   1939.48 89.8192 10
4   -5  2   8.48932 1.17473 12
-4  -5  -2  8.91229 1.06611 7
-4  -5  -2  6.08908 0.47665 11
4   -5  2   7.61078 0.89636 10
4   5   2   7.68642 0.84362 9
-4  5   -2  4.7681  0.92525 9
-4  5   -2  6.85269 0.91455 8
4   5   2   8.72505 1.20803 12
-4  5   -2  6.94151 0.99025 12
-4  5   -2  9.05023 1.15151 7
4   5   2   6.87799 0.87792 7
4   5   2   6.80995 0.82479 10
-5  -5  -2  56.9441 2.68565 11
-5  -5  -2  61.5024 3.36413 12
-5  -5  -2  57.6238 2.78168 8
-5  -5  -2  58.3855 4.16416 9
5   -5  2   54.2621 4.23496 12
5   5   2   55.5646 3.34615 9
5   5   2   58.276  3.79248 12
5   5   2   59.1567 3.30106 10
-5  5   -2  60.5109 3.61643 9
5   5   2   53.7535 2.79846 8
-5  5   -2  62.3485 3.44332 8
6   -5  2   56.4484 3.41254 10
-6  -5  -2  57.7744 3.64116 7
6   -5  2   51.4672 3.83591 12
-6  -5  -2  51.7623 2.61181 8
-6  -5  -2  55.3949 3.34193 12
-6  -5  -2  44.7373 2.76031 11
-6  -5  -2  53.6957 3.33004 9
-6  5   -2  50.3785 3.67073 12
6   5   2   55.6531 3.91659 12
6   5   2   54.0789 3.28641 10
6   5   2   44.044  3.16779 9
-6  5   -2  53.631  3.79602 7
-7  -5  -2  -0.3435 0.44361 8
7   -5  2   -0.2619 0.6261  10
-7  -5  -2  0.05622 0.82295 9
-7  -5  -2  -0.8151 0.79745 7
-7  -5  -2  -0.8983 0.7484  12
7   -5  2   -1.5036 0.76034 12
-7  5   -2  -0.5144 0.76367 12
-7  5   -2  -1.3221 0.76206 7
-7  5   -2  0.54941 0.88507 9
7   5   2   -1.3314 0.83354 12
7   5   2   0.37947 0.62497 10
-7  5   -2  -0.2557 0.60244 8
-8  -5  -2  192.144 9.73504 12
8   -5  2   177.135 10.6209 12
-8  -5  -2  201.666 10.2671 7
8   -5  2   176.456 9.82993 10
8   5   2   189.679 9.71451 10
-8  5   -2  191.108 10.5886 7
-8  5   -2  214.202 9.77296 8
-8  5   -2  199.325 10.2392 9
8   5   2   181.485 10.7295 12
-8  5   -2  180.276 10.3974 12
-9  -5  -2  44.6371 3.96933 12
9   -5  2   54.9851 4.20415 10
9   -5  2   68.0162 5.26175 12
-9  -5  -2  55.3385 4.77533 7
-9  5   -2  61.6563 4.45402 8
9   5   2   60.1216 4.04472 10
-9  5   -2  51.1687 4.65315 12
-9  5   -2  52.5136 4.90233 7
-9  5   -2  52.4107 4.39221 9
9   5   2   58.0521 5.14225 12
-10 -5  -2  77.7608 5.39107 12
10  5   2   88.7325 7.28662 12
10  5   2   74.8913 5.3004  10
-10 5   -2  87.4566 6.28792 9
-10 5   -2  77.5462 6.9913  7
-10 -6  2   6.46919 2.00489 12
-10 6   2   3.28908 1.90638 8
-9  -6  2   7.39274 1.59476 12
9   -6  -2  6.07328 1.96409 12
-9  -6  2   4.2423  2.15865 7
-9  6   2   3.81159 1.65502 9
-9  6   2   4.85749 1.46294 11
-9  6   2   2.71277 1.25745 8
-9  6   2   7.78673 2.12222 7
-9  6   2   4.64023 1.86235 12
9   6   -2  6.47427 1.88499 12
8   -6  -2  4.70418 1.59112 12
-8  -6  2   3.11487 1.29539 12
-8  -6  2   1.82553 1.31659 7
-8  -6  2   5.32051 1.01855 8
8   6   -2  4.24255 1.01162 10
-8  6   2   1.69256 1.19169 8
-8  6   2   4.45968 1.49475 9
8   6   -2  6.48402 1.57927 12
-8  6   2   5.61366 1.6651  7
-8  6   2   3.93968 1.31777 12
-7  -6  2   -0.1796 0.89632 7
-7  -6  2   1.07423 0.83331 12
-7  -6  2   0.96397 0.59522 8
7   -6  -2  -0.1509 0.92468 12
-7  -6  2   1.23123 0.95142 9
-7  6   2   1.05213 0.83316 8
-7  6   2   -0.4422 0.66063 9
-7  6   2   -0.1914 0.74926 7
-7  6   2   0.48097 0.89001 12
7   6   -2  0.08175 0.90691 12
7   6   -2  -1.203  0.43372 10
-6  -6  2   375.179 17.4822 9
-6  -6  2   393.706 17.8431 7
-6  -6  2   373.773 17.0106 8
6   -6  -2  363.649 17.9188 12
-6  6   2   381.933 17.7671 9
-6  6   2   366.08  17.5769 8
-6  6   2   364.973 17.9681 12
6   6   -2  390.963 17.1923 10
-6  6   2   368.979 17.9925 7
6   6   -2  389.139 18.2231 12
-5  -6  2   198.874 9.1694  9
-5  -6  2   189.799 9.10349 12
-5  -6  2   193.328 9.37839 7
-5  -6  2   199.905 8.84045 8
5   -6  -2  176.144 9.39232 12
5   6   -2  186.383 8.79723 10
-5  6   2   178.915 9.47717 12
5   6   -2  205.813 9.77309 12
-5  6   2   179.966 9.43666 9
5   6   -2  171.624 9.13704 9
-5  6   2   191.692 9.57534 7
-4  -6  2   48.3855 2.95176 12
4   -6  -2  49.6923 3.13793 12
-4  -6  2   45.9776 3.06821 7
-4  -6  2   56.78   3.87831 9
-4  -6  2   51.3054 2.79273 8
-4  6   2   49.859  3.19525 12
4   6   -2  52.9171 2.68962 10
4   6   -2  49.1354 2.97482 9
4   6   -2  58.1615 3.37702 12
-4  6   2   53.7478 3.25628 7
-4  6   2   50.0154 3.08482 8
-4  6   2   51.3602 3.09921 9
3   -6  -2  602.295 26.661  12
-3  -6  2   619.387 26.7138 7
-3  -6  2   617.129 26.2137 10
-3  -6  2   614.837 26.707  8
-3  -6  2   595.404 26.5455 12
3   6   -2  600.115 26.7376 7
3   6   -2  587.528 26.2526 10
3   6   -2  556.985 26.6014 9
-3  6   2   591.888 26.8069 7
3   6   -2  599.837 28.0804 12
-3  6   2   610.726 26.7131 9
-3  6   2   614.526 26.8188 8
-2  -6  2   16.1968 3.15985 6
-2  -6  2   26.3941 4.82806 2
2   -6  -2  17.2499 4.18023 3
2   -6  -2  21.0865 1.19566 12
-2  -6  2   21.4848 4.23958 5
-2  -6  2   14.1338 3.2565  1
-2  -6  2   22.8946 1.32937 12
2   -6  -2  18.2164 4.12491 2
-2  -6  2   18.2465 3.12739 6
2   -6  -2  18.5666 3.46361 1
2   -6  -2  19.7999 3.16906 6
2   -6  -2  19.9669 1.23327 12
2   -6  -2  18.8445 2.65115 6
-2  -6  2   22.9284 2.78359 4
2   6   -2  21.0512 1.35654 9
-2  6   2   23.4433 4.49401 3
-2  6   2   19.3853 1.31076 9
2   6   -2  24.2651 4.73061 3
2   6   -2  17.7458 4.14581 2
-2  6   2   19.5924 1.37863 7
-2  6   2   22.8566 4.53698 6
2   6   -2  18.1164 0.98192 10
2   6   -2  21.1227 1.09042 11
2   6   -2  18.9406 4.59264 5
-2  6   2   20.1523 1.44815 8
-2  6   2   23.2754 3.94593 6
2   6   -2  20.4724 1.39236 7
2   6   -2  18.1237 1.40425 12
-2  6   2   18.4257 1.27687 12
2   6   -2  15.8366 3.93956 6
2   6   -2  14.0397 3.90326 1
-2  6   2   24.3732 4.67608 2
-2  6   2   26.3443 4.24283 1
2   6   -2  12.0267 3.89496 6
-1  -6  2   108.922 4.76799 12
-1  -6  2   107.392 8.18867 3
-1  -6  2   108.058 4.7909  9
1   -6  -2  96.8891 7.11403 2
1   -6  -2  99.3335 7.09152 3
1   -6  -2  102.607 6.29268 1
-1  -6  2   113.662 8.48784 2
-1  -6  2   112.131 4.91475 7
-1  -6  2   91.4568 7.41761 6
-1  -6  2   93.9698 6.43652 6
-1  -6  2   104.017 4.73347 12
-1  -6  2   99.2244 7.65094 5
-1  6   2   98.8831 4.96539 8
1   6   -2  101.533 8.10703 6
1   6   -2  109.715 4.78694 11
1   6   -2  121.099 7.92898 1
-1  6   2   100.465 7.11064 2
1   6   -2  109.142 8.44232 5
1   6   -2  99.6213 7.65824 6
1   6   -2  111.066 4.92169 7
-1  6   2   99.777  4.66791 12
1   6   -2  102.751 4.90718 7
1   6   -2  107.057 7.47029 1
-1  6   2   101.341 4.76977 12
-1  6   2   91.434  7.43786 5
1   6   -2  97.1005 8.02283 2
1   6   -2  114.124 8.55703 3
-1  6   2   100.206 6.96169 6
-1  6   2   98.3464 4.74436 7
-1  6   2   97.6859 6.24976 6
1   6   -2  92.4482 4.79824 9
-1  6   2   94.8536 6.42615 1
1   6   -2  92.551  4.87641 12
-1  6   2   102.035 4.81971 9
-1  6   2   106.863 7.00443 3
0   -6  2   295.1   12.4979 7
0   -6  -2  294.253 15.3877 5
0   -6  2   284.611 15.7269 3
0   -6  2   282.802 14.2667 6
0   -6  2   291.218 12.4017 12
0   -6  2   282.888 12.4279 12
0   -6  2   273.467 15.9644 3
0   -6  2   284.184 15.2822 1
0   -6  -2  288.263 12.9496 2
0   6   -2  302.108 15.1306 1
0   6   -2  254.733 15.6487 6
0   6   -2  254.97  12.4426 9
0   6   -2  292.705 13.9013 4
0   6   -2  264.881 12.5284 12
0   6   -2  302.695 16.2891 2
0   6   2   271.462 12.1695 9
0   6   2   264.763 12.5195 8
0   6   -2  286.516 12.236  10
0   6   -2  271.742 15.0974 6
0   6   -2  260.682 15.5005 5
0   6   -2  279.708 12.5919 9
0   6   -2  269.361 12.5227 7
0   6   2   275.095 15.4543 5
0   6   -2  288.709 12.5495 7
0   6   -2  281.235 15.7593 2
1   -6  2   540.587 28.4999 6
1   -6  2   585.402 28.9955 1
1   -6  2   590.503 25.9802 12
1   -6  2   606.311 25.9058 12
1   -6  2   586.392 28.3045 6
-1  -6  -2  585.118 26.4913 2
1   -6  2   626.939 30.4986 2
1   -6  2   617.253 25.7926 10
-1  -6  -2  621.921 25.5663 7
-1  -6  -2  601.222 29.216  5
-1  6   -2  598.976 25.9437 9
-1  6   -2  562.505 25.9277 12
1   6   2   582.335 25.5786 9
-1  6   -2  631.542 30.3356 3
1   6   2   581.84  29.4213 4
-1  6   -2  589.847 25.9635 7
-1  6   -2  567.851 25.8895 9
-1  6   -2  577.121 29.1394 4
-1  6   -2  613.128 30.1567 2
-1  6   -2  605.209 28.9445 1
1   6   2   613.783 29.8277 5
-1  6   -2  561.772 29.9142 6
-1  6   -2  598.285 26.2303 7
-1  6   -2  613.344 25.7902 10
1   6   2   554.908 25.8138 10
-1  6   -2  583.055 28.6248 6
1   6   2   541.281 25.8087 11
2   -6  2   694.644 31.868  10
2   -6  2   760.003 35.122  6
2   -6  2   797.152 37.5619 3
-2  -6  -2  711.207 33.4961 1
-2  -6  -2  747.104 31.6687 9
2   -6  2   694.143 44.5605 2
-2  -6  -2  722.516 34.2084 3
-2  -6  -2  745.466 36.0551 4
2   -6  2   726.794 36.3676 6
-2  -6  -2  684.836 35.8005 5
2   -6  2   680.772 32.1068 12
2   -6  2   712.522 36.4736 4
2   6   2   763.213 31.8662 12
-2  6   -2  715.761 32.1415 7
-2  6   -2  732.569 37.0222 3
-2  6   -2  710.346 31.9943 7
2   6   2   780.097 31.7292 8
-2  6   -2  778.471 35.9645 6
2   6   2   784.626 36.2861 4
2   6   2   733.936 31.7446 7
-2  6   -2  715.479 36.8611 4
2   6   2   725.219 31.7557 12
2   6   2   680.456 31.6619 11
2   6   2   753.938 34.0248 1
2   6   2   682.78  33.788  6
-2  6   -2  703.766 37.2797 6
-2  6   -2  752.212 37.2913 2
2   6   2   760.245 34.1393 2
-2  6   -2  722.932 32.0317 9
2   6   2   703.44  31.8225 10
-2  6   -2  743.97  36.1476 1
-2  6   -2  687.901 31.9857 12
2   6   2   732.168 31.7413 9
2   6   2   743.777 34.7633 6
2   6   2   702.391 34.2535 3
2   6   2   726.84  36.7064 5
-3  -6  -2  671.774 28.4207 9
3   -6  2   608.677 28.8852 12
3   -6  2   626.254 28.5691 10
-3  -6  -2  688.192 28.5678 7
-3  6   -2  652.332 28.7665 8
3   6   2   631.448 28.5239 7
3   6   2   618.955 28.5535 8
-3  6   -2  675.958 28.792  9
3   6   2   625.415 28.6977 12
-3  6   -2  666.297 28.796  12
-3  6   -2  652.347 28.9201 7
-4  -6  -2  0.94221 0.51625 7
4   -6  2   1.17741 0.48628 10
-4  -6  -2  0.94346 0.44629 9
-4  -6  -2  0.68468 0.44233 12
4   -6  2   1.425   0.65416 12
4   6   2   0.84126 0.41309 10
-4  6   -2  0.82246 0.47176 8
4   6   2   0.86532 0.25704 8
-4  6   -2  1.03478 0.59221 12
4   6   2   2.14457 0.7569  12
-4  6   -2  1.80514 0.58298 9
-4  6   -2  0.49579 0.46099 7
4   6   2   0.94029 0.45395 7
4   6   2   1.70558 0.48025 9
-5  -6  -2  1.8197  0.8097  7
5   -6  2   0.81728 0.74662 12
5   -6  2   1.1802  0.54293 10
-5  -6  -2  0.34881 0.53633 12
-5  6   -2  1.40158 0.65964 9
5   6   2   0.47225 0.44754 9
5   6   2   1.23015 0.7595  12
-5  6   -2  1.06167 0.71862 7
5   6   2   -0.1793 0.44254 10
-5  6   -2  1.0528  0.56401 12
-5  6   -2  1.05622 0.52214 8
5   6   2   1.09331 0.29257 8
-6  -6  -2  29.6217 2.57005 7
6   -6  2   24.2474 2.23198 10
6   -6  2   26.188  2.6623  12
-6  -6  -2  29.8744 2.21715 12
6   6   2   27.54   2.39243 10
-6  6   -2  33.0663 2.43199 8
6   6   2   23.95   2.63379 12
-6  6   -2  32.9946 2.77964 12
-6  6   -2  25.33   2.5813  7
-6  6   -2  29.0312 2.57541 9
7   -6  2   17.2316 2.3681  12
-7  -6  -2  20.6931 1.95797 12
-7  -6  -2  18.1639 2.21014 7
7   -6  2   16.5871 1.97221 10
-7  6   -2  19.1007 2.49625 7
-7  6   -2  19.2947 1.97949 8
7   6   2   15.4664 1.77212 10
7   6   2   15.1308 2.4449  12
-7  6   -2  21.2169 2.31333 9
-7  6   -2  19.1531 2.31979 12
-8  -6  -2  36.1196 3.34659 7
8   -6  2   33.2121 2.8417  10
8   -6  2   28.5499 3.30159 12
-8  -6  -2  28.466  2.70067 12
-8  6   -2  27.8039 3.16418 12
-8  6   -2  25.6012 3.22694 7
-8  6   -2  33.2744 3.21396 9
-8  6   -2  34.7499 2.74042 8
8   6   2   31.1206 2.6337  10
8   6   2   34.6638 3.53662 12
9   -6  2   5.90905 1.81971 12
9   -6  2   5.68597 1.92976 10
-9  -6  -2  5.65483 2.02149 7
-9  6   -2  5.32665 1.92133 7
-9  6   -2  7.81438 1.74354 9
-9  6   -2  3.94819 2.17906 12
9   6   2   4.39422 1.93057 12
-9  6   -2  5.25186 1.38358 8
9   6   2   5.36639 1.40892 10
-9  -7  2   -2.8961 1.31585 12
9   -7  -2  2.24872 1.42137 12
-9  -7  2   0.57473 1.598   7
-9  7   2   -0.1159 1.01089 8
9   7   -2  2.0028  1.54367 12
-9  7   2   1.35521 1.2143  9
-8  -7  2   8.25163 1.58851 7
-8  -7  2   3.96046 0.92961 8
8   -7  -2  7.53347 1.75131 12
-8  -7  2   5.03284 1.25041 12
-8  7   2   4.50774 1.46807 12
-8  7   2   6.92699 1.61947 9
-8  7   2   4.42202 1.31649 8
8   7   -2  4.44124 1.07317 10
-8  7   2   4.07193 1.50326 7
8   7   -2  4.31175 1.68276 12
7   -7  -2  49.0927 3.84648 12
-7  -7  2   51.1989 3.01085 8
-7  -7  2   55.4135 3.84374 7
-7  -7  2   45.3496 3.28736 12
-7  7   2   47.2299 3.78846 9
-7  7   2   51.779  3.97378 12
7   7   -2  47.8091 3.96829 12
-7  7   2   52.5684 3.63773 8
7   7   -2  49.8357 3.11649 10
6   -7  -2  26.0205 2.49731 12
-6  -7  2   29.2818 2.41812 9
-6  -7  2   27.836  2.36472 12
6   7   -2  29.0601 2.02588 10
-6  7   2   28.2955 2.5026  9
-6  7   2   29.4027 2.73842 7
6   7   -2  29.6645 2.93792 12
-6  7   2   27.6479 2.40737 8
-6  7   2   27.9582 2.68664 12
-5  -7  2   34.0447 2.51872 7
-5  -7  2   27.1838 2.16581 12
5   -7  -2  36.5643 2.56679 12
-5  -7  2   31.9097 2.05212 8
-5  -7  2   31.4744 2.9245  9
5   7   -2  27.0129 2.24144 9
5   7   -2  33.5866 2.74065 12
-5  7   2   31.0637 2.60011 7
-5  7   2   31.9916 2.48049 9
-5  7   2   26.98   2.27747 8
5   7   -2  29.7976 1.94249 10
-4  -7  2   4.40321 0.73675 8
-4  -7  2   3.77747 0.83427 7
-4  7   2   5.57554 1.10053 12
4   7   -2  4.7268  0.61307 10
4   7   -2  4.20103 0.79686 9
4   7   -2  4.82607 1.03824 12
-4  7   2   4.64879 1.02701 7
-4  7   2   5.04023 0.93813 8
-4  7   2   6.57055 1.03173 9
-3  -7  2   730.107 31.2035 7
3   -7  -2  670.164 31.615  12
-3  -7  2   686.19  31.0154 9
-3  -7  2   680.717 30.8965 12
-3  -7  2   707.348 30.6301 10
-3  -7  2   725.609 30.9715 12
3   7   -2  658.111 31.0574 9
3   7   -2  687.702 30.6645 10
-3  7   2   710.868 31.1775 9
-3  7   2   682.028 31.3039 8
3   7   -2  711.242 31.2168 7
-3  7   2   681.639 31.2626 7
-3  7   2   768.324 31.2656 12
3   7   -2  753.837 31.6199 12
2   -7  -2  248.567 10.4661 12
-2  -7  2   231.904 10.5123 12
2   -7  -2  236.665 15.0359 3
-2  -7  2   207.765 14.5775 3
2   -7  -2  250.532 20.4323 2
-2  -7  2   245.836 10.7633 7
-2  -7  2   219.872 13.5436 6
2   -7  -2  231.822 11.691  6
-2  -7  2   245.753 10.5315 12
2   -7  -2  245.191 13.6723 1
-2  -7  2   238.214 10.6256 9
-2  -7  2   234.904 14.8268 2
-2  -7  2   197.282 13.9885 5
-2  -7  2   255.455 12.852  6
2   -7  -2  243.487 10.3928 12
-2  7   2   230.277 10.6806 12
2   7   -2  238.407 10.782  7
-2  7   2   233.012 10.9106 8
2   7   -2  244.434 15.3379 2
-2  7   2   244.835 10.7125 9
2   7   -2  250.188 15.6155 5
-2  7   2   257.948 19.3298 1
2   7   -2  230.348 14.6651 6
2   7   -2  236.621 14.0427 1
-2  7   2   240.995 13.9258 6
2   7   -2  213.972 10.7875 12
-2  7   2   241.357 10.7906 7
2   7   -2  229.295 15.0785 3
-2  7   2   249.16  14.8885 3
2   7   -2  221.561 10.6931 9
-2  7   2   223.585 14.7383 2
2   7   -2  217.475 14.5727 6
-2  7   2   225.95  14.771  6
-1  -7  2   462.505 24.8805 5
-1  -7  2   456.048 22.1336 6
-1  -7  2   527.414 21.4124 7
-1  -7  2   508.268 21.2782 9
-1  -7  2   494.824 21.1191 12
1   -7  -2  485.524 23.7449 3
-1  -7  2   503.81  21.1119 12
-1  -7  2   510.87  22.3402 6
1   -7  -2  522.858 24.0396 2
-1  -7  2   485.877 25.6106 3
1   -7  -2  479.548 22.8703 1
1   7   -2  454.075 28.6313 1
1   7   -2  446.228 21.3239 9
1   7   -2  483.16  25.2135 6
-1  7   2   454.368 21.2144 7
-1  7   2   501.771 25.1312 5
-1  7   2   463.533 23.5336 6
-1  7   2   472.948 23.1473 1
1   7   -2  517.159 21.3522 11
-1  7   2   500.078 21.1754 12
1   7   -2  444.816 21.5635 7
-1  7   2   484.026 21.2184 9
1   7   -2  457.593 21.3738 7
-1  7   2   507.286 23.7251 2
-1  7   2   475.93  21.5284 8
-1  7   2   484.896 21.2769 12
-1  7   2   499.21  23.122  6
1   7   -2  476.609 25.8664 5
1   7   -2  484.031 24.9734 2
1   7   -2  455.476 21.4194 12
1   7   -2  493.045 24.7099 6
1   7   -2  482.555 25.0029 3
0   -7  -2  2.39921 0.22678 7
0   -7  2   0.47884 2.40045 1
0   -7  2   3.8111  0.43654 12
0   -7  2   2.34232 2.76965 3
0   -7  2   2.90736 0.40425 12
0   -7  2   3.88036 1.69152 6
0   -7  2   4.9373  1.62605 6
0   -7  2   3.25843 0.48712 7
0   7   2   3.29151 0.25958 9
0   7   -2  4.58056 1.84962 4
0   7   -2  3.25343 0.54095 7
0   7   -2  2.59135 0.45268 9
0   7   -2  3.2194  0.31751 10
0   7   2   2.66083 0.50236 8
0   7   -2  0.77213 2.42554 2
0   7   -2  1.4639  2.90751 5
0   7   -2  4.64855 3.00912 6
0   7   -2  2.50646 0.49177 12
0   7   -2  3.87715 2.11307 1
0   7   -2  1.67383 2.41397 2
0   7   -2  2.75339 0.44464 9
0   7   2   4.30452 2.82466 5
0   7   -2  5.26912 2.61311 6
1   -7  2   770.785 32.7326 12
1   -7  2   781.767 35.3315 6
1   -7  2   768.46  32.5837 10
1   -7  2   753.595 32.6958 12
1   -7  2   745.236 35.4945 6
1   -7  2   809.186 36.4235 1
-1  -7  -2  736.615 36.4451 5
-1  7   -2  783.163 32.8979 7
-1  7   -2  755.72  36.0059 6
1   7   2   692.607 32.6519 11
-1  7   -2  792.193 36.2213 1
-1  7   -2  764.489 37.4425 2
1   7   2   715.634 32.3394 9
-1  7   -2  740.847 32.7879 7
1   7   2   771.277 37.0136 4
1   7   2   694.242 32.626  10
-1  7   -2  726.615 32.7654 12
-1  7   -2  713.52  37.2601 6
-1  7   -2  716.388 36.1003 4
1   7   2   732.472 37.044  5
-1  7   -2  720.637 32.7076 9
-1  7   -2  758.473 32.7597 9
-2  -7  -2  64.6993 3.0308  7
-2  -7  -2  68.7347 7.31764 5
2   -7  2   69.7585 6.53817 6
-2  -7  -2  55.0817 6.08925 2
-2  -7  -2  63.5754 4.88411 1
2   -7  2   63.888  3.56746 12
2   -7  2   61.5286 7.14025 6
-2  -7  -2  61.5504 7.26898 4
2   -7  2   62.4979 7.35527 3
2   -7  2   74.0571 8.29454 2
2   7   2   66.4891 3.04491 12
2   7   2   59.2033 2.98815 9
2   7   2   59.2451 2.99595 11
-2  7   -2  55.923  6.44625 1
-2  7   -2  63.6257 3.31859 7
-2  7   -2  55.3124 7.63746 2
-2  7   -2  58.5344 7.74115 6
-2  7   -2  61.7171 3.40164 7
2   7   2   63.168  2.99612 7
2   7   2   58.0333 5.58519 6
2   7   2   44.1294 7.30516 5
2   7   2   59.0134 5.55229 6
2   7   2   62.5497 5.82523 3
2   7   2   73.8061 7.6902  4
2   7   2   62.9741 3.13643 10
-2  7   -2  61.1326 3.31024 9
-2  7   -2  63.024  7.32797 3
2   7   2   71.1329 5.16896 2
-2  7   -2  66.6446 6.53908 6
2   7   2   62.0624 4.76802 1
2   7   2   62.0819 3.09778 12
-2  7   -2  59.6159 7.38487 4
2   7   2   66.1012 3.06336 8
3   -7  2   1046.17 46.1302 10
3   -7  2   1018.8  46.4161 12
-3  -7  -2  1065.26 45.8804 9
-3  -7  -2  1055.17 46.1421 7
-3  7   -2  1041.75 46.3651 8
3   7   2   1023.81 45.7857 8
3   7   2   1035.14 46.2238 12
3   7   2   1112.98 46.042  7
3   7   2   1033.4  45.9777 9
-3  7   -2  1033.98 46.2874 9
-3  7   -2  1077.41 46.5095 7
-3  7   -2  1089.76 46.3392 12
4   -7  2   183.039 8.67556 12
-4  -7  -2  180.129 7.76374 12
4   -7  2   166.248 8.21127 10
-4  -7  -2  174.482 8.0295  9
-4  -7  -2  172.81  7.63827 12
-4  -7  -2  175.45  8.21904 7
-4  7   -2  174.941 8.49489 12
-4  7   -2  169.183 8.36789 8
4   7   2   163.337 8.43059 12
-4  7   -2  170.14  8.43069 9
4   7   2   164.645 8.10548 9
4   7   2   165.012 8.66662 7
4   7   2   167.187 7.72924 8
-4  7   -2  171.802 8.60777 7
4   7   2   173.565 8.06051 10
-5  -7  -2  339.079 15.3391 7
5   -7  2   324.819 15.2817 10
-5  -7  -2  329.591 14.8756 12
-5  -7  -2  334.074 14.9979 12
-5  -7  -2  325.461 15.0556 9
5   -7  2   327.347 15.7761 12
5   7   2   292.816 14.5524 8
-5  7   -2  339.713 15.7955 7
-5  7   -2  340.519 15.6237 12
-5  7   -2  318.11  15.9582 9
5   7   2   346.474 15.7379 12
5   7   2   323.965 15.162  9
5   7   2   345.302 15.0973 10
-5  7   -2  334.316 16.3108 8
6   -7  2   150.185 8.54426 12
6   -7  2   159.164 8.09524 10
-6  -7  -2  169.432 7.66881 12
-6  -7  -2  156.928 8.15055 7
6   7   2   153.001 8.58404 12
-6  7   -2  155.458 8.56585 7
-6  7   -2  164.99  8.15678 8
-6  7   -2  167.058 8.4189  9
6   7   2   146.798 8.24185 9
-7  -7  -2  -0.3511 0.73009 12
7   -7  2   0.93416 0.9023  12
-7  -7  -2  -1.9083 0.81186 7
-7  7   -2  0.97373 0.96204 9
-7  7   -2  -1.2346 0.69665 8
7   7   2   -0.3836 0.86309 12
7   7   2   1.09211 0.61138 10
-8  -7  -2  3.34611 1.3887  7
-8  -7  -2  6.13726 1.19779 12
8   -7  2   3.87307 1.23882 10
8   -7  2   3.84666 1.46737 12
-8  7   -2  3.19588 1.28591 12
-8  7   -2  5.6434  2.65085 9
8   7   2   5.38929 1.22566 10
8   7   2   5.82311 1.74964 12
-8  7   -2  3.04169 1.34841 7
-8  7   -2  4.29583 1.64954 8
9   -7  2   32.8882 3.82164 12
9   -7  2   25.4851 2.85132 10
-9  7   -2  22.3324 2.6496  8
9   7   2   21.7325 3.34592 12
9   7   2   21.5358 2.47172 10
-9  7   -2  27.5477 3.54396 12
-9  7   -2  24.3616 3.23254 9
-9  7   -2  20.3288 4.56538 7
-9  -8  2   -0.4204 1.57955 12
9   -8  -2  1.83619 1.21953 12
-9  8   2   0.70581 1.26356 7
9   8   -2  -1.1669 1.4477  12
-9  8   2   0.5831  1.35406 12
-9  8   2   1.55496 1.25679 8
-9  8   2   0.88504 1.20858 9
8   -8  -2  3.20936 1.2976  12
-8  -8  2   1.18335 1.40634 7
-8  -8  2   0.13245 1.07896 8
-8  -8  2   1.01156 1.14575 12
8   8   -2  0.83905 1.33824 12
-8  8   2   0.9699  1.03919 8
8   8   -2  2.58314 0.92636 10
-8  8   2   3.51986 1.46685 7
-8  8   2   1.94629 1.1904  12
7   -8  -2  109.248 6.27284 12
-7  -8  2   100.253 5.19968 8
-7  -8  2   99.8245 5.55585 12
-7  -8  2   105.287 6.10413 7
-7  8   2   101.574 6.11939 9
7   8   -2  99.6714 6.44534 12
-7  8   2   96.1796 6.34094 7
-7  8   2   95.9483 8.21297 12
-7  8   2   105.864 6.03116 8
7   8   -2  104.736 5.41775 10
-6  -8  2   57.9762 3.26679 8
6   -8  -2  56.1084 3.85637 12
-6  -8  2   55.2668 3.99481 9
-6  -8  2   57.6856 3.82833 7
-6  -8  2   63.2071 3.54641 12
-6  8   2   57.9662 4.1141  12
-6  8   2   57.112  4.07623 7
6   8   -2  57.2251 4.17824 12
6   8   -2  57.2211 3.24903 10
-6  8   2   52.9915 3.78461 8
-6  8   2   60.0335 3.89219 9
-5  -8  2   37.8015 2.43245 12
-5  -8  2   31.2766 2.60275 7
-5  -8  2   37.3494 2.30357 8
5   -8  -2  39.2067 2.68441 12
-5  8   2   33.9533 2.65843 9
-5  8   2   35.9199 2.79274 7
-5  8   2   34.1334 2.74348 12
5   8   -2  31.5221 2.43677 9
-5  8   2   36.1358 2.68251 8
5   8   -2  36.9235 2.9196  12
5   8   -2  35.3717 2.13062 10
-4  -8  2   344.781 15.0878 12
-4  -8  2   316.827 15.7724 12
-4  -8  2   357.784 15.4188 7
-4  -8  2   329.94  15.2024 9
4   -8  -2  334.998 15.2948 12
4   8   -2  331.667 15.597  12
-4  8   2   346.297 15.634  7
4   8   -2  316.609 15.2622 9
4   8   -2  320.766 14.7946 10
-3  -8  2   52.8781 2.94878 9
-3  -8  2   57.6617 2.85224 12
3   -8  -2  59.4565 2.83992 12
-3  -8  2   58.4832 3.16772 7
-3  -8  2   60.5106 2.85803 12
3   -8  -2  54.1079 2.96331 12
3   8   -2  47.2035 2.99995 9
3   8   -2  52.9294 2.62052 10
-3  8   2   60.5256 3.20923 12
-3  8   2   53.5883 3.2798  8
-3  8   2   52.5614 3.10395 9
3   8   -2  53.0854 3.24422 12
-3  8   2   57.6954 3.26963 7
-2  -8  2   2.68822 0.33288 12
-2  8   2   2.06447 0.52543 7
2   8   -2  2.75901 0.50261 7
2   8   -2  2.42639 0.55674 12
-2  8   2   2.00409 0.43391 12
2   8   -2  2.71018 0.39103 11
2   8   -2  1.90309 0.5064  9
-2  8   2   2.18468 0.57046 8
-2  8   2   2.46947 0.50133 9
-1  -8  2   6.77701 3.59097 3
1   -8  -2  8.87746 2.61041 3
1   -8  -2  2.63025 2.41338 2
1   -8  -2  6.82698 1.69825 1
-1  -8  2   12.3872 3.6579  2
-1  -8  2   6.46316 3.28025 5
-1  8   2   7.24372 0.6328  9
1   8   -2  18.1078 4.3778  6
-1  8   2   4.78741 2.27641 6
1   8   -2  8.01624 2.67878 1
1   8   -2  5.14917 3.05803 2
-1  8   2   11.9599 4.15767 5
-1  8   2   5.28885 2.10749 1
-1  8   2   7.71557 0.65524 7
1   8   -2  16.0774 3.54329 6
-1  8   2   6.92333 2.33695 3
-1  8   2   6.52351 0.55286 7
-1  8   2   7.35429 0.66483 12
1   8   -2  8.57954 4.40282 5
1   8   -2  10.5366 3.40645 3
-1  8   2   2.96318 2.50191 2
-1  8   2   10.0532 3.01631 6
1   8   -2  13.9073 3.36004 1
-1  8   2   7.53986 0.84558 8
0   -8  2   37.2591 5.08442 3
0   -8  2   38.2678 1.81288 12
0   -8  2   42.0479 2.15413 7
0   -8  2   49.2015 5.69347 1
0   -8  2   38.1208 5.61965 3
0   8   2   38.0828 6.05683 5
0   8   -2  37.555  2.21213 12
0   8   -2  40.9209 4.92688 1
0   8   -2  49.7337 6.6596  6
0   8   -2  30.6357 4.70762 2
0   8   -2  39.3547 2.10479 9
0   8   2   38.2407 1.80678 9
0   8   -2  39.479  2.17109 7
0   8   -2  41.6773 5.18891 4
0   8   2   38.807  2.25976 8
0   8   -2  39.7975 2.18174 7
0   8   2   36.7431 1.79741 9
0   8   -2  34.3027 5.17677 2
0   8   -2  38.9513 5.18159 6
0   8   -2  39.6422 1.89137 10
0   8   -2  33.8374 5.79296 5
1   -8  2   741.88  34.1872 1
-1  -8  -2  669.733 34.1376 5
1   -8  2   669.495 32.1001 6
1   -8  2   699.431 30.0487 12
1   -8  2   699.018 32.4187 6
1   -8  2   688.069 34.5269 3
1   -8  2   672.715 34.9506 3
1   -8  2   695.821 30.0742 12
1   8   2   654.07  30.0813 10
-1  8   -2  725.41  35.2277 2
1   8   2   669.722 35.2266 5
-1  8   -2  691.088 30.2458 7
-1  8   -2  708.801 34.9156 2
1   8   2   652.606 29.7267 9
-1  8   -2  713.045 35.3223 6
1   8   2   658.743 30.144  11
-1  8   -2  686.512 30.285  7
-1  8   -2  662.233 30.2029 12
-1  8   -2  651.534 30.1516 9
-1  8   -2  674.435 34.1029 4
-1  8   -2  697.784 33.7142 1
-1  8   -2  695.984 30.2008 9
-1  8   -2  695.004 33.7994 6
1   8   2   739.843 35.1423 4
-1  8   -2  686.971 34.7233 5
2   -8  2   389.949 17.544  12
-2  -8  -2  398.99  16.9691 7
2   -8  2   385.029 17.1784 10
2   8   2   368.366 17.0322 11
2   8   2   381.095 17.1298 10
-2  8   -2  372.975 17.356  7
-2  8   -2  426.74  17.4204 12
2   8   2   376.201 16.9664 9
-2  8   -2  391.305 17.3696 9
-2  8   -2  390.152 17.5009 7
2   8   2   367.415 16.9851 12
2   8   2   386.913 17.0754 12
2   8   2   386.365 16.9046 7
-3  -8  -2  24.5175 1.82864 9
3   -8  2   24.0555 1.87189 12
3   -8  2   23.665  1.64284 10
-3  8   -2  23.8504 1.7696  9
-3  8   -2  21.157  1.78071 8
3   8   2   22.6702 1.26609 11
3   8   2   24.2962 1.70699 12
-3  8   -2  22.4116 1.86598 7
-3  8   -2  22.8441 1.75231 12
3   8   2   25.2046 1.49238 7
3   8   2   27.5652 1.73118 10
3   8   2   22.5381 1.47293 9
4   -8  2   17.4998 1.69888 12
4   -8  2   16.1519 1.42879 10
-4  -8  -2  17.9332 1.3222  9
-4  -8  -2  16.0231 1.40871 7
-4  8   -2  15.4355 1.57474 8
4   8   2   16.9056 1.35332 7
4   8   2   13.5955 1.05979 8
4   8   2   15.5256 1.62223 12
4   8   2   16.7882 1.32858 9
-4  8   -2  16.4887 1.61248 9
4   8   2   15.4028 1.29101 10
-4  8   -2  16.0324 1.57869 12
-5  -8  -2  12.3046 1.48142 7
5   -8  2   10.0275 1.63124 12
-5  -8  -2  10.9056 0.83255 12
5   -8  2   12.5646 1.40018 10
-5  -8  -2  12.9363 1.3491  9
5   8   2   12.5342 1.21422 10
5   8   2   11.2484 1.26648 7
5   8   2   12.1767 1.24401 9
-5  8   -2  10.831  1.73323 7
-5  8   -2  13.4133 1.52052 8
5   8   2   10.6966 0.87949 8
5   8   2   11.1528 1.69488 12
-5  8   -2  10.3147 1.54655 12
-5  8   -2  12.8424 1.59746 9
6   -8  2   25.8449 2.51643 12
-6  -8  -2  18.9275 2.14426 7
6   -8  2   25.3181 2.14533 10
-6  -8  -2  20.2783 1.58527 12
-6  8   -2  20.8994 2.34725 7
6   8   2   18.9742 2.37219 12
-6  8   -2  21.6547 2.29746 9
-6  8   -2  26.4054 2.26951 8
7   -8  2   51.4694 3.60886 10
-7  -8  -2  47.631  2.98716 12
-7  -8  -2  51.4148 3.77642 7
7   -8  2   49.5957 4.00218 12
-7  8   -2  47.3109 3.98525 7
-7  8   -2  58.3293 3.74483 8
7   8   2   50.4936 4.04415 12
-7  8   -2  52.6676 3.91304 9
7   8   2   48.1327 3.27799 10
-7  8   -2  50.7401 4.06695 12
8   -8  2   3.07706 1.15036 10
8   -8  2   2.56268 1.36506 12
-8  8   -2  4.59967 1.28276 8
8   8   2   1.61549 1.48317 12
8   8   2   4.37447 1.13578 10
-8  8   -2  3.62302 1.3994  9
-8  8   -2  3.87025 1.40191 7
-8  8   -2  4.58486 1.4675  12
9   -8  2   9.57818 1.85936 10
9   8   2   16.3887 2.83149 12
-9  8   -2  10.1624 2.23186 7
9   8   2   8.47995 1.64346 10
-9  8   -2  11.2288 2.33638 9
9   -9  -2  10.7752 2.01282 12
-9  9   2   9.70323 2.5577  12
-9  9   2   14.4138 4.54852 9
-9  9   2   11      2.27565 7
9   9   -2  11.8015 3.11719 12
8   -9  -2  2.81625 1.33072 12
8   9   -2  3.02157 1.53234 12
-8  9   2   3.81894 1.39882 12
-8  9   2   2.96857 1.27777 7
7   -9  -2  -1.0653 0.86931 12
-7  -9  2   1.61482 1.10029 7
-7  9   2   0.0091  0.88676 8
-7  9   2   -1.1635 0.76885 7
-7  9   2   -1.0354 0.77795 12
7   9   -2  1.89616 1.19367 12
-7  9   2   0.22993 0.78851 9
6   -9  -2  0.96032 0.80353 12
-6  -9  2   2.2329  1.00978 7
-6  -9  2   1.57453 0.71532 12
-6  9   2   1.93351 0.87258 8
6   9   -2  2.71306 1.10768 12
-6  9   2   1.35693 0.77827 9
-6  9   2   0.03345 0.81612 7
6   9   -2  1.39905 0.53722 10
-6  9   2   3.3153  1.0883  12
-5  -9  2   145.59  6.66313 12
-5  -9  2   141.856 7.21801 7
-5  -9  2   126.989 6.83401 9
5   -9  -2  141.988 7.12035 12
-5  9   2   141.953 7.36162 8
-5  9   2   135.422 7.42271 12
5   9   -2  131.119 7.01995 9
5   9   -2  131.983 7.39937 12
-5  9   2   141.995 7.45976 7
-5  9   2   144.764 7.28114 9
5   9   -2  135.051 6.51221 10
-4  -9  2   29.1185 2.3407  12
-4  -9  2   32.506  1.87394 12
-4  -9  2   38.3115 2.3808  7
4   -9  -2  31.8775 2.1541  12
-4  -9  2   33.5415 2.1282  9
-4  9   2   33.5718 2.39571 9
4   9   -2  28.7304 2.15104 9
-4  9   2   29.8521 2.38715 7
4   9   -2  31.2087 1.76117 10
4   9   -2  34.8713 2.52743 12
4   9   -2  30.1208 2.23809 7
-4  9   2   34.5602 2.50888 8
3   -9  -2  42.101  2.56933 12
-3  -9  2   48.6882 2.74342 7
-3  -9  2   43.9772 2.51302 9
3   -9  -2  46.8369 2.44306 12
3   9   -2  45.5165 2.16538 10
-3  9   2   49.4451 2.87481 7
3   9   -2  45.2812 2.70157 7
3   9   -2  46.1044 2.90284 12
3   9   -2  45.8306 2.71315 9
3   9   -2  40.741  2.0965  11
-3  9   2   52.437  3.06699 8
-3  9   2   48.3248 2.79545 12
-3  9   2   48.9481 2.78329 9
-2  9   2   21.6957 1.47644 7
2   9   -2  20.3955 1.25383 11
2   9   -2  20.5939 1.48373 7
-2  9   2   21.5892 1.66707 8
-2  9   2   20.3511 1.39348 12
2   9   -2  18.7771 1.517   12
2   9   -2  19.853  1.42403 9
-2  9   2   22.2469 1.44029 9
2   9   -2  18.1105 1.42845 7
-1  -9  2   32.0107 1.78348 9
-1  -9  2   30.404  2.02654 7
-1  9   2   30.0095 1.9774  8
1   9   -2  26.7483 1.71614 9
1   9   -2  29.2058 1.7294  9
-1  9   2   27.3285 1.5835  9
1   9   -2  27.3951 1.75785 7
-1  9   2   27.7527 1.55354 12
1   9   -2  27.9129 1.83047 12
-1  9   2   28.6661 1.68867 7
1   9   -2  32.0744 1.81041 7
0   -9  2   199.644 8.46216 7
0   9   -2  186.18  8.45804 7
0   9   2   180.432 8.02311 9
0   9   2   183.536 8.59427 8
0   9   -2  176.015 8.46503 12
0   9   2   171.393 8.0133  9
0   9   2   176.395 7.98839 12
0   9   2   186.708 7.99293 12
0   9   -2  183.587 8.36826 9
0   9   -2  182.15  8.4276  7
0   9   -2  185.974 8.19159 10
0   9   -2  178.133 8.39926 9
1   -9  2   89.7435 4.08693 12
1   -9  2   90.4036 4.06183 12
-1  9   -2  89.289  4.38723 12
-1  9   -2  86.6676 4.30962 9
1   9   2   83.3704 4.22927 10
-1  9   -2  88.5675 4.37008 7
-1  9   -2  84.9256 4.29458 9
-1  9   -2  86.9244 4.40489 7
1   9   2   83.4442 4.31621 11
2   -9  2   219.691 10.1109 12
2   -9  2   230.782 10.0593 12
-2  -9  -2  220.004 9.73222 7
2   9   2   228.561 9.99455 10
-2  9   -2  221.234 10.2386 7
2   9   2   221.34  9.88836 12
2   9   2   202.943 9.90201 11
2   9   2   205.979 9.6039  7
2   9   2   216.039 9.7686  9
-2  9   -2  240.086 10.2768 12
2   9   2   213.041 9.81914 12
-2  9   -2  232.236 10.3692 7
-2  9   -2  206.682 10.1657 9
2   9   2   221.247 9.6115  7
3   -9  2   65.9187 3.72638 12
3   -9  2   64.5689 3.54559 10
3   9   2   66.8682 3.08729 11
-3  9   -2  65.1469 3.86024 7
3   9   2   64.8457 3.34881 9
3   9   2   64.2407 3.56844 12
-3  9   -2  64.5598 3.85641 8
-3  9   -2  68.5993 3.7648  9
3   9   2   65.5924 3.31331 7
-3  9   -2  72.0362 3.82277 12
3   9   2   72.6971 3.45344 10
4   -9  2   504.802 22.4387 12
4   -9  2   456.987 22.0497 10
-4  -9  -2  499.93  21.9903 7
4   9   2   515.523 22.3835 12
-4  9   -2  521.471 22.4948 12
-4  9   -2  497.603 22.5868 7
-4  9   -2  491.779 22.3763 9
-4  9   -2  466.928 22.3624 8
4   9   2   501.253 21.9076 10
4   9   2   482.029 21.9486 7
4   9   2   467.722 21.9185 9
5   -9  2   66.8311 4.24982 12
-5  -9  -2  73.0084 3.99263 7
-5  -9  -2  68.4185 3.69546 9
5   -9  2   62.0518 3.87974 10
5   9   2   67.5528 3.78576 9
-5  9   -2  65.0396 4.14041 9
-5  9   -2  65.0494 4.08527 8
-5  9   -2  69.774  4.23412 12
5   9   2   71.9373 4.29908 12
5   9   2   68.9006 3.6951  10
5   9   2   63.4273 3.83471 7
-5  9   -2  66.2673 4.32634 7
6   -9  2   39.5903 2.91392 10
-6  -9  -2  40.7675 3.08155 7
6   -9  2   38.009  3.24945 12
-6  9   -2  42.7742 3.43213 7
6   9   2   39.9006 3.28225 12
-6  9   -2  45.0049 3.38471 12
-6  9   -2  42.5357 3.127   8
-6  9   -2  39.1894 3.16201 9
7   -9  2   4.6008  1.26304 10
7   -9  2   5.99113 1.5863  12
-7  -9  -2  4.1448  1.70369 7
7   9   2   6.45367 1.1853  10
-7  9   -2  5.652   1.52185 7
-7  9   -2  10.4286 1.73885 8
-7  9   -2  3.05156 1.30417 12
7   9   2   6.70767 1.66288 12
8   -9  2   9.78346 1.67946 10
8   -9  2   9.16477 2.06004 12
-8  9   -2  10.1021 2.01665 7
-8  9   -2  9.62773 1.7484  8
-8  9   -2  14.0046 2.08682 9
8   9   2   6.75541 1.97799 12
-8  9   -2  9.77959 1.96118 12
8   9   2   10.1157 1.58553 10
9   -9  2   2.81423 2.11649 12
9   9   2   3.39755 1.14288 10
-9  9   -2  4.85496 1.60924 9
-9  9   -2  1.85369 1.37532 8
-9  9   -2  1.08958 1.39138 7
9   9   2   2.22341 1.65182 12
-9  9   -2  2.3168  1.54307 12
9   -10 -2  45.7597 4.04398 12
-9  10  2   39.0043 4.38375 12
-9  10  2   41.1484 4.23889 9
-9  10  2   51.6539 4.20664 8
9   10  -2  52.4016 5.0498  12
8   -10 -2  14.993  2.2675  12
-8  10  2   22.9792 2.65373 8
-8  10  2   21.0653 2.84774 12
-8  10  2   20.9968 2.74515 7
8   10  -2  23.8254 3.13378 12
-8  10  2   21.282  2.79002 9
7   -10 -2  21.0374 2.38321 12
-7  -10 2   18.404  2.523   7
-7  -10 2   21.6837 2.2402  12
7   10  -2  21.31   1.83596 10
7   10  -2  23.1071 2.75489 12
-7  10  2   22.1606 2.63587 12
-7  10  2   20.4645 2.50496 9
-7  10  2   17.3019 2.62423 7
-7  10  2   21.9434 2.45224 8
6   -10 -2  1.27416 0.76788 12
-6  -10 2   0.99036 0.69009 12
-6  -10 2   0.2028  0.99102 7
-6  10  2   0.63916 0.6824  9
-6  10  2   0.88329 0.80302 8
-6  10  2   0.72108 0.80392 12
6   10  -2  1.10214 0.56737 10
-6  10  2   1.96264 0.94968 7
6   10  -2  0.79801 1.08556 12
5   -10 -2  6.58601 1.01866 12
-5  -10 2   5.60278 1.14256 7
-5  -10 2   5.64318 1.26004 9
-5  -10 2   4.75212 0.6588  12
-5  -10 2   4.49445 0.86926 12
5   10  -2  8.42594 1.47003 12
-5  10  2   5.37464 1.18073 9
-5  10  2   5.21316 1.22038 8
-5  10  2   6.2084  1.29968 12
-5  10  2   7.0496  1.40265 7
5   10  -2  4.68424 1.02541 9
-4  -10 2   10.8467 1.24797 9
-4  -10 2   9.14423 0.77564 10
-4  -10 2   10.7436 1.32704 7
4   -10 -2  9.27345 1.10681 12
4   10  -2  8.33593 1.14706 9
4   10  -2  8.74822 1.36434 12
4   10  -2  10.76   0.78101 10
-4  10  2   11.1453 1.63398 8
-4  10  2   8.32328 1.36261 7
-4  10  2   9.37001 1.39903 12
-4  10  2   9.81305 1.31371 9
4   10  -2  8.91814 1.28473 7
-3  -10 2   47.6343 2.72935 7
3   -10 -2  46.5856 2.31429 12
3   -10 -2  48.9794 2.24836 12
-3  -10 2   47.1354 2.55431 9
3   10  -2  40.6756 2.82688 12
-3  10  2   46.815  2.80338 9
3   10  -2  43.3854 2.67602 9
-3  10  2   48.3716 2.83327 12
-3  10  2   45.2001 2.84649 7
3   10  -2  45.7707 2.73631 7
-3  10  2   50.2838 3.15539 8
3   10  -2  43.165  2.1807  11
-2  -10 2   2.38502 0.42999 9
-2  -10 2   1.59671 0.51747 7
2   10  -2  0.76782 0.42596 7
2   10  -2  1.90446 0.55457 7
2   10  -2  0.8124  0.41177 9
-2  10  2   1.44469 0.44859 12
-2  10  2   1.51536 0.451   9
-2  10  2   2.34715 0.59061 7
-2  10  2   1.85769 0.66896 8
-2  10  2   1.69358 0.38156 7
-1  -10 2   379.157 15.8378 7
-1  10  2   369.052 15.6262 7
-1  10  2   364.273 16.2229 8
1   10  -2  355.373 15.7957 9
-1  10  2   352.748 15.6438 12
-1  10  2   363.32  15.6697 9
1   10  -2  325.913 15.9262 12
1   10  -2  336.618 15.8371 7
1   10  -2  376.464 15.8947 7
1   10  -2  318.646 15.7822 9
-1  10  2   348.529 15.5672 7
0   10  -2  102.466 5.22036 12
0   10  2   107.817 4.98129 9
0   10  2   104.322 4.7918  12
0   10  -2  100.052 4.83193 10
0   10  2   107.721 4.76091 9
0   10  -2  112.62  5.14213 9
0   10  -2  102.788 5.15478 7
0   10  -2  115.307 5.2225  7
0   10  2   109.108 5.40619 8
0   10  -2  102.413 5.12953 9
-1  10  -2  104.473 5.07975 12
1   10  2   106.726 5.11932 11
-1  10  -2  95.4788 4.96503 9
-1  10  -2  97.606  5.04247 7
1   10  2   101.521 4.90297 10
-1  10  -2  104.413 5.08463 7
-2  -10 -2  37.5263 1.85437 7
2   -10 2   39.4985 2.08993 12
2   -10 2   38.8812 2.15376 12
2   10  2   33.0719 2.07396 11
-2  10  -2  37.4743 2.32269 7
-2  10  -2  33.5747 2.21324 9
-2  10  -2  41.8705 2.48894 7
-2  10  -2  37.2386 2.33075 9
2   10  2   37.357  1.95308 9
2   10  2   38.4057 2.03356 12
2   10  2   40.1124 2.15252 10
-2  10  -2  39.364  2.3637  12
-3  -10 -2  216.896 9.88941 7
3   -10 2   234.878 10.3153 12
3   10  2   224.203 10.1995 12
3   10  2   204.693 9.67229 11
3   10  2   237.546 9.7367  11
-3  10  -2  220.202 10.4076 9
3   10  2   213.452 9.96655 10
-3  10  -2  224.354 10.6563 8
3   10  2   213.885 9.89835 9
-3  10  -2  209.148 10.8291 7
-3  10  -2  214.005 10.3867 12
3   10  2   208.294 9.8011  7
4   -10 2   31.9675 2.40615 12
-4  -10 -2  31.5201 2.05282 7
4   10  2   31.5555 2.02701 10
4   10  2   30.9029 1.96027 7
-4  10  -2  31.7255 2.43592 9
-4  10  -2  31.2854 2.51866 7
4   10  2   32.2486 2.02447 9
-4  10  -2  33.5946 2.51514 12
-4  10  -2  35.1103 2.58    8
4   10  2   31.1954 2.36681 12
5   -10 2   36.9665 2.79023 12
-5  -10 -2  31.8965 2.40684 7
5   -10 2   33.7441 2.47584 10
-5  10  -2  35.4859 2.73294 9
-5  10  -2  32.5357 2.79738 7
5   10  2   34.1624 2.29835 9
5   10  2   30.7822 2.63265 12
-5  10  -2  34.5566 2.75092 12
-5  10  -2  36.0111 2.72546 8
5   10  2   33.0971 2.18985 10
-6  -10 -2  15.1125 1.97489 7
6   -10 2   15.6567 1.84463 10
6   -10 2   19.0613 2.15264 12
-6  10  -2  15.0344 2.03554 12
6   10  2   14.3746 2.09149 12
-6  10  -2  18.7084 2.14902 9
-6  10  -2  18.4266 2.03251 8
-6  10  -2  15.4494 2.51932 7
7   -10 2   33.7491 2.84564 10
7   10  2   32.4528 2.49418 10
7   10  2   26.6193 3.20876 12
-7  10  -2  34.6375 3.00917 8
-7  10  -2  35.1251 3.24052 12
-7  10  -2  32.9896 3.09258 9
-7  10  -2  31.7153 3.19061 7
8   -10 2   21.1284 2.97198 12
8   10  2   26.7777 2.32637 10
-8  10  -2  18.4413 2.8741  12
-8  10  -2  25.4032 3.14011 7
-8  10  -2  30.3768 2.93284 8
8   10  2   21.9052 3.26182 12
-8  10  -2  23.9018 2.92338 9
9   -10 2   7.82219 2.16926 12
9   10  2   7.37814 2.53226 12
-9  10  -2  12.6644 2.46441 9
9   10  2   12.3397 2.44576 10
9   -11 -2  17.8609 2.72789 12
9   11  -2  19.3697 3.15526 12
-9  11  2   20.1825 3.44267 8
-9  11  2   15.6269 4.45054 9
8   -11 -2  0.63953 1.05212 12
-8  11  2   -0.1748 1.17922 9
8   11  -2  -2.6759 1.30449 12
-8  11  2   -2.1067 1.10629 12
-8  11  2   -1.067  0.96768 8
7   -11 -2  183.741 9.37171 12
-7  11  2   169.608 9.96367 12
7   11  -2  194.611 10.254  12
-7  11  2   198.739 9.99454 8
-7  11  2   169.167 9.84491 7
-7  11  2   173.163 9.62568 9
6   -11 -2  56.0519 3.49977 12
-6  -11 2   50.8502 3.76691 7
-6  11  2   51.6025 3.96503 12
-6  11  2   53.1721 4.308   7
-6  11  2   59.0856 3.95604 9
6   11  -2  51.5228 4.0407  12
-6  11  2   61.605  4.12631 8
5   -11 -2  0.36469 0.51944 12
-5  -11 2   0.55405 0.83472 7
5   11  -2  -0.0701 0.84534 12
-5  11  2   -0.1811 0.59461 7
-5  11  2   1.13129 0.7104  12
5   11  -2  0.10307 0.34098 10
-5  11  2   0.67237 0.64121 9
-5  11  2   0.75138 0.69481 8
-4  -11 2   0.6359  0.58894 9
4   -11 -2  -0.0262 0.46394 12
-4  -11 2   -0.6032 0.59944 7
4   -11 -2  0.75464 0.43137 12
-4  11  2   -0.0384 0.46038 12
4   11  -2  0.19674 0.74618 7
-4  11  2   0.10958 0.48924 7
4   11  -2  0.31477 0.62335 12
-4  11  2   -0.3203 0.47021 9
4   11  -2  0.12823 0.49113 9
-3  -11 2   0.13722 0.51384 7
-3  11  2   0.37916 0.40998 12
-3  11  2   -0.5283 0.37526 7
3   11  -2  0.74653 0.55278 7
3   11  -2  0.65553 0.49888 7
3   11  -2  0.03642 0.42297 11
-3  11  2   -0.1805 0.49106 8
3   11  -2  0.64258 0.43568 9
3   11  -2  -0.5823 0.5126  12
-3  11  2   0.08593 0.36635 9
-2  11  2   7.7529  1.35803 8
-2  11  2   9.01472 0.99721 9
-2  11  2   8.50682 0.8268  7
-2  11  2   9.89388 1.01258 7
-2  11  2   7.71829 0.91107 12
2   11  -2  8.84097 0.99049 7
2   11  -2  9.85036 1.15852 12
-1  -11 2   147.226 6.97954 7
1   11  -2  138.843 7.029   9
-1  11  2   148.303 6.77391 7
-1  11  2   158.018 7.50256 8
-1  11  2   149.153 6.75589 7
1   11  -2  145.6   7.0397  7
1   11  -2  148.615 7.05093 7
1   11  -2  157.831 7.03851 9
1   11  -2  142.451 7.17633 12
-1  11  2   152.598 6.87753 9
-1  11  2   156.554 6.88892 12
0   11  -2  586.053 26.6171 9
0   11  -2  622.709 26.6698 7
0   11  2   625.701 26.2009 9
0   11  -2  618.38  26.6012 9
0   11  -2  601.869 26.6522 7
0   11  2   615.922 26.4899 12
0   11  2   551.029 26.1752 9
0   11  2   623.356 26.9907 8
0   11  2   600.078 26.3496 12
0   11  -2  592.265 26.295  10
0   11  -2  591.188 26.7354 12
-1  11  -2  55.676  3.10432 9
-1  11  -2  56.2472 3.17931 7
1   11  2   57.4878 3.21706 11
-1  11  -2  60.6843 3.19498 7
1   11  2   57.0891 2.69606 12
-1  11  -2  56.7075 3.12696 9
-1  11  -2  61.0205 3.26604 12
2   -11 2   458.912 20.2209 12
2   -11 2   468.959 20.0727 12
2   11  2   451.213 20.1777 12
-2  11  -2  478.402 20.6246 9
2   11  2   462.409 19.9616 9
-2  11  -2  431.282 20.4413 9
-2  11  -2  431.248 20.5236 7
-2  11  -2  485.981 20.623  12
-2  11  -2  464.805 20.7049 7
2   11  2   435.387 20.2923 11
-3  -11 -2  67.0895 3.28766 7
3   -11 2   68.3675 3.60323 12
3   11  2   59.3518 3.29108 11
3   11  2   68.3189 3.37739 9
3   11  2   68.4488 3.14851 7
3   11  2   62.6559 3.16115 11
3   11  2   68.3336 3.60088 12
3   11  2   68.312  3.4292  10
-3  11  -2  66.338  3.89006 7
-3  11  -2  68.3503 4.09778 8
-3  11  -2  66.3894 3.82439 12
-3  11  -2  63.5123 3.75503 9
4   -11 2   2.85184 0.82519 12
4   11  2   2.44029 0.61737 9
-4  11  -2  2.74707 0.929   12
4   11  2   4.04589 0.94621 12
4   11  2   2.78588 0.64484 10
-4  11  -2  2.91058 0.92818 7
-4  11  -2  2.93783 0.89355 8
-4  11  -2  2.18982 0.84607 9
5   -11 2   39.765  2.94661 12
-5  -11 -2  36.9402 2.67343 7
5   11  2   43.5969 2.64377 9
-5  11  -2  43.6156 3.1423  8
5   11  2   40.8014 3.08848 12
5   11  2   40.4765 2.52496 10
-5  11  -2  48.6612 3.23704 9
-5  11  -2  39.776  3.09871 12
-5  11  -2  42.2893 3.24368 7
6   -11 2   2.7937  0.93131 12
6   11  2   0.46013 1.03944 12
-6  11  -2  2.0027  0.9081  12
6   11  2   0.6172  1.07422 10
-6  11  -2  3.07631 1.13666 7
-6  11  -2  1.14515 1.25252 8
7   11  2   30.8702 3.18913 12
7   11  2   31.6278 2.41461 10
-7  11  -2  32.0916 3.08229 8
-7  11  -2  28.2347 3.11534 12
-7  11  -2  34.4876 3.1719  9
-7  11  -2  28.7993 3.10059 7
8   -11 2   4.18168 1.6023  12
-8  11  -2  7.20048 1.80414 12
-8  11  -2  8.36872 1.80709 9
-8  11  -2  3.31075 1.34475 8
8   11  2   8.15993 2.01611 12
-8  11  -2  5.03757 2.51638 7
8   11  2   4.07499 1.17145 10
8   -12 -2  4.32292 1.56853 12
-8  12  2   9.99153 2.52808 12
-8  12  2   6.9784  1.78488 9
-8  12  2   7.85912 2.2119  8
8   12  -2  9.90566 2.10096 12
-8  12  2   6.05486 1.67129 7
7   -12 -2  6.75093 1.4217  12
-7  12  2   3.21283 1.35664 9
-7  12  2   6.69685 1.6144  8
-7  12  2   3.98835 1.43997 7
-7  12  2   5.7555  1.69492 12
6   -12 -2  0.80725 0.79943 12
-6  12  2   0.02129 0.8053  12
-6  12  2   -0.2043 0.79217 7
-6  12  2   1.35354 0.80478 9
-6  12  2   0.63774 0.82251 8
6   12  -2  -0.5711 0.96062 12
-5  -12 2   30.8392 2.6012  7
5   -12 -2  35.2727 2.23006 12
-5  12  2   36.2849 2.78794 9
-5  12  2   36.508  2.9068  7
-5  12  2   33.1758 2.88433 12
-5  12  2   40.9775 3.09347 8
-4  -12 2   22.6925 1.9975  7
4   12  -2  27.4942 2.39419 12
-4  12  2   28.3326 2.23349 12
-4  12  2   24.0048 2.15407 7
-4  12  2   28.5322 2.21562 9
-4  12  2   28.3983 2.48197 8
4   12  -2  27.9126 2.03653 9
-3  -12 2   222.925 10.1588 7
-3  12  2   212.653 10.2576 7
3   12  -2  212.208 10.3616 12
3   12  -2  212.772 10.062  7
3   12  -2  221.343 10.1349 7
-3  12  2   220.803 10.2874 12
3   12  -2  216.908 10.0869 9
-3  12  2   213.172 10.596  8
-3  12  2   191.313 9.96007 7
-3  12  2   223.872 10.2176 9
-2  -12 2   0.90895 0.35785 7
-2  12  2   -0.2083 0.3608  7
2   12  -2  0.55909 0.42685 7
2   12  -2  0.85753 0.50874 9
-2  12  2   0.41112 0.51082 12
-2  12  2   0.68483 0.35877 7
-2  12  2   -0.4271 0.49148 8
-2  12  2   0.50185 0.35046 9
1   12  -2  65.0395 3.3202  9
1   12  -2  59.3545 3.30587 7
1   12  -2  61.6938 3.52545 12
-1  12  2   65.3425 3.16788 9
1   12  -2  53.9306 3.27509 9
-1  12  2   63.24   2.98388 7
1   12  -2  69.7086 3.35967 7
-1  12  2   65.6691 3.79802 8
-1  12  2   64.0895 3.11209 9
-1  12  2   59.6588 2.94615 7
-1  12  2   64.3362 3.18273 12
0   12  -2  16.556  1.34283 7
0   12  2   14.1941 0.90868 9
0   12  -2  16.5794 1.34399 9
0   12  2   17.6922 1.38038 10
0   12  -2  16.7843 1.54312 9
0   12  2   17.4435 1.07468 12
0   12  -2  17.7565 1.48458 12
0   12  2   16.9308 0.91802 9
0   12  -2  15.3457 1.00113 10
0   12  2   19.1577 1.61128 8
0   12  -2  16.8827 1.29751 7
1   12  2   39.0553 1.94717 12
1   12  2   36.3754 1.9424  12
1   12  2   41.521  2.51329 11
-1  12  -2  37.1447 2.37019 7
-1  12  -2  39.0841 2.3229  9
-1  12  -2  39.9127 2.42151 12
1   12  2   35.8772 2.21833 10
-1  12  -2  40.0324 2.35892 9
1   12  2   37.1888 2.49388 8
-1  12  -2  34.9784 2.3077  7
2   12  2   2.85161 0.35331 9
2   12  2   2.61979 0.33408 9
-2  12  -2  2.02322 0.59476 12
-2  12  -2  2.66546 0.63959 7
-2  12  -2  1.32124 0.47731 9
2   12  2   1.46336 0.46093 12
-2  12  -2  2.106   0.61816 9
2   12  2   2.25999 0.57514 10
3   -12 2   2.59033 0.59401 12
3   -12 2   3.06476 0.70059 12
-3  12  -2  2.91614 0.80659 8
3   12  2   2.27673 0.44044 11
3   12  2   3.46959 0.61009 10
3   12  2   2.72108 0.72378 12
3   12  2   2.37181 0.47862 11
-3  12  -2  2.77925 0.76263 12
3   12  2   1.96633 0.4356  9
-3  12  -2  1.46752 0.66266 7
-3  12  -2  3.51174 0.76798 9
4   -12 2   2.95687 0.77995 12
-4  12  -2  2.40694 0.90026 8
-4  12  -2  4.02393 1.01317 7
4   12  2   3.09607 0.64049 10
4   12  2   3.18302 0.54305 7
-4  12  -2  1.19534 0.72152 9
-4  12  -2  1.23976 0.71813 12
4   12  2   3.17572 0.89936 12
5   -12 2   8.34689 1.3521  12
5   12  2   5.98776 1.35773 12
-5  12  -2  9.09129 1.53818 8
-5  12  -2  9.24619 1.65623 7
5   12  2   8.96322 1.13643 9
5   12  2   9.0948  1.08025 10
-5  12  -2  7.52841 1.34704 9
-5  12  -2  8.73599 1.48887 12
6   -12 2   7.89426 1.39415 12
-6  12  -2  4.85724 1.29759 8
6   12  2   5.04863 1.33931 12
-6  12  -2  5.48207 1.30116 9
-6  12  -2  3.80319 1.4001  7
6   12  2   7.50733 1.19599 10
-7  12  -2  0.05779 0.78057 9
-7  12  -2  -0.9327 0.89707 7
-7  12  -2  -1.0614 0.89692 8
-7  12  -2  0.1315  0.97327 12
7   12  2   -0.2527 0.6611  10
7   12  2   1.42627 1.17775 12
8   -12 2   1.79206 1.31133 12
-8  12  -2  0.09467 1.23014 7
-8  12  -2  -0.3514 1.31718 8
-8  12  -2  0.46155 1.37651 9
-8  12  -2  2.45855 1.42769 12
8   12  2   4.14365 1.77708 12
-8  13  2   -1.0966 1.30797 12
-8  13  2   0.16529 1.24713 7
-8  13  2   2.27338 1.40558 8
-8  13  2   -1.7963 1.02416 9
8   13  -2  -1.9013 1.50067 12
7   13  -2  12.565  2.04993 12
-7  13  2   6.73959 1.56706 7
-7  13  2   9.21455 1.70503 9
-7  13  2   6.90558 1.82252 12
-7  13  2   9.16941 1.86264 8
6   -13 -2  70.2926 4.00874 12
-6  13  2   68.3972 4.70164 7
-6  13  2   65.8958 4.95193 12
-6  13  2   65.9374 4.72057 8
-6  13  2   67.988  4.57006 9
6   13  -2  70.6824 4.89334 12
-5  13  2   -0.1763 0.64798 7
-5  13  2   -0.3221 0.71723 8
5   13  -2  0.73734 1.05916 12
-5  13  2   0.78448 0.72094 9
-5  13  2   0.45111 0.72109 12
-4  -13 2   10.8536 1.82745 7
-4  13  2   10.613  1.4314  9
4   13  -2  12.0436 1.42131 9
-4  13  2   9.88038 1.48478 7
-4  13  2   12.4843 2.01443 12
4   13  -2  10.2655 1.63589 12
-4  13  2   11.2369 1.83801 8
4   13  -2  11.2505 1.37027 7
-3  13  2   0.60687 0.55511 12
3   13  -2  1.13897 0.68406 12
-3  13  2   0.23055 0.52274 7
3   13  -2  0.19112 0.50286 7
-3  13  2   0.56239 0.60548 8
-3  13  2   0.13288 0.4636  9
3   13  -2  0.25547 0.47189 9
2   13  -2  1.66532 0.57606 7
2   13  -2  1.90562 0.5346  7
2   13  -2  1.15271 0.5555  9
2   13  -2  0.96062 0.66459 12
2   13  -2  1.61145 0.49389 9
-2  13  2   0.75726 0.69113 8
-2  13  2   1.27761 0.4851  7
-2  13  2   0.56685 0.43496 9
-2  13  2   2.64774 0.65251 12
-1  13  2   208.933 9.91656 9
1   13  -2  224.548 10.0994 7
-1  13  2   230.23  10.0363 12
1   13  -2  207.874 10.137  9
-1  13  2   220.183 9.90475 9
1   13  -2  232.651 10.1419 9
1   13  -2  221.44  10.3763 7
-1  13  2   212.572 10.6977 8
0   13  -2  135.253 6.81708 10
0   13  -2  144.237 7.17449 9
0   13  -2  146.97  7.1653  7
0   13  2   152.706 7.63008 8
0   13  -2  163.21  7.23414 9
0   13  2   159.025 6.68562 9
0   13  -2  160.878 7.40493 12
0   13  2   160.787 6.92645 12
0   13  -2  155.388 7.17723 7
0   13  2   143.668 6.66999 9
0   13  2   141.835 7.17887 10
-1  13  -2  551.604 25.3483 9
-1  13  -2  607.729 25.4942 12
-1  13  -2  570.728 25.3674 9
-1  13  -2  557.259 25.3965 7
1   13  2   561.646 25.6305 8
-1  13  -2  549.478 25.3478 7
1   13  2   573.882 25.2259 10
1   13  2   583.449 25.5443 11
-2  13  -2  14.815  1.35091 9
2   13  2   16.0409 1.19169 12
-2  13  -2  14.3965 2.18577 7
-2  13  -2  13.9482 1.36802 9
2   13  2   15.887  1.3905  11
-2  13  -2  14.4838 1.71906 8
-2  13  -2  15.0703 1.47353 7
-2  13  -2  17.2971 1.50271 12
2   13  2   14.3    1.2497  10
3   -13 2   141.012 6.46484 12
-3  13  -2  143.672 7.34406 12
3   13  2   153.399 7.07605 12
3   13  2   138.164 6.76486 10
-3  13  -2  143.783 7.70604 8
-3  13  -2  142.415 7.4062  7
-3  13  -2  136.24  7.12885 9
-3  13  -2  147.171 7.35132 9
3   13  2   143.187 6.60011 9
3   13  2   151.492 6.67966 11
4   -13 2   0.91514 0.59607 12
-4  13  -2  0.37294 0.62753 7
-4  13  -2  0.9641  0.81189 8
4   13  2   0.64745 0.37451 7
4   13  2   2.31469 0.7442  12
-4  13  -2  -0.0298 0.57911 12
4   13  2   0.46616 0.29126 7
4   13  2   0.35144 0.38769 9
4   13  2   0.82703 0.45744 10
-4  13  -2  0.42182 0.64167 9
5   -13 2   32.5616 2.85729 12
5   13  2   38.382  2.34914 9
-5  13  -2  29.8084 2.69835 9
-5  13  -2  36.8922 3.04352 8
-5  13  -2  34.7809 2.91346 12
5   13  2   34.2827 2.22537 10
5   13  2   34.9564 2.87457 12
6   -13 2   1.68705 0.90945 12
-6  13  -2  1.70236 0.81186 9
-6  13  -2  1.43164 1.06926 8
-6  13  -2  3.53347 1.1682  12
6   13  2   2.10395 0.73007 10
6   13  2   3.38681 1.28851 12
-6  13  -2  2.26798 1.12265 7
-7  13  -2  10.1009 2.02287 7
-7  13  -2  6.75633 1.55587 12
-7  13  -2  11.1618 2.03112 8
7   13  2   9.30138 2.12183 12
-7  13  -2  6.25372 1.56596 9
8   -13 2   26.1076 3.13386 12
-8  13  -2  29.0262 3.19974 8
-8  13  -2  22.1515 3.45353 7
-8  13  -2  27.5083 3.3565  12
-8  13  -2  24.3432 3.10754 9
8   13  2   21.4015 3.23698 12
-8  14  2   7.24538 1.89361 12
8   14  -2  7.49925 2.20272 12
-7  14  2   1.04955 1.09649 9
-7  14  2   -0.8515 0.93863 7
7   14  -2  1.18234 1.53632 12
6   14  -2  12.5236 2.05981 12
-6  14  2   11.521  1.84616 9
-6  14  2   8.65742 1.84185 12
-6  14  2   6.86199 1.57912 8
-5  14  2   10.1128 2.2232  7
-5  14  2   10.782  1.88663 12
5   14  -2  9.46711 1.83753 12
-5  14  2   10.2416 1.59911 9
-5  14  2   8.91862 1.6951  8
5   14  -2  12.9086 1.56238 7
4   14  -2  5.6766  1.1914  9
-4  14  2   5.7465  1.13809 12
4   14  -2  4.05428 0.89382 7
-4  14  2   6.13678 1.57956 9
-4  14  2   5.06323 1.06737 7
4   14  -2  6.2344  1.26548 12
3   14  -2  63.6093 4.08447 12
-3  14  2   73.2869 4.01782 12
-3  14  2   71.6976 4.41811 8
3   14  -2  67.6341 3.35847 11
-3  14  2   69.6108 3.87432 9
-3  14  2   62.4451 3.7538  7
3   14  -2  64.99   3.70862 9
3   14  -2  69.6987 3.64922 7
-2  -14 2   21.195  1.91402 7
-2  14  2   24.2483 1.69638 9
2   14  -2  22.602  1.52518 7
-2  14  2   22.9185 1.62212 9
-2  14  2   22.5273 2.09652 8
-2  14  2   19.4756 1.52495 7
-2  14  2   24.3167 1.74356 12
2   14  -2  19.7485 1.63821 9
2   14  -2  25.041  2.02838 12
2   14  -2  23.6899 1.63163 9
2   14  -2  20.6615 1.53557 7
-2  14  2   24.6284 1.51572 7
-1  14  2   9.90758 1.52285 8
-1  14  2   9.27696 0.88152 9
1   14  -2  10.0381 1.05757 7
1   14  -2  10.8284 1.35692 12
1   14  -2  10.0222 0.9819  9
-1  14  2   8.87827 0.84198 9
1   14  -2  9.71715 0.95774 7
-1  14  2   10.8655 0.94743 12
1   14  -2  8.341   1.1064  9
0   14  -2  35.1729 2.27056 9
0   14  2   34.625  2.28269 10
0   14  -2  39.4048 2.52376 7
0   14  -2  34.0543 2.16952 7
0   14  2   37.9718 2.03683 12
0   14  -2  34.7533 1.92235 10
0   14  -2  36.5153 2.21643 9
0   14  2   38.0116 2.67694 8
0   14  -2  37.1137 1.95899 10
0   14  -2  39.0424 2.50237 12
-1  14  -2  0.79326 0.56759 7
1   14  2   0.81028 0.42534 12
-1  14  -2  0.68214 0.48885 9
-1  14  -2  -0.0323 0.37517 9
1   14  2   -0.4352 0.46812 8
-1  14  -2  -0.1131 0.54108 12
1   14  2   -1.3802 0.51079 11
1   14  2   -0.7688 0.4086  10
-2  14  -2  3.25598 0.76851 9
2   14  2   3.25572 0.79557 11
2   14  2   3.95107 0.85711 8
-2  14  -2  4.7638  1.15835 8
-2  14  -2  2.77534 0.72753 9
2   14  2   2.875   0.66728 10
-2  14  -2  3.78008 0.87338 7
-2  14  -2  4.25639 0.86711 12
-3  14  -2  3.96818 0.95024 7
-3  14  -2  4.48302 1.20492 8
3   14  2   4.42187 0.51937 9
3   14  2   4.73893 0.89225 12
-3  14  -2  4.73125 1.00319 9
3   14  2   5.81752 0.75045 11
3   14  2   4.51113 0.69631 10
4   14  2   21.5298 1.4598  9
-4  14  -2  23.6352 2.21715 12
4   14  2   21.7517 1.53537 10
4   14  2   22.4738 2.03204 12
-4  14  -2  16.4869 1.99217 7
5   -14 2   8.53556 1.19015 12
-5  14  -2  7.82502 1.43769 9
5   14  2   10.2616 1.73187 12
5   14  2   9.59079 1.18192 10
-5  14  -2  8.86885 1.68709 7
-5  14  -2  9.42628 1.61859 12
-5  14  -2  9.91053 1.83492 8
6   -14 2   1.71025 0.89637 12
-6  14  -2  -0.1614 0.9511  8
-6  14  -2  1.31693 0.94799 7
-6  14  -2  2.96298 1.08436 9
6   14  2   1.75864 1.35615 12
7   14  2   2.79198 1.69477 12
-7  14  -2  3.47745 1.62922 8
-7  14  -2  0.21152 1.91114 7
-7  14  -2  2.45826 1.19705 12
-7  15  2   1.54728 1.30476 8
-7  15  2   4.38354 1.14484 9
-7  15  2   3.96287 1.50745 12
-7  15  2   2.58294 1.39596 7
-6  15  2   4.64001 1.25475 7
-6  15  2   2.72572 1.30785 8
-6  15  2   4.02961 1.28097 9
6   15  -2  6.34631 1.51061 12
-6  15  2   5.53732 1.50611 12
6   15  -2  4.60974 1.22698 7
-5  15  2   0.32191 0.8595  7
-5  15  2   -0.4897 0.8675  12
5   15  -2  1.15865 0.78372 7
-5  15  2   1.43598 0.84433 9
-5  15  2   1.90223 1.04797 8
5   15  -2  2.52647 1.19687 12
-4  15  2   22.8143 2.51319 8
-4  15  2   26.3165 2.3457  12
4   15  -2  24.3549 1.8758  7
4   15  -2  27.2352 2.55101 12
-4  15  2   25.5986 2.1687  9
-4  15  2   21.4437 2.06092 7
3   15  -2  3.3451  0.67946 7
3   15  -2  5.39807 0.87617 9
3   15  -2  5.11164 1.17007 12
-3  15  2   4.51924 0.89234 9
3   15  -2  6.16307 0.97074 9
-3  15  2   5.46833 1.04129 12
3   15  -2  4.80728 0.9474  11
-3  15  2   4.67061 0.90375 7
2   15  -2  24.0012 1.55447 7
-2  15  2   26.9148 2.3818  8
2   15  -2  20.9535 1.76704 9
-2  15  2   22.9377 1.6866  9
-2  15  2   22.0984 1.5152  7
2   15  -2  25.9544 2.11406 12
-2  15  2   23.0445 1.47635 7
2   15  -2  25.436  1.54419 7
-2  15  2   26.9926 1.87316 12
-2  15  2   21.4869 1.60934 9
2   15  -2  25.4012 1.7004  9
-1  15  2   100.249 4.85744 9
1   15  -2  102.485 5.19925 9
-1  15  2   98.246  5.74529 8
1   15  -2  111.529 5.55183 12
1   15  -2  103.356 5.08194 9
1   15  -2  100.516 4.96856 7
-1  15  2   107.741 5.07563 12
1   15  -2  98.3708 4.91168 7
-1  15  2   103.543 4.87252 9
0   15  -2  7.33404 0.77052 10
0   15  -2  7.90783 1.12513 9
0   15  2   11.1003 1.39846 8
0   15  2   9.19775 1.12486 10
0   15  -2  6.40611 0.92077 7
0   15  -2  7.04653 0.87713 7
0   15  -2  7.28563 1.11515 12
0   15  -2  7.58676 0.93162 9
1   15  2   30.7067 2.36527 11
1   15  2   34.8631 1.94442 12
-1  15  -2  27.8648 2.13366 9
-1  15  -2  31.3081 2.11237 9
1   15  2   31.5544 2.38686 8
1   15  2   32.2768 2.06544 10
-1  15  -2  31.1395 2.09055 7
-1  15  -2  34.593  2.31179 12
-2  15  -2  20.5874 2.26128 8
-2  15  -2  26.6887 2.02346 12
-2  15  -2  20.8305 1.84508 9
2   15  2   23.4721 2.20337 8
2   15  2   25.8232 1.67755 12
-2  15  -2  22.452  1.88169 7
2   15  2   24.1754 1.62938 10
2   15  2   23.679  1.92734 11
-2  15  -2  23.8245 1.86725 9
-3  15  -2  8.39097 1.44513 7
3   15  2   11.8947 1.05355 10
-3  15  -2  11.0225 1.41865 12
-3  15  -2  9.92927 2.10118 9
3   15  2   9.30419 1.21037 11
3   15  2   12.7456 1.34792 8
3   15  2   12.0352 1.44646 12
-4  15  -2  0.57642 0.71148 8
-4  15  -2  0.84622 0.75189 7
4   15  2   -0.2756 0.50481 8
-4  15  -2  1.71634 0.75092 12
4   15  2   -0.2179 0.32532 9
-4  15  -2  0.31497 0.6588  9
-5  15  -2  36.6071 3.18122 7
-5  15  -2  40.6871 3.16766 9
-5  15  -2  37.0862 3.34356 8
-5  15  -2  40.6643 3.2811  12
-6  15  -2  -1.0383 0.72681 9
-6  15  -2  -0.3627 0.80208 12
-6  15  -2  -0.5102 0.87814 7
-6  15  -2  -0.4614 0.89623 8
-7  15  -2  20.8569 2.85641 9
-7  15  -2  23.7549 2.96105 8
-7  15  -2  22.5934 2.92222 7
-7  16  2   2.69049 1.29056 7
7   16  -2  4.26789 1.20388 7
-6  16  2   28.3266 3.03716 12
-6  16  2   26.6122 2.84546 7
6   16  -2  31.7777 2.48414 7
6   16  -2  28.157  4.05666 12
-6  16  2   32.844  3.37923 8
-6  16  2   26.8634 2.77765 9
-5  16  2   -0.4458 0.94952 12
-5  16  2   -0.0037 0.87738 8
-5  16  2   0.23006 0.76462 9
-5  16  2   -1.1016 0.75507 7
5   16  -2  -0.3129 0.69592 7
5   16  -2  -1.1494 1.09118 12
4   16  -2  18.4508 2.51089 12
-4  16  2   16.2223 1.75488 9
-4  16  2   16.853  1.94886 12
4   16  -2  17.2216 1.42264 7
-4  16  2   17.04   2.25075 8
-4  16  2   13.6849 1.72661 7
3   16  -2  24.2739 1.78988 9
-3  16  2   21.7672 1.81743 9
3   16  -2  23.0474 2.29466 12
3   16  -2  19.8127 2.01872 9
-3  16  2   23.242  2.49477 8
-3  16  2   22.0308 1.98787 12
3   16  -2  21.7198 1.46613 7
-3  16  2   18.9043 1.71534 7
-2  16  2   25.2077 1.47371 7
2   16  -2  26.1952 2.36132 12
2   16  -2  30.021  1.88617 9
-2  16  2   28.7488 2.63471 8
-2  16  2   29.9577 1.89021 9
-2  16  2   26.0133 1.86402 9
-2  16  2   31.424  2.14118 12
2   16  -2  27.823  1.9829  9
2   16  -2  29.3553 1.59674 7
-1  16  2   0.789   0.45877 12
1   16  -2  0.39648 0.55356 9
1   16  -2  0.7435  0.77608 12
-1  16  2   0.16103 0.59618 8
1   16  -2  0.38276 0.35406 9
1   16  -2  -0.0615 0.30293 7
-1  16  2   0.16307 0.3582  9
1   16  -2  0.76655 0.40838 7
0   16  -2  112.452 5.51441 12
0   16  2   98.6852 5.7225  11
0   16  2   98.7376 5.80569 8
0   16  -2  100.094 5.2645  9
0   16  2   107.401 5.29606 10
0   16  -2  104.116 5.21498 9
-1  16  -2  3.6164  0.74584 9
1   16  2   3.91098 0.77572 10
1   16  2   3.82067 0.88105 8
1   16  2   2.98679 0.99324 11
-1  16  -2  2.67321 0.68016 7
-1  16  -2  3.58549 0.84279 12
-1  16  -2  3.37424 0.77012 9
2   16  2   43.6086 3.06203 8
-2  16  -2  49.9612 3.11551 12
-2  16  -2  45.9324 2.93985 7
2   16  2   45.5479 2.93431 11
-3  16  -2  14.0054 1.62921 9
3   16  2   15.7341 1.62523 8
-3  16  -2  17.1496 1.79714 12
-3  16  -2  17.116  1.6894  7
-3  16  -2  16.5273 1.99204 8
4   16  2   17.3159 1.07268 9
-4  16  -2  13.0031 2.09646 8
4   16  2   16.3061 1.59903 8
-4  16  -2  19.509  2.09911 12
-4  16  -2  17.6923 1.90009 9
4   16  2   17.4918 1.07759 9
-4  16  -2  13.5707 1.87218 7
-5  16  -2  1.95597 1.00346 8
-5  16  -2  1.19727 0.87458 7
-5  16  -2  0.61908 0.79705 9
-6  16  -2  14.7828 2.52802 8
-6  16  -2  13.0583 2.12042 9
-6  16  -2  15.0623 2.34423 12
-6  16  -2  12.5955 2.09224 7
-7  16  -2  10.2312 2.04445 12
-6  17  2   6.10305 1.70282 7
-6  17  2   6.46674 1.67001 12
-6  17  2   5.07563 1.64867 8
6   17  -2  8.03727 1.57447 7
-6  17  2   6.78604 1.48362 9
5   17  -2  34.1594 2.20488 7
-5  17  2   33.6325 2.7553  7
-5  17  2   31.2087 3.63188 8
-5  17  2   34.9946 2.87414 9
-4  17  2   2.13507 1.12164 8
-4  17  2   2.06345 0.88944 7
4   17  -2  1.38252 0.52638 7
-4  17  2   2.48486 0.99507 12
-4  17  2   0.73159 0.74636 9
4   17  -2  1.24581 0.69948 9
-3  17  2   18.7639 2.32076 8
-3  17  2   17.0657 1.49584 7
-3  17  2   13.8308 1.60993 9
-3  17  2   21.4403 2.44542 12
3   17  -2  22.4668 2.87465 12
3   17  -2  17.7417 1.45476 9
2   17  -2  7.85327 1.07388 9
2   17  -2  7.67972 1.42876 12
-2  17  2   7.08731 1.47544 8
-2  17  2   8.47836 1.05373 9
2   17  -2  6.31445 0.99651 9
-2  17  2   10.0758 1.35381 12
-1  17  2   8.77912 0.76048 9
-1  17  2   7.86588 1.54314 8
-1  17  2   10.7567 1.37189 10
-1  17  2   10.2119 0.82067 9
1   17  -2  9.72605 1.01658 9
1   17  -2  9.7014  1.23444 9
0   17  -2  53.6645 3.05752 9
0   17  -2  53.0286 3.08727 9
0   17  2   49.9151 3.58083 11
0   17  2   51.6303 3.62907 8
0   17  2   54.2614 3.12036 10
-1  17  -2  10.8519 1.36344 12
1   17  2   9.74189 1.11533 10
-1  17  -2  8.20999 1.06909 7
1   17  2   7.16995 1.30103 11
1   17  2   7.37021 1.29019 8
-1  17  -2  7.89007 1.48423 8
-2  17  -2  1.75369 0.6612  7
-2  17  -2  2.80112 0.95001 12
2   17  2   3.09179 0.95505 11
-2  17  -2  3.01213 0.79329 9
-2  17  -2  3.06466 1.15103 8
2   17  2   2.48847 0.80098 8
-3  17  -2  -0.188  0.59417 9
-3  17  -2  0.85195 0.62673 7
-3  17  -2  1.61489 0.74141 12
-3  17  -2  1.03777 0.84392 8
3   17  2   0.87689 0.68792 8
-4  17  -2  -0.594  0.75579 12
-4  17  -2  -1.8987 0.70577 7
-4  17  -2  -0.1877 0.67772 9
-4  17  -2  -1.111  0.86611 8
-5  17  -2  1.91558 1.01784 7
-5  17  -2  0.05767 0.99477 12
-5  17  -2  0.77534 1.28223 8
-5  17  -2  1.78946 1.35765 9
-6  17  -2  0.68314 1.08276 7
-6  17  -2  3.1031  1.42441 8
-6  17  -2  1.2047  0.96903 9
-6  17  -2  1.05637 1.18663 12
-5  18  2   15.1717 1.99035 7
-5  18  2   19.8122 2.41449 12
-5  18  2   12.852  2.28885 8
-5  18  2   14.2049 1.89991 9
4   18  -2  13.9045 1.37923 9
-4  18  2   12.135  1.5979  7
-4  18  2   14.1159 1.71089 9
-4  18  2   12.8393 2.29471 8
-3  18  2   8.22396 1.73822 8
-3  18  2   6.66577 1.06289 9
-3  18  2   7.72578 1.05513 7
3   18  -2  8.99066 1.0272  9
2   18  -2  346.33  15.4318 9
-2  18  2   353.008 16.1743 9
-2  18  2   326.327 15.3874 9
-2  18  2   345.852 16.7917 8
1   18  -2  2.61077 0.73573 9
-1  18  2   0.56353 0.81489 11
1   18  -2  1.8421  0.50581 9
-1  18  2   1.77508 0.87508 8
-1  18  2   1.10235 0.86791 10
0   18  2   1.36041 1.06021 10
0   18  -2  1.5989  0.85935 12
0   18  2   0.09721 0.73635 11
0   18  -2  -0.0963 0.40512 9
0   18  2   -0.7379 0.67154 8
1   18  2   13.0232 1.82923 11
-1  18  -2  14.415  1.38579 9
1   18  2   18.6338 1.92825 8
-1  18  -2  16.7999 1.73214 12
-1  18  -2  15.146  1.28698 7
-1  18  -2  12.8518 2.03221 8
-2  18  -2  1.90407 0.72223 9
-2  18  -2  2.50368 0.73243 7
2   18  2   3.8074  0.98459 8
-2  18  -2  2.52219 0.88225 12
-2  18  -2  2.46739 1.15267 8
-3  18  -2  0.3671  0.59659 9
-3  18  -2  1.05685 0.69905 12
-3  18  -2  -0.9234 0.71254 8
-3  18  -2  -0.7936 0.65682 7
3   18  2   1.28341 0.7382  8
-4  18  -2  0.46332 0.7061  9
-4  18  -2  0.67465 0.77031 7
-4  18  -2  0.41655 1.01423 8
-5  18  -2  6.08254 1.67686 8
-5  18  -2  4.48705 1.28952 7
-5  18  -2  4.22756 1.27617 9
-5  18  -2  6.00014 1.50464 12
5   19  -2  -0.4272 0.58315 9
-5  19  2   -1.9961 0.80689 7
-4  19  2   28.7111 2.60854 9
4   19  -2  31.2685 2.03162 9
-4  19  2   31.4331 3.40813 8
3   19  -2  60.0551 3.19376 9
-3  19  2   65.2617 4.71618 8
-3  19  2   60.7408 3.55707 9
-2  19  2   46.6603 2.51877 9
2   19  -2  44.2802 2.41857 9
-2  19  2   41.4861 2.41202 9
-2  19  2   39.8686 3.57624 8
-1  19  2   38.9168 3.26603 8
-1  19  2   34.149  3.10947 11
1   19  -2  38.3675 2.18651 9
0   19  2   64.5369 4.2224  8
0   19  2   55.7069 4.03077 11
0   19  -2  59.3226 4.28938 8
0   19  -2  55.5899 3.15663 9
-1  19  -2  -0.0935 0.46613 9
1   19  2   0.80651 0.81471 11
1   19  2   -1.5842 0.69446 8
-1  19  -2  0.62011 0.85607 8
-2  19  -2  31.2386 2.11422 7
-2  19  -2  29.6471 2.34961 9
-2  19  -2  30.6134 3.08531 8
2   19  2   33.972  2.69418 8
-3  19  -2  3.59306 1.34782 8
-3  19  -2  2.05151 0.82841 9
-3  19  -2  3.37725 1.08717 12
3   19  2   4.16879 1.03961 8
-3  19  -2  1.99287 0.8962  7
-4  19  -2  23.7487 2.2713  7
-4  19  -2  24.9668 2.61537 12
-4  19  -2  27.4562 3.07996 8
-4  19  -2  19.8068 2.2864  9
-5  19  -2  41.4212 3.66577 7
-5  19  -2  56.3571 4.18047 12
-4  20  2   46.9548 3.15461 9
4   20  -2  46.7336 2.7769  9
-3  20  2   3.21389 1.35435 8
-3  20  2   3.22751 0.78514 9
3   20  -2  5.10833 0.71937 9
-2  20  2   2.20713 0.39589 9
-2  20  2   3.07971 1.29636 8
-2  20  2   1.6532  1.19299 11
2   20  -2  1.97936 0.41233 9
-1  20  2   0.2525  0.82426 8
1   20  -2  2.17652 1.0141  8
-1  20  2   -0.0024 1.10095 11
0   20  -2  9.72714 1.05938 9
0   20  2   11.5492 2.32037 11
0   20  2   12.4072 1.91141 8
0   20  -2  10.0826 1.7793  8
1   20  2   8.50291 1.58994 8
-1  20  -2  9.4048  1.19724 9
-1  20  -2  9.12045 1.85255 8
-2  20  -2  19.6084 1.76206 9
2   20  2   19.9495 2.19914 8
-3  20  -2  0.61627 1.0281  8
-3  20  -2  0.16713 0.65706 9
-3  20  -2  -0.3055 0.7324  7
-4  20  -2  8.45407 1.3706  7
-3  21  2   3.6015  0.71051 9
-3  21  2   4.89142 1.54038 11
-2  21  2   22.0458 2.78188 8
2   21  -2  22.7867 2.63313 8
-2  21  2   23.4944 2.97375 11
-1  21  2   2.02113 1.20428 11
1   21  -2  0.22356 0.88337 8
-1  21  2   0.29642 1.40257 8
0   21  -2  4.77305 0.67196 9
0   21  2   3.52883 1.335   11
0   21  2   4.01505 1.23944 8
1   21  2   12.2923 1.95494 8
-1  21  -2  15.1371 1.52507 9
-1  21  -2  13.7575 2.27767 8
2   21  2   13.5863 1.93985 8
-2  21  -2  15.513  1.61049 9
-2  21  -2  13.7373 2.26326 8
10  0   -3  -2.4999 1.40024 12
-10 0   3   2.35492 1.56641 12
-10 0   3   0.94008 1.32718 8
9   0   -3  0.10785 1.07553 12
-9  0   3   1.00113 1.09208 9
-9  0   3   -1.5291 0.92305 12
-9  0   3   -0.3475 1.0705  11
-9  0   3   -0.8344 0.84488 8
-9  0   3   0.86301 1.3273  7
-8  0   3   -1.1971 0.73334 8
8   0   -3  0.78777 1.04615 12
-8  0   3   -0.913  0.84678 9
-8  0   3   0.62913 0.99145 12
-8  0   3   -0.8603 0.99862 7
-7  0   3   0.42329 0.8639  7
7   0   -3  1.20073 0.95559 12
-7  0   3   -1.0051 0.77134 12
-7  0   3   -0.2797 0.67688 8
-7  0   3   0.48104 0.76867 9
-7  0   3   -0.1435 0.57324 11
-6  0   3   0.40063 0.70555 12
-6  0   3   -0.5428 0.85932 7
-6  0   3   1.20237 0.58277 11
-6  0   3   -0.6342 0.52703 8
-6  0   3   -0.3505 0.68818 9
6   0   -3  -0.4841 0.76379 12
6   0   -3  0.04954 0.55885 10
-5  0   3   -0.0419 0.51162 12
5   0   -3  -0.4261 0.34165 10
5   0   -3  0.74558 0.65891 12
-5  0   3   -0.4444 0.35579 8
-5  0   3   0.46092 0.47568 11
-5  0   3   -0.8034 0.52622 7
-5  0   3   -0.2618 0.46689 9
-4  0   3   0.28012 0.42971 12
-4  0   3   1.13295 0.53943 9
4   0   -3  0.84718 0.54714 12
4   0   -3  -0.0891 0.2721  10
-4  0   3   -0.0965 0.27392 11
-4  0   3   -0.3871 0.39394 7
-4  0   3   0.05325 0.32498 8
3   0   -3  -1.8819 2.86182 6
-3  0   3   0.14198 0.32191 12
-3  0   3   -1.3675 3.01327 2
3   0   -3  -0.3629 2.76416 6
3   0   -3  -0.1288 0.31096 12
-3  0   3   5.86525 3.2852  6
-3  0   3   -1.217  2.52794 4
-3  0   3   3.13118 2.73741 3
3   0   -3  2.48301 2.19296 1
3   0   -3  -0.8091 2.99286 3
-3  0   3   -1.4889 2.11795 1
-3  0   3   2.51172 3.03787 6
-3  0   3   -0.176  0.21202 11
-3  0   3   -0.0467 0.27067 9
3   0   -3  0.03551 2.79353 2
2   0   -3  2.5005  2.03643 6
-2  0   3   0.21397 2.0312  6
2   0   -3  -0.1711 1.98882 2
2   0   -3  0.63079 1.65522 1
-2  0   3   0.16096 0.21703 9
-2  0   3   0.22228 0.26289 7
-2  0   3   -0.9468 2.08223 6
-2  0   3   0.09634 0.17823 11
2   0   -3  0.04048 0.18961 9
-2  0   3   0.20911 0.19036 8
-2  0   3   -4.2375 1.7873  3
2   0   -3  -1.375  1.91434 6
-2  0   3   0.91401 1.70374 1
2   0   -3  3.11353 2.25671 3
-2  0   3   0.41104 0.3006  12
-2  0   3   1.13313 2.11875 2
2   0   -3  0.61199 0.30882 12
1   0   -3  1.07858 1.19632 1
1   0   -3  0.33057 0.22838 12
1   0   -3  0.41644 0.17513 11
-1  0   3   2.18626 1.43993 2
-1  0   3   0.42344 0.19726 8
-1  0   3   0.57939 1.24966 6
-1  0   3   0.00776 0.19572 7
-1  0   3   0.19516 0.15639 11
-1  0   3   0.57487 1.06359 1
1   0   -3  1.57677 1.3096  6
-1  0   3   0.24853 0.22188 12
1   0   -3  0.03396 0.14632 9
-1  0   3   0.2612  0.20824 12
1   0   -3  0.82215 1.37487 3
1   0   -3  -2.0845 1.36227 2
-1  0   3   0.23962 0.19894 9
1   0   -3  0.87616 0.31241 12
-1  0   3   0.72851 1.41365 6
1   0   -3  0.10993 0.14233 8
1   0   -3  -0.007  0.18857 7
-1  0   3   0.37352 1.47068 3
1   0   -3  2.78143 1.6079  6
0   0   3   0.11472 0.19446 12
0   0   3   0.16979 0.17351 9
0   0   -3  0.17203 1.1068  4
0   0   -3  -0.1722 0.15193 7
0   0   -3  0.12611 0.80386 1
0   0   -3  1.82267 1.1744  2
0   0   -3  0.2895  0.20156 7
0   0   -3  0.32092 0.14586 8
0   0   3   0.35461 1.41565 6
0   0   -3  0.19441 1.0138  3
0   0   3   0.01256 0.13879 10
0   0   3   0.39251 1.1032  3
0   0   -3  0.19698 0.15064 12
0   0   -3  0.43622 0.20879 9
0   0   -3  0.18742 1.26061 6
0   0   3   -0.0281 0.17256 7
0   0   3   0.08832 0.13638 8
0   0   3   1.69645 1.12669 2
0   0   -3  0.60899 0.2073  11
0   0   -3  0.04261 0.20142 12
0   0   3   0.98374 1.04636 6
0   0   3   0.17042 0.20394 12
1   0   3   0.5059  1.16044 3
-1  0   -3  0.34965 0.15331 12
1   0   3   1.81638 0.99466 6
1   0   3   -1.4715 1.17921 4
1   0   3   0.36679 0.18875 7
1   0   3   0.68262 1.4426  6
1   0   3   0.24655 0.21449 12
-1  0   -3  0.75146 0.21003 10
1   0   3   2.48403 1.95882 2
-1  0   -3  0.82611 1.29828 2
-1  0   -3  1.05616 1.53414 6
-1  0   -3  0.23161 0.75936 1
-1  0   -3  1.94001 1.48206 4
-1  0   -3  -0.3133 0.97876 6
-1  0   -3  0.20548 0.17324 11
-2  0   -3  0.84056 1.84142 2
2   0   3   0.92778 0.29374 7
-2  0   -3  2.24704 2.05352 6
-2  0   -3  0.55686 0.21385 11
2   0   3   1.36032 2.07703 6
2   0   3   1.44533 1.37986 6
2   0   3   1.48218 1.5845  3
2   0   3   0.45762 0.19891 9
-2  0   -3  -0.6242 1.82268 4
2   0   3   4.92385 1.71948 1
2   0   3   -1.6626 2.04156 4
2   0   3   0.50704 0.24983 11
2   0   3   1.58849 1.66939 2
-2  0   -3  2.20694 1.58352 6
-2  0   -3  -0.0137 0.20899 7
-2  0   -3  0.95894 1.39188 1
-3  0   -3  -1.0294 2.89447 2
3   0   3   0.78567 2.90165 6
-3  0   -3  -0.9668 2.58866 6
-3  0   -3  0.37682 0.20248 8
3   0   3   -0.2843 0.32332 12
3   0   3   1.08683 1.95288 1
-3  0   -3  3.16764 2.76154 4
-3  0   -3  0.75843 0.45508 7
-3  0   -3  0.78692 1.92703 1
-3  0   -3  -0.4013 2.63508 6
3   0   3   0.356   0.29281 10
-3  0   -3  2.50962 2.74894 3
-3  0   -3  -0.2037 0.23923 12
3   0   3   1.01879 2.5677  4
-3  0   -3  0.22168 0.29108 9
3   0   3   -1.9252 1.97305 6
3   0   3   0.04698 0.23727 9
3   0   3   1.64309 2.61724 2
3   0   3   1.85315 2.78098 3
4   0   3   -0.0925 0.28571 10
-4  0   -3  -0.4854 0.41042 7
-4  0   -3  -0.0519 0.27032 8
-4  0   -3  -0.029  0.37041 12
4   0   3   -0.6764 0.33955 12
-4  0   -3  -0.3978 0.31021 9
-5  0   -3  -0.3373 0.40522 9
-5  0   -3  -0.6785 0.38679 12
-5  0   -3  0.23202 0.34041 8
5   0   3   0.47861 0.52002 12
-5  0   -3  -0.3338 0.48611 7
-6  0   -3  -0.2996 0.39991 8
6   0   3   -0.0662 0.64776 12
-6  0   -3  0.36413 0.66254 9
6   0   3   0.55597 0.54449 10
-6  0   -3  -0.8005 0.672   7
-6  0   -3  0.33836 0.59531 12
-7  0   -3  -0.846  0.71612 7
7   0   3   0.4351  0.67156 10
-7  0   -3  -0.0472 0.68281 12
-7  0   -3  0.62037 0.74973 9
7   0   3   -1.2818 0.8566  12
-7  0   -3  0.07662 0.53865 8
-8  0   -3  -1.4787 0.81669 9
8   0   3   0.75927 0.76804 10
8   0   3   -0.4976 1.01357 12
-8  0   -3  -0.4168 0.99959 7
-8  0   -3  -0.2873 1.17392 12
-9  0   -3  -1.2045 1.20522 7
-9  0   -3  -1.6105 0.97631 12
9   0   3   0.03061 0.89472 10
9   0   3   -1.9324 1.0566  12
-10 0   -3  -1.1936 1.51431 12
10  0   3   0.98947 1.14182 10
10  0   3   -0.1787 1.74281 12
-10 0   -3  -0.4103 1.68742 7
-10 -1  3   -0.5846 1.38843 12
10  -1  -3  0.36432 1.46392 12
-10 -1  3   1.512   1.73785 8
-10 -1  3   4.9144  1.87865 7
-10 1   3   0.09401 1.3141  8
-10 1   3   0.60984 1.28031 12
10  1   -3  0.81354 1.62055 12
-10 1   3   1.86607 1.90211 7
9   -1  -3  6.81877 1.72752 12
-9  -1  3   6.07886 1.66948 9
-9  -1  3   9.37594 2.00684 12
-9  -1  3   8.3567  2.08139 7
-9  -1  3   5.38037 1.26637 8
-9  1   3   10.291  2.16139 12
9   1   -3  7.48465 2.03699 12
-9  1   3   6.64995 1.88754 7
-9  1   3   8.23591 1.50846 11
8   -1  -3  35.5763 3.57226 12
-8  -1  3   33.5479 2.70458 8
-8  -1  3   40.5854 3.75272 7
-8  -1  3   38.6032 3.32487 12
-8  -1  3   36.531  2.57039 11
-8  1   3   40.0847 2.72694 11
-8  1   3   40.2998 2.90383 8
-8  1   3   34.4172 3.43572 7
-8  1   3   40.7562 3.29516 9
-8  1   3   35.0343 3.32055 12
8   1   -3  35.9932 3.54859 12
-7  -1  3   129.276 6.89367 9
-7  -1  3   127.402 6.22617 11
-7  -1  3   124.944 7.19564 7
-7  -1  3   114.696 6.93634 12
7   -1  -3  123.52  7.35318 12
-7  -1  3   128.338 6.47265 8
-7  1   3   132.946 6.58549 8
-7  1   3   119.505 7.00629 12
7   1   -3  126.206 6.57725 10
-7  1   3   125.97  6.94398 9
-7  1   3   122.421 6.38934 11
-7  1   3   116.636 7.132   7
7   1   -3  122.509 7.3771  12
-6  -1  3   463.027 22.6199 12
-6  -1  3   522.785 22.0143 11
-6  -1  3   480.955 22.8739 7
-6  -1  3   511.814 22.6256 9
6   -1  -3  473.512 22.9738 12
-6  -1  3   510.405 22.2089 8
6   -1  -3  490.967 22.3151 10
-6  1   3   515.303 22.1907 11
-6  1   3   458.729 22.6737 12
6   1   -3  494.093 23.0989 12
-6  1   3   494.733 22.2358 8
-6  1   3   465.977 22.8023 7
-6  1   3   499.544 22.5843 9
-5  -1  3   506.128 22.3672 12
-5  -1  3   489.945 21.7473 11
5   -1  -3  499.029 22.6427 12
-5  -1  3   511.828 22.2792 9
-5  -1  3   475.827 21.9243 8
-5  -1  3   457.666 22.3379 7
5   -1  -3  526.329 22.0715 10
5   1   -3  498.48  21.9556 10
-5  1   3   482.586 21.9049 11
-5  1   3   466.864 22.1977 9
-5  1   3   477.987 22.3659 12
-5  1   3   475.762 21.9875 8
-5  1   3   491.815 22.4617 7
5   1   -3  490.167 22.6396 12
4   -1  -3  6.57727 1.10214 12
-4  -1  3   6.28847 0.73496 11
-4  -1  3   5.33429 0.72132 8
-4  -1  3   5.78845 0.94779 12
-4  -1  3   4.55773 0.88716 7
-4  -1  3   5.41101 0.92218 9
4   1   -3  7.06616 1.23287 12
-4  1   3   5.4102  0.97035 7
4   1   -3  5.10064 0.75694 10
-4  1   3   4.85901 0.87162 9
-4  1   3   4.16652 0.7126  11
-4  1   3   5.16273 0.79202 8
-4  1   3   6.0533  1.08013 12
3   -1  -3  310.234 17.8348 6
-3  -1  3   290.133 12.8658 9
3   -1  -3  285.167 16.9937 1
-3  -1  3   252.932 12.9162 7
-3  -1  3   267.408 12.7253 8
-3  -1  3   253.012 17.9424 3
-3  -1  3   276.495 12.5901 11
-3  -1  3   312.239 17.4511 4
-3  -1  3   283.51  16.7919 1
3   -1  -3  295.715 18.1267 3
3   -1  -3  271.249 17.4727 6
-3  -1  3   302.263 18.0254 6
-3  -1  3   294.036 18.6471 2
-3  -1  3   292.83  12.9793 12
-3  -1  3   280.618 17.2393 6
3   -1  -3  280.161 18.2197 2
3   -1  -3  292.505 13.0642 12
3   1   -3  288.75  18.207  3
-3  1   3   272.678 12.8469 9
3   1   -3  275.824 17.5741 6
-3  1   3   285.481 12.9967 7
3   1   -3  277.848 17.8301 6
-3  1   3   295.781 17.9232 4
3   1   -3  328.52  17.5795 1
-3  1   3   274.553 12.7112 11
-3  1   3   263.288 17.7398 6
-3  1   3   275.836 17.3475 6
-3  1   3   293.677 18.6163 2
-3  1   3   273.164 18.1461 3
-3  1   3   279.096 12.9418 12
-3  1   3   285.169 12.7896 8
3   1   -3  248.813 17.9543 2
3   1   -3  283.097 13.0677 12
-3  1   3   286.385 16.7509 1
-2  -1  3   233.253 14.7806 2
2   -1  -3  222.87  13.7434 6
-2  -1  3   222.135 10.7546 7
2   -1  -3  223.116 13.3897 1
-2  -1  3   239.119 10.5302 11
-2  -1  3   233.612 14.4119 6
2   -1  -3  237.897 14.8038 3
-2  -1  3   250.847 10.7089 9
-2  -1  3   226.482 10.6133 8
-2  -1  3   248.729 10.5222 10
2   -1  -3  239.363 10.7958 12
-2  -1  3   243.886 14.5986 3
-2  -1  3   253.837 14.3132 6
2   -1  -3  250.739 14.133  6
-2  -1  3   240.603 13.692  1
2   -1  -3  229.988 14.7102 2
-2  -1  3   235.254 10.7682 12
2   1   -3  245.768 14.6321 3
-2  1   3   228.796 10.7416 12
-2  1   3   232.501 10.6218 11
-2  1   3   240.745 13.589  1
2   1   -3  248.941 10.7193 9
-2  1   3   260.876 14.2107 6
2   1   -3  238.774 13.736  1
-2  1   3   255.513 15.0088 2
2   1   -3  224.672 10.7963 12
-2  1   3   233.972 10.6903 9
2   1   -3  250.02  14.4262 6
-2  1   3   226.261 14.8023 3
2   1   -3  227.982 14.718  2
2   1   -3  210.217 13.7921 6
2   1   -3  242.093 10.5423 11
-2  1   3   230.922 10.6435 8
-2  1   3   222.533 14.1799 6
-2  1   3   228.95  10.7618 7
-1  -1  3   1916.85 87.4688 3
-1  -1  3   1918.61 86.5371 1
-1  -1  3   1992.07 85.085  5
-1  -1  3   1846.44 84.0611 11
1   -1  -3  2130.25 84.1797 12
-1  -1  3   1887.17 86.8667 6
-1  -1  3   1879.81 84.1045 8
1   -1  -3  2025.53 84.114  9
1   -1  -3  2051.89 87.1905 3
1   -1  -3  2000.12 86.3981 6
-1  -1  3   1734.49 84.1666 12
-1  -1  3   1929.21 84.1421 9
1   -1  -3  1932.05 87.1767 2
1   -1  -3  2018.3  84.1369 11
-1  -1  3   1860.31 87.017  6
-1  -1  3   1892.3  87.3601 2
-1  -1  3   1805.51 84.191  7
1   -1  -3  1925.49 86.4115 6
1   -1  -3  1881.82 84.1477 12
1   -1  -3  1996.23 86.3206 1
1   -1  -3  2006.74 84.1201 8
1   1   -3  1964.58 84.2133 7
1   1   -3  1910.37 84.1506 9
1   1   -3  1936.16 84.1106 8
-1  1   3   1879.19 84.1484 12
-1  1   3   2026.08 86.6257 6
-1  1   3   1971.21 87.0939 2
-1  1   3   1957.71 86.6683 6
-1  1   3   1811.47 84.1182 11
-1  1   3   1938.69 84.1169 9
-1  1   3   2055.62 86.3883 1
1   1   -3  1974.6  86.7016 1
1   1   -3  1860.09 84.0662 11
1   1   -3  2121.44 84.2467 12
-1  1   3   2003.4  87.1515 3
1   1   -3  1902.61 87.547  2
-1  1   3   2056.15 84.2072 12
1   1   -3  1848.55 84.2295 12
-1  1   3   1824.78 84.1459 7
1   1   -3  1939.99 86.9543 6
0   -1  3   1565.15 74.0588 10
0   -1  3   1554.6  74.153  11
0   -1  -3  1846.44 75.7877 6
0   -1  -3  1732.25 76.7825 4
0   -1  -3  1654.03 75.2618 6
0   -1  -3  1852.8  76.0888 1
0   -1  3   1754.83 76.7611 1
0   -1  3   1685.87 76.6928 6
0   -1  3   1602.06 74.1491 9
0   -1  3   1725.49 74.2267 12
0   -1  3   1574.08 74.2069 7
0   -1  -3  1807.96 74.1447 7
0   -1  -3  1798.85 74.2705 7
0   -1  -3  1860.21 74.0966 8
0   -1  3   1662.73 76.8045 2
0   -1  3   1607.51 76.3322 6
0   -1  3   1724.93 77.2796 3
0   -1  -3  1792.95 74.5042 5
0   -1  -3  1847.81 76.5129 2
0   -1  -3  1603.66 74.0662 12
0   -1  3   1635.66 76.158  4
0   -1  -3  1907.4  74.1171 9
0   -1  3   1601.72 74.2541 12
0   1   3   1798.11 76.2713 2
0   1   -3  1648.33 74.1576 9
0   1   -3  1622.87 76.4186 1
0   1   3   1738.75 74.1272 12
0   1   3   1770.72 76.0154 1
0   1   3   1806.19 76.0128 6
0   1   -3  1632.81 74.1519 9
0   1   -3  1553.03 74.2042 7
0   1   3   1710.11 74.1125 9
0   1   3   1659.1  74.1372 7
0   1   -3  1720.57 76.3272 6
0   1   -3  1676.51 77.3187 4
0   1   -3  1635.67 74.1434 11
0   1   -3  1610.7  74.0582 10
0   1   3   1679.11 74.1305 10
0   1   3   1757.07 74.1816 11
0   1   3   1812.05 76.4646 3
0   1   3   1902.73 74.1802 12
0   1   -3  1716.89 77.1077 2
0   1   -3  1727.59 76.7899 6
0   1   -3  1741.26 77.1171 3
0   1   -3  1676.84 74.3319 7
-1  -1  -3  71.4248 5.35537 3
1   -1  3   64.1773 3.46955 12
1   -1  3   77.7837 3.43043 7
-1  -1  -3  75.2667 3.28591 7
1   -1  3   63.7551 4.91572 6
1   -1  3   72.4695 5.78579 4
-1  -1  -3  75.0876 3.10233 8
-1  -1  -3  74.7135 3.28219 11
-1  -1  -3  66.3575 5.49133 6
-1  -1  -3  66.2298 4.70064 1
1   -1  3   67.9253 3.3482  7
-1  -1  -3  61.1745 5.20666 2
-1  -1  -3  69.7615 3.31605 7
1   -1  3   64.3632 3.31026 11
1   -1  3   64.1994 3.28246 9
-1  -1  -3  53.925  5.85647 6
1   -1  3   67.7462 5.94507 2
-1  -1  -3  61.658  3.20231 12
1   -1  3   61.6838 3.23104 10
1   -1  3   63.2248 5.6422  1
1   -1  3   64.1344 5.84281 6
1   -1  3   61.4916 5.50112 3
1   1   3   79.6074 5.71606 2
-1  1   -3  67.6752 3.43401 12
-1  1   -3  70.8076 5.72779 3
1   1   3   66.868  4.60607 6
-1  1   -3  61.7435 3.27492 9
1   1   3   70.4398 3.24196 12
1   1   3   67.7666 5.26757 3
1   1   3   78.0562 3.35272 7
1   1   3   74.0124 3.40762 12
1   1   3   65.8802 3.2332  9
-1  1   -3  65.1844 5.48397 4
1   1   3   84.1418 6.28385 4
-1  1   -3  66.1864 5.0787  1
-1  1   -3  69.4725 3.31623 11
-1  1   -3  76.6068 3.36626 7
-1  1   -3  75.88   3.31898 9
1   1   3   76.3065 3.31695 10
1   1   3   70.7278 4.89032 1
-1  1   -3  70.2446 6.01085 6
-1  1   -3  64.4139 4.90497 6
-1  1   -3  70.1985 3.2533  10
-1  1   -3  64.0882 3.27904 12
1   1   3   77.2412 6.00259 6
-1  1   -3  61.8421 3.35139 7
-1  1   -3  64.801  5.78755 2
1   1   3   72.829  3.29473 11
-2  -1  -3  433.29  18.2893 11
-2  -1  -3  404.58  22.1154 2
2   -1  3   404.212 21.1228 6
2   -1  3   446.938 22.6836 4
-2  -1  -3  437.625 18.4679 7
2   -1  3   399.245 18.6473 12
-2  -1  -3  392.499 22.0792 4
-2  -1  -3  396.23  21.71   3
-2  -1  -3  413.537 21.8192 6
-2  -1  -3  432.418 18.5168 12
2   -1  3   422.516 22.7678 6
-2  -1  -3  421.968 21.1055 1
-2  -1  -3  429.951 21.2628 6
2   -1  3   393.896 18.3324 10
2   -1  3   420.648 18.3975 11
2   -1  3   450.891 22.8786 3
2   -1  3   414.38  18.3926 9
-2  -1  -3  382.554 18.3124 12
-2  1   -3  403.892 21.4224 1
2   1   3   433.865 18.3774 9
2   1   3   419.974 21.0448 1
-2  1   -3  401.325 22.228  3
2   1   3   439.407 22.7567 4
-2  1   -3  417.753 22.654  6
-2  1   -3  438.142 21.599  6
-2  1   -3  435.767 18.4274 9
2   1   3   404.918 18.5825 12
2   1   3   404.508 22.141  2
2   1   3   437.999 18.4674 7
-2  1   -3  409.846 22.4956 4
2   1   3   398.92  20.9401 6
2   1   3   421.924 22.2018 6
2   1   3   408.218 18.2855 11
2   1   3   439.221 22.2417 3
2   1   3   400.261 18.3349 10
-2  1   -3  382.717 18.3962 12
-2  1   -3  387.661 18.472  7
-2  1   -3  427.177 22.8424 2
3   -1  3   1357.28 65.9667 2
-3  -1  -3  1274.44 64.848  2
3   -1  3   1432.92 64.0375 1
3   -1  3   1346.76 60.0714 12
3   -1  3   1418.98 64.0431 6
-3  -1  -3  1459.53 64.9546 6
-3  -1  -3  1419.21 59.6827 9
-3  -1  -3  1347.94 64.7927 3
-3  -1  -3  1358.77 63.8525 6
3   -1  3   1351.14 59.634  10
3   -1  3   1469.39 66.1905 6
-3  -1  -3  1286.47 64.6298 4
-3  -1  -3  1389.04 59.8166 7
-3  -1  -3  1428.17 59.2942 8
3   -1  3   1327.17 59.6449 11
-3  -1  -3  1343.81 63.8789 1
3   -1  3   1406.52 65.8866 3
-3  1   -3  1261.57 59.8306 7
3   1   3   1377.45 59.6311 10
-3  1   -3  1334.73 59.7335 12
-3  1   -3  1403.69 66.1095 2
3   1   3   1441.23 63.8998 1
3   1   3   1336.83 59.83   9
3   1   3   1372.87 65.3269 6
-3  1   -3  1302.25 64.9897 4
3   1   3   1349.7  60.7082 12
3   1   3   1292.39 65.0216 2
-3  1   -3  1344.68 64.2568 1
-3  1   -3  1248.6  64.915  3
-3  1   -3  1327.68 65.2368 6
-3  1   -3  1411.48 59.7503 9
3   1   3   1364.72 59.5399 11
-3  1   -3  1390.85 59.4469 8
3   1   3   1473.43 65.8621 4
3   1   3   1368    63.569  6
3   1   3   1440.11 65.8927 3
-4  -1  -3  619.579 28.1681 7
4   -1  3   594.658 28.4248 12
-4  -1  -3  605.065 28.029  12
4   -1  3   640.362 27.9499 10
-4  -1  -3  665.292 28.0093 9
-4  -1  -3  656.226 27.5116 8
-4  1   -3  595.977 28.1824 7
-4  1   -3  670.343 28.0904 9
4   1   3   624.496 27.9013 10
4   1   3   629.724 28.4268 12
4   1   3   596.299 27.9134 9
-4  1   -3  651.229 27.683  8
-5  -1  -3  145.183 6.80266 8
-5  -1  -3  136.989 7.49577 7
-5  -1  -3  146.614 7.4746  12
5   -1  3   144.011 7.28488 10
5   -1  3   141.055 7.84706 12
-5  -1  -3  153.886 7.41969 9
5   1   3   158.89  7.95871 12
-5  1   -3  152.503 7.62226 12
5   1   3   149.484 7.31022 10
-5  1   -3  150.231 7.68042 7
-5  1   -3  151.525 7.47414 9
-5  1   -3  147.745 6.99271 8
-6  -1  -3  7.83794 1.49332 7
6   -1  3   9.28498 1.834   12
6   -1  3   6.45243 1.0878  10
-6  -1  -3  5.4971  1.14527 8
-6  -1  -3  6.42519 1.28035 12
6   1   3   5.83862 1.43964 12
-6  1   -3  7.06299 1.31612 12
-6  1   -3  7.95774 1.04179 8
6   1   3   7.30585 1.18572 10
-6  1   -3  6.76297 1.31979 9
-6  1   -3  8.30719 1.56095 7
-7  -1  -3  31.4777 2.00121 8
7   -1  3   34.0216 2.66371 10
-7  -1  -3  30.2033 2.88703 7
7   -1  3   29.1753 3.02374 12
-7  -1  -3  34.473  2.76968 9
-7  -1  -3  33.1411 2.85865 12
7   1   3   32.5014 2.59407 10
7   1   3   31.4433 3.15239 12
-7  1   -3  31.474  2.88448 12
-7  1   -3  30.8985 2.13386 8
-7  1   -3  32.638  2.78573 9
-7  1   -3  34.355  3.03562 7
8   -1  3   78.4363 5.75808 12
8   -1  3   81.8489 5.06661 10
-8  -1  -3  83.1166 5.19218 9
-8  -1  -3  77.2073 5.40916 7
-8  -1  -3  79.4967 4.20566 8
-8  -1  -3  77.2344 5.77191 12
8   1   3   78.4085 5.79742 12
8   1   3   76.7647 4.96004 10
-8  1   -3  77.3771 5.53775 7
-8  1   -3  85.5896 5.39296 12
-8  1   -3  80.3491 4.36605 8
-8  1   -3  90.4071 6.15719 9
-9  -1  -3  25.1021 3.11463 12
-9  -1  -3  21.6639 3.06478 7
9   -1  3   21.589  2.49147 10
9   -1  3   23.8884 3.21503 12
-9  1   -3  28.5859 3.2348  12
9   1   3   23.8142 2.61457 10
-9  1   -3  23.6779 3.13189 7
-9  1   -3  19.7149 2.89376 9
9   1   3   22.4289 3.21158 12
-10 -1  -3  13.2328 2.48772 7
-10 -1  -3  9.59344 2.22854 12
10  -1  3   13.25   3.20142 12
10  -1  3   10.9594 2.06093 10
10  1   3   11.3605 1.97072 10
-10 1   -3  16.3359 2.66668 12
-10 1   -3  9.57435 3.13241 7
10  1   3   10.6283 2.87641 12
10  -2  -3  17.9353 2.98921 12
-10 -2  3   17.8712 3.11417 7
-10 -2  3   17.4542 2.87947 12
-10 2   3   12.3081 2.80409 7
-10 2   3   19.4565 2.59516 8
-10 2   3   18.6228 3.02274 12
10  2   -3  18.2606 3.10192 12
-10 2   3   12.35   2.22846 9
-9  -2  3   8.37731 1.52258 8
-9  -2  3   6.95481 2.00099 12
9   -2  -3  10.1551 2.23554 12
-9  2   3   10.9593 2.09844 9
-9  2   3   8.58898 2.01128 12
-9  2   3   9.17527 2.17428 7
-9  2   3   12.4401 1.79027 11
9   2   -3  8.42418 2.22915 12
-9  2   3   9.2437  1.61933 8
-8  -2  3   11.2007 2.06561 12
-8  -2  3   13.4753 1.55576 8
8   -2  -3  11.471  2.0829  12
-8  -2  3   12.4614 1.40636 11
-8  -2  3   11.5115 2.02318 9
-8  -2  3   10.8372 2.16398 7
-8  2   3   9.95529 1.81976 9
-8  2   3   12.747  2.15995 12
8   2   -3  12.6762 2.20708 12
-8  2   3   12.3865 3.14288 7
-8  2   3   12.5882 1.68538 11
-8  2   3   14.9541 1.87061 8
-7  -2  3   6.83552 1.54845 7
-7  -2  3   4.73821 0.91985 11
-7  -2  3   7.73789 1.2076  8
7   -2  -3  8.44595 1.74042 12
-7  -2  3   3.4609  1.31067 12
-7  -2  3   6.91607 1.41207 9
-7  2   3   5.37889 1.14504 8
-7  2   3   6.03065 1.16446 11
-7  2   3   4.88238 1.34325 12
-7  2   3   7.47531 1.69827 7
7   2   -3  6.68266 1.18202 10
-7  2   3   7.73309 1.57066 9
7   2   -3  8.92709 1.91046 12
-6  -2  3   49.4253 3.02262 8
-6  -2  3   50.8335 3.37314 9
6   -2  -3  55.4093 3.77781 12
-6  -2  3   46.7289 3.40297 12
-6  -2  3   58.1425 3.7514  7
-6  -2  3   51.9993 2.84685 11
-6  2   3   47.4362 3.54342 12
6   2   -3  47.9206 3.70316 12
6   2   -3  46.6931 3.05342 10
-6  2   3   50.8711 3.47057 9
-6  2   3   52.3271 3.18319 11
-6  2   3   42.894  3.49085 7
-5  -2  3   0.41556 0.38276 11
-5  -2  3   0.08984 0.57257 12
-5  -2  3   -0.3708 0.52269 7
-5  -2  3   0.54901 0.45158 8
-5  -2  3   -0.3693 0.42189 9
5   -2  -3  -0.4693 0.49663 12
5   2   -3  -0.3832 0.34586 10
-5  2   3   0.2299  0.47733 8
5   2   -3  -0.3601 0.5427  12
-5  2   3   0.25736 0.551   9
-5  2   3   -0.0904 0.56399 7
-5  2   3   0.44891 0.56407 12
-4  -2  3   104.45  5.56359 7
-4  -2  3   95.3051 5.15562 8
-4  -2  3   114.168 5.05546 11
-4  -2  3   109.095 5.40833 9
4   -2  -3  105.381 5.62824 12
-4  -2  3   109.178 5.54793 12
4   2   -3  106.291 5.69482 12
-4  2   3   101.617 5.40473 9
-4  2   3   105.155 5.31407 8
-4  2   3   102.146 5.56189 7
4   2   -3  115.573 5.20869 10
-4  2   3   103.817 5.56218 12
-3  -2  3   17.6367 4.39538 6
3   -2  -3  15.444  4.26644 2
-3  -2  3   16.1393 1.02984 11
3   -2  -3  16.5727 1.3942  12
-3  -2  3   14.3509 1.33571 7
3   -2  -3  17.7309 4.36079 6
-3  -2  3   16.0858 1.17396 8
3   -2  -3  11.8096 3.86093 6
-3  -2  3   17.5924 1.39587 12
-3  -2  3   14.8298 4.50274 6
-3  -2  3   18.8769 1.3205  9
-3  -2  3   15.9739 3.99803 1
3   -2  -3  15.7604 4.61422 3
-3  -2  3   14.0964 3.55778 4
-3  -2  3   11.8072 4.25477 3
-3  2   3   15.7431 4.25413 4
3   2   -3  15.452  1.23605 9
-3  2   3   14.41   4.15412 6
3   2   -3  14.874  4.87553 3
3   2   -3  11.7269 4.16011 6
-3  2   3   22.3045 4.77642 1
-3  2   3   15.8298 1.21711 8
-3  2   3   16.0845 4.50116 3
3   2   -3  13.8706 3.67394 1
-3  2   3   13.7412 1.746   9
3   2   -3  11.9331 4.26981 6
-3  2   3   18.6236 5.07275 2
3   2   -3  13.1132 4.50663 2
-3  2   3   17.3454 1.39761 7
-3  2   3   15.7587 1.34499 12
3   2   -3  16.6681 1.4329  12
-3  2   3   15.0018 4.16713 6
-2  -2  3   672.397 33.1884 4
-2  -2  3   685.448 33.8753 1
-2  -2  3   654.359 34.7005 2
-2  -2  3   697.78  30.6524 8
-2  -2  3   743.549 30.4926 10
2   -2  -3  724.53  34.237  6
2   -2  -3  729.079 30.8039 12
-2  -2  3   664.344 34.8289 3
2   -2  -3  678.743 34.9521 2
-2  -2  3   727.705 30.5198 11
-2  -2  3   690.461 34.1751 6
-2  -2  3   653.773 30.7379 12
-2  -2  3   708.564 33.0438 5
-2  -2  3   672.484 34.5665 6
2   -2  -3  716.107 34.8627 3
-2  -2  3   731.689 30.7371 9
2   -2  -3  690.543 33.9163 6
2   -2  -3  722.399 33.9454 1
-2  2   3   714.556 33.7682 1
-2  2   3   664.385 34.471  6
2   2   -3  695.627 34.623  6
2   2   -3  746.106 30.8725 7
2   2   -3  692.078 35.4158 2
-2  2   3   704.429 34.9493 3
-2  2   3   720.623 30.722  11
-2  2   3   720.958 30.725  9
2   2   -3  667.651 30.8412 12
-2  2   3   703.432 30.8111 7
2   2   -3  666.28  34.404  6
-2  2   3   675.976 30.6963 8
-2  2   3   739.402 34.3541 6
2   2   -3  699.492 35.0625 3
2   2   -3  667.47  30.5012 11
2   2   -3  704.731 34.0481 1
-2  2   3   741.316 35.2905 2
-2  2   3   679.303 30.7651 12
-1  -2  3   152.306 9.32594 1
1   -2  -3  153.39  7.10993 9
-1  -2  3   158.854 7.28523 12
-1  -2  3   151.517 7.26265 12
-1  -2  3   172.114 7.21675 9
1   -2  -3  160.19  7.13132 12
1   -2  -3  174.664 9.10641 6
1   -2  -3  162.499 7.19873 7
-1  -2  3   148.477 9.02463 5
-1  -2  3   157.85  10.2116 3
1   -2  -3  145.666 7.13319 8
-1  -2  3   153.072 10.0431 2
1   -2  -3  135.919 8.78253 6
1   -2  -3  148.821 9.69871 2
1   -2  -3  166.582 7.16264 12
-1  -2  3   155.391 9.64445 6
1   -2  -3  150.907 7.1869  11
1   2   -3  146.861 7.27568 12
-1  2   3   178.597 9.91757 2
1   2   -3  157.628 9.82451 6
-1  2   3   152.202 7.19824 11
1   2   -3  175.198 10.2657 6
1   2   -3  148.154 10.1202 2
-1  2   3   162.07  9.77403 3
-1  2   3   159.919 9.35442 6
1   2   -3  156.598 7.2025  11
-1  2   3   153.983 7.16029 12
-1  2   3   172.207 7.22607 7
-1  2   3   162.645 9.26761 6
-1  2   3   152.039 7.12396 9
1   2   -3  150.65  9.46042 1
-1  2   3   161.017 7.20547 12
1   2   -3  146.965 7.14526 8
-1  2   3   151.346 8.87612 1
1   2   -3  164.543 10.2208 3
1   2   -3  175.543 8.70655 5
1   2   -3  169.314 7.29093 12
1   2   -3  166.752 7.22503 9
0   -2  3   2325.08 106.186 4
0   -2  3   2331.07 107.119 6
0   -2  -3  2382.44 105.066 6
0   -2  -3  2684.38 104.362 12
0   -2  -3  2526.38 105.239 5
0   -2  3   2228.85 107.614 3
0   -2  3   2440.71 107.634 6
0   -2  -3  2628.6  106.165 1
0   -2  -3  2536.09 106.353 2
0   -2  3   2260.24 107.712 2
0   -2  -3  2481.75 104.412 8
0   -2  -3  2457.52 105.343 6
0   -2  -3  2697.55 104.438 7
0   -2  3   2231.53 104.543 7
0   -2  3   2242.61 104.544 7
0   -2  3   2212.47 104.606 12
0   -2  3   2325.2  107.162 1
0   2   -3  2249.32 104.502 9
0   2   3   2562.19 107.765 4
0   2   3   2636.37 106.389 2
0   2   3   2358.21 105.522 6
0   2   -3  2250.11 107.325 6
0   2   3   2345.93 104.378 12
0   2   -3  2379.85 107.14  1
0   2   -3  2306.92 106.287 4
0   2   -3  2213.32 104.57  7
0   2   -3  2331.27 106.946 6
0   2   3   2684.44 104.424 12
0   2   3   2612.35 105.866 6
0   2   3   2347.42 104.503 11
0   2   3   2480.76 104.432 7
0   2   -3  2236.62 107.521 2
0   2   -3  2326.94 107.688 3
0   2   3   2548.15 106.387 3
0   2   3   2549.71 105.39  5
1   -2  3   3363.04 147.482 7
1   -2  3   3306.97 147.399 12
-1  -2  -3  3386.24 150.702 4
-1  -2  -3  3444.91 148.66  6
1   -2  3   3284.89 149.852 6
1   -2  3   3173.25 151.087 2
1   -2  3   3386.77 150.217 1
1   -2  3   3239.68 151.011 6
-1  -2  -3  3332.38 148.92  1
1   -2  3   3497.83 150.381 4
-1  -2  -3  3426.78 149.283 5
-1  -2  -3  3529.92 147.122 8
-1  -2  -3  3449.73 149.674 3
-1  -2  -3  3564.16 149.843 2
-1  -2  -3  3505.25 147.325 11
1   -2  3   3443.59 151.423 3
-1  -2  -3  3306.61 148.558 6
-1  -2  -3  3634.26 147.35  10
-1  -2  -3  3346.78 147.214 12
-1  2   -3  3374.86 149.748 6
1   2   3   3595.69 149.791 3
1   2   3   3266.05 147.32  11
1   2   3   3366.24 148.826 6
-1  2   -3  3310.33 150.313 4
1   2   3   3272.87 147.12  8
1   2   3   3751.78 149.712 6
-1  2   -3  3256.44 150.908 6
-1  2   -3  3349.81 149.991 1
-1  2   -3  3167.51 151.131 3
1   2   3   3441.6  149.088 1
1   2   3   3751.04 150.957 4
-2  -2  -3  145.608 10.5541 4
-2  -2  -3  173.868 10.229  6
-2  -2  -3  158.228 7.31192 12
2   -2  3   167.598 7.41212 9
-2  -2  -3  177.494 7.42884 12
2   -2  3   162.665 10.2726 1
-2  -2  -3  151.223 10.1832 3
-2  -2  -3  172.055 7.41532 7
2   -2  3   160.173 7.42876 11
2   -2  3   161.867 11.4175 6
-2  -2  -3  156.041 9.6195  1
2   -2  3   167.362 11.1098 4
2   -2  3   157.693 9.96047 6
2   -2  3   153.073 11.4606 2
-2  -2  -3  166.163 7.22996 11
2   -2  3   155.465 11.3092 3
2   -2  3   156.262 7.33096 10
-2  -2  -3  162.675 10.5575 2
2   -2  3   148.61  7.63285 12
-2  -2  -3  146.604 9.56364 6
-2  2   -3  163.88  10.416  6
2   2   3   174.255 12.4619 2
-2  2   -3  159.933 7.54566 7
-2  2   -3  149.671 10.7761 4
-2  2   -3  136.305 10.6137 3
-2  2   -3  152.213 7.40558 12
2   2   3   166.057 9.69558 1
2   2   3   164.33  7.39565 7
-2  2   -3  159.475 10.3103 1
2   2   3   160.32  7.34138 10
-2  2   -3  156.03  11.5148 2
2   2   3   167.487 10.9547 6
2   2   3   167.207 9.79156 6
-2  2   -3  155.278 7.41442 9
2   2   3   166.191 10.6547 3
2   2   3   161.662 7.32009 9
2   2   3   166.081 7.26843 11
-2  2   -3  154.01  11.2143 6
2   2   3   160.656 11.369  4
2   2   3   158.228 7.50619 12
3   -2  3   187.225 12.1063 6
-3  -2  -3  184.033 13.0147 4
-3  -2  -3  165.63  8.30258 12
3   -2  3   169.105 13.1672 6
-3  -2  -3  187.019 8.12399 11
3   -2  3   181.982 8.7465  12
-3  -2  -3  187.568 8.44235 7
3   -2  3   182.921 12.0277 1
3   -2  3   160.525 13.039  3
3   -2  3   169.994 13.5616 2
-3  -2  -3  153.048 11.9079 3
-3  -2  -3  199.162 12.7573 6
-3  -2  -3  175.504 11.7342 1
-3  -2  -3  182.317 13.0954 2
3   -2  3   190.493 13.6052 4
-3  -2  -3  188.134 8.34652 9
-3  -2  -3  169.631 11.9385 6
3   -2  3   180.532 8.31064 10
-3  2   -3  170.557 8.40653 12
-3  2   -3  174.473 13.0088 4
3   2   3   180.17  8.31144 9
-3  2   -3  173.817 13.6291 2
3   2   3   180.96  11.8433 6
3   2   3   178.228 8.29301 10
3   2   3   180.829 13.4137 4
3   2   3   184.24  8.42032 7
-3  2   -3  167.644 13.4347 6
3   2   3   169.555 12.8116 2
3   2   3   181.783 8.15876 11
3   2   3   178.535 8.63303 12
-3  2   -3  181.249 8.56561 7
-3  2   -3  180.521 8.19592 8
3   2   3   187.051 13.1523 6
-3  2   -3  182.695 8.4257  9
-3  2   -3  167.555 12.1321 1
-3  2   -3  177.199 12.2869 6
-3  2   -3  171.426 13.0825 3
3   2   3   202.199 12.1829 1
3   2   3   191.794 13.1739 3
4   -2  3   164.356 8.4205  12
-4  -2  -3  169.923 7.42895 8
4   -2  3   165.8   7.92222 10
-4  -2  -3  182.188 8.00117 9
-4  -2  -3  175.108 8.1588  7
-4  -2  -3  154.055 7.92641 12
-4  2   -3  158.215 7.89643 8
-4  2   -3  163.531 8.18381 7
-4  2   -3  157.012 8.0302  12
4   2   3   165.445 7.93795 9
4   2   3   176.031 7.93587 10
4   2   3   163.601 8.34377 12
-4  2   -3  167.013 8.35725 9
-5  -2  -3  92.1312 4.84214 9
5   -2  3   89.4997 5.37034 12
-5  -2  -3  92.4618 4.93724 12
-5  -2  -3  89.882  4.23279 8
5   -2  3   88.5482 4.80171 10
-5  -2  -3  83.5571 4.9537  7
5   2   3   89.8679 4.75001 10
-5  2   -3  90.3199 4.54725 8
-5  2   -3  89.194  5.1209  7
5   2   3   97.6897 5.37513 12
-5  2   -3  88.3547 4.92427 9
-5  2   -3  87.9774 5.03498 12
6   -2  3   33.3297 2.45732 10
-6  -2  -3  32.4852 2.55668 12
-6  -2  -3  34.0348 2.49569 9
-6  -2  -3  32.8419 2.64409 7
6   -2  3   36.8352 3.0713  12
-6  -2  -3  31.6152 1.84857 8
-6  2   -3  32.1174 2.63943 12
6   2   3   30.3519 2.83567 12
6   2   3   31.3047 2.33488 10
-6  2   -3  30.9814 2.12785 8
-6  2   -3  31.3561 2.66145 7
-6  2   -3  29.7744 2.5135  9
-7  -2  -3  113.931 6.68313 7
7   -2  3   120.824 7.23197 12
-7  -2  -3  115.417 5.58396 8
7   -2  3   120.699 6.44551 10
-7  -2  -3  117.895 6.49275 9
-7  -2  -3  113.564 6.48779 12
7   2   3   114.722 7.10194 12
-7  2   -3  118.254 6.80006 12
7   2   3   116.339 6.36641 10
-7  2   -3  116.582 5.91122 8
-7  2   -3  109.188 6.8093  7
-7  2   -3  126.361 6.67784 9
8   -2  3   2.99865 1.40813 12
-8  -2  -3  4.92292 1.26491 7
8   -2  3   2.1181  1.01792 10
-8  -2  -3  4.45036 1.39596 9
-8  -2  -3  3.8251  1.28263 12
-8  2   -3  2.1864  0.89595 8
8   2   3   2.90738 1.49682 12
-8  2   -3  3.46452 1.30393 12
8   2   3   1.2277  0.96785 10
-8  2   -3  4.63495 1.34504 9
-8  2   -3  4.0825  1.49891 7
9   -2  3   3.47294 1.63856 12
9   -2  3   0.90552 1.00608 10
-9  -2  -3  1.41701 1.30081 12
-9  -2  -3  -0.4819 1.33053 7
-9  2   -3  1.21301 1.16711 8
9   2   3   2.81917 1.42759 12
9   2   3   0.06055 1.02152 10
-9  2   -3  3.78798 1.51766 12
-9  2   -3  2.27888 1.44977 7
-9  2   -3  2.05725 1.44808 9
10  -2  3   3.40368 1.47373 10
-10 -2  -3  4.59187 2.09924 7
10  -2  3   4.58832 2.92008 12
10  2   3   3.65977 1.46698 10
-10 2   -3  0.07255 1.64458 12
10  2   3   2.27096 2.01357 12
-10 2   -3  0.15969 2.20621 7
-10 -3  3   6.69606 2.29888 7
-10 -3  3   8.22074 2.12252 12
-10 3   3   9.35169 1.82903 9
-10 3   3   7.7687  2.28409 7
-10 3   3   3.20263 2.19882 12
10  3   -3  5.39561 2.37785 12
-10 3   3   8.37075 1.73975 8
-9  -3  3   1.37434 1.44532 12
9   -3  -3  2.30685 1.371   12
-9  -3  3   2.10204 1.3963  7
-9  -3  3   0.96631 0.94676 8
-9  3   3   0.22186 1.39495 12
9   3   -3  0.96792 1.43753 12
-9  3   3   2.6788  2.65454 9
-9  3   3   1.72997 1.34067 7
-9  3   3   1.61819 1.04729 11
-9  3   3   0.18855 0.97865 8
8   -3  -3  9.67808 2.03372 12
-8  -3  3   7.21786 1.232   8
-8  -3  3   8.2723  1.56106 9
-8  -3  3   10.1315 1.95565 7
8   3   -3  6.43094 1.71022 12
-8  3   3   8.53169 1.84791 7
-8  3   3   9.44988 1.56262 8
-8  3   3   12.446  1.93099 9
-8  3   3   10.7808 2.08715 12
-7  -3  3   15.1549 2.20406 9
-7  -3  3   11.8196 1.96379 12
-7  -3  3   14.9166 1.82292 8
-7  -3  3   14.6143 2.24303 7
7   -3  -3  11.736  2.01192 12
-7  -3  3   15.1219 1.35114 11
7   3   -3  14.3165 1.61961 10
-7  3   3   12.1393 2.07101 12
-7  3   3   13.3238 2.09228 7
-7  3   3   17.6013 1.79818 11
7   3   -3  16.2744 2.30454 12
-7  3   3   15.3183 2.04165 9
-7  3   3   17.5074 1.75716 8
6   -3  -3  0.95546 0.83058 12
-6  -3  3   1.66856 0.55601 11
-6  -3  3   -0.294  0.56137 8
-6  -3  3   -0.7587 0.71721 12
-6  -3  3   1.08579 0.94712 7
-6  -3  3   1.54274 0.82307 9
-6  3   3   1.82981 0.7958  9
-6  3   3   0.57686 0.75179 12
-6  3   3   0.45801 0.72562 7
6   3   -3  0.76664 0.56725 10
-6  3   3   1.73729 0.7032  8
6   3   -3  0.64806 0.76782 12
-5  -3  3   45.5349 3.1149  7
5   -3  -3  47.007  3.24318 12
-5  -3  3   49.5063 2.47372 11
-5  -3  3   46.5011 3.08287 12
-5  -3  3   40.9469 2.64617 8
-5  -3  3   49.2604 3.00838 9
-5  3   3   44.0779 3.15185 7
5   3   -3  47.7723 2.71445 10
5   3   -3  45.5132 3.28296 12
-5  3   3   43.8687 3.10273 12
-5  3   3   47.757  3.0424  9
-5  3   3   47.9282 2.90771 8
-4  -3  3   210.444 9.91566 8
-4  -3  3   222.978 10.1406 9
-4  -3  3   206.46  10.1734 12
4   -3  -3  208.082 10.3151 12
-4  -3  3   226.448 9.66639 11
-4  -3  3   218.621 10.302  7
-4  3   3   206.577 10.1472 9
4   3   -3  210.672 10.4255 12
4   3   -3  232.302 9.888   10
-4  3   3   214.317 10.3358 12
-4  3   3   215.563 10.1127 8
-4  3   3   205.454 10.3092 7
-3  -3  3   330.299 20.8406 2
3   -3  -3  329.776 19.5599 6
-3  -3  3   352.039 15.1984 7
-3  -3  3   342.909 20.9149 3
-3  -3  3   322.601 15.058  12
3   -3  -3  355.704 19.612  1
-3  -3  3   342.275 14.6586 11
-3  -3  3   315.635 18.3185 5
-3  -3  3   297.862 15.4705 8
3   -3  -3  359.283 20.8525 3
-3  -3  3   342.387 15.0368 9
-3  -3  3   320.721 19.8089 6
-3  -3  3   326.579 18.3462 4
3   -3  -3  336.129 15.1615 12
-3  -3  3   344.515 20.0242 6
-3  -3  3   318.367 18.9112 1
-3  3   3   346.632 15.0813 9
-3  3   3   325.319 20.2651 6
-3  3   3   328.726 15.1639 7
-3  3   3   354.586 19.2699 1
-3  3   3   313.319 20.1529 3
3   3   -3  295.718 20.4526 2
3   3   -3  330.486 15.0437 9
3   3   -3  318.166 19.9224 6
3   3   -3  358.5   19.5641 1
3   3   -3  323.74  20.0798 6
-3  3   3   335.305 15.0312 8
-3  3   3   332.738 15.1556 12
-3  3   3   335.516 20.8654 2
3   3   -3  319.339 20.2674 3
3   3   -3  339.642 15.2685 12
-3  3   3   321.533 19.8537 6
2   -3  -3  44.1627 2.14894 12
-2  -3  3   38.1527 2.24592 12
-2  -3  3   41.5393 4.11835 4
2   -3  -3  38.1345 2.21691 12
2   -3  -3  41.3895 5.52598 2
2   -3  -3  39.4522 5.20558 3
-2  -3  3   36.3467 5.13122 6
-2  -3  3   28.7968 4.90021 2
-2  -3  3   40.0342 5.832   3
-2  -3  3   42.3026 2.31677 7
-2  -3  3   40.3759 4.80195 1
-2  -3  3   42.6769 1.96116 10
-2  -3  3   43.9786 2.2464  9
2   -3  -3  37.9639 4.69937 6
-2  -3  3   35.7058 4.50305 5
-2  -3  3   30.66   4.93954 6
-2  -3  3   39.7861 1.98263 11
2   -3  -3  40.4578 4.88723 6
-2  -3  3   37.4948 2.13044 8
-2  3   3   46.9729 5.51739 6
-2  3   3   43.4842 4.74752 1
-2  3   3   43.0063 2.22018 9
-2  3   3   39.2593 2.21672 8
-2  3   3   40.023  2.25319 12
-2  3   3   48.3885 5.91586 3
2   3   -3  33.2589 4.89429 6
2   3   -3  41.1122 4.9972  1
-2  3   3   37.8323 5.6954  6
2   3   -3  35.0235 5.25439 6
-2  3   3   40.3828 5.65843 2
2   3   -3  38.0515 2.31175 12
-2  3   3   38.4928 2.24124 7
2   3   -3  37.371  5.46588 3
2   3   -3  26.8896 5.2117  2
2   3   -3  41.6047 2.33085 7
2   3   -3  38.6978 2.20565 9
-1  -3  3   3.41222 2.00786 6
1   -3  -3  1.16269 1.59058 2
1   -3  -3  0.69999 1.14161 1
-1  3   3   2.16851 1.56197 3
-1  3   3   4.22283 1.73401 6
0   -3  3   1086.62 47.7549 7
0   -3  3   1031.21 51.1071 3
0   -3  3   978.389 47.7654 12
0   -3  -3  1121.79 49.0972 2
0   -3  3   1057.36 49.0565 4
0   -3  -3  1144.63 47.6017 8
0   -3  -3  1148.8  48.9072 1
0   -3  -3  1205.73 47.4943 9
0   -3  3   1093.26 47.7521 12
0   -3  3   1074.81 50.3217 6
0   -3  3   1022.4  47.7335 7
0   -3  3   1087.78 50.8519 6
0   -3  3   1115.85 47.4909 10
0   -3  3   1117.28 47.6997 9
0   -3  3   1005.65 50.3751 1
0   -3  -3  1128.54 48.6502 1
0   -3  3   1075.29 47.6875 11
0   -3  -3  1169.51 49.0702 5
0   -3  3   1042.07 51.1655 2
0   -3  -3  1210.78 49.3713 3
0   3   3   1213.58 49.3043 3
0   3   -3  975.127 47.6442 9
0   3   -3  1117.54 50.6547 1
0   3   3   1140.47 47.501  12
0   3   3   1175.45 49.221  5
0   3   -3  1129.82 51.3443 3
0   3   3   1048.1  47.5899 8
0   3   -3  1063.87 50.3427 6
0   3   3   1122.5  47.5395 7
0   3   -3  1051.76 47.4903 10
0   3   -3  975.471 50.4167 6
0   3   3   1124.11 47.4733 12
0   3   3   1087.8  47.5187 9
0   3   -3  1066.84 47.7973 12
0   3   3   1147.16 47.7306 11
0   3   3   1182.16 49.0506 2
0   3   -3  1039.19 51.0506 2
0   3   -3  1041.12 49.288  5
0   3   -3  1050.27 47.6734 11
0   3   3   1160.11 48.3567 6
0   3   -3  1106.52 47.7101 9
0   3   3   1202.79 51.3696 4
0   3   -3  1020.37 49.0859 4
0   3   3   1147.76 48.5264 6
0   3   -3  1009.77 47.7498 7
1   -3  3   3494.59 156.633 9
1   -3  3   3362.97 156.666 12
1   -3  3   3692.63 160.545 6
1   -3  3   3628.04 160.609 3
-1  -3  -3  3789.28 156.583 11
-1  -3  -3  3700.88 158.764 5
1   -3  3   3659.09 159.679 4
1   -3  3   3462.86 160.686 2
1   -3  3   3408.02 159.435 1
-1  -3  -3  3651.08 160.354 4
-1  -3  -3  3590.92 158.415 3
-1  -3  -3  3687.74 156.614 10
1   -3  3   3400.83 159.226 6
-1  -3  -3  3582.5  157.91  1
-1  3   -3  3747.55 159.436 6
1   3   3   3628.46 156.534 12
1   3   3   3578.91 157.745 6
1   3   3   3924.26 158.293 6
-1  3   -3  3570.83 160.828 2
-1  3   -3  3392.37 156.679 12
-1  3   -3  3766.29 159.678 1
1   3   3   3734.21 158.118 1
-1  3   -3  3575.06 160.747 6
1   3   3   3771.88 158.465 3
-1  3   -3  3557.28 156.712 7
1   3   3   3882.8  160.612 4
-1  3   -3  3627.78 159.749 4
-1  3   -3  3595.05 160.682 3
1   3   3   3479.06 156.582 11
2   -3  3   263.381 16.7043 2
2   -3  3   287.193 16.7832 3
2   -3  3   274.259 15.2925 6
-2  -3  -3  273.836 12.0912 11
2   -3  3   280.142 15.882  1
-2  -3  -3  258.088 15.9284 4
-2  -3  -3  270.655 14.5812 1
-2  -3  -3  267.599 15.098  3
-2  -3  -3  261.126 15.364  5
-2  -3  -3  280.013 12.1209 12
2   -3  3   274.732 12.3919 11
2   -3  3   263.038 12.5738 12
2   -3  3   270.321 12.2166 10
-2  -3  -3  304.93  12.1811 12
2   -3  3   268.643 16.2999 4
-2  -3  -3  282.575 12.1718 9
2   -3  3   263.056 16.5481 6
-2  -3  -3  277.745 15.4683 2
-2  -3  -3  296.042 12.2791 7
-2  -3  -3  273.92  14.0854 6
-2  3   -3  253.05  16.7054 6
2   3   3   286.907 12.2588 7
2   3   3   306.371 15.8054 2
2   3   3   266.613 12.3528 12
-2  3   -3  269.181 12.3327 12
-2  3   -3  255.54  12.3156 9
-2  3   -3  265.487 15.4334 6
-2  3   -3  268.412 15.7024 1
2   3   3   266.872 14.354  1
2   3   3   271.052 12.1189 11
-2  3   -3  252.336 15.9936 4
-2  3   -3  289.031 17.2199 2
2   3   3   282.429 16.6001 4
2   3   3   261.719 12.2146 10
2   3   3   286.621 15.6974 6
2   3   3   257.202 12.1542 9
2   3   3   284.156 15.5467 3
-2  3   -3  265.424 12.4452 7
3   -3  3   774.81  40.3342 6
3   -3  3   782.933 40.7791 2
3   -3  3   825.405 38.8727 1
3   -3  3   783.136 40.604  3
-3  -3  -3  765.339 37.6389 1
-3  -3  -3  857.539 34.2215 12
-3  -3  -3  788.345 33.9162 12
3   -3  3   773.507 40.0192 6
3   -3  3   789.462 33.991  10
3   -3  3   778.536 34.4651 12
-3  -3  -3  802.843 37.925  6
-3  -3  -3  687.584 40.6343 3
-3  -3  -3  808.165 34.0773 7
-3  -3  -3  719.554 37.0814 6
-3  -3  -3  800.736 39.5705 2
-3  -3  -3  750.386 38.8235 4
3   -3  3   793.818 40.1636 4
-3  -3  -3  723.276 33.6775 11
3   3   3   729.698 38.8087 2
-3  3   -3  776.208 34.2734 7
-3  3   -3  756.531 38.7763 1
-3  3   -3  706.115 41.5831 4
-3  3   -3  746.345 34.0854 9
-3  3   -3  702.419 39.6868 3
3   3   3   782.058 33.96   10
-3  3   -3  755.056 33.91   8
3   3   3   741.224 34.2329 12
3   3   3   777.666 33.9454 9
-3  3   -3  780.419 40.5961 2
-3  3   -3  689.682 42.5345 6
3   3   3   839.265 39.5326 6
3   3   3   763.995 34.0163 7
3   3   3   820.254 33.7496 11
3   3   3   800.856 38.2196 1
3   3   3   791.852 39.6406 4
3   3   3   835.516 40.037  3
-3  3   -3  770.31  34.1243 12
-3  3   -3  755.825 38.7652 6
-4  -3  -3  250.48  11.7932 12
-4  -3  -3  267.577 11.831  9
4   -3  3   243.522 12.2982 12
4   -3  3   254.599 11.8386 10
-4  -3  -3  268.65  12.0201 7
-4  -3  -3  259.149 11.2318 8
-4  3   -3  245.388 12.1208 7
-4  3   -3  258.866 11.6994 8
4   3   3   256.135 11.786  10
4   3   3   274.214 12.3232 12
4   3   3   243.555 11.7901 9
-4  3   -3  262.84  11.9956 9
-4  3   -3  244.95  11.9769 12
5   -3  3   21.3491 1.75126 10
5   -3  3   21.6913 2.13536 12
-5  -3  -3  22.1733 1.96119 7
-5  -3  -3  21.9159 1.21498 8
-5  -3  -3  21.8952 1.82647 12
-5  -3  -3  22.8973 1.79144 9
-5  3   -3  20.2188 1.59435 8
5   3   3   18.5687 1.6385  9
5   3   3   23.9708 1.737   10
-5  3   -3  22.1493 1.88478 9
-5  3   -3  21.3314 1.98408 7
5   3   3   22.4543 2.11583 12
-6  -3  -3  180.345 8.41457 8
-6  -3  -3  195.842 9.53272 7
6   -3  3   180.4   9.87271 12
6   -3  3   194.578 9.29429 10
-6  -3  -3  186.678 9.20357 9
-6  3   -3  190.303 8.95402 8
-6  3   -3  172.118 9.55257 7
6   3   3   191.849 9.1772  10
-6  3   -3  172.536 9.50975 12
6   3   3   187.786 9.88918 12
-6  3   -3  200.152 9.51297 9
-7  -3  -3  0.43165 1.0805  7
-7  -3  -3  2.39183 1.04051 12
7   -3  3   1.64228 0.79155 10
-7  -3  -3  2.91976 0.62139 8
-7  -3  -3  2.27151 1.0685  9
7   -3  3   3.97596 1.49537 12
7   3   3   3.19891 0.94707 10
-7  3   -3  3.2044  1.1854  12
-7  3   -3  2.29602 0.75282 8
7   3   3   2.43247 1.2142  12
-7  3   -3  2.17601 1.01711 9
-7  3   -3  1.65458 1.12019 7
8   -3  3   0.10918 0.70921 10
-8  -3  -3  0.49669 1.09003 7
8   -3  3   -0.1453 1.04957 12
-8  -3  -3  0.9496  1.09464 12
8   3   3   1.26434 1.03783 12
-8  3   -3  2.04754 0.76981 8
-8  3   -3  0.36174 0.82232 9
-8  3   -3  1.93443 1.05921 12
8   3   3   -0.473  0.72378 10
-9  -3  -3  63.9352 6.65589 7
9   -3  3   66.7747 5.37273 12
9   -3  3   63.1983 4.45203 10
-9  -3  -3  57.1907 4.38098 12
-9  3   -3  62.1448 3.95375 8
-9  3   -3  62.0651 4.88703 12
-9  3   -3  58.2713 4.93836 7
9   3   3   62.7946 5.28788 12
-9  3   -3  56.9867 4.65318 9
9   3   3   62.8852 4.39209 10
-10 -3  -3  63.6342 5.5109  7
-10 -3  -3  58.3084 4.61974 12
10  3   3   62.7273 5.94789 12
-10 3   -3  54.1599 5.58374 12
-10 3   -3  65.8019 5.53291 7
10  3   3   63.1209 4.58575 10
10  -4  -3  -0.5273 1.77792 12
-10 -4  3   4.49151 1.91972 7
-10 -4  3   -0.1878 1.42342 12
-10 4   3   -1.0151 1.45584 11
-10 4   3   -2.4991 1.37551 7
-10 4   3   5.18631 1.98211 9
10  4   -3  -0.6601 1.47993 12
9   -4  -3  27.2476 3.47167 12
-9  -4  3   31.4336 3.54136 7
-9  -4  3   28.8209 2.55776 8
-9  -4  3   29.1918 3.31682 12
-9  4   3   34.1861 2.94092 11
-9  4   3   31.3422 3.39054 9
-9  4   3   24.7444 3.44192 7
-9  4   3   30.4134 3.38938 12
-9  4   3   34.6211 2.94269 8
9   4   -3  26.0559 3.71491 12
-8  -4  3   1.16714 1.06549 7
-8  -4  3   -2.2926 0.97511 9
-8  -4  3   -0.8361 0.624   8
8   -4  -3  -0.8824 0.9078  12
-8  4   3   0.12143 0.81753 11
8   4   -3  -1.0552 0.92627 12
-8  4   3   0.35649 0.98093 12
-8  4   3   0.14242 0.78086 8
-8  4   3   0.38288 1.06007 7
-8  4   3   1.83823 1.02059 9
-7  -4  3   0.37899 0.95148 12
-7  -4  3   -0.0362 1.01486 7
-7  -4  3   0.54736 0.74015 9
-7  -4  3   0.45499 0.52213 11
7   -4  -3  1.36833 0.88128 12
-7  4   3   2.02715 1.03188 7
-7  4   3   0.8492  0.91777 9
-7  4   3   -0.6188 0.68011 8
-7  4   3   2.01273 1.00306 12
7   4   -3  0.10379 0.96379 12
7   4   -3  0.69916 0.64372 10
-6  -4  3   18.2861 2.0629  7
-6  -4  3   14.0516 1.87115 12
6   -4  -3  17.7514 2.01981 12
-6  -4  3   13.8464 1.13926 11
-6  -4  3   12.9946 1.68766 9
-6  -4  3   14.7725 1.47521 8
-6  4   3   14.1164 1.9424  7
6   4   -3  16.0911 2.07106 12
6   4   -3  14.8853 1.47698 10
-6  4   3   13.7292 1.94297 12
-6  4   3   15.4272 1.68326 8
-6  4   3   18.4225 2.13308 9
-5  -4  3   5.90597 1.13083 12
-5  -4  3   4.80126 0.65018 11
-5  -4  3   6.79412 1.16366 9
-5  -4  3   6.55885 1.29855 7
-5  -4  3   5.18109 0.85308 8
5   -4  -3  6.80481 1.31663 12
-5  4   3   6.28555 1.06165 8
5   4   -3  7.42475 1.31794 12
-5  4   3   5.40949 1.11095 9
5   4   -3  5.91735 0.84598 10
-5  4   3   3.87129 1.10528 7
-5  4   3   5.05564 1.0656  12
-4  -4  3   79.0498 4.12201 9
-4  -4  3   74.4603 4.23958 7
-4  -4  3   81.5621 3.61164 11
-4  -4  3   70.528  4.10628 12
-4  -4  3   77.251  3.93929 8
4   -4  -3  76.4353 4.30066 12
4   4   -3  79.9437 4.01772 10
-4  4   3   76.3827 4.18105 9
-4  4   3   74.4623 4.29433 7
-4  4   3   74.1795 4.28118 12
-4  4   3   72.839  4.10765 8
4   4   -3  79.6041 4.43196 12
4   4   -3  74.2868 4.1074  9
-3  -4  3   5.13596 2.46511 4
3   -4  -3  -0.8535 3.1201  6
3   -4  -3  2.65757 2.44112 1
-3  -4  3   -0.6384 2.64078 1
-3  -4  3   2.00091 3.07759 6
3   -4  -3  2.52512 3.83309 3
-3  -4  3   -3.4179 3.36652 2
3   -4  -3  4.27174 3.36636 2
3   -4  -3  3.39657 0.67866 12
-3  -4  3   6.6583  5.16873 3
3   -4  -3  2.7868  2.65587 6
-3  -4  3   9.16535 3.34613 5
-3  -4  3   6.63816 3.60754 6
-3  4   3   -0.4239 3.57624 2
-3  4   3   2.27515 3.70653 6
3   4   -3  5.49274 3.30237 1
3   4   -3  3.51084 0.76034 12
-3  4   3   7.25749 3.35636 6
3   4   -3  1.62037 3.66871 2
-3  4   3   2.62252 0.63861 12
-3  4   3   2.49118 0.59532 9
-3  4   3   3.12758 2.73117 1
-3  4   3   5.23435 3.73903 4
-3  4   3   2.64579 0.59535 8
3   4   -3  2.09229 0.81433 9
3   4   -3  1.96974 3.83488 3
-3  4   3   3.1023  2.93151 3
3   4   -3  4.16775 4.45089 6
-3  4   3   2.83601 0.6736  7
-2  -4  3   113.241 5.55359 8
-2  -4  3   97.1027 9.48176 2
2   -4  -3  122.553 7.8012  6
-2  -4  3   115.591 8.26442 5
2   -4  -3  118.727 8.27655 6
-2  -4  3   122.593 5.71532 7
-2  -4  3   105.846 8.74986 6
2   -4  -3  123.392 5.48004 12
-2  -4  3   108.33  8.32608 1
2   -4  -3  118.158 5.57205 12
-2  -4  3   113.869 8.93193 6
-2  -4  3   127.928 5.36852 11
-2  -4  3   116.753 9.58781 3
-2  -4  3   120.533 5.61122 9
-2  -4  3   113.104 5.65261 12
2   -4  -3  111.282 9.32458 2
-2  -4  3   118.833 5.26802 10
2   4   -3  110.156 9.37894 3
2   4   -3  116.434 8.75887 5
2   4   -3  122.709 8.85972 1
-2  4   3   123.293 5.71118 7
-2  4   3   110.212 5.60147 12
-2  4   3   114.194 8.91406 6
-2  4   3   126.843 9.64515 2
2   4   -3  128.462 5.68463 9
2   4   -3  126.121 5.77498 7
-2  4   3   125.534 8.54034 1
-2  4   3   114.404 9.25137 6
2   4   -3  125.399 9.58185 6
2   4   -3  107.911 5.70945 12
2   4   -3  99.1028 9.46816 2
-2  4   3   128.73  9.3559  3
2   4   -3  103.716 8.97235 6
1   -4  -3  29.861  1.49222 12
1   -4  -3  27.456  2.26274 6
1   -4  -3  26.3154 3.10709 1
-1  -4  3   31.8489 1.76272 8
-1  -4  3   30.8035 1.78426 12
-1  -4  3   24.1497 3.64212 6
-1  -4  3   32.1158 1.8262  12
-1  -4  3   33.0635 1.67372 11
1   -4  -3  32.6897 4.05353 3
1   -4  -3  29.212  4.19439 2
1   -4  -3  38.8917 2.64174 6
-1  -4  3   31.6969 3.72442 5
-1  -4  3   27.4411 4.04597 6
-1  -4  3   41.6512 5.23044 3
-1  -4  3   36.2303 4.67023 2
-1  4   3   32.3624 3.31567 1
-1  4   3   34.7128 1.73477 12
-1  4   3   35.4265 1.74073 7
1   4   -3  31.3017 1.86052 12
-1  4   3   31.0679 1.66309 12
-1  4   3   34.8122 4.19778 2
1   4   -3  32.0771 1.66117 11
1   4   -3  38.8389 5.16096 2
-1  4   3   31.2259 3.88353 3
1   4   -3  26.4983 4.12204 6
-1  4   3   31.9472 1.66788 9
1   4   -3  30.6198 4.1767  1
-1  4   3   23.1358 3.36567 6
1   4   -3  28.9028 4.06371 1
-1  4   3   31.1064 1.8299  11
-1  4   3   28.2728 1.75221 8
1   4   -3  41.0685 4.99353 6
-1  4   3   27.6909 3.87952 6
1   4   -3  34.9913 4.11556 5
0   -4  -3  653.092 28.1227 1
0   -4  3   653.748 27.2947 7
0   -4  3   588.24  27.3398 12
0   -4  3   580.457 30.8076 3
0   -4  3   608.833 31.195  2
0   -4  3   638.342 27.2886 12
0   -4  -3  650.328 27.1357 8
0   -4  3   585.435 28.4125 4
0   -4  3   582.669 27.196  11
0   -4  3   579.724 29.76   6
0   -4  -3  632.234 27.8798 1
0   -4  3   634.299 30.581  6
0   -4  3   624.443 27.1921 9
0   -4  -3  644.826 28.4034 2
0   -4  -3  619.345 28.327  3
0   -4  -3  665.405 26.9349 9
0   -4  3   630.735 26.9679 10
0   -4  -3  648.43  29.0332 5
0   -4  -3  644.563 26.942  9
0   4   3   651.359 27.2827 6
0   4   3   610.451 27.15   8
0   4   3   654.347 27.3933 6
0   4   -3  579.611 27.2877 12
0   4   -3  586.835 27.2008 9
0   4   -3  588.581 29.949  6
0   4   -3  633.529 27.2297 9
0   4   -3  625.904 31.1318 2
0   4   3   661.21  28.3646 3
0   4   -3  583.354 27.2871 7
0   4   -3  590.652 27.206  11
0   4   3   624.013 29.1291 5
0   4   3   596.392 26.9771 9
0   4   3   619.481 26.982  7
0   4   -3  599.472 26.9683 10
0   4   -3  567.024 29.1883 5
0   4   3   641.305 27.2573 11
0   4   -3  630.647 30.281  1
0   4   -3  604.455 28.575  4
0   4   3   654.575 26.9    12
0   4   3   646.177 30.9915 4
0   4   -3  620.454 30.8588 6
0   4   -3  642.028 30.8861 3
1   -4  3   1021.08 50.1489 4
1   -4  3   1032.61 47.5562 12
[truncated: 1,542,292 more chars]
