# Supplementary material for: A Photocatalytic Approach to Radical 1-(Trifluoromethyl)cyclopropanation
Source: ACS Catal. 2025 Apr 17;15(9):7232–40. doi: 10.1021/acscatal.5c01642 (PMC12053945; doi:10.1021/acscatal.5c01642)
Supplement: Supplementary file 9 — cs5c01642_si_009.cif [file cs5c01642_si_009.cif]

data_mo_2465_cg_0m
_audit_contact_author_name        'Golz, C.'
_audit_contact_author_phone       '+49(551) 39-21750'
_audit_contact_author_email       cgolz@gwdg.de
_audit_contact_author_address
;Georg-August-Universitaet Goettingen
Institut fuer Organische und Biomolekulare Chemie 
Tammannstrasse 2
Goettingen
D-37077
Germany
;

loop_
_audit_author_name
_audit_author_email
_audit_author_address
'Timmann, S.'  sven.timmann@chemie.uni-goettingen.de
;
Georg-August-Universitaet Goettingen
Institut fuer Organische und Biomolekulare Chemie 
Tammannstrasse 2
Goettingen
D-37077
Germany
;
'Golz, C.'     'cgolz@gwdg.de '
;
Georg-August-Universitaet Goettingen
Institut fuer Organische und Biomolekulare Chemie 
Tammannstrasse 2
Goettingen
D-37077
Germany
;
'Alcarazo, P.' 'malcara@gwdg.de '
;
Georg-August-Universitaet Goettingen
Institut fuer Organische und Biomolekulare Chemie 
Tammannstrasse 2
Goettingen
D-37077
Germany
;

_audit_creation_method
;FinalCif V144 by Daniel Kratzert, Freiburg 2024, 
https://dkratzert.de/finalcif.html
;
_audit_creation_date              2024-10-24
_publ_contact_author_id_orcid     ''
_diffrn_source_power              0.0695
_publ_section_references
;
Dolomanov, O.V., Bourhis, L.J., Gildea, R.J, Howard, J.A.K. & Puschmann, H.
 (2009), J. Appl. Cryst. 42, 339-341.

Sheldrick, G.M. (2008). Acta Cryst. A64, 112-122.

Sheldrick, G.M. (2015). Acta Cryst. A71, 3-8.
;
_exptl_crystal_colour_primary     colourless
_olex2_refinement_description
;
1. Fixed Uiso
 At 1.2 times of:
  All C(H) groups, All C(H,H) groups
2. Restrained distances
 O6A-C35A \\sim O6B-C35A
 with sigma of 0.02
 O6A-C38A \\sim O6B-C38B
 with sigma of 0.02
 C35A-C36A \\sim C35A-C36B
 with sigma of 0.02
 C35A-C37A \\sim C35A-C37B
 with sigma of 0.04
 C36A-C37A \\sim C36B-C37B
 with sigma of 0.02
 C35A-C38A \\sim C35A-C38B
 with sigma of 0.04
 C37A-C38A \\sim C37B-C38B
 with sigma of 0.02
 C37A-C42A \\sim C37B-C42B
 with sigma of 0.02
 C38A-C39A \\sim C38B-C39B
 with sigma of 0.02
 O6A-C35A \\sim O6A-C35B
 with sigma of 0.02
 C39A-C40A \\sim C39B-C40B
 with sigma of 0.02
 O6B-C35A \\sim O6B-C35B
 with sigma of 0.02
 C34-C35A \\sim C34-C35B
 with sigma of 0.02
 C40A-C41A \\sim C40B-C41B
 with sigma of 0.02
 C41A-C42A \\sim C41B-C42B
 with sigma of 0.02
 C35A-C36A \\sim C35B-C36A
 with sigma of 0.02
 C35A-C36B \\sim C35B-C36B
 with sigma of 0.02
 O6A-C37A \\sim O6B-C37B
 with sigma of 0.04
 O6A-C39A \\sim O6B-C39B
 with sigma of 0.04
 C36A-C38A \\sim C36B-C38B
 with sigma of 0.04
 C36A-C42A \\sim C36B-C42B
 with sigma of 0.04
 C37A-C39A \\sim C37B-C39B
 with sigma of 0.04
 C37A-C41A \\sim C37B-C41B
 with sigma of 0.04
 C38A-C40A \\sim C38B-C40B
 with sigma of 0.04
 C38A-C42A \\sim C38B-C42B
 with sigma of 0.04
 C39A-C41A \\sim C39B-C41B
 with sigma of 0.04
 C40A-C42A \\sim C40B-C42B
 with sigma of 0.04
3. Rigid body (RIGU) restrains
 O6A, C35A, C36A, C37A, C38A, C39A, C40A, C41A, C42A
 with sigma for 1-2 distances of 0.001 and sigma for 1-3 distances of 0.002
 O6B, C35B, C36B, C37B, C38B, C39B, C40B, C41B, C42B
 with sigma for 1-2 distances of 0.001 and sigma for 1-3 distances of 0.002
4. Others
 Sof(O6B)=Sof(C35B)=Sof(C36B)=Sof(H36B)=Sof(C37B)=Sof(C38B)=Sof(C39B)=
 Sof(H39B)=Sof(C40B)=Sof(H40B)=Sof(C41B)=Sof(H41B)=Sof(C42B)=Sof(H42B)=1-FVAR(1)
 Sof(O6A)=Sof(C35A)=Sof(C36A)=Sof(H36A)=Sof(C37A)=Sof(C38A)=Sof(C39A)=
 Sof(H39A)=Sof(C40A)=Sof(H40A)=Sof(C41A)=Sof(H41A)=Sof(C42A)=Sof(H42A)=FVAR(1)
5.a Secondary CH2 refined with riding coordinates:
 C3(H3A,H3B), C4(H4A,H4B), C5(H5A,H5B), C17(H17A,H17B), C18(H18A,H18B),
 C19(H19A,H19B), C31(H31A,H31B), C32(H32A,H32B), C33(H33A,H33B)
5.b Aromatic/amide H refined with riding coordinates:
 C8(H8), C11(H11), C12(H12), C13(H13), C14(H14), C22(H22), C25(H25), C26(H26),
 C27(H27), C28(H28), C36A(H36A), C36B(H36B), C39A(H39A), C39B(H39B), C40A(H40A),
  C40B(H40B), C41A(H41A), C41B(H41B), C42A(H42A), C42B(H42B)
;
_olex2_submission_special_instructions 'No special instructions were received'
_shelx_SHELXL_version_number      '2018/3'
_chemical_name_systematic         ?
_chemical_name_common             ?
_chemical_formula_sum             'C14 H11 F3 O2'
_chemical_formula_moiety          'C14 H11 F3 O2'
_chemical_formula_weight          268.23
_chemical_melting_point           ?
_space_group_crystal_system       'triclinic'
_space_group_IT_number            2
_vrf_CRYSS02_mo_2465_cg_0m
;PROBLEM: The value of _exptl_crystal_size_max is > 1.0
RESPONSE: The long needle was not cut short because the material has a strong 
tendency to split into fibers. Also, the thin crystals are noticably bendy.
;
_space_group_name_H-M_alt         'P -1'
_space_group_name_Hall            '-P 1'
_shelx_space_group_comment
;
The symmetry employed for this shelxl refinement is uniquely defined
by the following loop, which should always be used as a source of
symmetry information in preference to the above space-group names.
They are only intended as comments.
;

loop_
_space_group_symop_operation_xyz
'x, y, z'
'-x, -y, -z'

_cell_length_a                    5.5105(2)
_cell_length_b                    11.3496(5)
_cell_length_c                    28.9545(13)
_cell_angle_alpha                 96.938(2)
_cell_angle_beta                  95.4390(10)
_cell_angle_gamma                 93.3970(10)
_cell_volume                      1784.93(13)
_cell_formula_units_Z             6
_cell_measurement_temperature     100.00
_cell_measurement_reflns_used     9665
_cell_measurement_theta_min       2.158
_cell_measurement_theta_max       32.408
_exptl_crystal_description        needle
_exptl_crystal_colour             colourless
_exptl_crystal_recrystallization_method 'Crystalized from chloroform by evaporation.'
_exptl_crystal_density_meas       ?
_exptl_crystal_density_method     ?
_exptl_crystal_density_diffrn     1.497
_exptl_crystal_F_000              828
_exptl_crystal_size_max           1.717
_exptl_crystal_size_mid           0.11
_exptl_crystal_size_min           0.101
_exptl_absorpt_coefficient_mu     0.130
_exptl_absorpt_correction_type    numerical
_exptl_absorpt_correction_T_min   0.9161
_exptl_absorpt_correction_T_max   1.0000
_exptl_absorpt_process_details
;
SADABS-2016/2 (Bruker,2016/2) was used for absorption correction.
wR2(int) was 0.1011 before and 0.0370 after correction.
The Ratio of minimum to maximum transmission is 0.9161.
The \l/2 correction factor is Not present.
;
_exptl_absorpt_special_details    ?
_shelx_estimated_absorpt_T_min    0.807
_shelx_estimated_absorpt_T_max    0.987
_exptl_transmission_factor_min    ?
_exptl_transmission_factor_max    ?
_exptl_special_details            ?
_diffrn_ambient_temperature       100.00
_diffrn_ambient_environment       N~2~
_diffrn_radiation_type            MoK\a
_diffrn_radiation_wavelength      0.71073
_diffrn_radiation_monochromator   'mirror optics'
_diffrn_measurement_ambient_temperature_device_make 'Oxford Cryostream 800'
_diffrn_radiation_probe           x-ray
_diffrn_source                    'microfocus sealed X-ray tube'
_diffrn_source_type               'Incoatec I\ms'
_diffrn_source_voltage            50.0
_diffrn_source_current            1.39
_diffrn_detector                  CPAD
_diffrn_detector_type             'Bruker PHOTON III'
_diffrn_detector_area_resol_mean  7.41
_diffrn_measurement_device        'four-circle diffractometer'
_diffrn_measurement_device_type   'Bruker D8 VENTURE dual wavelength Mo/Ag'
_diffrn_measurement_method        '\w and \f scans'
_diffrn_measurement_specimen_support 'MiTeGen micromount'
_diffrn_reflns_number             110960
_diffrn_reflns_av_unetI/netI      0.0168
_diffrn_reflns_av_R_equivalents   0.0283
_diffrn_reflns_theta_min          1.861
_diffrn_reflns_theta_max          32.602
_diffrn_reflns_theta_full         25.242
_diffrn_reflns_limit_h_min        -6
_diffrn_reflns_limit_h_max        8
_diffrn_reflns_limit_k_min        -17
_diffrn_reflns_limit_k_max        17
_diffrn_reflns_limit_l_min        -43
_diffrn_reflns_limit_l_max        43
_diffrn_standards_number          0
_diffrn_measured_fraction_theta_max 0.995
_diffrn_measured_fraction_theta_full 1.000
_diffrn_reflns_Laue_measured_fraction_max 0.995
_diffrn_reflns_Laue_measured_fraction_full 1.000
_diffrn_reflns_point_group_measured_fraction_max 0.995
_diffrn_reflns_point_group_measured_fraction_full 1.000
_reflns_number_total              12989
_reflns_number_gt                 10833
_reflns_threshold_expression      'I > 2\s(I)'
_reflns_Friedel_coverage          0.000
_reflns_Friedel_fraction_max      .
_reflns_Friedel_fraction_full     .
_reflns_special_details
;
 Reflections were merged by SHELXL according to the crystal
 class for the calculation of statistics and refinement.
 
 _reflns_Friedel_fraction is defined as the number of unique
 Friedel pairs measured divided by the number that would be
 possible theoretically, ignoring centric projections and
 systematic absences.
;
_computing_data_collection        'Bruker BIS 8.5.1.2 Release/2023-09-07 and APEX5 2023.9-2'
_computing_cell_refinement        'SAINT V8.40B (?, 2016)'
_computing_data_reduction         'SAINT V8.40B (?, 2016)'
_computing_structure_solution     'SHELXT 2018/2 (Sheldrick, 2018)'
_computing_structure_refinement   'XL  (Sheldrick, 2008)'
_computing_molecular_graphics     'Olex2 1.5 (Dolomanov et al., 2009)'
_computing_publication_material   'Olex2 1.5 (Dolomanov et al., 2009)'
_refine_special_details           ?
_refine_ls_structure_factor_coef  Fsqd
_refine_ls_matrix_type            full
_refine_ls_weighting_scheme       calc
_refine_ls_weighting_details      'w=1/[\s^2^(Fo^2^)+(0.0445P)^2^+0.4939P] where P=(Fo^2^+2Fc^2^)/3'
_atom_sites_solution_primary      dual
_atom_sites_solution_secondary    ?
_atom_sites_solution_hydrogens    geom
_refine_ls_hydrogen_treatment     constr
_refine_ls_number_reflns          12989
_refine_ls_number_parameters      596
_refine_ls_number_restraints      157
_refine_ls_R_factor_all           0.0468
_refine_ls_R_factor_gt            0.0365
_refine_ls_wR_factor_ref          0.0981
_refine_ls_wR_factor_gt           0.0905
_refine_ls_goodness_of_fit_ref    1.036
_refine_ls_restrained_S_all       1.033
_refine_ls_shift/su_max           0.001
_refine_ls_shift/su_mean          0.000
_refine_diff_density_max          0.448
_refine_diff_density_min          -0.291
_refine_diff_density_rms          0.046
_refine_ls_extinction_method      none
_refine_ls_extinction_coef        .

loop_
_atom_type_symbol
_atom_type_description
_atom_type_scat_dispersion_real
_atom_type_scat_dispersion_imag
_atom_type_scat_source
'C' 'C' 0.0033 0.0016 'International Tables Vol C Tables 4.2.6.8 and 6.1.1.4'
'H' 'H' 0.0000 0.0000 'International Tables Vol C Tables 4.2.6.8 and 6.1.1.4'
'F' 'F' 0.0171 0.0103 'International Tables Vol C Tables 4.2.6.8 and 6.1.1.4'
'O' 'O' 0.0106 0.0060 'International Tables Vol C Tables 4.2.6.8 and 6.1.1.4'

_geom_special_details
;
 All esds (except the esd in the dihedral angle between two l.s. planes)
 are estimated using the full covariance matrix.  The cell esds are taken
 into account individually in the estimation of esds in distances, angles
 and torsion angles; correlations between esds in cell parameters are only
 used when they are defined by crystal symmetry.  An approximate (isotropic)
 treatment of cell esds is used for estimating esds involving l.s. planes.
;

loop_
_atom_site_label
_atom_site_type_symbol
_atom_site_fract_x
_atom_site_fract_y
_atom_site_fract_z
_atom_site_U_iso_or_equiv
_atom_site_adp_type
_atom_site_occupancy
_atom_site_site_symmetry_order
_atom_site_calc_flag
_atom_site_refinement_flags_posn
_atom_site_refinement_flags_adp
_atom_site_refinement_flags_occupancy
_atom_site_disorder_assembly
_atom_site_disorder_group
F1   F 0.38887(12)  0.18114(6)  0.97013(2) 0.02991(13) Uani 1        1 d    . . . . .
F2   F 0.53651(12)  0.27344(5)  0.91710(2) 0.03034(13) Uani 1        1 d    . . . . .
F3   F 0.18175(10)  0.18069(5)  0.90304(2) 0.02521(11) Uani 1        1 d    . . . . .
O1   O 0.11555(12)  -0.05936(6) 0.84841(2) 0.02199(13) Uani 1        1 d    . . . . .
O2   O 0.45229(10)  0.00258(5)  0.75453(2) 0.01567(11) Uani 1        1 d    . . . . .
C1   C 0.40813(16)  0.17357(8)  0.92393(3) 0.01948(15) Uani 1        1 d    . . . . .
C2   C 0.52463(15)  0.06462(7)  0.90555(3) 0.01550(13) Uani 1        1 d    . . . . .
C3   C 0.74971(16)  0.03753(8)  0.93543(3) 0.02074(15) Uani 1        1 d    . . . . .
H3A  H 0.886175     0.004843    0.919259   0.025       Uiso 1        1 calc R U . . .
H3B  H 0.799896     0.091098    0.964802   0.025       Uiso 1        1 calc R U . . .
C4   C 0.51811(17)  -0.04016(8) 0.93285(3) 0.01990(15) Uani 1        1 d    . . . . .
H4A  H 0.425968     -0.034500   0.960683   0.024       Uiso 1        1 calc R U . . .
H4B  H 0.512223     -0.120731   0.915153   0.024       Uiso 1        1 calc R U . . .
C5   C 0.51700(15)  0.04246(8)  0.85289(3) 0.01717(14) Uani 1        1 d    . . . . .
H5A  H 0.654590     -0.005587   0.844721   0.021       Uiso 1        1 calc R U . . .
H5B  H 0.542316     0.119860    0.840899   0.021       Uiso 1        1 calc R U . . .
C6   C 0.28152(15)  -0.02081(7) 0.82827(3) 0.01609(14) Uani 1        1 d    . . . . .
C7   C 0.25861(14)  -0.03914(7) 0.77663(3) 0.01548(13) Uani 1        1 d    . . . . .
C8   C 0.07540(15)  -0.09457(7) 0.74553(3) 0.01668(14) Uani 1        1 d    . . . . .
H8   H -0.075684    -0.129318   0.752551   0.020       Uiso 1        1 calc R U . . .
C9   C 0.15500(14)  -0.09033(7) 0.69995(3) 0.01572(13) Uani 1        1 d    . . . . .
C10  C 0.38694(14)  -0.02952(7) 0.70757(3) 0.01502(13) Uani 1        1 d    . . . . .
C11  C 0.52973(16)  -0.00722(7) 0.67218(3) 0.01796(14) Uani 1        1 d    . . . . .
H11  H 0.685034     0.035705    0.678463   0.022       Uiso 1        1 calc R U . . .
C12  C 0.43172(17)  -0.05149(8) 0.62700(3) 0.02065(16) Uani 1        1 d    . . . . .
H12  H 0.522810     -0.039140   0.601523   0.025       Uiso 1        1 calc R U . . .
C13  C 0.20097(17)  -0.11410(8) 0.61812(3) 0.02145(16) Uani 1        1 d    . . . . .
H13  H 0.140295     -0.143559   0.586786   0.026       Uiso 1        1 calc R U . . .
C14  C 0.05997(16)  -0.13390(8) 0.65388(3) 0.01951(15) Uani 1        1 d    . . . . .
H14  H -0.096448    -0.175717   0.647483   0.023       Uiso 1        1 calc R U . . .
F4   F -0.01689(12) 0.35624(6)  0.53316(2) 0.03293(14) Uani 1        1 d    . . . . .
F5   F 0.32491(14)  0.44214(6)  0.52224(3) 0.03835(16) Uani 1        1 d    . . . . .
F6   F 0.12125(15)  0.32472(7)  0.46611(2) 0.04074(17) Uani 1        1 d    . . . . .
O3   O -0.02253(12) 0.15274(6)  0.58659(2) 0.02287(13) Uani 1        1 d    . . . . .
O4   O 0.00608(11)  0.20347(5)  0.68098(2) 0.01740(11) Uani 1        1 d    . . . . .
C15  C 0.18788(19)  0.33882(9)  0.51233(3) 0.02481(17) Uani 1        1 d    . . . . .
C16  C 0.32092(16)  0.23755(8)  0.52821(3) 0.01961(15) Uani 1        1 d    . . . . .
C17  C 0.50901(18)  0.18998(10) 0.49741(3) 0.02769(19) Uani 1        1 d    . . . . .
H17A H 0.528373     0.226086    0.468396   0.033       Uiso 1        1 calc R U . . .
H17B H 0.661623     0.164523    0.512888   0.033       Uiso 1        1 calc R U . . .
C18  C 0.27545(18)  0.11662(9)  0.49989(3) 0.02527(18) Uani 1        1 d    . . . . .
H18A H 0.284864     0.046051    0.516844   0.030       Uiso 1        1 calc R U . . .
H18B H 0.151652     0.107596    0.472364   0.030       Uiso 1        1 calc R U . . .
C19  C 0.37735(15)  0.24582(8)  0.58058(3) 0.01971(15) Uani 1        1 d    . . . . .
H19A H 0.433769     0.329051    0.592980   0.024       Uiso 1        1 calc R U . . .
H19B H 0.513447     0.195393    0.587491   0.024       Uiso 1        1 calc R U . . .
C20  C 0.16278(15)  0.20788(7)  0.60609(3) 0.01736(14) Uani 1        1 d    . . . . .
C21  C 0.19521(14)  0.24070(7)  0.65711(3) 0.01617(14) Uani 1        1 d    . . . . .
C22  C 0.37838(15)  0.30372(7)  0.68640(3) 0.01756(14) Uani 1        1 d    . . . . .
H22  H 0.526451     0.338193    0.677924   0.021       Uiso 1        1 calc R U . . .
C23  C 0.30299(14)  0.30763(7)  0.73267(3) 0.01642(14) Uani 1        1 d    . . . . .
C24  C 0.07430(15)  0.24434(7)  0.72719(3) 0.01625(14) Uani 1        1 d    . . . . .
C25  C -0.06267(16) 0.22628(8)  0.76381(3) 0.01983(15) Uani 1        1 d    . . . . .
H25  H -0.216983    0.182256    0.758951   0.024       Uiso 1        1 calc R U . . .
C26  C 0.03917(17)  0.27636(8)  0.80798(3) 0.02093(16) Uani 1        1 d    . . . . .
H26  H -0.047997    0.266784    0.834210   0.025       Uiso 1        1 calc R U . . .
C27  C 0.26835(16)  0.34101(8)  0.81490(3) 0.02049(15) Uani 1        1 d    . . . . .
H27  H 0.332525     0.373912    0.845673   0.025       Uiso 1        1 calc R U . . .
C28  C 0.40212(15)  0.35763(8)  0.77784(3) 0.01930(15) Uani 1        1 d    . . . . .
H28  H 0.556539     0.401549    0.782738   0.023       Uiso 1        1 calc R U . . .
F7   F 0.64210(12)  0.51455(6)  0.89372(2) 0.03537(15) Uani 1        1 d    . . . . .
F8   F 0.96902(14)  0.42879(5)  0.91220(3) 0.03744(16) Uani 1        1 d    . . . . .
F9   F 0.79715(12)  0.53204(6)  0.96528(2) 0.03351(14) Uani 1        1 d    . . . . .
O5   O 0.65622(13)  0.73772(6)  0.85210(2) 0.02574(14) Uani 1        1 d    . . . . .
O6A  O 0.6163(3)    0.68124(19) 0.75706(6) 0.0179(3)   Uani 0.786(4) 1 d    D . P A 1
O6B  O 0.9065(11)   0.5981(6)   0.7619(2)  0.0184(10)  Uani 0.214(4) 1 d    D . P A 2
C29  C 0.85502(17)  0.52911(8)  0.92152(3) 0.02262(16) Uani 1        1 d    . . . . .
C30  C 1.00800(16)  0.63635(7)  0.91352(3) 0.01809(14) Uani 1        1 d    . . . . .
C31  C 1.22282(17)  0.67333(8)  0.94979(4) 0.02477(17) Uani 1        1 d    . . . . .
H31A H 1.243981     0.627228    0.976643   0.030       Uiso 1        1 calc R U . . .
H31B H 1.376873     0.703645    0.938928   0.030       Uiso 1        1 calc R U . . .
C32  C 1.00820(18)  0.74872(8)  0.94680(3) 0.02489(18) Uani 1        1 d    . . . . .
H32A H 1.030633     0.825436    0.934156   0.030       Uiso 1        1 calc R U . . .
H32B H 0.897785     0.749044    0.971859   0.030       Uiso 1        1 calc R U . . .
C33  C 1.03769(17)  0.64448(8)  0.86279(3) 0.02222(16) Uani 1        1 d    . . . . .
H33A H 1.078932     0.565931    0.848001   0.027       Uiso 1        1 calc R U . . .
H33B H 1.177172     0.702313    0.861013   0.027       Uiso 1        1 calc R U . . .
C34  C 0.81410(17)  0.68174(8)  0.83490(3) 0.02086(16) Uani 1        1 d    D . . . .
C35A C 0.8117(4)    0.64422(17) 0.78392(6) 0.0164(3)   Uani 0.786(4) 1 d    D . P A 1
C35B C 0.7418(12)   0.6594(6)   0.7832(2)  0.0140(10)  Uani 0.214(4) 1 d    D . P A 2
C36A C 0.9582(4)    0.5794(2)   0.75724(7) 0.0167(3)   Uani 0.786(4) 1 d    D . P A 1
H36A H 1.102861     0.545080    0.767937   0.020       Uiso 0.786(4) 1 calc R U P A 1
C36B C 0.5566(15)   0.6883(10)  0.7536(3)  0.0161(11)  Uani 0.214(4) 1 d    D . P A 2
H36B H 0.420781     0.731281    0.761714   0.019       Uiso 0.214(4) 1 calc R U P A 2
C37A C 0.8520(6)    0.5728(4)   0.70979(9) 0.0160(4)   Uani 0.786(4) 1 d    D . P A 1
C37B C 0.607(2)     0.6400(16)  0.7061(3)  0.0189(14)  Uani 0.214(4) 1 d    D . P A 2
C38A C 0.6425(6)    0.6371(4)   0.71186(8) 0.0155(4)   Uani 0.786(4) 1 d    D . P A 1
C38B C 0.823(3)     0.5872(15)  0.7138(4)  0.0190(13)  Uani 0.214(4) 1 d    D . P A 2
C39A C 0.4870(4)    0.6533(2)   0.67286(7) 0.0199(3)   Uani 0.786(4) 1 d    D . P A 1
H39A H 0.346646     0.697454    0.675370   0.024       Uiso 0.786(4) 1 calc R U P A 1
C39B C 0.9399(16)   0.5283(9)   0.6794(3)  0.0224(12)  Uani 0.214(4) 1 d    D . P A 2
H39B H 1.087504     0.491581    0.686105   0.027       Uiso 0.214(4) 1 calc R U P A 2
C40A C 0.5483(4)    0.60140(16) 0.62996(6) 0.0212(3)   Uani 0.786(4) 1 d    D . P A 1
H40A H 0.446829     0.609929    0.602330   0.025       Uiso 0.786(4) 1 calc R U P A 1
C40B C 0.8320(14)   0.5254(6)   0.6350(2)  0.0228(11)  Uani 0.214(4) 1 d    D . P A 2
H40B H 0.906124     0.485368    0.609855   0.027       Uiso 0.214(4) 1 calc R U P A 2
C41A C 0.7565(4)    0.53669(16) 0.62642(6) 0.0207(3)   Uani 0.786(4) 1 d    D . P A 1
H41A H 0.793423     0.502923    0.596478   0.025       Uiso 0.786(4) 1 calc R U P A 1
C41B C 0.6181(14)   0.5791(7)   0.6255(2)  0.0230(11)  Uani 0.214(4) 1 d    D . P A 2
H41B H 0.549870     0.575957    0.594001   0.028       Uiso 0.214(4) 1 calc R U P A 2
C42A C 0.9093(4)    0.5210(2)   0.66575(7) 0.0197(3)   Uani 0.786(4) 1 d    D . P A 1
H42A H 1.049122     0.476570    0.663085   0.024       Uiso 0.786(4) 1 calc R U P A 1
C42B C 0.5023(15)   0.6363(8)   0.6602(2)  0.0211(12)  Uani 0.214(4) 1 d    D . P A 2
H42B H 0.354514     0.672619    0.653259   0.025       Uiso 0.214(4) 1 calc R U P A 2

loop_
_atom_site_aniso_label
_atom_site_aniso_U_11
_atom_site_aniso_U_22
_atom_site_aniso_U_33
_atom_site_aniso_U_23
_atom_site_aniso_U_13
_atom_site_aniso_U_12
F1   0.0431(4) 0.0301(3)  0.0167(2)  -0.0022(2)   0.0071(2)   0.0077(3)
F2   0.0355(3) 0.0154(2)  0.0391(3)  0.0033(2)    0.0032(3)   -0.0062(2)
F3   0.0235(3) 0.0237(3)  0.0288(3)  0.0034(2)    0.0020(2)   0.0053(2)
O1   0.0197(3) 0.0265(3)  0.0194(3)  0.0018(2)    0.0056(2)   -0.0052(2)
O2   0.0151(2) 0.0185(3)  0.0127(2)  -0.00002(19) 0.00226(19) -0.0020(2)
C1   0.0237(4) 0.0171(3)  0.0174(3)  0.0019(3)    0.0029(3)   -0.0011(3)
C2   0.0175(3) 0.0153(3)  0.0135(3)  0.0021(2)    0.0026(3)   -0.0019(3)
C3   0.0199(4) 0.0235(4)  0.0186(4)  0.0044(3)    -0.0001(3)  -0.0006(3)
C4   0.0247(4) 0.0175(3)  0.0177(3)  0.0051(3)    0.0020(3)   -0.0020(3)
C5   0.0167(3) 0.0204(4)  0.0140(3)  0.0016(3)    0.0029(3)   -0.0032(3)
C6   0.0167(3) 0.0160(3)  0.0155(3)  0.0011(3)    0.0030(3)   -0.0003(3)
C7   0.0150(3) 0.0161(3)  0.0154(3)  0.0013(2)    0.0032(3)   -0.0002(3)
C8   0.0143(3) 0.0163(3)  0.0190(3)  0.0010(3)    0.0021(3)   0.0002(3)
C9   0.0142(3) 0.0151(3)  0.0171(3)  0.0000(3)    -0.0002(3)  0.0022(3)
C10  0.0161(3) 0.0150(3)  0.0134(3)  -0.0001(2)   0.0006(2)   0.0016(3)
C11  0.0185(3) 0.0192(3)  0.0162(3)  0.0015(3)    0.0027(3)   0.0009(3)
C12  0.0249(4) 0.0231(4)  0.0145(3)  0.0028(3)    0.0024(3)   0.0053(3)
C13  0.0231(4) 0.0246(4)  0.0155(3)  -0.0005(3)   -0.0034(3)  0.0061(3)
C14  0.0170(3) 0.0206(4)  0.0191(4)  -0.0014(3)   -0.0035(3)  0.0032(3)
F4   0.0288(3) 0.0313(3)  0.0421(4)  0.0115(3)    0.0078(3)   0.0100(2)
F5   0.0442(4) 0.0242(3)  0.0466(4)  0.0106(3)    0.0028(3)   -0.0070(3)
F6   0.0580(5) 0.0425(4)  0.0221(3)  0.0098(3)    -0.0047(3)  0.0095(3)
O3   0.0182(3) 0.0270(3)  0.0219(3)  0.0019(2)    -0.0010(2)  -0.0041(2)
O4   0.0152(3) 0.0200(3)  0.0163(3)  0.0012(2)    0.0012(2)   -0.0021(2)
C15  0.0288(4) 0.0243(4)  0.0214(4)  0.0053(3)    0.0019(3)   -0.0008(3)
C16  0.0192(4) 0.0220(4)  0.0170(3)  0.0009(3)    0.0021(3)   -0.0002(3)
C17  0.0243(4) 0.0354(5)  0.0224(4)  -0.0027(4)   0.0064(3)   0.0009(4)
C18  0.0250(4) 0.0250(4)  0.0235(4)  -0.0036(3)   -0.0002(3)  0.0009(3)
C19  0.0170(3) 0.0239(4)  0.0175(3)  0.0016(3)    0.0014(3)   -0.0018(3)
C20  0.0162(3) 0.0177(3)  0.0181(3)  0.0026(3)    0.0010(3)   0.0017(3)
C21  0.0139(3) 0.0164(3)  0.0183(3)  0.0026(3)    0.0018(3)   0.0010(3)
C22  0.0142(3) 0.0174(3)  0.0209(4)  0.0027(3)    0.0012(3)   0.0002(3)
C23  0.0146(3) 0.0146(3)  0.0196(3)  0.0015(3)    0.0001(3)   0.0016(3)
C24  0.0156(3) 0.0158(3)  0.0168(3)  0.0012(3)    -0.0001(3)  0.0011(3)
C25  0.0177(4) 0.0219(4)  0.0195(4)  0.0021(3)    0.0020(3)   -0.0011(3)
C26  0.0223(4) 0.0220(4)  0.0185(4)  0.0024(3)    0.0021(3)   0.0017(3)
C27  0.0219(4) 0.0193(4)  0.0190(4)  0.0001(3)    -0.0023(3)  0.0026(3)
C28  0.0168(3) 0.0178(3)  0.0219(4)  0.0003(3)    -0.0023(3)  0.0004(3)
F7   0.0315(3) 0.0333(3)  0.0379(3)  0.0116(3)    -0.0109(3)  -0.0173(3)
F8   0.0450(4) 0.0157(3)  0.0525(4)  0.0054(3)    0.0097(3)   -0.0007(2)
F9   0.0348(3) 0.0412(4)  0.0264(3)  0.0131(3)    0.0072(2)   -0.0067(3)
O5   0.0255(3) 0.0251(3)  0.0257(3)  0.0012(3)    0.0003(3)   0.0018(3)
O6A  0.0152(7) 0.0183(5)  0.0200(5)  0.0002(3)    0.0011(4)   0.0045(5)
O6B  0.014(2)  0.020(2)   0.0224(16) 0.0035(14)   0.0030(13)  0.0095(14)
C29  0.0239(4) 0.0204(4)  0.0229(4)  0.0042(3)    0.0013(3)   -0.0046(3)
C30  0.0189(4) 0.0150(3)  0.0197(4)  0.0015(3)    0.0020(3)   -0.0023(3)
C31  0.0220(4) 0.0208(4)  0.0299(4)  0.0042(3)    -0.0043(3)  -0.0029(3)
C32  0.0261(4) 0.0194(4)  0.0263(4)  -0.0037(3)   -0.0025(3)  0.0005(3)
C33  0.0245(4) 0.0215(4)  0.0222(4)  0.0047(3)    0.0071(3)   0.0025(3)
C34  0.0262(4) 0.0160(3)  0.0198(4)  0.0023(3)    0.0025(3)   -0.0033(3)
C35A 0.0141(8) 0.0159(6)  0.0196(5)  0.0041(4)    0.0009(5)   0.0029(5)
C35B 0.011(2)  0.0091(19) 0.0231(17) 0.0029(13)   0.0039(16)  0.0027(16)
C36A 0.0151(8) 0.0159(7)  0.0199(6)  0.0034(5)    0.0030(5)   0.0046(5)
C36B 0.013(3)  0.015(2)   0.0212(18) 0.0034(14)   0.0025(17)  0.005(2)
C37A 0.0137(8) 0.0134(10) 0.0215(7)  0.0031(6)    0.0021(5)   0.0032(5)
C37B 0.019(3)  0.016(3)   0.0224(19) 0.000(2)     0.0049(17)  0.004(2)
C38A 0.0148(8) 0.0139(7)  0.0174(6)  0.0017(6)    0.0000(5)   0.0005(6)
C38B 0.021(3)  0.015(3)   0.0214(17) 0.0007(17)   0.0047(15)  0.0019(19)
C39A 0.0187(6) 0.0185(7)  0.0214(7)  -0.0002(6)   -0.0011(6)  0.0036(4)
C39B 0.025(3)  0.019(2)   0.023(2)   0.001(2)     0.005(2)    0.0029(19)
C40A 0.0228(8) 0.0194(7)  0.0203(6)  0.0014(5)    -0.0020(5)  0.0008(5)
C40B 0.025(3)  0.020(2)   0.023(2)   -0.0007(18)  0.0047(18)  0.003(2)
C41A 0.0240(8) 0.0189(6)  0.0187(6)  0.0011(4)    0.0030(5)   -0.0007(6)
C41B 0.025(3)  0.023(3)   0.0215(19) 0.0016(16)   0.0040(17)  0.0019(18)
C42A 0.0200(7) 0.0185(6)  0.0210(7)  0.0002(7)    0.0060(6)   0.0023(5)
C42B 0.019(2)  0.022(3)   0.023(2)   0.003(2)     0.0008(19)  0.0029(17)

loop_
_geom_bond_atom_site_label_1
_geom_bond_atom_site_label_2
_geom_bond_distance
_geom_bond_site_symmetry_2
_geom_bond_publ_flag
F1   C1   1.3448(10) . ?
F2   C1   1.3454(10) . ?
F3   C1   1.3451(11) . ?
O1   C6   1.2179(10) . ?
O2   C7   1.3840(10) . ?
O2   C10  1.3722(9)  . ?
C1   C2   1.4914(12) . ?
C2   C3   1.5123(12) . ?
C2   C4   1.5060(11) . ?
C2   C5   1.5112(11) . ?
C3   H3A  0.9900     . ?
C3   H3B  0.9900     . ?
C3   C4   1.4982(12) . ?
C4   H4A  0.9900     . ?
C4   H4B  0.9900     . ?
C5   H5A  0.9900     . ?
C5   H5B  0.9900     . ?
C5   C6   1.5160(11) . ?
C6   C7   1.4768(11) . ?
C7   C8   1.3569(11) . ?
C8   H8   0.9500     . ?
C8   C9   1.4350(11) . ?
C9   C10  1.4014(11) . ?
C9   C14  1.4056(11) . ?
C10  C11  1.3874(11) . ?
C11  H11  0.9500     . ?
C11  C12  1.3896(12) . ?
C12  H12  0.9500     . ?
C12  C13  1.4052(13) . ?
C13  H13  0.9500     . ?
C13  C14  1.3837(13) . ?
C14  H14  0.9500     . ?
F4   C15  1.3426(12) . ?
F5   C15  1.3417(12) . ?
F6   C15  1.3416(11) . ?
O3   C20  1.2177(10) . ?
O4   C21  1.3776(10) . ?
O4   C24  1.3712(10) . ?
C15  C16  1.4945(13) . ?
C16  C17  1.5122(13) . ?
C16  C18  1.5058(13) . ?
C16  C19  1.5089(12) . ?
C17  H17A 0.9900     . ?
C17  H17B 0.9900     . ?
C17  C18  1.5033(14) . ?
C18  H18A 0.9900     . ?
C18  H18B 0.9900     . ?
C19  H19A 0.9900     . ?
C19  H19B 0.9900     . ?
C19  C20  1.5203(12) . ?
C20  C21  1.4703(11) . ?
C21  C22  1.3621(11) . ?
C22  H22  0.9500     . ?
C22  C23  1.4360(12) . ?
C23  C24  1.3987(11) . ?
C23  C28  1.4069(11) . ?
C24  C25  1.3864(12) . ?
C25  H25  0.9500     . ?
C25  C26  1.3870(12) . ?
C26  H26  0.9500     . ?
C26  C27  1.4071(13) . ?
C27  H27  0.9500     . ?
C27  C28  1.3832(13) . ?
C28  H28  0.9500     . ?
F7   C29  1.3483(11) . ?
F8   C29  1.3441(12) . ?
F9   C29  1.3326(11) . ?
O5   C34  1.2164(12) . ?
O6A  C35A 1.3836(17) . ?
O6A  C38A 1.367(3)   . ?
O6B  C35B 1.329(6)   . ?
O6B  C38B 1.412(11)  . ?
C29  C30  1.4930(12) . ?
C30  C31  1.5098(13) . ?
C30  C32  1.5025(12) . ?
C30  C33  1.5065(12) . ?
C31  H31A 0.9900     . ?
C31  H31B 0.9900     . ?
C31  C32  1.5023(14) . ?
C32  H32A 0.9900     . ?
C32  H32B 0.9900     . ?
C33  H33A 0.9900     . ?
C33  H33B 0.9900     . ?
C33  C34  1.5180(13) . ?
C34  C35A 1.4849(19) . ?
C34  C35B 1.499(6)   . ?
C35A C36A 1.357(2)   . ?
C35B C36B 1.352(8)   . ?
C36A H36A 0.9500     . ?
C36A C37A 1.433(3)   . ?
C36B H36B 0.9500     . ?
C36B C37B 1.475(12)  . ?
C37A C38A 1.404(2)   . ?
C37A C42A 1.410(2)   . ?
C37B C38B 1.378(10)  . ?
C37B C42B 1.392(9)   . ?
C38A C39A 1.389(2)   . ?
C38B C39B 1.365(9)   . ?
C39A H39A 0.9500     . ?
C39A C40A 1.389(2)   . ?
C39B H39B 0.9500     . ?
C39B C40B 1.360(8)   . ?
C40A H40A 0.9500     . ?
C40A C41A 1.403(2)   . ?
C40B H40B 0.9500     . ?
C40B C41B 1.378(8)   . ?
C41A H41A 0.9500     . ?
C41A C42A 1.386(2)   . ?
C41B H41B 0.9500     . ?
C41B C42B 1.359(7)   . ?
C42A H42A 0.9500     . ?
C42B H42B 0.9500     . ?

loop_
_geom_angle_atom_site_label_1
_geom_angle_atom_site_label_2
_geom_angle_atom_site_label_3
_geom_angle
_geom_angle_site_symmetry_1
_geom_angle_site_symmetry_3
_geom_angle_publ_flag
C10  O2   C7   105.62(6)  . . ?
F1   C1   F2   106.42(7)  . . ?
F1   C1   F3   106.63(7)  . . ?
F1   C1   C2   112.85(7)  . . ?
F2   C1   C2   111.71(7)  . . ?
F3   C1   F2   105.68(7)  . . ?
F3   C1   C2   113.02(7)  . . ?
C1   C2   C3   114.58(7)  . . ?
C1   C2   C4   118.19(7)  . . ?
C1   C2   C5   114.89(7)  . . ?
C4   C2   C3   59.52(6)   . . ?
C4   C2   C5   119.06(7)  . . ?
C5   C2   C3   119.45(7)  . . ?
C2   C3   H3A  117.8      . . ?
C2   C3   H3B  117.8      . . ?
H3A  C3   H3B  114.9      . . ?
C4   C3   C2   60.03(5)   . . ?
C4   C3   H3A  117.8      . . ?
C4   C3   H3B  117.8      . . ?
C2   C4   H4A  117.7      . . ?
C2   C4   H4B  117.7      . . ?
C3   C4   C2   60.45(6)   . . ?
C3   C4   H4A  117.7      . . ?
C3   C4   H4B  117.7      . . ?
H4A  C4   H4B  114.8      . . ?
C2   C5   H5A  108.6      . . ?
C2   C5   H5B  108.6      . . ?
C2   C5   C6   114.69(7)  . . ?
H5A  C5   H5B  107.6      . . ?
C6   C5   H5A  108.6      . . ?
C6   C5   H5B  108.6      . . ?
O1   C6   C5   124.11(7)  . . ?
O1   C6   C7   118.82(7)  . . ?
C7   C6   C5   117.04(7)  . . ?
O2   C7   C6   117.80(7)  . . ?
C8   C7   O2   111.84(7)  . . ?
C8   C7   C6   130.34(7)  . . ?
C7   C8   H8   126.8      . . ?
C7   C8   C9   106.42(7)  . . ?
C9   C8   H8   126.8      . . ?
C10  C9   C8   105.59(7)  . . ?
C10  C9   C14  118.81(8)  . . ?
C14  C9   C8   135.57(8)  . . ?
O2   C10  C9   110.53(7)  . . ?
O2   C10  C11  125.40(7)  . . ?
C11  C10  C9   124.07(7)  . . ?
C10  C11  H11  122.0      . . ?
C10  C11  C12  115.93(8)  . . ?
C12  C11  H11  122.0      . . ?
C11  C12  H12  119.2      . . ?
C11  C12  C13  121.52(8)  . . ?
C13  C12  H12  119.2      . . ?
C12  C13  H13  119.2      . . ?
C14  C13  C12  121.62(8)  . . ?
C14  C13  H13  119.2      . . ?
C9   C14  H14  121.0      . . ?
C13  C14  C9   118.04(8)  . . ?
C13  C14  H14  121.0      . . ?
C24  O4   C21  105.73(6)  . . ?
F4   C15  C16  112.96(8)  . . ?
F5   C15  F4   105.53(8)  . . ?
F5   C15  C16  111.66(8)  . . ?
F6   C15  F4   106.42(8)  . . ?
F6   C15  F5   106.63(8)  . . ?
F6   C15  C16  113.10(8)  . . ?
C15  C16  C17  115.90(8)  . . ?
C15  C16  C18  118.96(8)  . . ?
C15  C16  C19  114.10(8)  . . ?
C18  C16  C17  59.75(6)   . . ?
C18  C16  C19  119.02(8)  . . ?
C19  C16  C17  118.54(8)  . . ?
C16  C17  H17A 117.8      . . ?
C16  C17  H17B 117.8      . . ?
H17A C17  H17B 114.9      . . ?
C18  C17  C16  59.92(6)   . . ?
C18  C17  H17A 117.8      . . ?
C18  C17  H17B 117.8      . . ?
C16  C18  H18A 117.7      . . ?
C16  C18  H18B 117.7      . . ?
C17  C18  C16  60.33(6)   . . ?
C17  C18  H18A 117.7      . . ?
C17  C18  H18B 117.7      . . ?
H18A C18  H18B 114.9      . . ?
C16  C19  H19A 108.7      . . ?
C16  C19  H19B 108.7      . . ?
C16  C19  C20  114.33(7)  . . ?
H19A C19  H19B 107.6      . . ?
C20  C19  H19A 108.7      . . ?
C20  C19  H19B 108.7      . . ?
O3   C20  C19  123.60(8)  . . ?
O3   C20  C21  121.33(8)  . . ?
C21  C20  C19  115.06(7)  . . ?
O4   C21  C20  115.86(7)  . . ?
C22  C21  O4   111.81(7)  . . ?
C22  C21  C20  132.32(8)  . . ?
C21  C22  H22  126.9      . . ?
C21  C22  C23  106.29(7)  . . ?
C23  C22  H22  126.9      . . ?
C24  C23  C22  105.46(7)  . . ?
C24  C23  C28  118.83(8)  . . ?
C28  C23  C22  135.70(8)  . . ?
O4   C24  C23  110.71(7)  . . ?
O4   C24  C25  125.23(7)  . . ?
C25  C24  C23  124.06(8)  . . ?
C24  C25  H25  122.0      . . ?
C24  C25  C26  115.97(8)  . . ?
C26  C25  H25  122.0      . . ?
C25  C26  H26  119.2      . . ?
C25  C26  C27  121.66(8)  . . ?
C27  C26  H26  119.2      . . ?
C26  C27  H27  119.3      . . ?
C28  C27  C26  121.36(8)  . . ?
C28  C27  H27  119.3      . . ?
C23  C28  H28  120.9      . . ?
C27  C28  C23  118.11(8)  . . ?
C27  C28  H28  120.9      . . ?
C38A O6A  C35A 105.73(15) . . ?
C35B O6B  C38B 104.9(5)   . . ?
F7   C29  C30  112.14(8)  . . ?
F8   C29  F7   106.12(8)  . . ?
F8   C29  C30  111.61(8)  . . ?
F9   C29  F7   106.39(8)  . . ?
F9   C29  F8   106.57(8)  . . ?
F9   C29  C30  113.52(8)  . . ?
C29  C30  C31  115.17(8)  . . ?
C29  C30  C32  118.88(8)  . . ?
C29  C30  C33  113.96(7)  . . ?
C32  C30  C31  59.83(6)   . . ?
C32  C30  C33  119.33(8)  . . ?
C33  C30  C31  119.20(8)  . . ?
C30  C31  H31A 117.8      . . ?
C30  C31  H31B 117.8      . . ?
H31A C31  H31B 114.9      . . ?
C32  C31  C30  59.85(6)   . . ?
C32  C31  H31A 117.8      . . ?
C32  C31  H31B 117.8      . . ?
C30  C32  H32A 117.7      . . ?
C30  C32  H32B 117.7      . . ?
C31  C32  C30  60.32(6)   . . ?
C31  C32  H32A 117.7      . . ?
C31  C32  H32B 117.7      . . ?
H32A C32  H32B 114.9      . . ?
C30  C33  H33A 108.6      . . ?
C30  C33  H33B 108.6      . . ?
C30  C33  C34  114.58(8)  . . ?
H33A C33  H33B 107.6      . . ?
C34  C33  H33A 108.6      . . ?
C34  C33  H33B 108.6      . . ?
O5   C34  C33  124.09(8)  . . ?
O5   C34  C35A 123.54(11) . . ?
O5   C34  C35B 107.0(3)   . . ?
C35A C34  C33  112.36(10) . . ?
C35B C34  C33  128.9(3)   . . ?
O6A  C35A C34  114.12(14) . . ?
C36A C35A O6A  111.68(14) . . ?
C36A C35A C34  134.19(16) . . ?
O6B  C35B C34  110.5(5)   . . ?
O6B  C35B C36B 113.5(6)   . . ?
C36B C35B C34  135.9(6)   . . ?
C35A C36A H36A 126.7      . . ?
C35A C36A C37A 106.62(15) . . ?
C37A C36A H36A 126.7      . . ?
C35B C36B H36B 126.7      . . ?
C35B C36B C37B 106.5(6)   . . ?
C37B C36B H36B 126.7      . . ?
C38A C37A C36A 105.34(17) . . ?
C38A C37A C42A 118.6(3)   . . ?
C42A C37A C36A 136.0(2)   . . ?
C38B C37B C36B 103.2(7)   . . ?
C38B C37B C42B 118.2(10)  . . ?
C42B C37B C36B 138.6(8)   . . ?
O6A  C38A C37A 110.62(16) . . ?
O6A  C38A C39A 125.6(2)   . . ?
C39A C38A C37A 123.8(3)   . . ?
C37B C38B O6B  111.8(7)   . . ?
C39B C38B O6B  123.8(8)   . . ?
C39B C38B C37B 124.4(11)  . . ?
C38A C39A H39A 121.9      . . ?
C38A C39A C40A 116.3(2)   . . ?
C40A C39A H39A 121.9      . . ?
C38B C39B H39B 122.1      . . ?
C40B C39B C38B 115.9(8)   . . ?
C40B C39B H39B 122.1      . . ?
C39A C40A H40A 119.2      . . ?
C39A C40A C41A 121.64(15) . . ?
C41A C40A H40A 119.2      . . ?
C39B C40B H40B 119.1      . . ?
C39B C40B C41B 121.8(6)   . . ?
C41B C40B H40B 119.1      . . ?
C40A C41A H41A 119.3      . . ?
C42A C41A C40A 121.33(15) . . ?
C42A C41A H41A 119.3      . . ?
C40B C41B H41B 119.2      . . ?
C42B C41B C40B 121.7(6)   . . ?
C42B C41B H41B 119.2      . . ?
C37A C42A H42A 120.8      . . ?
C41A C42A C37A 118.36(19) . . ?
C41A C42A H42A 120.8      . . ?
C37B C42B H42B 121.0      . . ?
C41B C42B C37B 118.0(8)   . . ?
C41B C42B H42B 121.0      . . ?

loop_
_geom_torsion_atom_site_label_1
_geom_torsion_atom_site_label_2
_geom_torsion_atom_site_label_3
_geom_torsion_atom_site_label_4
_geom_torsion
_geom_torsion_site_symmetry_1
_geom_torsion_site_symmetry_2
_geom_torsion_site_symmetry_3
_geom_torsion_site_symmetry_4
_geom_torsion_publ_flag
F1   C1   C2   C3   -44.70(10)  . . . . ?
F1   C1   C2   C4   22.48(11)   . . . . ?
F1   C1   C2   C5   171.38(7)   . . . . ?
F2   C1   C2   C3   75.17(9)    . . . . ?
F2   C1   C2   C4   142.36(8)   . . . . ?
F2   C1   C2   C5   -68.75(9)   . . . . ?
F3   C1   C2   C3   -165.80(7)  . . . . ?
F3   C1   C2   C4   -98.62(9)   . . . . ?
F3   C1   C2   C5   50.27(10)   . . . . ?
O1   C6   C7   O2   -178.28(7)  . . . . ?
O1   C6   C7   C8   -0.08(14)   . . . . ?
O2   C7   C8   C9   0.73(9)     . . . . ?
O2   C10  C11  C12  177.68(8)   . . . . ?
C1   C2   C3   C4   109.49(8)   . . . . ?
C1   C2   C4   C3   -103.42(8)  . . . . ?
C1   C2   C5   C6   -83.66(9)   . . . . ?
C2   C5   C6   O1   -5.06(12)   . . . . ?
C2   C5   C6   C7   176.84(7)   . . . . ?
C3   C2   C5   C6   134.29(8)   . . . . ?
C4   C2   C5   C6   64.94(10)   . . . . ?
C5   C2   C3   C4   -108.35(8)  . . . . ?
C5   C2   C4   C3   109.00(8)   . . . . ?
C5   C6   C7   O2   -0.07(11)   . . . . ?
C5   C6   C7   C8   178.13(8)   . . . . ?
C6   C7   C8   C9   -177.56(8)  . . . . ?
C7   O2   C10  C9   0.20(8)     . . . . ?
C7   O2   C10  C11  -178.89(8)  . . . . ?
C7   C8   C9   C10  -0.56(9)    . . . . ?
C7   C8   C9   C14  177.13(9)   . . . . ?
C8   C9   C10  O2   0.22(9)     . . . . ?
C8   C9   C10  C11  179.33(8)   . . . . ?
C8   C9   C14  C13  -177.65(9)  . . . . ?
C9   C10  C11  C12  -1.29(12)   . . . . ?
C10  O2   C7   C6   177.93(7)   . . . . ?
C10  O2   C7   C8   -0.59(9)    . . . . ?
C10  C9   C14  C13  -0.19(12)   . . . . ?
C10  C11  C12  C13  0.48(12)    . . . . ?
C11  C12  C13  C14  0.44(13)    . . . . ?
C12  C13  C14  C9   -0.58(13)   . . . . ?
C14  C9   C10  O2   -177.93(7)  . . . . ?
C14  C9   C10  C11  1.18(12)    . . . . ?
F4   C15  C16  C17  163.27(8)   . . . . ?
F4   C15  C16  C18  95.07(10)   . . . . ?
F4   C15  C16  C19  -53.69(11)  . . . . ?
F5   C15  C16  C17  -77.97(10)  . . . . ?
F5   C15  C16  C18  -146.17(9)  . . . . ?
F5   C15  C16  C19  65.07(10)   . . . . ?
F6   C15  C16  C17  42.31(12)   . . . . ?
F6   C15  C16  C18  -25.89(12)  . . . . ?
F6   C15  C16  C19  -174.65(8)  . . . . ?
O3   C20  C21  O4   1.07(12)    . . . . ?
O3   C20  C21  C22  -177.88(9)  . . . . ?
O4   C21  C22  C23  0.06(9)     . . . . ?
O4   C24  C25  C26  -179.38(8)  . . . . ?
C15  C16  C17  C18  -109.87(9)  . . . . ?
C15  C16  C18  C17  104.79(9)   . . . . ?
C15  C16  C19  C20  79.34(10)   . . . . ?
C16  C19  C20  O3   14.58(12)   . . . . ?
C16  C19  C20  C21  -166.52(7)  . . . . ?
C17  C16  C19  C20  -138.66(8)  . . . . ?
C18  C16  C19  C20  -69.40(10)  . . . . ?
C19  C16  C17  C18  108.80(9)   . . . . ?
C19  C16  C18  C17  -107.99(9)  . . . . ?
C19  C20  C21  O4   -177.85(7)  . . . . ?
C19  C20  C21  C22  3.20(13)    . . . . ?
C20  C21  C22  C23  179.04(8)   . . . . ?
C21  O4   C24  C23  0.48(9)     . . . . ?
C21  O4   C24  C25  -179.60(8)  . . . . ?
C21  C22  C23  C24  0.23(9)     . . . . ?
C21  C22  C23  C28  -179.47(9)  . . . . ?
C22  C23  C24  O4   -0.45(9)    . . . . ?
C22  C23  C24  C25  179.63(8)   . . . . ?
C22  C23  C28  C27  -179.93(9)  . . . . ?
C23  C24  C25  C26  0.53(13)    . . . . ?
C24  O4   C21  C20  -179.49(7)  . . . . ?
C24  O4   C21  C22  -0.33(9)    . . . . ?
C24  C23  C28  C27  0.39(12)    . . . . ?
C24  C25  C26  C27  -0.29(13)   . . . . ?
C25  C26  C27  C28  0.13(14)    . . . . ?
C26  C27  C28  C23  -0.18(13)   . . . . ?
C28  C23  C24  O4   179.32(7)   . . . . ?
C28  C23  C24  C25  -0.60(12)   . . . . ?
F7   C29  C30  C31  167.78(8)   . . . . ?
F7   C29  C30  C32  99.80(10)   . . . . ?
F7   C29  C30  C33  -49.22(11)  . . . . ?
F8   C29  C30  C31  -73.30(10)  . . . . ?
F8   C29  C30  C32  -141.28(8)  . . . . ?
F8   C29  C30  C33  69.70(10)   . . . . ?
F9   C29  C30  C31  47.16(11)   . . . . ?
F9   C29  C30  C32  -20.82(12)  . . . . ?
F9   C29  C30  C33  -169.84(8)  . . . . ?
O5   C34  C35A O6A  1.6(2)      . . . . ?
O5   C34  C35A C36A -177.24(18) . . . . ?
O5   C34  C35B O6B  -179.9(4)   . . . . ?
O5   C34  C35B C36B 1.9(9)      . . . . ?
O6A  C35A C36A C37A -0.3(3)     . . . . ?
O6A  C38A C39A C40A 179.5(4)    . . . . ?
O6B  C35B C36B C37B -0.4(12)    . . . . ?
O6B  C38B C39B C40B 179.3(13)   . . . . ?
C29  C30  C31  C32  -110.13(9)  . . . . ?
C29  C30  C32  C31  103.96(9)   . . . . ?
C29  C30  C33  C34  75.11(10)   . . . . ?
C30  C33  C34  O5   23.55(13)   . . . . ?
C30  C33  C34  C35A -157.60(11) . . . . ?
C30  C33  C34  C35B -156.4(3)   . . . . ?
C31  C30  C33  C34  -143.50(8)  . . . . ?
C32  C30  C33  C34  -73.76(11)  . . . . ?
C33  C30  C31  C32  108.92(9)   . . . . ?
C33  C30  C32  C31  -108.70(9)  . . . . ?
C33  C34  C35A O6A  -177.22(12) . . . . ?
C33  C34  C35A C36A 3.9(2)      . . . . ?
C33  C34  C35B O6B  0.1(6)      . . . . ?
C33  C34  C35B C36B -178.1(7)   . . . . ?
C34  C35A C36A C37A 178.6(3)    . . . . ?
C34  C35B C36B C37B 177.7(10)   . . . . ?
C35A O6A  C38A C37A -0.1(4)     . . . . ?
C35A O6A  C38A C39A -179.5(3)   . . . . ?
C35A C36A C37A C38A 0.2(3)      . . . . ?
C35A C36A C37A C42A 179.7(4)    . . . . ?
C35B O6B  C38B C37B -0.9(14)    . . . . ?
C35B O6B  C38B C39B -179.2(13)  . . . . ?
C35B C36B C37B C38B -0.2(14)    . . . . ?
C35B C36B C37B C42B -179.2(19)  . . . . ?
C36A C37A C38A O6A  -0.1(4)     . . . . ?
C36A C37A C38A C39A 179.4(4)    . . . . ?
C36A C37A C42A C41A -179.0(4)   . . . . ?
C36B C37B C38B O6B  0.7(16)     . . . . ?
C36B C37B C38B C39B 179.0(16)   . . . . ?
C36B C37B C42B C41B 179.9(18)   . . . . ?
C37A C38A C39A C40A 0.1(4)      . . . . ?
C37B C38B C39B C40B 1.2(19)     . . . . ?
C38A O6A  C35A C34  -178.9(3)   . . . . ?
C38A O6A  C35A C36A 0.2(3)      . . . . ?
C38A C37A C42A C41A 0.4(4)      . . . . ?
C38A C39A C40A C41A -0.3(3)     . . . . ?
C38B O6B  C35B C34  -177.8(9)   . . . . ?
C38B O6B  C35B C36B 0.8(11)     . . . . ?
C38B C37B C42B C41B 0.9(18)     . . . . ?
C38B C39B C40B C41B 0.1(13)     . . . . ?
C39A C40A C41A C42A 0.5(2)      . . . . ?
C39B C40B C41B C42B -0.9(11)    . . . . ?
C40A C41A C42A C37A -0.5(3)     . . . . ?
C40B C41B C42B C37B 0.3(13)     . . . . ?
C42A C37A C38A O6A  -179.7(4)   . . . . ?
C42A C37A C38A C39A -0.2(5)     . . . . ?
C42B C37B C38B O6B  180.0(15)   . . . . ?
C42B C37B C38B C39B -2(2)       . . . . ?

_shelx_res_file
;
TITL mo_2465_cg_0m_a.res in P-1
    mo_2465_cg_0m.res
    created by SHELXL-2018/3 at 12:18:52 on 24-Oct-2024
REM Old TITL mo_2465_CG_0m in P-1
REM SHELXT solution in P-1: R1 0.119, Rweak 0.004, Alpha 0.026
REM <I/s> 0.000 for 0 systematic absences, Orientation as input
REM Formula found by SHELXT: C42A O6A F9
CELL 0.71073 5.5105 11.3496 28.9545 96.938 95.439 93.397
ZERR 6 0.0002 0.0005 0.0013 0.002 0.001 0.001
LATT 1
SFAC C H F O
UNIT 84 66 18 12
SADI O6A C35A O6B C35A
SADI O6A C38A O6B C38B
SADI C35A C36A C35A C36B
SADI 0.04 C35A C37A C35A C37B
SADI C36A C37A C36B C37B
SADI 0.04 C35A C38A C35A C38B
SADI C37A C38A C37B C38B
RIGU 0.001 0.002 O6A C35A C36A C37A C38A C39A C40A C41A C42A
SADI C37A C42A C37B C42B
RIGU 0.001 0.002 O6B C35B C36B C37B C38B C39B C40B C41B C42B
SADI C38A C39A C38B C39B
SADI O6A C35A O6A C35B
SADI C39A C40A C39B C40B
SADI O6B C35A O6B C35B
SADI C34 C35A C34 C35B
SADI C40A C41A C40B C41B
SADI C41A C42A C41B C42B
SADI C35A C36A C35B C36A
SADI C35A C36B C35B C36B
SADI 0.04 O6A C37A O6B C37B
SADI 0.04 O6A C39A O6B C39B
SADI 0.04 C36A C38A C36B C38B
SADI 0.04 C36A C42A C36B C42B
SADI 0.04 C37A C39A C37B C39B
SADI 0.04 C37A C41A C37B C41B
SADI 0.04 C38A C40A C38B C40B
SADI 0.04 C38A C42A C38B C42B
SADI 0.04 C39A C41A C39B C41B
SADI 0.04 C40A C42A C40B C42B

L.S. 4
PLAN  15
SIZE 0.101 0.11 1.717
TEMP -173.15
CONF
BOND
list 4
MORE -1
BOND $H
fmap 2
acta
REM <olex2.extras>
REM <HklSrc "%.\\mo_2465_CG_0m.hkl">
REM </olex2.extras>

WGHT    0.044500    0.493900
FVAR       0.50997   0.78622
F1    3    0.388866    0.181145    0.970134    11.00000    0.04307    0.03010 =
         0.01666   -0.00219    0.00707    0.00774
F2    3    0.536506    0.273438    0.917102    11.00000    0.03546    0.01539 =
         0.03906    0.00334    0.00323   -0.00616
F3    3    0.181750    0.180686    0.903041    11.00000    0.02351    0.02366 =
         0.02877    0.00341    0.00204    0.00526
O1    4    0.115553   -0.059360    0.848406    11.00000    0.01971    0.02645 =
         0.01943    0.00181    0.00564   -0.00516
O2    4    0.452293    0.002582    0.754529    11.00000    0.01515    0.01848 =
         0.01267   -0.00002    0.00226   -0.00199
C1    1    0.408129    0.173568    0.923933    11.00000    0.02371    0.01714 =
         0.01737    0.00188    0.00293   -0.00105
C2    1    0.524633    0.064622    0.905552    11.00000    0.01751    0.01534 =
         0.01352    0.00208    0.00256   -0.00192
C3    1    0.749709    0.037530    0.935427    11.00000    0.01987    0.02347 =
         0.01865    0.00443   -0.00009   -0.00062
AFIX  23
H3A   2    0.886175    0.004843    0.919259    11.00000   -1.20000
H3B   2    0.799896    0.091098    0.964802    11.00000   -1.20000
AFIX   0
C4    1    0.518115   -0.040158    0.932855    11.00000    0.02471    0.01753 =
         0.01770    0.00509    0.00199   -0.00204
AFIX  23
H4A   2    0.425968   -0.034500    0.960683    11.00000   -1.20000
H4B   2    0.512223   -0.120731    0.915153    11.00000   -1.20000
AFIX   0
C5    1    0.516996    0.042462    0.852893    11.00000    0.01669    0.02041 =
         0.01397    0.00156    0.00293   -0.00321
AFIX  23
H5A   2    0.654590   -0.005587    0.844721    11.00000   -1.20000
H5B   2    0.542316    0.119860    0.840899    11.00000   -1.20000
AFIX   0
C6    1    0.281520   -0.020812    0.828267    11.00000    0.01670    0.01595 =
         0.01548    0.00107    0.00297   -0.00028
C7    1    0.258609   -0.039140    0.776625    11.00000    0.01497    0.01606 =
         0.01540    0.00133    0.00324   -0.00022
C8    1    0.075401   -0.094572    0.745532    11.00000    0.01434    0.01632 =
         0.01905    0.00097    0.00212    0.00024
AFIX  43
H8    2   -0.075684   -0.129318    0.752551    11.00000   -1.20000
AFIX   0
C9    1    0.154996   -0.090331    0.699948    11.00000    0.01422    0.01508 =
         0.01714   -0.00003   -0.00016    0.00222
C10   1    0.386943   -0.029524    0.707572    11.00000    0.01607    0.01499 =
         0.01342   -0.00007    0.00060    0.00159
C11   1    0.529727   -0.007218    0.672184    11.00000    0.01852    0.01915 =
         0.01615    0.00154    0.00268    0.00093
AFIX  43
H11   2    0.685034    0.035705    0.678463    11.00000   -1.20000
AFIX   0
C12   1    0.431719   -0.051488    0.626998    11.00000    0.02489    0.02314 =
         0.01454    0.00283    0.00237    0.00532
AFIX  43
H12   2    0.522810   -0.039140    0.601523    11.00000   -1.20000
AFIX   0
C13   1    0.200975   -0.114101    0.618116    11.00000    0.02308    0.02456 =
         0.01546   -0.00046   -0.00340    0.00609
AFIX  43
H13   2    0.140295   -0.143559    0.586786    11.00000   -1.20000
AFIX   0
C14   1    0.059973   -0.133904    0.653879    11.00000    0.01699    0.02061 =
         0.01915   -0.00137   -0.00350    0.00318
AFIX  43
H14   2   -0.096448   -0.175717    0.647483    11.00000   -1.20000
AFIX   0

F4    3   -0.016891    0.356237    0.533156    11.00000    0.02885    0.03131 =
         0.04209    0.01154    0.00782    0.01004
F5    3    0.324906    0.442137    0.522239    11.00000    0.04424    0.02422 =
         0.04663    0.01063    0.00284   -0.00698
F6    3    0.121250    0.324719    0.466109    11.00000    0.05803    0.04255 =
         0.02206    0.00984   -0.00470    0.00951
O3    4   -0.022527    0.152735    0.586592    11.00000    0.01818    0.02698 =
         0.02186    0.00188   -0.00104   -0.00407
O4    4    0.006081    0.203470    0.680984    11.00000    0.01516    0.01999 =
         0.01629    0.00116    0.00117   -0.00209
C15   1    0.187885    0.338817    0.512333    11.00000    0.02884    0.02430 =
         0.02145    0.00527    0.00194   -0.00075
C16   1    0.320921    0.237552    0.528215    11.00000    0.01924    0.02201 =
         0.01704    0.00090    0.00212   -0.00024
C17   1    0.509014    0.189976    0.497410    11.00000    0.02425    0.03539 =
         0.02245   -0.00274    0.00637    0.00087
AFIX  23
H17A  2    0.528373    0.226086    0.468396    11.00000   -1.20000
H17B  2    0.661623    0.164523    0.512888    11.00000   -1.20000
AFIX   0
C18   1    0.275452    0.116617    0.499892    11.00000    0.02502    0.02498 =
         0.02355   -0.00358   -0.00018    0.00094
AFIX  23
H18A  2    0.284864    0.046051    0.516844    11.00000   -1.20000
H18B  2    0.151652    0.107596    0.472364    11.00000   -1.20000
AFIX   0
C19   1    0.377354    0.245817    0.580575    11.00000    0.01695    0.02394 =
         0.01750    0.00161    0.00137   -0.00182
AFIX  23
H19A  2    0.433769    0.329051    0.592980    11.00000   -1.20000
H19B  2    0.513447    0.195393    0.587491    11.00000   -1.20000
AFIX   0
C20   1    0.162781    0.207884    0.606091    11.00000    0.01624    0.01769 =
         0.01812    0.00255    0.00095    0.00167
C21   1    0.195213    0.240705    0.657107    11.00000    0.01395    0.01642 =
         0.01825    0.00258    0.00179    0.00101
C22   1    0.378381    0.303717    0.686404    11.00000    0.01420    0.01744 =
         0.02087    0.00266    0.00117    0.00019
AFIX  43
H22   2    0.526451    0.338193    0.677924    11.00000   -1.20000
AFIX   0
C23   1    0.302985    0.307631    0.732667    11.00000    0.01457    0.01464 =
         0.01964    0.00153    0.00006    0.00160
C24   1    0.074304    0.244342    0.727187    11.00000    0.01559    0.01576 =
         0.01684    0.00118   -0.00007    0.00112
C25   1   -0.062673    0.226281    0.763812    11.00000    0.01767    0.02187 =
         0.01952    0.00209    0.00197   -0.00113
AFIX  43
H25   2   -0.216983    0.182256    0.758951    11.00000   -1.20000
AFIX   0
C26   1    0.039174    0.276365    0.807976    11.00000    0.02232    0.02199 =
         0.01846    0.00241    0.00215    0.00166
AFIX  43
H26   2   -0.047997    0.266784    0.834210    11.00000   -1.20000
AFIX   0
C27   1    0.268349    0.341006    0.814903    11.00000    0.02192    0.01931 =
         0.01896    0.00015   -0.00227    0.00256
AFIX  43
H27   2    0.332525    0.373912    0.845673    11.00000   -1.20000
AFIX   0
C28   1    0.402118    0.357625    0.777836    11.00000    0.01676    0.01778 =
         0.02186    0.00030   -0.00234    0.00040
AFIX  43
H28   2    0.556539    0.401549    0.782738    11.00000   -1.20000
AFIX   0

F7    3    0.642096    0.514551    0.893717    11.00000    0.03147    0.03327 =
         0.03793    0.01159   -0.01090   -0.01734
F8    3    0.969024    0.428785    0.912203    11.00000    0.04498    0.01569 =
         0.05246    0.00540    0.00965   -0.00070
F9    3    0.797150    0.532037    0.965277    11.00000    0.03480    0.04119 =
         0.02637    0.01312    0.00725   -0.00675
O5    4    0.656215    0.737723    0.852096    11.00000    0.02549    0.02508 =
         0.02571    0.00118    0.00031    0.00182
PART 1
O6A   4    0.616349    0.681236    0.757059    21.00000    0.01515    0.01831 =
         0.01997    0.00019    0.00115    0.00454
PART 2
O6B   4    0.906542    0.598108    0.761852   -21.00000    0.01419    0.01999 =
         0.02244    0.00347    0.00301    0.00948
PART 0
C29   1    0.855024    0.529107    0.921518    11.00000    0.02395    0.02041 =
         0.02289    0.00415    0.00128   -0.00463
C30   1    1.008000    0.636351    0.913523    11.00000    0.01892    0.01502 =
         0.01975    0.00150    0.00200   -0.00226
C31   1    1.222825    0.673329    0.949793    11.00000    0.02197    0.02079 =
         0.02991    0.00421   -0.00433   -0.00291
AFIX  23
H31A  2    1.243981    0.627228    0.976643    11.00000   -1.20000
H31B  2    1.376873    0.703645    0.938928    11.00000   -1.20000
AFIX   0
C32   1    1.008198    0.748724    0.946797    11.00000    0.02614    0.01942 =
         0.02634   -0.00367   -0.00255    0.00051
AFIX  23
H32A  2    1.030633    0.825436    0.934156    11.00000   -1.20000
H32B  2    0.897785    0.749044    0.971859    11.00000   -1.20000
AFIX   0
C33   1    1.037686    0.644484    0.862790    11.00000    0.02448    0.02151 =
         0.02216    0.00473    0.00706    0.00246
AFIX  23
H33A  2    1.078932    0.565931    0.848001    11.00000   -1.20000
H33B  2    1.177172    0.702313    0.861013    11.00000   -1.20000
AFIX   0
C34   1    0.814099    0.681745    0.834905    11.00000    0.02615    0.01603 =
         0.01984    0.00229    0.00253   -0.00333
PART 1
C35A  1    0.811749    0.644225    0.783917    21.00000    0.01405    0.01591 =
         0.01962    0.00409    0.00093    0.00287
PART 2
C35B  1    0.741823    0.659438    0.783194   -21.00000    0.01064    0.00906 =
         0.02314    0.00285    0.00391    0.00273
PART 1
C36A  1    0.958165    0.579396    0.757241    21.00000    0.01513    0.01593 =
         0.01991    0.00337    0.00296    0.00464
AFIX  43
H36A  2    1.102861    0.545080    0.767937    21.00000   -1.20000
AFIX   0
PART 2
C36B  1    0.556574    0.688315    0.753553   -21.00000    0.01251    0.01540 =
         0.02125    0.00337    0.00245    0.00462
AFIX  43
H36B  2    0.420781    0.731281    0.761714   -21.00000   -1.20000
AFIX   0
PART 1
C37A  1    0.852044    0.572766    0.709787    21.00000    0.01374    0.01337 =
         0.02154    0.00308    0.00207    0.00321
PART 2
C37B  1    0.606631    0.640040    0.706071   -21.00000    0.01883    0.01578 =
         0.02243    0.00019    0.00486    0.00420
PART 1
C38A  1    0.642489    0.637094    0.711864    21.00000    0.01479    0.01394 =
         0.01744    0.00165   -0.00001    0.00051
PART 2
C38B  1    0.823021    0.587153    0.713779   -21.00000    0.02115    0.01470 =
         0.02139    0.00067    0.00468    0.00187
PART 1
C39A  1    0.487044    0.653323    0.672860    21.00000    0.01865    0.01849 =
         0.02142   -0.00017   -0.00105    0.00363
AFIX  43
H39A  2    0.346646    0.697454    0.675370    21.00000   -1.20000
AFIX   0
PART 2
C39B  1    0.939892    0.528291    0.679419   -21.00000    0.02542    0.01944 =
         0.02254    0.00120    0.00485    0.00291
AFIX  43
H39B  2    1.087504    0.491581    0.686105   -21.00000   -1.20000
AFIX   0
PART 1
C40A  1    0.548348    0.601405    0.629958    21.00000    0.02276    0.01943 =
         0.02027    0.00137   -0.00204    0.00076
AFIX  43
H40A  2    0.446829    0.609929    0.602330    21.00000   -1.20000
AFIX   0
PART 2
C40B  1    0.832020    0.525421    0.635015   -21.00000    0.02533    0.02005 =
         0.02282   -0.00073    0.00466    0.00278
AFIX  43
H40B  2    0.906124    0.485368    0.609855   -21.00000   -1.20000
AFIX   0
PART 1
C41A  1    0.756487    0.536691    0.626423    21.00000    0.02405    0.01891 =
         0.01866    0.00113    0.00304   -0.00069
AFIX  43
H41A  2    0.793423    0.502923    0.596478    21.00000   -1.20000
AFIX   0
PART 2
C41B  1    0.618136    0.579052    0.625545   -21.00000    0.02495    0.02261 =
         0.02146    0.00157    0.00402    0.00190
AFIX  43
H41B  2    0.549870    0.575957    0.594001   -21.00000   -1.20000
AFIX   0
PART 1
C42A  1    0.909285    0.521047    0.665748    21.00000    0.01996    0.01854 =
         0.02104    0.00023    0.00601    0.00231
AFIX  43
H42A  2    1.049122    0.476570    0.663085    21.00000   -1.20000
AFIX   0
PART 2
C42B  1    0.502314    0.636273    0.660180   -21.00000    0.01888    0.02172 =
         0.02256    0.00290    0.00085    0.00295
AFIX  43
H42B  2    0.354514    0.672619    0.653259   -21.00000   -1.20000
AFIX   0
HKLF 4


REM  mo_2465_cg_0m_a.res in P-1
REM wR2 = 0.098123, GooF = S = 1.03620, Restrained GooF = 1.03337 for all data
REM R1 = 0.036472 for 10833 Fo > 4sig(Fo) and 0.046792 for all 12989 data
REM 596 parameters refined using 157 restraints

END

WGHT      0.0445      0.4939

REM Highest difference peak  0.448,  deepest hole -0.291,  1-sigma level  0.046
Q1    1   0.2658 -0.0575  0.7017  11.00000  0.05    0.45
Q2    1   0.2530  0.2859  0.5187  11.00000  0.05    0.41
Q3    1   0.4561  0.1129  0.9126  11.00000  0.05    0.41
Q4    1   0.2604 -0.0261  0.8012  11.00000  0.05    0.41
Q5    1   0.9367  0.5868  0.9172  11.00000  0.05    0.40
Q6    1   0.4825 -0.0321  0.6489  11.00000  0.05    0.40
Q7    1   0.3006  0.2686  0.6710  11.00000  0.05    0.39
Q8    1   0.1788 -0.0804  0.7608  11.00000  0.05    0.39
Q9    1   0.1872  0.2786  0.7305  11.00000  0.05    0.39
Q10   1   0.1718  0.2235  0.6309  11.00000  0.05    0.38
Q11   1   0.7984  0.6653  0.8096  11.00000  0.05    0.38
Q12   1   0.9330  0.6551  0.8518  11.00000  0.05    0.37
Q13   1   0.4591 -0.0136  0.6887  11.00000  0.05    0.36
Q14   1   0.1578  0.3066  0.8080  11.00000  0.05    0.34
Q15   1   0.1004 -0.1024  0.6764  11.00000  0.05    0.34
;
_shelx_res_checksum               70290
_shelx_hkl_file
;
  -1   0   0   47.90    1.00
  -1   0   0   46.50    1.10
  -1   0   0   44.50    6.00
  -1   0   0   45.20    5.40
  -1   0   0   45.70    3.60
  -1   0   0   47.80    5.50
  -1   0   0   47.50    4.00
  -1   0   0   48.70    3.70
  -1   0   0   46.90    1.20
  -1   0   0   39.60    4.80
  -1   0   0   47.10    1.20
  -1   0   0   47.10    0.90
   1   0   0   45.60    3.70
   1   0   0   46.40    0.90
   1   0   0   44.70    1.30
   1   0   0   50.79    3.80
   1   0   0   50.59    5.60
   1   0   0   41.20    5.00
   1   0   0   46.20    0.90
   1   0   0   43.70    4.00
   1   0   0   44.50    1.20
   1   0   0   45.10    3.50
   1   0   0   46.10    3.80
   1   0   0   44.30    1.10
   1   0   0   45.80    0.90
   1   0   0   45.90    1.00
   1   0   0   45.90    1.00
   1   0   0   43.30    4.50
   1   0   0   47.70    3.70
  -2   0   0 1045.40   34.40
  -2   0   0 1045.50   12.50
  -2   0   0 1062.59   12.30
  -2   0   0  961.50   29.90
  -2   0   0 1030.80   29.40
  -2   0   0 1049.59   24.90
  -2   0   0 1051.29   25.90
  -2   0   0 1045.60   12.50
  -2   0   0 1020.60   13.20
  -2   0   0 1037.40   26.20
   2   0   0 1047.70   12.20
   2   0   0 1036.60   12.50
   2   0   0 1037.20   12.90
   2   0   0 1011.80   22.50
   2   0   0 1044.20   12.50
   2   0   0 1041.20   12.10
   2   0   0 1060.59   12.30
   2   0   0 1015.70   25.00
   2   0   0 1090.69   35.40
   2   0   0 1019.70   13.30
   2   0   0 1064.29   12.40
   2   0   0 1050.29   26.20
   2   0   0 1066.69   25.20
   2   0   0 1043.20   23.70
   2   0   0 1042.00   13.20
   2   0   0 1019.30   33.40
   2   0   0 1044.30   12.10
   2   0   0 1010.60   29.10
   2   0   0 1034.70   12.20
  -3   0   0    5.80    0.70
  -3   0   0   -1.80    7.40
  -3   0   0    3.70    4.80
  -3   0   0   -1.30    4.20
  -3   0   0   12.00    5.50
  -3   0   0   -1.10    5.60
  -3   0   0   11.70    4.70
  -3   0   0    7.00    0.90
  -3   0   0    6.10    4.70
   3   0   0    6.60    0.70
   3   0   0    8.30    5.30
   3   0   0    5.80    0.80
   3   0   0   -4.30    5.30
   3   0   0    1.50    4.00
   3   0   0    6.20    4.10
   3   0   0    3.00    4.00
   3   0   0    6.30    0.60
   3   0   0    5.30    0.70
   3   0   0    5.70    0.70
   3   0   0   12.70    4.40
   3   0   0    5.40    0.50
   3   0   0    7.00    1.00
   3   0   0    4.60    0.70
   3   0   0    6.10    1.00
   3   0   0    5.20    0.70
   3   0   0   11.10    5.50
   3   0   0    5.50    0.60
   3   0   0   -2.70    5.40
  -4   0   0   58.59    2.10
   4   0   0   56.19    1.50
   4   0   0   59.89    2.00
   4   0   0   57.19    2.60
   4   0   0   59.79    2.00
   4   0   0   56.79    2.10
   4   0   0   58.29    2.30
   4   0   0   56.79    2.80
   4   0   0   55.79    1.90
   5   0   0   99.59    4.20
   5   0   0   94.89    2.30
   5   0   0   95.99    2.80
   5   0   0   99.99    4.00
   5   0   0   95.89    3.30
   5   0   0   94.19    1.60
   5   0   0   95.29    2.50
   5   0   0   93.39    3.40
   5   0   0   93.69    3.70
   6   0   0   62.49    2.40
   6   0   0   62.39    3.50
   6   0   0   58.69    2.30
   6   0   0   62.39    3.00
   6   0   0   61.69    2.90
   6   0   0   59.89    3.70
   6   0   0   58.69    2.30
   7   0   0    6.80    0.90
   7   0   0    5.30    1.60
   7   0   0    6.60    1.60
   7   0   0    7.80    1.00
   8   0   0    2.00    1.10
   8   0   0    2.30    1.50
   8  -1   0   10.70    2.20
   8  -1   0    6.50    1.70
   8  -1   0    7.70    1.10
   7  -1   0   -1.50    0.80
   7  -1   0    0.70    1.10
   7  -1   0   -0.80    0.50
   6  -1   0   -0.70    0.50
   6  -1   0   -1.20    0.60
   6  -1   0    0.30    0.70
   6  -1   0   -0.10    0.50
   6  -1   0    0.70    0.50
   6  -1   0    0.70    0.60
   6  -1   0    0.20    0.60
   5  -1   0  584.44   10.80
   5  -1   0  583.74   10.10
   5  -1   0  593.34    9.50
   5  -1   0  595.04    9.50
   5  -1   0  576.64    9.00
   5  -1   0  601.94    9.40
   5  -1   0  608.04   11.60
  -5   1   0  574.84    9.60
   4  -1   0    8.80    0.80
   4  -1   0    5.80    1.10
   4  -1   0    7.30    1.00
   4  -1   0    9.20    1.10
   4  -1   0    7.20    1.00
   4  -1   0    8.00    1.20
   4  -1   0    7.00    1.00
   4  -1   0    6.60    1.00
  -4   1   0    6.60    0.90
  -4   1   0    6.70    0.90
   3  -1   0  274.17   15.90
   3  -1   0  295.07    4.90
   3  -1   0  307.97   23.20
   3  -1   0  275.87   17.00
   3  -1   0  294.97   21.70
   3  -1   0  298.07    6.00
   3  -1   0  294.57    8.80
   3  -1   0  295.37    5.20
   3  -1   0  298.17    5.00
   3  -1   0  287.57   18.20
   3  -1   0  315.27   17.60
   3  -1   0  303.87    5.00
   3  -1   0  284.37    9.10
   3  -1   0  297.57    5.20
   3  -1   0  278.07   16.30
   3  -1   0  294.47    5.20
   3  -1   0  289.77   16.60
   3  -1   0  298.37    3.70
   3  -1   0  291.97    5.60
   3  -1   0  291.87    5.90
  -3   1   0  291.17   23.10
  -3   1   0  277.67   19.30
  -3   1   0  286.97    5.00
  -3   1   0  276.87   16.90
  -3   1   0  296.47   17.20
  -3   1   0  295.07    5.20
  -3   1   0  306.07   18.90
  -3   1   0  294.67    5.10
  -3   1   0  268.77   18.90
   2  -1   0   65.99    1.60
   2  -1   0   66.09    1.80
   2  -1   0   67.39    1.80
   2  -1   0   67.39    1.10
   2  -1   0   71.69    4.30
   2  -1   0   73.29    8.00
   2  -1   0   66.99    1.90
   2  -1   0   68.69    2.20
   2  -1   0   74.09    4.30
   2  -1   0   82.09    8.70
   2  -1   0   65.79    6.40
   2  -1   0   56.79    7.60
   2  -1   0   48.60    7.60
   2  -1   0   63.09    1.90
   2  -1   0   69.89    7.80
   2  -1   0   66.79    1.80
   2  -1   0   65.19    9.80
   2  -1   0   69.59    1.90
   2  -1   0   52.39    9.10
   2  -1   0   64.89    2.00
  -2   1   0   72.69   10.80
  -2   1   0   86.09   12.60
  -2   1   0   65.59    1.90
  -2   1   0   66.39    8.30
  -2   1   0   68.79    1.70
  -2   1   0   67.39    1.50
  -2   1   0   57.79    8.20
  -2   1   0   78.69    8.90
  -2   1   0   75.59    9.20
  -2   1   0   65.29    1.50
  -2   1   0   64.29    1.80
  -2   1   0   66.39    2.00
  -2   1   0   73.69    9.00
  -2   1   0   65.89    7.90
  -2   1   0   65.19    2.00
   1  -1   0  701.63    8.70
   1  -1   0  709.23   18.90
   1  -1   0  715.93   13.90
   1  -1   0  667.03   20.90
   1  -1   0  693.93    8.80
   1  -1   0  676.33   19.10
   1  -1   0  709.03    8.80
   1  -1   0  717.93   13.30
   1  -1   0  739.23   19.60
   1  -1   0  708.13    8.60
   1  -1   0  713.43   20.10
   1  -1   0  697.83    8.60
   1  -1   0  703.13    8.70
   1  -1   0  709.13   19.90
   1  -1   0  700.53   20.20
   1  -1   0  710.43    8.60
   1  -1   0  705.93    8.00
   1  -1   0  705.73    8.70
   1  -1   0  690.93    8.50
   1  -1   0  722.43    8.20
  -1   1   0  710.63   13.10
  -1   1   0  692.33   20.20
  -1   1   0  700.13    8.70
  -1   1   0  704.83    8.90
  -1   1   0  719.63   14.00
  -1   1   0  714.93    8.60
  -1   1   0  692.73    8.80
  -1   1   0  718.23   19.80
  -1   1   0  710.43    8.70
  -1   1   0  703.33   19.70
  -1   1   0  707.53    8.60
  -1   1   0  715.13    8.50
  -1   1   0  717.33   19.50
  -1   1   0  681.83    8.10
  -1   1   0  695.73    8.60
  -1   1   0  728.43   19.20
  -1   1   0  742.03   21.70
  -1   1   0  706.23    8.00
  -1  -1   0 9377.06  120.29
  -1  -1   0 9532.95  111.59
  -1  -1   0 9324.67  110.29
  -1  -1   0 9528.95  110.69
  -1  -1   0 9566.44  110.09
  -1  -1   0 9425.06  124.29
   1   1   0 9430.26  110.99
   1   1   0 9493.45  110.29
   1   1   0 9305.57  124.99
   1   1   0 9425.46  119.79
   1   1   0 9409.76  110.19
   1   1   0 9543.54  111.39
   1   1   0 9240.78  124.09
  -2  -1   0 1160.98   13.40
  -2  -1   0 1157.68   13.60
  -2  -1   0 1139.89   14.10
  -2  -1   0 1215.88   25.00
  -2  -1   0 1190.18   24.20
  -2  -1   0 1202.48   38.50
  -2  -1   0 1196.58   26.50
  -2  -1   0 1233.58   25.20
  -2  -1   0 1145.09   30.00
  -2  -1   0 1126.49   14.80
  -2  -1   0 1197.18   36.20
   2   1   0 1137.29   36.80
   2   1   0 1156.68   13.40
   2   1   0 1180.08   13.40
   2   1   0 1154.38   13.50
   2   1   0 1173.18   25.50
   2   1   0 1186.88   13.20
   2   1   0 1165.38   35.20
   2   1   0 1163.38   13.50
   2   1   0 1143.09   14.80
   2   1   0 1146.99   14.10
   2   1   0 1158.68   24.30
   2   1   0 1174.48   24.00
   2   1   0 1121.69   38.10
   2   1   0 1159.38   13.50
   2   1   0 1157.98   14.80
   2   1   0 1167.78   13.40
   2   1   0 1193.28   24.80
   2   1   0 1177.18   30.60
  -3  -1   0  404.06   17.20
  -3  -1   0  395.06    5.50
  -3  -1   0  376.66   26.90
  -3  -1   0  399.06   15.70
  -3  -1   0  390.66   16.60
  -3  -1   0  399.26   25.00
  -3  -1   0  396.86   17.80
   3   1   0  402.86    5.80
   3   1   0  408.66   19.40
   3   1   0  392.66    5.60
   3   1   0  388.46   23.60
   3   1   0  387.16    7.20
   3   1   0  400.06    5.50
   3   1   0  401.26    5.70
   3   1   0  390.86    6.10
   3   1   0  395.56   26.50
   3   1   0  428.26   27.00
   3   1   0  399.46   16.50
   3   1   0  396.76    7.10
   3   1   0  378.86   14.40
   3   1   0  378.66   14.00
   3   1   0  382.56   16.10
   3   1   0  402.46    5.70
   4   1   0  183.48    3.60
   4   1   0  181.18    3.30
   4   1   0  177.18    4.90
   4   1   0  183.88    5.20
   4   1   0  182.58    3.60
   4   1   0  181.28    3.60
   4   1   0  183.88    3.80
   4   1   0  191.28    4.00
   4   1   0  177.78    4.70
   4   1   0  180.48    3.20
   4   1   0  179.08    3.80
  -5  -1   0   47.60    2.00
   5   1   0   48.70    1.90
   5   1   0   47.30    2.80
   5   1   0   52.59    2.30
   5   1   0   47.70    3.00
   5   1   0   46.00    1.70
   5   1   0   46.10    1.80
   5   1   0   50.09    1.90
   5   1   0   51.29    2.70
   6   1   0   69.09    2.30
   6   1   0   68.69    2.30
   6   1   0   75.99    2.50
   6   1   0   72.39    4.10
   6   1   0   75.59    4.10
   6   1   0   76.79    3.20
   6   1   0   70.39    3.80
   7   1   0   10.70    0.90
   7   1   0   12.50    1.00
   7   1   0   10.50    1.70
   7   1   0   11.40    2.00
   7   1   0    9.50    2.10
   8   1   0    2.20    1.20
   8   1   0    4.00    1.50
   8  -2   0    6.50    1.80
   8  -2   0    6.80    1.10
   8  -2   0    4.10    1.50
   7  -2   0    9.10    1.90
   7  -2   0    8.70    1.40
   7  -2   0   10.90    1.90
   6  -2   0   40.10    2.30
   6  -2   0   38.00    2.70
   6  -2   0   36.30    2.00
   6  -2   0   39.10    2.00
   6  -2   0   41.10    3.10
   6  -2   0   35.80    2.50
   5  -2   0   80.49    3.00
   5  -2   0   81.39    3.50
   5  -2   0   77.99    3.30
   5  -2   0   79.29    3.10
   5  -2   0   76.89    3.00
   5  -2   0   81.99    3.80
   5  -2   0   76.99    2.70
  -5   2   0   78.69    3.10
   4  -2   0   10.80    1.10
   4  -2   0   10.90    1.50
   4  -2   0   10.30    1.30
   4  -2   0    9.40    1.20
   4  -2   0   11.10    1.30
   4  -2   0   11.20    1.50
   4  -2   0   11.20    1.00
   4  -2   0    9.70    0.90
  -4   2   0    9.70    1.00
  -4   2   0   11.00    1.10
  -4   2   0    9.90    1.20
   3  -2   0  603.94   28.50
   3  -2   0  609.54    9.80
   3  -2   0  648.04   28.20
   3  -2   0  596.54   30.40
   3  -2   0  561.14   32.00
   3  -2   0  608.74    9.40
   3  -2   0  610.24    9.00
   3  -2   0  618.34    9.30
   3  -2   0  632.24   29.40
   3  -2   0  611.54    8.00
   3  -2   0  571.64   31.90
   3  -2   0  582.44   26.90
   3  -2   0  627.54   10.30
   3  -2   0  614.44    9.10
   3  -2   0  613.84    9.20
  -3   2   0  602.74    8.70
  -3   2   0  610.94    9.20
  -3   2   0  623.14   27.50
  -3   2   0  598.24   28.40
  -3   2   0  614.74    8.20
  -3   2   0  629.34   22.00
  -3   2   0  620.54    9.30
  -3   2   0  597.94   29.50
  -3   2   0  626.74   32.80
  -3   2   0  563.94   28.90
  -3   2   0  615.14    8.20
   2  -2   0  240.98   16.50
   2  -2   0  240.78   15.50
   2  -2   0  245.88    5.00
   2  -2   0  241.78    4.40
   2  -2   0  242.98    9.70
   2  -2   0  246.68    4.30
   2  -2   0  245.68    4.50
   2  -2   0  252.37    4.60
   2  -2   0  243.68    4.60
   2  -2   0  229.48   16.50
   2  -2   0  238.78   16.90
   2  -2   0  250.77    4.70
   2  -2   0  245.78   15.50
   2  -2   0  248.68    4.60
   2  -2   0  246.78   10.20
   2  -2   0  249.28    3.40
   2  -2   0  267.47   16.40
   2  -2   0  251.07    4.80
   2  -2   0  242.88    3.50
   2  -2   0  245.18   15.60
  -2   2   0  245.98    3.60
  -2   2   0  238.08   17.00
  -2   2   0  249.28    4.60
  -2   2   0  247.28    4.20
  -2   2   0  261.97    9.50
  -2   2   0  244.38    4.60
  -2   2   0  244.88   16.00
  -2   2   0  268.97   16.20
  -2   2   0  268.57   18.80
  -2   2   0  248.28   15.30
  -2   2   0  252.17    3.40
  -2   2   0  246.38    4.30
  -2   2   0  243.38    4.50
  -2   2   0  252.67   16.70
   1  -2   0 4570.84   74.29
   1  -2   0 4923.01   79.89
   1  -2   0 4960.00   78.39
   1  -2   0 4705.83  106.29
   1  -2   0 4907.91   77.79
   1  -2   0 4916.41   75.69
   1  -2   0 4970.00   80.99
  -1   2   0 4865.71   77.89
  -1   2   0 4919.51   80.59
  -1   2   0 4845.92   76.59
  -1   2   0 4882.91   80.69
  -1   2   0 4977.80   68.79
  -1   2   0 4986.60   77.29
  -1   2   0 4902.31   77.99
  -1   2   0 4898.41   63.39
  -1   2   0 4941.61   73.89
   0  -2   0  116.39    2.40
   0  -2   0  117.89    8.70
   0  -2   0  117.89    2.40
   0  -2   0  119.49    2.40
   0  -2   0  120.79    9.00
   0  -2   0  111.99    8.00
   0  -2   0  112.29    8.20
   0  -2   0  117.69    2.30
   0  -2   0  124.29    9.20
   0  -2   0  116.19    2.30
   0  -2   0  117.89    2.20
   0  -2   0  117.39    2.20
   0  -2   0  118.09    1.80
   0  -2   0  118.89    6.00
   0  -2   0  113.89    8.40
   0  -2   0  117.59    2.00
   0  -2   0  115.69    2.40
   0   2   0  115.69    2.50
   0   2   0  146.79    8.70
   0   2   0  117.09    2.30
   0   2   0  115.69    2.10
   0   2   0  121.49    2.30
   0   2   0  119.69    6.40
   0   2   0  127.39    8.90
   0   2   0  111.69    2.30
   0   2   0  115.99    8.80
   0   2   0  131.69    9.40
   0   2   0  119.69    8.20
   0   2   0  116.59    8.30
   0   2   0  117.69    2.40
   0   2   0  116.69    2.30
   0   2   0  117.69    8.10
   0   2   0  116.19    2.20
   0   2   0  104.69    8.00
   0   2   0  115.39    2.30
   0   2   0  117.49    1.90
  -1  -2   0  947.81   23.00
  -1  -2   0  952.80   23.80
  -1  -2   0  944.81   11.00
  -1  -2   0  951.30   11.00
  -1  -2   0  939.61   10.80
  -1  -2   0  919.41   29.20
  -1  -2   0  938.81   10.50
  -1  -2   0  935.11   11.20
  -1  -2   0  952.20   28.70
  -1  -2   0  948.11   22.60
  -1  -2   0  934.41   23.90
  -1  -2   0  941.81   22.30
   1   2   0  938.41   10.30
   1   2   0  939.81   11.30
   1   2   0  947.91   11.10
   1   2   0  929.31   11.10
   1   2   0  929.51   22.00
   1   2   0  930.71   23.40
   1   2   0  934.51   11.00
   1   2   0  942.11   11.20
   1   2   0  975.30   23.60
   1   2   0  887.61   29.00
   1   2   0  958.60   12.20
   1   2   0  948.21   10.80
   1   2   0  932.21   11.90
   1   2   0  943.11   11.10
   1   2   0  964.90   22.70
   1   2   0  930.11   28.50
  -2  -2   0   12.00    3.80
  -2  -2   0    7.60    3.10
  -2  -2   0   13.70    6.20
  -2  -2   0   17.30    4.50
  -2  -2   0   13.20    0.70
  -2  -2   0   11.50    3.60
  -2  -2   0   13.30    6.10
  -2  -2   0   14.50    0.70
  -2  -2   0   13.30    1.00
   2   2   0   13.00    0.60
   2   2   0   26.80    6.80
   2   2   0   14.00    1.20
   2   2   0   12.50    1.10
   2   2   0   13.90    6.00
   2   2   0   13.00    0.70
   2   2   0   14.00    1.00
   2   2   0   18.40    4.10
   2   2   0   19.70    4.60
   2   2   0   13.40    0.70
   2   2   0   14.00    4.00
   2   2   0   15.90    3.80
   2   2   0   12.00    3.40
   2   2   0   14.10    0.70
   2   2   0   13.20    0.70
  -3  -2   0   60.49   13.30
  -3  -2   0   52.79    1.50
  -3  -2   0   47.90   10.80
  -3  -2   0   62.69    9.10
   3   2   0   53.89    1.50
   3   2   0   58.39   10.70
   3   2   0   57.49   13.00
   3   2   0   51.19    1.60
   3   2   0   50.29    2.30
   3   2   0   55.39    6.30
   3   2   0   52.79    2.00
   3   2   0   50.49    1.50
   3   2   0   60.19   13.00
   3   2   0   54.39    1.50
   3   2   0   50.19    1.50
   3   2   0   52.39    1.40
   3   2   0   49.70    2.30
   3   2   0   54.39    6.10
   3   2   0   50.39    7.70
   3   2   0   56.99   12.70
   3   2   0   52.39    1.40
  -4  -2   0    9.20    0.80
   4   2   0    9.60    0.90
   4   2   0    8.10    0.80
   4   2   0    7.50    1.30
   4   2   0   10.20    0.80
   4   2   0   10.40    1.50
   4   2   0    8.20    0.70
   4   2   0    9.60    1.50
   4   2   0   10.10    1.10
   4   2   0    7.40    0.50
   4   2   0   10.40    0.80
   4   2   0    9.30    0.80
  -5  -2   0  184.68    3.90
   5   2   0  187.18    3.70
   5   2   0  184.48    4.40
   5   2   0  185.98    5.80
   5   2   0  185.98    5.50
   5   2   0  188.38    3.80
   5   2   0  193.58    5.90
   5   2   0  179.68    3.50
   6   2   0   31.00    2.70
   6   2   0   30.40    2.70
   6   2   0   25.40    1.40
   6   2   0   24.30    2.40
   6   2   0   26.80    1.30
   6   2   0   26.50    1.90
   7   2   0    1.60    1.20
   7   2   0    1.30    1.20
   7   2   0    2.10    1.20
   7   2   0    1.50    0.40
   8   2   0    6.40    2.10
   8   2   0    5.20    2.20
   8  -3   0    7.00    1.70
   8  -3   0    3.50    1.70
   8  -3   0    9.40    1.40
   7  -3   0    1.30    0.70
   7  -3   0   -0.50    0.80
   7  -3   0   -1.20    0.70
   7  -3   0    0.10    0.60
   7  -3   0    0.10    0.90
   6  -3   0   36.90    2.00
   6  -3   0   37.70    2.70
   6  -3   0   39.90    2.40
   6  -3   0   33.30    2.50
   6  -3   0   38.00    2.80
   6  -3   0   42.60    3.10
  -6   3   0   39.80    4.10
   5  -3   0   10.50    1.40
   5  -3   0    8.60    1.20
   5  -3   0    8.30    1.40
   5  -3   0   10.50    1.60
   5  -3   0    6.00    1.30
   5  -3   0   10.50    1.70
   5  -3   0    7.00    1.20
   5  -3   0    8.00    0.90
  -5   3   0    9.90    1.40
  -5   3   0    8.00    1.30
   4  -3   0   17.70    1.50
   4  -3   0   19.30    1.70
   4  -3   0   20.50    1.80
   4  -3   0   17.50    1.60
   4  -3   0   19.40    1.60
   4  -3   0   19.40    1.00
   4  -3   0   17.80    1.70
  -4   3   0   19.70    1.10
  -4   3   0   18.90    1.10
  -4   3   0   19.90    1.60
  -4   3   0   19.60    1.50
   3  -3   0  169.28    4.30
   3  -3   0  168.68    4.40
   3  -3   0  167.38    4.00
   3  -3   0  166.88    3.90
   3  -3   0  164.48    2.90
   3  -3   0  168.28    2.70
   3  -3   0  161.88    4.10
   3  -3   0  162.68    4.30
  -3   3   0  164.08    3.00
  -3   3   0  168.88    3.70
  -3   3   0  167.28    3.80
  -3   3   0  163.88    4.20
   2  -3   0    5.30    5.60
   2  -3   0    1.90    4.90
   2  -3   0    6.20    5.10
   2  -3   0    4.80    0.90
   2  -3   0    2.30    3.90
   2  -3   0    8.30    4.40
   2  -3   0    5.10    0.80
   2  -3   0    4.40    0.80
   2  -3   0    6.80    1.00
   2  -3   0    5.30    0.80
   2  -3   0   -1.20    4.00
   2  -3   0    4.10    0.80
   2  -3   0   -1.50    3.80
   2  -3   0    5.00    0.70
   2  -3   0    1.50    5.40
   2  -3   0    5.60    0.60
  -2   3   0    5.00    0.60
  -2   3   0   -2.70    4.50
  -2   3   0    5.00    0.40
  -2   3   0    2.90    4.90
  -2   3   0    7.90    5.30
  -2   3   0    6.30    3.50
  -2   3   0    6.90    1.00
  -2   3   0    4.10    0.80
  -2   3   0    1.60    4.80
  -2   3   0    6.40    1.00
  -2   3   0    4.50    0.70
  -2   3   0    1.40    5.30
  -2   3   0    5.40    0.80
  -2   3   0    5.40    5.00
  -2   3   0    7.00    3.00
  -2   3   0   -0.80    6.50
   1  -3   0 3378.66   39.20
   1  -3   0 3462.85   70.59
   1  -3   0 3338.97   60.59
   1  -3   0 3446.76   39.10
   1  -3   0 3426.56   39.40
   1  -3   0 3452.25   61.49
   1  -3   0 3433.06   39.00
   1  -3   0 3487.25   71.29
   1  -3   0 3527.65   68.29
   1  -3   0 3435.66   68.39
   1  -3   0 3455.85   61.49
   1  -3   0 3384.36   39.20
   1  -3   0 3441.66   39.30
   1  -3   0 3430.76   66.39
  -1   3   0 3609.84   63.39
  -1   3   0 3411.46   39.20
  -1   3   0 3446.56   39.20
  -1   3   0 3455.45   66.59
  -1   3   0 3499.95   69.19
  -1   3   0 3489.15   64.29
  -1   3   0 3469.85   39.00
  -1   3   0 3364.66   39.00
  -1   3   0 3402.06   38.40
  -1   3   0 3498.65   68.19
  -1   3   0 3440.26   38.90
  -1   3   0 3383.56   70.29
  -1   3   0 3418.76   70.29
  -1   3   0 3472.55   70.99
  -1   3   0 3429.06   39.60
  -1   3   0 3440.76   39.00
   0  -3   0 1201.08   14.80
   0  -3   0 1231.28   15.30
   0  -3   0 1242.48   14.90
   0  -3   0 1216.68   15.00
   0  -3   0 1228.88   15.20
   0  -3   0 1228.78   33.10
   0  -3   0 1236.18   26.00
   0  -3   0 1199.18   15.10
   0  -3   0 1193.48   34.50
   0  -3   0 1226.88   14.80
   0  -3   0 1169.18   33.40
   0  -3   0 1222.58   14.10
   0  -3   0 1235.48   35.60
   0  -3   0 1221.58   34.20
   0   3   0 1177.18   32.90
   0   3   0 1204.88   14.40
   0   3   0 1211.78   35.20
   0   3   0 1205.58   32.90
   0   3   0 1218.88   33.30
   0   3   0 1214.98   15.30
   0   3   0 1222.08   32.00
   0   3   0 1204.98   14.90
   0   3   0 1207.38   15.10
   0   3   0 1227.28   14.90
   0   3   0 1194.68   15.10
   0   3   0 1219.98   36.00
   0   3   0 1215.88   14.00
   0   3   0 1225.58   14.80
   0   3   0 1198.38   34.60
   0   3   0 1207.38   40.10
   0   3   0 1223.38   27.00
   0   3   0 1194.68   14.80
   0   3   0 1209.88   15.00
  -1  -3   0  191.48   12.90
  -1  -3   0  188.58    3.20
  -1  -3   0  214.38   15.90
  -1  -3   0  189.78    3.70
  -1  -3   0  187.18   11.60
  -1  -3   0  185.48   12.60
  -1  -3   0  187.28    2.90
  -1  -3   0  189.98    3.50
  -1  -3   0  200.58   15.90
  -1  -3   0  189.18    3.30
  -1  -3   0  190.78    4.10
  -1  -3   0  200.88   13.30
   1   3   0  183.48   11.40
   1   3   0  180.88    4.00
   1   3   0  189.48    3.30
   1   3   0  186.48    3.60
   1   3   0  182.48   12.20
   1   3   0  191.88    3.50
   1   3   0  189.78    3.40
   1   3   0  184.28    3.40
   1   3   0  166.28   11.60
   1   3   0  188.98    3.50
   1   3   0  193.18   10.90
   1   3   0  203.28   13.70
   1   3   0  187.78    3.10
   1   3   0  200.28   11.50
   1   3   0  168.68   13.70
   1   3   0  186.58    3.20
   1   3   0  188.28    4.10
  -2  -3   0  257.07   15.10
  -2  -3   0  270.27   14.00
  -2  -3   0  267.07   15.10
  -2  -3   0  302.07   15.40
  -2  -3   0  258.97   14.80
  -2  -3   0  273.17    4.20
  -2  -3   0  274.77    4.20
  -2  -3   0  296.87   20.80
  -2  -3   0  261.27   21.30
   2   3   0  272.17    4.50
   2   3   0  270.27    4.00
   2   3   0  265.67    4.30
   2   3   0  265.07    5.30
   2   3   0  274.67    5.70
   2   3   0  260.77   12.90
   2   3   0  251.77   20.00
   2   3   0  274.97   15.20
   2   3   0  271.97    4.40
   2   3   0  267.97    4.20
   2   3   0  265.87    3.60
   2   3   0  256.37   13.30
   2   3   0  266.47   18.90
   2   3   0  256.57   14.40
   2   3   0  267.37    3.80
   2   3   0  271.57    4.30
   2   3   0  273.27    4.30
  -3  -3   0   11.60    0.80
   3   3   0   14.30    1.40
   3   3   0   11.80    0.90
   3   3   0   12.30    0.80
   3   3   0   13.80    1.30
   3   3   0   14.10    0.80
   3   3   0   12.50    0.80
   3   3   0   12.70    0.90
   3   3   0   13.60    1.40
  -4  -3   0  175.08    3.60
   4   3   0  180.98    4.70
   4   3   0  182.98    2.90
   4   3   0  175.18    2.90
   4   3   0  179.48    3.80
   4   3   0  179.88    5.30
   4   3   0  179.38    3.30
   4   3   0  177.68    5.40
   4   3   0  182.88    3.50
   4   3   0  179.18    3.50
  -5  -3   0   11.00    1.00
   5   3   0   10.80    1.70
   5   3   0   12.30    1.00
   5   3   0   12.90    1.00
   5   3   0   11.90    1.20
   5   3   0   10.80    0.80
   5   3   0   14.70    2.00
   5   3   0   11.00    1.80
   5   3   0   12.70    1.50
   5   3   0   10.90    0.90
   6   3   0    2.90    0.60
   6   3   0    4.00    1.30
   6   3   0    4.40    1.40
   6   3   0    4.20    1.40
   6   3   0    1.70    0.80
   7   3   0    3.40    1.50
   7   3   0    2.20    1.20
   7   3   0    3.90    1.30
   8   3   0   10.70    2.20
   8   3   0   11.00    2.30
   8  -4   0   -0.90    1.10
   8  -4   0    0.20    0.80
   8  -4   0    2.60    2.20
   7  -4   0    4.70    1.10
   7  -4   0    7.20    1.80
   7  -4   0    6.20    1.40
   7  -4   0    4.10    1.20
   7  -4   0    7.20    1.60
   6  -4   0    2.70    1.10
   6  -4   0    5.80    1.80
   6  -4   0    6.80    1.30
   6  -4   0    8.00    1.60
   6  -4   0    5.80    1.30
   5  -4   0   45.50    2.50
   5  -4   0   54.09    2.90
   5  -4   0   49.99    2.70
   5  -4   0   51.19    2.70
   5  -4   0   51.69    2.90
   5  -4   0   47.00    2.90
   5  -4   0   49.00    3.10
  -5   4   0   48.50    2.80
  -5   4   0   51.89    1.70
  -5   4   0   49.50    1.40
  -5   4   0   49.99    2.80
   4  -4   0   43.90    2.50
   4  -4   0   44.20    2.60
   4  -4   0   45.80    2.40
   4  -4   0   43.40    2.50
   4  -4   0   44.00    2.20
   4  -4   0   42.70    2.30
   4  -4   0   45.60    2.60
  -4   4   0   42.90    1.40
  -4   4   0   42.90    2.00
  -4   4   0   43.80    2.50
  -4   4   0   43.60    2.40
   3  -4   0   16.60    1.50
   3  -4   0   14.50    1.40
   3  -4   0   14.70    1.50
   3  -4   0   20.10    1.50
   3  -4   0   15.40    0.90
   3  -4   0   18.10    1.70
   3  -4   0   17.30    1.40
   3  -4   0   16.20    1.20
  -3   4   0   14.90    1.90
  -3   4   0   15.20    0.80
  -3   4   0   15.20    1.50
  -3   4   0   16.90    0.90
  -3   4   0   13.80    1.30
  -3   4   0   14.60    1.40
   2  -4   0   76.99    3.00
   2  -4   0   83.79    2.80
   2  -4   0   78.59   12.70
   2  -4   0  114.99   16.20
   2  -4   0   80.09    2.90
   2  -4   0   79.59    2.30
   2  -4   0   81.89    2.30
   2  -4   0   90.29   13.30
   2  -4   0   81.69    2.60
   2  -4   0   86.09   14.30
   2  -4   0   82.09    2.80
   2  -4   0   86.49   15.00
   2  -4   0   77.99   11.70
   2  -4   0   89.59   11.50
  -2   4   0   79.99    2.70
  -2   4   0   83.49    2.90
  -2   4   0   83.49    3.00
  -2   4   0   72.39   13.40
  -2   4   0   77.49    7.80
  -2   4   0   69.99   14.50
  -2   4   0   87.49   13.60
  -2   4   0  122.49   17.70
  -2   4   0   83.89    3.00
  -2   4   0   80.69    2.20
  -2   4   0   80.29    1.80
  -2   4   0   93.49   10.20
  -2   4   0   50.39   11.10
  -2   4   0   87.09   14.60
   1  -4   0 3476.05   69.99
   1  -4   0 3424.86   40.10
   1  -4   0 3449.95   75.59
   1  -4   0 3425.86   39.30
   1  -4   0 3423.86   72.99
   1  -4   0 3502.95   77.99
   1  -4   0 3359.56   39.50
   1  -4   0 3417.06   40.20
   1  -4   0 3452.25   63.29
   1  -4   0 3475.65   66.99
   1  -4   0 3360.16   39.40
   1  -4   0 3518.95   79.49
   1  -4   0 3576.34   75.09
  -1   4   0 3349.36   39.90
  -1   4   0 3463.35   78.29
  -1   4   0 3482.65   73.59
  -1   4   0 3504.85   75.49
  -1   4   0 3493.15   77.79
  -1   4   0 3407.26   66.09
  -1   4   0 3398.96   39.70
  -1   4   0 3467.55   39.20
  -1   4   0 3429.86   68.29
  -1   4   0 3412.96   39.80
  -1   4   0 3444.36   74.49
  -1   4   0 3375.56   39.60
  -1   4   0 3398.66   39.90
  -1   4   0 3522.65   68.89
   0  -4   0  359.46    6.30
   0  -4   0  360.46    6.00
   0  -4   0  384.56   21.10
   0  -4   0  350.26    6.90
   0  -4   0  354.86   21.30
   0  -4   0  360.66    5.90
   0  -4   0  364.16   21.50
   0  -4   0  384.76   22.30
   0  -4   0  362.26   14.80
   0  -4   0  349.17   20.30
   0  -4   0  325.87   19.30
   0  -4   0  359.36    5.00
   0  -4   0  354.66    5.20
   0   4   0  347.17    6.00
   0   4   0  332.27   20.90
   0   4   0  357.26    6.10
   0   4   0  367.56   15.80
   0   4   0  334.07   18.90
   0   4   0  356.06    6.20
   0   4   0  359.76   21.20
   0   4   0  337.17   19.80
   0   4   0  353.06    5.90
   0   4   0  300.87   18.90
   0   4   0  356.76    6.50
   0   4   0  353.66   19.60
   0   4   0  336.07    5.90
   0   4   0  343.87   19.60
   0   4   0  340.87   20.10
   0   4   0  354.16    6.20
  -1  -4   0    8.30    6.60
  -1  -4   0   15.30    0.80
  -1  -4   0   15.50    0.30
  -1  -4   0   15.30    1.20
  -1  -4   0   12.70    5.50
  -1  -4   0   15.10    1.00
  -1  -4   0   15.60    5.30
  -1  -4   0   17.60    1.20
  -1  -4   0   10.80    5.30
  -1  -4   0    8.30    6.20
   1   4   0    9.70    6.10
   1   4   0   15.10    1.10
   1   4   0   10.00    4.90
   1   4   0   15.50    1.10
   1   4   0   15.50    1.00
   1   4   0   15.10    1.40
   1   4   0   10.00    5.90
   1   4   0   18.60    5.50
   1   4   0    4.30    3.80
   1   4   0   17.30    1.20
   1   4   0   16.90    1.10
   1   4   0   14.60    1.10
   1   4   0   16.80    4.60
   1   4   0   17.50    6.00
   1   4   0   11.40    6.50
  -2  -4   0    0.80    0.30
  -2  -4   0    0.00    0.40
  -2  -4   0    0.30    0.20
  -2  -4   0   -2.60    4.60
  -2  -4   0    0.50    0.20
  -2  -4   0    0.70    0.40
  -2  -4   0   13.80    5.00
  -2  -4   0    3.30    4.30
  -2  -4   0   -2.10    9.00
  -2  -4   0    0.30    4.90
  -2  -4   0    7.60    8.30
   2   4   0   -4.30    4.40
   2   4   0    1.20    4.50
   2   4   0   -3.30    3.30
   2   4   0   -4.70    4.80
   2   4   0    0.70    0.40
   2   4   0    0.70    0.40
   2   4   0    0.20    0.40
   2   4   0    0.10    0.30
   2   4   0    0.00    0.50
   2   4   0    8.60    6.90
   2   4   0    0.60    0.70
   2   4   0    3.80    5.00
   2   4   0    0.40    5.70
   2   4   0    0.40    0.40
   2   4   0    4.20    3.80
   2   4   0    0.60    0.40
  -3  -4   0    2.20    0.60
  -3  -4   0    2.30    0.50
   3   4   0    1.70    0.50
   3   4   0    2.10    0.50
   3   4   0    2.50    0.40
   3   4   0    2.10    0.50
   3   4   0    2.20    0.50
   3   4   0    2.20    0.40
   3   4   0    2.30    0.50
   3   4   0    1.20    0.70
   3   4   0    3.00    0.80
   3   4   0    2.10    0.90
   3   4   0    2.70    0.50
   4   4   0  137.09    3.20
   4   4   0  143.09    4.80
   4   4   0  139.09    4.90
   4   4   0  130.29    2.80
   4   4   0  129.19    2.60
   4   4   0  131.69    4.30
   4   4   0  135.29    3.10
   4   4   0  130.29    3.00
   4   4   0  134.69    2.60
   4   4   0  134.69    3.50
  -5  -4   0   24.50    1.40
   5   4   0   25.80    1.60
   5   4   0   28.50    2.40
   5   4   0   25.90    1.30
   5   4   0   29.60    2.60
   5   4   0   25.50    2.00
   5   4   0   25.10    1.10
   5   4   0   25.80    2.40
   5   4   0   27.50    1.60
   5   4   0   26.70    1.40
   6   4   0    8.00    1.40
   6   4   0    6.40    1.50
   6   4   0    6.60    0.70
   6   4   0    7.40    0.80
   6   4   0    7.20    1.10
   7   4   0    8.00    1.90
   7   4   0    7.80    1.80
   7   4   0    9.00    2.00
   8  -5   0    1.90    1.30
   7  -5   0  105.59    4.60
   7  -5   0  108.79    5.30
   7  -5   0  111.79    4.80
   7  -5   0  118.19    4.60
   7  -5   0  106.19    5.40
   6  -5   0   90.59    4.00
   6  -5   0   94.09    4.50
   6  -5   0   82.59    4.00
   6  -5   0   90.69    4.50
   6  -5   0   82.89    3.80
  -6   5   0   84.19    4.30
   5  -5   0    4.20    1.10
   5  -5   0    3.90    1.20
   5  -5   0    4.30    1.10
   5  -5   0    9.30    1.70
   5  -5   0    3.10    1.20
   5  -5   0    3.50    1.10
  -5   5   0    6.60    1.00
  -5   5   0    4.70    1.20
  -5   5   0    5.10    1.00
  -5   5   0    5.80    1.40
   4  -5   0  403.96    8.30
   4  -5   0  400.36    8.60
   4  -5   0  392.36    7.60
   4  -5   0  406.16    8.90
   4  -5   0  394.26    5.70
   4  -5   0  404.56    8.40
   4  -5   0  387.86    8.70
  -4   5   0  388.96    7.50
  -4   5   0  397.86    5.50
  -4   5   0  406.86    8.70
  -4   5   0  397.86    8.50
   3  -5   0    0.10    0.50
   3  -5   0   -0.70    0.40
   3  -5   0   -0.30    0.40
   3  -5   0   -0.30    0.50
   3  -5   0   -0.30    0.50
   3  -5   0   -0.10    0.30
   3  -5   0    0.20    0.60
  -3   5   0   -0.90    0.50
  -3   5   0   -0.30    0.30
  -3   5   0   -0.10    0.20
  -3   5   0    0.30    0.60
  -3   5   0    0.10    0.50
  -3   5   0    0.30    0.50
   2  -5   0  795.12   40.70
   2  -5   0  786.92   46.90
   2  -5   0  809.52   13.00
   2  -5   0  866.21   39.90
   2  -5   0  800.92   11.50
   2  -5   0  847.42   34.30
   2  -5   0  783.12   37.30
   2  -5   0  803.12   12.50
   2  -5   0  833.12   40.90
   2  -5   0  802.22   11.30
   2  -5   0  863.81   34.60
   2  -5   0  881.81   35.90
   2  -5   0  817.02   13.10
   2  -5   0  837.22   12.40
  -2   5   0  836.72   32.20
  -2   5   0  797.12   40.70
  -2   5   0  831.22   26.30
  -2   5   0  820.72   11.50
  -2   5   0  808.92   10.50
  -2   5   0  819.22   12.70
  -2   5   0  822.22   12.90
  -2   5   0  752.42   46.00
  -2   5   0  827.02   12.30
  -2   5   0  815.52   35.20
  -2   5   0  819.92   12.70
  -2   5   0  817.02   38.50
  -2   5   0  834.82   39.50
   1  -5   0   89.39   13.90
   1  -5   0  115.59    2.70
   1  -5   0   90.79   15.50
   1  -5   0  125.29   16.20
   1  -5   0  106.39   10.70
   1  -5   0  115.29    3.40
   1  -5   0   89.49   14.80
   1  -5   0  133.49   13.10
   1  -5   0  115.79    2.90
   1  -5   0  119.99   16.60
   1  -5   0  119.59    3.80
   1  -5   0  134.59   18.90
  -1   5   0  108.59   16.40
  -1   5   0  105.29   15.50
  -1   5   0  112.79   15.70
  -1   5   0  119.19    3.60
  -1   5   0   95.19   13.30
  -1   5   0   94.19   12.20
  -1   5   0  114.89    3.40
  -1   5   0  121.79    3.70
  -1   5   0  128.09   13.90
  -1   5   0  113.09    3.50
  -1   5   0  124.79   13.40
  -1   5   0  114.79   18.30
  -1   5   0  110.69    3.70
   0  -5   0   20.30    1.00
   0  -5   0   30.30    9.60
   0  -5   0   39.80   10.00
   0  -5   0   21.00    1.60
   0  -5   0   18.80    1.40
   0  -5   0   17.40    6.70
   0  -5   0   44.80   11.10
   0  -5   0   21.40    5.00
   0  -5   0   29.80    9.20
   0  -5   0   19.20    1.00
   0  -5   0   19.60    1.30
   0   5   0   26.90    9.00
   0   5   0   16.00    6.30
   0   5   0   20.70    1.50
   0   5   0   21.60    6.80
   0   5   0   17.60    6.50
   0   5   0   33.30    9.90
   0   5   0   12.20    6.10
   0   5   0   19.30    1.40
   0   5   0   15.60    6.50
   0   5   0   23.00    1.60
   0   5   0   22.30    7.20
   0   5   0   17.90    1.40
   0   5   0   12.50    6.10
  -1  -5   0    3.70    0.70
  -1  -5   0    8.10    4.30
  -1  -5   0    2.80    0.50
  -1  -5   0    3.00    6.70
  -1  -5   0   10.00    7.90
  -1  -5   0    2.10    5.50
  -1  -5   0    2.20    4.30
  -1  -5   0   -1.40    4.90
  -1  -5   0    2.10    0.70
  -1  -5   0  -10.40    6.00
   1   5   0   -4.10    5.10
   1   5   0   -0.30    5.30
   1   5   0    0.90    5.20
   1   5   0    4.50    0.80
   1   5   0   -0.10    3.80
   1   5   0    2.00    0.70
   1   5   0    3.50    7.30
   1   5   0    5.40    4.40
   1   5   0    2.90    0.70
   1   5   0    2.50    0.80
   1   5   0    1.70    0.80
   1   5   0   -0.20    3.60
   1   5   0    1.40    0.60
   1   5   0   -0.40    5.30
   1   5   0    1.40    0.50
   1   5   0    2.90    0.70
  -2  -5   0  171.68    3.70
  -2  -5   0  165.38    4.00
  -2  -5   0  167.78    3.10
  -2  -5   0  170.68    2.80
   2   5   0  168.48    3.80
   2   5   0  164.18    4.10
   2   5   0  177.38    5.10
   2   5   0  175.48    4.10
   2   5   0  160.88    4.70
   2   5   0  167.98    3.70
   2   5   0  169.48    3.90
  -3  -5   0   29.20    1.40
  -3  -5   0   30.00    1.60
   3   5   0   28.20    2.10
   3   5   0   27.00    2.20
   3   5   0   26.30    1.40
   3   5   0   28.50    1.50
   3   5   0   28.50    1.50
   3   5   0   30.50    1.50
   3   5   0   32.20    1.60
   4   5   0    2.70    1.10
   4   5   0    4.10    0.60
   4   5   0    5.20    0.90
   4   5   0    4.00    0.50
   4   5   0    3.80    0.70
   4   5   0    5.10    0.80
   4   5   0    3.80    0.60
   4   5   0    3.80    0.70
   4   5   0    5.70    1.30
   4   5   0    3.60    1.00
   5   5   0   30.80    1.20
   5   5   0   36.20    2.80
   5   5   0   33.40    2.50
   5   5   0   30.20    1.90
   5   5   0   37.40    3.00
   5   5   0   31.40    1.30
   5   5   0   33.90    1.60
   5   5   0   32.40    1.60
   6   5   0   16.30    1.00
   6   5   0   15.20    2.30
   6   5   0   14.00    2.20
   6   5   0   20.10    2.70
   6   5   0   17.20    1.00
   7   5   0    6.80    1.90
   7   5   0   11.50    2.20
   7   5   0   10.10    2.10
   7  -6   0   28.00    2.60
   7  -6   0   21.00    2.50
   7  -6   0   28.90    2.90
   7  -6   0   26.80    2.40
   6  -6   0    5.40    1.50
   6  -6   0    4.20    1.30
   6  -6   0    3.40    1.10
   6  -6   0    3.40    1.20
   6  -6   0    1.60    1.00
  -6   6   0    2.80    1.40
   5  -6   0   20.20    2.10
   5  -6   0   19.60    2.00
   5  -6   0   21.50    2.30
   5  -6   0   22.30    2.00
   5  -6   0   20.80    2.50
  -5   6   0   19.20    2.40
  -5   6   0   18.80    1.70
   4  -6   0   30.20    1.50
   4  -6   0   29.70    2.00
   4  -6   0   32.90    2.40
   4  -6   0   32.10    2.50
   4  -6   0   35.20    2.60
   4  -6   0   33.20    2.60
   4  -6   0   30.70    2.20
  -4   6   0   33.50    1.50
  -4   6   0   32.40    2.20
  -4   6   0   29.60    1.10
  -4   6   0   34.60    2.60
  -4   6   0   26.10    2.30
   3  -6   0    1.40    0.70
   3  -6   0    2.80    0.90
   3  -6   0    1.30    0.70
   3  -6   0    1.80    0.80
   3  -6   0    1.70    0.70
   3  -6   0    1.30    0.90
  -3   6   0    1.00    0.40
  -3   6   0    1.10    0.90
  -3   6   0    1.30    0.80
  -3   6   0    2.30    0.80
  -3   6   0    1.50    0.80
  -3   6   0    2.10    0.70
   2  -6   0    5.30    0.90
   2  -6   0    3.10    1.10
   2  -6   0    2.80    0.70
   2  -6   0    4.70    1.10
   2  -6   0    3.60    0.90
  -2   6   0    4.10    1.10
  -2   6   0    4.50    1.10
  -2   6   0    3.30    0.90
  -2   6   0    4.10    1.00
  -2   6   0    4.40    1.10
   1  -6   0  845.32   57.59
   1  -6   0  900.21   41.50
   1  -6   0  895.51   12.40
   1  -6   0  924.11   11.90
   1  -6   0  914.81   14.30
   1  -6   0  869.91   46.80
   1  -6   0  892.61   41.80
   1  -6   0  937.11   33.30
   1  -6   0  885.81   37.20
   1  -6   0  896.51   42.90
   1  -6   0  858.01   43.90
  -1   6   0  875.61   13.40
  -1   6   0  834.92   35.10
  -1   6   0  878.91   40.10
  -1   6   0  947.51   40.00
  -1   6   0  890.21   13.30
  -1   6   0  846.72   43.20
  -1   6   0  882.11   41.50
  -1   6   0  905.41   13.80
  -1   6   0  968.20   51.89
  -1   6   0  932.01   44.00
  -1   6   0  873.11   13.50
   0  -6   0  441.26   30.90
   0  -6   0  423.96   27.80
   0  -6   0  452.45    6.80
   0  -6   0  442.46    8.60
   0  -6   0  442.06    7.90
   0  -6   0  442.46    7.50
   0  -6   0  481.15   29.10
   0  -6   0  414.66   28.80
   0  -6   0  458.35    6.60
   0  -6   0  460.65   20.80
   0   6   0  444.26   27.40
   0   6   0  455.05   28.40
   0   6   0  441.76    8.10
   0   6   0  454.15    8.50
   0   6   0  460.55    8.20
   0   6   0  435.56    7.90
   0   6   0  454.05   28.10
   0   6   0  413.16   28.00
   0   6   0  469.05   23.10
   0   6   0  440.96    8.10
   0   6   0  433.76   26.90
   0   6   0  437.96    8.00
   0   6   0  432.96   29.00
   0   6   0  452.35    8.40
  -1  -6   0   25.90    1.50
  -1  -6   0   26.00    0.70
  -1  -6   0   28.40    8.50
  -1  -6   0   27.50    1.40
  -1  -6   0   25.70    1.80
  -1  -6   0   26.40    1.40
  -1  -6   0   32.80    7.80
  -1  -6   0   22.40    8.70
   1   6   0   16.60    8.00
   1   6   0   26.90    1.70
   1   6   0   35.70    9.80
   1   6   0   25.10    1.70
   1   6   0    8.00    6.60
   1   6   0   28.10    1.70
   1   6   0   27.90    2.00
   1   6   0   42.10   10.90
   1   6   0   26.80    1.60
   1   6   0   15.80    8.90
   1   6   0   10.70    7.90
   1   6   0   26.40    1.70
   1   6   0   26.90    2.00
   1   6   0   27.20    1.90
   1   6   0   10.80    9.80
  -2  -6   0   84.19    2.00
  -2  -6   0   84.09    2.70
  -2  -6   0   85.79    2.70
  -2  -6   0   84.19    3.10
   2   6   0   82.49    3.00
   2   6   0   84.89    3.70
   2   6   0   81.59    2.80
   2   6   0   83.79    3.50
   2   6   0   83.59    2.90
   2   6   0   81.69    2.80
   2   6   0   86.39    2.80
  -3  -6   0   50.89    2.20
  -3  -6   0   50.09    2.00
   3   6   0   46.10    2.10
   3   6   0   46.00    2.10
   3   6   0   46.00    2.80
   3   6   0   40.50    3.80
   3   6   0   42.30    2.80
   3   6   0   47.90    2.00
   3   6   0   41.50    2.10
  -4  -6   0   84.29    4.40
   4   6   0   89.19    2.60
   4   6   0   84.79    2.90
   4   6   0   89.09    4.10
   4   6   0   86.79    2.70
   4   6   0   86.99    2.70
   4   6   0   85.89    3.20
   4   6   0   88.29    4.40
   4   6   0   88.29    2.80
   4   6   0   90.49    4.10
   5   6   0   97.29    5.00
   5   6   0   88.09    4.10
   5   6   0   83.99    2.80
   5   6   0   90.19    4.50
   5   6   0   97.69    3.50
   5   6   0   89.29    2.70
   6   6   0    8.80    0.90
   6   6   0    7.10    1.60
   6   6   0    8.60    2.00
   6   6   0    7.90    1.90
   6   6   0    7.00    1.70
   6   6   0    8.00    0.80
   7   6   0    4.20    2.10
   7   6   0    7.10    1.80
   7   6   0    4.10    1.70
   7  -7   0    7.30    1.60
   7  -7   0    4.90    1.60
   7  -7   0    6.90    2.00
   7  -7   0    7.40    1.70
   6  -7   0   -0.10    0.80
   6  -7   0    0.60    0.90
   6  -7   0   -0.60    0.80
   6  -7   0    1.10    1.10
   6  -7   0    0.10    0.90
  -6   7   0    0.50    0.90
  -6   7   0    2.60    1.30
   5  -7   0   69.29    4.00
   5  -7   0   77.79    4.20
   5  -7   0   76.69    3.80
   5  -7   0   71.49    3.30
   5  -7   0   73.09    3.80
  -5   7   0   74.39    4.10
   4  -7   0   56.39    2.90
   4  -7   0   56.29    3.20
   4  -7   0   55.39    2.70
   4  -7   0   52.29    3.40
   4  -7   0   58.99    3.40
  -4   7   0   51.79    3.30
  -4   7   0   56.79    3.30
  -4   7   0   50.19    1.50
  -4   7   0   57.39    3.40
   3  -7   0  118.69    3.70
   3  -7   0  123.19    3.90
   3  -7   0  113.69    4.70
   3  -7   0  110.29    4.30
   3  -7   0  111.99    4.30
  -3   7   0  118.29    4.60
  -3   7   0  113.39    4.20
  -3   7   0  114.39    3.60
  -3   7   0  117.09    4.60
  -3   7   0  112.29    3.00
   2  -7   0   98.19    4.20
   2  -7   0  109.09    3.20
   2  -7   0  102.49    3.20
   2  -7   0  101.89    3.90
  -2   7   0  106.99    4.20
  -2   7   0  106.09    3.90
  -2   7   0  110.09    4.20
  -2   7   0  104.99    3.60
   1  -7   0   21.70    1.30
   1  -7   0   23.30    1.70
   1  -7   0   23.80    1.90
   1  -7   0   19.20    1.90
  -1   7   0   22.50    1.90
  -1   7   0   16.20    1.50
  -1   7   0   20.80    1.80
  -1   7   0   18.10    1.80
  -1   7   0   21.30    1.80
  -1   7   0   20.00    1.90
   0  -7   0   80.09    3.10
   0  -7   0   82.69    3.50
   0  -7   0   85.59    3.00
   0   7   0   83.39    3.30
   0   7   0   83.09    3.30
   0   7   0   86.49    3.40
   0   7   0   90.99    3.50
   0   7   0   83.49    3.30
   0   7   0   79.89    3.20
   0   7   0   87.19    3.50
  -1  -7   0  408.76    8.90
  -1  -7   0  421.16    7.00
  -1  -7   0  428.26    7.10
  -1  -7   0  415.86    5.40
  -1  -7   0  432.66    7.90
   1   7   0  423.36    8.10
   1   7   0  418.26    8.20
   1   7   0  424.96    8.00
   1   7   0  422.86    8.90
   1   7   0  426.36    7.90
   1   7   0  420.26    9.00
   1   7   0  409.36    8.10
  -2  -7   0   32.90    1.80
  -2  -7   0   26.90    1.40
  -2  -7   0   29.20    2.00
  -2  -7   0   31.00    1.30
   2   7   0   30.30    2.40
   2   7   0   27.90    2.00
   2   7   0   31.20    2.00
   2   7   0   28.30    1.80
   2   7   0   28.70    1.80
   2   7   0   28.50    1.80
   2   7   0   25.50    2.30
   2   7   0   30.40    2.00
  -3  -7   0    0.60    0.40
  -3  -7   0    1.40    0.70
   3   7   0    0.30    0.90
   3   7   0    1.00    0.50
   3   7   0    0.30    0.50
   3   7   0    1.40    0.60
   3   7   0    0.90    0.60
   3   7   0   -0.40    0.50
   3   7   0    0.20    0.80
  -4  -7   0   72.79    2.90
   4   7   0   70.39    3.10
   4   7   0   67.09    2.70
   4   7   0   67.99    2.60
   4   7   0   71.49    2.80
   4   7   0   73.09    3.90
   4   7   0   73.49    3.90
   4   7   0   74.99    2.70
   4   7   0   72.89    4.20
   4   7   0   74.99    2.60
   5   7   0   11.30    1.20
   5   7   0    7.20    1.30
   5   7   0    8.80    2.00
   5   7   0    8.40    1.80
   5   7   0    8.60    1.10
   6   7   0   21.90    1.40
   6   7   0   20.60    3.10
   6   7   0   24.90    2.60
   6   7   0   24.00    3.20
   6   7   0   21.70    1.30
   7   7   0   -0.40    1.20
   7   7   0    1.40    1.40
   7   7   0   -2.00    1.00
   7  -8   0   -1.30    1.10
   7  -8   0    1.30    1.30
   7  -8   0    5.40    1.80
   7  -8   0    1.50    1.20
   7  -8   0    1.80    1.10
   6  -8   0    1.10    0.90
   6  -8   0    0.40    1.10
   6  -8   0    0.10    0.80
   6  -8   0    1.20    1.10
  -6   8   0    1.30    1.40
  -6   8   0   -0.20    0.90
   5  -8   0   -0.80    0.90
   5  -8   0   -0.20    0.70
   5  -8   0   -0.70    0.60
   5  -8   0    1.20    0.90
   5  -8   0   -0.10    1.10
  -5   8   0   -1.10    1.00
   4  -8   0   51.89    2.90
   4  -8   0   49.40    3.20
   4  -8   0   45.60    3.40
   4  -8   0   58.39    3.50
   4  -8   0   50.29    2.70
  -4   8   0   49.80    1.80
  -4   8   0   52.49    3.20
  -4   8   0   48.50    3.40
  -4   8   0   57.99    2.50
  -4   8   0   53.19    3.50
  -4   8   0   52.89    3.50
  -4   8   0   46.10    1.90
   3  -8   0  228.58    6.60
   3  -8   0  227.48    5.60
   3  -8   0  225.58    7.20
   3  -8   0  223.78    6.60
  -3   8   0  221.08    6.80
  -3   8   0  210.98    7.80
  -3   8   0  219.88    6.80
  -3   8   0  227.08    6.50
  -3   8   0  222.68    5.60
   2  -8   0   74.29    3.50
   2  -8   0   73.29    2.90
   2  -8   0   65.29    3.90
  -2   8   0   66.59    2.80
  -2   8   0   67.49    3.10
  -2   8   0   68.59    4.00
  -2   8   0   70.49    3.60
  -2   8   0   73.79    3.70
   1  -8   0  267.67    6.30
   1  -8   0  256.27    6.50
   1  -8   0  274.57    7.40
   1  -8   0  262.67    5.10
  -1   8   0  264.67    7.00
  -1   8   0  269.27    7.00
  -1   8   0  260.17    6.80
  -1   8   0  264.47    6.80
  -1   8   0  270.57    6.30
  -1   8   0  258.77    6.60
   0  -8   0   46.30    2.90
   0  -8   0   46.30    2.30
   0  -8   0   47.00    2.60
   0  -8   0   47.30    1.90
   0   8   0   48.40    2.70
   0   8   0   42.90    2.70
   0   8   0   46.30    2.70
   0   8   0   51.19    2.80
   0   8   0   46.50    2.80
   0   8   0   42.90    2.70
  -1  -8   0  325.07    6.20
  -1  -8   0  310.57    5.00
  -1  -8   0  319.17    7.00
  -1  -8   0  313.27    7.60
  -1  -8   0  322.47    6.10
   1   8   0  334.57    8.10
   1   8   0  324.37    7.20
   1   8   0  313.97    7.90
   1   8   0  310.57    7.00
   1   8   0  317.47    7.40
   1   8   0  307.97    7.20
  -2  -8   0    6.90    0.90
   2   8   0    5.40    1.10
   2   8   0    6.40    1.20
   2   8   0    7.90    1.30
   2   8   0    8.40    1.70
   2   8   0    8.00    1.70
   2   8   0    7.30    1.40
  -3  -8   0    3.00    1.00
   3   8   0    2.90    0.90
   3   8   0    5.00    1.00
   3   8   0    4.00    0.90
   3   8   0    4.40    1.00
   3   8   0    3.20    1.30
   3   8   0    4.40    1.40
  -4  -8   0    0.70    0.70
   4   8   0   -1.60    0.70
   4   8   0    0.30    0.50
   4   8   0    0.10    0.80
   4   8   0    0.00    0.60
   4   8   0    1.40    0.70
   4   8   0    0.30    0.90
   4   8   0    1.30    0.70
   4   8   0   -0.60    0.60
   5   8   0   -2.30    0.90
   5   8   0    0.50    0.80
   5   8   0   -1.40    0.90
   5   8   0    0.90    0.90
   5   8   0    0.50    0.40
   5   8   0   -0.80    0.50
   6   8   0    2.40    1.50
   6   8   0    1.30    1.50
   6   8   0    1.20    1.20
   7   8   0   19.40    3.10
   7   8   0   28.20    3.60
   7  -9   0    3.70    1.90
   7  -9   0    0.00    1.20
   7  -9   0    1.60    1.30
   7  -9   0    1.30    2.00
   7  -9   0    2.30    1.30
   6  -9   0    0.90    1.20
   6  -9   0    2.20    1.30
   6  -9   0   -0.60    0.90
   6  -9   0    0.10    1.00
   6  -9   0    1.10    0.90
  -6   9   0    2.10    1.80
  -6   9   0   -0.40    1.00
   5  -9   0   11.50    2.10
   5  -9   0   10.10    1.60
   5  -9   0    8.30    1.80
   5  -9   0    9.80    1.70
   5  -9   0   11.90    2.30
  -5   9   0    9.40    2.00
   4  -9   0   -0.30    0.80
   4  -9   0    0.20    0.80
   4  -9   0   -0.30    0.70
   4  -9   0   -0.30    0.60
   4  -9   0   -0.20    0.80
  -4   9   0    0.10    0.90
  -4   9   0   -0.20    0.70
  -4   9   0    0.30    0.60
  -4   9   0    1.40    0.80
  -4   9   0   -0.60    0.80
   3  -9   0    2.30    0.90
   3  -9   0    2.60    0.90
   3  -9   0    2.20    1.10
   3  -9   0    2.90    1.10
   3  -9   0    2.60    1.30
  -3   9   0    3.70    1.40
  -3   9   0    2.50    0.90
  -3   9   0    1.90    1.20
  -3   9   0    2.50    1.00
  -3   9   0    2.60    1.20
  -3   9   0    1.80    1.00
   2  -9   0   45.50    2.60
   2  -9   0   46.30    2.30
   2  -9   0   41.60    3.10
   2  -9   0   45.00    3.00
   2  -9   0   41.50    2.80
  -2   9   0   44.80    3.00
  -2   9   0   46.30    3.20
  -2   9   0   47.00    3.20
  -2   9   0   46.60    3.20
  -2   9   0   47.70    2.90
  -2   9   0   46.40    2.60
   1  -9   0  151.68    3.80
   1  -9   0  146.29    5.10
   1  -9   0  142.19    4.70
   1  -9   0  152.28    5.70
  -1   9   0  153.18    5.30
  -1   9   0  141.79    4.70
  -1   9   0  150.38    5.20
  -1   9   0  151.88    5.30
  -1   9   0  147.69    5.30
  -1   9   0  153.08    5.50
   0  -9   0   73.49    3.50
   0  -9   0   76.59    3.50
   0  -9   0   75.39    3.70
   0  -9   0   77.79    4.00
   0   9   0   71.29    3.60
   0   9   0   79.79    3.80
   0   9   0   77.09    3.80
   0   9   0   68.19    3.50
   0   9   0   78.99    3.90
  -1  -9   0   87.09    3.80
  -1  -9   0   84.09    4.00
  -1  -9   0   82.49    3.50
  -1  -9   0   82.49    2.90
  -1  -9   0   86.79    1.90
   1   9   0   86.09    3.70
   1   9   0   83.99    3.70
   1   9   0   83.99    3.90
   1   9   0   91.49    4.30
   1   9   0   91.29    4.00
   1   9   0   85.69    3.70
   1   9   0   86.39    4.20
  -2  -9   0  119.79    4.60
  -2  -9   0  114.29    3.10
   2   9   0  112.19    4.10
   2   9   0  111.19    4.20
   2   9   0  115.39    4.50
   2   9   0  116.99    4.40
   2   9   0  121.69    4.30
   2   9   0  121.19    5.10
   2   9   0  115.59    5.20
  -3  -9   0    1.40    0.30
  -3  -9   0    1.60    1.00
  -3  -9   0    2.80    1.20
   3   9   0    1.90    0.80
   3   9   0    0.80    1.10
   3   9   0    2.40    0.90
   3   9   0    1.70    0.80
   3   9   0    0.00    0.70
   3   9   0    2.30    1.20
   4   9   0   13.10    2.00
   4   9   0   11.90    2.20
   4   9   0   11.60    1.50
   4   9   0    9.60    1.70
   4   9   0   12.40    1.60
   4   9   0   12.00    3.00
   5   9   0   35.30    2.70
   5   9   0   32.90    3.50
   5   9   0   30.40    1.60
   5   9   0   33.10    2.10
   5   9   0   36.90    3.30
   6   9   0    1.00    1.30
   6   9   0    0.70    0.60
   6   9   0    0.10    1.30
   7 -10   0   31.60    3.00
   7 -10   0   22.00    4.30
   7 -10   0   32.70    3.90
   6 -10   0   44.80    4.40
   6 -10   0   45.10    3.80
   6 -10   0   49.50    4.10
   6 -10   0   49.20    4.20
   6 -10   0   39.70    3.00
  -6  10   0   41.90    4.20
  -6  10   0   44.30    3.10
   5 -10   0    7.80    2.00
   5 -10   0    8.20    2.10
   5 -10   0   12.10    1.90
   5 -10   0   11.70    2.30
   5 -10   0   12.70    1.90
  -5  10   0    9.30    2.10
   4 -10   0   45.50    3.50
   4 -10   0   44.10    2.80
   4 -10   0   43.00    4.20
   4 -10   0   35.80    3.10
   4 -10   0   49.50    3.10
  -4  10   0   47.50    3.80
  -4  10   0   42.00    3.20
  -4  10   0   40.80    2.60
  -4  10   0   47.70    3.70
  -4  10   0   47.80    3.70
   3 -10   0   23.50    2.00
   3 -10   0   27.80    2.70
   3 -10   0   21.20    2.90
   3 -10   0   24.50    2.10
   3 -10   0   25.00    2.50
  -3  10   0   30.20    3.00
  -3  10   0   24.50    1.90
  -3  10   0   21.30    2.60
  -3  10   0   28.20    2.90
  -3  10   0   20.30    2.70
   2 -10   0   -0.70    0.60
   2 -10   0    0.60    0.90
   2 -10   0    1.10    1.10
   2 -10   0    0.20    0.60
  -2  10   0   -0.60    0.80
  -2  10   0   -1.20    0.60
  -2  10   0    0.20    0.90
  -2  10   0    0.20    1.00
  -2  10   0    0.50    1.00
  -2  10   0   -1.40    0.60
   1 -10   0   82.99    4.50
   1 -10   0   72.29    3.70
   1 -10   0   74.79    2.80
   1 -10   0   74.89    3.60
  -1  10   0   69.29    3.90
  -1  10   0   77.19    4.20
  -1  10   0   73.19    3.90
  -1  10   0   73.89    3.90
  -1  10   0   78.29    3.70
  -1  10   0   71.29    3.90
   0 -10   0  189.58    4.70
   0 -10   0  196.98    6.80
   0 -10   0  192.68    5.30
   0 -10   0  183.58    5.90
   0  10   0  180.48    6.00
   0  10   0  186.28    6.10
   0  10   0  183.58    6.20
   0  10   0  185.98    6.40
   0  10   0  179.08    6.10
   0  10   0  189.68    6.30
  -1 -10   0    1.20    0.80
  -1 -10   0    1.00    0.70
  -1 -10   0    1.40    1.00
  -1 -10   0    0.60    0.40
  -1 -10   0    2.20    0.90
   1  10   0    0.90    1.10
   1  10   0    1.70    1.00
   1  10   0    1.90    1.10
   1  10   0    2.50    1.30
   1  10   0    0.50    0.90
   1  10   0    1.70    1.00
  -2 -10   0   11.50    2.10
  -2 -10   0   13.10    1.20
  -2 -10   0   12.10    2.00
   2  10   0    7.40    1.40
   2  10   0   10.80    1.80
   2  10   0    9.40    1.90
   2  10   0   11.40    1.70
   2  10   0    7.60    1.70
   2  10   0   11.50    2.20
   2  10   0   10.40    1.60
  -3 -10   0   31.70    2.60
   3  10   0   29.60    2.40
   3  10   0   29.20    3.00
   3  10   0   32.00    2.50
   3  10   0   31.60    3.10
   3  10   0   33.20    2.40
   4  10   0   10.50    1.50
   4  10   0   11.00    1.90
   4  10   0   10.80    1.50
   4  10   0   11.50    1.60
   4  10   0    9.90    2.30
   4  10   0   14.20    2.70
   5  10   0    0.50    0.60
   5  10   0    1.20    1.30
   5  10   0    0.20    1.10
   5  10   0   -1.30    1.10
   5  10   0    0.60    0.60
   6  10   0   37.20    2.10
   6  10   0   38.80    3.70
   6  10   0   38.80    3.80
   6  10   0   35.40    4.40
   6 -11   0   -0.60    0.90
   6 -11   0    1.10    1.20
   6 -11   0    0.50    1.50
   6 -11   0    0.60    1.10
   6 -11   0    0.20    1.40
  -6  11   0    1.00    1.30
  -6  11   0    1.30    2.00
   5 -11   0   50.69    4.30
   5 -11   0   50.69    3.40
   5 -11   0   51.49    3.40
   5 -11   0   55.79    4.20
   5 -11   0   49.80    4.00
  -5  11   0   52.09    4.20
   4 -11   0    2.40    1.30
   4 -11   0    1.70    0.90
   4 -11   0    3.10    1.10
   4 -11   0    1.60    1.20
   4 -11   0    0.70    1.90
  -4  11   0    2.20    1.50
  -4  11   0    1.10    1.00
  -4  11   0    0.00    1.40
  -4  11   0   -0.10    1.00
  -4  11   0    4.20    1.50
   3 -11   0   21.90    3.10
   3 -11   0   22.90    2.90
   3 -11   0   25.50    2.40
   3 -11   0   23.00    2.90
   3 -11   0   23.40    2.00
  -3  11   0   22.70    2.40
  -3  11   0   27.80    2.20
  -3  11   0   26.90    3.40
  -3  11   0   21.80    3.20
  -3  11   0   23.00    3.00
  -3  11   0   18.30    2.90
   2 -11   0   71.09    3.90
   2 -11   0   72.49    4.70
   2 -11   0   80.39    4.30
   2 -11   0   72.89    3.00
  -2  11   0   71.59    4.00
  -2  11   0   73.89    4.30
  -2  11   0   71.39    4.30
  -2  11   0   67.39    3.50
  -2  11   0   81.49    4.50
   1 -11   0   32.80    2.60
   1 -11   0   32.60    2.00
   1 -11   0   30.80    3.10
   1 -11   0   30.50    2.70
  -1  11   0   33.40    3.00
  -1  11   0   35.70    2.90
  -1  11   0   36.40    3.00
  -1  11   0   31.10    2.80
  -1  11   0   30.70    2.90
  -1  11   0   31.40    2.90
   0 -11   0   10.00    2.10
   0 -11   0    7.30    1.60
   0 -11   0    7.20    1.20
   0 -11   0    6.70    1.40
   0  11   0    8.30    1.70
   0  11   0    8.30    1.70
   0  11   0    6.20    1.60
   0  11   0    4.10    1.40
   0  11   0    7.90    1.70
   0  11   0    7.60    1.80
  -1 -11   0    1.10    1.10
  -1 -11   0    2.60    1.10
  -1 -11   0    2.60    1.00
  -1 -11   0    1.80    0.80
   1  11   0    1.70    1.10
   1  11   0    3.20    1.20
   1  11   0    1.30    1.00
   1  11   0    4.50    1.40
   1  11   0    1.90    1.10
   1  11   0    1.50    1.20
  -2 -11   0    1.90    1.50
  -2 -11   0    1.20    0.80
  -2 -11   0    2.50    1.30
   2  11   0    1.00    1.00
   2  11   0    0.60    1.10
   2  11   0   -0.30    0.90
   2  11   0    2.20    1.20
   2  11   0    2.10    1.20
   2  11   0    1.10    0.90
  -3 -11   0   18.30    1.00
  -3 -11   0   18.80    2.60
   3  11   0   18.60    2.80
   3  11   0   15.00    2.70
   3  11   0   16.50    2.20
   3  11   0   21.20    2.20
   3  11   0   19.90    2.10
   4  11   0    0.70    1.40
   4  11   0    1.60    0.90
   4  11   0    1.10    1.10
   4  11   0   -0.10    0.90
   4  11   0    1.50    1.20
   4  11   0    2.20    0.90
   5  11   0    3.00    1.10
   5  11   0    1.30    1.50
   6 -12   0    3.90    1.90
   6 -12   0    0.00    1.30
   6 -12   0    0.40    1.50
  -6  12   0    1.00    1.50
  -6  12   0    3.70    2.40
   5 -12   0    0.70    1.30
   5 -12   0    0.90    1.50
   5 -12   0    0.50    1.00
   5 -12   0   -2.10    1.00
   5 -12   0    1.00    1.00
  -5  12   0   -0.50    1.20
   4 -12   0   30.50    3.20
   4 -12   0   35.60    3.70
   4 -12   0   29.00    2.40
   4 -12   0   30.30    3.20
   4 -12   0   34.30    2.80
  -4  12   0   32.70    4.50
  -4  12   0   36.00    3.60
  -4  12   0   34.40    3.30
  -4  12   0   36.60    4.00
  -4  12   0   30.00    2.80
   3 -12   0    3.00    1.30
   3 -12   0    2.20    1.30
   3 -12   0    2.60    1.00
   3 -12   0    0.50    1.20
  -3  12   0    0.40    1.00
  -3  12   0    4.40    1.80
  -3  12   0    5.00    1.50
  -3  12   0    2.30    1.10
  -3  12   0    3.10    1.60
   2 -12   0    0.70    1.00
   2 -12   0   -1.30    0.70
   2 -12   0    0.40    0.70
  -2  12   0   -0.60    0.90
  -2  12   0   -0.10    0.80
  -2  12   0   -1.10    1.00
  -2  12   0    0.80    1.10
   1 -12   0    1.20    1.20
   1 -12   0   -0.20    0.60
   1 -12   0    0.50    0.90
   1 -12   0    0.70    0.80
  -1  12   0   -0.60    1.10
  -1  12   0    0.20    0.90
  -1  12   0    1.70    1.00
  -1  12   0    0.40    0.90
  -1  12   0    0.10    1.00
  -1  12   0    0.60    1.00
   0 -12   0   13.70    1.70
   0 -12   0   13.30    2.10
   0 -12   0   13.20    1.90
   0 -12   0   14.70    2.60
   0  12   0   12.00    2.20
   0  12   0   13.50    2.40
   0  12   0   13.70    2.40
   0  12   0   13.00    2.30
   0  12   0   12.10    2.30
   0  12   0   15.90    2.50
  -1 -12   0   21.00    1.20
  -1 -12   0   18.80    2.70
  -1 -12   0   19.90    2.00
  -1 -12   0   18.70    2.40
  -1 -12   0   20.60    1.90
   1  12   0   14.80    2.30
   1  12   0   20.60    2.80
   1  12   0   23.00    2.90
   1  12   0   17.00    2.50
   1  12   0   21.70    2.90
  -2 -12   0    5.40    1.70
  -2 -12   0    5.60    1.00
   2  12   0    8.30    2.10
   2  12   0    3.80    1.30
   2  12   0    8.20    1.80
   2  12   0    4.00    1.70
   2  12   0    2.20    1.10
   2  12   0    4.50    1.50
  -3 -12   0    1.40    1.40
   3  12   0    1.10    1.00
   3  12   0    1.20    1.10
   3  12   0    0.60    1.10
   3  12   0   -0.40    1.00
   3  12   0   -0.80    1.10
   4  12   0   11.70    1.90
   4  12   0   16.30    2.40
   4  12   0   14.00    2.70
   4  12   0   15.50    2.80
   4  12   0   11.00    1.70
   5  12   0    1.40    1.40
   5  12   0    1.30    0.90
   5  12   0   -0.90    1.30
   5 -13   0    3.40    1.30
   5 -13   0    0.20    1.00
   5 -13   0    2.10    1.80
   5 -13   0    1.70    1.60
  -5  13   0    1.60    1.60
  -5  13   0   -0.40    1.30
   4 -13   0   44.20    3.80
   4 -13   0   41.10    4.30
   4 -13   0   43.70    3.00
   4 -13   0   46.30    4.10
  -4  13   0   42.00    4.20
  -4  13   0   37.50    3.20
  -4  13   0   40.40    4.10
  -4  13   0   36.40    3.80
   3 -13   0   45.10    2.80
   3 -13   0   39.60    4.10
   3 -13   0   40.80    3.80
   3 -13   0   39.00    3.50
  -3  13   0   41.50    3.00
  -3  13   0   41.40    3.90
  -3  13   0   47.10    4.20
  -3  13   0   50.19    3.60
  -3  13   0   39.60    3.70
  -3  13   0   52.29    4.50
   2 -13   0    1.30    0.80
   2 -13   0    2.40    1.20
   2 -13   0    0.50    1.00
   2 -13   0    0.90    1.40
  -2  13   0   -1.90    1.00
  -2  13   0   -0.30    1.00
  -2  13   0    1.20    1.10
  -2  13   0    0.20    1.10
  -2  13   0    1.20    1.20
  -2  13   0    2.70    1.40
   1 -13   0   21.30    3.20
   1 -13   0   21.90    2.00
   1 -13   0   23.60    2.40
  -1  13   0   13.90    2.50
  -1  13   0   21.00    2.90
  -1  13   0   17.90    2.90
  -1  13   0   18.50    2.90
  -1  13   0   20.50    2.90
  -1  13   0   17.90    3.20
   0 -13   0   83.19    5.10
   0 -13   0   88.19    4.80
   0 -13   0   79.79    4.40
   0 -13   0   79.69    4.00
   0  13   0   87.29    4.80
   0  13   0   75.29    4.70
   0  13   0   86.19    5.00
   0  13   0   78.89    5.00
   0  13   0   86.19    4.90
  -1 -13   0   15.00    1.80
  -1 -13   0   21.30    3.20
   1  13   0   17.00    2.80
   1  13   0   13.90    2.60
   1  13   0   19.70    2.90
   1  13   0   15.80    2.50
   1  13   0   12.10    2.20
   1  13   0   15.20    2.70
  -2 -13   0   10.60    1.50
  -2 -13   0   14.10    2.70
   2  13   0   14.00    2.80
   2  13   0   13.00    2.30
   2  13   0   14.50    2.90
   2  13   0   15.40    2.30
   2  13   0   17.20    2.80
   2  13   0   13.80    2.30
   3  13   0   45.70    4.30
   3  13   0   56.29    3.70
   3  13   0   47.90    4.30
   3  13   0   51.29    3.40
   3  13   0   45.20    3.40
   3  13   0   48.40    3.90
   4  13   0   11.20    1.90
   4  13   0   10.60    1.90
   4  13   0   11.40    2.30
   4  13   0   13.60    3.10
   5 -14   0    0.90    1.40
  -5  14   0   -0.30    1.50
  -5  14   0    3.60    2.80
   4 -14   0    2.50    1.70
   4 -14   0   -1.10    1.20
   4 -14   0    2.80    1.50
  -4  14   0   -0.70    1.50
  -4  14   0    0.80    1.30
  -4  14   0    2.00    1.70
   3 -14   0   17.10    2.80
   3 -14   0   19.10    3.00
   3 -14   0   13.00    3.00
   3 -14   0   16.10    2.10
  -3  14   0   18.20    2.40
  -3  14   0   13.50    2.60
  -3  14   0   20.70    2.90
  -3  14   0   15.30    3.00
  -3  14   0   14.50    2.80
  -3  14   0   20.40    3.60
   2 -14   0   13.30    2.40
   2 -14   0   14.80    2.40
   2 -14   0   14.00    2.90
   2 -14   0   16.10    2.00
  -2  14   0   13.40    2.80
  -2  14   0   13.70    2.20
  -2  14   0   17.50    3.10
  -2  14   0   18.20    3.10
  -2  14   0   14.40    2.90
  -2  14   0   14.90    2.70
   1 -14   0   12.90    1.80
   1 -14   0   11.50    2.60
   1 -14   0    7.00    2.20
   1 -14   0    9.40    1.90
  -1  14   0   12.10    2.50
  -1  14   0    7.50    2.00
  -1  14   0   14.40    2.70
  -1  14   0   13.80    2.70
  -1  14   0   14.00    2.60
  -1  14   0   10.90    2.30
   0 -14   0   10.30    1.70
   0 -14   0   10.20    2.40
   0 -14   0   14.40    2.10
   0  14   0   12.10    2.60
   0  14   0   14.30    2.70
   0  14   0    9.40    2.10
   0  14   0    7.80    2.00
   0  14   0    8.90    2.20
   0  14   0    7.40    2.20
  -1 -14   0   33.10    2.50
  -1 -14   0   30.30    3.70
   1  14   0   37.70    3.80
   1  14   0   30.60    3.10
   1  14   0   35.90    3.40
   1  14   0   28.30    3.90
   1  14   0   32.00    4.00
   1  14   0   31.00    3.30
  -2 -14   0  233.18    5.90
  -2 -14   0  242.38    9.00
   2  14   0  245.38    8.50
   2  14   0  249.08    8.60
   2  14   0  247.68    9.90
   2  14   0  249.68    8.30
   2  14   0  251.47    9.80
   3  14   0    9.70    2.60
   3  14   0    8.80    2.60
   3  14   0    8.10    2.00
   3  14   0    6.10    1.70
   3  14   0    8.60    2.00
   3  14   0    6.10    1.60
   4  14   0   17.50    2.90
   4  14   0   18.10    4.50
   4 -15   0   -0.90    2.20
  -4  15   0    0.50    1.80
  -4  15   0    0.60    1.60
   3 -15   0   60.59    3.50
   3 -15   0   69.99    5.70
   3 -15   0   75.89    5.00
   3 -15   0   69.49    5.00
  -3  15   0   55.79    4.50
  -3  15   0   70.39    9.30
  -3  15   0   57.09    5.40
  -3  15   0   63.29    5.10
  -3  15   0   64.89    5.30
   2 -15   0    9.70    2.40
   2 -15   0   10.80    1.80
   2 -15   0   14.40    2.40
   2 -15   0   11.90    2.60
  -2  15   0   14.10    3.30
  -2  15   0    9.40    2.30
  -2  15   0   10.10    2.70
  -2  15   0   15.80    3.10
  -2  15   0   16.80    2.90
  -2  15   0   10.20    2.30
   1 -15   0   16.20    3.10
   1 -15   0    9.50    2.00
   1 -15   0   12.70    1.90
   1 -15   0   10.90    2.50
  -1  15   0    9.90    2.30
  -1  15   0   12.50    2.60
  -1  15   0    8.40    2.20
  -1  15   0   12.80    2.70
  -1  15   0   14.10    2.70
  -1  15   0   14.50    3.00
   0 -15   0    9.80    1.70
   0 -15   0   10.80    1.90
   0 -15   0   10.00    2.50
   0  15   0    8.60    2.40
   0  15   0    7.40    2.30
   0  15   0    8.60    2.30
   0  15   0   11.20    2.40
   0  15   0   10.10    2.40
   0  15   0   12.00    2.60
  -1 -15   0    3.70    1.90
  -1 -15   0    1.10    0.90
   1  15   0   -0.50    1.10
   1  15   0   -0.60    1.30
   1  15   0    3.40    2.00
   1  15   0    2.80    1.40
   1  15   0    3.00    1.70
  -2 -15   0   -0.80    1.20
   2  15   0   -0.20    1.00
   2  15   0    2.00    1.60
   2  15   0   -0.50    1.40
   2  15   0   -1.30    1.30
   2  15   0   -0.10    1.00
   2  15   0    3.00    2.00
   3  15   0   35.80    5.80
   3  15   0   28.00    3.10
   3 -16   0    1.60    1.80
  -3  16   0   -2.70    1.60
  -3  16   0    0.70    1.90
  -3  16   0    2.90    3.30
   2 -16   0   10.30    2.10
   2 -16   0    6.60    1.60
   2 -16   0    8.70    2.80
   2 -16   0    9.30    2.90
  -2  16   0    6.00    2.40
  -2  16   0    9.60    2.80
  -2  16   0   10.90    2.60
  -2  16   0    7.60    2.30
  -2  16   0   16.00    3.10
   1 -16   0   35.50    3.00
   1 -16   0   37.90    3.40
   1 -16   0   33.80    4.30
  -1  16   0   36.80    4.50
  -1  16   0   32.20    4.20
  -1  16   0   39.30    4.10
  -1  16   0   31.70    3.90
  -1  16   0   30.80    4.40
  -1  16   0   30.90    4.20
   0 -16   0    1.90    1.60
   0 -16   0    0.30    1.30
   0 -16   0    2.00    1.20
   0  16   0    0.80    2.50
   0  16   0    0.70    1.70
   0  16   0    0.30    1.40
   0  16   0    1.90    1.70
  -1 -16   0   -1.00    2.00
  -1 -16   0   -1.60    0.70
   1  16   0   -0.10    1.30
   1  16   0    0.90    1.70
   1  16   0   -1.30    1.10
   1  16   0    2.70    1.90
   1  16   0   -1.20    1.10
   2  16   0    0.10    1.70
   2  16   0    1.80    1.60
   1 -17   0    7.20    2.70
  -1  17   0    8.60    2.30
   0 -17   0   17.30    2.40
   0 -17   0   17.90    3.80
   0  17   0   13.70    4.00
   0  17   0    9.30    2.70
   0  17  -1   -1.90    1.60
   0  17  -1    1.40    1.70
   0 -17   1    2.80    1.30
   0 -17   1    0.30    1.90
  -1  17  -1    9.30    2.50
   1 -17   1    9.50    2.60
   2  16  -1    7.40    2.30
   1  16  -1    3.60    2.00
   1  16  -1    4.10    2.00
   1  16  -1    1.00    1.30
   1  16  -1    2.40    1.40
   1  16  -1    2.10    1.70
  -1 -16   1    0.00    1.00
  -1 -16   1    0.60    1.90
   0  16  -1   -0.50    1.40
   0  16  -1   -0.80    1.40
   0  16  -1    0.00    1.20
   0  16  -1    1.20    2.20
   0  16  -1   -0.50    1.40
   0 -16   1    1.00    1.70
   0 -16   1   -0.10    0.90
  -1  16  -1   -0.50    1.60
  -1  16  -1    0.00    1.40
  -1  16  -1    2.20    1.50
  -1  16  -1   -1.70    1.50
  -1  16  -1   -0.70    1.30
  -1  16  -1    3.70    1.70
   1 -16   1   -0.80    1.00
   1 -16   1    0.20    1.20
   1 -16   1    2.30    1.70
  -2  16  -1    0.70    1.70
  -2  16  -1    2.30    1.70
  -2  16  -1   -0.20    1.70
  -2  16  -1    5.40    2.30
  -2  16  -1    4.20    1.90
  -2  16  -1    5.70    2.60
   2 -16   1   10.90    3.70
   2 -16   1    1.90    1.90
   2 -16   1    4.30    1.30
   2 -16   1    4.20    1.60
  -3  16  -1   -0.50    1.50
  -3  16  -1   -0.80    1.80
  -3  16  -1    4.60    2.90
   3 -16   1    1.90    1.70
   3  15  -1    1.00    1.40
   3  15  -1    0.90    1.10
   2  15  -1   39.20    3.60
   2  15  -1   28.50    4.00
   2  15  -1   31.30    4.40
   2  15  -1   27.60    4.70
   2  15  -1   29.30    3.60
   1  15  -1    0.20    1.10
   1  15  -1    0.70    1.30
   1  15  -1    3.10    1.70
   1  15  -1   -0.60    1.30
   1  15  -1    0.30    1.00
   1  15  -1   -0.10    1.20
  -1 -15   1   -1.80    0.70
   0  15  -1    6.20    2.10
   0  15  -1    3.50    1.80
   0  15  -1   12.50    2.50
   0  15  -1    8.60    2.20
   0  15  -1    5.80    1.80
   0  15  -1    3.70    1.80
   0 -15   1   10.00    1.80
   0 -15   1   11.20    2.40
   0 -15   1    6.10    1.50
  -1  15  -1   17.40    2.90
  -1  15  -1   16.90    3.20
  -1  15  -1   22.80    3.40
  -1  15  -1   16.40    3.00
  -1  15  -1   16.80    2.70
  -1  15  -1   18.60    3.20
   1 -15   1   26.60    3.90
   1 -15   1   22.50    2.30
   1 -15   1   25.80    3.10
   1 -15   1   18.10    3.20
  -2  15  -1    2.00    1.60
  -2  15  -1   -2.20    1.10
  -2  15  -1    4.90    1.70
  -2  15  -1    0.70    1.40
  -2  15  -1    0.90    1.40
  -2  15  -1    1.80    1.40
   2 -15   1    4.10    1.80
   2 -15   1    1.70    1.40
   2 -15   1    0.60    1.00
   2 -15   1    1.90    1.30
  -3  15  -1    5.70    2.60
  -3  15  -1    8.30    2.40
  -3  15  -1    0.80    2.10
  -3  15  -1    6.00    2.50
  -3  15  -1    3.90    1.70
   3 -15   1    3.10    2.10
   3 -15   1    6.10    1.50
   3 -15   1    5.60    1.90
   3 -15   1    8.50    2.30
  -4  15  -1    1.20    1.70
  -4  15  -1   -0.50    1.40
   4 -15   1    1.10    2.10
   4  14  -1   41.30    3.90
   4  14  -1   45.70    3.20
   4  14  -1   37.60    5.10
   3  14  -1   -0.30    0.90
   3  14  -1    2.00    1.20
   3  14  -1    1.30    1.70
   3  14  -1    1.40    1.40
   3  14  -1   -0.10    1.40
   3  14  -1    0.50    1.00
   2  14  -1    1.20    1.20
   2  14  -1    3.20    1.50
   2  14  -1    1.10    1.40
   2  14  -1    1.50    1.40
   2  14  -1    1.20    1.20
   2  14  -1    1.90    1.50
  -2 -14   1    0.00    1.70
  -2 -14   1    1.40    0.80
   1  14  -1   13.20    2.50
   1  14  -1   13.90    2.60
   1  14  -1   12.30    2.40
   1  14  -1   13.70    2.60
   1  14  -1   15.30    2.80
   1  14  -1   13.80    2.50
  -1 -14   1   10.50    2.40
   0  14  -1   33.50    3.40
   0  14  -1   25.80    3.30
   0  14  -1   27.50    3.60
   0  14  -1   27.10    3.50
   0  14  -1   31.80    3.30
   0  14  -1   28.70    3.70
   0 -14   1   28.20    2.60
   0 -14   1   31.60    4.10
   0 -14   1   27.90    2.40
  -1  14  -1   21.50    3.20
  -1  14  -1   17.00    3.00
  -1  14  -1   14.30    2.70
  -1  14  -1   20.80    3.10
  -1  14  -1   17.90    2.80
  -1  14  -1   24.70    3.40
   1 -14   1   20.80    2.70
   1 -14   1   17.90    2.80
   1 -14   1   24.20    2.20
   1 -14   1   21.40    3.50
  -2  14  -1   15.30    2.80
  -2  14  -1   17.10    2.60
  -2  14  -1   16.50    2.90
  -2  14  -1   24.20    3.50
  -2  14  -1   20.20    3.30
  -2  14  -1   14.00    2.70
   2 -14   1   17.80    2.10
   2 -14   1   16.60    2.50
   2 -14   1   13.10    2.30
   2 -14   1   11.70    2.70
  -3  14  -1    2.70    1.70
  -3  14  -1    2.90    1.80
  -3  14  -1    3.60    1.60
  -3  14  -1   -0.20    1.50
  -3  14  -1    2.10    1.40
  -3  14  -1    2.20    1.60
   3 -14   1    3.80    1.60
   3 -14   1    1.70    1.00
   3 -14   1    2.70    1.30
   3 -14   1    0.30    1.60
  -4  14  -1   -3.20    1.30
  -4  14  -1   -0.20    1.40
  -4  14  -1   -1.10    1.70
  -4  14  -1    1.90    1.50
   4 -14   1   -0.80    1.10
   4 -14   1    1.50    1.80
   4 -14   1    0.50    1.30
   4 -14   1    0.20    0.90
  -5  14  -1    4.60    3.00
  -5  14  -1   -1.10    1.20
   5 -14   1   -0.40    1.30
   4  13  -1   -0.10    0.90
   4  13  -1    2.00    1.40
   4  13  -1    2.30    1.50
   3  13  -1   32.30    4.10
   3  13  -1   33.20    4.30
   3  13  -1   30.20    2.90
   3  13  -1   33.60    2.90
   3  13  -1   30.50    2.90
   3  13  -1   33.80    3.40
   2  13  -1   -1.10    1.20
   2  13  -1    0.00    1.30
   2  13  -1    1.20    1.30
   2  13  -1    0.40    1.10
   2  13  -1    1.20    1.20
   2  13  -1    1.10    1.10
  -2 -13   1    2.00    0.80
  -2 -13   1    2.70    1.50
   1  13  -1    3.00    1.30
   1  13  -1    2.90    1.40
   1  13  -1    0.50    1.20
   1  13  -1    0.50    1.00
   1  13  -1    3.90    1.70
   1  13  -1    1.80    1.30
  -1 -13   1    1.60    1.50
  -1 -13   1    2.10    1.00
   0  13  -1    1.30    1.10
   0  13  -1    0.20    1.10
   0  13  -1    1.40    1.10
   0  13  -1    1.00    1.20
   0  13  -1    0.90    1.30
   0 -13   1   -0.10    1.30
   0 -13   1    1.50    1.10
   0 -13   1   -0.40    0.80
  -1  13  -1   18.30    3.10
  -1  13  -1   14.50    2.50
  -1  13  -1   13.80    2.30
  -1  13  -1   19.20    2.90
  -1  13  -1   16.50    2.90
   1 -13   1   17.20    3.00
   1 -13   1   17.60    1.80
   1 -13   1   23.50    2.40
   1 -13   1   14.50    2.80
  -2  13  -1    5.80    1.70
  -2  13  -1    5.30    1.80
  -2  13  -1    3.00    1.50
  -2  13  -1    6.90    1.60
  -2  13  -1    6.60    1.80
  -2  13  -1   10.10    2.40
   2 -13   1    9.20    2.10
   2 -13   1   11.00    2.10
   2 -13   1   14.30    2.80
   2 -13   1    7.50    1.30
  -3  13  -1    1.40    1.50
  -3  13  -1    1.30    1.30
  -3  13  -1   -0.90    1.10
  -3  13  -1    0.60    1.30
  -3  13  -1   -1.20    1.10
  -3  13  -1    2.80    1.30
   3 -13   1   -1.20    0.90
   3 -13   1    0.40    1.00
   3 -13   1   -0.80    1.20
   3 -13   1    1.10    0.90
  -4  13  -1    2.60    1.70
  -4  13  -1    2.70    1.70
  -4  13  -1    1.10    1.40
  -4  13  -1    3.80    1.70
   4 -13   1    3.30    1.70
   4 -13   1    5.30    1.40
   4 -13   1    2.70    1.50
   4 -13   1   -0.40    1.20
  -5  13  -1   25.40    3.80
   5 -13   1   36.00    3.90
   5 -13   1   29.90    4.20
   5 -13   1   32.80    2.90
   5 -13   1   30.00    3.10
   5  12  -1   -1.40    1.10
   5  12  -1    1.50    1.40
   4  12  -1   24.20    3.60
   4  12  -1   26.00    2.80
   4  12  -1   23.20    2.20
   4  12  -1   25.70    2.30
   4  12  -1   22.60    3.70
   3  12  -1   39.50    3.80
   3  12  -1   41.40    3.00
   3  12  -1   39.90    3.80
   3  12  -1   39.70    2.90
   3  12  -1   37.30    3.00
  -3 -12   1   37.40    3.70
   2  12  -1   20.00    2.60
   2  12  -1   19.20    3.10
   2  12  -1   17.80    2.50
   2  12  -1   11.50    2.30
   2  12  -1   15.60    2.50
   2  12  -1   14.60    2.70
  -2 -12   1   13.80    2.30
  -2 -12   1   15.10    1.50
   1  12  -1    1.90    1.00
   1  12  -1    0.20    1.00
   1  12  -1   -0.70    1.30
   1  12  -1    0.10    1.10
   1  12  -1   -0.10    1.00
   1  12  -1    1.80    1.10
  -1 -12   1    0.90    1.00
  -1 -12   1    0.80    1.10
  -1 -12   1    0.80    0.70
  -1 -12   1    1.00    0.90
   0  12  -1    5.20    1.60
   0  12  -1    8.00    1.90
   0  12  -1    6.90    1.60
   0  12  -1    7.10    1.90
   0  12  -1    5.90    1.70
   0  12  -1    9.50    1.90
   0 -12   1    6.30    1.30
   0 -12   1    8.30    1.40
   0 -12   1    9.80    1.90
   0 -12   1    7.80    1.90
  -1  12  -1   -0.90    0.90
  -1  12  -1    1.00    1.10
  -1  12  -1    0.20    1.00
  -1  12  -1    1.70    1.10
  -1  12  -1    1.80    1.20
  -1  12  -1    3.60    1.40
   1 -12   1    0.50    1.10
   1 -12   1    2.30    1.10
   1 -12   1    2.80    0.90
   1 -12   1    1.30    1.00
  -2  12  -1    5.60    1.40
  -2  12  -1    4.30    1.50
  -2  12  -1    9.00    2.00
  -2  12  -1    4.30    1.60
   2 -12   1    2.20    0.90
   2 -12   1    6.00    1.90
   2 -12   1    5.60    1.70
  -3  12  -1   45.10    3.80
  -3  12  -1   41.80    3.20
  -3  12  -1   43.50    2.90
  -3  12  -1   44.70    4.10
  -3  12  -1   42.00    3.80
  -3  12  -1   46.10    3.70
   3 -12   1   45.30    3.60
   3 -12   1   43.40    2.70
   3 -12   1   45.30    4.10
   3 -12   1   42.40    3.60
  -4  12  -1    7.00    2.00
  -4  12  -1    7.00    1.60
  -4  12  -1    6.40    2.10
  -4  12  -1    7.30    2.30
  -4  12  -1    5.90    2.10
   4 -12   1    5.60    1.40
   4 -12   1   10.40    1.90
   4 -12   1    7.30    2.10
   4 -12   1    8.30    1.90
   4 -12   1    6.50    2.20
  -5  12  -1   -2.30    1.20
   5 -12   1    0.30    1.10
   5 -12   1    1.00    1.30
   5 -12   1    1.00    1.10
   5 -12   1   -1.60    1.10
   5 -12   1    0.50    0.90
  -6  12  -1    1.30    2.30
  -6  12  -1    1.10    1.60
   6 -12   1    2.50    1.20
   6 -12   1    0.50    1.10
   6 -12   1   -1.30    1.20
   6  11  -1   34.20    2.20
   5  11  -1   17.30    1.80
   5  11  -1   19.80    3.00
   4  11  -1    0.80    1.30
   4  11  -1    0.00    0.70
   4  11  -1    3.10    1.30
   4  11  -1    1.40    1.10
   4  11  -1    0.50    1.30
   4  11  -1    0.40    0.80
   3  11  -1   33.00    2.50
   3  11  -1   39.30    3.60
   3  11  -1   31.50    3.20
   3  11  -1   34.50    2.50
   3  11  -1   37.00    2.80
  -3 -11   1   33.20    2.90
   2  11  -1   22.90    2.40
   2  11  -1   16.90    2.20
   2  11  -1   17.90    2.70
   2  11  -1   18.50    2.50
   2  11  -1   17.30    2.80
   2  11  -1   21.70    2.20
  -2 -11   1   21.20    1.90
  -2 -11   1   17.40    2.60
   1  11  -1   18.90    2.60
   1  11  -1   21.50    2.60
   1  11  -1   21.90    2.40
   1  11  -1   19.50    2.40
   1  11  -1   23.20    2.80
   1  11  -1   20.50    2.70
  -1 -11   1   20.50    1.80
  -1 -11   1   22.70    1.90
  -1 -11   1   18.30    2.50
  -1 -11   1   20.90    2.20
   0  11  -1  109.49    5.00
   0  11  -1   97.69    4.70
   0  11  -1   97.59    4.70
   0  11  -1  104.59    5.00
   0  11  -1  107.39    4.90
   0  11  -1  107.89    4.80
   0 -11   1  110.99    5.30
   0 -11   1  107.29    4.70
   0 -11   1  107.59    4.10
   0 -11   1  102.99    3.50
  -1  11  -1    6.40    1.80
  -1  11  -1    9.00    1.80
  -1  11  -1    9.10    1.70
  -1  11  -1    9.30    1.90
  -1  11  -1   10.50    2.00
  -1  11  -1   10.60    2.00
   1 -11   1   10.60    1.80
   1 -11   1    7.50    1.50
   1 -11   1   10.30    2.10
   1 -11   1    9.20    1.30
  -2  11  -1   26.30    2.80
  -2  11  -1   27.90    2.40
  -2  11  -1   22.70    3.00
  -2  11  -1   33.10    3.00
  -2  11  -1   24.60    2.50
   2 -11   1   28.90    2.60
   2 -11   1   24.10    1.90
   2 -11   1   28.50    2.80
   2 -11   1   28.50    3.50
  -3  11  -1   84.49    4.20
  -3  11  -1   87.49    3.70
  -3  11  -1   82.89    4.70
  -3  11  -1   84.99    4.90
  -3  11  -1   86.79    5.00
  -3  11  -1   80.79    4.80
   3 -11   1   77.79    5.00
   3 -11   1   85.29    4.70
   3 -11   1   88.39    4.10
   3 -11   1   70.79    4.20
   3 -11   1   78.79    3.50
  -4  11  -1   49.00    3.70
  -4  11  -1   47.10    2.50
  -4  11  -1   51.59    3.10
  -4  11  -1   48.50    3.90
  -4  11  -1   51.59    4.20
  -4  11  -1   49.90    4.00
   4 -11   1   47.80    4.20
   4 -11   1   45.90    2.90
   4 -11   1   54.59    3.30
   4 -11   1   48.10    3.70
   4 -11   1   44.70    6.90
  -5  11  -1    5.90    1.70
  -5  11  -1    6.10    1.90
   5 -11   1    5.60    1.50
   5 -11   1    5.90    2.10
   5 -11   1    9.50    1.70
   5 -11   1    7.50    2.00
   5 -11   1    4.80    1.60
  -6  11  -1    4.50    1.60
  -6  11  -1    6.60    2.20
   6 -11   1    3.60    1.60
   6 -11   1    2.50    1.70
   6 -11   1    3.60    1.80
   6 -11   1    5.30    1.50
   6 -11   1    8.10    1.70
   6  10  -1    2.70    1.60
   6  10  -1    0.10    1.40
   6  10  -1    2.00    0.60
   6  10  -1    2.70    1.40
   5  10  -1    8.10    2.10
   5  10  -1   11.70    1.50
   5  10  -1   12.10    2.50
   5  10  -1   11.50    2.50
   4  10  -1    5.00    1.90
   4  10  -1    5.00    1.30
   4  10  -1    2.70    1.10
   4  10  -1    4.40    1.10
   4  10  -1    0.10    1.60
   4  10  -1    3.50    1.00
   3  10  -1   12.50    2.10
   3  10  -1   12.50    1.80
   3  10  -1   19.30    3.00
   3  10  -1   11.60    1.70
   3  10  -1   12.90    2.30
  -3 -10   1   11.40    0.60
  -3 -10   1   14.20    2.00
   2  10  -1   21.20    3.00
   2  10  -1   17.90    1.90
   2  10  -1   16.40    2.10
   2  10  -1   16.00    2.50
   2  10  -1   13.70    2.00
   2  10  -1   14.10    2.00
   2  10  -1   13.30    2.00
  -2 -10   1   15.30    2.00
  -2 -10   1   16.30    2.30
  -2 -10   1   16.00    1.30
   1  10  -1   37.80    2.70
   1  10  -1   38.00    2.70
   1  10  -1   34.70    3.00
   1  10  -1   31.40    2.40
   1  10  -1   38.70    2.80
   1  10  -1   41.90    3.20
   1  10  -1   31.00    2.70
  -1 -10   1   35.60    1.30
  -1 -10   1   39.20    2.30
  -1 -10   1   37.10    2.90
  -1 -10   1   34.30    2.50
  -1 -10   1   39.60    2.50
   0  10  -1   -0.60    0.70
   0  10  -1    0.80    1.00
   0  10  -1   -0.30    0.90
   0  10  -1   -0.50    0.80
   0  10  -1    1.60    0.90
   0  10  -1    1.70    1.10
   0 -10   1    0.50    0.60
   0 -10   1    1.40    0.80
   0 -10   1    1.80    0.90
   0 -10   1    1.40    1.00
  -1  10  -1  305.67    8.20
  -1  10  -1  317.67    8.60
  -1  10  -1  303.37    7.70
  -1  10  -1  307.57    8.20
  -1  10  -1  299.87    8.20
  -1  10  -1  311.57    8.40
   1 -10   1  311.97    6.10
   1 -10   1  303.57    7.50
   1 -10   1  297.97    8.80
   1 -10   1  295.67    7.90
  -2  10  -1    1.60    1.20
  -2  10  -1    3.00    1.40
  -2  10  -1    1.70    1.20
  -2  10  -1    2.90    1.30
  -2  10  -1    3.30    1.20
  -2  10  -1    2.40    1.00
   2 -10   1    4.00    1.30
   2 -10   1    2.60    1.20
   2 -10   1    4.70    1.50
   2 -10   1    2.50    1.00
   2 -10   1    4.50    1.00
  -3  10  -1    0.70    1.00
  -3  10  -1    0.00    0.90
  -3  10  -1    1.10    1.10
  -3  10  -1    0.70    0.90
  -3  10  -1    1.60    1.20
  -3  10  -1   -0.10    0.70
   3 -10   1    1.20    1.10
   3 -10   1    2.00    1.10
   3 -10   1    1.90    0.80
   3 -10   1    0.10    0.70
   3 -10   1    0.70    0.90
  -4  10  -1   10.30    2.20
  -4  10  -1    9.40    2.00
  -4  10  -1   11.20    2.00
  -4  10  -1    8.40    2.00
  -4  10  -1   12.10    1.70
  -4  10  -1    8.60    1.20
   4 -10   1    8.90    1.60
   4 -10   1    9.10    1.90
   4 -10   1   11.40    2.10
   4 -10   1   11.70    2.10
   4 -10   1    7.70    2.20
  -5  10  -1   23.00    2.80
  -5  10  -1   24.30    3.20
   5 -10   1   24.40    2.50
   5 -10   1   23.30    3.30
   5 -10   1   26.60    2.80
   5 -10   1   24.20    3.20
  -6  10  -1    8.40    1.90
  -6  10  -1   16.70    3.00
   6 -10   1   10.10    2.10
   6 -10   1   11.60    2.20
   6 -10   1   15.10    2.20
   6 -10   1   17.10    2.90
   6 -10   1   10.50    2.60
   7 -10   1    6.70    2.00
   6   9  -1    0.80    1.30
   6   9  -1    0.90    0.60
   6   9  -1    2.80    1.50
   6   9  -1   -0.10    1.20
   5   9  -1    9.50    1.30
   5   9  -1    8.90    2.20
   5   9  -1    6.30    1.80
   4   9  -1   26.70    1.90
   4   9  -1   28.20    2.30
   4   9  -1   27.80    2.90
   4   9  -1   26.10    2.00
   3   9  -1   44.40    2.80
   3   9  -1   38.20    3.10
   3   9  -1   45.70    3.50
   3   9  -1   43.10    2.50
   3   9  -1   36.40    2.40
   3   9  -1   38.00    2.40
   3   9  -1   44.50    2.50
  -3  -9   1   42.60    2.70
   2   9  -1    0.70    0.70
   2   9  -1    1.00    0.60
   2   9  -1    2.40    1.10
   2   9  -1    0.60    0.70
   2   9  -1    0.20    0.70
   2   9  -1   -0.60    0.80
   2   9  -1   -0.40    0.70
  -2  -9   1    1.10    0.50
  -2  -9   1    0.20    0.80
   1   9  -1   12.30    2.00
   1   9  -1   10.20    1.70
   1   9  -1    8.40    1.50
   1   9  -1   10.00    1.80
   1   9  -1    9.30    1.70
   1   9  -1    7.80    1.50
   1   9  -1    9.90    1.60
  -1  -9   1    8.50    1.20
  -1  -9   1    8.10    1.40
  -1  -9   1    8.60    1.70
  -1  -9   1    7.80    1.40
  -1  -9   1    9.30    0.70
   0   9  -1  130.69    4.80
   0   9  -1  126.99    6.30
   0   9  -1  122.79    5.10
   0   9  -1  126.49    4.70
   0   9  -1  122.49    4.80
   0   9  -1  127.09    4.90
   0  -9   1  127.89    4.60
   0  -9   1  126.19    5.10
   0  -9   1  128.69    4.20
   0  -9   1  131.59    3.50
  -1   9  -1   22.80    2.20
  -1   9  -1   19.30    1.90
  -1   9  -1   23.10    2.20
  -1   9  -1   23.70    2.30
  -1   9  -1   16.80    2.10
  -1   9  -1   24.20    2.30
   1  -9   1   22.30    2.10
   1  -9   1   21.80    2.00
   1  -9   1   20.70    2.60
   1  -9   1   22.20    1.80
  -2   9  -1    1.90    0.90
  -2   9  -1    2.30    1.20
  -2   9  -1    0.60    1.00
  -2   9  -1    0.80    0.80
  -2   9  -1    2.30    1.20
  -2   9  -1    1.10    1.00
   2  -9   1    1.90    0.80
   2  -9   1    0.60    0.80
   2  -9   1    1.90    1.00
   2  -9   1    1.60    0.70
   2  -9   1    0.80    0.80
  -3   9  -1  135.59    4.00
  -3   9  -1  137.39    5.60
  -3   9  -1  135.69    5.50
  -3   9  -1  135.49    5.30
  -3   9  -1  126.49    5.40
  -3   9  -1  123.29    4.40
   3  -9   1  131.69    5.20
   3  -9   1  139.69    4.40
   3  -9   1  136.69    5.30
   3  -9   1  130.79    4.40
   3  -9   1  128.49    5.70
  -4   9  -1   31.30    3.00
  -4   9  -1   33.10    3.00
  -4   9  -1   35.00    2.80
  -4   9  -1   30.80    1.70
  -4   9  -1   29.50    2.90
  -4   9  -1   33.50    2.10
   4  -9   1   32.10    2.80
   4  -9   1   37.70    2.50
   4  -9   1   35.00    2.40
   4  -9   1   38.00    3.30
   4  -9   1   31.30    2.80
  -5   9  -1    5.70    1.50
  -5   9  -1    9.20    2.10
   5  -9   1    7.10    1.60
   5  -9   1    4.70    1.60
   5  -9   1    7.60    1.80
   5  -9   1    5.60    1.80
   5  -9   1    6.90    1.40
  -6   9  -1    6.70    1.60
  -6   9  -1   10.50    2.30
   6  -9   1   14.50    2.60
   6  -9   1    9.40    1.90
   6  -9   1    9.40    1.70
   6  -9   1    7.50    1.90
   6  -9   1    7.80    1.90
   7  -9   1   14.40    2.20
   7  -9   1   12.80    3.10
   7  -9   1   13.80    2.60
   7  -9   1   15.70    2.70
   7   8  -1    2.60    1.40
   7   8  -1    1.50    1.40
   7   8  -1    6.60    2.10
   6   8  -1   28.40    3.80
   6   8  -1   27.80    3.50
   6   8  -1   26.90    3.90
   5   8  -1   37.80    2.00
   5   8  -1   40.70    3.60
   5   8  -1   38.70    2.50
   5   8  -1   30.90    1.90
   5   8  -1   41.50    3.30
   5   8  -1   44.60    3.50
   4   8  -1    3.10    0.80
   4   8  -1    6.10    1.60
   4   8  -1    4.10    1.00
   4   8  -1    3.00    1.20
   4   8  -1    5.90    1.10
   4   8  -1    3.80    0.90
   4   8  -1    4.40    1.10
  -4  -8   1    4.80    1.10
   3   8  -1   25.00    1.80
   3   8  -1   25.10    1.80
   3   8  -1   24.70    1.80
   3   8  -1   28.90    2.20
   3   8  -1   26.00    2.60
   3   8  -1   28.90    2.00
   3   8  -1   24.70    1.90
   3   8  -1   27.80    2.60
  -3  -8   1   25.70    1.70
  -3  -8   1   24.40    2.00
   2   8  -1   42.70    2.40
   2   8  -1   43.80    2.50
   2   8  -1   44.20    2.80
   2   8  -1   42.60    2.40
   2   8  -1   41.00    3.00
   2   8  -1   43.20    2.60
   2   8  -1   39.50    2.90
  -2  -8   1   41.70    2.60
  -2  -8   1   42.10    1.70
   1   8  -1    5.60    1.20
   1   8  -1    8.60    1.50
   1   8  -1    7.60    1.30
   1   8  -1    8.20    1.40
   1   8  -1    7.50    1.30
   1   8  -1    8.50    1.60
   1   8  -1    8.80    1.40
  -1  -8   1    7.30    1.40
  -1  -8   1    7.60    1.00
  -1  -8   1   11.50    1.30
  -1  -8   1    6.90    1.20
  -1  -8   1    7.60    1.10
   0   8  -1  132.49    4.50
   0   8  -1  137.09    4.80
   0   8  -1  130.29    4.60
   0   8  -1  134.59    4.50
   0   8  -1  131.19    4.60
   0   8  -1  134.99    4.50
   0  -8   1  128.99    3.90
   0  -8   1  133.59    4.90
   0  -8   1  136.29    4.30
   0  -8   1  138.09    3.40
  -1   8  -1   23.90    2.10
  -1   8  -1   24.00    2.20
  -1   8  -1   25.40    2.00
  -1   8  -1   24.70    2.10
  -1   8  -1   22.80    1.90
  -1   8  -1   20.60    1.90
   1  -8   1   23.50    1.90
   1  -8   1   23.20    2.20
   1  -8   1   22.60    1.40
   1  -8   1   23.50    2.00
  -2   8  -1   23.80    2.30
  -2   8  -1   22.40    2.80
  -2   8  -1   25.10    2.30
  -2   8  -1   21.80    1.90
   2  -8   1   24.80    1.80
   2  -8   1   23.30    2.10
   2  -8   1   22.80    4.00
  -3   8  -1  191.98    6.00
  -3   8  -1  198.78    6.40
  -3   8  -1  193.48    6.50
  -3   8  -1  199.08    6.40
  -3   8  -1  196.28    5.20
   3  -8   1  209.68    6.30
   3  -8   1  197.68    6.20
   3  -8   1  207.98    5.80
   3  -8   1  189.58    6.60
   3  -8   1  196.08    5.20
  -4   8  -1   -0.20    0.50
  -4   8  -1    0.20    0.50
  -4   8  -1   -0.20    0.70
  -4   8  -1   -0.10    0.80
  -4   8  -1   -0.70    0.70
  -4   8  -1    0.90    1.00
   4  -8   1    1.00    0.90
   4  -8   1    0.00    0.80
   4  -8   1    0.30    0.70
   4  -8   1   -0.30    0.70
   4  -8   1    0.80    0.80
  -5   8  -1   -0.40    0.70
   5  -8   1   -0.40    0.70
   5  -8   1    3.50    2.00
   5  -8   1    0.00    0.70
   5  -8   1   -0.60    1.40
   5  -8   1   -0.40    0.80
  -6   8  -1   18.80    2.00
  -6   8  -1   15.10    2.50
   6  -8   1   15.30    2.30
   6  -8   1   16.10    2.20
   6  -8   1   16.50    2.40
   6  -8   1   17.30    2.60
   6  -8   1   18.30    2.80
   7  -8   1   59.19    4.10
   7  -8   1   53.39    3.90
   7  -8   1   60.79    4.40
   7  -8   1   58.89    3.70
   7  -8   1   57.79    4.10
   7   7  -1    8.50    2.10
   7   7  -1    5.70    1.80
   6   7  -1   39.10    3.40
   6   7  -1   36.60    1.40
   6   7  -1   36.60    3.10
   6   7  -1   35.50    1.50
   6   7  -1   36.70    3.20
   6   7  -1   40.70    3.70
   5   7  -1    9.50    2.00
   5   7  -1    8.80    1.40
   5   7  -1    9.70    2.00
   5   7  -1   10.10    1.10
   5   7  -1    9.90    1.20
   5   7  -1    9.70    2.20
   4   7  -1   13.50    1.20
   4   7  -1   12.40    1.20
   4   7  -1   11.70    2.00
   4   7  -1   12.50    1.20
   4   7  -1   14.00    1.50
   4   7  -1   14.70    2.40
   4   7  -1   16.20    2.20
   4   7  -1   12.10    1.20
   4   7  -1   12.00    1.20
  -4  -7   1   11.20    1.30
   3   7  -1   69.69    2.80
   3   7  -1   68.39    3.80
   3   7  -1   74.49    2.70
   3   7  -1   70.09    4.30
   3   7  -1   74.29    2.80
   3   7  -1   72.29    2.80
   3   7  -1   72.79    3.10
   3   7  -1   66.59    2.80
  -3  -7   1   73.89    2.50
  -3  -7   1   73.89    3.00
   2   7  -1  383.86    7.70
   2   7  -1  390.36    7.40
   2   7  -1  380.56    8.80
   2   7  -1  388.06    7.50
   2   7  -1  380.06    7.40
   2   7  -1  373.66    7.80
   2   7  -1  385.06    7.30
   2   7  -1  387.76    8.70
  -2  -7   1  379.16    6.30
  -2  -7   1  387.16    7.90
  -2  -7   1  378.26    7.00
  -2  -7   1  387.56    5.80
   1   7  -1    3.60    0.90
   1   7  -1    3.30    0.80
   1   7  -1    4.30    1.10
   1   7  -1    3.50    0.90
   1   7  -1    2.70    0.80
   1   7  -1    3.20    1.00
   1   7  -1    3.30    0.90
  -1  -7   1    4.40    0.80
  -1  -7   1    4.90    0.90
  -1  -7   1    3.60    0.40
  -1  -7   1    5.50    0.90
   0   7  -1   43.30    2.40
   0   7  -1   43.00    2.30
   0   7  -1   41.50    2.40
   0   7  -1   43.90    2.40
   0   7  -1   47.50    2.70
   0   7  -1   44.50    2.40
   0   7  -1   45.70    2.50
   0  -7   1   46.00    2.10
   0  -7   1   46.10    1.70
   0  -7   1   48.30    2.70
   0  -7   1   49.70    2.40
  -1   7  -1   12.20    1.60
  -1   7  -1   11.20    1.50
  -1   7  -1   11.30    1.50
  -1   7  -1   11.50    1.50
  -1   7  -1   14.20    1.80
   1  -7   1   12.40    1.60
   1  -7   1   10.90    1.20
   1  -7   1   13.10    1.40
   1  -7   1   15.30    2.00
   1  -7   1   13.50    1.10
  -2   7  -1  133.99    4.10
  -2   7  -1  139.19    5.60
  -2   7  -1  131.89    4.60
  -2   7  -1  141.89    4.80
  -2   7  -1  144.89    4.60
   2  -7   1  138.19    3.90
   2  -7   1  140.19    3.70
   2  -7   1  141.69    4.60
   2  -7   1  136.39    4.50
   2  -7   1  146.79    5.20
  -3   7  -1    4.80    1.20
  -3   7  -1    2.20    1.00
  -3   7  -1    2.50    1.00
  -3   7  -1    2.90    0.80
   3  -7   1    4.50    1.00
   3  -7   1    3.10    1.20
   3  -7   1    5.20    1.20
   3  -7   1    4.20    1.20
   3  -7   1    3.20    0.90
  -4   7  -1   16.10    2.10
  -4   7  -1   16.10    1.00
  -4   7  -1   18.10    2.30
  -4   7  -1   13.50    2.00
  -4   7  -1   18.50    2.40
  -4   7  -1   16.40    1.30
   4  -7   1   14.00    2.10
   4  -7   1   15.20    2.20
   4  -7   1   16.30    1.70
   4  -7   1   15.80    2.20
   4  -7   1   14.10    1.80
   4  -7   1   13.30    2.00
  -5   7  -1    1.00    1.40
  -5   7  -1    0.10    0.70
  -5   7  -1    1.60    1.20
   5  -7   1    0.60    0.90
   5  -7   1    1.80    1.00
   5  -7   1   -0.60    0.70
   5  -7   1    1.10    1.00
   5  -7   1    0.80    0.70
  -6   7  -1    0.60    0.70
  -6   7  -1    0.80    1.30
   6  -7   1    0.10    0.80
   6  -7   1   -0.10    1.00
   6  -7   1    0.20    0.90
   6  -7   1    0.70    0.80
   6  -7   1   -0.40    0.70
   7  -7   1    2.70    1.10
   7  -7   1    0.60    1.00
   7  -7   1    1.60    1.20
   7  -7   1   -1.10    0.90
   7  -7   1   -1.60    1.00
   7   6  -1    6.80    1.90
   7   6  -1    6.80    1.90
   7   6  -1    6.80    1.90
   6   6  -1    8.70    2.10
   6   6  -1    6.60    0.70
   6   6  -1    9.50    2.00
   6   6  -1    4.10    1.40
   6   6  -1    7.90    2.00
   5   6  -1   24.10    1.40
   5   6  -1   28.90    2.90
   5   6  -1   24.20    1.80
   5   6  -1   22.30    1.40
   5   6  -1   24.20    1.30
   5   6  -1   24.10    2.50
   5   6  -1   25.80    2.40
   4   6  -1   32.40    1.70
   4   6  -1   31.50    1.50
   4   6  -1   38.10    2.80
   4   6  -1   38.90    3.00
   4   6  -1   34.80    2.70
   4   6  -1   35.80    1.50
   4   6  -1   30.60    2.40
   4   6  -1   33.00    1.90
   4   6  -1   32.90    1.70
  -4  -6   1   30.60    2.00
   3   6  -1   10.30    1.10
   3   6  -1   10.20    1.10
   3   6  -1   10.00    1.20
   3   6  -1    8.20    1.10
   3   6  -1    9.20    1.60
  -3  -6   1    7.60    0.80
  -3  -6   1    7.00    1.00
   2   6  -1    0.10    0.50
   2   6  -1    0.60    0.50
   2   6  -1    0.40    0.60
   2   6  -1   -0.30    0.40
   2   6  -1   -0.80    0.40
   2   6  -1    0.20    0.40
   2   6  -1    0.50    0.70
   2   6  -1   -0.20    0.30
  -2  -6   1    0.80    0.50
  -2  -6   1    0.30    0.30
  -2  -6   1   -0.20    0.30
  -2  -6   1    0.40    0.30
   1   6  -1  409.96    7.60
   1   6  -1  418.96    8.30
   1   6  -1  404.86    7.30
   1   6  -1  385.36   26.20
   1   6  -1  423.26   25.80
   1   6  -1  394.46    7.20
   1   6  -1  412.36    8.30
   1   6  -1  395.46   20.30
   1   6  -1  412.66   29.80
   1   6  -1  407.26    7.50
   1   6  -1  427.56   28.20
   1   6  -1  425.36   26.60
   1   6  -1  453.45   29.40
   1   6  -1  413.96    7.50
   1   6  -1  425.26   25.70
   1   6  -1  413.26    8.00
  -1  -6   1  404.36   27.60
  -1  -6   1  407.06    6.50
  -1  -6   1  400.16    5.10
  -1  -6   1  416.56   26.30
  -1  -6   1  373.66   21.00
  -1  -6   1  407.36    7.20
  -1  -6   1  413.36    7.90
  -1  -6   1  420.96    6.50
   0   6  -1   13.70    1.30
   0   6  -1   11.50    6.50
   0   6  -1   19.40   11.70
   0   6  -1   16.10    1.50
   0   6  -1   10.60    7.30
   0   6  -1   13.10    1.30
   0   6  -1    8.80    6.90
   0   6  -1   17.10    1.50
   0   6  -1   17.00    6.10
   0   6  -1    6.70    7.80
   0   6  -1   15.20    1.40
   0   6  -1   14.00    8.60
   0   6  -1   13.90    1.40
   0   6  -1   24.70    8.70
   0  -6   1   11.90    4.20
   0  -6   1   14.20    1.00
   0  -6   1   13.70    9.40
   0  -6   1   15.10    0.90
   0  -6   1   14.60    1.20
   0  -6   1   21.60    8.30
   0  -6   1   15.90    1.30
   0  -6   1    7.90    6.40
   0  -6   1   18.90    9.40
   0  -6   1   12.00    1.50
  -1   6  -1  874.61   43.70
  -1   6  -1  943.41   42.20
  -1   6  -1  915.21   13.90
  -1   6  -1  946.01   47.80
  -1   6  -1  918.11   13.80
  -1   6  -1  907.51   13.70
  -1   6  -1  909.71   39.90
  -1   6  -1  879.81   41.50
  -1   6  -1  914.51   13.40
  -1   6  -1  872.41   42.20
   1  -6   1  886.71   11.90
   1  -6   1  863.91   58.79
   1  -6   1  915.41   14.40
   1  -6   1  891.51   14.70
   1  -6   1  884.41   13.20
   1  -6   1  930.11   12.70
   1  -6   1  908.91   32.70
   1  -6   1  933.41   42.00
   1  -6   1  907.31   37.70
   1  -6   1  931.81   42.80
   1  -6   1  882.51   40.40
   1  -6   1 1010.70   47.60
  -2   6  -1 1833.32   23.00
  -2   6  -1 1833.92   24.30
  -2   6  -1 1820.72   24.40
  -2   6  -1 1822.52   24.00
  -2   6  -1 1839.42   24.60
   2  -6   1 1776.82   22.50
   2  -6   1 1805.02   24.00
   2  -6   1 1838.02   24.90
   2  -6   1 1823.22   24.00
   2  -6   1 1774.52   22.50
  -3   6  -1   63.19    2.30
  -3   6  -1   57.89    1.90
  -3   6  -1   59.39    3.10
  -3   6  -1   64.09    3.20
  -3   6  -1   62.39    3.20
  -3   6  -1   59.49    2.90
   3  -6   1   62.69    2.70
   3  -6   1   62.39    2.60
   3  -6   1   65.79    3.20
   3  -6   1   54.69    3.00
   3  -6   1   58.09    3.20
   3  -6   1   56.29    2.90
  -4   6  -1   23.70    1.20
  -4   6  -1   26.20    2.20
  -4   6  -1   26.30    2.30
  -4   6  -1   25.90    2.00
   4  -6   1   25.00    2.10
   4  -6   1   28.10    2.60
   4  -6   1   23.30    2.00
   4  -6   1   20.80    1.90
   4  -6   1   29.40    2.40
   4  -6   1   25.40    2.40
   4  -6   1   25.10    1.30
  -5   6  -1   59.99    3.60
   5  -6   1   64.09    3.50
   5  -6   1   60.79    3.50
   5  -6   1   59.89    3.30
   5  -6   1   64.39    3.70
   5  -6   1   58.39    3.00
  -6   6  -1   63.19    4.00
   6  -6   1   67.39    4.00
   6  -6   1   60.09    4.30
   6  -6   1   62.49    3.60
   6  -6   1   65.29    4.00
   6  -6   1   64.09    3.50
   7  -6   1   -0.50    0.80
   7  -6   1    1.10    0.90
   7  -6   1    1.60    1.10
   7  -6   1    1.00    1.50
   7  -6   1    0.00    1.10
   7   5  -1  109.29    5.60
   7   5  -1  113.19    5.70
   7   5  -1  104.99    5.40
   6   5  -1   68.89    4.10
   6   5  -1   61.79    1.40
   6   5  -1   62.19    4.20
   6   5  -1   68.29    4.30
   6   5  -1   61.19    1.50
   6   5  -1   64.29    4.10
   5   5  -1   41.10    3.00
   5   5  -1   39.40    1.60
   5   5  -1   39.70    2.70
   5   5  -1   41.20    1.60
   5   5  -1   39.20    2.10
   5   5  -1   43.50    3.20
   5   5  -1   40.60    1.60
   4   5  -1   14.10    0.90
   4   5  -1   13.70    2.00
   4   5  -1   14.40    0.80
   4   5  -1   13.80    0.80
   4   5  -1   12.20    1.00
   4   5  -1   12.40    1.20
   4   5  -1   13.40    0.80
   4   5  -1   15.30    2.00
   4   5  -1   12.60    1.00
   4   5  -1   15.30    2.00
   3   5  -1  146.49    2.10
   3   5  -1  152.18    3.30
   3   5  -1  143.29    4.60
   3   5  -1  147.69    3.40
   3   5  -1  147.79    3.40
   3   5  -1  143.09    3.60
   3   5  -1  144.09    3.40
   3   5  -1  150.38    5.00
   3   5  -1  143.09    3.40
   3   5  -1  142.99    2.00
  -3  -5   1  145.39    3.10
  -3  -5   1  144.39    3.50
   2   5  -1  139.89    4.30
   2   5  -1  143.69    4.50
   2   5  -1  139.59    3.50
   2   5  -1  141.79    3.40
   2   5  -1  140.19    3.40
   2   5  -1  146.09    3.50
   2   5  -1  145.39    3.70
   2   5  -1  142.69    3.30
  -2  -5   1  141.79    2.50
  -2  -5   1  142.89    3.20
  -2  -5   1  141.99    3.60
  -2  -5   1  142.59    2.30
   1   5  -1  255.47    4.90
   1   5  -1  259.97   19.40
   1   5  -1  216.18   20.30
   1   5  -1  236.98    4.90
   1   5  -1  236.78   17.90
   1   5  -1  250.57   14.50
   1   5  -1  269.17   22.00
   1   5  -1  242.68    5.60
   1   5  -1  242.38    4.90
   1   5  -1  250.47    5.10
   1   5  -1  276.27   18.50
   1   5  -1  257.27    5.40
   1   5  -1  221.18   17.00
   1   5  -1  248.08    4.90
   1   5  -1  231.88   19.80
   1   5  -1  253.27    5.70
  -1  -5   1  236.38   15.60
  -1  -5   1  231.38    4.40
  -1  -5   1  248.78    5.20
  -1  -5   1  247.48   19.60
  -1  -5   1  245.58    4.80
  -1  -5   1  251.47    4.20
  -1  -5   1  248.48   17.70
  -1  -5   1  243.08   22.60
  -1  -5   1  247.28    4.60
  -1  -5   1  281.97   21.30
  -1  -5   1  240.88   19.30
  -1  -5   1  247.78   18.30
  -1  -5   1  246.48    3.20
   0   5  -1   -0.30    3.20
   0   5  -1    2.60    4.80
   0   5  -1   -3.70    4.30
   0   5  -1    0.20    0.50
   0   5  -1    0.30    0.50
   0   5  -1    0.20    0.50
   0   5  -1    0.40    0.50
   0   5  -1   -0.10    0.30
   0   5  -1   -2.00    4.70
   0   5  -1   -1.80    4.40
   0   5  -1    0.10    4.70
   0   5  -1    5.10    5.20
   0   5  -1   -3.60    4.70
   0   5  -1   -0.20    6.20
   0  -5   1    3.70    4.00
   0  -5   1   -1.60    1.90
   0  -5   1    0.00    0.30
   0  -5   1   -0.90    5.90
   0  -5   1   -0.50    0.20
   0  -5   1    6.50    6.40
   0  -5   1   -5.70    6.20
   0  -5   1    0.20    4.50
   0  -5   1   -0.30    0.40
   0  -5   1    4.80    5.60
   0  -5   1    0.90    0.60
  -1   5  -1    4.70    1.00
  -1   5  -1    1.50    6.40
  -1   5  -1   -7.80    7.60
  -1   5  -1    9.40    6.10
  -1   5  -1    5.60    6.10
  -1   5  -1    4.70    0.90
  -1   5  -1    9.80    6.50
  -1   5  -1    5.10    1.00
  -1   5  -1    5.20    0.90
  -1   5  -1    2.30    5.20
  -1   5  -1    4.40    0.90
  -1   5  -1    8.00    6.60
  -1   5  -1    8.50    6.10
   1  -5   1    6.40    6.30
   1  -5   1    6.00    1.20
   1  -5   1   21.10    8.20
   1  -5   1    3.30    3.80
   1  -5   1    1.60    6.00
   1  -5   1    9.40    7.20
   1  -5   1    0.30    3.00
   1  -5   1    5.10    1.00
   1  -5   1    5.10    0.70
   1  -5   1    4.70    0.70
   1  -5   1    1.20    7.60
   1  -5   1    4.50    4.70
   1  -5   1    4.70    0.90
  -2   5  -1  552.64    9.40
  -2   5  -1  487.75   32.60
  -2   5  -1  536.95   25.40
  -2   5  -1  538.95    9.00
  -2   5  -1  514.45   21.70
  -2   5  -1  544.55    9.50
  -2   5  -1  523.25   31.30
  -2   5  -1  526.85    7.60
  -2   5  -1  552.94   29.60
  -2   5  -1  561.14   31.40
  -2   5  -1  478.95   31.90
  -2   5  -1  533.95    9.50
  -2   5  -1  534.35    8.20
   2  -5   1  530.25    9.20
   2  -5   1  532.15    8.20
   2  -5   1  530.05    9.60
   2  -5   1  539.45    8.40
   2  -5   1  470.85   30.00
   2  -5   1  571.44   27.00
   2  -5   1  533.45    9.00
   2  -5   1  506.45   32.40
   2  -5   1  539.65   27.40
   2  -5   1  524.15    9.70
   2  -5   1  537.25   32.00
   2  -5   1  531.45   33.20
   2  -5   1  508.15   27.20
   2  -5   1  528.25   34.50
  -3   5  -1    1.20    0.50
  -3   5  -1    1.00    0.40
  -3   5  -1    1.30    0.70
  -3   5  -1    2.00    0.70
  -3   5  -1    0.40    0.70
  -3   5  -1    1.10    0.70
   3  -5   1    1.70    0.70
   3  -5   1    0.60    0.70
   3  -5   1    1.00    0.50
   3  -5   1    1.70    0.70
   3  -5   1    1.00    0.70
   3  -5   1    1.20    0.40
   3  -5   1    1.20    0.80
  -4   5  -1  383.56    7.50
  -4   5  -1  392.96    8.60
   4  -5   1  386.76    8.10
   4  -5   1  381.56    8.50
   4  -5   1  381.16    7.50
   4  -5   1  379.46    8.10
   4  -5   1  384.76    8.70
   4  -5   1  386.26    8.70
  -5   5  -1   23.70    2.20
  -5   5  -1   22.70    1.10
  -5   5  -1   23.10    2.20
   5  -5   1   21.20    2.20
   5  -5   1   23.40    2.20
   5  -5   1   22.80    2.10
   5  -5   1   21.10    2.00
   5  -5   1   24.70    2.10
  -6   5  -1   76.89    4.10
   6  -5   1   78.39    3.80
   6  -5   1   83.99    4.00
   6  -5   1   71.89    4.10
   6  -5   1   79.09    4.20
   6  -5   1   71.39    3.60
   7  -5   1   18.80    2.30
   7  -5   1   23.10    2.30
   7  -5   1   16.80    2.60
   7  -5   1   18.90    2.50
   7  -5   1   19.40    2.80
   8  -5   1    1.80    1.50
   7   4  -1    0.80    1.20
   7   4  -1    2.00    1.40
   7   4  -1    0.60    1.10
   6   4  -1    8.80    1.80
   6   4  -1    8.40    1.20
   6   4  -1    7.70    0.50
   6   4  -1    6.20    1.30
   6   4  -1    7.40    1.70
   6   4  -1    7.40    0.50
   6   4  -1    6.90    1.70
   5   4  -1   30.40    1.30
   5   4  -1   32.50    1.70
   5   4  -1   32.40    1.30
   5   4  -1   29.00    2.40
   5   4  -1   33.50    2.60
   5   4  -1   35.00    1.40
   5   4  -1   29.80    2.60
   5   4  -1   38.30    2.40
   5   4  -1   30.90    1.70
  -5  -4   1   29.90    1.90
   4   4  -1   11.70    1.00
   4   4  -1    9.70    1.60
   4   4  -1   10.00    0.90
   4   4  -1   11.10    0.90
   4   4  -1   10.50    1.30
   4   4  -1   13.10    1.60
   4   4  -1    9.60    1.00
  -4  -4   1   10.20    0.80
   3   4  -1    4.70    0.70
   3   4  -1    4.20    1.00
   3   4  -1    4.20    0.90
   3   4  -1    4.30    0.60
   3   4  -1    5.40    0.50
   3   4  -1    4.40    0.70
   3   4  -1    3.80    1.00
   3   4  -1    4.70    0.60
   3   4  -1    4.50    0.50
   2   4  -1  215.88   15.40
   2   4  -1  181.28    4.80
   2   4  -1  190.28   14.40
   2   4  -1  179.78   22.40
   2   4  -1  185.38    3.60
   2   4  -1  187.18    3.70
   2   4  -1  185.58    2.50
   2   4  -1  187.88    3.70
   2   4  -1  183.28    4.00
   2   4  -1  191.88    3.70
   2   4  -1  182.38   13.20
   2   4  -1  193.98    4.80
   2   4  -1  184.68   14.10
   2   4  -1  190.08   12.00
   2   4  -1  187.88   18.30
   2   4  -1  191.28   14.90
   2   4  -1  186.68    3.80
  -2  -4   1  167.98   15.60
  -2  -4   1  179.98   13.60
  -2  -4   1  184.38    3.80
  -2  -4   1  190.08    3.70
  -2  -4   1  217.48   21.70
  -2  -4   1  185.78    3.40
  -2  -4   1  203.38   15.10
  -2  -4   1  201.68   19.80
  -2  -4   1  180.08   14.50
  -2  -4   1  154.38   14.70
   1   4  -1 1135.59   14.30
   1   4  -1 1141.89   12.60
   1   4  -1 1153.38   16.70
   1   4  -1 1124.89   14.30
   1   4  -1 1124.59   15.40
   1   4  -1 1120.19   36.80
   1   4  -1 1156.78   29.20
   1   4  -1 1131.59   14.20
   1   4  -1 1135.59   40.50
   1   4  -1 1147.69   19.20
   1   4  -1 1105.39   34.90
   1   4  -1 1132.19   14.70
   1   4  -1 1143.59   14.30
   1   4  -1 1122.39   34.90
   1   4  -1 1128.69   40.60
   1   4  -1 1077.99   32.60
   1   4  -1 1114.89   32.80
  -1  -4   1 1108.29   14.10
  -1  -4   1 1105.99   12.40
  -1  -4   1 1076.89   42.20
  -1  -4   1 1132.49   13.40
  -1  -4   1 1127.09   14.60
  -1  -4   1 1103.99   41.40
  -1  -4   1 1151.68   13.90
  -1  -4   1 1124.79   34.00
  -1  -4   1 1131.79   36.60
  -1  -4   1 1148.79   34.60
   0   4  -1 2644.44   31.50
   0   4  -1 2644.24   31.10
   0   4  -1 2666.93   31.40
   0   4  -1 2682.23   31.20
   0   4  -1 2702.13   31.10
   0   4  -1 2669.73   31.70
   0   4  -1 2677.43   31.20
   0   4  -1 2745.23   61.49
   0   4  -1 2661.43   62.59
   0   4  -1 2671.43   59.89
   0   4  -1 2690.93   59.59
   0   4  -1 2708.93   63.29
   0   4  -1 2610.24   56.39
   0   4  -1 2628.64   61.79
   0   4  -1 2680.33   59.99
   0   4  -1 2695.23   49.30
   0  -4   1 2727.43   62.99
   0  -4   1 2712.13   47.60
   0  -4   1 2747.33   59.59
   0  -4   1 2699.63   63.69
   0  -4   1 2677.83   32.50
   0  -4   1 2691.93   63.79
   0  -4   1 2656.33   30.90
   0  -4   1 2623.14   30.70
   0  -4   1 2656.73   31.00
   0  -4   1 2693.53   30.10
   0  -4   1 2738.03   31.70
   0  -4   1 2627.34   61.19
   0  -4   1 2679.63   60.99
  -1   4  -1    3.60    0.80
  -1   4  -1    2.70    0.70
  -1   4  -1    4.40    0.80
  -1   4  -1    3.60    0.80
  -1   4  -1    4.30    4.40
  -1   4  -1    2.80    3.90
  -1   4  -1    6.00    4.50
  -1   4  -1   -0.20    4.60
  -1   4  -1    3.20    0.80
  -1   4  -1    9.50    6.50
  -1   4  -1    9.90    5.50
  -1   4  -1    3.30    4.40
  -1   4  -1    4.10    0.80
  -1   4  -1    5.40    4.20
   1  -4   1    4.10    0.80
   1  -4   1    4.00    4.70
   1  -4   1    1.00    2.70
   1  -4   1    4.80    5.10
   1  -4   1    1.90    0.60
   1  -4   1    3.20    5.80
   1  -4   1    2.10    0.60
   1  -4   1    0.00    4.80
   1  -4   1    2.80    0.70
   1  -4   1    3.60    5.00
   1  -4   1    3.90    0.90
   1  -4   1    2.20    0.50
   1  -4   1    1.40    2.80
   1  -4   1    3.00    3.70
  -2   4  -1   -1.70    5.50
  -2   4  -1    0.30    0.50
  -2   4  -1    3.00    4.10
  -2   4  -1    0.20    5.10
  -2   4  -1    0.10    5.80
  -2   4  -1    0.20    0.40
  -2   4  -1   -1.50    4.80
  -2   4  -1  -10.10    5.00
  -2   4  -1    0.30    0.30
  -2   4  -1   -0.40    0.50
  -2   4  -1    2.20    3.50
  -2   4  -1    0.50    0.50
  -2   4  -1   -1.20    6.10
  -2   4  -1    0.70    0.50
  -2   4  -1    1.60    8.20
   2  -4   1   -0.10    0.40
   2  -4   1    4.60    6.10
   2  -4   1    0.50    0.40
   2  -4   1    1.10    5.70
   2  -4   1    3.40    3.80
   2  -4   1   -0.60    0.50
   2  -4   1    1.80    4.80
   2  -4   1   -2.70    5.20
   2  -4   1   -2.20    5.70
   2  -4   1    0.30    0.30
   2  -4   1    0.20    0.40
   2  -4   1    0.10    3.80
   2  -4   1    1.00    5.10
   2  -4   1    0.00    0.40
  -3   4  -1   18.70    1.40
  -3   4  -1   19.50    1.30
  -3   4  -1   18.80    1.60
  -3   4  -1   18.10    1.50
  -3   4  -1   20.30    1.60
  -3   4  -1   20.50    0.90
   3  -4   1   19.70    0.90
   3  -4   1   21.10    1.40
   3  -4   1   17.30    1.50
   3  -4   1   18.20    1.70
   3  -4   1   20.80    1.60
   3  -4   1   20.30    1.60
   3  -4   1   19.30    1.60
  -4   4  -1   80.89    2.20
  -4   4  -1   83.69    3.50
  -4   4  -1   79.29    2.70
   4  -4   1   82.79    3.40
   4  -4   1   78.39    3.10
   4  -4   1   81.79    3.70
   4  -4   1   80.29    3.40
   4  -4   1   82.59    3.20
   4  -4   1   85.79    3.60
   4  -4   1   77.69    3.30
  -5   4  -1   28.20    2.30
  -5   4  -1   25.00    2.10
  -5   4  -1   30.40    1.40
  -5   4  -1   28.60    1.30
  -5   4  -1   28.10    1.50
   5  -4   1   30.40    2.20
   5  -4   1   26.10    2.20
   5  -4   1   29.30    2.20
   5  -4   1   32.90    2.50
   5  -4   1   25.80    2.00
   5  -4   1   30.10    2.40
  -6   4  -1   10.10    1.80
   6  -4   1   13.40    1.80
   6  -4   1   12.20    2.00
   6  -4   1   16.00    2.40
   6  -4   1    9.30    1.60
   6  -4   1   12.70    1.70
   7  -4   1    9.80    1.90
   7  -4   1   10.70    2.20
   7  -4   1    9.00    1.80
   7  -4   1    7.10    1.40
   7  -4   1    8.70    1.50
   8  -4   1    8.60    1.80
   8  -4   1   14.10    2.30
   8   3  -1   14.80    2.70
   8   3  -1   17.50    2.90
   7   3  -1    0.50    1.00
   7   3  -1    0.60    0.90
   6   3  -1    6.60    1.20
   6   3  -1    9.30    1.80
   6   3  -1    5.80    0.60
   6   3  -1    6.00    1.50
   6   3  -1    4.40    1.00
   6   3  -1    6.40    1.60
   6   3  -1    6.90    0.60
   5   3  -1   74.69    2.00
   5   3  -1   67.09    3.50
   5   3  -1   71.79    2.00
   5   3  -1   69.89    2.90
   5   3  -1   69.59    2.00
   5   3  -1   68.09    3.50
   5   3  -1   72.19    2.50
  -5  -3   1   71.79    2.50
   4   3  -1   97.19    3.80
   4   3  -1   99.09    2.50
   4   3  -1   96.89    3.30
   4   3  -1   96.79    2.80
   4   3  -1   93.79    2.50
   4   3  -1   96.59    3.70
  -4  -3   1   96.39    2.40
   3   3  -1   39.10    1.40
   3   3  -1   38.10    1.30
   3   3  -1   38.60    1.30
   3   3  -1   36.30    1.90
   3   3  -1   36.60    1.10
   3   3  -1   38.50    1.20
   3   3  -1   32.40    1.90
   3   3  -1   37.90    1.30
   3   3  -1   37.40    2.20
   3   3  -1   37.90    1.10
  -3  -3   1   36.20    1.40
   2   3  -1  129.79    2.70
   2   3  -1  142.09    8.70
   2   3  -1  117.49    9.10
   2   3  -1  126.89   10.10
   2   3  -1  132.09    2.60
   2   3  -1  130.69    2.60
   2   3  -1  128.49    3.70
   2   3  -1  129.99    2.30
   2   3  -1  132.99    2.50
   2   3  -1  127.09   14.10
   2   3  -1  138.19   15.30
   2   3  -1  147.49    9.60
   2   3  -1  125.29    9.70
   2   3  -1  137.09    3.60
   2   3  -1  122.19   14.30
   2   3  -1  132.29    2.70
   2   3  -1  132.69    2.20
   2   3  -1  129.29    2.60
  -2  -3   1  130.69    2.70
  -2  -3   1  152.78   17.80
  -2  -3   1  117.29   16.30
  -2  -3   1  129.39   10.90
  -2  -3   1  128.39    9.80
  -2  -3   1  128.99    2.70
  -2  -3   1  132.89    2.40
  -2  -3   1  131.19    9.40
  -2  -3   1  128.39   10.80
  -2  -3   1  131.89   10.50
   1   3  -1  645.64   20.90
   1   3  -1  682.03   20.00
   1   3  -1  643.44   22.00
   1   3  -1  652.33   27.40
   1   3  -1  630.44    9.40
   1   3  -1  634.84    8.40
   1   3  -1  652.03   22.20
   1   3  -1  647.14    8.10
   1   3  -1  639.34    8.10
   1   3  -1  644.94    8.40
   1   3  -1  649.64    8.70
   1   3  -1  585.34   26.10
   1   3  -1  656.53   22.80
   1   3  -1  649.24    9.40
   1   3  -1  642.44   20.60
   1   3  -1  634.54    8.40
   1   3  -1  647.44    8.60
   1   3  -1  638.14    8.30
  -1  -3   1  638.54    8.70
  -1  -3   1  632.94   21.00
  -1  -3   1  654.63    8.00
  -1  -3   1  650.73    8.30
  -1  -3   1  618.14   22.20
  -1  -3   1  640.74    7.20
  -1  -3   1  647.94   23.20
  -1  -3   1  644.74    8.60
  -1  -3   1  652.23    9.50
  -1  -3   1  662.73   28.30
  -1  -3   1  642.04   22.00
  -1  -3   1  650.63   23.40
  -1  -3   1  642.74    7.70
   0   3  -1 5249.27   83.09
   0   3  -1 5246.88   84.89
   0   3  -1 5219.58   80.99
   0   3  -1 5308.27   73.39
   0   3  -1 5197.08   83.89
   0   3  -1 5111.49   86.49
   0   3  -1 5113.79   86.49
   0   3  -1 5210.88   86.19
   0  -3   1 5106.89   84.09
   0  -3   1 5130.39   71.19
   0  -3   1 5129.29   85.89
   0  -3   1 5132.39   82.39
   0  -3   1 5171.68   84.39
   0  -3   1 5215.28   87.59
   0  -3   1 5178.88   89.29
  -1   3  -1 1705.53   46.30
  -1   3  -1 1696.53   41.20
  -1   3  -1 1655.63   20.00
  -1   3  -1 1651.53   46.10
  -1   3  -1 1667.53   19.90
  -1   3  -1 1665.33   20.10
  -1   3  -1 1644.84   20.50
  -1   3  -1 1658.83   43.90
  -1   3  -1 1655.13   45.70
  -1   3  -1 1666.03   43.60
  -1   3  -1 1627.44   42.40
  -1   3  -1 1616.64   19.30
  -1   3  -1 1662.73   19.90
  -1   3  -1 1730.23   40.70
  -1   3  -1 1643.14   19.40
  -1   3  -1 1664.53   20.30
  -1   3  -1 1669.63   20.20
  -1   3  -1 1675.13   19.60
   1  -3   1 1631.64   20.40
   1  -3   1 1662.53   20.00
   1  -3   1 1646.44   20.30
   1  -3   1 1666.23   20.20
   1  -3   1 1700.83   39.40
   1  -3   1 1701.33   44.30
   1  -3   1 1706.63   39.00
   1  -3   1 1667.63   19.50
   1  -3   1 1662.43   45.90
   1  -3   1 1706.13   39.10
   1  -3   1 1590.14   19.30
   1  -3   1 1682.03   43.30
   1  -3   1 1611.44   19.20
   1  -3   1 1647.34   20.00
   1  -3   1 1590.94   43.30
   1  -3   1 1645.84   19.90
   1  -3   1 1645.04   20.00
   1  -3   1 1683.93   46.40
   1  -3   1 1623.64   20.00
  -2   3  -1    2.30    0.40
  -2   3  -1    1.80    0.60
  -2   3  -1    2.00    0.40
  -2   3  -1    1.60    0.60
  -2   3  -1    1.40    0.60
  -2   3  -1    3.40    4.60
  -2   3  -1    3.10    3.20
  -2   3  -1    4.90    4.80
  -2   3  -1   -0.90    4.20
  -2   3  -1    5.50    6.00
  -2   3  -1    4.50    5.20
  -2   3  -1    6.00    3.20
  -2   3  -1    3.50    0.80
  -2   3  -1    2.00    0.60
  -2   3  -1   -6.50    4.30
  -2   3  -1   -1.00    5.80
   2  -3   1    4.10    3.90
   2  -3   1   -1.50    3.30
   2  -3   1    1.10    3.90
   2  -3   1    4.20    5.30
   2  -3   1    1.60    0.60
   2  -3   1    3.10    0.70
   2  -3   1    3.10    0.80
   2  -3   1    1.70    0.60
   2  -3   1    1.60    0.60
   2  -3   1    1.50    0.50
   2  -3   1    2.50    0.40
   2  -3   1    9.80    6.30
   2  -3   1    2.00    0.60
   2  -3   1    4.80    5.10
   2  -3   1   -0.60    4.70
   2  -3   1    1.00    3.60
  -3   3  -1    0.90    0.50
  -3   3  -1    0.80    0.40
  -3   3  -1    0.80    0.60
   3  -3   1   -0.10    0.40
   3  -3   1    0.90    0.60
   3  -3   1    1.30    0.60
   3  -3   1    0.50    0.30
   3  -3   1    0.60    0.40
   3  -3   1    0.50    0.20
   3  -3   1    0.90    0.60
   3  -3   1    1.20    0.50
   3  -3   1    1.20    0.50
  -4   3  -1  145.69    3.40
  -4   3  -1  152.88    4.40
  -4   3  -1  151.18    4.50
  -4   3  -1  158.08    3.40
   4  -3   1  155.48    4.50
   4  -3   1  151.48    3.20
   4  -3   1  154.28    4.30
   4  -3   1  149.39    4.50
   4  -3   1  151.48    4.60
   4  -3   1  150.18    4.40
   4  -3   1  144.59    4.70
  -5   3  -1   11.60    1.50
  -5   3  -1   12.40    1.70
   5  -3   1   10.20    1.70
   5  -3   1   14.70    1.80
   5  -3   1   13.90    1.40
   5  -3   1   10.30    1.40
   5  -3   1   14.30    1.80
   5  -3   1   11.40    1.60
   5  -3   1   13.80    1.70
   5  -3   1   12.20    1.10
  -6   3  -1    3.60    1.30
   6  -3   1    4.70    1.20
   6  -3   1    3.80    1.00
   6  -3   1    4.20    1.20
   6  -3   1    5.00    2.10
   7  -3   1    9.90    2.10
   7  -3   1   10.90    1.90
   7  -3   1   11.20    1.40
   7  -3   1   10.70    1.90
   7  -3   1   11.60    1.70
   8  -3   1    4.80    1.20
   8  -3   1    4.90    1.70
   8  -3   1    3.20    1.40
   8   2  -1    0.60    1.30
   7   2  -1    0.10    1.00
   7   2  -1    2.20    1.00
   7   2  -1    0.60    0.80
   7   2  -1    1.40    1.20
   6   2  -1   14.00    2.30
   6   2  -1   13.80    2.00
   6   2  -1   13.00    0.90
   6   2  -1   14.70    2.10
   5   2  -1  100.49    2.40
   5   2  -1  100.69    2.50
   5   2  -1   97.09    3.20
   5   2  -1  101.39    3.00
   5   2  -1  102.29    2.70
   5   2  -1  104.69    4.10
   5   2  -1  100.49    4.30
   5   2  -1  105.49    4.20
  -5  -2   1   99.79    2.50
   4   2  -1    6.70    0.70
   4   2  -1    6.60    0.80
   4   2  -1    6.80    1.20
   4   2  -1    7.20    1.10
   4   2  -1    8.80    1.40
   4   2  -1    6.40    1.20
   4   2  -1    6.10    0.60
  -4  -2   1    7.00    0.70
   3   2  -1  181.08    4.60
   3   2  -1  186.18    9.50
   3   2  -1  179.98    3.40
   3   2  -1  185.78    3.00
   3   2  -1  212.88   16.90
   3   2  -1  183.38    4.50
   3   2  -1  190.28    3.20
   3   2  -1  188.88    3.10
   3   2  -1  157.18   17.10
   3   2  -1  185.78    2.80
   3   2  -1  183.88    2.80
   3   2  -1  187.78    4.20
   3   2  -1  206.78   19.30
   3   2  -1  188.48   10.20
   3   2  -1  189.38    2.90
   3   2  -1  217.28   21.20
  -3  -2   1  198.08   20.50
  -3  -2   1  188.38    3.20
  -3  -2   1  192.28   10.20
  -3  -2   1  188.48   12.10
  -3  -2   1  191.38   10.80
  -3  -2   1  191.18   11.30
  -3  -2   1  207.38   11.90
  -3  -2   1  187.58   17.20
  -3  -2   1  191.98   10.40
   2   2  -1    2.20    0.40
   2   2  -1   -0.20    3.80
   2   2  -1    2.30    0.40
   2   2  -1    2.80    0.60
   2   2  -1    5.10    2.50
   2   2  -1    8.20    4.80
   2   2  -1    2.60    0.60
   2   2  -1    3.70    2.40
   2   2  -1    1.80    2.10
   2   2  -1    6.30    5.10
   2   2  -1    2.60    0.40
   2   2  -1    2.80    0.30
   2   2  -1    5.50    2.60
   2   2  -1    3.10    0.40
   2   2  -1    0.30    1.90
   2   2  -1    1.90    0.50
  -2  -2   1    4.30    2.80
  -2  -2   1    2.60    0.40
  -2  -2   1    5.00    2.90
  -2  -2   1    2.40    0.40
  -2  -2   1    6.00    2.40
  -2  -2   1   -2.70    2.30
  -2  -2   1    3.80    0.70
  -2  -2   1   -1.60    4.70
  -2  -2   1    7.10    5.80
   1   2  -1    0.00    0.10
   1   2  -1   -2.50    2.40
   1   2  -1    1.80    1.80
   1   2  -1    0.10    0.30
   1   2  -1   -1.60    2.60
   1   2  -1   -0.90    1.80
   1   2  -1   -0.20    0.40
   1   2  -1   -0.10    1.50
   1   2  -1    0.10    0.10
   1   2  -1   -0.10    0.20
   1   2  -1   -2.80    1.90
   1   2  -1    0.10    0.20
   1   2  -1    0.30    0.30
   1   2  -1   -1.50    1.70
   1   2  -1    0.10    0.30
   1   2  -1    0.40    0.40
   1   2  -1    0.10    0.30
  -1  -2   1    0.80    1.90
  -1  -2   1    0.30    0.10
  -1  -2   1   -0.20    3.00
  -1  -2   1   -3.80    2.70
  -1  -2   1   -0.20    0.20
  -1  -2   1   -1.70    2.10
  -1  -2   1    0.10    0.20
  -1  -2   1    0.20    0.20
  -1  -2   1    0.30    0.10
  -1  -2   1   -1.90    1.80
  -1  -2   1   -0.10    0.20
  -1  -2   1   -2.30    1.50
  -1  -2   1   -1.30    2.00
  -1  -2   1   -0.10    0.20
   0   2  -1    6.40    2.90
   0   2  -1    4.20    0.50
   0   2  -1    3.80    0.50
   0   2  -1    2.50    2.20
   0   2  -1    2.80    0.50
   0   2  -1    3.40    0.30
   0   2  -1   -0.40    1.90
   0   2  -1    3.40    0.50
   0   2  -1    1.00    2.10
   0   2  -1    4.00    0.40
   0   2  -1    5.40    2.40
   0   2  -1    3.70    0.50
   0   2  -1    3.90    1.60
   0   2  -1    4.40    0.60
   0   2  -1    4.00    2.60
   0   2  -1    4.30    0.50
   0   2  -1    3.70    0.40
   0   2  -1    3.90    0.50
   0  -2   1    4.50    0.50
   0  -2   1   -0.30    1.90
   0  -2   1    3.80    0.40
   0  -2   1   10.90    3.40
   0  -2   1    0.70    1.00
   0  -2   1    6.40    2.60
   0  -2   1   -0.10    2.30
   0  -2   1    1.80    2.40
   0  -2   1    4.30    0.50
   0  -2   1    3.60    0.50
   0  -2   1    2.10    2.00
   0  -2   1    1.90    2.30
   0  -2   1    4.50    0.60
   0  -2   1    3.80    0.30
   0  -2   1    3.70    0.50
   0  -2   1    3.60    0.40
   0  -2   1    3.70    0.50
   0  -2   1    3.50    0.40
   0  -2   1    4.00    0.50
  -1   2  -1  226.78    4.00
  -1   2  -1  212.58    9.70
  -1   2  -1  226.88    3.20
  -1   2  -1  224.08    3.80
  -1   2  -1  226.18    3.90
  -1   2  -1  232.48   13.10
  -1   2  -1  195.98   11.80
  -1   2  -1  227.48   14.00
  -1   2  -1  223.58    3.80
  -1   2  -1  221.28   13.90
  -1   2  -1  232.88   10.20
  -1   2  -1  222.58    3.90
  -1   2  -1  223.68    4.00
  -1   2  -1  213.88   12.90
  -1   2  -1  231.68   13.40
  -1   2  -1  222.48    4.20
  -1   2  -1  234.48   13.20
  -1   2  -1  226.08    3.80
  -1   2  -1  221.38    3.30
   1  -2   1  214.18    3.90
   1  -2   1  225.38    3.90
   1  -2   1  223.48    4.00
   1  -2   1  192.68   11.30
   1  -2   1  234.68   14.30
   1  -2   1  216.08   13.30
   1  -2   1  219.68    3.50
   1  -2   1  232.68   10.60
   1  -2   1  226.58   12.60
   1  -2   1  231.98   13.30
   1  -2   1  210.58   15.30
   1  -2   1  218.78   13.70
   1  -2   1  225.08    4.00
   1  -2   1  222.68    3.30
   1  -2   1  225.58    4.10
   1  -2   1  229.88    3.90
   1  -2   1  223.28    3.70
   1  -2   1  231.78    4.00
  -2   2  -1  306.07    5.00
  -2   2  -1  314.07    4.50
  -2   2  -1  247.08   22.90
  -2   2  -1  328.07   21.20
  -2   2  -1  323.87   19.60
  -2   2  -1  339.47   19.00
  -2   2  -1  317.17   18.00
  -2   2  -1  300.97    5.40
  -2   2  -1  329.57   19.60
  -2   2  -1  336.77   18.00
  -2   2  -1  305.87    8.70
  -2   2  -1  311.07    5.30
  -2   2  -1  308.67   13.00
   2  -2   1  306.47    4.40
   2  -2   1  294.57    6.10
   2  -2   1  309.87    5.30
   2  -2   1  307.47    5.30
   2  -2   1  312.17    3.90
   2  -2   1  313.47    5.50
   2  -2   1  304.47    5.60
   2  -2   1  300.97   19.20
   2  -2   1  300.67   17.80
   2  -2   1  313.67   17.70
   2  -2   1  302.97    5.30
   2  -2   1  312.87    9.00
   2  -2   1  303.17    5.10
   2  -2   1  321.27   19.40
   2  -2   1  318.77   18.60
   2  -2   1  315.47   12.60
   2  -2   1  320.27   18.10
  -3   2  -1  167.28    4.00
  -3   2  -1  182.68   19.60
  -3   2  -1  156.58   12.90
  -3   2  -1  162.88    3.30
  -3   2  -1  134.49   19.20
  -3   2  -1  161.08    3.40
  -3   2  -1  164.68    3.30
  -3   2  -1  170.98   16.00
  -3   2  -1  170.18   17.90
  -3   2  -1  161.38    4.00
  -3   2  -1  137.19   15.70
   3  -2   1  164.88    4.30
   3  -2   1  158.28    3.80
   3  -2   1  163.78    3.80
   3  -2   1  165.38    4.10
   3  -2   1  162.58   16.10
   3  -2   1  178.18   18.30
   3  -2   1  148.29   16.80
   3  -2   1  160.58    3.90
   3  -2   1  163.98   12.00
   3  -2   1  172.28   15.60
   3  -2   1  175.68   16.50
   3  -2   1  167.58    4.00
   3  -2   1  158.38    3.20
   3  -2   1  167.38    4.00
   3  -2   1  157.08   15.60
   3  -2   1  147.99   19.40
  -4   2  -1   34.30    0.90
  -4   2  -1   29.00    1.80
  -4   2  -1   32.00    1.80
   4  -2   1   32.90    1.50
   4  -2   1   34.70    2.00
   4  -2   1   34.30    1.90
   4  -2   1   33.10    1.90
   4  -2   1   36.60    2.30
   4  -2   1   34.20    1.80
   4  -2   1   34.80    1.80
   4  -2   1   34.20    2.00
  -5   2  -1   62.59    2.90
   5  -2   1   62.19    2.50
   5  -2   1   68.09    3.50
   5  -2   1   66.79    2.50
   5  -2   1   69.39    2.90
   5  -2   1   69.79    3.30
   5  -2   1   65.19    2.80
   5  -2   1   66.89    3.10
   5  -2   1   64.49    2.70
   6  -2   1    1.50    0.70
   6  -2   1    2.60    1.00
   6  -2   1    0.50    0.60
   6  -2   1    1.30    0.70
   6  -2   1    1.10    1.00
   6  -2   1    2.60    0.80
   6  -2   1    1.70    0.90
   7  -2   1    1.20    0.80
   7  -2   1    1.40    1.10
   7  -2   1    0.50    1.00
   8  -2   1    0.50    1.30
   8  -2   1    1.80    0.80
   8  -2   1    0.90    1.00
   8   1  -1   -1.00    0.80
   8   1  -1    0.60    1.10
   7   1  -1    1.20    0.40
   7   1  -1    0.20    1.10
   7   1  -1    1.90    1.00
   7   1  -1    1.60    1.10
   7   1  -1    1.50    0.40
   6   1  -1   26.50    2.10
   6   1  -1   27.60    1.80
   6   1  -1   26.90    1.40
   6   1  -1   27.90    1.30
   6   1  -1   29.10    2.60
   6   1  -1   30.70    2.00
   6   1  -1   24.10    2.50
   5   1  -1   54.79    2.30
   5   1  -1   54.99    2.00
   5   1  -1   53.89    3.10
   5   1  -1   53.59    1.90
   5   1  -1   56.49    2.80
   5   1  -1   58.49    1.90
   5   1  -1   52.59    3.00
   5   1  -1   57.09    3.20
  -5  -1   1   51.49    1.90
   4   1  -1    8.70    0.70
   4   1  -1    7.40    0.50
   4   1  -1    8.10    1.20
   4   1  -1    8.80    0.80
   4   1  -1    7.60    0.80
   4   1  -1   10.50    1.40
   4   1  -1    8.00    0.90
   4   1  -1   10.00    1.40
   4   1  -1    7.80    0.60
   4   1  -1    8.60    0.70
  -4  -1   1    7.40    0.70
   3   1  -1  752.82   11.40
   3   1  -1  775.62   21.30
   3   1  -1  779.92    9.20
   3   1  -1  787.72   21.40
   3   1  -1  782.02    9.60
   3   1  -1  766.82   36.30
   3   1  -1  783.82    9.50
   3   1  -1  761.42   14.30
   3   1  -1  777.72    9.30
   3   1  -1  773.42   10.40
   3   1  -1  773.32    9.60
   3   1  -1  777.12   11.40
   3   1  -1  770.62   11.30
   3   1  -1  780.82    9.80
   3   1  -1  782.82   28.10
   3   1  -1  753.42   35.80
   3   1  -1  794.12   33.10
   3   1  -1  786.82   14.30
  -3  -1   1  728.83   20.70
  -3  -1   1  768.82   20.90
  -3  -1   1  779.72    9.70
  -3  -1   1  837.62   37.90
  -3  -1   1  787.32   23.20
  -3  -1   1  769.12   23.70
  -3  -1   1  819.12   34.10
  -3  -1   1  780.22   20.10
   2   1  -1  231.18    4.40
   2   1  -1  236.88    3.20
   2   1  -1  241.38    3.00
   2   1  -1  245.28    9.10
   2   1  -1  222.48   15.80
   2   1  -1  238.28    3.30
   2   1  -1  242.88    3.20
   2   1  -1  239.88    3.00
   2   1  -1  237.68    4.40
   2   1  -1  231.18    8.90
   2   1  -1  238.88    3.30
   2   1  -1  230.78   16.40
   2   1  -1  222.78   13.60
   2   1  -1  215.88   14.40
   2   1  -1  246.28    7.10
   2   1  -1  232.28    7.10
   2   1  -1  237.98    4.00
  -2  -1   1  243.58   10.40
  -2  -1   1  236.38    8.60
  -2  -1   1  233.48    8.70
  -2  -1   1  233.38    3.00
  -2  -1   1  236.38    9.10
  -2  -1   1  240.08    9.80
  -2  -1   1  233.48    9.60
  -2  -1   1  227.68   15.40
  -2  -1   1  214.58   15.90
  -2  -1   1  241.98    3.40
  -2  -1   1  232.08    4.40
  -2  -1   1  242.28    3.30
  -2  -1   1  228.48   13.30
  -2  -1   1  239.58    3.30
   1   1  -1 2880.71   48.80
   1   1  -1 2926.11   37.90
   1   1  -1 2865.11   35.70
   1   1  -1 2939.61   50.69
   1   1  -1 2924.61   36.50
   1   1  -1 2939.21   37.30
   1   1  -1 2933.41   37.10
   1   1  -1 2910.31   50.89
  -1  -1   1 2920.71   37.70
  -1  -1   1 2952.10   38.00
  -1  -1   1 2958.00   49.00
  -1  -1   1 2968.70   37.30
  -1  -1   1 2925.61   50.59
  -1  -1   1 2908.61   37.80
   0   1  -1   -0.40    1.10
   0   1  -1    2.90    2.20
  -1   1  -1   38.80    1.20
  -1   1  -1   39.20    1.20
  -1   1  -1   29.30    5.20
  -1   1  -1   41.30    1.30
  -1   1  -1   40.30    1.00
  -1   1  -1   50.59    5.40
  -1   1  -1   36.10    5.40
  -1   1  -1   39.60    1.10
  -1   1  -1   37.60    2.30
  -1   1  -1   35.30    3.90
  -1   1  -1   42.70    6.10
  -1   1  -1   40.20    0.70
  -1   1  -1   38.30    1.30
  -1   1  -1   40.00    1.20
  -1   1  -1   40.70    1.20
  -1   1  -1   45.50    6.50
  -1   1  -1   45.90    6.30
   1  -1   1   39.90    1.20
   1  -1   1   37.80    1.30
   1  -1   1   48.50    6.90
   1  -1   1   39.00    1.20
   1  -1   1   33.20    5.30
   1  -1   1   38.10    1.30
   1  -1   1   41.30    1.30
   1  -1   1   38.90    1.00
   1  -1   1   36.20    5.60
   1  -1   1   40.70    1.20
   1  -1   1   40.10    1.20
   1  -1   1   39.50    0.70
   1  -1   1   39.80    1.20
   1  -1   1   41.20    2.50
   1  -1   1   38.50    3.90
   1  -1   1   37.60    5.50
   1  -1   1   39.90    1.20
   1  -1   1   46.00    6.00
  -2   1  -1    0.60    4.50
  -2   1  -1    5.00    4.50
  -2   1  -1    1.30    3.40
  -2   1  -1    2.00    3.20
  -2   1  -1    1.80    0.50
  -2   1  -1    3.50    3.60
  -2   1  -1    1.50    0.40
  -2   1  -1    0.60    0.30
  -2   1  -1    1.40    0.40
  -2   1  -1    1.30    0.40
  -2   1  -1    0.90    0.40
  -2   1  -1    0.30    3.10
  -2   1  -1    4.90    4.00
  -2   1  -1    2.20    4.30
   2  -1   1    0.80    0.50
   2  -1   1    2.30    3.00
   2  -1   1    4.80    3.50
   2  -1   1    1.00    0.40
   2  -1   1    1.50    0.40
   2  -1   1    0.90    0.40
   2  -1   1    0.90    0.40
   2  -1   1    1.10    3.80
   2  -1   1    3.20    3.70
   2  -1   1    0.80    0.30
   2  -1   1    4.80    3.60
   2  -1   1    0.00    3.50
   2  -1   1    1.50    0.50
   2  -1   1    1.20    0.40
   2  -1   1    1.10    0.40
   2  -1   1    2.80    3.00
   2  -1   1   -0.20    2.50
  -3   1  -1   10.20    5.80
  -3   1  -1    8.80    6.50
  -3   1  -1   -2.40    5.10
  -3   1  -1    9.00    5.90
  -3   1  -1    5.00    6.30
  -3   1  -1    4.00    0.40
  -3   1  -1    0.00    7.10
  -3   1  -1    3.70    0.40
  -3   1  -1    4.40    0.70
  -3   1  -1    2.70    0.60
  -3   1  -1    4.40    0.70
   3  -1   1    3.00    0.60
   3  -1   1    2.40    0.80
   3  -1   1    2.70    0.60
   3  -1   1    5.50    4.40
   3  -1   1    2.80    0.60
   3  -1   1   -1.50    4.50
   3  -1   1    4.50    4.60
   3  -1   1    3.90    0.70
   3  -1   1   -5.40    4.80
   3  -1   1    4.20    0.80
   3  -1   1    3.50    0.70
   3  -1   1    2.10    5.70
   3  -1   1   -4.90    5.30
   3  -1   1    3.70    0.80
   3  -1   1  -10.40    4.40
   3  -1   1    3.30    0.60
   3  -1   1   -2.80    4.50
  -4   1  -1  169.08    4.20
  -4   1  -1  166.58    3.90
   4  -1   1  173.98    4.20
   4  -1   1  174.48    4.00
   4  -1   1  175.08    5.00
   4  -1   1  170.68    3.80
   4  -1   1  171.98    4.30
   4  -1   1  172.08    4.70
   4  -1   1  174.28    4.10
  -5   1  -1  116.79    3.70
   5  -1   1  125.49    4.00
   5  -1   1  119.39    3.50
   5  -1   1  119.89    3.60
   5  -1   1  119.69    3.60
   5  -1   1  126.59    4.40
   5  -1   1  113.39    3.20
   5  -1   1  116.09    4.60
   5  -1   1  122.29    3.60
   6  -1   1   15.90    1.60
   6  -1   1   16.40    1.40
   6  -1   1   16.90    2.20
   6  -1   1   16.90    1.80
   6  -1   1   13.30    2.10
   6  -1   1   16.80    1.40
   6  -1   1   13.20    1.40
   7  -1   1   17.50    2.60
   7  -1   1   15.10    2.30
   7  -1   1   15.80    1.50
   8  -1   1   35.40    3.50
   8  -1   1   29.60    2.00
   8  -1   1   35.00    3.30
   8   0  -1    5.20    1.50
   8   0  -1    8.00    2.10
   7   0  -1    6.10    1.70
   7   0  -1    5.90    0.80
   7   0  -1    4.20    1.40
   7   0  -1    6.40    0.90
   6   0  -1    2.70    0.80
   6   0  -1    3.40    0.90
   6   0  -1    2.60    0.70
   6   0  -1    2.00    1.10
   6   0  -1    2.70    1.00
   6   0  -1    3.90    0.90
   6   0  -1    2.20    0.70
   5   0  -1    1.40    0.50
   5   0  -1    1.20    0.40
   5   0  -1    2.50    0.70
   5   0  -1    0.90    0.60
   5   0  -1    1.10    0.50
   5   0  -1    0.30    0.80
   5   0  -1    2.10    1.00
   5   0  -1    0.80    0.30
   5   0  -1    1.30    0.30
   5   0  -1    1.00    0.30
  -5   0   1    0.90    0.80
   4   0  -1    3.50    0.50
   4   0  -1    2.40    0.40
   4   0  -1    2.40    0.60
   4   0  -1    2.50    0.60
   4   0  -1    2.30    0.50
   4   0  -1    2.00    0.70
   4   0  -1    2.20    0.60
   4   0  -1    0.90    0.70
   4   0  -1    2.60    0.60
   3   0  -1   23.10    1.40
   3   0  -1   23.20    1.00
   3   0  -1   16.50    4.80
   3   0  -1   17.20    6.80
   3   0  -1   20.40    5.20
   3   0  -1   23.00    1.10
   3   0  -1   22.30    1.00
   3   0  -1   21.60    6.60
   3   0  -1   28.50    5.10
   3   0  -1   24.10    1.30
   3   0  -1   23.70    8.00
   3   0  -1   23.90    1.10
   3   0  -1   32.50    6.50
   3   0  -1   23.80    1.50
   3   0  -1   23.90    1.00
   3   0  -1   24.20    1.10
   3   0  -1   32.40    5.60
   3   0  -1   23.30    1.00
   3   0  -1   22.60    1.20
  -3   0   1   17.00    6.60
  -3   0   1   13.60    5.50
  -3   0   1   36.10    8.90
  -3   0   1   22.90    1.00
  -3   0   1   16.00    5.40
  -3   0   1   31.70    6.00
  -3   0   1   21.90    1.30
  -3   0   1   24.10    9.70
  -3   0   1   33.30    6.30
  -3   0   1   25.80    6.50
   2   0  -1    5.20    3.00
   2   0  -1    2.70    0.40
   2   0  -1    2.80    0.40
   2   0  -1    2.80    0.50
   2   0  -1    3.20    0.40
   2   0  -1    2.60    0.60
   2   0  -1    0.70    2.40
   2   0  -1    1.00    2.90
   2   0  -1    3.80    2.30
   2   0  -1    3.90    2.40
   2   0  -1    2.60    0.40
   2   0  -1    2.20    0.40
   2   0  -1    4.30    2.20
   2   0  -1    2.90    0.60
   2   0  -1    5.80    3.80
   2   0  -1    2.50    0.40
   2   0  -1    3.20    0.40
   2   0  -1    4.80    4.00
   2   0  -1    5.00    2.60
  -2   0   1    2.40    0.40
  -2   0   1    2.40    0.50
  -2   0   1   -0.20    3.40
  -2   0   1    1.50    3.60
  -2   0   1    0.00    2.40
  -2   0   1    0.90    2.20
  -2   0   1    6.60    4.10
  -2   0   1    4.30    3.30
  -2   0   1    3.70    0.40
  -2   0   1    3.30    0.40
  -2   0   1    3.70    3.10
   1   0  -1  615.64   18.30
   1   0  -1  623.14   17.60
   1   0  -1  626.34    7.80
   1   0  -1  638.24   12.10
   1   0  -1  627.84    7.10
   1   0  -1  634.64    7.20
   1   0  -1  623.44    7.50
   1   0  -1  634.84   12.60
   1   0  -1  626.44   12.30
   1   0  -1  634.84    7.10
   1   0  -1  623.54    7.60
   1   0  -1  632.54    7.20
   1   0  -1  626.44   15.30
   1   0  -1  629.44   13.20
  -1   0   1  594.74   20.90
  -1   0   1  630.64    7.30
  -1   0   1  636.54    7.20
  -1   0   1  641.74   12.50
  -1   0   1  645.84   12.60
  -1   0   1  635.74   13.20
  -1   0   1  603.14   18.40
  -1   0   1  627.84   13.20
  -1   0   1  630.94    7.10
  -1   0   1  636.74    7.80
  -1   0   1  628.34    7.60
  -1   0   1  627.34    7.50
  -1   0   1  624.84   15.30
  -1   0  -1  159.28    2.30
  -1   0  -1  142.39    9.90
  -1   0  -1  158.48    2.40
  -1   0  -1  159.08    8.10
  -1   0  -1  156.38    2.20
  -1   0  -1  157.88    7.70
  -1   0  -1  156.68    7.90
  -1   0  -1  153.98    2.50
  -1   0  -1  162.08    2.50
  -1   0  -1  167.58   10.20
  -1   0  -1  150.18    5.60
  -1   0  -1  156.18    2.10
  -1   0  -1  155.98    2.20
  -1   0  -1  153.98    2.60
  -1   0  -1  155.98    2.70
  -1   0  -1  159.08    7.30
   1   0   1  146.49    8.30
   1   0   1  152.38    5.60
   1   0   1  143.49    7.60
   1   0   1  141.89    9.30
   1   0   1  157.08    2.70
   1   0   1  156.68    2.20
   1   0   1  159.08    2.30
   1   0   1  143.49    9.50
   1   0   1  156.58    2.60
   1   0   1  157.98    2.50
   1   0   1  167.28    8.10
   1   0   1  151.18    7.40
   1   0   1  160.08    2.40
   1   0   1  159.88    2.50
   1   0   1  165.98    7.60
   1   0   1  151.78    2.20
   1   0   1  153.18    2.60
   1   0   1  155.88    2.40
  -2   0  -1   11.80    4.30
  -2   0  -1    8.00    3.80
  -2   0  -1   11.50    0.80
  -2   0  -1   19.40    5.50
  -2   0  -1   14.50    4.20
  -2   0  -1    9.20    3.60
  -2   0  -1   10.90    0.40
  -2   0  -1    9.30    3.80
  -2   0  -1    8.70    5.10
  -2   0  -1   11.00    0.90
  -2   0  -1   10.30    0.70
  -2   0  -1   19.70    4.90
   2   0   1    8.90    3.90
   2   0   1   11.80    1.00
   2   0   1   10.70    0.90
   2   0   1   10.10    0.70
   2   0   1   15.10    4.00
   2   0   1   10.40    0.70
   2   0   1    7.10    3.90
   2   0   1   13.70    4.00
   2   0   1    5.30    3.30
   2   0   1   10.20    0.80
   2   0   1   11.30    0.90
   2   0   1   11.30    0.70
   2   0   1   12.40    3.00
   2   0   1   10.50    0.70
   2   0   1   11.40    4.00
   2   0   1   10.70    0.60
   2   0   1    9.90    0.80
   2   0   1   10.20    0.70
   2   0   1    6.70    4.50
   2   0   1    9.60    0.70
  -3   0  -1   59.09    1.80
  -3   0  -1   78.59   11.90
  -3   0  -1   61.89    2.20
  -3   0  -1   56.19   10.90
  -3   0  -1   64.59   13.60
  -3   0  -1   38.70    7.40
  -3   0  -1   52.29    9.10
  -3   0  -1   65.39    9.50
  -3   0  -1   64.29   10.30
   3   0   1   67.39   13.30
   3   0   1   60.39    1.90
   3   0   1   74.09   14.30
   3   0   1   60.49    1.80
   3   0   1   59.29    9.10
   3   0   1   61.49    1.50
   3   0   1   61.59    2.20
   3   0   1   58.69    9.00
   3   0   1   58.09    1.90
   3   0   1   60.09    1.80
   3   0   1   61.49   10.80
   3   0   1   63.49    9.50
   3   0   1   68.79    7.50
   3   0   1   60.89    2.30
   3   0   1   57.99    2.30
   3   0   1   58.99    2.50
   3   0   1   69.19    8.90
   3   0   1   61.49    1.80
  -4   0  -1   10.00    1.20
   4   0   1    8.90    1.20
   4   0   1    6.70    1.20
   4   0   1    8.60    0.90
   4   0   1    8.30    0.90
   4   0   1    8.00    1.00
   4   0   1    9.50    0.90
   4   0   1    8.80    0.60
   4   0   1   10.40    1.00
   4   0   1    8.60    1.30
   4   0   1    9.70    0.80
  -5   0  -1   54.09    2.60
   5   0   1   55.59    2.70
   5   0   1   48.60    2.40
   5   0   1   48.70    2.90
   5   0   1   55.19    2.20
   5   0   1   52.19    2.00
   5   0   1   51.69    1.80
   5   0   1   48.90    3.00
   5   0   1   52.69    2.20
   6   0   1    5.20    1.20
   6   0   1    7.30    1.50
   6   0   1    6.00    1.00
   6   0   1    5.30    1.10
   6   0   1    6.60    1.00
   6   0   1    6.10    1.50
   6   0   1    5.90    0.50
   7   0   1   15.50    2.40
   7   0   1   13.40    2.30
   7   0   1   12.80    1.20
   8   0   1   47.70    4.10
   8   0   1   49.60    1.70
   8   0   1   39.60    3.40
   8  -1  -1   -0.10    0.40
   8  -1  -1    1.30    1.20
   8  -1  -1    0.10    1.20
   7  -1  -1   10.10    2.10
   7  -1  -1    6.70    1.70
   7  -1  -1    6.80    1.00
   6  -1  -1    0.60    0.60
   6  -1  -1   -0.40    0.80
   6  -1  -1   -0.60    0.60
   6  -1  -1    0.20    0.50
   6  -1  -1   -0.90    0.40
   6  -1  -1   -0.70    0.60
   6  -1  -1    0.40    0.30
   6  -1  -1    0.40    0.60
   5  -1  -1   15.90    1.20
   5  -1  -1   16.10    1.40
   5  -1  -1   15.30    1.30
   5  -1  -1   16.40    1.40
   5  -1  -1   14.00    1.00
   5  -1  -1   18.60    2.20
   5  -1  -1   17.80    1.60
   4  -1  -1   49.60    1.10
   4  -1  -1   49.80    1.90
   4  -1  -1   53.69    2.40
   4  -1  -1   51.99    2.00
   4  -1  -1   49.70    1.10
   4  -1  -1   49.40    2.00
   4  -1  -1   48.50    1.90
   4  -1  -1   50.99    1.80
   4  -1  -1   50.99    2.60
   4  -1  -1   52.19    2.10
  -4   1   1   53.29    1.90
  -4   1   1   46.90    2.00
   3  -1  -1   62.19    9.70
   3  -1  -1   71.09    7.00
   3  -1  -1   50.59    9.20
   3  -1  -1   60.59    2.00
   3  -1  -1   57.69    8.70
   3  -1  -1   60.39    1.40
   3  -1  -1   62.89    2.20
   3  -1  -1   63.29    1.90
   3  -1  -1   66.09    2.50
   3  -1  -1   57.69   11.00
   3  -1  -1   64.09    9.10
   3  -1  -1   63.79    9.20
   3  -1  -1   70.19    9.40
   3  -1  -1   58.09    6.50
   3  -1  -1   61.79    1.40
   3  -1  -1   61.09    1.90
   3  -1  -1   62.89    1.80
   3  -1  -1   61.89   12.70
   3  -1  -1   63.19    2.00
   3  -1  -1   61.99    2.00
  -3   1   1   71.59   12.90
  -3   1   1   67.69   10.60
  -3   1   1   73.79   10.20
  -3   1   1   61.79    1.90
  -3   1   1   77.89   10.90
  -3   1   1   63.69    2.00
  -3   1   1   78.89   11.90
  -3   1   1   55.09    9.00
  -3   1   1   60.99    2.00
   2  -1  -1   79.39    2.00
   2  -1  -1   89.29    5.80
   2  -1  -1   82.89    2.10
   2  -1  -1   88.19    7.90
   2  -1  -1   90.89    8.40
   2  -1  -1   79.29    2.20
   2  -1  -1   80.29    1.50
   2  -1  -1   81.19    2.30
   2  -1  -1   67.29   10.70
   2  -1  -1   79.29    1.70
   2  -1  -1   79.99    2.10
   2  -1  -1   64.79    6.00
   2  -1  -1   82.79    1.90
   2  -1  -1   72.79    8.20
   2  -1  -1   83.29    9.30
   2  -1  -1   80.69    2.00
   2  -1  -1   75.39    8.00
   2  -1  -1   78.69    2.00
  -2   1   1   80.79    1.80
  -2   1   1   88.69   12.20
  -2   1   1   74.49    7.90
  -2   1   1   82.19    8.90
  -2   1   1   80.29    1.60
  -2   1   1   83.09   11.10
  -2   1   1   84.59    2.10
  -2   1   1   78.39    2.10
  -2   1   1   77.39    8.20
  -2   1   1   83.49    2.00
  -2   1   1   78.39    8.00
  -2   1   1   85.49    8.70
  -2   1   1   88.89    8.00
  -2   1   1   77.79    2.10
   1  -1  -1 5613.94   76.99
   1  -1  -1 5831.02   81.49
   1  -1  -1 5624.24   77.59
   1  -1  -1 5705.03   76.59
   1  -1  -1 5761.22   79.49
   1  -1  -1 5633.84   64.49
   1  -1  -1 5736.53   79.99
   1  -1  -1 5739.23   71.49
   1  -1  -1 5747.32   78.89
  -1   1   1 5542.75   81.99
  -1   1   1 5693.03   71.49
  -1   1   1 5638.04   78.89
  -1   1   1 5665.03   64.89
  -1   1   1 5666.43   76.89
  -1   1   1 5773.12   78.29
  -1   1   1 5678.13   79.79
  -1   1   1 5720.53   78.49
   0  -1  -1   45.10    2.90
   0  -1  -1   36.80    3.90
   0  -1  -1   45.20    4.00
   0  -1  -1   46.20    1.10
   0  -1  -1   45.70    1.30
   0  -1  -1   42.80    1.10
   0  -1  -1   45.30    0.80
   0  -1  -1   39.30    5.20
   0  -1  -1   42.10    3.90
   0  -1  -1   40.50    4.50
   0  -1  -1   38.80    4.00
   0  -1  -1   42.50    1.10
   0  -1  -1   43.00    1.20
   0  -1  -1   44.50    0.90
   0  -1  -1   42.50    1.00
   0  -1  -1   45.10    1.20
   0   1   1   42.90    1.10
   0   1   1   42.40    3.80
   0   1   1   47.80    4.10
   0   1   1   44.40    1.10
   0   1   1   43.50    1.10
   0   1   1   37.20    4.00
   0   1   1   44.90    1.20
   0   1   1   41.00    1.10
   0   1   1   36.30    3.60
   0   1   1   44.30    0.80
   0   1   1   40.40    4.10
   0   1   1   42.30    1.20
   0   1   1   42.30    4.70
   0   1   1   36.10    3.80
   0   1   1   43.80    1.00
  -1  -1  -1 1690.23   30.80
  -1  -1  -1 1673.13   29.50
  -1  -1  -1 1724.83   30.90
  -1  -1  -1 1736.13   29.40
  -1  -1  -1 1655.53   33.50
  -1  -1  -1 1753.92   30.10
  -1  -1  -1 1718.03   37.30
  -1  -1  -1 1744.23   38.20
   1   1   1 1668.73   37.10
   1   1   1 1662.83   19.00
   1   1   1 1699.43   30.50
   1   1   1 1682.53   33.30
   1   1   1 1699.03   30.70
   1   1   1 1702.33   29.40
  -2  -1  -1  711.73   30.20
  -2  -1  -1  712.73    8.90
  -2  -1  -1  742.83   20.30
  -2  -1  -1  699.93    9.20
  -2  -1  -1  724.43   10.10
  -2  -1  -1  697.73   20.80
  -2  -1  -1  698.43   21.30
  -2  -1  -1  726.03   28.50
  -2  -1  -1  708.33   22.70
  -2  -1  -1  711.33    9.00
  -2  -1  -1  700.03    9.00
  -2  -1  -1  736.23   20.70
   2   1   1  726.73    8.90
   2   1   1  721.33    8.90
   2   1   1  704.53    9.10
   2   1   1  728.13   27.70
   2   1   1  710.63    8.80
   2   1   1  715.63   10.00
   2   1   1  710.33    9.00
   2   1   1  733.13   30.30
   2   1   1  696.93   20.80
   2   1   1  696.33   20.00
   2   1   1  713.83    8.80
   2   1   1  707.93    9.40
   2   1   1  708.03    8.60
   2   1   1  709.93    8.40
   2   1   1  720.13   20.50
   2   1   1  691.43   22.70
   2   1   1  696.33    9.90
  -3  -1  -1  131.39   22.20
  -3  -1  -1  172.38   13.70
  -3  -1  -1  178.28   12.30
  -3  -1  -1  163.08    3.30
  -3  -1  -1  173.68   20.30
  -3  -1  -1  179.58   12.50
  -3  -1  -1  175.18   13.50
  -3  -1  -1  176.38   13.50
  -3  -1  -1  163.98    3.10
   3   1   1  179.78   19.20
   3   1   1  160.48   11.20
   3   1   1  158.88    3.00
   3   1   1  167.88   16.30
   3   1   1  166.98    3.20
   3   1   1  159.28   11.80
   3   1   1  162.88    3.30
   3   1   1  164.68    3.30
   3   1   1  162.48    3.10
   3   1   1  158.58    3.00
   3   1   1  159.88    4.20
   3   1   1  138.59   13.30
   3   1   1  160.38    4.10
   3   1   1  161.38    3.00
   3   1   1  166.28    2.90
   3   1   1  199.08   19.50
   3   1   1  151.88   12.50
   3   1   1  161.78    3.60
   3   1   1  182.38   11.60
   3   1   1  164.98    4.20
   4   1   1   15.60    1.00
   4   1   1   16.60    1.00
   4   1   1   17.40    1.10
   4   1   1   16.20    1.10
   4   1   1   16.10    1.20
   4   1   1   16.10    1.70
   4   1   1   15.50    1.00
   4   1   1   15.50    0.90
   4   1   1   16.80    1.50
   4   1   1   13.40    0.90
   4   1   1   14.30    1.50
   5   1   1   37.20    1.60
   5   1   1   39.30    1.80
   5   1   1   41.40    1.80
   5   1   1   41.00    1.50
   5   1   1   40.20    1.30
   5   1   1   44.30    2.60
   5   1   1   38.40    1.50
   5   1   1   38.30    1.40
   5   1   1   36.10    2.70
   5   1   1   44.90    2.40
   5   1   1   37.30    2.60
   6   1   1   11.10    1.60
   6   1   1   11.40    2.10
   6   1   1   11.50    1.10
   6   1   1   10.70    1.10
   6   1   1   12.40    2.00
   6   1   1   12.30    1.80
   7   1   1   -0.30    0.40
   7   1   1   -0.30    0.40
   7   1   1    0.50    1.10
   7   1   1   -0.70    0.80
   8   1   1   -0.50    1.10
   8  -2  -1   14.90    1.30
   8  -2  -1   10.30    1.90
   8  -2  -1   10.80    2.20
   7  -2  -1    4.40    1.00
   7  -2  -1    3.30    1.40
   6  -2  -1  330.27    7.10
   6  -2  -1  349.17    6.40
   6  -2  -1  335.47    7.80
   6  -2  -1  343.07    6.90
   6  -2  -1  350.06    9.00
   6  -2  -1  352.86    8.20
   5  -2  -1    4.60    0.90
   5  -2  -1    6.90    1.40
   5  -2  -1    7.10    1.10
   5  -2  -1    6.20    0.90
   5  -2  -1    4.90    1.30
   5  -2  -1    7.30    1.20
   5  -2  -1    4.50    1.00
   5  -2  -1    6.40    0.90
  -5   2   1    7.50    1.20
   4  -2  -1    4.90    1.10
   4  -2  -1    4.50    0.90
   4  -2  -1    3.50    0.60
   4  -2  -1    4.10    0.90
   4  -2  -1    3.50    0.70
   4  -2  -1    2.50    0.70
   4  -2  -1    4.60    1.00
   4  -2  -1    3.20    0.80
  -4   2   1    3.60    1.10
  -4   2   1    3.20    0.70
  -4   2   1    3.50    0.60
   3  -2  -1    1.10    0.50
   3  -2  -1   -2.60    4.90
   3  -2  -1    5.50    5.50
   3  -2  -1    3.50    3.50
   3  -2  -1    1.80    0.30
   3  -2  -1   -2.10    6.40
   3  -2  -1    5.40    4.90
   3  -2  -1    1.40    0.50
   3  -2  -1   -2.60    5.20
   3  -2  -1    1.40    0.50
   3  -2  -1    0.80    0.40
   3  -2  -1    1.20    0.50
   3  -2  -1    2.70    5.00
   3  -2  -1    1.70    0.50
   3  -2  -1    0.90    7.00
   3  -2  -1    1.10    0.30
   3  -2  -1    0.90    0.50
   3  -2  -1    3.50    3.30
  -3   2   1    2.80    6.60
  -3   2   1   -0.80    4.00
  -3   2   1    4.80    5.70
  -3   2   1    5.90    5.30
  -3   2   1    1.00    0.30
  -3   2   1    3.10    5.40
  -3   2   1    3.20    7.10
  -3   2   1    1.80    0.50
  -3   2   1    0.90    0.30
  -3   2   1    0.80    0.50
   2  -2  -1  227.08   15.10
   2  -2  -1  242.68    4.60
   2  -2  -1  241.58    4.70
   2  -2  -1  238.98    4.40
   2  -2  -1  217.08   14.40
   2  -2  -1  248.78   15.40
   2  -2  -1  232.38    4.80
   2  -2  -1  242.78    3.20
   2  -2  -1  238.48    8.70
   2  -2  -1  234.88   14.80
   2  -2  -1  236.58   16.40
   2  -2  -1  247.98    4.60
   2  -2  -1  245.28   16.10
   2  -2  -1  243.68    3.60
   2  -2  -1  240.48    4.10
   2  -2  -1  247.48   17.00
   2  -2  -1  243.18    4.40
   2  -2  -1  243.18    4.40
   2  -2  -1  231.58    4.50
  -2   2   1  243.38    4.10
  -2   2   1  239.28    4.30
  -2   2   1  240.48   15.60
  -2   2   1  241.48    4.50
  -2   2   1  238.78    4.10
  -2   2   1  238.08    9.00
  -2   2   1  242.28   10.60
  -2   2   1  215.58   17.10
  -2   2   1  232.58   15.30
  -2   2   1  261.97   17.40
  -2   2   1  244.08    3.50
  -2   2   1  250.27   15.90
  -2   2   1  239.78    3.30
  -2   2   1  245.98   15.10
   1  -2  -1 1348.86   29.10
   1  -2  -1 1340.17   35.40
   1  -2  -1 1315.87   33.60
   1  -2  -1 1240.38   38.40
   1  -2  -1 1334.37   29.10
   1  -2  -1 1293.77   16.00
   1  -2  -1 1309.37   15.90
   1  -2  -1 1304.87   15.90
   1  -2  -1 1312.47   15.30
   1  -2  -1 1313.27   15.70
   1  -2  -1 1314.87   15.90
   1  -2  -1 1292.57   15.40
   1  -2  -1 1314.07   15.70
   1  -2  -1 1370.76   35.70
   1  -2  -1 1287.67   31.30
   1  -2  -1 1347.17   16.40
   1  -2  -1 1332.37   33.50
  -1   2   1 1351.66   33.00
  -1   2   1 1329.97   32.70
  -1   2   1 1288.47   15.80
  -1   2   1 1317.67   15.70
  -1   2   1 1306.37   28.40
  -1   2   1 1325.57   16.00
  -1   2   1 1333.07   15.30
  -1   2   1 1335.27   35.30
  -1   2   1 1329.77   33.50
  -1   2   1 1321.77   15.90
  -1   2   1 1315.17   34.60
  -1   2   1 1330.07   15.60
  -1   2   1 1349.47   15.70
  -1   2   1 1308.37   15.70
  -1   2   1 1306.27   16.10
  -1   2   1 1322.17   29.30
  -1   2   1 1346.37   33.90
   0  -2  -1 1395.96   30.80
   0  -2  -1 1402.86   32.00
   0  -2  -1 1402.56   16.60
   0  -2  -1 1420.76   16.20
   0  -2  -1 1407.76   16.50
   0  -2  -1 1396.16   16.50
   0  -2  -1 1438.46   31.10
   0  -2  -1 1429.36   33.30
   0  -2  -1 1410.36   16.20
   0  -2  -1 1378.06   16.40
   0  -2  -1 1373.06   32.60
   0  -2  -1 1411.26   32.60
   0  -2  -1 1418.56   16.30
   0  -2  -1 1413.16   31.50
   0   2   1 1439.76   30.80
   0   2   1 1394.76   16.20
   0   2   1 1416.96   25.30
   0   2   1 1390.06   33.20
   0   2   1 1406.46   31.40
   0   2   1 1387.66   16.30
   0   2   1 1409.16   16.30
   0   2   1 1371.16   32.50
   0   2   1 1421.96   16.60
   0   2   1 1395.36   16.30
   0   2   1 1380.76   16.40
   0   2   1 1404.26   31.40
   0   2   1 1377.86   32.00
   0   2   1 1388.76   16.50
   0   2   1 1400.66   16.40
   0   2   1 1405.06   16.10
   0   2   1 1387.76   32.20
  -1  -2  -1  332.07    4.30
  -1  -2  -1  344.57   18.00
  -1  -2  -1  337.07    4.90
  -1  -2  -1  343.07   14.60
  -1  -2  -1  349.87   17.40
  -1  -2  -1  351.16   13.60
  -1  -2  -1  339.87    5.60
  -1  -2  -1  347.07    5.00
  -1  -2  -1  354.86   14.00
  -1  -2  -1  338.47    4.90
  -1  -2  -1  321.27    5.00
  -1  -2  -1  300.47   16.60
  -1  -2  -1  335.97    4.60
  -1  -2  -1  337.57    4.40
  -1  -2  -1  339.87   14.40
  -1  -2  -1  334.27    5.90
   1   2   1  345.07    3.80
   1   2   1  339.27   13.90
   1   2   1  342.67    4.80
   1   2   1  337.27    5.00
   1   2   1  334.47   17.50
   1   2   1  338.97    4.80
   1   2   1  335.47    5.30
   1   2   1  341.27   16.70
   1   2   1  334.77    4.80
   1   2   1  345.27   13.30
   1   2   1  351.46   13.70
   1   2   1  334.97    4.50
   1   2   1  328.77    5.50
   1   2   1  334.17    4.50
   1   2   1  325.37   13.60
   1   2   1  344.57   14.90
   1   2   1  337.57    4.80
  -2  -2  -1   13.40    0.80
  -2  -2  -1   13.10    0.70
  -2  -2  -1   13.10    4.30
  -2  -2  -1    5.90    5.20
  -2  -2  -1   13.70    4.60
  -2  -2  -1   19.00    4.80
  -2  -2  -1   15.50    1.00
  -2  -2  -1    6.20    6.10
  -2  -2  -1    4.40    3.80
   2   2   1   12.80    0.80
   2   2   1   25.90    7.30
   2   2   1   14.30    4.20
   2   2   1    3.40    3.80
   2   2   1   10.50    5.70
   2   2   1   12.00    4.10
   2   2   1   14.10    4.00
   2   2   1   16.40    4.50
   2   2   1   14.50    0.80
   2   2   1   12.50    0.60
   2   2   1   12.90    0.70
   2   2   1   11.60    1.10
   2   2   1   13.60    0.70
   2   2   1   12.90    1.00
   2   2   1   15.60    4.60
   2   2   1   13.00    0.80
   2   2   1   12.90    0.80
  -3  -2  -1  377.36    6.40
  -3  -2  -1  382.56    5.50
   3   2   1  377.26    7.20
   3   2   1  381.06    5.70
   3   2   1  386.06    5.60
   3   2   1  376.96    5.80
   3   2   1  385.36    5.70
   3   2   1  382.36    7.40
   3   2   1  337.57    8.20
   3   2   1  372.66    5.10
   3   2   1  379.46    5.40
   3   2   1  379.06    6.40
   4   2   1   30.90    1.40
   4   2   1   28.60    1.10
   4   2   1   30.10    1.60
   4   2   1   29.70    1.40
   4   2   1   31.10    2.10
   4   2   1   27.90    1.50
   4   2   1   29.00    2.10
   4   2   1   30.50    2.20
   4   2   1   29.10    1.30
   4   2   1   30.10    1.20
   4   2   1   27.40    1.80
  -5  -2  -1   11.90    1.10
   5   2   1   11.70    1.40
   5   2   1   15.00    1.10
   5   2   1   12.40    1.90
   5   2   1   15.00    1.90
   5   2   1   14.00    0.80
   5   2   1   10.10    1.70
   5   2   1   14.80    2.00
   5   2   1   11.90    1.10
   6   2   1    5.60    0.80
   6   2   1    3.90    1.00
   6   2   1    6.00    1.40
   6   2   1    6.30    1.70
   6   2   1    4.90    0.80
   6   2   1    4.40    1.40
   7   2   1   62.39    4.10
   7   2   1   69.09    4.40
   7   2   1   69.49    3.90
   7   2   1   67.99    2.00
   7   2   1   69.39    2.00
   8   2   1   10.60    2.50
   8   2   1   11.10    2.40
   8  -3  -1    2.10    1.20
   8  -3  -1    3.00    1.60
   8  -3  -1    1.30    0.70
   7  -3  -1   28.60    2.90
   7  -3  -1   37.60    2.40
   7  -3  -1   37.20    2.90
   7  -3  -1   34.20    1.70
   6  -3  -1   53.09    2.80
   6  -3  -1   50.79    3.00
   6  -3  -1   50.99    3.30
   6  -3  -1   50.69    2.50
   6  -3  -1   48.60    2.90
   6  -3  -1   54.09    2.90
   5  -3  -1  224.58    5.70
   5  -3  -1  216.68    5.20
   5  -3  -1  230.48    5.50
   5  -3  -1  222.28    3.90
   5  -3  -1  227.18    6.00
   5  -3  -1  222.68    6.40
  -5   3   1  229.08    5.80
  -5   3   1  219.38    5.40
   4  -3  -1   11.20    1.40
   4  -3  -1   10.90    0.70
   4  -3  -1   11.50    1.40
   4  -3  -1   12.50    1.50
   4  -3  -1   12.60    1.60
   4  -3  -1   11.00    1.40
   4  -3  -1    8.80    1.20
   4  -3  -1   13.00    1.70
  -4   3   1   10.10    1.30
  -4   3   1   10.90    1.40
  -4   3   1   10.80    0.80
  -4   3   1    9.80    0.80
  -4   3   1   12.00    0.80
   3  -3  -1  139.59    2.60
   3  -3  -1  145.99    2.40
   3  -3  -1  145.29    3.50
   3  -3  -1  141.89    3.90
   3  -3  -1  146.89    3.70
   3  -3  -1  145.19    4.00
   3  -3  -1  120.09    4.60
   3  -3  -1  143.39    3.90
  -3   3   1  140.79    3.30
  -3   3   1  139.99    2.40
  -3   3   1  144.19    3.90
  -3   3   1  120.29    4.00
  -3   3   1  143.59    3.30
   2  -3  -1   44.40    2.00
   2  -3  -1   40.50    1.40
   2  -3  -1   44.20   10.10
   2  -3  -1   40.50    1.70
   2  -3  -1   43.20    1.80
   2  -3  -1   45.10    9.60
   2  -3  -1   43.50    8.10
   2  -3  -1   40.30    1.90
   2  -3  -1   42.80    1.50
   2  -3  -1   49.10   10.30
   2  -3  -1   35.80    8.50
   2  -3  -1   39.10    1.80
   2  -3  -1   31.70    9.00
   2  -3  -1   31.10    7.50
   2  -3  -1   56.29    8.10
   2  -3  -1   43.10    1.90
  -2   3   1   44.90   10.70
  -2   3   1   43.30    9.10
  -2   3   1   38.90    1.80
  -2   3   1   40.80    1.00
  -2   3   1   42.80    1.80
  -2   3   1   42.40    2.00
  -2   3   1   31.50    9.60
  -2   3   1   40.20    1.40
  -2   3   1   42.60    1.70
  -2   3   1   36.70    8.50
  -2   3   1   42.10    2.20
  -2   3   1   57.59    9.90
  -2   3   1   43.40    6.90
  -2   3   1   47.00    4.60
  -2   3   1   48.00    9.20
  -2   3   1   34.10    8.10
   1  -3  -1 1096.09   30.90
   1  -3  -1 1071.09   13.40
   1  -3  -1 1071.59   36.20
   1  -3  -1 1110.59   36.70
   1  -3  -1 1076.79   13.90
   1  -3  -1 1105.09   14.20
   1  -3  -1 1056.99   29.20
   1  -3  -1 1065.29   13.60
   1  -3  -1 1047.20   12.80
   1  -3  -1 1056.69   13.70
   1  -3  -1 1051.29   13.60
   1  -3  -1 1061.59   29.00
   1  -3  -1 1077.69   34.00
   1  -3  -1 1055.99   33.30
   1  -3  -1 1100.49   34.40
   1  -3  -1 1067.19   14.00
  -1   3   1 1082.29   29.50
  -1   3   1 1092.69   34.60
  -1   3   1 1076.29   36.40
  -1   3   1 1069.49   13.70
  -1   3   1 1076.09   14.30
  -1   3   1 1073.59   13.20
  -1   3   1 1084.29   13.30
  -1   3   1 1081.39   33.10
  -1   3   1 1053.19   12.90
  -1   3   1 1086.69   34.60
  -1   3   1 1073.79   13.90
  -1   3   1 1055.69   31.90
  -1   3   1 1078.89   13.70
  -1   3   1 1061.99   13.60
  -1   3   1 1052.89   35.60
  -1   3   1 1069.59   13.90
  -1   3   1 1064.79   13.90
  -1   3   1 1087.09   30.40
   0  -3  -1 3487.45   39.20
   0  -3  -1 3465.55   53.29
   0  -3  -1 3490.75   39.10
   0  -3  -1 3450.25   63.09
   0  -3  -1 3479.15   64.79
   0  -3  -1 3481.85   67.59
   0  -3  -1 3500.65   39.00
   0  -3  -1 3441.96   63.99
   0  -3  -1 3491.55   66.69
   0  -3  -1 3400.46   68.59
   0  -3  -1 3452.05   38.70
   0  -3  -1 3436.86   64.39
   0  -3  -1 3500.55   38.80
   0   3   1 3470.35   67.69
   0   3   1 3400.36   38.80
   0   3   1 3438.36   62.89
   0   3   1 3436.46   62.99
   0   3   1 3414.76   63.59
   0   3   1 3408.66   65.79
   0   3   1 3471.15   40.20
   0   3   1 3391.86   38.90
   0   3   1 3501.95   68.09
   0   3   1 3457.05   65.99
   0   3   1 3448.35   54.79
   0   3   1 3452.35   38.70
  -1  -3  -1   38.80    7.30
  -1  -3  -1   42.50    1.40
  -1  -3  -1   40.60    1.50
  -1  -3  -1   42.50    1.80
  -1  -3  -1   42.70    1.30
  -1  -3  -1   41.70    1.20
  -1  -3  -1   43.10    1.60
  -1  -3  -1   32.10    6.60
  -1  -3  -1   44.40    9.20
  -1  -3  -1   53.19    7.90
  -1  -3  -1   38.20    8.40
  -1  -3  -1   36.10    6.60
   1   3   1   29.60    6.20
   1   3   1   41.80    1.50
   1   3   1   42.60    1.30
   1   3   1   41.50    1.40
   1   3   1   40.50    8.20
   1   3   1   36.80    5.80
   1   3   1   42.20    1.40
   1   3   1   43.60    1.50
   1   3   1   39.20    1.30
   1   3   1   41.70    1.60
   1   3   1   49.60    7.90
   1   3   1   49.00    9.30
   1   3   1   40.30    1.80
   1   3   1   28.40    6.20
   1   3   1   41.20    8.50
   1   3   1   27.50    5.80
   1   3   1   44.40    1.90
   1   3   1   43.00    1.50
  -2  -3  -1  160.88   17.10
  -2  -3  -1  194.58   13.70
  -2  -3  -1  207.98   12.80
  -2  -3  -1  216.88   14.50
  -2  -3  -1  208.58    3.70
  -2  -3  -1  209.78    3.90
  -2  -3  -1  223.18   20.20
  -2  -3  -1  199.58   13.50
  -2  -3  -1  212.38    2.70
  -2  -3  -1  198.98   14.00
  -2  -3  -1  212.08    3.40
   2   3   1  209.58    3.70
   2   3   1  202.58   12.80
   2   3   1  205.58    4.50
   2   3   1  202.68    3.70
   2   3   1  250.87   20.20
   2   3   1  207.38   17.20
   2   3   1  204.38    2.90
   2   3   1  202.48    3.30
   2   3   1  216.68   14.00
   2   3   1  216.48   18.60
   2   3   1  205.28    4.90
   2   3   1  195.38   12.00
   2   3   1  208.58    3.70
   2   3   1  204.38    3.40
   2   3   1  212.78   14.30
   2   3   1  204.08    3.90
   2   3   1  203.38   12.70
  -3  -3  -1   55.19    1.70
  -3  -3  -1   55.39    1.90
   3   3   1   60.69    1.80
   3   3   1   56.59    1.90
   3   3   1   57.39    2.70
   3   3   1   55.79    1.70
   3   3   1   53.99    1.70
   3   3   1   54.09    2.60
   3   3   1   55.59    1.50
   3   3   1   54.39    2.30
   3   3   1   56.59    1.80
   3   3   1   55.39    1.80
   4   3   1 1069.79   16.40
   4   3   1 1029.60   13.90
   4   3   1 1038.00   12.90
   4   3   1 1010.60   12.30
   4   3   1 1023.60   12.90
   4   3   1 1033.10   13.30
   4   3   1 1035.70   14.80
   4   3   1 1052.09   13.30
   4   3   1 1047.60   16.20
  -5  -3  -1    0.80    0.60
   5   3   1    0.00    0.50
   5   3   1    0.30    0.40
   5   3   1    0.10    0.80
   5   3   1    0.30    0.40
   5   3   1   -0.20    0.70
   5   3   1    0.10    0.80
   5   3   1    0.00    0.30
   5   3   1    0.50    0.20
   5   3   1    0.10    0.50
   6   3   1   14.50    1.10
   6   3   1   13.20    1.00
   6   3   1   13.60    1.60
   6   3   1   10.90    2.20
   6   3   1   11.90    2.00
   6   3   1   14.60    2.20
   6   3   1   12.90    1.40
   7   3   1   11.60    2.30
   7   3   1   10.00    2.00
   7   3   1   12.80    2.40
   8   3   1   34.10    4.00
   8   3   1   29.70    5.90
   8  -4  -1   -0.30    1.20
   8  -4  -1    0.50    0.70
   8  -4  -1   -0.90    1.00
   7  -4  -1    3.70    1.10
   7  -4  -1    4.30    1.40
   7  -4  -1    6.10    1.10
   7  -4  -1    5.80    1.60
   7  -4  -1    3.40    1.50
   6  -4  -1   -0.40    0.90
   6  -4  -1   -0.90    0.50
   6  -4  -1    0.30    0.70
   6  -4  -1    1.00    0.80
  -6   4   1    0.20    0.90
   5  -4  -1   57.29    3.10
   5  -4  -1   64.79    3.00
   5  -4  -1   59.79    3.30
   5  -4  -1   60.09    3.00
   5  -4  -1   53.19    2.90
   5  -4  -1   56.49    2.80
   5  -4  -1   53.69    2.70
  -5   4   1   49.90    0.90
  -5   4   1   55.29    2.90
   4  -4  -1  358.86    7.50
   4  -4  -1  352.36    7.70
   4  -4  -1  358.16    7.70
   4  -4  -1  368.26    7.60
   4  -4  -1  367.56    7.30
   4  -4  -1  373.36    7.10
   4  -4  -1  369.76    8.20
   4  -4  -1  361.56    4.90
  -4   4   1  354.26    7.60
  -4   4   1  355.96    6.50
  -4   4   1  360.06    4.80
  -4   4   1  366.46    7.50
   3  -4  -1   10.00    1.30
   3  -4  -1    7.40    1.10
   3  -4  -1    8.00    1.30
   3  -4  -1    7.90    1.00
   3  -4  -1    7.10    1.10
   3  -4  -1    6.10    1.00
   3  -4  -1    8.10    0.70
   3  -4  -1    8.70    1.30
  -3   4   1    9.00    1.90
  -3   4   1    6.90    1.10
  -3   4   1    7.60    1.10
  -3   4   1    8.30    1.30
  -3   4   1    9.60    0.80
  -3   4   1    8.20    0.50
   2  -4  -1   -3.30    3.70
   2  -4  -1    2.70    0.70
   2  -4  -1    1.50    4.90
   2  -4  -1    3.60    0.90
   2  -4  -1    3.60    0.90
   2  -4  -1    6.40    6.40
   2  -4  -1    2.90    0.70
   2  -4  -1    2.40    0.60
   2  -4  -1    6.40    6.40
   2  -4  -1    2.60    6.50
   2  -4  -1    3.20    0.60
   2  -4  -1    6.60    6.20
   2  -4  -1   -2.40    5.60
   2  -4  -1    3.40    0.90
   2  -4  -1    2.60    3.80
  -2   4   1    6.90    8.90
  -2   4   1    2.90    0.80
  -2   4   1    2.20    0.70
  -2   4   1   -4.50    5.40
  -2   4   1    0.10    5.80
  -2   4   1   -9.30    4.70
  -2   4   1    3.10    0.40
  -2   4   1    1.80    5.50
  -2   4   1    3.70    0.90
  -2   4   1    4.90    6.10
  -2   4   1   -2.60    3.20
  -2   4   1    1.00    6.10
  -2   4   1    3.80    4.90
  -2   4   1    2.00    0.70
  -2   4   1    3.20    0.60
   1  -4  -1  555.34   27.20
   1  -4  -1  542.65   25.40
   1  -4  -1  539.45    8.80
   1  -4  -1  525.05   27.00
   1  -4  -1  532.95    8.70
   1  -4  -1  568.04   22.00
   1  -4  -1  519.95    7.50
   1  -4  -1  520.85    8.20
   1  -4  -1  539.25    8.30
   1  -4  -1  541.75   28.60
   1  -4  -1  527.85   28.40
   1  -4  -1  543.85   22.40
   1  -4  -1  577.64   27.10
   1  -4  -1  535.55    7.50
   1  -4  -1  544.25    8.30
  -1   4   1  575.94   25.20
  -1   4   1  535.85   21.10
  -1   4   1  484.15   25.70
  -1   4   1  548.85    8.60
  -1   4   1  529.05    8.50
  -1   4   1  549.05   29.00
  -1   4   1  535.55    8.60
  -1   4   1  512.75   23.10
  -1   4   1  533.65    8.10
  -1   4   1  532.05    9.00
  -1   4   1  519.55   27.80
  -1   4   1  525.55   26.50
  -1   4   1  514.05   22.70
  -1   4   1  566.44   26.60
   0  -4  -1    0.10    0.40
   0  -4  -1   -6.90    3.70
   0  -4  -1    0.90    4.50
   0  -4  -1    1.00    4.40
   0  -4  -1    3.20    5.00
   0  -4  -1    0.20    0.30
   0  -4  -1    0.00    0.40
   0  -4  -1    0.10    0.40
   0  -4  -1   -0.30    0.30
   0  -4  -1   -0.40    0.50
   0  -4  -1    2.60    4.90
   0  -4  -1    0.30    3.70
   0  -4  -1    0.30    0.30
   0  -4  -1   -0.40    1.90
   0   4   1    0.10    0.40
   0   4   1    0.20    0.50
   0   4   1    2.50    4.20
   0   4   1   -0.70    3.70
   0   4   1   -3.10    3.60
   0   4   1    0.20    0.40
   0   4   1    0.10    2.30
   0   4   1    6.00    5.60
   0   4   1    1.20    3.60
   0   4   1    0.00    0.30
   0   4   1    0.40    0.50
   0   4   1    3.10    3.80
   0   4   1    0.30    0.50
   0   4   1    0.40    0.50
   0   4   1    0.80    3.80
   0   4   1   -2.50    3.30
   0   4   1   -0.10    0.40
  -1  -4  -1   65.19    1.90
  -1  -4  -1   65.19    2.30
  -1  -4  -1   65.89    1.70
  -1  -4  -1   53.89   13.90
  -1  -4  -1   64.39    2.00
  -1  -4  -1   58.79   12.10
  -1  -4  -1   63.99    9.70
  -1  -4  -1   73.19   11.10
  -1  -4  -1   55.99   11.60
  -1  -4  -1   63.19    2.00
  -1  -4  -1   77.59   13.70
  -1  -4  -1   45.80    8.30
   1   4   1   63.39    2.30
   1   4   1   67.59   11.90
   1   4   1   66.59    2.50
   1   4   1   61.59    2.00
   1   4   1   87.09   11.80
   1   4   1   63.39    2.10
   1   4   1   76.09   11.10
   1   4   1   46.90    9.90
   1   4   1   57.39    9.00
   1   4   1   62.89    2.20
   1   4   1   63.49    2.20
   1   4   1   40.00    9.20
   1   4   1   64.39    7.60
   1   4   1   63.49    9.40
  -2  -4  -1   30.60    1.30
  -2  -4  -1   30.40    8.10
  -2  -4  -1   32.50    1.20
  -2  -4  -1   27.30    7.30
  -2  -4  -1   31.10    1.50
  -2  -4  -1   29.90    0.90
  -2  -4  -1   32.70    7.70
  -2  -4  -1   24.50    8.90
  -2  -4  -1   26.20    7.40
  -2  -4  -1   28.70    1.00
   2   4   1   26.80    6.80
   2   4   1   30.80    1.40
   2   4   1   29.40    1.40
   2   4   1   30.10    8.20
   2   4   1   29.90    1.80
   2   4   1   30.80    2.00
   2   4   1   28.50    1.50
   2   4   1   29.20    1.40
   2   4   1   39.50    7.50
   2   4   1   27.30    1.40
   2   4   1   30.10    1.30
   2   4   1    8.60    7.00
   2   4   1   33.30    8.00
   2   4   1   38.70    7.40
   2   4   1   27.30    8.10
   2   4   1   26.00    8.90
  -3  -4  -1   -0.40    0.30
  -3  -4  -1    0.40    0.30
   3   4   1    0.70    0.40
   3   4   1    0.00    0.40
   3   4   1    1.00    0.70
   3   4   1    0.20    0.20
   3   4   1    0.50    0.40
   3   4   1    0.50    0.40
   3   4   1    0.00    0.20
   3   4   1   -0.10    0.50
   3   4   1    0.70    0.30
   3   4   1    0.40    0.50
   3   4   1    0.70    0.40
   4   4   1   25.60    1.50
   4   4   1   23.70    1.90
   4   4   1   23.10    1.00
   4   4   1   22.10    1.20
   4   4   1   22.30    1.30
   4   4   1   26.00    2.10
   4   4   1   27.10    2.30
   4   4   1   22.20    1.20
   4   4   1   22.80    1.30
  -5  -4  -1   29.30    1.60
   5   4   1   27.20    1.60
   5   4   1   29.90    2.60
   5   4   1   30.00    1.50
   5   4   1   29.30    1.50
   5   4   1   33.90    2.80
   5   4   1   26.30    2.10
   5   4   1   29.50    1.90
   6   4   1   10.00    2.00
   6   4   1    7.70    1.30
   6   4   1    5.90    1.10
   6   4   1    6.90    1.60
   6   4   1    8.60    0.90
   6   4   1    7.30    1.80
   7   4   1    3.00    1.40
   7   4   1    5.50    1.80
   7   4   1    3.20    1.50
   8  -5  -1   15.90    2.30
   7  -5  -1   32.60    3.10
   7  -5  -1   31.90    3.10
   7  -5  -1   28.50    2.30
   7  -5  -1   33.50    2.60
   7  -5  -1   25.70    2.40
   6  -5  -1    2.70    1.00
   6  -5  -1    2.50    0.90
   6  -5  -1    1.40    1.10
   6  -5  -1    1.30    1.00
   6  -5  -1    1.30    1.10
   5  -5  -1   -0.90    0.50
   5  -5  -1    1.10    0.90
   5  -5  -1    1.30    0.70
   5  -5  -1   -0.20    0.60
   5  -5  -1   -0.50    0.60
   5  -5  -1   -0.10    0.80
  -5   5   1   -0.60    0.80
  -5   5   1    0.10    0.60
  -5   5   1    0.20    0.50
  -5   5   1    0.60    0.90
   4  -5  -1   43.90    2.60
   4  -5  -1   50.29    2.70
   4  -5  -1   46.70    2.70
   4  -5  -1   44.50    2.80
   4  -5  -1   43.90    2.30
   4  -5  -1   44.80    2.70
  -4   5   1   40.70    2.20
  -4   5   1   38.20    2.60
  -4   5   1   35.50    3.00
   3  -5  -1    7.50    1.20
   3  -5  -1    6.90    1.10
   3  -5  -1    8.00    1.10
   3  -5  -1    7.70    1.00
   3  -5  -1    6.40    1.30
   3  -5  -1    6.70    1.30
   3  -5  -1    7.40    1.30
  -3   5   1    7.20    1.20
  -3   5   1    5.70    1.00
  -3   5   1    9.40    1.60
  -3   5   1    6.90    0.90
  -3   5   1    7.20    0.50
  -3   5   1    8.70    1.40
   2  -5  -1  528.15   26.70
   2  -5  -1  506.75    7.80
   2  -5  -1  524.85    8.20
   2  -5  -1  503.95    8.90
   2  -5  -1  504.55   30.30
   2  -5  -1  502.45    9.40
   2  -5  -1  467.75   31.90
   2  -5  -1  527.15    9.50
   2  -5  -1  496.25   26.30
   2  -5  -1  496.55   30.50
   2  -5  -1  542.65   33.30
   2  -5  -1  516.05    8.90
   2  -5  -1  517.45   26.30
  -2   5   1  535.15    9.30
  -2   5   1  523.05    8.20
  -2   5   1  509.85   20.10
  -2   5   1  557.24   28.80
  -2   5   1  512.75   25.80
  -2   5   1  521.25    9.30
  -2   5   1  528.35    9.30
  -2   5   1  509.35    7.60
  -2   5   1  505.35   29.70
  -2   5   1  521.55    8.90
  -2   5   1  486.75   30.50
  -2   5   1  526.05   32.80
   1  -5  -1    0.30    0.50
   1  -5  -1    5.90    6.50
   1  -5  -1    7.90    7.10
   1  -5  -1    1.30    6.40
   1  -5  -1   -0.60    3.50
   1  -5  -1    1.20    0.50
   1  -5  -1   -6.30    6.30
   1  -5  -1   -0.30    6.00
   1  -5  -1    0.00    0.50
   1  -5  -1   -1.20    3.00
   1  -5  -1   -0.20    0.30
   1  -5  -1    0.10    0.60
   1  -5  -1    0.60    0.70
   1  -5  -1    2.10    5.40
  -1   5   1    0.30    0.60
  -1   5   1   12.10    8.20
  -1   5   1   -0.90    5.30
  -1   5   1    1.00    0.70
  -1   5   1    0.90    0.60
  -1   5   1    4.00    4.50
  -1   5   1    0.80    0.60
  -1   5   1    4.90    6.60
  -1   5   1   -2.40    4.30
  -1   5   1    0.10    4.60
  -1   5   1   -4.50    4.40
  -1   5   1   -5.90    5.20
  -1   5   1    2.80    6.40
   0  -5  -1   16.20    1.40
   0  -5  -1    5.70    6.10
   0  -5  -1    7.20    4.80
   0  -5  -1   17.90    1.00
   0  -5  -1   11.30    3.80
   0  -5  -1    6.60    7.00
   0  -5  -1   21.90    7.80
   0  -5  -1   16.10    0.90
   0  -5  -1   16.70    8.00
   0  -5  -1   16.90    1.20
   0  -5  -1   12.50    7.00
   0  -5  -1   16.60    1.30
   0   5   1   15.70    1.30
   0   5   1   17.00    1.40
   0   5   1   25.40    7.80
   0   5   1   32.10    9.50
   0   5   1   19.00    5.60
   0   5   1   12.30    7.00
   0   5   1   11.50   10.60
   0   5   1   17.90    1.40
   0   5   1   16.60    1.40
   0   5   1   15.30    1.40
   0   5   1   16.40    7.70
   0   5   1   11.30    6.30
   0   5   1   10.20    7.70
   0   5   1    9.20    5.80
  -1  -5  -1  987.30   37.60
  -1  -5  -1 1039.20   14.30
  -1  -5  -1  986.90   14.30
  -1  -5  -1  988.10   15.30
  -1  -5  -1 1026.20   43.60
  -1  -5  -1 1107.59   44.70
  -1  -5  -1 1066.69   41.90
  -1  -5  -1 1029.20   13.10
  -1  -5  -1 1015.10   11.20
  -1  -5  -1 1044.50   41.40
  -1  -5  -1 1028.50   38.70
  -1  -5  -1 1021.50   13.70
  -1  -5  -1 1012.20   33.70
   1   5   1 1035.90   43.40
   1   5   1 1019.90   13.80
   1   5   1 1049.09   38.30
   1   5   1  999.10   13.60
   1   5   1 1021.80   14.90
   1   5   1 1023.10   14.50
   1   5   1  976.70   42.00
   1   5   1 1040.20   40.60
   1   5   1 1024.50   30.60
   1   5   1 1042.90   39.90
   1   5   1 1017.50   14.10
   1   5   1 1010.00   14.80
   1   5   1 1018.60   14.00
   1   5   1 1015.70   13.80
   1   5   1 1031.60   36.20
   1   5   1  967.80   35.90
  -2  -5  -1   99.59    2.40
  -2  -5  -1   97.09    2.10
  -2  -5  -1   97.29    2.70
  -2  -5  -1   92.79    3.00
   2   5   1   93.49    3.00
   2   5   1   99.49    2.70
   2   5   1   99.29    3.00
   2   5   1   96.49    3.70
   2   5   1   97.59    2.90
   2   5   1   94.69    3.50
   2   5   1   96.89    2.80
   2   5   1   97.19    2.90
  -3  -5  -1   17.40    1.10
  -3  -5  -1   16.40    1.00
  -3  -5  -1   16.10    1.30
   3   5   1   13.60    1.70
   3   5   1   16.50    1.10
   3   5   1   15.40    1.20
   3   5   1   17.70    1.90
   3   5   1   18.10    1.30
   3   5   1   16.20    1.20
   3   5   1   14.90    1.30
   3   5   1   14.90    1.20
   4   5   1   -0.70    0.40
   4   5   1    0.40    0.40
   4   5   1    0.60    0.40
   4   5   1    0.40    0.20
   4   5   1    0.00    0.70
   4   5   1    0.00    0.40
   4   5   1    1.90    0.60
   4   5   1    0.50    0.30
   4   5   1   -1.10    0.60
   4   5   1    2.00    0.80
   5   5   1   12.20    1.10
   5   5   1   12.20    2.00
   5   5   1   12.80    1.40
   5   5   1   14.50    1.10
   5   5   1   13.70    0.90
   5   5   1   16.00    2.30
   5   5   1   16.80    2.10
   6   5   1    3.00    1.40
   6   5   1    3.70    1.40
   6   5   1    3.90    1.40
   6   5   1    6.30    0.80
   7   5   1   30.60    3.30
   7   5   1   26.60    3.40
   7   5   1   26.00    3.40
   7  -6  -1   22.60    2.60
   7  -6  -1   29.50    3.20
   7  -6  -1   24.10    3.10
   7  -6  -1   22.20    2.30
   7  -6  -1   25.40    2.40
   6  -6  -1   -0.50    0.70
   6  -6  -1    0.50    0.80
   6  -6  -1    0.30    0.90
   6  -6  -1    0.90    1.00
  -6   6   1    1.60    1.20
   5  -6  -1   18.30    2.00
   5  -6  -1   15.00    2.00
   5  -6  -1   16.70    2.20
   5  -6  -1   15.80    2.20
   5  -6  -1   16.50    1.70
  -5   6   1   16.80    1.50
  -5   6   1   14.10    2.10
  -5   6   1   19.50    2.40
   4  -6  -1   91.79    3.40
   4  -6  -1   95.99    4.30
   4  -6  -1   99.19    4.10
   4  -6  -1   96.39    3.80
   4  -6  -1   98.59    4.00
   4  -6  -1   92.19    4.20
  -4   6   1   91.49    3.50
  -4   6   1   94.69    2.70
  -4   6   1   99.79    4.20
  -4   6   1   93.59    4.00
   3  -6  -1    0.80    0.60
   3  -6  -1    1.10    0.90
   3  -6  -1    0.00    0.50
   3  -6  -1    0.50    0.50
   3  -6  -1    0.90    0.70
   3  -6  -1    0.80    0.70
  -3   6   1    0.70    0.60
  -3   6   1   -0.30    0.50
  -3   6   1    0.40    0.80
  -3   6   1   -0.40    0.60
  -3   6   1    0.60    0.70
   2  -6  -1  680.83   11.90
   2  -6  -1  663.13    9.90
   2  -6  -1  653.43    9.80
   2  -6  -1  650.13   11.10
   2  -6  -1  647.04   11.00
  -2   6   1  641.34   11.40
  -2   6   1  668.53   11.10
  -2   6   1  669.83   11.40
  -2   6   1  645.54   11.40
  -2   6   1  653.43   10.30
   1  -6  -1   38.30   13.00
   1  -6  -1   43.50    2.50
   1  -6  -1   47.20   13.90
   1  -6  -1   46.50    2.00
   1  -6  -1   48.60   12.70
   1  -6  -1   49.10    1.80
   1  -6  -1   44.20    2.70
   1  -6  -1   51.29    8.90
   1  -6  -1   39.20    9.70
   1  -6  -1   44.20   13.20
   1  -6  -1   40.20   11.10
   1  -6  -1   46.50    2.20
  -1   6   1   40.60   11.50
  -1   6   1   48.40    2.50
  -1   6   1   50.79   10.90
  -1   6   1   45.20    2.40
  -1   6   1   47.80    2.30
  -1   6   1   42.30   10.60
  -1   6   1   44.10    2.90
  -1   6   1   55.59   14.90
  -1   6   1   45.50    2.40
  -1   6   1   47.20    2.50
  -1   6   1   48.90   10.20
   0  -6  -1   68.19   14.30
   0  -6  -1   62.19    9.30
   0  -6  -1   71.39   15.10
   0  -6  -1   70.39    2.70
   0  -6  -1   44.70   12.20
   0  -6  -1   75.69    3.20
   0  -6  -1   67.49    2.10
   0  -6  -1   80.99   15.40
   0  -6  -1   68.19    2.00
   0   6   1   69.39    2.70
   0   6   1   55.89   12.40
   0   6   1   69.39   13.40
   0   6   1   67.69    2.90
   0   6   1   69.59    2.70
   0   6   1   69.59    2.90
   0   6   1   55.39   11.40
   0   6   1   66.39    2.80
   0   6   1   69.99    2.80
   0   6   1   60.29   14.40
   0   6   1   61.09   12.50
   0   6   1   75.39   13.50
   0   6   1   66.59   14.20
   0   6   1   68.39    2.80
  -1  -6  -1    3.60    0.90
  -1  -6  -1    1.10    7.00
  -1  -6  -1    3.50    0.80
  -1  -6  -1    0.40    5.50
  -1  -6  -1    3.40    0.60
  -1  -6  -1    3.30    0.30
  -1  -6  -1    3.20    0.70
  -1  -6  -1    6.70    5.30
   1   6   1    1.70    6.70
   1   6   1    3.30    0.80
   1   6   1    1.70    0.60
   1   6   1    3.60    0.90
   1   6   1   -5.10    4.90
   1   6   1    4.80    1.00
   1   6   1   13.60    9.70
   1   6   1   -2.40    6.30
   1   6   1    3.70    0.80
   1   6   1   11.60    8.60
   1   6   1    2.30    5.40
   1   6   1    4.50    1.10
   1   6   1    2.80    0.70
  -2  -6  -1  590.14    9.90
  -2  -6  -1  570.04    8.50
  -2  -6  -1  588.64    9.10
   2   6   1  591.84   11.10
   2   6   1  597.94    9.50
   2   6   1  575.64    9.40
   2   6   1  583.14    9.70
   2   6   1  578.44   10.00
   2   6   1  570.14    9.20
   2   6   1  588.84   10.80
   2   6   1  573.44    9.10
  -3  -6  -1   38.70    1.90
  -3  -6  -1   35.50    2.00
   3   6   1   35.90    1.90
   3   6   1   33.30    2.50
   3   6   1   34.60    1.70
   3   6   1   35.20    1.90
   3   6   1   32.90    1.90
   3   6   1   37.80    2.80
   3   6   1   34.50    1.80
   3   6   1   33.80    2.00
  -4  -6  -1  114.69    3.60
   4   6   1  121.39    4.80
   4   6   1  118.19    4.70
   4   6   1  112.19    3.40
   4   6   1  111.99    3.40
   4   6   1  122.59    5.20
   4   6   1  118.49    3.80
   4   6   1  111.99    3.30
   4   6   1  115.89    2.90
   5   6   1   97.39    3.10
   5   6   1   95.99    3.60
   5   6   1   96.69    3.00
   5   6   1   93.99    4.30
   5   6   1   89.69    4.80
   5   6   1   96.79    4.70
   6   6   1    9.00    1.00
   6   6   1    5.40    1.50
   6   6   1    6.90    1.00
   6   6   1    6.80    1.80
   6   6   1    7.30    1.80
   6   6   1    8.00    2.00
   7   6   1   -0.30    1.20
   7   6   1    1.90    1.40
   7  -7  -1   20.50    2.60
   7  -7  -1   22.40    2.40
   7  -7  -1   20.80    2.80
   7  -7  -1   19.20    2.90
   6  -7  -1   37.30    2.90
   6  -7  -1   43.20    3.50
   6  -7  -1   44.30    3.30
   6  -7  -1   44.40    3.20
   6  -7  -1   40.20    2.80
  -6   7   1   44.50    3.50
   5  -7  -1    2.00    0.90
   5  -7  -1   -0.10    0.60
   5  -7  -1    2.40    1.20
   5  -7  -1    1.50    0.90
   5  -7  -1    1.50    1.10
  -5   7   1    0.40    1.10
  -5   7   1   -0.30    0.90
   4  -7  -1   24.40    2.00
   4  -7  -1   20.80    2.20
   4  -7  -1   18.90    2.00
   4  -7  -1   22.90    2.20
   4  -7  -1   22.30    2.40
   4  -7  -1   29.30    2.60
  -4   7   1   19.00    2.30
  -4   7   1   22.90    0.70
  -4   7   1   24.70    1.60
  -4   7   1   21.80    0.90
  -4   7   1   25.60    2.40
   3  -7  -1   75.79    3.80
   3  -7  -1   74.99    3.00
   3  -7  -1   77.99    3.60
   3  -7  -1   76.39    2.90
   3  -7  -1   77.79    3.90
  -3   7   1   72.99    2.10
  -3   7   1   72.89    2.30
  -3   7   1   76.09    3.70
  -3   7   1   77.29    3.50
  -3   7   1   77.29    3.00
  -3   7   1   73.39    4.40
  -3   7   1   73.79    3.60
   2  -7  -1   35.20    1.90
   2  -7  -1   31.00    2.10
   2  -7  -1   39.80    2.60
   2  -7  -1   36.00    1.80
   2  -7  -1   38.50    2.40
  -2   7   1   35.80    2.50
  -2   7   1   35.50    2.40
  -2   7   1   33.20    2.30
  -2   7   1   35.60    2.20
  -2   7   1   34.80    2.10
   1  -7  -1  131.19    3.20
   1  -7  -1  126.29    4.60
   1  -7  -1  125.09    4.10
  -1   7   1  136.39    4.50
  -1   7   1  135.69    4.30
  -1   7   1  133.49    3.90
  -1   7   1  130.29    4.40
  -1   7   1  125.39    4.40
  -1   7   1  134.99    4.40
   0  -7  -1   12.20    1.70
   0  -7  -1   12.60    1.20
   0  -7  -1   13.50    1.40
   0  -7  -1   13.30    1.00
   0   7   1   11.60    1.50
   0   7   1   14.10    1.50
   0   7   1   13.70    1.50
   0   7   1   14.90    1.80
   0   7   1   11.60    1.60
   0   7   1   13.30    1.40
  -1  -7  -1    4.30    1.10
  -1  -7  -1    2.80    0.40
  -1  -7  -1    2.80    0.70
  -1  -7  -1    1.70    0.60
  -1  -7  -1    3.10    0.70
   1   7   1    3.20    0.80
   1   7   1    2.40    0.90
   1   7   1    2.00    0.80
   1   7   1    1.70    0.80
   1   7   1    2.80    0.90
   1   7   1    3.10    0.90
   1   7   1    2.80    1.00
  -2  -7  -1   73.39    2.10
  -2  -7  -1   73.59    3.20
   2   7   1   72.39    3.10
   2   7   1   71.29    3.20
   2   7   1   66.89    3.50
   2   7   1   70.09    2.90
   2   7   1   75.39    2.90
   2   7   1   69.69    2.80
   2   7   1   69.89    2.90
   2   7   1   76.19    3.70
  -3  -7  -1   65.89    4.00
  -3  -7  -1   66.69    2.90
   3   7   1   70.69    2.80
   3   7   1   62.29    2.70
   3   7   1   67.19    3.60
   3   7   1   63.99    2.50
   3   7   1   67.09    3.00
   3   7   1   63.19    2.90
   3   7   1   62.09    3.70
   3   7   1   65.49    2.70
  -4  -7  -1  102.69    3.60
   4   7   1   96.09    3.30
   4   7   1  107.29    4.70
   4   7   1  107.79    3.90
   4   7   1  106.99    4.70
   4   7   1  101.99    5.00
   4   7   1  102.29    3.30
   4   7   1  104.09    3.60
   5   7   1    2.20    1.20
   5   7   1    5.60    1.60
   5   7   1    4.20    0.60
   5   7   1    3.00    1.00
   5   7   1    3.20    0.90
   5   7   1    4.20    1.70
   6   7   1   20.50    3.00
   6   7   1   25.30    2.70
   6   7   1   25.70    3.30
   7   7   1    0.40    1.30
   7   7   1   -0.70    1.10
   7  -8  -1    1.40    1.10
   7  -8  -1    1.80    1.10
   7  -8  -1    0.90    1.20
   7  -8  -1    0.70    1.00
   7  -8  -1    0.90    1.10
   6  -8  -1   27.50    2.80
   6  -8  -1   20.00    2.10
   6  -8  -1   28.10    3.00
   6  -8  -1   26.10    2.60
   6  -8  -1   28.30    4.30
  -6   8   1   24.10    3.70
   5  -8  -1   65.59    3.30
   5  -8  -1   65.59    4.60
   5  -8  -1   71.59    4.10
   5  -8  -1   71.09    4.80
   5  -8  -1   66.19    3.60
  -5   8   1   65.89    3.40
  -5   8   1   65.69    4.00
   4  -8  -1    5.60    1.20
   4  -8  -1    5.00    1.10
   4  -8  -1    3.80    1.20
   4  -8  -1    5.00    1.30
   4  -8  -1    5.40    1.50
  -4   8   1    4.90    0.60
  -4   8   1    5.10    0.60
  -4   8   1    4.80    1.50
  -4   8   1    3.80    1.20
  -4   8   1    3.10    1.20
  -4   8   1    4.60    1.00
  -4   8   1    4.20    1.30
   3  -8  -1    1.10    0.70
   3  -8  -1    0.50    0.70
   3  -8  -1    1.00    0.80
   3  -8  -1    0.50    0.80
   3  -8  -1    0.70    0.60
  -3   8   1    1.70    0.90
  -3   8   1    0.70    0.90
  -3   8   1    1.70    1.00
  -3   8   1    0.50    0.70
  -3   8   1    2.30    0.70
   2  -8  -1   -1.20    0.50
   2  -8  -1    0.30    0.60
   2  -8  -1    0.50    0.50
   2  -8  -1    0.10    0.60
  -2   8   1    0.30    0.80
  -2   8   1    0.70    0.70
  -2   8   1    0.50    0.70
  -2   8   1    0.20    0.60
  -2   8   1    0.00    0.70
  -2   8   1    0.80    1.10
   1  -8  -1   30.60    2.50
   1  -8  -1   29.10    1.60
   1  -8  -1   29.00    2.00
   1  -8  -1   30.00    2.20
  -1   8   1   31.20    2.40
  -1   8   1   28.70    2.30
  -1   8   1   26.80    2.20
  -1   8   1   33.40    2.40
  -1   8   1   31.00    2.10
  -1   8   1   29.40    2.30
   0  -8  -1   13.30    1.90
   0  -8  -1   11.70    1.40
   0  -8  -1   11.00    1.40
   0  -8  -1   12.60    1.10
   0   8   1   11.60    1.70
   0   8   1   13.10    1.80
   0   8   1   13.70    1.90
   0   8   1   13.50    1.80
   0   8   1   13.00    1.80
   0   8   1   10.40    1.60
  -1  -8  -1    7.70    1.10
  -1  -8  -1    9.70    1.40
  -1  -8  -1    8.90    1.10
  -1  -8  -1    9.80    1.60
  -1  -8  -1    7.80    0.60
   1   8   1    9.00    1.50
   1   8   1    8.10    1.30
   1   8   1    7.30    1.40
   1   8   1    7.80    1.30
   1   8   1    7.10    1.30
   1   8   1   12.70    1.90
   1   8   1    8.20    1.60
  -2  -8  -1   36.20    2.50
  -2  -8  -1   36.80    1.70
   2   8   1   43.60    2.60
   2   8   1   41.70    3.00
   2   8   1   39.10    2.40
   2   8   1   42.80    2.90
   2   8   1   45.10    2.50
   2   8   1   41.40    2.40
   2   8   1   39.80    2.30
  -3  -8  -1    1.50    0.70
  -3  -8  -1    1.70    0.30
  -3  -8  -1    1.50    0.80
   3   8   1    0.30    0.90
   3   8   1    1.70    0.80
   3   8   1    1.30    0.70
   3   8   1    2.20    0.90
   3   8   1    2.20    1.10
   3   8   1    1.60    0.80
   3   8   1    0.20    0.50
  -4  -8  -1   40.30    2.50
   4   8   1   39.10    2.20
   4   8   1   36.70    3.00
   4   8   1   40.20    2.40
   4   8   1   44.50    3.50
   4   8   1   34.90    2.50
   4   8   1   42.00    2.10
   4   8   1   41.20    3.20
   4   8   1   43.50    2.30
   5   8   1   28.30    1.80
   5   8   1   25.40    3.50
   5   8   1   29.10    1.50
   5   8   1   27.10    2.80
   5   8   1   36.00    3.20
   5   8   1   28.70    2.40
   6   8   1   18.20    2.90
   6   8   1   17.80    2.90
   6   8   1   17.80    3.20
   7   8   1    0.90    1.40
   7   8   1   -0.90    1.30
   7  -9  -1   -1.50    0.80
   7  -9  -1    0.10    1.20
   7  -9  -1    0.70    1.30
   7  -9  -1    0.80    1.20
   7  -9  -1   -0.20    1.40
   6  -9  -1   17.20    2.80
   6  -9  -1   19.40    2.70
   6  -9  -1   14.50    2.40
   6  -9  -1   14.10    2.50
   6  -9  -1   12.30    1.90
  -6   9   1   12.80    1.80
  -6   9   1   14.10    2.70
   5  -9  -1    0.70    1.20
   5  -9  -1   -0.40    0.90
   5  -9  -1    2.60    1.10
   5  -9  -1    5.70    1.60
   5  -9  -1    4.50    1.20
  -5   9   1    1.60    0.80
  -5   9   1    2.10    1.40
  -5   9   1    2.00    1.00
   4  -9  -1    0.60    0.80
   4  -9  -1    0.10    0.80
   4  -9  -1    0.60    1.00
   4  -9  -1    0.10    0.60
   4  -9  -1    0.90    0.90
  -4   9   1   -0.10    0.80
  -4   9   1    0.20    0.90
  -4   9   1    0.40    0.70
  -4   9   1    0.40    0.50
  -4   9   1   -1.20    0.90
   3  -9  -1    2.50    1.00
   3  -9  -1    1.00    0.90
   3  -9  -1    3.00    0.90
   3  -9  -1    3.40    1.30
   3  -9  -1    2.10    0.90
  -3   9   1    1.80    1.20
  -3   9   1    2.40    1.10
  -3   9   1    2.00    0.90
  -3   9   1    3.60    1.20
  -3   9   1    2.00    1.10
  -3   9   1    2.60    0.80
   2  -9  -1   99.29    4.80
   2  -9  -1   98.29    3.70
   2  -9  -1  105.59    3.40
   2  -9  -1   96.09    4.30
   2  -9  -1   99.29    4.20
  -2   9   1   95.29    4.40
  -2   9   1   97.79    3.60
  -2   9   1   91.29    4.40
  -2   9   1  102.59    4.50
  -2   9   1  103.29    4.20
  -2   9   1  100.19    4.50
   1  -9  -1   57.39    3.00
   1  -9  -1   50.89    3.40
   1  -9  -1   51.89    3.00
   1  -9  -1   50.89    2.20
  -1   9   1   50.49    3.20
  -1   9   1   54.89    3.30
  -1   9   1   52.89    3.20
  -1   9   1   50.49    2.80
  -1   9   1   55.09    3.40
  -1   9   1   46.10    3.40
   0  -9  -1  829.12   15.00
   0  -9  -1  802.32   13.10
   0   9   1  785.52   14.10
   0   9   1  826.82   14.70
   0   9   1  839.22   14.50
   0   9   1  845.72   14.70
   0   9   1  825.42   15.90
   0   9   1  812.02   14.20
  -1  -9  -1  131.89    5.10
  -1  -9  -1  129.39    4.50
  -1  -9  -1  134.99    4.00
  -1  -9  -1  137.39    3.90
   1   9   1  132.49    5.20
   1   9   1  124.59    4.50
   1   9   1  128.19    5.20
   1   9   1  134.59    4.70
   1   9   1  130.29    4.80
   1   9   1  130.99    4.90
   1   9   1  126.79    4.60
  -2  -9  -1   14.80    2.10
  -2  -9  -1   19.50    1.30
  -2  -9  -1   16.30    1.60
   2   9   1   18.10    2.50
   2   9   1   15.20    2.10
   2   9   1   19.20    2.50
   2   9   1   13.10    1.70
   2   9   1   18.10    1.80
   2   9   1   19.80    1.90
   2   9   1   15.80    1.70
  -3  -9  -1   57.09    1.70
  -3  -9  -1   55.09    3.20
  -3  -9  -1   53.49    3.20
   3   9   1   50.09    3.60
   3   9   1   56.19    3.00
   3   9   1   62.49    4.10
   3   9   1   55.59    3.00
   3   9   1   51.99    2.80
   3   9   1   56.69    2.80
   3   9   1   59.79    3.30
  -4  -9  -1    2.60    1.80
   4   9   1    2.70    1.10
   4   9   1    3.60    1.00
   4   9   1    3.50    1.50
   4   9   1    3.90    1.00
   4   9   1    4.80    1.70
   4   9   1    2.90    0.90
   5   9   1   19.20    1.70
   5   9   1   16.60    1.40
   5   9   1   16.80    2.90
   5   9   1   23.10    2.60
   5   9   1   14.40    2.40
   6   9   1   75.39    2.90
   6   9   1   75.39    5.40
   6   9   1   75.79    7.00
   6   9   1   66.39    4.60
   7 -10  -1   19.30    2.50
   7 -10  -1   21.10    3.20
   7 -10  -1   19.70    3.50
   6 -10  -1    1.50    1.50
   6 -10  -1    1.10    1.00
   6 -10  -1    0.70    1.30
   6 -10  -1    1.60    1.20
   6 -10  -1    1.40    1.20
  -6  10   1    2.10    1.20
  -6  10   1    2.30    2.00
   5 -10  -1   23.30    3.00
   5 -10  -1   29.10    2.40
   5 -10  -1   27.80    3.40
   5 -10  -1   32.20    3.20
   5 -10  -1   26.90    2.50
  -5  10   1   26.40    2.60
  -5  10   1   23.20    3.20
   4 -10  -1   16.20    2.50
   4 -10  -1   14.10    1.90
   4 -10  -1   15.80    2.50
   4 -10  -1   16.80    2.70
   4 -10  -1   11.30    1.70
  -4  10   1   14.50    1.90
  -4  10   1   15.40    1.30
  -4  10   1   16.30    2.40
  -4  10   1   15.10    2.60
  -4  10   1   15.70    2.50
  -4  10   1   14.00    2.50
   3 -10  -1  120.49    4.40
   3 -10  -1  118.19    5.20
   3 -10  -1  120.89    5.10
   3 -10  -1  122.79    5.80
   3 -10  -1  118.19    4.00
  -3  10   1  118.29    5.50
  -3  10   1  117.79    5.40
  -3  10   1  120.29    5.20
  -3  10   1  115.19    3.80
  -3  10   1  122.79    5.70
  -3  10   1  111.79    4.60
   2 -10  -1   12.70    1.40
   2 -10  -1   12.30    2.40
   2 -10  -1   15.30    2.50
   2 -10  -1   12.60    1.80
  -2  10   1   13.30    2.00
  -2  10   1   12.80    2.10
  -2  10   1   16.20    1.70
  -2  10   1   10.80    1.90
  -2  10   1   13.40    2.30
  -2  10   1   16.40    2.30
   1 -10  -1   86.49    3.00
   1 -10  -1   86.59    4.60
   1 -10  -1   78.79    3.70
   1 -10  -1   81.09    4.00
  -1  10   1   84.49    4.30
  -1  10   1   86.79    4.40
  -1  10   1   87.59    4.00
  -1  10   1   78.49    4.10
  -1  10   1   81.99    4.30
  -1  10   1   87.59    4.30
   0 -10  -1   16.70    1.70
   0 -10  -1   17.50    2.50
   0 -10  -1   19.70    2.10
   0 -10  -1   18.10    1.60
   0  10   1   15.00    2.20
   0  10   1   16.10    2.20
   0  10   1   14.60    2.20
   0  10   1   16.70    2.20
   0  10   1   15.10    2.20
   0  10   1   16.70    2.20
  -1 -10  -1  330.67    6.80
  -1 -10  -1  318.27    7.90
  -1 -10  -1  320.07    8.70
  -1 -10  -1  337.17    7.10
  -1 -10  -1  312.77    4.70
   1  10   1  324.47    8.10
   1  10   1  338.37    8.50
   1  10   1  321.17    8.10
   1  10   1  330.07    9.10
   1  10   1  343.37    8.70
   1  10   1  339.97    9.10
  -2 -10  -1   23.60    1.50
  -2 -10  -1   17.90    2.00
  -2 -10  -1   26.20    2.50
   2  10   1   28.10    2.60
   2  10   1   24.20    2.30
   2  10   1   21.20    2.10
   2  10   1   25.10    2.70
   2  10   1   16.50    2.60
  -3 -10  -1   28.40    2.50
  -3 -10  -1   27.50    1.20
   3  10   1   26.10    2.50
   3  10   1   24.50    3.20
   3  10   1   29.40    2.40
   3  10   1   27.00    2.30
   3  10   1   23.30    3.00
   3  10   1   24.80    2.20
   4  10   1   53.19    2.90
   4  10   1   53.79    4.20
   4  10   1   51.89    2.90
   4  10   1   55.69    4.40
   4  10   1   52.59    2.80
   4  10   1   54.39    3.40
   5  10   1   31.60    1.90
   5  10   1   27.60    3.80
   5  10   1   32.60    3.50
   5  10   1   30.10    2.20
   5  10   1   33.70    3.40
   6  10   1    5.20    2.00
   6  10   1    2.20    1.60
   6  10   1    6.10    1.90
   6  10   1    3.20    0.90
   6 -11  -1   27.00    3.40
   6 -11  -1   26.90    2.70
   6 -11  -1   27.80    2.70
   6 -11  -1   26.90    3.50
   6 -11  -1   29.10    4.00
  -6  11   1   23.60    4.10
  -6  11   1   17.80    2.50
   5 -11  -1   -0.20    0.80
   5 -11  -1   -0.20    0.80
   5 -11  -1    0.40    1.10
   5 -11  -1   -0.40    0.90
   5 -11  -1    1.20    1.30
  -5  11   1   -0.40    1.30
  -5  11   1    1.40    1.20
   4 -11  -1   30.80    2.60
   4 -11  -1   30.90    2.50
   4 -11  -1   33.40    3.50
   4 -11  -1   30.90    3.00
   4 -11  -1   33.00    4.30
  -4  11   1   33.60    3.80
  -4  11   1   32.30    3.30
  -4  11   1   38.30    3.50
  -4  11   1   36.20    2.80
  -4  11   1   33.60    3.60
   3 -11  -1    6.60    1.60
   3 -11  -1   10.30    2.20
   3 -11  -1    8.70    1.50
   3 -11  -1    9.60    2.30
  -3  11   1    8.80    1.80
  -3  11   1    7.80    2.00
  -3  11   1    8.90    1.50
  -3  11   1    8.50    2.00
  -3  11   1    8.70    1.90
  -3  11   1    9.20    2.10
   2 -11  -1    0.70    0.90
   2 -11  -1    0.60    0.70
   2 -11  -1    1.80    1.30
   2 -11  -1    3.00    1.20
  -2  11   1    0.60    0.80
  -2  11   1    0.50    1.10
  -2  11   1    0.40    1.00
  -2  11   1    0.50    1.00
  -2  11   1    0.20    1.00
   1 -11  -1   31.30    2.50
   1 -11  -1   24.40    2.50
   1 -11  -1   25.50    3.30
   1 -11  -1   29.60    1.90
  -1  11   1   28.40    2.70
  -1  11   1   30.40    2.50
  -1  11   1   28.80    2.80
  -1  11   1   29.10    2.70
  -1  11   1   32.10    2.90
  -1  11   1   23.70    2.90
   0 -11  -1    3.80    1.50
   0 -11  -1    4.10    1.00
   0 -11  -1    5.80    1.30
   0 -11  -1    3.50    1.20
   0  11   1    3.60    1.30
   0  11   1    5.20    1.50
   0  11   1    2.10    1.20
   0  11   1    3.20    1.20
   0  11   1    1.90    1.20
   0  11   1    2.10    1.30
  -1 -11  -1    0.60    0.90
  -1 -11  -1    0.10    0.70
  -1 -11  -1    0.10    0.40
  -1 -11  -1    0.30    0.60
  -1 -11  -1    0.60    0.90
   1  11   1   -0.90    0.80
   1  11   1   -0.50    0.80
   1  11   1    0.40    1.00
   1  11   1   -0.40    0.70
   1  11   1    0.90    1.00
   1  11   1    0.60    0.90
  -2 -11  -1   18.00    2.60
  -2 -11  -1   18.10    1.50
   2  11   1   19.50    2.80
   2  11   1   21.70    2.20
   2  11   1   22.00    2.30
   2  11   1   19.10    2.80
   2  11   1   19.50    2.70
   2  11   1   20.40    2.50
  -3 -11  -1   30.20    2.80
  -3 -11  -1   26.90    1.30
   3  11   1   29.30    3.70
   3  11   1   27.80    2.40
   3  11   1   31.20    2.60
   3  11   1   31.40    3.20
   3  11   1   30.50    2.50
   3  11   1   23.60    2.90
   4  11   1   17.00    2.90
   4  11   1   16.50    2.40
   4  11   1   17.80    3.00
   4  11   1   11.00    2.00
   4  11   1   16.00    2.00
   5  11   1  106.79    6.00
   5  11   1  110.59    7.60
   5  11   1  101.49    6.50
   6 -12  -1    4.70    1.80
   6 -12  -1    3.40    1.70
   6 -12  -1    3.00    1.30
  -6  12   1    2.20    1.60
   5 -12  -1    9.00    1.80
   5 -12  -1    6.80    1.80
   5 -12  -1    7.80    1.80
   5 -12  -1   10.10    2.50
   5 -12  -1   12.00    2.50
  -5  12   1    3.60    1.50
  -5  12   1    3.30    1.70
   4 -12  -1    1.00    1.20
   4 -12  -1    2.50    1.60
   4 -12  -1    3.10    1.50
   4 -12  -1    2.10    1.20
   4 -12  -1    2.00    1.00
  -4  12   1    1.40    1.20
  -4  12   1    2.60    1.40
  -4  12   1    3.60    1.70
  -4  12   1    1.80    1.80
  -4  12   1    1.90    1.40
   3 -12  -1   24.80    3.40
   3 -12  -1   30.70    2.30
   3 -12  -1   36.50    3.30
   3 -12  -1   29.70    2.80
  -3  12   1   26.60    3.40
  -3  12   1   27.40    3.40
  -3  12   1   29.30    2.80
  -3  12   1   27.50    3.60
  -3  12   1   28.80    3.60
  -3  12   1   25.30    2.30
   2 -12  -1   -0.40    0.80
   2 -12  -1    2.10    1.40
   2 -12  -1   -0.40    1.10
   2 -12  -1    1.60    1.00
  -2  12   1   -1.50    0.90
  -2  12   1    0.20    0.80
  -2  12   1    1.00    1.20
  -2  12   1    1.20    1.50
  -2  12   1   -1.50    0.80
  -2  12   1    0.50    1.30
   1 -12  -1   15.00    2.50
   1 -12  -1   10.10    1.40
   1 -12  -1   11.90    1.90
   1 -12  -1   12.60    2.60
  -1  12   1   10.00    2.00
  -1  12   1   14.70    2.40
  -1  12   1   14.60    2.40
  -1  12   1   12.50    2.30
  -1  12   1   14.70    2.40
  -1  12   1   11.70    2.10
   0 -12  -1    0.20    0.70
   0 -12  -1    0.40    1.10
   0 -12  -1    1.00    0.80
   0 -12  -1   -0.20    0.60
   0  12   1    1.70    1.10
   0  12   1    0.80    1.10
   0  12   1    0.20    0.90
   0  12   1   -0.40    0.90
   0  12   1    0.70    0.90
   0  12   1    2.00    1.10
  -1 -12  -1    0.00    0.60
  -1 -12  -1    0.40    0.90
  -1 -12  -1    0.30    0.40
  -1 -12  -1    0.60    0.90
  -1 -12  -1   -0.50    0.70
   1  12   1    1.90    1.20
   1  12   1   -1.20    0.90
   1  12   1    1.80    1.60
   1  12   1   -0.40    0.80
   1  12   1    2.00    1.20
  -2 -12  -1    3.60    0.90
   2  12   1    0.60    1.00
   2  12   1    2.30    1.20
   2  12   1    2.20    1.40
   2  12   1    3.10    1.20
   2  12   1    1.30    1.30
  -3 -12  -1    0.60    1.40
   3  12   1    1.10    1.30
   3  12   1   -1.10    1.10
   3  12   1    0.50    1.00
   3  12   1   -0.60    0.90
   3  12   1   -0.40    1.10
   3  12   1   -0.40    0.80
   4  12   1    2.10    1.70
   4  12   1    4.80    1.30
   4  12   1    4.40    1.90
   4  12   1    5.50    1.30
   4  12   1    1.50    1.80
   5  12   1   34.10    4.90
   5  12   1   31.50    2.50
   5  12   1   38.80    6.20
   5  12   1   30.40    4.00
   5 -13  -1    2.00    1.30
   5 -13  -1   -0.30    1.00
   5 -13  -1   -0.30    1.30
  -5  13   1    1.60    1.40
  -5  13   1    2.00    1.80
   4 -13  -1    8.50    1.60
   4 -13  -1    8.50    2.40
   4 -13  -1   11.40    2.40
   4 -13  -1   13.60    2.70
  -4  13   1    6.50    1.60
  -4  13   1   12.30    2.50
  -4  13   1    8.00    2.50
   3 -13  -1    8.60    2.30
   3 -13  -1    8.50    2.30
   3 -13  -1    9.90    1.60
   3 -13  -1    8.50    2.00
  -3  13   1    9.30    2.40
  -3  13   1   13.50    2.70
  -3  13   1    5.20    1.90
  -3  13   1   11.20    1.80
  -3  13   1    8.00    1.90
  -3  13   1    7.30    2.00
   2 -13  -1   27.70    3.40
   2 -13  -1   25.50    2.10
   2 -13  -1   21.60    3.30
   2 -13  -1   21.80    2.80
  -2  13   1   25.40    3.40
  -2  13   1   22.60    3.30
  -2  13   1   20.70    2.60
  -2  13   1   18.90    3.10
  -2  13   1   21.40    3.70
  -2  13   1   25.80    3.30
   1 -13  -1   19.30    1.90
   1 -13  -1   25.80    3.50
   1 -13  -1   20.70    2.80
   1 -13  -1   25.70    2.50
  -1  13   1   20.80    3.00
  -1  13   1   20.00    3.10
  -1  13   1   22.30    3.10
  -1  13   1   17.10    2.50
  -1  13   1   20.40    2.90
  -1  13   1   22.40    3.10
   0 -13  -1  132.09    6.00
   0 -13  -1  138.09    4.80
   0 -13  -1  127.99    6.40
   0  13   1  134.19    6.40
   0  13   1  132.59    6.20
   0  13   1  131.49    6.20
   0  13   1  135.39    6.10
   0  13   1  134.79    6.10
  -1 -13  -1   -0.50    1.00
  -1 -13  -1    1.00    0.80
   1  13   1    0.10    0.90
   1  13   1   -1.00    0.90
   1  13   1    0.20    1.10
   1  13   1    0.50    1.20
   1  13   1    1.60    1.10
   1  13   1   -0.60    1.00
  -2 -13  -1   11.50    2.40
  -2 -13  -1   11.70    1.50
   2  13   1   14.80    2.30
   2  13   1   17.60    3.00
   2  13   1   13.20    2.20
   2  13   1   10.20    2.50
   2  13   1   11.30    2.20
   3  13   1   25.90    3.80
   3  13   1   18.10    2.40
   3  13   1   16.30    2.50
   3  13   1   21.90    3.00
   3  13   1   23.40    3.80
   3  13   1   17.50    2.50
   4  13   1    2.50    1.10
   4  13   1    2.40    1.60
   4  13   1    2.10    1.60
   4  13   1    0.00    1.70
   4  13   1    1.10    0.90
   5 -14  -1   11.60    2.70
  -5  14   1   14.20    3.80
  -5  14   1    7.30    2.00
   4 -14  -1   11.20    2.50
   4 -14  -1   13.50    3.00
   4 -14  -1    9.20    2.20
   4 -14  -1    9.90    1.80
  -4  14   1   10.10    2.10
  -4  14   1   14.20    3.10
  -4  14   1   12.60    2.80
   3 -14  -1    1.70    1.50
   3 -14  -1    0.90    1.40
   3 -14  -1    0.50    1.40
   3 -14  -1    0.60    0.90
  -3  14   1    3.10    1.90
  -3  14   1    1.60    1.40
  -3  14   1    4.40    1.70
  -3  14   1    1.60    1.60
  -3  14   1    4.10    1.40
  -3  14   1    0.80    1.30
   2 -14  -1   25.40    3.70
   2 -14  -1   28.10    3.40
   2 -14  -1   24.90    3.20
   2 -14  -1   25.40    2.20
  -2  14   1   19.90    3.00
  -2  14   1   26.70    2.80
  -2  14   1   26.90    3.70
  -2  14   1   29.70    4.10
  -2  14   1   27.60    3.60
  -2  14   1   19.50    3.20
   1 -14  -1    0.40    1.40
   1 -14  -1    1.80    1.60
   1 -14  -1    1.60    1.10
   1 -14  -1    1.80    1.00
  -1  14   1   -0.20    1.20
  -1  14   1    1.00    1.40
  -1  14   1    1.20    1.30
  -1  14   1    4.80    1.70
  -1  14   1    5.00    1.70
  -1  14   1    1.30    1.50
   0 -14  -1   -0.70    2.00
   0 -14  -1    0.40    0.90
   0 -14  -1   -1.20    0.80
   0  14   1    1.20    1.30
   0  14   1   -1.50    1.10
   0  14   1    0.20    1.10
   0  14   1    1.20    1.30
   0  14   1    1.80    1.20
   0  14   1   -2.40    0.90
  -1 -14  -1    0.50    0.80
  -1 -14  -1    0.20    1.30
   1  14   1    0.70    1.30
   1  14   1    0.20    1.10
   1  14   1    1.80    1.20
   1  14   1    0.50    1.00
   1  14   1    0.90    1.40
   1  14   1    1.00    1.30
  -2 -14  -1    4.20    1.90
  -2 -14  -1    5.90    1.20
   2  14   1   11.60    2.30
   2  14   1   10.40    2.20
   2  14   1    8.50    2.40
   2  14   1   10.50    2.70
   2  14   1    6.40    1.80
   2  14   1   11.10    2.50
   3  14   1   12.30    2.80
   3  14   1    9.20    2.20
   3  14   1   10.20    2.00
   3  14   1   13.70    2.40
   3  14   1    7.10    1.70
   3  14   1   10.40    2.70
   4  14   1    4.60    1.70
   4  14   1    2.90    1.40
  -4  15   1    1.30    1.50
  -4  15   1    3.70    1.90
  -4  15   1    1.00    1.70
   3 -15  -1    1.90    1.60
   3 -15  -1    1.20    1.70
   3 -15  -1   -0.70    1.10
   3 -15  -1    1.60    1.10
  -3  15   1    0.40    2.50
  -3  15   1   -0.30    1.50
  -3  15   1   -0.30    1.30
  -3  15   1    1.80    1.70
   2 -15  -1   28.60    3.90
   2 -15  -1   24.60    2.40
   2 -15  -1   16.60    3.10
   2 -15  -1   29.40    3.70
  -2  15   1   28.10    3.90
  -2  15   1   23.40    3.40
  -2  15   1   33.40    6.20
  -2  15   1   24.10    3.30
  -2  15   1   23.80    4.10
   1 -15  -1    0.60    1.10
   1 -15  -1    1.00    1.80
   1 -15  -1   -0.20    1.50
   1 -15  -1    5.90    1.70
  -1  15   1    1.40    1.50
  -1  15   1    1.20    1.30
  -1  15   1   -0.60    1.20
  -1  15   1    1.10    1.50
  -1  15   1    4.30    1.90
  -1  15   1    1.80    1.70
   0 -15  -1    9.80    1.90
   0 -15  -1    8.20    2.30
   0 -15  -1    8.50    1.70
   0  15   1   13.40    2.70
   0  15   1    9.20    2.40
   0  15   1    8.80    2.30
   0  15   1   12.30    2.60
   0  15   1   11.20    2.60
   0  15   1   11.40    2.60
  -1 -15  -1   42.00    4.40
  -1 -15  -1   38.30    2.70
   1  15   1   38.00    3.70
   1  15   1   46.30    4.20
   1  15   1   41.90    3.80
   1  15   1   29.90    4.50
   2  15   1    2.20    1.40
   2  15   1   -2.70    1.20
   2  15   1    1.40    1.30
   2  15   1    0.50    1.60
   2  15   1    0.10    1.10
   2  15   1    0.40    1.60
   3  15   1    2.20    1.40
   3 -16  -1    1.00    1.80
  -3  16   1    0.90    1.90
   2 -16  -1    6.70    2.80
   2 -16  -1    7.00    2.00
   2 -16  -1   11.30    2.80
   2 -16  -1   10.30    1.80
  -2  16   1   12.50    2.70
  -2  16   1    2.00    2.20
  -2  16   1    5.50    2.20
  -2  16   1    9.60    2.40
  -2  16   1    4.90    2.50
   1 -16  -1   18.40    2.80
   1 -16  -1   17.90    2.40
   1 -16  -1   14.70    3.00
  -1  16   1   23.20    3.80
  -1  16   1   26.50    4.20
  -1  16   1   23.20    3.40
  -1  16   1   20.60    3.30
  -1  16   1   18.70    3.40
   0 -16  -1    2.10    1.60
   0 -16  -1   -0.50    0.90
   0 -16  -1    0.90    1.10
   0  16   1    0.30    1.40
   0  16   1   -2.30    1.20
   0  16   1    3.40    2.50
   0  16   1   -0.60    1.50
  -1 -16  -1   47.30    4.80
  -1 -16  -1   44.70    3.00
   1  16   1   49.30    4.20
   1  16   1   59.49    5.70
   1  16   1   41.20    4.50
   1  16   1   40.80    4.00
   1  16   1   54.39    4.90
   1  16   1   49.30    4.70
   2  16   1   11.70    2.40
   2  16   1   12.00    2.80
  -1  17   1   -3.30    1.40
   0  17  -2   13.70    2.90
   0  17  -2   10.00    2.80
   0 -17   2   12.50    2.10
   0 -17   2    9.40    4.60
   0 -17   2   11.00    2.20
  -1  17  -2    9.00    2.50
   1 -17   2    4.60    2.10
   1 -17   2    4.00    1.90
   2  16  -2   24.50    3.90
   2  16  -2   20.90    3.90
   1  16  -2    5.20    1.70
   1  16  -2    3.20    1.80
   1  16  -2    4.40    2.40
   1  16  -2    4.80    2.40
   1  16  -2    5.20    2.30
   1  16  -2    3.70    1.70
  -1 -16   2    4.40    1.30
  -1 -16   2    2.20    2.00
   0  16  -2   11.70    2.80
   0  16  -2   12.60    2.70
   0  16  -2   11.30    2.60
   0  16  -2   10.70    2.70
   0  16  -2   11.10    2.70
   0 -16   2    5.20    2.20
   0 -16   2    8.60    1.80
   0 -16   2    9.20    1.80
  -1  16  -2    2.60    1.70
  -1  16  -2    3.60    2.00
  -1  16  -2    3.80    2.10
  -1  16  -2    4.10    2.00
  -1  16  -2    1.80    1.80
   1 -16   2    6.30    2.50
   1 -16   2    1.40    1.50
  -2  16  -2    3.90    2.00
  -2  16  -2    1.30    1.80
  -2  16  -2    2.30    1.80
  -2  16  -2    2.90    1.70
  -2  16  -2    3.20    2.00
  -2  16  -2    6.30    2.30
   2 -16   2    4.00    1.60
   2 -16   2    2.20    1.10
   2 -16   2    3.00    1.80
  -3  16  -2    5.90    2.90
  -3  16  -2    7.40    2.00
  -3  16  -2    7.30    2.80
   3 -16   2   11.00    2.70
   3  15  -2   -1.10    1.10
   3  15  -2   -0.90    1.30
   3  15  -2    0.10    2.60
   3  15  -2   -1.00    1.20
   2  15  -2   25.80    3.90
   2  15  -2   29.00    4.00
   2  15  -2   28.20    3.60
   2  15  -2   26.70    3.40
   1  15  -2    1.50    1.40
   1  15  -2    2.00    1.30
   1  15  -2    1.90    1.40
   1  15  -2    2.00    1.50
   1  15  -2    0.90    1.40
  -1 -15   2    1.30    0.90
   0  15  -2    0.90    1.30
   0  15  -2    4.70    1.90
   0  15  -2    4.00    1.70
   0  15  -2    2.90    1.70
   0  15  -2    2.20    1.70
   0  15  -2    4.20    1.90
   0 -15   2    5.40    1.40
   0 -15   2    5.90    2.00
   0 -15   2    3.10    1.20
  -1  15  -2    2.20    1.60
  -1  15  -2    3.00    1.70
  -1  15  -2    1.60    1.50
  -1  15  -2    3.40    1.60
  -1  15  -2    1.80    1.40
  -1  15  -2    2.90    1.80
   1 -15   2    0.00    1.40
   1 -15   2    2.60    2.10
   1 -15   2    1.30    1.10
   1 -15   2    2.00    1.10
  -2  15  -2    5.20    1.90
  -2  15  -2    2.30    1.50
  -2  15  -2    5.30    2.00
  -2  15  -2    6.70    2.30
  -2  15  -2    4.00    1.90
   2 -15   2    8.50    2.20
   2 -15   2    2.60    1.90
   2 -15   2    4.90    1.30
   2 -15   2    6.40    1.90
  -3  15  -2   28.30    5.00
  -3  15  -2   24.10    3.70
  -3  15  -2   21.20    3.40
  -3  15  -2   20.30    2.90
  -3  15  -2   33.10    4.40
   3 -15   2   30.40    3.80
   3 -15   2   26.00    2.60
   3 -15   2   17.60    3.00
   3 -15   2   20.60    3.60
  -4  15  -2    2.90    2.80
  -4  15  -2    6.20    2.10
  -4  15  -2    5.60    2.40
   4 -15   2    2.20    1.80
   4  14  -2    2.10    1.50
   4  14  -2    3.10    1.70
   4  14  -2   -0.10    1.10
   3  14  -2   -0.20    1.00
   3  14  -2    5.40    2.90
   3  14  -2   -0.10    1.40
   3  14  -2   -0.60    0.90
   3  14  -2    0.30    1.10
   3  14  -2    1.50    1.40
   2  14  -2    2.20    1.50
   2  14  -2    3.70    1.40
   2  14  -2    0.90    1.50
   2  14  -2    2.20    1.30
   2  14  -2   -0.70    0.90
   2  14  -2    0.00    1.00
  -2 -14   2    1.30    0.80
  -2 -14   2    2.40    1.70
   1  14  -2    5.40    1.70
   1  14  -2    3.10    1.30
   1  14  -2    2.60    1.50
   1  14  -2    4.10    1.60
   1  14  -2    3.70    1.70
   1  14  -2    2.20    1.50
  -1 -14   2    4.10    1.30
  -1 -14   2    2.70    1.70
   0  14  -2    1.40    1.30
   0  14  -2   -0.50    1.10
   0  14  -2   -0.90    1.00
   0  14  -2   -1.20    1.00
   0  14  -2   -1.20    0.80
   0  14  -2    1.50    1.30
   0 -14   2    0.10    0.80
   0 -14   2    1.20    1.00
   0 -14   2    0.80    1.40
  -1  14  -2    2.50    1.60
  -1  14  -2    8.90    2.00
  -1  14  -2    3.10    1.70
  -1  14  -2    3.60    1.60
  -1  14  -2    2.40    1.50
  -1  14  -2    1.50    1.40
   1 -14   2    5.40    1.30
   1 -14   2    2.30    1.70
   1 -14   2   -0.10    1.20
   1 -14   2    4.70    1.40
  -2  14  -2    4.40    1.80
  -2  14  -2    5.10    1.90
  -2  14  -2    4.70    1.50
  -2  14  -2   -0.40    1.20
  -2  14  -2   -0.40    1.20
  -2  14  -2    1.60    1.50
   2 -14   2    6.60    1.90
   2 -14   2    2.30    1.70
   2 -14   2    4.10    1.60
   2 -14   2    2.80    1.10
  -3  14  -2   17.80    2.60
  -3  14  -2   15.40    2.80
  -3  14  -2   15.60    2.90
  -3  14  -2   14.30    3.10
  -3  14  -2   14.10    2.50
  -3  14  -2   16.80    3.00
   3 -14   2   12.90    2.40
   3 -14   2   12.30    2.80
   3 -14   2   20.70    3.30
   3 -14   2   17.70    2.10
  -4  14  -2   37.30    3.90
  -4  14  -2   30.40    4.20
  -4  14  -2   35.00    4.90
  -4  14  -2   46.30    4.30
   4 -14   2   36.40    3.80
   4 -14   2   47.70    4.80
   4 -14   2   35.70    3.70
   4 -14   2   40.80    3.00
   5 -14   2    1.40    1.40
   5  13  -2   -1.30    1.60
   4  13  -2    8.60    1.70
   4  13  -2    3.90    1.90
   4  13  -2    5.90    1.30
   4  13  -2    8.10    2.10
   3  13  -2    1.90    1.00
   3  13  -2    2.20    1.60
   3  13  -2    1.00    1.40
   3  13  -2    0.30    1.00
   3  13  -2    1.70    1.30
   2  13  -2    0.10    1.20
   2  13  -2   -0.40    0.90
   2  13  -2    1.90    1.10
   2  13  -2   -0.90    1.00
   2  13  -2    0.10    0.90
  -2 -13   2   -0.70    1.20
  -2 -13   2    0.30    0.60
   1  13  -2   11.30    2.50
   1  13  -2    6.60    1.70
   1  13  -2    8.20    2.10
   1  13  -2   10.40    2.10
   1  13  -2   10.10    1.90
  -1 -13   2    9.10    1.90
  -1 -13   2    7.30    2.00
  -1 -13   2    7.90    1.40
   0  13  -2    7.50    1.90
   0  13  -2    6.00    1.80
   0  13  -2    8.50    1.90
   0  13  -2    5.70    1.80
   0  13  -2    7.20    1.80
   0 -13   2    7.50    1.90
   0 -13   2    8.50    1.50
   0 -13   2    5.50    1.80
   0 -13   2    7.20    1.50
  -1  13  -2    0.30    1.20
  -1  13  -2    0.50    1.00
  -1  13  -2    0.60    1.10
  -1  13  -2    1.80    1.40
  -1  13  -2   -1.70    0.90
   1 -13   2   -0.60    1.20
   1 -13   2    1.40    1.20
   1 -13   2   -0.10    0.70
  -2  13  -2   45.00    3.70
  -2  13  -2   52.49    4.20
  -2  13  -2   59.09    4.30
  -2  13  -2   52.09    4.10
  -2  13  -2   56.79    3.80
  -2  13  -2   50.19    4.20
   2 -13   2   51.89    3.70
   2 -13   2   49.20    3.80
   2 -13   2   50.19    4.30
   2 -13   2   51.89    2.80
  -3  13  -2   33.00    3.50
  -3  13  -2   41.10    3.90
  -3  13  -2   46.40    4.30
  -3  13  -2   46.20    3.20
  -3  13  -2   36.80    3.60
  -3  13  -2   39.00    3.30
   3 -13   2   46.30    3.80
   3 -13   2   43.80    2.80
   3 -13   2   42.00    3.80
   3 -13   2   48.80    4.50
  -4  13  -2    8.90    2.20
  -4  13  -2    7.80    2.30
  -4  13  -2    8.00    1.80
   4 -13   2    9.60    2.40
   4 -13   2    4.00    1.40
   4 -13   2    8.40    2.20
   4 -13   2    4.50    1.50
   4 -13   2    6.90    1.90
  -5  13  -2   -1.70    1.40
   5 -13   2   -0.20    0.90
   5 -13   2    1.20    1.30
   5 -13   2    0.10    1.40
   5 -13   2   -0.10    1.50
   5  12  -2    1.60    1.30
   5  12  -2    1.80    0.80
   4  12  -2   30.70    3.40
   4  12  -2   35.30    4.40
   4  12  -2   29.80    2.50
   4  12  -2   26.10    2.20
   4  12  -2   27.10    3.70
   4  12  -2   37.00    3.90
   3  12  -2   85.99    5.30
   3  12  -2   72.59    5.00
   3  12  -2   79.39    4.10
   3  12  -2   73.49    4.10
   3  12  -2   83.19    4.00
   3  12  -2   78.99    4.60
  -3 -12   2   71.79    5.80
   2  12  -2   17.00    2.80
   2  12  -2   18.80    2.70
   2  12  -2   17.10    2.50
   2  12  -2   13.70    2.50
   2  12  -2   16.40    2.30
  -2 -12   2   18.20    1.50
  -2 -12   2   16.50    2.60
   1  12  -2    5.80    1.40
   1  12  -2    5.90    1.60
   1  12  -2    5.60    1.60
   1  12  -2    7.90    1.80
   1  12  -2   10.00    2.50
   1  12  -2    6.50    1.80
  -1 -12   2    6.70    1.20
  -1 -12   2    5.70    1.70
  -1 -12   2    8.00    1.70
  -1 -12   2    9.60    1.60
   0  12  -2   74.29    4.30
   0  12  -2   88.29    4.80
   0  12  -2   78.59    4.70
   0  12  -2   75.49    4.30
   0  12  -2   83.59    4.60
   0  12  -2   75.09    4.40
   0 -12   2   76.79    3.70
   0 -12   2   77.29    4.70
   0 -12   2   78.19    3.30
   0 -12   2   71.89    4.10
  -1  12  -2   38.80    3.40
  -1  12  -2   39.30    3.30
  -1  12  -2   33.80    2.90
  -1  12  -2   43.40    3.50
  -1  12  -2   38.90    3.30
  -1  12  -2   37.60    3.40
   1 -12   2   39.80    3.20
   1 -12   2   41.80    2.30
   1 -12   2   39.00    3.50
   1 -12   2   39.90    2.90
  -2  12  -2    0.30    0.90
  -2  12  -2    0.70    1.00
  -2  12  -2   -0.10    1.00
  -2  12  -2   -1.50    0.90
   2 -12   2   -0.10    1.00
   2 -12   2    1.10    0.80
   2 -12   2    1.20    1.20
  -3  12  -2  103.69    5.60
  -3  12  -2   95.19    4.60
  -3  12  -2   97.29    5.60
  -3  12  -2   89.49    5.40
  -3  12  -2   98.79    5.30
   3 -12   2   97.19    5.80
   3 -12   2   93.09    5.20
   3 -12   2   94.49    3.80
   3 -12   2   92.69    4.90
  -4  12  -2    1.60    1.30
  -4  12  -2    4.90    1.80
  -4  12  -2    3.50    1.50
  -4  12  -2    3.30    1.70
  -4  12  -2    7.60    2.30
   4 -12   2    2.60    1.60
   4 -12   2    3.60    1.40
   4 -12   2    3.60    1.50
   4 -12   2    5.40    1.70
   4 -12   2    3.30    1.20
  -5  12  -2    0.60    1.50
  -5  12  -2    0.80    1.20
   5 -12   2    0.80    0.90
   5 -12   2    1.80    1.60
   5 -12   2    2.10    1.10
   5 -12   2    1.00    1.30
   5 -12   2    2.00    1.30
  -6  12  -2    7.20    1.90
  -6  12  -2    9.30    2.90
   6 -12   2    7.00    2.30
   6 -12   2    7.30    2.20
   6  11  -2   11.30    1.30
   6  11  -2   13.90    4.00
   5  11  -2   27.50    3.70
   5  11  -2   24.20    3.80
   5  11  -2   28.50    2.10
   5  11  -2   23.90    4.70
   4  11  -2    1.20    1.30
   4  11  -2    1.20    0.80
   4  11  -2    1.30    1.10
   4  11  -2   -0.30    0.60
   4  11  -2   -0.60    0.80
   4  11  -2    1.80    1.10
   3  11  -2    1.10    1.10
   3  11  -2   -1.40    0.90
   3  11  -2    0.90    0.80
   3  11  -2    1.10    1.10
   3  11  -2    1.50    1.00
   3  11  -2    1.00    0.80
  -3 -11   2    1.40    1.20
   2  11  -2    1.00    1.00
   2  11  -2    1.30    1.20
   2  11  -2    1.30    1.10
   2  11  -2    0.30    0.80
   2  11  -2   -0.10    0.90
   2  11  -2   -0.60    0.60
  -2 -11   2    0.40    0.60
  -2 -11   2    2.20    1.00
   1  11  -2  108.49    4.70
   1  11  -2  108.89    4.70
   1  11  -2  107.19    5.00
   1  11  -2  105.19    4.70
   1  11  -2  102.89    5.20
   1  11  -2  112.99    5.40
  -1 -11   2  104.19    4.40
  -1 -11   2  114.99    4.00
  -1 -11   2  103.49    3.70
  -1 -11   2   99.09    4.90
   0  11  -2   16.70    2.40
   0  11  -2   17.80    2.40
   0  11  -2   15.90    2.30
   0  11  -2   15.70    2.30
   0  11  -2   14.10    2.30
   0  11  -2   18.00    2.60
   0 -11   2   16.50    1.60
   0 -11   2   20.30    1.90
   0 -11   2   13.80    2.30
   0 -11   2   16.60    2.30
  -1  11  -2   40.50    3.20
  -1  11  -2   34.80    2.80
  -1  11  -2   39.70    3.20
  -1  11  -2   45.40    3.20
  -1  11  -2   42.80    3.30
  -1  11  -2   42.10    3.40
   1 -11   2   41.20    3.50
   1 -11   2   42.50    2.20
   1 -11   2   44.30    3.10
   1 -11   2   41.60    2.90
  -2  11  -2    8.40    1.80
  -2  11  -2    7.90    1.70
  -2  11  -2   10.20    2.00
  -2  11  -2   10.00    1.80
  -2  11  -2    4.70    1.70
  -2  11  -2    9.90    2.80
   2 -11   2    9.20    1.80
   2 -11   2    8.10    1.70
   2 -11   2    8.50    1.30
   2 -11   2    7.90    2.10
  -3  11  -2   26.40    3.20
  -3  11  -2   19.70    2.70
  -3  11  -2   27.60    2.40
  -3  11  -2   24.50    2.20
  -3  11  -2   24.70    3.20
  -3  11  -2   31.40    3.20
   3 -11   2   33.10    3.40
   3 -11   2   28.60    2.50
   3 -11   2   22.50    3.00
   3 -11   2   25.30    2.70
   3 -11   2   23.00    2.00
  -4  11  -2   -1.00    1.00
  -4  11  -2   -1.20    1.00
  -4  11  -2   -0.70    0.90
  -4  11  -2    0.80    1.00
  -4  11  -2    0.20    0.80
  -4  11  -2    1.80    1.40
   4 -11   2   -0.30    1.10
   4 -11   2   -1.00    0.80
   4 -11   2    0.00    0.80
   4 -11   2   -1.10    0.70
  -5  11  -2   44.00    3.50
  -5  11  -2   47.40    4.00
   5 -11   2   36.30    3.60
   5 -11   2   41.60    4.00
   5 -11   2   39.50    3.00
   5 -11   2   40.80    3.10
   5 -11   2   43.70    3.70
  -6  11  -2   40.90    3.30
  -6  11  -2   40.30    4.30
   6 -11   2   37.20    3.90
   6 -11   2   34.70    3.10
   6 -11   2   40.80    3.30
   6 -11   2   30.30    4.40
   6 -11   2   43.70    3.80
   6  10  -2    3.70    1.80
   6  10  -2    1.10    1.30
   6  10  -2    0.60    1.20
   5  10  -2   26.60    3.30
   5  10  -2   32.00    3.40
   5  10  -2   33.00    2.10
   5  10  -2   25.40    3.60
   4  10  -2    1.90    1.30
   4  10  -2    1.60    0.80
   4  10  -2    1.50    2.10
   4  10  -2    4.10    1.20
   4  10  -2    0.60    0.80
   4  10  -2    1.30    0.70
   3  10  -2  125.79    4.50
   3  10  -2  126.79    6.00
   3  10  -2  131.39    5.20
   3  10  -2  127.49    5.40
   3  10  -2  134.29    4.50
   3  10  -2  132.09    6.00
  -3 -10   2  131.79    5.00
   2  10  -2   -0.20    0.60
   2  10  -2   -1.90    0.80
   2  10  -2    0.20    0.60
   2  10  -2    0.10    0.90
   2  10  -2   -0.20    0.70
   2  10  -2    0.80    0.90
   2  10  -2   -0.80    0.50
  -2 -10   2    1.10    0.90
  -2 -10   2   -0.70    0.40
   1  10  -2   49.00    3.00
   1  10  -2   64.19    3.60
   1  10  -2   58.89    3.30
   1  10  -2   65.39    4.00
   1  10  -2   59.99    3.50
   1  10  -2   63.79    3.80
   1  10  -2   66.19    3.50
  -1 -10   2   63.89    3.30
  -1 -10   2   56.09    2.50
  -1 -10   2   58.69    3.60
  -1 -10   2   64.29    2.80
   0  10  -2   46.30    3.30
   0  10  -2   49.10    3.20
   0  10  -2   46.40    3.20
   0  10  -2   48.80    3.20
   0  10  -2   46.00    3.10
   0  10  -2   48.50    3.20
   0 -10   2   46.80    2.60
   0 -10   2   47.60    3.40
   0 -10   2   45.70    2.20
   0 -10   2   51.09    3.60
  -1  10  -2  150.68    5.70
  -1  10  -2  151.48    5.50
  -1  10  -2  144.69    5.60
  -1  10  -2  153.08    5.30
  -1  10  -2  148.49    5.60
  -1  10  -2  142.49    5.60
   1 -10   2  143.19    5.40
   1 -10   2  152.38    6.10
   1 -10   2  153.58    5.10
   1 -10   2  154.68    4.10
  -2  10  -2  261.37    7.90
  -2  10  -2  262.97    7.90
  -2  10  -2  241.58    6.50
  -2  10  -2  252.07    7.60
  -2  10  -2  248.98    7.90
  -2  10  -2  258.77    7.20
   2 -10   2  256.87    5.80
   2 -10   2  254.07    8.20
   2 -10   2  250.57    7.20
   2 -10   2  260.67    7.60
   2 -10   2  253.97    6.60
  -3  10  -2   61.19    4.10
  -3  10  -2   58.09    3.70
  -3  10  -2   58.09    2.90
  -3  10  -2   60.89    3.20
  -3  10  -2   57.89    3.80
  -3  10  -2   55.99    3.90
   3 -10   2   60.29    4.10
   3 -10   2   52.09    2.80
   3 -10   2   51.99    3.40
   3 -10   2   63.19    3.20
   3 -10   2   54.89    3.70
  -4  10  -2    0.60    0.70
  -4  10  -2    0.50    0.90
  -4  10  -2    0.70    0.80
  -4  10  -2   -0.20    1.00
  -4  10  -2    0.30    1.10
  -4  10  -2    2.20    1.30
   4 -10   2   -0.40    0.80
   4 -10   2    0.90    0.80
   4 -10   2    1.40    1.20
   4 -10   2    1.50    1.00
  -5  10  -2   11.40    2.20
  -5  10  -2   10.90    2.00
   5 -10   2    8.90    2.00
   5 -10   2    7.60    1.60
   5 -10   2    8.90    1.70
   5 -10   2    5.60    1.80
   5 -10   2    5.30    1.70
  -6  10  -2   59.09    4.70
  -6  10  -2   57.59    3.70
   6 -10   2   48.00    4.00
   6 -10   2   66.39    4.70
   6 -10   2   55.49    3.60
   6 -10   2   68.49    4.90
   6 -10   2   57.29    5.60
   7 -10   2    2.30    1.40
   7 -10   2    2.30    1.50
   6   9  -2   97.89    5.70
   6   9  -2  101.69    5.50
   6   9  -2  102.89    6.10
   5   9  -2    0.70    1.10
   5   9  -2    0.40    1.20
   5   9  -2   -0.40    0.50
   4   9  -2    1.80    1.20
   4   9  -2   -0.20    0.80
   4   9  -2    0.60    0.90
   4   9  -2   -0.20    0.60
   4   9  -2    0.40    1.50
   4   9  -2    1.30    0.70
   4   9  -2    1.40    0.80
   3   9  -2  159.68    5.20
   3   9  -2  155.38    5.00
   3   9  -2  154.48    4.90
   3   9  -2  152.08    6.10
   3   9  -2  147.19    6.20
   3   9  -2  157.68    4.80
   3   9  -2  157.78    4.60
  -3  -9   2  155.48    5.10
  -3  -9   2  156.08    4.60
   2   9  -2   22.10    2.00
   2   9  -2   21.80    2.10
   2   9  -2   22.80    1.90
   2   9  -2   27.30    2.60
   2   9  -2   24.80    2.60
   2   9  -2   23.20    1.90
   2   9  -2   24.60    2.10
  -2  -9   2   23.10    1.30
  -2  -9   2   23.20    2.10
   1   9  -2  166.98    5.80
   1   9  -2  174.78    6.10
   1   9  -2  177.18    5.40
   1   9  -2  156.08    5.10
   1   9  -2  168.48    5.40
   1   9  -2  170.38    5.30
   1   9  -2  165.98    5.40
  -1  -9   2  178.08    4.40
  -1  -9   2  166.98    5.00
  -1  -9   2  172.28    4.40
  -1  -9   2  165.28    5.70
  -1  -9   2  162.88    3.00
   0   9  -2   14.20    2.20
   0   9  -2   13.60    1.90
   0   9  -2   12.20    1.90
   0   9  -2    9.50    1.70
   0   9  -2   13.00    1.90
   0   9  -2   10.10    1.90
   0  -9   2   13.80    1.80
   0  -9   2   10.80    1.90
   0  -9   2   13.70    1.70
   0  -9   2   12.20    1.20
  -1   9  -2  134.69    5.00
  -1   9  -2  142.79    5.20
  -1   9  -2  135.49    5.20
  -1   9  -2  134.89    5.00
  -1   9  -2  143.69    4.80
  -1   9  -2  142.59    5.10
   1  -9   2  143.49    5.50
   1  -9   2  129.59    4.50
   1  -9   2  139.09    5.00
  -2   9  -2  520.45   11.60
  -2   9  -2  527.35   11.20
  -2   9  -2  518.25   11.10
  -2   9  -2  527.85   11.30
  -2   9  -2  530.65   10.40
   2  -9   2  537.85   10.80
   2  -9   2  527.35    9.00
   2  -9   2  531.55   12.00
   2  -9   2  523.55   11.00
   2  -9   2  534.35    9.80
  -3   9  -2    5.20    1.50
  -3   9  -2    5.90    1.50
  -3   9  -2    3.80    1.00
  -3   9  -2    3.90    1.40
  -3   9  -2    4.30    1.40
   3  -9   2    4.60    1.40
   3  -9   2    2.00    1.20
   3  -9   2    6.80    1.30
   3  -9   2    3.40    1.00
   3  -9   2    6.80    1.80
  -4   9  -2   -0.40    1.00
  -4   9  -2    1.40    1.20
  -4   9  -2    0.10    0.60
  -4   9  -2    0.20    1.00
  -4   9  -2    1.10    1.00
   4  -9   2    0.60    1.10
   4  -9   2    0.60    0.90
   4  -9   2    0.20    0.60
   4  -9   2    1.10    0.90
   4  -9   2    1.30    0.80
  -5   9  -2   26.50    3.30
  -5   9  -2   28.90    2.70
   5  -9   2   26.60    3.30
   5  -9   2   24.40    3.90
   5  -9   2   28.80    2.60
   5  -9   2   32.60    2.50
   5  -9   2   24.60    2.70
  -6   9  -2    0.40    1.10
  -6   9  -2   -0.40    1.50
   6  -9   2    0.50    0.90
   6  -9   2   -0.10    1.20
   6  -9   2    0.70    1.00
   6  -9   2    0.60    1.10
   6  -9   2   -0.40    0.80
   7  -9   2    3.40    1.40
   7  -9   2    2.10    1.40
   7  -9   2    0.50    1.20
   7   8  -2   24.60    3.40
   7   8  -2   28.70    3.90
   7   8  -2   24.60    3.30
   6   8  -2    3.10    1.70
   6   8  -2    1.80    0.60
   6   8  -2    3.50    1.50
   5   8  -2   96.19    5.40
   5   8  -2  109.89    3.20
   5   8  -2  115.09    5.40
   5   8  -2  105.99    3.40
   5   8  -2  105.69    4.10
   5   8  -2  106.59    5.10
   4   8  -2    2.60    0.90
   4   8  -2    3.20    0.80
   4   8  -2    1.80    0.70
   4   8  -2    2.70    1.20
   4   8  -2    2.10    0.90
   4   8  -2    1.30    1.20
  -4  -8   2    3.80    1.00
   3   8  -2  132.39    4.00
   3   8  -2  127.59    5.20
   3   8  -2  145.79    5.80
   3   8  -2  124.09    4.10
   3   8  -2  138.19    4.50
   3   8  -2  126.19    4.00
   3   8  -2  126.59    4.20
   3   8  -2  120.89    4.40
  -3  -8   2  136.09    4.40
  -3  -8   2  127.29    3.70
   2   8  -2    1.10    1.00
   2   8  -2    2.50    1.20
   2   8  -2    4.30    1.00
   2   8  -2    3.90    0.90
   2   8  -2    3.60    1.00
   2   8  -2    3.30    1.00
   2   8  -2    3.50    1.00
   2   8  -2    3.50    0.90
  -2  -8   2    4.70    0.70
  -2  -8   2    4.90    1.20
  -2  -8   2    5.50    0.90
   1   8  -2  369.26    7.90
   1   8  -2  358.06    7.70
   1   8  -2  357.46    7.70
   1   8  -2  365.66    8.60
   1   8  -2  381.46    8.70
   1   8  -2  370.06    7.70
   1   8  -2  356.36    7.80
  -1  -8   2  369.96    6.60
  -1  -8   2  361.26    8.20
  -1  -8   2  367.86    6.60
  -1  -8   2  336.97    5.00
  -1  -8   2  355.36    7.40
   0   8  -2  456.65    9.30
   0   8  -2  468.05    9.30
   0   8  -2  473.45    9.50
   0   8  -2  470.25    9.70
   0   8  -2  466.35    9.20
   0   8  -2  462.35    9.50
   0  -8   2  467.35    8.50
   0  -8   2  479.05    7.40
   0  -8   2  448.76    8.90
   0  -8   2  458.55    9.80
  -1   8  -2   28.30    2.20
  -1   8  -2   24.80    2.10
  -1   8  -2   27.70    2.20
  -1   8  -2   25.70    2.10
  -1   8  -2   27.70    2.30
   1  -8   2   27.40    1.50
   1  -8   2   31.20    2.20
   1  -8   2   29.30    1.90
   1  -8   2   29.40    2.50
   1  -8   2   28.30    2.10
  -2   8  -2  604.44   10.80
  -2   8  -2  562.74   16.20
  -2   8  -2  605.54   12.10
  -2   8  -2  622.54   12.00
   2  -8   2  608.04   10.90
   2  -8   2  624.84   10.40
   2  -8   2  600.04   14.10
   2  -8   2  614.34   11.50
   2  -8   2  660.43   16.10
  -3   8  -2   61.59    3.70
  -3   8  -2   59.59    3.60
  -3   8  -2   58.49    3.50
  -3   8  -2   59.79    3.40
  -3   8  -2   61.79    2.80
   3  -8   2   55.49    3.30
   3  -8   2   61.29    3.40
   3  -8   2   63.19    2.90
   3  -8   2   63.79    3.90
   3  -8   2   58.59    2.80
  -4   8  -2   -0.10    0.50
  -4   8  -2    0.30    0.80
  -4   8  -2    1.10    0.90
  -4   8  -2   -0.60    0.80
  -4   8  -2   -1.10    0.60
   4  -8   2    0.90    0.90
   4  -8   2    0.40    0.60
   4  -8   2   -0.60    0.60
   4  -8   2    0.40    0.90
   4  -8   2   -0.40    0.60
  -5   8  -2    4.00    1.80
  -5   8  -2    4.20    1.20
   5  -8   2    3.00    1.10
   5  -8   2    3.00    1.30
   5  -8   2    3.40    1.10
   5  -8   2    2.70    1.40
  -6   8  -2    0.90    1.50
  -6   8  -2    1.70    1.00
   6  -8   2    1.70    1.20
   6  -8   2    1.10    1.00
   6  -8   2    1.00    1.10
   6  -8   2    2.20    1.20
   6  -8   2    3.00    1.40
   7  -8   2    5.00    1.50
   7  -8   2    1.10    1.10
   7  -8   2    2.10    1.50
   7  -8   2    1.40    1.20
   7  -8   2    7.10    1.80
   7   7  -2   10.90    2.50
   7   7  -2   10.50    2.20
   7   7  -2   12.20    2.30
   6   7  -2    0.50    0.30
   6   7  -2   -0.50    0.90
   6   7  -2    0.60    0.30
   6   7  -2    0.10    0.80
   6   7  -2    1.60    1.30
   6   7  -2    0.00    0.90
   5   7  -2    5.20    1.00
   5   7  -2    4.30    1.40
   5   7  -2    4.00    1.40
   5   7  -2    2.80    1.50
   5   7  -2    3.50    0.80
   5   7  -2    4.80    0.80
   5   7  -2    4.80    0.90
   4   7  -2   84.09    3.30
   4   7  -2   81.89    3.20
   4   7  -2   83.39    3.00
   4   7  -2   83.89    2.80
   4   7  -2   78.59    2.50
   4   7  -2   81.09    2.40
   4   7  -2   81.09    4.40
   4   7  -2   77.29    4.10
   4   7  -2   84.59    4.10
   3   7  -2    4.10    0.80
   3   7  -2    3.20    0.90
   3   7  -2    2.30    0.80
   3   7  -2    3.60    0.80
   3   7  -2    2.30    1.20
   3   7  -2    4.40    1.30
   3   7  -2    1.80    0.70
   3   7  -2    3.90    0.80
  -3  -7   2    2.40    0.60
  -3  -7   2    3.50    0.90
   2   7  -2   14.90    1.30
   2   7  -2   11.50    1.40
   2   7  -2   14.30    1.30
   2   7  -2   11.90    1.50
   2   7  -2   12.40    1.90
   2   7  -2   12.90    1.40
   2   7  -2   13.60    1.90
   2   7  -2   12.10    1.50
  -2  -7   2   13.50    0.90
  -2  -7   2   12.30    1.20
  -2  -7   2   15.70    1.60
   1   7  -2    1.30    0.70
   1   7  -2    1.20    0.50
   1   7  -2    0.50    0.60
   1   7  -2    1.00    0.60
   1   7  -2    0.70    0.70
   1   7  -2    2.40    0.90
   1   7  -2    1.10    0.70
  -1  -7   2    1.00    0.50
  -1  -7   2    0.90    0.40
  -1  -7   2    0.40    0.50
  -1  -7   2    1.10    0.50
  -1  -7   2    0.80    0.60
   0   7  -2    1.50    0.60
   0   7  -2    1.50    0.70
   0   7  -2    3.00    0.90
   0   7  -2    3.00    0.90
   0   7  -2    2.00    0.90
   0   7  -2    2.60    0.90
   0  -7   2    3.00    0.60
   0  -7   2    3.40    1.00
   0  -7   2    2.30    0.70
   0  -7   2    2.50    0.70
  -1   7  -2  153.78    4.70
  -1   7  -2  161.68    4.80
  -1   7  -2  156.58    4.60
  -1   7  -2  149.39    4.80
  -1   7  -2  154.88    4.80
   1  -7   2  153.28    4.40
   1  -7   2  156.08    4.60
   1  -7   2  156.88    4.10
   1  -7   2  152.68    3.50
   1  -7   2  148.59    5.00
  -2   7  -2    0.20    0.60
  -2   7  -2   -0.80    0.60
  -2   7  -2    0.10    0.60
  -2   7  -2    0.60    0.80
  -2   7  -2    0.20    0.70
   2  -7   2    0.20    0.60
   2  -7   2    0.10    0.50
   2  -7   2    0.20    0.60
   2  -7   2    0.70    0.80
  -3   7  -2    2.40    1.10
  -3   7  -2    0.40    0.80
  -3   7  -2    1.90    0.90
  -3   7  -2    1.40    0.70
  -3   7  -2    0.70    0.80
   3  -7   2    2.50    0.90
   3  -7   2    2.20    0.80
   3  -7   2    2.70    1.00
   3  -7   2    1.10    0.90
   3  -7   2    1.90    0.70
  -4   7  -2  144.89    4.90
  -4   7  -2  130.39    3.30
  -4   7  -2  141.69    3.40
  -4   7  -2  138.69    5.30
  -4   7  -2  142.49    5.30
  -4   7  -2  132.19    5.20
   4  -7   2  147.79    4.80
   4  -7   2  144.59    4.50
   4  -7   2  135.39    5.50
   4  -7   2  139.29    5.10
   4  -7   2  139.99    5.30
   4  -7   2  127.69    5.90
  -5   7  -2   15.60    2.70
  -5   7  -2   14.70    1.90
  -5   7  -2   18.20    2.50
   5  -7   2   14.70    2.20
   5  -7   2   18.70    2.30
   5  -7   2   15.50    2.30
   5  -7   2   13.50    1.90
   5  -7   2   18.50    2.40
  -6   7  -2    9.40    1.30
  -6   7  -2   11.40    2.30
   6  -7   2    9.40    1.80
   6  -7   2    6.50    1.70
   6  -7   2   11.40    2.20
   6  -7   2    7.90    1.80
   6  -7   2    8.10    1.80
   7  -7   2   10.80    1.90
   7  -7   2    7.60    1.80
   7  -7   2    9.50    2.20
   7  -7   2   10.60    2.10
   7  -7   2    8.80    1.80
   7   6  -2    1.50    1.30
   7   6  -2    3.00    1.50
   7   6  -2    2.50    1.60
   6   6  -2    5.30    1.60
   6   6  -2   -0.10    1.00
   6   6  -2    4.10    1.40
   6   6  -2    1.40    1.00
   5   6  -2   18.50    2.40
   5   6  -2   20.00    2.70
   5   6  -2   19.40    1.20
   5   6  -2   20.60    1.60
   5   6  -2   18.50    1.10
   5   6  -2   20.10    2.60
   4   6  -2    3.50    1.30
   4   6  -2    2.70    1.00
   4   6  -2    2.40    0.70
   4   6  -2    1.80    0.70
   4   6  -2    2.30    1.10
   4   6  -2    2.70    0.80
   3   6  -2  141.39    3.70
   3   6  -2  147.19    4.30
   3   6  -2  141.49    4.90
   3   6  -2  152.08    3.50
   3   6  -2  143.99    3.90
   3   6  -2  139.99    3.60
   3   6  -2  147.09    6.10
   3   6  -2  139.39    3.70
  -3  -6   2  145.49    3.60
  -3  -6   2  140.39    3.80
   2   6  -2  160.38    4.20
   2   6  -2  157.48    5.00
   2   6  -2  163.58    5.10
   2   6  -2  157.98    4.00
   2   6  -2  167.88    3.90
   2   6  -2  154.98    4.00
  -2  -6   2  158.38    3.00
  -2  -6   2  160.08    4.20
  -2  -6   2  154.78    3.60
  -2  -6   2  157.48    2.80
   1   6  -2 1686.13   55.39
   1   6  -2 1536.15   50.89
   1   6  -2 1627.84   21.60
   1   6  -2 1577.94   50.49
   1   6  -2 1582.64   20.50
   1   6  -2 1575.14   51.89
   1   6  -2 1572.74   20.20
   1   6  -2 1549.74   40.60
   1   6  -2 1572.24   20.30
   1   6  -2 1527.35   56.79
   1   6  -2 1570.94   49.50
   1   6  -2 1572.64   21.60
   1   6  -2 1562.44   20.90
   1   6  -2 1550.04   57.99
   1   6  -2 1533.35   20.10
   1   6  -2 1543.35   20.20
  -1  -6   2 1551.74   17.50
  -1  -6   2 1526.45   21.30
  -1  -6   2 1569.34   53.99
  -1  -6   2 1582.64   19.00
  -1  -6   2 1341.47   59.89
  -1  -6   2 1588.64   43.40
  -1  -6   2 1568.64   20.90
  -1  -6   2 1567.74   51.69
  -1  -6   2 1630.54   19.10
   0   6  -2   73.29   16.10
   0   6  -2   80.99    3.10
   0   6  -2   76.49    2.90
   0   6  -2   79.59    3.00
   0   6  -2   60.59   12.00
   0   6  -2   78.29   15.90
   0   6  -2   74.59    3.00
   0   6  -2   66.59   13.50
   0   6  -2   47.40   12.60
   0   6  -2   95.49   15.80
   0   6  -2   78.79    2.90
   0   6  -2   75.69    2.80
   0   6  -2   85.79   15.10
   0   6  -2   67.79   10.10
   0  -6   2   73.49   14.40
   0  -6   2   61.79   14.30
   0  -6   2   81.49    2.60
   0  -6   2   83.69    2.10
   0  -6   2   78.49    8.70
   0  -6   2   50.49   11.20
   0  -6   2   69.49   13.40
   0  -6   2   75.19    2.60
   0  -6   2   72.89    3.50
   0  -6   2   80.09    2.80
  -1   6  -2 4647.94   54.19
  -1   6  -2 4654.83  103.79
  -1   6  -2 4609.44   53.69
  -1   6  -2 4626.54  108.19
  -1   6  -2 4566.54  102.79
  -1   6  -2 4656.43  112.59
  -1   6  -2 4749.22   53.59
  -1   6  -2 4683.33   53.79
  -1   6  -2 4590.74   98.29
  -1   6  -2 4700.13   56.29
  -1   6  -2 4667.93  104.89
   1  -6   2 4664.73   84.49
   1  -6   2 4681.43   54.69
   1  -6   2 4551.64  101.29
   1  -6   2 4533.05   53.39
   1  -6   2 4652.23  107.99
   1  -6   2 4535.65   53.59
   1  -6   2 4518.65  103.39
   1  -6   2 4736.03   99.99
   1  -6   2 4648.04   94.79
  -2   6  -2    3.10    1.00
  -2   6  -2    2.30    0.90
  -2   6  -2    2.80    0.80
  -2   6  -2    2.70    0.90
  -2   6  -2    2.00    0.90
   2  -6   2    2.80    0.90
   2  -6   2    2.60    0.70
   2  -6   2    2.40    0.80
   2  -6   2    2.10    0.70
   2  -6   2    3.60    1.10
  -3   6  -2    7.70    1.00
  -3   6  -2    7.20    1.40
  -3   6  -2    8.30    1.30
  -3   6  -2    9.90    1.60
  -3   6  -2    9.70    1.70
  -3   6  -2    9.00    1.10
   3  -6   2    7.60    1.40
   3  -6   2    8.00    1.20
   3  -6   2    8.70    1.70
   3  -6   2    7.20    1.30
   3  -6   2    8.90    1.20
   3  -6   2    9.70    1.60
  -4   6  -2    3.60    0.60
  -4   6  -2    3.60    1.20
  -4   6  -2    4.90    1.10
  -4   6  -2    4.50    1.40
  -4   6  -2    4.50    1.10
  -4   6  -2    3.40    0.60
   4  -6   2    4.20    1.30
   4  -6   2    3.60    1.10
   4  -6   2    3.70    1.10
   4  -6   2    2.80    1.00
   4  -6   2    2.80    1.10
  -5   6  -2   39.70    3.00
  -5   6  -2   35.10    2.20
   5  -6   2   37.20    2.90
   5  -6   2   40.70    2.90
   5  -6   2   35.30    2.60
   5  -6   2   43.10    3.10
   5  -6   2   38.10    2.50
  -6   6  -2    4.20    1.60
   6  -6   2    5.30    1.50
   6  -6   2    5.10    1.40
   6  -6   2    2.60    1.10
   6  -6   2    3.80    1.40
   7  -6   2    2.50    1.20
   7  -6   2    2.80    1.20
   7  -6   2    1.80    1.10
   7  -6   2   -0.90    1.00
   7  -6   2    2.50    1.40
   7   5  -2   14.00    2.40
   7   5  -2   10.20    2.10
   7   5  -2   13.00    2.40
   6   5  -2   -1.30    0.70
   6   5  -2    0.20    0.80
   6   5  -2   -0.40    0.90
   5   5  -2    2.90    0.70
   5   5  -2    3.30    0.60
   5   5  -2    2.80    1.30
   5   5  -2    2.90    1.10
   5   5  -2    4.00    1.20
   5   5  -2    2.20    0.60
   4   5  -2  219.88    4.70
   4   5  -2  219.98    4.00
   4   5  -2  216.18    3.60
   4   5  -2  214.68    4.00
   4   5  -2  227.38    6.20
   4   5  -2  219.78    6.70
   4   5  -2  224.98    4.30
   4   5  -2  216.18    6.20
  -4  -5   2  220.08    4.30
   3   5  -2   59.29    2.90
   3   5  -2   59.89    3.10
   3   5  -2   54.79    2.10
   3   5  -2   56.59    1.40
   3   5  -2   57.39    2.00
   3   5  -2   53.09    2.40
   3   5  -2   56.79    1.10
   3   5  -2   56.59    2.00
   3   5  -2   52.99    1.90
   3   5  -2   53.29    1.80
  -3  -5   2   58.79    2.10
   2   5  -2    9.10    0.90
   2   5  -2    9.70    1.00
   2   5  -2    7.30    4.70
   2   5  -2   11.30    1.00
   2   5  -2    8.80    5.60
   2   5  -2    5.40    5.30
   2   5  -2   10.80    1.50
   2   5  -2   10.70    1.00
   2   5  -2   11.60    1.10
   2   5  -2    9.40    1.40
   2   5  -2   10.30    1.00
   2   5  -2    6.80    7.20
  -2  -5   2   11.20    0.50
  -2  -5   2   10.20    1.00
  -2  -5   2   11.80    7.10
  -2  -5   2   16.70    6.20
  -2  -5   2   10.30    0.80
  -2  -5   2   11.00    0.50
   1   5  -2 1835.72   23.80
   1   5  -2 1830.42   22.60
   1   5  -2 1822.42   22.50
   1   5  -2 1851.51   51.49
   1   5  -2 1802.42   49.10
   1   5  -2 1860.21   52.79
   1   5  -2 1827.42   22.60
   1   5  -2 1869.11   49.20
   1   5  -2 1845.12   23.80
   1   5  -2 1909.71   59.79
   1   5  -2 1798.62   57.19
   1   5  -2 1848.72   22.80
   1   5  -2 1817.12   51.59
   1   5  -2 1837.12   47.80
   1   5  -2 1812.42   20.80
  -1  -5   2 1881.21   23.20
  -1  -5   2 1855.41   44.00
  -1  -5   2 1867.21   50.39
  -1  -5   2 1871.21   22.00
  -1  -5   2 1882.71   60.79
  -1  -5   2 1843.42   51.99
  -1  -5   2 1814.32   20.30
  -1  -5   2 1853.31   21.50
  -1  -5   2 1884.81   23.00
  -1  -5   2 1821.52   50.59
  -1  -5   2 1870.71   53.99
  -1  -5   2 1833.92   53.09
   0   5  -2   13.20    6.40
   0   5  -2   12.00    6.70
   0   5  -2   16.40    1.30
   0   5  -2   15.90    6.50
   0   5  -2   15.50    1.40
   0   5  -2    4.40    5.60
   0   5  -2   16.90    1.30
   0   5  -2   14.00    1.20
   0   5  -2    0.70    6.20
   0   5  -2   20.70    5.60
   0   5  -2   25.70    8.70
   0   5  -2   23.10    7.60
   0  -5   2   14.10    1.10
   0  -5   2   13.20    6.50
   0  -5   2   15.10    0.90
   0  -5   2   13.90    1.40
   0  -5   2   16.10    4.30
   0  -5   2   10.80    7.80
   0  -5   2   15.00    0.90
   0  -5   2   13.40    8.00
   0  -5   2   15.70    1.20
   0  -5   2    6.10    4.90
   0  -5   2   13.80    7.00
   0  -5   2   16.50    7.90
  -1   5  -2  441.36   24.20
  -1   5  -2  447.66    7.80
  -1   5  -2  461.25   27.30
  -1   5  -2  428.26   26.80
  -1   5  -2  436.56    7.70
  -1   5  -2  449.76   28.50
  -1   5  -2  451.35    8.00
  -1   5  -2  452.85   24.10
  -1   5  -2  434.06   26.20
  -1   5  -2  427.36   24.10
  -1   5  -2  426.76   29.00
  -1   5  -2  442.16    8.10
  -1   5  -2  447.86    7.50
   1  -5   2  442.86    7.70
   1  -5   2  405.66   19.90
   1  -5   2  446.06    6.60
   1  -5   2  454.95   29.30
   1  -5   2  428.36   27.00
   1  -5   2  383.26   23.80
   1  -5   2  387.16   24.90
   1  -5   2  426.86    6.90
   1  -5   2  435.56    8.20
   1  -5   2  453.45   23.90
   1  -5   2  440.06   28.40
   1  -5   2  416.86   26.50
  -2   5  -2 1970.30   60.59
  -2   5  -2 1998.00   23.80
  -2   5  -2 2030.80   67.09
  -2   5  -2 2044.70   25.80
  -2   5  -2 2092.09   51.09
  -2   5  -2 2036.70   25.60
  -2   5  -2 2029.10   26.20
  -2   5  -2 2051.99   26.30
  -2   5  -2 2045.20   62.39
  -2   5  -2 2084.89   24.50
  -2   5  -2 2042.90   47.90
  -2   5  -2 1997.90   63.49
  -2   5  -2 2000.80   63.89
   2  -5   2 2040.30   56.79
   2  -5   2 2029.50   67.39
   2  -5   2 1940.81   66.29
   2  -5   2 2061.19   24.70
   2  -5   2 1989.70   25.80
   2  -5   2 2069.89   26.70
   2  -5   2 1998.90   62.79
   2  -5   2 2078.29   53.19
   2  -5   2 2011.20   25.60
   2  -5   2 2059.39   64.49
   2  -5   2 2047.10   56.59
   2  -5   2 2017.20   24.50
   2  -5   2 1962.90   61.19
   2  -5   2 2001.70   26.20
  -3   5  -2   21.50    1.80
  -3   5  -2   28.00    1.90
  -3   5  -2   22.20    1.10
  -3   5  -2   24.70    1.90
  -3   5  -2   22.60    1.20
  -3   5  -2   26.00    1.90
   3  -5   2   24.50    1.80
   3  -5   2   23.60    1.90
   3  -5   2   21.00    1.20
   3  -5   2   25.00    1.70
   3  -5   2   24.00    1.90
   3  -5   2   22.50    1.50
   3  -5   2   22.80    2.00
  -4   5  -2  574.44   11.00
  -4   5  -2  563.94   11.30
  -4   5  -2  565.94    9.80
  -4   5  -2  582.44   10.80
  -4   5  -2  544.25    8.20
   4  -5   2  569.34   10.60
   4  -5   2  573.94   10.50
   4  -5   2  575.84   11.00
   4  -5   2  571.94   11.20
   4  -5   2  576.24    9.90
   4  -5   2  547.65   10.90
  -5   5  -2   50.59    2.30
  -5   5  -2   53.29    3.30
  -5   5  -2   47.20    3.00
  -5   5  -2   49.80    1.90
   5  -5   2   52.49    3.00
   5  -5   2   51.19    2.80
   5  -5   2   52.49    3.20
   5  -5   2   45.80    3.60
   5  -5   2   49.80    3.10
   5  -5   2   43.90    3.00
  -6   5  -2   12.60    2.10
   6  -5   2   11.60    1.80
   6  -5   2   12.90    2.20
   6  -5   2   14.40    2.10
   6  -5   2   12.00    1.80
   6  -5   2   10.30    1.90
   7  -5   2   12.30    2.20
   7  -5   2    6.10    1.50
   7  -5   2   10.20    2.00
   7  -5   2    9.60    1.70
   7   4  -2    5.50    1.70
   7   4  -2    1.90    1.30
   6   4  -2   43.20    3.20
   6   4  -2   39.70    2.10
   6   4  -2   37.80    3.00
   6   4  -2   38.30    2.50
   6   4  -2   43.50    3.20
   5   4  -2   18.10    2.30
   5   4  -2   15.00    1.20
   5   4  -2   15.70    1.30
   5   4  -2   16.30    2.20
   5   4  -2   16.10    1.70
   5   4  -2   13.90    1.10
   5   4  -2   15.90    0.90
   5   4  -2   14.40    0.80
   5   4  -2   16.30    2.10
   4   4  -2  273.57    6.50
   4   4  -2  283.67    7.30
   4   4  -2  269.67    5.00
   4   4  -2  271.87    7.10
   4   4  -2  272.67    4.90
   4   4  -2  270.27    4.80
   4   4  -2  284.57    4.50
   4   4  -2  271.57    4.50
  -4  -4   2  281.17    4.60
   3   4  -2    2.70    0.50
   3   4  -2    1.10    0.40
   3   4  -2    0.70    0.40
   3   4  -2    1.70    0.40
   3   4  -2    1.10    0.70
   3   4  -2    1.80    0.70
   3   4  -2    1.10    0.40
   3   4  -2    2.00    0.40
   2   4  -2 3553.34   39.50
   2   4  -2 3556.34   39.50
   2   4  -2 3562.84   59.49
   2   4  -2 3457.05   62.99
   2   4  -2 3483.35   39.40
   2   4  -2 3496.05   39.70
   2   4  -2 3478.65   63.79
   2   4  -2 3497.75   41.90
   2   4  -2 3502.35   39.70
   2   4  -2 3474.75   82.99
   2   4  -2 3473.15   39.00
   2   4  -2 3576.94   68.49
   2   4  -2 3543.75   64.89
   2   4  -2 3468.75   41.50
   2   4  -2 3547.75   62.19
  -2  -4   2 3537.45   64.89
  -2  -4   2 3514.05   63.39
  -2  -4   2 3523.15   39.80
  -2  -4   2 3544.55   82.69
  -2  -4   2 3480.55   39.00
  -2  -4   2 3539.85   39.80
  -2  -4   2 3591.64   68.79
  -2  -4   2 3523.05   67.19
   1   4  -2 1295.07   16.20
   1   4  -2 1354.76   38.60
   1   4  -2 1320.47   16.20
   1   4  -2 1318.67   38.60
   1   4  -2 1301.67   16.20
   1   4  -2 1291.47   35.60
   1   4  -2 1280.57   18.60
   1   4  -2 1287.87   43.50
   1   4  -2 1320.17   14.80
   1   4  -2 1343.67   16.70
   1   4  -2 1348.86   37.40
   1   4  -2 1335.27   16.10
   1   4  -2 1306.47   36.20
   1   4  -2 1367.86   30.70
   1   4  -2 1310.97   17.40
   1   4  -2 1311.47   16.30
   1   4  -2 1299.27   44.30
  -1  -4   2 1294.47   14.60
  -1  -4   2 1319.77   39.30
  -1  -4   2 1344.47   47.10
  -1  -4   2 1332.47   45.00
  -1  -4   2 1311.37   15.60
  -1  -4   2 1364.76   38.50
  -1  -4   2 1329.37   16.70
  -1  -4   2 1287.67   36.30
  -1  -4   2 1308.37   15.30
  -1  -4   2 1305.37   16.30
   0   4  -2    3.50    0.50
   0   4  -2    2.60    3.80
   0   4  -2    4.00    4.30
   0   4  -2    2.90    0.70
   0   4  -2    3.20    2.60
   0   4  -2    3.10    0.70
   0   4  -2   -2.80    3.20
   0   4  -2    0.60    3.80
   0   4  -2    1.40    3.70
   0   4  -2    7.70    5.00
   0   4  -2    3.60    0.70
   0   4  -2    3.40    0.60
   0   4  -2    2.40    0.60
   0   4  -2   -3.00    4.60
   0   4  -2    2.50    0.60
   0   4  -2    3.30    0.80
   0   4  -2    2.80    0.60
   0  -4   2    6.50    1.00
   0  -4   2    0.10    3.90
   0  -4   2   -0.90    4.50
   0  -4   2    6.10    4.40
   0  -4   2    5.90    4.70
   0  -4   2    2.10    4.90
   0  -4   2    6.40    2.70
   0  -4   2    6.90    4.50
   0  -4   2    3.30    0.50
   0  -4   2    5.40    0.80
   0  -4   2    3.80    0.70
   0  -4   2    3.10    0.60
  -1   4  -2 1356.56   17.70
  -1   4  -2 1340.17   17.40
  -1   4  -2 1360.56   46.50
  -1   4  -2 1364.16   17.40
  -1   4  -2 1405.06   40.00
  -1   4  -2 1344.17   43.60
  -1   4  -2 1380.86   40.00
  -1   4  -2 1373.86   39.20
  -1   4  -2 1338.67   43.00
  -1   4  -2 1372.76   17.00
  -1   4  -2 1369.36   17.40
  -1   4  -2 1364.76   17.70
  -1   4  -2 1378.16   44.10
   1  -4   2 1364.76   39.00
   1  -4   2 1328.07   17.80
   1  -4   2 1316.97   16.50
   1  -4   2 1414.66   40.00
   1  -4   2 1417.46   44.90
   1  -4   2 1337.17   17.30
   1  -4   2 1333.47   17.40
   1  -4   2 1425.46   37.00
   1  -4   2 1366.36   16.40
   1  -4   2 1342.27   18.00
   1  -4   2 1368.66   17.00
   1  -4   2 1379.26   46.20
   1  -4   2 1299.47   41.70
   1  -4   2 1353.06   46.00
   1  -4   2 1326.67   43.60
  -2   4  -2  592.14    8.10
  -2   4  -2  559.04   30.30
  -2   4  -2  602.64    9.30
  -2   4  -2  592.94   30.40
  -2   4  -2  581.04   32.10
  -2   4  -2  549.95   21.80
  -2   4  -2  577.84    9.30
  -2   4  -2  563.94   20.80
  -2   4  -2  575.04    7.90
  -2   4  -2  572.74   33.10
  -2   4  -2  602.94   29.40
  -2   4  -2  579.84    9.60
  -2   4  -2  587.14    9.60
  -2   4  -2  578.94   30.90
  -2   4  -2  560.94   29.90
   2  -4   2  585.94    8.90
   2  -4   2  611.54   31.70
   2  -4   2  586.34   23.60
   2  -4   2  570.54    9.40
   2  -4   2  596.24   30.60
   2  -4   2  568.24    9.60
   2  -4   2  592.04    9.30
   2  -4   2  515.95   26.90
   2  -4   2  583.54    9.80
   2  -4   2  557.24   27.20
   2  -4   2  622.24   33.60
   2  -4   2  550.84   31.10
   2  -4   2  554.24   29.00
   2  -4   2  579.14    8.10
   2  -4   2  581.74    8.60
  -3   4  -2   79.99    3.10
  -3   4  -2   77.49    1.70
  -3   4  -2   78.09    2.80
  -3   4  -2   77.59    2.10
  -3   4  -2   73.29    3.00
  -3   4  -2   73.19    2.90
   3  -4   2   82.59    2.80
   3  -4   2   78.99    2.90
   3  -4   2   80.09    1.80
   3  -4   2   79.09    3.10
   3  -4   2   78.79    3.00
   3  -4   2   79.79    3.20
   3  -4   2   76.09    3.20
  -4   4  -2   57.79    2.00
  -4   4  -2   58.49    2.90
  -4   4  -2   57.39    2.40
   4  -4   2   61.59    3.10
   4  -4   2   58.79    2.90
   4  -4   2   58.09    1.90
   4  -4   2   55.09    2.60
   4  -4   2   58.09    3.00
   4  -4   2   60.39    2.80
   4  -4   2   62.59    3.10
  -5   4  -2   64.39    2.40
  -5   4  -2   60.19    3.10
   5  -4   2   61.39    3.10
   5  -4   2   64.99    3.10
   5  -4   2   57.69    3.10
   5  -4   2   66.79    3.50
   5  -4   2   64.49    2.20
   5  -4   2   65.79    3.50
   5  -4   2   66.99    3.40
   5  -4   2   66.39    3.30
   6  -4   2   61.39    3.20
   6  -4   2   67.59    3.80
   6  -4   2   58.59    3.20
   6  -4   2   61.59    3.70
   6  -4   2   59.09    3.40
   7  -4   2   11.10    1.80
   7  -4   2    9.20    1.80
   7  -4   2    5.70    1.50
   7  -4   2    6.60    1.80
   7  -4   2    8.70    1.90
   8  -4   2   -2.20    1.20
   8   3  -2    4.00    1.60
   8   3  -2    1.10    1.20
   7   3  -2   -0.20    1.00
   7   3  -2   -0.70    0.90
   7   3  -2    1.10    1.00
   6   3  -2   -0.30    0.70
   6   3  -2   -0.20    0.60
   6   3  -2   -0.50    0.60
   6   3  -2   -2.20    0.70
   6   3  -2    0.20    0.80
   5   3  -2   47.80    2.50
   5   3  -2   48.70    3.00
   5   3  -2   49.99    3.00
   5   3  -2   48.90    1.90
   5   3  -2   50.09    1.40
   5   3  -2   47.20    1.40
   5   3  -2   51.69    2.40
   5   3  -2   46.80    1.90
   5   3  -2   49.90    3.50
  -5  -3   2   50.19    1.40
   4   3  -2   13.40    0.80
   4   3  -2   12.70    1.40
   4   3  -2   11.10    1.60
   4   3  -2   12.70    1.70
   4   3  -2   13.50    0.90
   4   3  -2   13.30    1.00
  -4  -3   2   13.80    0.80
   3   3  -2    0.30    0.20
   3   3  -2    0.20    0.20
   3   3  -2    0.10    0.20
   3   3  -2    0.50    0.30
   3   3  -2    0.10    0.50
   3   3  -2    0.00    0.10
   3   3  -2    0.20    0.50
   3   3  -2    0.70    0.30
   3   3  -2    0.60    0.30
   3   3  -2    0.60    0.50
   3   3  -2   -0.20    0.20
  -3  -3   2    0.10    0.20
   2   3  -2   42.60    1.10
   2   3  -2   46.50    5.50
   2   3  -2   44.90    1.30
   2   3  -2   40.40    1.40
   2   3  -2   44.60    9.50
   2   3  -2   43.90    2.00
   2   3  -2   43.20    1.10
   2   3  -2   49.00    6.70
   2   3  -2   37.50    5.90
   2   3  -2   41.50    1.30
   2   3  -2   42.40    1.30
   2   3  -2   41.20    2.10
   2   3  -2   43.60    1.30
   2   3  -2   43.70    6.00
   2   3  -2   45.20   10.00
   2   3  -2   49.30    6.20
   2   3  -2   42.90    1.20
  -2  -3   2   41.30    1.50
  -2  -3   2   65.39    8.80
  -2  -3   2   43.40    6.50
  -2  -3   2   49.00    6.30
  -2  -3   2   43.00    1.50
  -2  -3   2   42.40   10.70
  -2  -3   2   43.50    1.30
  -2  -3   2   40.50    6.50
   1   3  -2 1365.06   33.30
   1   3  -2 1351.36   16.10
   1   3  -2 1368.76   15.10
   1   3  -2 1385.26   31.90
   1   3  -2 1384.86   41.00
   1   3  -2 1350.06   31.40
   1   3  -2 1360.46   17.30
   1   3  -2 1384.06   16.10
   1   3  -2 1372.36   16.10
   1   3  -2 1407.96   29.90
   1   3  -2 1399.16   33.80
   1   3  -2 1379.36   16.50
   1   3  -2 1375.56   16.30
   1   3  -2 1393.96   33.50
   1   3  -2 1366.26   40.30
   1   3  -2 1372.86   15.80
   1   3  -2 1362.86   16.30
  -1  -3   2 1392.26   15.60
  -1  -3   2 1364.26   15.40
  -1  -3   2 1362.36   40.80
  -1  -3   2 1395.56   16.50
  -1  -3   2 1359.26   17.30
  -1  -3   2 1385.06   16.10
  -1  -3   2 1384.56   32.20
  -1  -3   2 1385.26   16.30
  -1  -3   2 1372.66   34.80
  -1  -3   2 1397.46   33.80
  -1  -3   2 1358.06   32.60
  -1  -3   2 1363.86   15.10
  -1  -3   2 1371.76   16.30
  -1  -3   2 1303.87   16.90
   0   3  -2 7347.67   96.29
   0   3  -2 7437.96  111.69
   0   3  -2 7416.76  108.89
   0   3  -2 7361.26  105.99
   0   3  -2 7373.86  107.49
   0   3  -2 7428.96  112.89
   0   3  -2 7197.08  110.89
   0   3  -2 7251.47  108.99
   0  -3   2 7351.16  110.49
   0  -3   2 7417.06  112.59
   0  -3   2 7413.76  109.39
   0  -3   2 7554.44  112.89
   0  -3   2 7348.96   94.89
   0  -3   2 7458.25  108.19
   0  -3   2 7534.45  113.09
   0  -3   2 7226.68  106.79
  -1   3  -2 5964.00   93.49
  -1   3  -2 5822.92  102.59
  -1   3  -2 5822.22   90.19
  -1   3  -2 5945.60   96.99
  -1   3  -2 6008.60  102.09
  -1   3  -2 5890.51   94.29
  -1   3  -2 5952.80   86.29
  -1   3  -2 5907.71   98.39
  -1   3  -2 5873.01   98.79
   1  -3   2 5927.51   99.19
   1  -3   2 5829.32  101.99
   1  -3   2 5998.70  100.49
   1  -3   2 5912.51   64.59
   1  -3   2 6113.79   98.49
   1  -3   2 5773.32   65.59
   1  -3   2 5852.21   91.29
   1  -3   2 5831.42   92.19
   1  -3   2 5949.00   89.39
  -2   3  -2  213.68    3.60
  -2   3  -2  217.08    4.40
  -2   3  -2  216.68   12.00
  -2   3  -2  198.28   17.70
  -2   3  -2  208.68   16.90
  -2   3  -2  219.68    3.30
  -2   3  -2  213.58   17.40
  -2   3  -2  212.48   17.00
  -2   3  -2  208.98    4.60
  -2   3  -2  204.38   17.70
  -2   3  -2  206.98    4.60
  -2   3  -2  210.48   17.50
  -2   3  -2  208.68   10.70
  -2   3  -2  212.28    4.50
  -2   3  -2  257.07   20.50
  -2   3  -2  213.68    4.50
   2  -3   2  207.88   11.10
   2  -3   2  208.18    4.80
   2  -3   2  205.88    4.30
   2  -3   2  212.78   16.80
   2  -3   2  191.18   15.50
   2  -3   2  205.98    4.60
   2  -3   2  213.78    3.40
   2  -3   2  216.28   19.20
   2  -3   2  187.28   16.30
   2  -3   2  216.08    4.70
   2  -3   2  208.48    3.60
   2  -3   2  207.58    4.60
   2  -3   2  162.08   15.10
   2  -3   2  183.88   17.80
   2  -3   2  207.78   17.00
   2  -3   2  212.58    4.40
  -3   3  -2   52.89    1.70
  -3   3  -2   52.89    2.40
  -3   3  -2   54.49    2.20
  -3   3  -2   52.29    2.00
  -3   3  -2   53.29    2.30
   3  -3   2   55.69    2.30
   3  -3   2   57.29    2.50
   3  -3   2   53.19    2.30
   3  -3   2   56.29    2.20
   3  -3   2   50.39    2.30
   3  -3   2   57.29    2.50
   3  -3   2   54.29    1.70
   3  -3   2   54.89    2.50
  -4   3  -2  226.58    5.70
  -4   3  -2  222.68    5.60
  -4   3  -2  224.38    5.50
  -4   3  -2  220.58    4.50
   4  -3   2  225.38    5.70
   4  -3   2  215.88    5.30
   4  -3   2  232.38    5.50
   4  -3   2  222.08    4.30
   4  -3   2  221.08    8.60
   4  -3   2  223.88    5.70
   4  -3   2  222.78    5.60
  -5   3  -2   29.90    2.20
  -5   3  -2   33.50    2.30
   5  -3   2   32.90    2.30
   5  -3   2   27.00    2.30
   5  -3   2   33.90    2.40
   5  -3   2   33.20    2.30
   5  -3   2   29.80    3.60
   5  -3   2   31.40    2.10
   5  -3   2   28.10    2.40
   5  -3   2   34.40    2.20
  -6   3  -2   22.20    2.30
   6  -3   2   15.20    2.00
   6  -3   2   17.10    3.00
   6  -3   2   17.80    1.40
   6  -3   2   18.00    1.80
   6  -3   2   17.60    2.60
   7  -3   2    3.20    1.20
   7  -3   2    1.50    1.20
   7  -3   2    1.80    0.80
   7  -3   2    3.00    1.00
   7  -3   2    1.40    1.10
   8  -3   2    0.60    1.00
   8  -3   2   -0.20    0.70
   8  -3   2   -1.50    1.00
   8   2  -2    0.60    1.20
   8   2  -2    1.70    1.20
   7   2  -2    4.50    1.40
   7   2  -2    5.00    1.30
   7   2  -2    4.10    1.50
   7   2  -2    3.80    1.30
   6   2  -2    2.70    0.40
   6   2  -2    2.30    1.00
   6   2  -2    4.40    1.30
   6   2  -2    2.20    0.40
   6   2  -2    2.10    0.90
   6   2  -2    1.40    1.00
   5   2  -2   31.00    2.40
   5   2  -2   29.00    1.20
   5   2  -2   28.00    1.10
   5   2  -2   30.90    1.80
   5   2  -2   29.90    2.40
   5   2  -2   29.70    1.50
   5   2  -2   29.90    2.20
   4   2  -2    0.40    0.40
   4   2  -2   -0.20    0.20
   4   2  -2   -0.10    0.20
   4   2  -2   -0.50    0.20
   4   2  -2    1.60    0.70
   4   2  -2   -0.40    0.50
   4   2  -2    0.00    0.20
   4   2  -2    0.80    0.60
  -4  -2   2    0.00    0.20
   3   2  -2   45.50    1.20
   3   2  -2   45.70    1.10
   3   2  -2   45.40    5.10
   3   2  -2   52.69   11.90
   3   2  -2   46.30    2.10
   3   2  -2   48.90   10.10
   3   2  -2   49.10   10.90
   3   2  -2   42.70    4.70
   3   2  -2   35.50   11.00
   3   2  -2   45.50    2.20
   3   2  -2   45.20    1.60
   3   2  -2   42.80    1.90
  -3  -2   2   53.79    6.60
  -3  -2   2   59.19    6.40
  -3  -2   2   31.80    5.80
  -3  -2   2   55.69    6.10
  -3  -2   2   46.70    4.80
  -3  -2   2   77.69   14.20
  -3  -2   2   45.70    1.20
  -3  -2   2   49.90    4.90
   2   2  -2    4.50    5.10
   2   2  -2   14.00    1.10
   2   2  -2   14.00    0.80
   2   2  -2   12.40    0.60
   2   2  -2   13.50    0.50
   2   2  -2   12.60    0.50
   2   2  -2   20.90    3.30
   2   2  -2   13.90    1.10
   2   2  -2    8.40    2.70
   2   2  -2   12.40    5.70
   2   2  -2   15.00    2.80
   2   2  -2   13.40    0.40
   2   2  -2   13.80    0.50
   2   2  -2   14.00    0.60
   2   2  -2    3.40    4.50
  -2  -2   2   21.80    3.60
  -2  -2   2   12.90    0.40
  -2  -2   2   11.20    2.70
  -2  -2   2   21.90    6.90
  -2  -2   2   12.00    0.60
  -2  -2   2    6.90    5.60
  -2  -2   2   14.10    3.30
  -2  -2   2   12.00    3.10
  -2  -2   2   17.50    3.50
  -2  -2   2   13.90    0.50
  -2  -2   2   12.70    0.60
   1   2  -2  888.41   18.70
   1   2  -2  860.41    9.80
   1   2  -2  886.21   20.50
   1   2  -2  903.11   20.50
   1   2  -2  856.61   27.90
   1   2  -2  896.01   10.10
   1   2  -2  869.61    9.90
   1   2  -2  830.92   27.60
   1   2  -2  863.31   10.20
   1   2  -2  920.51   20.10
   1   2  -2  881.91   10.30
   1   2  -2  899.71   10.20
   1   2  -2  885.91   20.30
   1   2  -2  876.11   10.40
   1   2  -2  875.21   11.30
   1   2  -2  871.31   10.60
  -1  -2   2  884.81   19.70
  -1  -2   2  864.51   20.10
  -1  -2   2  890.61   11.40
  -1  -2   2  771.52   25.30
  -1  -2   2  876.71   20.10
  -1  -2   2  877.81   10.60
  -1  -2   2  896.81   10.20
  -1  -2   2  884.11   10.30
  -1  -2   2  874.91   10.00
  -1  -2   2  879.81   28.10
  -1  -2   2  879.51   10.30
   0   2  -2  700.93   19.30
   0   2  -2  698.83   20.40
   0   2  -2  696.93    8.60
   0   2  -2  658.53   21.40
   0   2  -2  675.13   15.70
   0   2  -2  694.03    8.50
   0   2  -2  687.63    8.20
   0   2  -2  660.33    8.70
   0   2  -2  664.83   20.40
   0   2  -2  704.13    8.60
   0   2  -2  676.33   21.20
   0   2  -2  676.53   19.80
   0   2  -2  695.43    8.70
   0   2  -2  687.83    8.80
   0   2  -2  700.93    8.00
   0   2  -2  684.53    8.30
   0   2  -2  688.03    8.80
   0   2  -2  690.33    8.60
   0  -2   2  699.23   19.50
   0  -2   2  684.63    8.40
   0  -2   2  693.33    8.70
   0  -2   2  684.23    8.10
   0  -2   2  685.73    8.50
   0  -2   2  702.13   15.40
   0  -2   2  703.93    7.90
   0  -2   2  675.23   21.40
   0  -2   2  693.93    8.80
   0  -2   2  696.33    8.60
   0  -2   2  702.43    8.90
   0  -2   2  685.93   21.50
   0  -2   2  696.53   20.40
   0  -2   2  693.33   21.50
   0  -2   2  706.43   21.10
   0  -2   2  688.53    8.80
   0  -2   2  677.13   19.80
   0  -2   2  690.53    8.60
  -1   2  -2 2961.10   54.39
  -1   2  -2 2900.01   32.90
  -1   2  -2 2924.81   46.50
  -1   2  -2 2840.22   53.69
  -1   2  -2 2897.71   45.10
  -1   2  -2 2864.91   32.60
  -1   2  -2 2838.92   56.99
  -1   2  -2 2856.01   32.30
  -1   2  -2 2856.31   31.60
  -1   2  -2 2920.01   55.09
  -1   2  -2 2890.51   57.89
  -1   2  -2 2890.01   56.09
  -1   2  -2 2866.71   32.60
  -1   2  -2 2777.82   32.50
  -1   2  -2 2900.61   55.09
   1  -2   2 2892.91   58.39
   1  -2   2 2897.81   53.69
   1  -2   2 2857.21   63.89
   1  -2   2 2914.41   45.50
   1  -2   2 2831.92   47.00
   1  -2   2 2867.61   32.60
   1  -2   2 2908.51   32.30
   1  -2   2 2865.21   55.69
   1  -2   2 2826.92   32.50
   1  -2   2 2929.41   58.09
   1  -2   2 2813.32   52.79
   1  -2   2 2865.31   32.60
   1  -2   2 2858.71   31.50
   1  -2   2 2839.82   54.89
  -2   2  -2   87.99    3.70
  -2   2  -2   93.09    1.20
  -2   2  -2   71.79   10.30
  -2   2  -2   91.29   10.60
  -2   2  -2   80.49   13.00
  -2   2  -2   86.19    2.00
  -2   2  -2   89.49    2.40
  -2   2  -2   94.19   13.20
  -2   2  -2   89.19    2.30
  -2   2  -2   89.99    2.40
  -2   2  -2   83.79    2.50
  -2   2  -2   81.49   11.90
  -2   2  -2   86.99   14.70
  -2   2  -2   98.59    8.50
  -2   2  -2   88.69    2.60
  -2   2  -2   84.59   12.20
   2  -2   2   87.49    2.40
   2  -2   2   90.29    2.60
   2  -2   2   91.49    2.70
   2  -2   2  103.29   10.80
   2  -2   2  100.29    8.10
   2  -2   2   90.19   10.40
   2  -2   2   85.79    2.50
   2  -2   2   63.09   10.50
   2  -2   2   67.09   10.20
   2  -2   2   88.09    2.00
   2  -2   2   79.59   11.50
   2  -2   2   86.49   11.70
   2  -2   2   91.09    2.60
   2  -2   2   88.09    2.40
   2  -2   2   74.89   11.60
  -3   2  -2  515.25   28.30
  -3   2  -2  509.05   23.20
  -3   2  -2  480.85   30.80
  -3   2  -2  526.55    8.50
  -3   2  -2  500.65   27.40
  -3   2  -2  525.15    7.80
  -3   2  -2  532.05    8.50
  -3   2  -2  520.55    7.50
  -3   2  -2  512.85   26.20
   3  -2   2  512.45   27.80
   3  -2   2  540.15   31.70
   3  -2   2  491.95   27.00
   3  -2   2  533.15   28.50
   3  -2   2  526.85    8.50
   3  -2   2  503.95    8.80
   3  -2   2  503.35   21.30
   3  -2   2  526.25    8.50
   3  -2   2  507.25    8.40
   3  -2   2  531.35   30.60
   3  -2   2  510.65    8.20
   3  -2   2  509.25   26.40
   3  -2   2  557.04   27.10
   3  -2   2  523.55    7.50
   3  -2   2  513.45    8.60
   3  -2   2  526.65    8.20
  -4   2  -2   38.00    1.20
  -4   2  -2   38.90    1.30
  -4   2  -2   37.90    2.00
  -4   2  -2   37.30    2.10
   4  -2   2   38.90    2.20
   4  -2   2   41.30    2.20
   4  -2   2   40.30    2.10
   4  -2   2   37.20    2.30
   4  -2   2   38.60    1.90
   4  -2   2   40.40    2.00
   4  -2   2   37.00    1.70
   4  -2   2   37.10    2.20
  -5   2  -2   27.50    2.00
   5  -2   2   28.70    2.20
   5  -2   2   30.80    2.50
   5  -2   2   28.50    2.10
   5  -2   2   26.70    2.20
   5  -2   2   26.60    1.70
   5  -2   2   27.00    1.80
   5  -2   2   27.40    1.70
   5  -2   2   27.50    1.90
   6  -2   2    0.20    0.50
   6  -2   2   -0.10    0.60
   6  -2   2    0.40    0.70
   6  -2   2    0.80    0.90
   6  -2   2   -0.60    0.50
   6  -2   2   -0.10    0.70
   6  -2   2   -0.80    0.60
   7  -2   2    8.50    1.40
   7  -2   2    7.90    1.70
   7  -2   2    7.00    1.00
   7  -2   2    7.30    1.60
   7  -2   2    9.50    2.10
   8  -2   2   15.10    2.40
   8  -2   2   15.60    2.60
   8  -2   2   16.70    1.70
   8   1  -2    9.00    1.90
   8   1  -2    4.90    1.70
   7   1  -2    0.90    1.00
   7   1  -2    4.30    1.60
   7   1  -2    2.10    1.20
   6   1  -2   87.89    3.70
   6   1  -2   83.59    4.30
   6   1  -2   87.19    2.20
   6   1  -2   84.29    2.20
   6   1  -2   84.89    2.80
   6   1  -2   85.89    4.10
   5   1  -2  299.77    4.90
   5   1  -2  291.97    5.60
   5   1  -2  292.97    7.40
   5   1  -2  294.37    6.60
   5   1  -2  290.77    7.10
   5   1  -2  297.27    5.50
   5   1  -2  285.27    4.70
   5   1  -2  292.57    5.60
  -5  -1   2  286.17    4.90
   4   1  -2   26.30    1.90
   4   1  -2   24.40    1.40
   4   1  -2   27.70    1.10
   4   1  -2   25.70    1.40
   4   1  -2   25.70    1.70
   4   1  -2   26.60    1.10
   4   1  -2   25.60    1.80
   4   1  -2   27.20    1.20
  -4  -1   2   28.50    1.20
   3   1  -2  483.25   14.00
   3   1  -2  464.15    7.10
   3   1  -2  466.65    7.70
   3   1  -2  465.85    7.80
   3   1  -2  471.35    6.00
   3   1  -2  455.35   22.10
   3   1  -2  463.95    6.20
   3   1  -2  467.85    5.90
   3   1  -2  428.66   26.70
   3   1  -2  473.85    6.00
   3   1  -2  457.95    7.90
   3   1  -2  444.76   26.90
   3   1  -2  464.35   13.70
   3   1  -2  508.35   25.60
  -3  -1   2  460.45   16.40
  -3  -1   2  426.06   26.70
  -3  -1   2  436.76   24.70
  -3  -1   2  490.45   14.00
  -3  -1   2  470.05    6.20
  -3  -1   2  477.15   13.20
  -3  -1   2  478.75   16.50
  -3  -1   2  459.05   14.40
  -3  -1   2  471.85   15.10
   2   1  -2   81.49   11.30
   2   1  -2   65.29    9.60
   2   1  -2   64.49    9.90
   2   1  -2   81.89   10.90
   2   1  -2   69.59    4.00
   2   1  -2   73.29    1.30
   2   1  -2   75.99    2.10
   2   1  -2   72.49    2.20
   2   1  -2   70.89    2.00
   2   1  -2   72.59    4.00
  -2  -1   2   89.09    9.70
  -2  -1   2   72.49    1.30
  -2  -1   2   76.59    4.90
  -2  -1   2   69.39    4.10
  -2  -1   2   70.99    4.80
  -2  -1   2   65.89    4.10
  -2  -1   2   72.89    1.30
  -2  -1   2   76.09    3.80
  -2  -1   2   75.99    5.00
   1   1  -2  183.18    2.80
   1   1  -2  184.88    3.20
   1   1  -2  182.88    2.90
   1   1  -2  215.18   11.30
   1   1  -2  191.98    2.30
   1   1  -2  187.68    2.20
   1   1  -2  196.98   10.80
  -1  -1   2  196.28   10.60
  -1  -1   2  190.28    2.30
  -1  -1   2  185.18    2.30
  -1  -1   2  187.98    5.00
  -1  -1   2  190.78    4.60
   0   1  -2   41.40    4.10
   0   1  -2   43.50    0.90
   0   1  -2   42.80    1.10
   0   1  -2   41.40    1.10
   0   1  -2   43.10    0.90
   0   1  -2   46.80    2.70
   0   1  -2   40.40    1.00
   0   1  -2   53.99    4.20
   0   1  -2   42.70    1.00
   0   1  -2   39.40    3.30
   0   1  -2   34.00    3.90
   0   1  -2   43.60    3.90
   0   1  -2   38.50    3.80
   0   1  -2   44.30    1.00
   0   1  -2   47.30    3.90
   0   1  -2   43.40    0.70
   0   1  -2   42.50    0.90
   0   1  -2   42.00    1.00
   0   1  -2   43.10    1.00
   0  -1   2   40.80    2.50
   0  -1   2   41.60    1.00
   0  -1   2   42.70    4.10
   0  -1   2   42.80    0.90
   0  -1   2   42.30    1.00
   0  -1   2   45.30    4.20
   0  -1   2   39.50    3.70
   0  -1   2   43.30    1.10
   0  -1   2   44.30    1.00
   0  -1   2   42.30    0.80
   0  -1   2   39.00    3.70
   0  -1   2   41.60    1.00
   0  -1   2   42.30    3.50
   0  -1   2   42.20    0.90
   0  -1   2   37.60    4.00
  -1   1  -2  142.89    4.60
  -1   1  -2  137.29    2.50
  -1   1  -2  148.49    9.80
  -1   1  -2  135.99    2.40
  -1   1  -2  151.08   10.00
  -1   1  -2  137.29    2.30
  -1   1  -2  139.19    2.50
  -1   1  -2  140.89    9.40
  -1   1  -2  137.59    2.60
  -1   1  -2  139.09    2.70
  -1   1  -2  127.79    8.70
  -1   1  -2  138.89    1.80
  -1   1  -2  140.79    2.70
  -1   1  -2  141.19    2.70
  -1   1  -2  139.29    8.90
  -1   1  -2  137.39    9.90
  -1   1  -2  137.19    9.70
  -1   1  -2  135.89    9.80
  -1   1  -2  140.09    2.80
  -1   1  -2  135.79    2.60
  -1   1  -2  136.09    2.60
   1  -1   2  132.99    2.60
   1  -1   2  137.49    2.50
   1  -1   2  147.19   10.00
   1  -1   2  138.89    2.50
   1  -1   2  137.79    2.80
   1  -1   2  149.59   11.40
   1  -1   2  137.89    2.50
   1  -1   2  137.29    2.60
   1  -1   2  143.19    2.60
   1  -1   2  140.59    2.70
   1  -1   2  123.59    9.00
   1  -1   2  136.09    2.30
   1  -1   2  130.19    7.40
   1  -1   2  141.99    9.60
   1  -1   2  137.39    2.70
   1  -1   2  138.99    2.30
   1  -1   2  146.29    9.80
   1  -1   2  147.79    9.50
  -2   1  -2   -3.90    3.20
  -2   1  -2    6.90    4.60
  -2   1  -2    1.50    0.50
  -2   1  -2    7.30    3.70
  -2   1  -2    0.10    3.10
  -2   1  -2    0.60    0.30
  -2   1  -2    1.50    3.60
  -2   1  -2    2.20    0.40
  -2   1  -2    2.10    4.90
  -2   1  -2    1.10    0.40
  -2   1  -2    6.80    5.20
  -2   1  -2    0.80    0.40
   2  -1   2    1.40    4.00
   2  -1   2   -1.50    3.30
   2  -1   2    1.10    0.40
   2  -1   2    1.20    0.40
   2  -1   2    3.10    4.30
   2  -1   2    0.90    4.00
   2  -1   2    0.90    0.50
   2  -1   2    1.30    0.40
   2  -1   2    4.60    3.20
   2  -1   2    1.40    0.40
   2  -1   2    1.00    0.40
   2  -1   2    0.80    3.50
   2  -1   2    1.40    0.50
   2  -1   2    1.30    0.50
   2  -1   2    2.90    3.10
   2  -1   2    1.10    0.50
   2  -1   2    0.70    0.40
   2  -1   2   -0.40    3.80
  -3   1  -2  275.87   17.80
  -3   1  -2  293.57    4.40
  -3   1  -2  316.07   20.00
  -3   1  -2  291.97    5.40
  -3   1  -2  292.97    4.40
  -3   1  -2  278.17    5.30
  -3   1  -2  295.47    6.80
  -3   1  -2  310.87   21.10
  -3   1  -2  302.47   20.30
  -3   1  -2  287.87   19.20
  -3   1  -2  298.87   24.40
   3  -1   2  293.57    5.00
   3  -1   2  288.37    5.50
   3  -1   2  287.17   19.40
   3  -1   2  297.97    5.20
   3  -1   2  273.77   22.30
   3  -1   2  299.47    5.40
   3  -1   2  288.47    5.80
   3  -1   2  290.87    5.20
   3  -1   2  291.37    6.10
   3  -1   2  309.27   19.00
   3  -1   2  299.57   18.30
   3  -1   2  317.07   20.30
   3  -1   2  283.77   18.40
   3  -1   2  289.27    5.40
   3  -1   2  289.27   22.90
   3  -1   2  288.57    5.20
  -4   1  -2    2.10    0.70
  -4   1  -2    1.30    0.50
   4  -1   2    0.70    0.70
   4  -1   2    1.00    0.50
   4  -1   2    2.10    0.70
   4  -1   2    1.80    0.70
   4  -1   2    1.30    0.60
   4  -1   2    2.00    0.70
   4  -1   2    1.80    0.80
   4  -1   2    1.30    0.50
  -5   1  -2   27.30    1.90
   5  -1   2   22.90    1.80
   5  -1   2   23.90    1.70
   5  -1   2   27.40    2.20
   5  -1   2   24.70    2.30
   5  -1   2   24.10    1.50
   5  -1   2   24.80    1.70
   5  -1   2   25.90    1.70
   5  -1   2   26.30    1.70
   6  -1   2    2.50    0.80
   6  -1   2    2.10    1.00
   6  -1   2    1.90    1.20
   6  -1   2    2.10    0.70
   6  -1   2    1.40    1.00
   6  -1   2    1.80    0.90
   6  -1   2    1.50    0.70
   7  -1   2    1.60    1.10
   7  -1   2    2.70    0.90
   7  -1   2    3.00    1.30
   8  -1   2    6.70    1.10
   8  -1   2    8.10    2.20
   8  -1   2    4.90    1.80
   8   0  -2    3.50    1.40
   8   0  -2    2.10    1.30
   7   0  -2   32.20    3.10
   7   0  -2   42.60    4.10
   7   0  -2   40.30    1.60
   7   0  -2   39.40    1.50
   6   0  -2  109.59    3.00
   6   0  -2  110.49    4.50
   6   0  -2  105.69    3.70
   6   0  -2  107.39    3.80
   6   0  -2  112.39    3.50
   6   0  -2  107.29    2.90
   6   0  -2  109.89    4.90
   5   0  -2    4.00    1.20
   5   0  -2    5.50    1.40
   5   0  -2    5.10    0.80
   5   0  -2    3.60    0.80
   5   0  -2    3.70    0.50
   5   0  -2    4.30    0.70
   5   0  -2    3.60    0.90
  -5   0   2    3.30    0.70
   4   0  -2    9.10    0.80
   4   0  -2    9.60    0.90
   4   0  -2    9.00    0.70
   4   0  -2   11.40    1.40
   4   0  -2    9.40    0.80
   4   0  -2   10.10    1.40
   4   0  -2   10.20    0.80
   4   0  -2    9.10    0.60
  -4   0   2    7.10    1.20
   3   0  -2   -4.70    4.20
   3   0  -2   -0.10    2.80
   3   0  -2    2.90    3.40
   3   0  -2   -1.10    5.20
   3   0  -2   -4.70    4.40
   3   0  -2    1.30    0.40
   3   0  -2    1.40    0.60
   3   0  -2    0.20    0.60
   3   0  -2   -2.50    5.10
   3   0  -2    0.90    3.20
   3   0  -2   -2.50    2.60
  -3   0   2   -1.90    5.40
  -3   0   2   -4.60    3.20
  -3   0   2    7.50    6.60
  -3   0   2   -4.00    4.10
  -3   0   2    6.50    4.60
   2   0  -2  797.62   28.60
   2   0  -2  746.03   18.90
   2   0  -2  749.23   10.10
   2   0  -2  762.62    8.90
   2   0  -2  746.73   17.40
   2   0  -2  734.13   17.70
   2   0  -2  747.53    9.80
   2   0  -2  767.32    9.00
   2   0  -2  727.73   22.50
   2   0  -2  765.12   18.20
   2   0  -2  744.43    8.90
   2   0  -2  760.82    8.70
   2   0  -2  749.33    8.80
   2   0  -2  750.62    8.80
   2   0  -2  745.93   15.80
   2   0  -2  737.03    9.50
   2   0  -2  727.83   21.10
   2   0  -2  736.13   26.70
  -2   0   2  741.93   19.60
  -2   0   2  760.32   18.00
  -2   0   2  754.72   19.30
  -2   0   2  754.02   23.10
  -2   0   2  735.73   26.50
  -2   0   2  747.23    8.80
  -2   0   2  708.63   27.80
  -2   0   2  751.22    9.10
  -2   0   2  764.72   17.90
  -2   0   2  745.63    9.80
  -2   0   2  764.22    8.60
   1   0  -2  194.98    6.60
   1   0  -2  181.68    2.40
   1   0  -2  185.88    8.60
   1   0  -2  172.58    9.10
   1   0  -2  185.98    5.50
   1   0  -2  185.58    5.80
   1   0  -2  186.68    2.40
   1   0  -2  188.48    2.90
   1   0  -2  176.58    5.80
   1   0  -2  186.68    2.40
   1   0  -2  192.68    7.80
   1   0  -2  184.48    2.40
   1   0  -2  182.28    5.50
   1   0  -2  181.88    2.70
   1   0  -2  183.18    2.70
  -1   0   2  188.88    2.30
  -1   0   2  184.28    6.30
  -1   0   2  186.08    2.90
  -1   0   2  187.38    6.30
  -1   0   2  184.48    2.70
  -1   0   2  184.88    2.30
  -1   0   2  197.28    8.70
  -1   0   2  187.88    5.80
  -1   0   2  183.18    6.00
  -1   0   2  183.58    2.50
  -1   0   2  170.08    9.10
  -1   0  -2  502.75    6.50
  -1   0  -2  527.15   16.00
  -1   0  -2  496.65    6.40
  -1   0  -2  470.95   18.30
  -1   0  -2  502.25    5.90
  -1   0  -2  503.55    6.20
  -1   0  -2  505.15   16.60
  -1   0  -2  495.75    6.70
  -1   0  -2  498.25   11.70
  -1   0  -2  518.75   15.20
  -1   0  -2  488.15   15.30
  -1   0  -2  510.75   15.70
  -1   0  -2  503.55    6.60
  -1   0  -2  500.75    6.20
  -1   0  -2  482.25   15.00
  -1   0  -2  505.75    6.50
  -1   0  -2  503.65    6.10
  -1   0  -2  489.15    5.90
   1   0   2  503.65    5.70
   1   0   2  498.05    6.40
   1   0   2  493.75   15.40
   1   0   2  492.25   15.60
   1   0   2  497.15   16.50
   1   0   2  515.25   11.80
   1   0   2  510.65   16.40
   1   0   2  499.15   14.90
   1   0   2  496.15   18.50
   1   0   2  505.55    6.40
   1   0   2  497.25    6.60
   1   0   2  484.85    6.00
   1   0   2  498.75   18.20
   1   0   2  492.15    6.20
   1   0   2  505.05    6.40
   1   0   2  502.65    6.50
   1   0   2  492.75    6.60
   1   0   2  494.35    6.10
   1   0   2  509.75    6.40
  -2   0  -2   58.69    8.40
  -2   0  -2   56.19    1.30
  -2   0  -2   55.59    1.70
  -2   0  -2   56.49    1.30
  -2   0  -2   68.19    9.10
  -2   0  -2   58.19    1.90
  -2   0  -2   54.59    7.60
  -2   0  -2   56.39    1.70
  -2   0  -2   79.19   10.40
  -2   0  -2   52.79    5.40
  -2   0  -2   56.09    1.20
  -2   0  -2   56.49    8.00
  -2   0  -2   54.69   10.40
  -2   0  -2   69.39    7.60
  -2   0  -2   57.89    1.70
  -2   0  -2   58.29    8.50
   2   0   2   58.09    1.70
   2   0   2   39.60    8.00
   2   0   2   58.19    6.80
   2   0   2   56.79    2.00
   2   0   2   57.79    1.50
   2   0   2   60.59   10.30
   2   0   2   57.29    1.40
   2   0   2   58.29    1.80
   2   0   2   54.59    1.80
   2   0   2   54.49    8.00
   2   0   2   59.59    1.60
   2   0   2   56.19    5.50
   2   0   2   41.70    7.30
   2   0   2   68.89    9.00
   2   0   2   56.99    1.60
   2   0   2   56.69    1.90
   2   0   2   57.59    1.20
   2   0   2   57.89    2.10
   2   0   2   68.69    8.30
  -3   0  -2   37.80    1.60
  -3   0  -2   48.80    9.70
  -3   0  -2   34.10    9.10
  -3   0  -2   30.40    8.10
  -3   0  -2   13.20    9.10
  -3   0  -2   35.40    1.50
  -3   0  -2   37.60    8.00
  -3   0  -2   29.90    9.30
  -3   0  -2   40.40    8.00
   3   0   2   40.00    1.60
   3   0   2   38.00    1.50
   3   0   2   37.80    1.80
   3   0   2   37.90    2.00
   3   0   2   36.10    8.70
   3   0   2   42.90    7.80
   3   0   2   29.10    7.60
   3   0   2   36.80    1.10
   3   0   2   36.70    1.60
   3   0   2   22.50    8.30
   3   0   2   37.00    1.50
   3   0   2   42.40    5.80
   3   0   2   43.70    8.60
   3   0   2   37.20    1.60
   3   0   2   32.40    1.80
   3   0   2   32.10   10.30
   3   0   2   24.70    7.30
   3   0   2   37.40    1.40
  -4   0  -2  208.18    4.30
  -4   0  -2  207.68    4.60
   4   0   2  216.28    4.80
   4   0   2  208.98    4.50
   4   0   2  211.48    5.00
   4   0   2  213.58    5.40
   4   0   2  210.18    4.20
   4   0   2  205.48    4.40
   4   0   2  206.18    4.30
   4   0   2  208.28    4.00
   4   0   2  208.98    3.10
   4   0   2  218.68    5.70
  -5   0  -2  104.99    3.40
   5   0   2   97.79    4.00
   5   0   2  104.69    3.00
   5   0   2  102.39    3.20
   5   0   2  105.09    3.70
   5   0   2  107.29    3.20
   5   0   2  108.99    3.70
   5   0   2  108.39    4.50
   6   0   2   19.40    1.90
   6   0   2   23.40    1.60
   6   0   2   26.80    2.50
   6   0   2   22.70    2.70
   6   0   2   23.00    1.30
   6   0   2   22.20    2.00
   6   0   2   21.10    1.60
   6   0   2   22.30    2.00
   7   0   2    9.20    1.90
   7   0   2   10.30    1.30
   7   0   2   10.20    2.00
   7   0   2    8.90    2.00
   8   0   2   32.40    4.10
   8  -1  -2    5.40    0.60
   8  -1  -2    8.40    2.10
   8  -1  -2    6.30    1.60
   7  -1  -2    6.90    1.80
   7  -1  -2    6.20    1.00
   7  -1  -2    6.10    1.90
   7  -1  -2    7.30    1.10
   6  -1  -2  106.29    4.30
   6  -1  -2  112.19    3.30
   6  -1  -2  107.69    3.40
   6  -1  -2  109.09    4.80
   6  -1  -2  105.49    3.20
   6  -1  -2  102.39    3.80
   5  -1  -2   26.10    1.50
   5  -1  -2   26.50    1.30
   5  -1  -2   24.10    2.00
   5  -1  -2   25.30    1.70
   5  -1  -2   27.40    1.60
   5  -1  -2   26.80    1.30
   5  -1  -2   25.20    2.30
  -5   1   2   25.90    2.10
   4  -1  -2   68.99    2.30
   4  -1  -2   66.99    2.20
   4  -1  -2   67.29    2.40
   4  -1  -2   65.59    1.60
   4  -1  -2   68.49    3.00
   4  -1  -2   69.69    2.00
   4  -1  -2   64.99    1.60
   4  -1  -2   69.49    2.70
   4  -1  -2   65.09    2.10
   4  -1  -2   64.09    2.10
   3  -1  -2  395.06    6.20
   3  -1  -2  387.96    6.60
   3  -1  -2  412.46   17.70
   3  -1  -2  392.56    6.20
   3  -1  -2  396.16   20.30
   3  -1  -2  356.36   18.70
   3  -1  -2  392.46    6.00
   3  -1  -2  391.76   18.90
   3  -1  -2  393.26    5.90
   3  -1  -2  383.46   18.00
   3  -1  -2  388.96   25.50
   3  -1  -2  397.06   15.80
   3  -1  -2  405.16   23.70
   3  -1  -2  388.96    5.70
   3  -1  -2  395.66    6.00
   3  -1  -2  391.76   15.30
   3  -1  -2  396.16    7.10
   3  -1  -2  398.66   19.10
   3  -1  -2  394.06    5.40
  -3   1   2  394.76   18.30
  -3   1   2  399.96    6.00
  -3   1   2  390.26   19.90
  -3   1   2  372.26   17.40
  -3   1   2  398.06   27.70
  -3   1   2  428.26   21.20
  -3   1   2  385.36   20.30
   2  -1  -2  248.78   12.20
   2  -1  -2  212.58   13.50
   2  -1  -2  215.68   11.80
   2  -1  -2  236.98    4.30
   2  -1  -2  218.98    4.20
   2  -1  -2  234.88    4.00
   2  -1  -2  231.88    3.80
   2  -1  -2  241.38    3.30
   2  -1  -2  241.28    3.80
   2  -1  -2  230.18    3.90
   2  -1  -2  220.88   12.20
   2  -1  -2  217.28    4.90
   2  -1  -2  194.88   12.50
   2  -1  -2  243.48   13.10
   2  -1  -2  216.28   15.40
   2  -1  -2  232.58    3.50
   2  -1  -2  227.08    9.30
   2  -1  -2  236.88    3.80
   2  -1  -2  235.08    3.90
   2  -1  -2  235.78   12.70
  -2   1   2  236.78    3.10
  -2   1   2  252.57   15.10
  -2   1   2  241.88   13.30
  -2   1   2  236.98    4.00
  -2   1   2  238.58   13.10
  -2   1   2  243.08   10.20
  -2   1   2  231.48    4.10
  -2   1   2  235.68   14.00
  -2   1   2  235.88   12.50
  -2   1   2  235.48    3.10
  -2   1   2  231.78    3.40
  -2   1   2  230.78   12.50
  -2   1   2  247.48   16.80
  -2   1   2  239.78    3.90
   1  -1  -2 1872.81   35.60
   1  -1  -2 1845.72   20.90
   1  -1  -2 1873.81   34.30
   1  -1  -2 1826.02   21.20
   1  -1  -2 1865.31   20.80
   1  -1  -2 1851.61   32.10
   1  -1  -2 1824.12   35.00
   1  -1  -2 1828.92   33.90
   1  -1  -2 1858.51   20.70
   1  -1  -2 1787.02   39.90
   1  -1  -2 1880.51   31.50
   1  -1  -2 1851.91   20.90
   1  -1  -2 1853.71   36.10
  -1   1   2 1864.91   33.70
  -1   1   2 1874.31   32.70
  -1   1   2 1829.82   20.60
  -1   1   2 1871.21   36.30
  -1   1   2 1865.41   34.60
  -1   1   2 1944.11   37.00
  -1   1   2 1881.61   35.10
  -1   1   2 1866.31   32.60
  -1   1   2 1823.62   20.90
   0  -1  -2  594.84    7.40
   0  -1  -2  599.24   15.90
   0  -1  -2  602.64   16.10
   0  -1  -2  591.64   12.60
   0  -1  -2  603.54    7.20
   0  -1  -2  616.94    7.30
   0  -1  -2  608.24   16.40
   0  -1  -2  595.84    6.90
   0  -1  -2  605.34    7.30
   0  -1  -2  611.94    7.30
   0  -1  -2  595.74    7.10
   0  -1  -2  606.94   16.50
   0  -1  -2  606.94    7.30
   0  -1  -2  610.54    7.20
   0  -1  -2  604.74   15.50
   0  -1  -2  600.14   15.70
   0   1   2  588.44    7.20
   0   1   2  583.94   15.10
   0   1   2  602.14    7.30
   0   1   2  610.34   16.90
   0   1   2  605.04   16.50
   0   1   2  574.34   15.90
   0   1   2  611.54    7.20
   0   1   2  624.14   15.70
   0   1   2  612.14   12.60
   0   1   2  598.94    7.40
   0   1   2  614.14   16.40
   0   1   2  599.14    7.30
   0   1   2  601.34    7.30
   0   1   2  582.24    7.30
   0   1   2  590.54   15.50
  -1  -1  -2 1553.44   17.50
  -1  -1  -2 1592.24   30.70
  -1  -1  -2 1522.05   17.50
  -1  -1  -2 1523.75   17.30
  -1  -1  -2 1548.55   32.40
  -1  -1  -2 1513.45   36.80
  -1  -1  -2 1521.95   35.80
  -1  -1  -2 1563.94   30.00
  -1  -1  -2 1518.05   18.20
  -1  -1  -2 1536.35   31.10
  -1  -1  -2 1572.44   30.40
   1   1   2 1509.95   31.30
   1   1   2 1531.35   17.40
   1   1   2 1542.75   18.20
   1   1   2 1531.35   31.20
   1   1   2 1518.95   17.40
   1   1   2 1553.64   30.10
   1   1   2 1492.95   37.10
   1   1   2 1556.04   30.10
   1   1   2 1526.45   30.10
   1   1   2 1572.34   32.00
   1   1   2 1535.05   17.60
  -2  -1  -2   11.40    4.20
  -2  -1  -2   11.10    5.80
  -2  -1  -2   12.60    0.80
  -2  -1  -2   13.80    1.00
  -2  -1  -2   19.80    7.30
  -2  -1  -2   17.70    5.20
  -2  -1  -2    8.70    4.40
  -2  -1  -2   12.90    0.80
  -2  -1  -2    8.90    4.20
  -2  -1  -2   13.20    0.50
  -2  -1  -2   10.00    4.30
  -2  -1  -2   16.60    4.70
  -2  -1  -2   12.70    0.80
  -2  -1  -2   12.40    0.50
  -2  -1  -2   11.20    1.20
   2   1   2   14.00    0.70
   2   1   2   12.90    0.80
   2   1   2   12.10    6.20
   2   1   2   13.40    0.80
   2   1   2   13.00    4.30
   2   1   2   14.60    0.90
   2   1   2   13.50    4.20
   2   1   2   11.60    4.20
   2   1   2   10.50    4.70
   2   1   2   13.20    0.90
   2   1   2   12.90    0.80
   2   1   2   12.00    1.00
   2   1   2   13.30    0.50
   2   1   2   13.20    0.80
   2   1   2   14.80    4.70
   2   1   2   15.70    4.70
   2   1   2   14.60    1.10
  -3  -1  -2  302.87    5.50
  -3  -1  -2  322.37   16.90
  -3  -1  -2  322.67    5.50
  -3  -1  -2  293.67   17.00
  -3  -1  -2  307.27   17.20
  -3  -1  -2  318.37   18.70
  -3  -1  -2  314.17    5.50
  -3  -1  -2  325.77   18.80
  -3  -1  -2  320.27   24.50
   3   1   2  309.07   16.40
   3   1   2  309.27    5.20
   3   1   2  312.57    5.20
   3   1   2  303.97    6.10
   3   1   2  273.77   16.00
   3   1   2  277.87   23.40
   3   1   2  309.97    5.00
   3   1   2  314.77   16.10
   3   1   2  355.86   25.70
   3   1   2  268.07   21.50
   3   1   2  310.07    5.00
   3   1   2  303.57    6.20
   3   1   2  311.97   17.20
   3   1   2  284.27   16.60
   3   1   2  312.97    5.10
   3   1   2  306.57    4.40
   3   1   2  303.57    4.30
   4   1   2    8.40    1.00
   4   1   2    7.40    0.80
   4   1   2    8.60    0.90
   4   1   2    8.70    0.90
   4   1   2   10.10    1.20
   4   1   2    8.80    0.80
   4   1   2    7.90    1.30
   4   1   2    8.00    1.00
   4   1   2    8.10    1.30
   4   1   2    6.30    1.20
   4   1   2    7.30    0.60
  -5  -1  -2   68.09    2.80
   5   1   2   71.99    2.50
   5   1   2   72.59    2.00
   5   1   2   74.09    2.30
   5   1   2   75.29    2.90
   5   1   2   73.49    3.60
   5   1   2   70.59    1.80
   5   1   2   78.59    3.80
   5   1   2   71.29    2.10
   5   1   2   70.29    3.20
   5   1   2   71.89    2.50
   6   1   2    5.20    0.90
   6   1   2    5.70    1.40
   6   1   2    5.70    1.30
   6   1   2    5.40    1.20
   6   1   2    6.90    1.10
   6   1   2    7.30    1.60
   7   1   2    0.80    0.90
   7   1   2   -0.70    0.80
   7   1   2    0.20    0.90
   7   1   2    1.40    0.60
   8   1   2    0.60    1.10
   8   1   2   -0.90    1.00
   8  -2  -2    1.70    1.20
   8  -2  -2    0.00    1.00
   7  -2  -2   47.70    3.50
   7  -2  -2   50.59    2.50
   7  -2  -2   45.00    3.10
   6  -2  -2   54.99    2.60
   6  -2  -2   57.29    2.20
   6  -2  -2   60.09    3.20
   6  -2  -2   58.49    2.60
   6  -2  -2   57.59    3.50
   6  -2  -2   59.89    3.10
   6  -2  -2   54.49    2.20
   5  -2  -2  165.48    4.40
   5  -2  -2  167.08    4.70
   5  -2  -2  158.68    3.90
   5  -2  -2  160.98    4.20
   5  -2  -2  176.08    4.90
   5  -2  -2  160.78    5.30
   5  -2  -2  164.28    4.10
   5  -2  -2  160.68    3.50
  -5   2   2  164.68    4.50
   4  -2  -2    0.60    0.50
   4  -2  -2    0.40    0.40
   4  -2  -2    0.80    0.50
   4  -2  -2    0.40    0.50
   4  -2  -2    0.30    0.40
   4  -2  -2    0.60    0.30
   4  -2  -2    0.70    0.50
   4  -2  -2    0.60    0.60
   4  -2  -2    0.80    0.20
   4  -2  -2    0.40    0.20
  -4   2   2   -0.10    0.40
  -4   2   2    0.30    0.40
   3  -2  -2  301.07   11.90
   3  -2  -2  284.97    5.90
   3  -2  -2  298.37    4.40
   3  -2  -2  314.17   19.30
   3  -2  -2  287.37   22.50
   3  -2  -2  297.17    5.40
   3  -2  -2  297.27    5.30
   3  -2  -2  307.47   19.10
   3  -2  -2  303.77    5.60
   3  -2  -2  309.87   19.40
   3  -2  -2  299.87    5.40
   3  -2  -2  296.47    4.20
   3  -2  -2  301.67    5.60
   3  -2  -2  308.77    5.70
   3  -2  -2  334.97   21.00
   3  -2  -2  315.97   20.80
   3  -2  -2  297.57   13.80
  -3   2   2  286.97   18.40
  -3   2   2  324.87   20.20
  -3   2   2  296.37   20.10
  -3   2   2  299.77    4.40
  -3   2   2  297.27    4.30
  -3   2   2  295.97    5.40
  -3   2   2  293.27   12.90
  -3   2   2  300.47    4.40
  -3   2   2  341.87   28.10
  -3   2   2  291.47    5.50
  -3   2   2  295.37   21.00
   2  -2  -2  984.60   32.60
   2  -2  -2  981.40   33.80
   2  -2  -2  986.40   24.90
   2  -2  -2  982.60   30.00
   2  -2  -2  964.30   30.90
   2  -2  -2  986.00   12.50
   2  -2  -2  953.80   12.70
   2  -2  -2  967.40   12.50
   2  -2  -2  962.90   12.60
   2  -2  -2  950.80   31.90
   2  -2  -2  984.00   11.70
   2  -2  -2  964.80   12.70
   2  -2  -2  986.10   32.10
   2  -2  -2  953.70   30.00
   2  -2  -2  964.50   12.50
   2  -2  -2  962.00   12.00
  -2   2   2  965.00   10.70
  -2   2   2  973.60   16.00
  -2   2   2  972.30   12.20
  -2   2   2  938.51   30.10
  -2   2   2  970.80   12.60
  -2   2   2  967.50   35.30
  -2   2   2  941.61   31.10
  -2   2   2 1009.60   31.90
  -2   2   2  931.61   32.80
  -2   2   2 1001.30   30.60
  -2   2   2  972.30   12.00
  -2   2   2  966.60   24.50
  -2   2   2  983.50   11.70
  -2   2   2  975.20   12.10
   1  -2  -2 1778.92   37.30
   1  -2  -2 1774.42   41.00
   1  -2  -2 1755.42   41.60
   1  -2  -2 1789.92   20.90
   1  -2  -2 1778.72   20.50
   1  -2  -2 1782.12   39.20
   1  -2  -2 1694.13   33.10
   1  -2  -2 1780.42   20.70
   1  -2  -2 1770.92   20.30
   1  -2  -2 1749.12   20.90
   1  -2  -2 1769.22   20.80
   1  -2  -2 1788.12   40.30
   1  -2  -2 1751.92   36.60
   1  -2  -2 1779.82   20.60
   1  -2  -2 1813.62   40.70
   1  -2  -2 1742.03   20.40
  -1   2   2 1759.02   20.50
  -1   2   2 1759.02   19.60
  -1   2   2 1835.72   39.10
  -1   2   2 1756.02   20.80
  -1   2   2 1785.52   20.20
  -1   2   2 1747.13   20.50
  -1   2   2 1757.02   34.20
  -1   2   2 1761.82   20.70
  -1   2   2 1757.92   36.10
  -1   2   2 1775.52   38.90
  -1   2   2 1794.12   20.50
  -1   2   2 1763.52   40.30
  -1   2   2 1822.62   40.40
  -1   2   2 1762.22   41.60
  -1   2   2 1746.13   27.00
  -1   2   2 1738.93   20.90
  -1   2   2 1746.03   41.00
  -1   2   2 1749.62   20.70
   0  -2  -2   27.60    4.90
   0  -2  -2   26.50    1.20
   0  -2  -2   23.30    4.90
   0  -2  -2   22.00    5.00
   0  -2  -2   29.00    5.30
   0  -2  -2   28.80    1.10
   0  -2  -2   27.50    1.20
   0  -2  -2   24.10    4.70
   0  -2  -2   28.00    1.10
   0  -2  -2   21.70    4.90
   0  -2  -2   27.90    1.20
   0  -2  -2   29.80    1.20
   0  -2  -2   22.50    3.30
   0  -2  -2   30.60    1.20
   0   2   2   28.70    0.80
   0   2   2   23.80    4.90
   0   2   2   26.40    1.10
   0   2   2   28.30    1.20
   0   2   2   30.30    5.90
   0   2   2   28.80    1.10
   0   2   2   25.00    4.70
   0   2   2   32.90    5.90
   0   2   2   25.70    1.10
   0   2   2   25.90    5.70
   0   2   2   27.10    5.70
   0   2   2   22.90    3.40
   0   2   2   26.40    1.10
   0   2   2   28.50    1.10
   0   2   2   29.60    1.10
  -1  -2  -2  196.48    3.40
  -1  -2  -2  199.28    2.80
  -1  -2  -2  200.58    2.60
  -1  -2  -2  197.18   13.10
  -1  -2  -2  198.18    3.50
  -1  -2  -2  178.58   11.60
  -1  -2  -2  176.88   11.00
  -1  -2  -2  177.88   14.00
  -1  -2  -2  195.18   11.40
  -1  -2  -2  193.88    3.20
  -1  -2  -2  199.98    3.40
  -1  -2  -2  195.28    2.90
  -1  -2  -2  206.08   11.30
  -1  -2  -2  198.58    3.80
   1   2   2  200.78    3.40
   1   2   2  195.68    4.00
   1   2   2  197.88    3.30
   1   2   2  190.28   13.00
   1   2   2  202.18   11.20
   1   2   2  196.48    3.70
   1   2   2  197.58   12.00
   1   2   2  204.68   10.90
   1   2   2  199.58    3.30
   1   2   2  195.98    3.40
   1   2   2  211.78   14.30
   1   2   2  201.48    2.40
   1   2   2  198.58    2.90
   1   2   2  198.18    3.50
   1   2   2  176.98   10.60
   1   2   2  195.78    3.30
   1   2   2  180.28   11.10
  -2  -2  -2  153.68    3.10
  -2  -2  -2  159.38   12.00
  -2  -2  -2  179.18   11.30
  -2  -2  -2  152.08   11.00
  -2  -2  -2  155.78   13.50
  -2  -2  -2  147.19   11.00
  -2  -2  -2  154.18    2.20
  -2  -2  -2  154.48   11.70
  -2  -2  -2  156.28    3.50
  -2  -2  -2  153.38    2.30
  -2  -2  -2  133.39   16.70
  -2  -2  -2  152.78    3.00
   2   2   2  153.08    2.70
   2   2   2  146.99   10.90
   2   2   2  155.68    3.70
   2   2   2  153.28    2.30
   2   2   2  152.28    2.90
   2   2   2  116.09   13.70
   2   2   2  151.08   11.70
   2   2   2  154.78    3.00
   2   2   2  152.48    3.10
   2   2   2  159.58    3.00
   2   2   2  151.38    3.40
   2   2   2  159.58   15.40
   2   2   2  148.39    3.00
   2   2   2  146.59    3.90
   2   2   2  158.38   11.00
   2   2   2  154.08   15.00
   2   2   2  164.08   11.50
   2   2   2  151.88    2.60
   2   2   2  148.29   10.50
  -3  -2  -2   29.70    2.20
  -3  -2  -2   30.20    1.30
   3   2   2   29.50    2.10
   3   2   2   32.90    1.30
   3   2   2   31.00    1.30
   3   2   2   32.80    1.40
   3   2   2   29.60    1.80
   3   2   2   32.00    1.40
   3   2   2   28.40    1.80
   3   2   2   28.80    1.50
   3   2   2   30.40    1.30
   3   2   2   31.30    0.90
  -4  -2  -2    5.40    0.80
   4   2   2    4.60    1.20
   4   2   2    4.30    1.10
   4   2   2    4.30    0.80
   4   2   2    4.40    0.50
   4   2   2    3.70    0.40
   4   2   2    5.30    1.20
   4   2   2    5.60    0.80
   4   2   2    4.30    0.80
   4   2   2    5.10    0.80
   4   2   2    3.50    0.70
   5   2   2   15.70    1.20
   5   2   2   16.50    1.00
   5   2   2   19.80    2.40
   5   2   2   18.50    1.90
   5   2   2   17.80    1.30
   5   2   2   19.00    1.10
   5   2   2   19.50    1.30
   5   2   2   15.70    1.50
   5   2   2   17.70    0.60
   5   2   2   17.10    2.20
   6   2   2   23.20    1.90
   6   2   2   22.60    1.50
   6   2   2   21.90    2.90
   6   2   2   22.10    2.30
   6   2   2   25.00    1.50
   6   2   2   25.60    2.60
   7   2   2   18.00    1.20
   7   2   2   19.10    2.80
   7   2   2   15.60    2.30
   7   2   2   19.40    2.90
   7   2   2   17.10    1.20
   8   2   2   79.99    5.70
   8   2   2   79.19    5.00
   8  -3  -2   10.80    2.00
   8  -3  -2    9.00    1.20
   8  -3  -2    7.90    2.20
   7  -3  -2   16.20    2.50
   7  -3  -2   14.10    1.70
   7  -3  -2   15.10    1.70
   7  -3  -2   16.50    2.20
   6  -3  -2    0.70    0.80
   6  -3  -2    2.40    0.80
   6  -3  -2    0.80    0.90
   6  -3  -2    0.90    0.60
   6  -3  -2    1.10    0.90
   6  -3  -2    0.80    0.70
   5  -3  -2    9.30    1.50
   5  -3  -2   11.40    1.60
   5  -3  -2   11.10    1.30
   5  -3  -2   10.70    0.70
   5  -3  -2   12.30    1.70
   5  -3  -2   10.00    1.40
   5  -3  -2   13.30    1.70
   5  -3  -2   11.50    1.80
  -5   3   2   11.00    1.50
   4  -3  -2    6.80    0.50
   4  -3  -2    6.00    1.00
   4  -3  -2    6.60    1.20
   4  -3  -2    7.20    1.10
   4  -3  -2    8.30    1.20
   4  -3  -2    7.70    1.20
   4  -3  -2    6.40    1.10
   4  -3  -2    7.30    1.20
   4  -3  -2    6.10    0.50
  -4   3   2    6.00    1.10
  -4   3   2    6.70    0.60
  -4   3   2    7.40    0.60
  -4   3   2    6.00    1.00
   3  -3  -2   19.40    1.40
   3  -3  -2   19.30    1.40
   3  -3  -2   18.80    1.20
   3  -3  -2   18.50    1.50
   3  -3  -2   18.80    1.00
   3  -3  -2   20.00    1.40
   3  -3  -2   17.40    1.30
   3  -3  -2   20.30    1.50
  -3   3   2   18.40    0.60
  -3   3   2   17.70    1.40
  -3   3   2   17.30    1.10
  -3   3   2   21.00    1.40
   2  -3  -2    1.50    0.50
   2  -3  -2    1.20    0.60
   2  -3  -2    7.50    3.90
   2  -3  -2    5.20    4.10
   2  -3  -2    1.20    0.50
   2  -3  -2   -8.70    4.30
   2  -3  -2   -0.10    3.40
   2  -3  -2    1.50    0.50
   2  -3  -2    1.40    0.50
   2  -3  -2    5.80    3.50
   2  -3  -2    0.80    0.50
   2  -3  -2   -1.70    4.70
   2  -3  -2    1.00    4.90
   2  -3  -2   12.80    5.80
  -2   3   2    0.90    0.40
  -2   3   2    1.70    0.50
  -2   3   2    1.60    0.20
  -2   3   2    8.10    5.30
  -2   3   2    1.70    0.50
  -2   3   2    4.40    3.70
  -2   3   2    0.60    4.20
  -2   3   2    0.50    1.70
  -2   3   2    1.00    4.20
  -2   3   2    1.80    0.50
  -2   3   2   -6.40    5.90
  -2   3   2    3.30    5.00
  -2   3   2   -3.10    3.90
  -2   3   2    0.70    0.50
  -2   3   2    0.40    5.10
   1  -3  -2 2332.87   26.90
   1  -3  -2 2312.67   27.00
   1  -3  -2 2340.47   55.79
   1  -3  -2 2352.46   27.10
   1  -3  -2 2292.17   27.20
   1  -3  -2 2288.27   54.69
   1  -3  -2 2333.97   52.89
   1  -3  -2 2337.97   27.30
   1  -3  -2 2300.27   45.60
   1  -3  -2 2227.08   45.60
   1  -3  -2 2323.47   54.19
   1  -3  -2 2361.76   28.30
   1  -3  -2 2302.77   53.19
   1  -3  -2 2306.87   27.60
   1  -3  -2 2332.37   27.40
   1  -3  -2 2329.47   49.60
  -1   3   2 2334.37   49.10
  -1   3   2 2315.87   27.30
  -1   3   2 2347.97   26.00
  -1   3   2 2309.77   27.00
  -1   3   2 2336.77   54.59
  -1   3   2 2305.47   49.30
  -1   3   2 2299.37   55.59
  -1   3   2 2284.17   28.60
  -1   3   2 2341.37   55.89
  -1   3   2 2364.46   26.80
  -1   3   2 2337.97   45.60
  -1   3   2 2333.77   41.00
  -1   3   2 2309.27   27.10
  -1   3   2 2359.76   52.49
  -1   3   2 2342.67   27.10
  -1   3   2 2317.87   27.30
  -1   3   2 2373.76   53.79
  -1   3   2 2301.07   27.30
   0  -3  -2  154.88    9.00
   0  -3  -2  167.48    2.70
   0  -3  -2  163.58    3.40
   0  -3  -2  167.68   12.00
   0  -3  -2  166.18    3.50
   0  -3  -2  159.38    3.50
   0  -3  -2  165.28    3.30
   0  -3  -2  158.58   12.20
   0  -3  -2  176.58   13.30
   0  -3  -2  160.58    3.50
   0  -3  -2  175.68   13.50
   0  -3  -2  152.98   12.30
   0  -3  -2  164.18    3.30
   0  -3  -2  161.88    3.40
   0  -3  -2  181.88   13.40
   0  -3  -2  185.18   13.90
   0   3   2  151.68   12.50
   0   3   2  163.58    2.70
   0   3   2  166.48    3.40
   0   3   2  162.98    3.30
   0   3   2  162.68    3.50
   0   3   2  159.78    3.20
   0   3   2  160.68   12.60
   0   3   2  155.58   13.10
   0   3   2  165.08    3.50
   0   3   2  167.98   12.40
   0   3   2  147.49   12.30
   0   3   2  162.68    3.40
   0   3   2  155.58   11.80
   0   3   2  175.68   12.40
   0   3   2  164.98    3.20
   0   3   2  157.38    3.60
   0   3   2  162.58    9.40
  -1  -3  -2  912.71   27.90
  -1  -3  -2  915.61   33.70
  -1  -3  -2  908.01   11.80
  -1  -3  -2  898.71   11.40
  -1  -3  -2  876.11   28.90
  -1  -3  -2  899.81   29.10
  -1  -3  -2  899.21   11.00
  -1  -3  -2  908.11   33.40
  -1  -3  -2  907.41   10.80
  -1  -3  -2  933.41   30.50
  -1  -3  -2  798.22   12.00
  -1  -3  -2  880.41   13.10
  -1  -3  -2  881.81   30.40
   1   3   2  892.71   12.20
   1   3   2  902.21   11.90
   1   3   2  904.01   26.40
   1   3   2  925.31   30.30
   1   3   2  886.81   11.10
   1   3   2  912.61   28.60
   1   3   2  903.41   27.80
   1   3   2  898.61   11.50
   1   3   2  909.61   11.70
   1   3   2  961.50   28.60
   1   3   2  927.91   29.70
   1   3   2  910.41   11.60
   1   3   2  917.51   32.40
   1   3   2  906.21   11.10
   1   3   2  895.71   33.50
   1   3   2  901.01   12.40
   1   3   2  881.81   11.50
  -2  -3  -2  251.67   15.90
  -2  -3  -2  300.77   17.30
  -2  -3  -2  275.17    4.00
  -2  -3  -2  277.07    4.60
  -2  -3  -2  288.87   17.10
  -2  -3  -2  277.67   20.20
  -2  -3  -2  239.58   21.10
  -2  -3  -2  279.67   15.70
  -2  -3  -2  271.67    4.00
  -2  -3  -2  270.67    4.80
  -2  -3  -2  273.27    3.80
   2   3   2  267.57    4.70
   2   3   2  272.07    5.40
   2   3   2  275.67    4.00
   2   3   2  281.47   19.90
   2   3   2  272.17    3.60
   2   3   2  275.07   22.10
   2   3   2  270.27   15.70
   2   3   2  289.67   15.90
   2   3   2  283.37   21.80
   2   3   2  268.57    4.60
   2   3   2  259.27   17.00
   2   3   2  283.97   16.90
   2   3   2  277.07    4.70
   2   3   2  273.17    4.90
   2   3   2  279.47   15.60
   2   3   2  267.37    5.80
  -3  -3  -2    0.70    0.40
  -3  -3  -2    0.80    0.40
   3   3   2    0.50    0.20
   3   3   2    0.50    0.50
   3   3   2    0.30    0.30
   3   3   2   -0.30    0.50
   3   3   2    0.20    0.50
   3   3   2    0.30    0.40
   3   3   2    0.90    0.40
   3   3   2    0.50    0.30
   3   3   2    1.00    0.40
   3   3   2    0.70    0.40
  -4  -3  -2  171.28    3.90
   4   3   2  168.78    3.60
   4   3   2  174.28    3.80
   4   3   2  166.88    2.60
   4   3   2  168.88    4.40
   4   3   2  173.48    2.70
   4   3   2  169.88    5.30
   4   3   2  171.78    4.40
   4   3   2  170.88    4.10
   5   3   2   -0.10    0.40
   5   3   2    0.20    0.40
   5   3   2    0.20    0.30
   5   3   2    0.60    0.80
   5   3   2   -0.30    0.50
   5   3   2   -0.40    0.80
   5   3   2    1.30    0.60
   5   3   2   -0.50    0.70
   5   3   2    0.70    0.30
   6   3   2   13.00    2.30
   6   3   2   19.00    2.50
   6   3   2   17.80    1.90
   6   3   2   19.30    1.30
   6   3   2   18.40    1.30
   7   3   2    3.90    1.60
   7   3   2    4.00    1.50
   7   3   2    4.50    0.70
   7   3   2    2.10    1.30
   7   3   2    6.00    0.70
   8   3   2    0.80    1.20
   8  -4  -2    7.80    1.70
   8  -4  -2    7.00    1.90
   8  -4  -2    4.20    1.10
   7  -4  -2   -2.10    0.80
   7  -4  -2   -0.30    0.70
   7  -4  -2    1.90    1.60
   7  -4  -2   -0.60    0.80
   7  -4  -2    1.40    0.90
   6  -4  -2   20.00    1.90
   6  -4  -2   20.20    1.90
   6  -4  -2   15.40    1.90
  -6   4   2   16.10    2.80
   5  -4  -2   27.70    2.10
   5  -4  -2   18.10    1.70
   5  -4  -2   26.60    2.10
   5  -4  -2   18.90    2.80
   5  -4  -2   25.70    2.30
   5  -4  -2   22.60    2.10
   5  -4  -2   24.40    1.90
  -5   4   2   23.10    2.10
  -5   4   2   23.30    2.00
   4  -4  -2    0.60    0.60
   4  -4  -2    0.60    0.70
   4  -4  -2    0.50    0.60
   4  -4  -2    0.50    0.70
   4  -4  -2    0.40    0.90
   4  -4  -2    0.80    0.60
   4  -4  -2    0.50    0.30
   4  -4  -2    0.30    0.50
  -4   4   2    0.90    0.50
  -4   4   2   -0.10    0.40
  -4   4   2    1.50    0.70
  -4   4   2    1.30    0.70
   3  -4  -2    9.40    0.80
   3  -4  -2    9.40    1.20
   3  -4  -2    8.50    1.10
   3  -4  -2   10.60    1.00
   3  -4  -2    8.40    1.20
   3  -4  -2    9.50    1.30
   3  -4  -2    9.40    1.40
   3  -4  -2   11.30    1.40
  -3   4   2    9.00    1.10
  -3   4   2    8.80    0.80
  -3   4   2   10.50    1.40
  -3   4   2    9.00    0.50
  -3   4   2    9.20    1.30
   2  -4  -2  103.99   16.00
   2  -4  -2   91.59    3.10
   2  -4  -2   90.89   11.00
   2  -4  -2   94.99    2.90
   2  -4  -2   84.69   15.40
   2  -4  -2   81.59   14.40
   2  -4  -2   91.79    2.90
   2  -4  -2   90.19    2.40
   2  -4  -2   88.99    3.20
   2  -4  -2   92.09    3.10
   2  -4  -2   91.39    2.60
   2  -4  -2  101.39   11.80
   2  -4  -2   91.99   14.00
   2  -4  -2   80.89   12.90
   2  -4  -2   93.39    2.60
   2  -4  -2   79.99   11.80
  -2   4   2   99.29   11.20
  -2   4   2   76.09   12.70
  -2   4   2   91.69    8.60
  -2   4   2   87.99    3.00
  -2   4   2   72.29   12.90
  -2   4   2   57.39   12.60
  -2   4   2   95.89    3.20
  -2   4   2   85.39   11.80
  -2   4   2   90.59    3.10
  -2   4   2   91.49    2.50
  -2   4   2   86.99   14.90
  -2   4   2   90.99    2.90
  -2   4   2   78.19   13.10
  -2   4   2   87.79    7.60
  -2   4   2   92.09    1.80
  -2   4   2   85.79   14.70
   1  -4  -2  536.45    8.30
   1  -4  -2  563.84   28.60
   1  -4  -2  489.95   21.50
   1  -4  -2  532.35   21.50
   1  -4  -2  500.55   24.40
   1  -4  -2  536.85    8.30
   1  -4  -2  540.65    9.80
   1  -4  -2  539.25    7.50
   1  -4  -2  573.04   27.70
   1  -4  -2  514.55   27.80
   1  -4  -2  540.75    8.80
   1  -4  -2  512.95   26.60
   1  -4  -2  536.25   26.50
  -1   4   2  559.14   27.30
  -1   4   2  527.95   23.60
  -1   4   2  520.75   20.50
  -1   4   2  514.35   27.60
  -1   4   2  553.74   26.50
  -1   4   2  542.45    8.20
  -1   4   2  512.15    8.50
  -1   4   2  552.44   27.70
  -1   4   2  509.75   24.40
  -1   4   2  531.95    7.50
  -1   4   2  542.95   22.50
  -1   4   2  529.45   28.90
  -1   4   2  544.35    9.40
  -1   4   2  535.35    8.50
   0  -4  -2   91.29    2.00
   0  -4  -2   87.49    2.40
   0  -4  -2   95.69   12.90
   0  -4  -2  104.99   14.30
   0  -4  -2   84.39   13.40
   0  -4  -2   68.39    9.70
   0  -4  -2   79.99   12.10
   0  -4  -2   90.89    2.90
   0  -4  -2   81.39   12.20
   0  -4  -2   70.49   10.90
   0  -4  -2   82.09    7.50
   0  -4  -2   81.99    3.50
   0  -4  -2   85.39    2.50
   0   4   2   89.69    2.80
   0   4   2   74.59   12.50
   0   4   2   75.89   12.50
   0   4   2   88.99    2.60
   0   4   2   70.19   10.90
   0   4   2   87.39    2.70
   0   4   2   90.29    2.70
   0   4   2   91.29   13.20
   0   4   2   90.99    2.60
   0   4   2   94.19    8.60
   0   4   2   81.59   11.10
   0   4   2   87.99    2.70
   0   4   2   85.89    2.80
   0   4   2   71.09   10.70
   0   4   2   91.79    2.70
   0   4   2  101.39   14.30
  -1  -4  -2  527.55   25.90
  -1  -4  -2  504.95    7.60
  -1  -4  -2  535.75   28.90
  -1  -4  -2  491.85   24.00
  -1  -4  -2  499.15    7.30
  -1  -4  -2  522.25    7.00
  -1  -4  -2  508.95    8.10
  -1  -4  -2  523.15   25.60
   1   4   2  499.65    8.50
   1   4   2  497.55   27.50
   1   4   2  512.05    8.60
   1   4   2  503.65    7.80
   1   4   2  537.15   25.00
   1   4   2  519.35   26.00
   1   4   2  471.75   22.60
   1   4   2  553.34   28.00
   1   4   2  500.95    7.40
   1   4   2  512.55    7.70
   1   4   2  500.25    7.80
   1   4   2  517.55   23.90
   1   4   2  524.35   24.10
   1   4   2  500.05    7.90
  -2  -4  -2   67.39   11.60
  -2  -4  -2   54.99    9.40
  -2  -4  -2   62.39    1.50
  -2  -4  -2   61.39    2.00
  -2  -4  -2   75.69   11.60
  -2  -4  -2   68.39   11.20
  -2  -4  -2   60.89    2.20
  -2  -4  -2   54.09   12.60
  -2  -4  -2   65.59    1.70
  -2  -4  -2   64.39    1.70
   2   4   2   42.00   10.70
   2   4   2   59.79    2.10
   2   4   2   66.49    2.80
   2   4   2   74.99   10.80
   2   4   2   48.90   11.90
   2   4   2   61.39   10.40
   2   4   2   63.89   11.70
   2   4   2   66.09    2.20
   2   4   2   62.69    2.60
   2   4   2   60.69   10.10
   2   4   2   51.59    8.90
   2   4   2   66.59   12.00
   2   4   2   60.19    2.20
   2   4   2   61.39    2.10
   2   4   2   64.69   13.30
   2   4   2   62.39    1.80
  -3  -4  -2  303.17    5.70
  -3  -4  -2  301.37    5.40
   3   4   2  312.87    5.50
   3   4   2  304.07    4.70
   3   4   2  303.97    7.20
   3   4   2  307.97    5.70
   3   4   2  308.87    6.80
   3   4   2  308.27    5.70
   3   4   2  303.47    5.50
   3   4   2  307.97    4.20
   3   4   2  314.37    5.60
   3   4   2  307.37    6.60
   4   4   2   14.40    1.20
   4   4   2   17.30    1.10
   4   4   2   17.40    1.60
   4   4   2   18.00    1.20
   4   4   2   17.90    1.40
   4   4   2   16.60    0.70
   4   4   2   19.40    1.30
   4   4   2   19.90    2.00
   5   4   2    0.10    0.30
   5   4   2   -0.30    0.50
   5   4   2   -0.20    0.40
   5   4   2   -0.10    0.70
   5   4   2    0.10    0.80
   5   4   2    0.00    0.30
   5   4   2   -0.60    0.60
   6   4   2   42.70    3.30
   6   4   2   35.10    1.70
   6   4   2   37.60    3.10
   6   4   2   39.40    3.20
   6   4   2   32.70    2.20
   6   4   2   36.70    2.10
   7   4   2    4.00    1.50
   7   4   2    3.70    0.60
   7   4   2    2.80    0.50
   7   4   2    1.90    1.30
   7   4   2    1.20    1.20
   8  -5  -2    0.60    1.20
   7  -5  -2    9.90    1.70
   7  -5  -2   13.00    2.30
   7  -5  -2   13.90    2.20
   7  -5  -2    7.20    1.80
   6  -5  -2    4.10    1.10
   6  -5  -2    6.60    1.50
   6  -5  -2    7.30    1.60
   6  -5  -2    5.00    1.30
   6  -5  -2    6.00    1.40
  -6   5   2    5.80    1.60
   5  -5  -2    5.50    1.20
   5  -5  -2    5.50    1.30
   5  -5  -2    5.10    1.10
   5  -5  -2    4.90    1.30
   5  -5  -2    5.50    1.30
   5  -5  -2    5.30    1.20
  -5   5   2    5.20    0.80
  -5   5   2    4.70    1.20
  -5   5   2    5.00    1.20
   4  -5  -2  278.77    6.60
   4  -5  -2  277.27    7.10
   4  -5  -2  276.67    5.00
   4  -5  -2  287.47    6.90
   4  -5  -2  281.27    5.90
   4  -5  -2  288.87    6.70
   4  -5  -2  285.87    7.10
  -4   5   2  280.07    6.90
   3  -5  -2    1.70    0.60
   3  -5  -2    0.40    0.60
   3  -5  -2    0.70    0.60
   3  -5  -2    0.30    0.50
   3  -5  -2    0.20    0.60
   3  -5  -2    0.30    0.40
  -3   5   2    1.00    0.70
  -3   5   2    1.10    0.50
  -3   5   2    0.90    0.20
  -3   5   2    0.70    0.30
  -3   5   2    0.20    0.60
  -3   5   2    1.20    0.60
  -3   5   2    0.40    0.70
   2  -5  -2  429.26    7.80
   2  -5  -2  386.66   23.00
   2  -5  -2  429.16    7.80
   2  -5  -2  413.66    6.70
   2  -5  -2  422.26    7.00
   2  -5  -2  418.46   29.10
   2  -5  -2  381.96   29.20
   2  -5  -2  434.46    8.40
   2  -5  -2  423.46   27.40
   2  -5  -2  443.86   23.80
   2  -5  -2  372.86   27.10
   2  -5  -2  440.36   25.90
  -2   5   2  435.86    6.30
  -2   5   2  387.66   28.00
  -2   5   2  423.76    7.80
  -2   5   2  382.06   21.50
  -2   5   2  428.86    8.10
  -2   5   2  429.66    8.10
  -2   5   2  448.56   29.20
  -2   5   2  400.36   26.20
  -2   5   2  432.86   24.50
  -2   5   2  421.76    7.20
  -2   5   2  408.86   24.00
  -2   5   2  437.76    8.20
   1  -5  -2   40.90    9.30
   1  -5  -2   29.50    1.70
   1  -5  -2   30.70    1.30
   1  -5  -2   42.10   11.20
   1  -5  -2   30.50    1.40
   1  -5  -2   29.60    1.70
   1  -5  -2   31.60    2.20
   1  -5  -2   37.20   10.80
   1  -5  -2   34.00    9.70
   1  -5  -2   32.00    6.50
   1  -5  -2   17.20    7.20
   1  -5  -2   39.60   12.50
   1  -5  -2   39.60   11.70
  -1   5   2   29.80    1.80
  -1   5   2   29.90    1.90
  -1   5   2   32.40    8.80
  -1   5   2   28.80    1.80
  -1   5   2   33.00    1.90
  -1   5   2   38.30   11.50
  -1   5   2   24.40    9.00
  -1   5   2   19.90    6.70
  -1   5   2   32.30    1.80
  -1   5   2   23.60    7.20
  -1   5   2   33.70    1.60
  -1   5   2   21.80    9.00
  -1   5   2   17.70    6.90
  -1   5   2   40.00    9.70
   0  -5  -2   35.20    1.80
   0  -5  -2   35.30    1.60
   0  -5  -2   48.80   11.60
   0  -5  -2   43.00   10.80
   0  -5  -2   22.20    7.60
   0  -5  -2   38.80    9.40
   0  -5  -2   28.10    9.40
   0  -5  -2   37.30    2.10
   0  -5  -2   15.30    7.60
   0  -5  -2   39.00    7.00
   0  -5  -2   39.10    1.40
   0   5   2   46.40    8.00
   0   5   2   44.00   11.10
   0   5   2   19.50    7.00
   0   5   2   34.00    8.30
   0   5   2   37.30    1.90
   0   5   2   33.60    9.00
   0   5   2   37.70    2.00
   0   5   2   34.60    1.90
   0   5   2   36.00    1.80
   0   5   2   24.80    8.10
   0   5   2   26.00    8.20
   0   5   2   36.70    8.90
   0   5   2   28.40    8.80
   0   5   2   37.60    1.90
  -1  -5  -2   23.10    9.40
  -1  -5  -2    9.20    0.40
  -1  -5  -2   16.80   10.10
  -1  -5  -2   12.20    1.00
  -1  -5  -2   10.00    1.00
  -1  -5  -2    8.80    0.40
  -1  -5  -2   18.40    8.00
  -1  -5  -2   11.40    1.30
  -1  -5  -2    9.70    0.80
  -1  -5  -2    9.50    7.40
  -1  -5  -2    7.30    5.30
  -1  -5  -2   10.60    7.20
   1   5   2    7.90    1.10
   1   5   2    5.60    6.60
   1   5   2    8.60    6.80
   1   5   2    0.70    5.70
   1   5   2    6.10    5.50
   1   5   2    9.10    0.90
   1   5   2    9.60    1.20
   1   5   2    5.40    4.10
   1   5   2    5.70    7.30
   1   5   2    8.70    1.20
   1   5   2    3.90    6.50
   1   5   2    8.70    1.10
   1   5   2    8.30    1.00
   1   5   2    8.50    1.30
   1   5   2   10.50    5.40
  -2  -5  -2  371.46    6.90
  -2  -5  -2  375.46    6.30
  -2  -5  -2  358.06    5.90
  -2  -5  -2  373.66    6.70
  -2  -5  -2  365.16    5.30
   2   5   2  356.06    6.50
   2   5   2  370.06    6.10
   2   5   2  365.16    6.50
   2   5   2  368.16    6.50
   2   5   2  367.06    7.90
   2   5   2  369.76    7.60
   2   5   2  364.76    7.60
   2   5   2  359.66    6.90
  -3  -5  -2  216.38    4.90
  -3  -5  -2  217.58    4.00
   3   5   2  215.08    4.70
   3   5   2  216.98    6.30
   3   5   2  225.08    4.70
   3   5   2  215.68    4.10
   3   5   2  223.58    5.80
   3   5   2  222.38    4.60
   3   5   2  221.58    5.80
   3   5   2  210.18    4.80
  -4  -5  -2    0.10    0.50
   4   5   2    0.10    0.40
   4   5   2    0.40    0.50
   4   5   2    0.40    0.80
   4   5   2   -0.20    0.40
   4   5   2   -1.10    0.40
   4   5   2    0.70    0.80
   4   5   2    0.20    0.30
   4   5   2   -0.10    0.20
   4   5   2    0.70    0.70
   4   5   2    0.10    0.20
   4   5   2    0.50    0.60
   5   5   2    9.10    1.10
   5   5   2    8.00    1.40
   5   5   2    7.10    1.70
   5   5   2    6.80    1.50
   5   5   2    6.50    1.60
   5   5   2    7.20    0.70
   5   5   2    8.10    0.80
   5   5   2    6.70    1.00
   6   5   2    2.10    1.40
   6   5   2    2.40    1.20
   6   5   2    2.30    1.20
   6   5   2    1.60    0.70
   6   5   2    1.00    0.50
   7   5   2   23.10    3.30
   7   5   2   21.90    3.30
   7   5   2   19.50    3.00
   7  -6  -2   39.90    2.90
   7  -6  -2   38.80    2.80
   7  -6  -2   34.00    3.30
   7  -6  -2   41.80    3.40
   7  -6  -2   41.70    3.00
   6  -6  -2    8.60    1.80
   6  -6  -2    8.00    1.70
   6  -6  -2    8.60    1.60
   6  -6  -2    5.70    1.50
   6  -6  -2    5.30    1.20
  -6   6   2    6.40    1.60
   5  -6  -2    3.90    1.20
   5  -6  -2    3.10    1.10
   5  -6  -2    2.70    1.10
   5  -6  -2    3.90    1.20
   5  -6  -2    3.60    1.00
  -5   6   2    5.70    1.40
  -5   6   2    4.30    1.30
  -5   6   2    3.40    0.90
   4  -6  -2   70.89    3.70
   4  -6  -2   75.39    3.60
   4  -6  -2   75.99    2.90
   4  -6  -2   68.09    3.50
   4  -6  -2   78.69    3.50
   4  -6  -2   80.29    3.40
  -4   6   2   72.59    2.50
  -4   6   2   77.89    3.60
  -4   6   2   76.29    3.70
   3  -6  -2   71.19    3.20
   3  -6  -2   67.19    3.40
   3  -6  -2   64.29    2.70
   3  -6  -2   62.29    2.40
   3  -6  -2   66.69    3.30
   3  -6  -2   61.69    3.00
  -3   6   2   65.69    1.60
  -3   6   2   67.09    3.00
  -3   6   2   68.79    3.30
  -3   6   2   68.69    2.50
  -3   6   2   58.79    3.10
  -3   6   2   71.89    3.40
  -3   6   2   67.29    1.80
   2  -6  -2   54.39    2.90
   2  -6  -2   55.79    2.20
   2  -6  -2   50.99    2.60
   2  -6  -2   57.29    2.20
   2  -6  -2   51.69    2.60
  -2   6   2   55.79    2.00
  -2   6   2   54.19    2.70
  -2   6   2   51.89    2.70
  -2   6   2   57.19    2.90
  -2   6   2   51.69    2.70
  -2   6   2   55.19    2.40
   1  -6  -2  238.18    5.40
   1  -6  -2  261.77   25.60
   1  -6  -2  238.88   23.00
   1  -6  -2  245.38   21.90
   1  -6  -2  267.67   24.80
   1  -6  -2  241.88    4.50
   1  -6  -2  242.88   16.60
   1  -6  -2  273.17   24.30
  -1   6   2  223.98   21.80
  -1   6   2  248.08   20.10
  -1   6   2  242.08    5.80
  -1   6   2  241.78    5.60
  -1   6   2  211.18   22.30
  -1   6   2  251.17   22.50
  -1   6   2  244.48   23.70
  -1   6   2  248.28    5.80
  -1   6   2  245.38    5.90
  -1   6   2  238.68    6.80
  -1   6   2  230.88   18.20
  -1   6   2  246.98    5.80
  -1   6   2  270.67   23.20
   0  -6  -2    0.30    0.40
   0  -6  -2   -0.10    0.30
   0  -6  -2  -12.40    6.00
   0  -6  -2    6.10    6.00
   0  -6  -2    0.90    0.50
   0  -6  -2    5.60    7.10
   0  -6  -2    2.10    3.40
   0  -6  -2    2.40    8.60
   0  -6  -2    0.20    0.50
   0  -6  -2    0.30    0.30
   0   6   2    0.60    0.50
   0   6   2    1.00    0.60
   0   6   2    0.60    5.10
   0   6   2    1.10    7.10
   0   6   2    1.10    0.70
   0   6   2    0.30    0.60
   0   6   2    3.10    6.90
   0   6   2   -2.00    5.90
   0   6   2   -2.20    9.40
   0   6   2    7.10    6.30
   0   6   2   -3.90    5.10
   0   6   2    0.30    0.50
   0   6   2    0.50    0.60
   0   6   2    0.90    0.60
  -1  -6  -2  231.08    4.50
  -1  -6  -2  230.98    5.60
  -1  -6  -2  228.08    3.20
  -1  -6  -2  230.78    5.10
  -1  -6  -2  224.68    3.10
  -1  -6  -2  231.88    4.70
   1   6   2  228.48    5.20
   1   6   2  233.98    5.10
   1   6   2  228.88    5.90
   1   6   2  227.58    5.30
   1   6   2  229.58    5.40
   1   6   2  234.08    5.40
   1   6   2  235.78    5.90
  -2  -6  -2    1.40    0.50
  -2  -6  -2    1.10    0.50
  -2  -6  -2    0.80    0.70
   2   6   2    1.00    0.60
   2   6   2    0.90    0.50
   2   6   2    0.80    0.60
   2   6   2    1.60    0.60
   2   6   2    1.60    0.80
   2   6   2    1.50    0.90
   2   6   2    1.20    0.60
  -3  -6  -2   84.19    3.10
  -3  -6  -2   83.49    2.90
   3   6   2   88.39    2.60
   3   6   2   85.09    3.80
   3   6   2   90.59    3.20
   3   6   2   88.39    3.00
   3   6   2   85.39    3.00
   3   6   2   83.29    3.10
   3   6   2   86.19    3.00
   3   6   2   80.19    4.00
  -4  -6  -2   98.49    3.40
   4   6   2  102.49    4.50
   4   6   2   99.59    3.30
   4   6   2   99.09    2.50
   4   6   2   92.49    4.60
   4   6   2   99.49    3.30
   4   6   2  106.19    3.70
   4   6   2  104.09    3.30
   4   6   2  106.79    5.20
   5   6   2   39.30    2.10
   5   6   2   36.00    2.40
   5   6   2   39.10    3.10
   5   6   2   41.10    3.40
   5   6   2   42.90    2.10
   5   6   2   39.90    1.60
   5   6   2   38.40    2.90
   6   6   2    2.80    1.30
   6   6   2    1.70    1.00
   6   6   2    1.50    1.20
   6   6   2    0.90    0.60
   6   6   2    0.10    1.00
   7   6   2    3.00    1.40
   7   6   2    4.10    1.70
   7  -7  -2   34.40    3.20
   7  -7  -2   30.90    3.20
   7  -7  -2   36.10    2.90
   7  -7  -2   38.80    2.90
   6  -7  -2    1.40    0.90
   6  -7  -2    0.10    0.90
   6  -7  -2    0.60    1.00
   6  -7  -2    0.20    0.90
   6  -7  -2   -1.00    0.70
  -6   7   2    0.10    1.30
   5  -7  -2   -0.50    0.60
   5  -7  -2   -0.80    0.70
   5  -7  -2    0.30    0.70
   5  -7  -2    0.80    0.90
   5  -7  -2   -0.40    0.60
  -5   7   2    0.90    0.90
  -5   7   2   -1.20    0.60
   4  -7  -2    0.90    0.70
   4  -7  -2    1.40    0.70
   4  -7  -2    2.00    1.00
   4  -7  -2    0.90    0.80
   4  -7  -2    1.00    0.90
   4  -7  -2    1.40    0.80
  -4   7   2    1.50    0.90
  -4   7   2    1.80    1.00
  -4   7   2    1.60    1.00
  -4   7   2    0.80    0.60
   3  -7  -2   95.89    4.00
   3  -7  -2  101.09    4.40
   3  -7  -2  100.59    3.50
   3  -7  -2   97.79    3.30
   3  -7  -2   94.39    5.80
  -3   7   2   99.59    2.60
  -3   7   2  104.39    4.30
  -3   7   2   94.09    2.40
  -3   7   2   94.69    4.10
  -3   7   2   97.19    3.40
  -3   7   2  101.19    4.00
  -3   7   2  102.19    4.30
   2  -7  -2    2.50    0.70
   2  -7  -2    1.80    0.60
   2  -7  -2    3.30    1.00
   2  -7  -2    1.60    0.90
   2  -7  -2    4.20    1.00
  -2   7   2    2.80    0.70
  -2   7   2    2.20    1.00
  -2   7   2    1.60    0.70
  -2   7   2    3.20    0.90
  -2   7   2    2.40    1.00
  -2   7   2    4.10    1.20
   1  -7  -2   15.10    1.10
   1  -7  -2   16.30    1.60
   1  -7  -2   16.40    1.50
   1  -7  -2   15.10    1.90
  -1   7   2   11.40    1.50
  -1   7   2   15.00    1.80
  -1   7   2   17.60    1.70
  -1   7   2   19.10    1.50
  -1   7   2   18.20    1.80
  -1   7   2   17.60    1.70
   0  -7  -2    0.40    0.50
   0  -7  -2    0.50    0.50
   0  -7  -2    0.80    0.50
   0  -7  -2    0.80    0.70
   0   7   2    0.30    0.60
   0   7   2    1.10    0.70
   0   7   2    0.00    0.60
   0   7   2    0.10    0.60
   0   7   2    0.20    0.60
   0   7   2    0.10    0.60
  -1  -7  -2   54.99    1.30
  -1  -7  -2   54.29    2.80
  -1  -7  -2   52.79    2.10
  -1  -7  -2   55.59    1.30
  -1  -7  -2   52.89    2.50
  -1  -7  -2   59.49    2.30
   1   7   2   55.89    3.00
   1   7   2   56.89    2.60
   1   7   2   55.29    3.00
   1   7   2   54.69    2.70
   1   7   2   56.59    2.60
   1   7   2   52.79    2.60
   1   7   2   56.69    2.80
  -2  -7  -2   38.20    1.60
  -2  -7  -2   38.20    2.30
   2   7   2   39.70    2.10
   2   7   2   34.80    2.50
   2   7   2   39.60    2.20
   2   7   2   38.00    2.60
   2   7   2   39.90    3.30
   2   7   2   40.60    2.40
   2   7   2   39.30    2.20
  -3  -7  -2    0.40    0.50
  -3  -7  -2   -0.70    0.50
  -3  -7  -2    0.30    0.20
  -3  -7  -2    0.20    0.20
   3   7   2    0.10    0.40
   3   7   2    0.50    0.60
   3   7   2    0.20    0.60
   3   7   2   -1.10    0.40
   3   7   2    0.60    0.90
   3   7   2    0.20    0.50
   3   7   2    0.20    0.60
  -4  -7  -2   10.90    1.50
   4   7   2   13.60    2.10
   4   7   2   11.60    1.70
   4   7   2   16.50    2.00
   4   7   2   14.10    2.30
   4   7   2    8.70    1.50
   4   7   2   17.50    2.40
   4   7   2   15.40    1.40
   4   7   2   12.20    1.50
   4   7   2   15.50    1.20
   5   7   2   -0.40    0.80
   5   7   2   -0.40    0.90
   5   7   2    1.10    0.80
   5   7   2   -0.30    0.40
   5   7   2    0.70    0.60
   6   7   2   49.70    3.50
   6   7   2   48.10    3.90
   6   7   2   46.80    4.00
   7   7   2    0.30    1.40
   7   7   2    0.40    1.20
   7   7   2   -2.20    1.40
   7  -8  -2   -0.90    0.80
   7  -8  -2    3.10    1.50
   7  -8  -2    1.80    1.10
   7  -8  -2    0.80    1.00
   6  -8  -2   75.89    4.30
   6  -8  -2   78.79    3.80
   6  -8  -2   82.69    4.70
   6  -8  -2   81.69    4.30
   5  -8  -2    9.10    1.80
   5  -8  -2    9.30    1.50
   5  -8  -2   12.20    1.90
   5  -8  -2    8.30    1.70
   5  -8  -2   12.90    2.50
  -5   8   2    8.70    1.90
  -5   8   2    8.20    1.40
   4  -8  -2    1.70    1.10
   4  -8  -2    0.40    0.80
   4  -8  -2    1.50    0.90
   4  -8  -2    0.30    0.70
   4  -8  -2    0.20    0.70
  -4   8   2    0.80    1.00
  -4   8   2    0.80    0.90
  -4   8   2    1.10    1.00
  -4   8   2    0.30    0.70
   3  -8  -2    2.20    1.10
   3  -8  -2    2.10    0.90
   3  -8  -2    1.00    0.80
   3  -8  -2    1.30    0.70
   3  -8  -2    1.10    0.70
  -3   8   2    1.90    1.00
  -3   8   2    0.60    0.70
  -3   8   2    0.60    0.90
  -3   8   2    1.30    1.00
  -3   8   2    0.80    0.60
  -3   8   2    1.00    0.90
   2  -8  -2    9.30    1.60
   2  -8  -2    8.20    1.10
   2  -8  -2    9.20    2.00
   2  -8  -2    9.70    1.40
   2  -8  -2    6.10    1.40
  -2   8   2    9.50    1.60
  -2   8   2    9.40    1.70
  -2   8   2   10.80    1.40
  -2   8   2    8.20    1.70
  -2   8   2   10.60    1.70
  -2   8   2    8.60    1.40
   1  -8  -2  148.49    4.50
   1  -8  -2  141.99    5.30
   1  -8  -2  152.18    3.70
   1  -8  -2  154.98    4.90
  -1   8   2  150.88    5.00
  -1   8   2  146.39    4.90
  -1   8   2  148.99    5.00
  -1   8   2  153.18    4.60
  -1   8   2  151.78    5.10
  -1   8   2  144.09    5.10
   0  -8  -2   21.60    1.40
   0  -8  -2   22.60    1.70
   0  -8  -2   21.20    2.00
   0  -8  -2   25.10    2.00
   0   8   2   23.90    2.00
   0   8   2   20.70    2.00
   0   8   2   22.80    2.00
   0   8   2   22.20    2.00
   0   8   2   21.30    2.00
   0   8   2   20.10    1.90
  -1  -8  -2    6.40    0.50
  -1  -8  -2    4.80    0.90
  -1  -8  -2    5.70    1.10
  -1  -8  -2    5.30    1.20
  -1  -8  -2    5.50    0.50
  -1  -8  -2    7.70    1.20
   1   8   2    5.10    1.10
   1   8   2    5.60    1.10
   1   8   2    5.40    1.20
   1   8   2    4.00    1.00
   1   8   2    5.70    1.30
   1   8   2    4.30    1.00
   1   8   2    3.90    1.80
  -2  -8  -2  100.59    3.60
  -2  -8  -2  101.39    2.80
  -2  -8  -2  102.49    4.10
   2   8   2   97.79    3.60
   2   8   2  101.19    3.70
   2   8   2   99.49    3.80
   2   8   2   96.59    3.70
   2   8   2  104.09    4.10
   2   8   2  100.19    4.60
   2   8   2   94.59    4.30
  -3  -8  -2   52.19    2.50
  -3  -8  -2   52.09    2.90
  -3  -8  -2   57.29    1.70
  -3  -8  -2   55.29    1.70
   3   8   2   60.29    3.90
   3   8   2   53.09    3.40
   3   8   2   56.69    2.60
   3   8   2   53.49    2.70
   3   8   2   53.29    3.00
   3   8   2   56.89    2.80
  -4  -8  -2    9.70    1.60
   4   8   2    7.20    1.70
   4   8   2   10.90    2.10
   4   8   2   10.40    1.40
   4   8   2    8.80    1.20
   4   8   2   10.40    1.50
   4   8   2    9.80    1.80
   4   8   2   13.80    1.90
   4   8   2   11.80    1.50
   5   8   2  139.89    6.10
   5   8   2  138.99    5.60
   5   8   2  132.99    3.60
   5   8   2  135.29    5.80
   5   8   2  140.39    4.20
   5   8   2  136.79    6.40
   6   8   2    2.60    1.90
   6   8   2    3.20    1.40
   6   8   2    2.90    0.80
   6   8   2    1.80    1.40
   7  -9  -2    2.50    1.10
   7  -9  -2   -1.10    1.10
   7  -9  -2    1.30    1.20
   7  -9  -2   -0.70    1.00
   7  -9  -2    2.30    1.30
   6  -9  -2   -1.20    1.10
   6  -9  -2    0.40    0.90
   6  -9  -2   -0.10    0.90
   6  -9  -2   -0.10    0.90
   6  -9  -2    1.30    1.10
  -6   9   2    0.90    1.70
  -6   9   2    2.10    1.20
   5  -9  -2   65.39    4.10
   5  -9  -2   56.69    3.70
   5  -9  -2   65.59    3.40
   5  -9  -2   65.29    4.30
   5  -9  -2   62.89    3.50
  -5   9   2   57.79    2.70
  -5   9   2   56.39    4.10
  -5   9   2   65.79    3.50
   4  -9  -2    0.70    0.70
   4  -9  -2    0.10    0.80
   4  -9  -2   -0.20    0.80
   4  -9  -2   -0.30    0.80
   4  -9  -2    0.20    0.70
  -4   9   2    0.50    1.00
  -4   9   2    1.30    0.80
  -4   9   2    1.20    1.00
  -4   9   2    1.00    0.50
  -4   9   2    0.40    1.00
  -4   9   2    1.20    0.90
   3  -9  -2    7.20    1.70
   3  -9  -2    8.20    1.60
   3  -9  -2   10.70    1.50
   3  -9  -2    8.00    1.30
   3  -9  -2   10.30    1.90
  -3   9   2    8.40    1.50
  -3   9   2    7.90    1.80
  -3   9   2    9.80    1.30
  -3   9   2   10.50    1.90
  -3   9   2   10.00    2.00
  -3   9   2   11.80    1.90
   2  -9  -2   13.50    1.80
   2  -9  -2   15.90    2.10
   2  -9  -2   14.90    2.30
   2  -9  -2   14.80    1.40
  -2   9   2   14.20    2.20
  -2   9   2   12.60    2.10
  -2   9   2   12.20    1.60
  -2   9   2   13.10    2.10
  -2   9   2   14.70    2.20
  -2   9   2   19.60    2.00
   1  -9  -2   59.39    2.40
   1  -9  -2   61.39    4.30
   1  -9  -2   62.19    3.10
   1  -9  -2   62.69    3.30
  -1   9   2   63.29    3.60
  -1   9   2   56.49    3.30
  -1   9   2   64.09    3.60
  -1   9   2   54.09    2.90
  -1   9   2   65.39    3.60
   0  -9  -2  219.08    4.90
   0  -9  -2  215.88    5.60
   0  -9  -2  224.18    6.90
   0  -9  -2  216.88    7.10
   0   9   2  214.28    6.50
   0   9   2  221.48    6.50
   0   9   2  214.78    6.40
   0   9   2  212.88    6.40
   0   9   2  217.28    6.70
   0   9   2  215.98    6.40
  -1  -9  -2   30.70    2.50
  -1  -9  -2   31.50    2.30
  -1  -9  -2   28.10    1.90
  -1  -9  -2   27.20    1.10
  -1  -9  -2   32.50    1.90
   1   9   2   28.30    2.30
   1   9   2   25.60    2.50
   1   9   2   26.00    2.10
   1   9   2   27.80    2.50
   1   9   2   31.00    2.40
   1   9   2   30.00    2.40
  -2  -9  -2  265.87    5.30
  -2  -9  -2  265.77    7.30
   2   9   2  258.17    7.90
   2   9   2  264.07    6.80
   2   9   2  251.77    6.80
   2   9   2  268.57    6.90
   2   9   2  263.27    7.90
   2   9   2  263.17    7.70
   2   9   2  275.07    6.70
  -3  -9  -2    3.60    0.60
  -3  -9  -2    1.10    1.00
   3   9   2    4.20    1.50
   3   9   2    3.90    1.10
   3   9   2    2.10    0.90
   3   9   2    1.30    1.10
   3   9   2    3.90    1.10
   3   9   2    2.50    1.00
  -4  -9  -2    2.00    1.20
   4   9   2    1.60    1.30
   4   9   2    4.00    1.40
   4   9   2    2.40    0.90
   4   9   2    1.40    1.00
   4   9   2    1.30    0.90
   4   9   2    2.20    0.90
   4   9   2    2.30    1.40
   5   9   2    0.50    0.60
   5   9   2    0.10    0.90
   5   9   2   -1.30    1.60
   5   9   2   -0.40    0.60
   5   9   2    0.60    1.10
   5   9   2   -0.40    0.90
   6   9   2   32.50    3.50
   6   9   2   34.20    2.40
   6   9   2   29.90    3.60
   7 -10  -2   15.00    3.00
   7 -10  -2    8.90    1.90
   7 -10  -2   15.90    2.90
   6 -10  -2    2.90    1.40
   6 -10  -2   -1.10    1.30
   6 -10  -2    2.50    1.50
   6 -10  -2    4.10    1.30
   6 -10  -2    0.80    1.30
  -6  10   2    0.80    1.80
  -6  10   2    3.10    1.30
   5 -10  -2    5.30    1.40
   5 -10  -2    5.40    1.60
   5 -10  -2    5.50    1.40
   5 -10  -2    8.00    2.20
   5 -10  -2    8.20    2.00
  -5  10   2    3.90    1.30
  -5  10   2    8.30    2.10
  -5  10   2    6.10    1.60
   4 -10  -2   29.60    2.90
   4 -10  -2   28.00    3.10
   4 -10  -2   39.70    3.20
   4 -10  -2   33.30    2.40
   4 -10  -2   32.10    2.40
  -4  10   2   32.10    1.80
  -4  10   2   32.30    2.50
  -4  10   2   30.30    3.10
  -4  10   2   29.40    4.30
  -4  10   2   31.50    3.20
  -4  10   2   36.90    3.00
   3 -10  -2    0.90    0.90
   3 -10  -2    0.90    1.00
   3 -10  -2    0.80    0.90
   3 -10  -2    1.50    0.80
   3 -10  -2    0.70    0.90
  -3  10   2    0.50    1.10
  -3  10   2    2.00    1.30
  -3  10   2   -0.60    0.90
  -3  10   2    0.50    1.00
  -3  10   2    1.00    0.90
  -3  10   2    0.20    0.70
   2 -10  -2    1.20    1.10
   2 -10  -2   -0.30    0.70
   2 -10  -2    0.20    0.60
  -2  10   2    0.40    0.80
  -2  10   2    0.00    0.60
  -2  10   2   -0.10    0.90
  -2  10   2    1.80    1.10
  -2  10   2    1.40    1.10
  -2  10   2    1.60    1.10
   1 -10  -2    3.90    0.90
   1 -10  -2    3.50    1.10
   1 -10  -2    5.30    1.40
   1 -10  -2    2.20    1.10
  -1  10   2    2.00    1.20
  -1  10   2    4.10    1.30
  -1  10   2    2.80    1.20
  -1  10   2    2.10    1.20
  -1  10   2    2.90    1.40
  -1  10   2    3.70    1.20
   0 -10  -2  148.59    4.70
   0 -10  -2  147.79    5.30
   0 -10  -2  150.88    4.20
   0 -10  -2  148.69    6.90
   0  10   2  148.89    5.50
   0  10   2  149.29    5.70
   0  10   2  152.38    5.90
   0  10   2  144.59    5.40
   0  10   2  150.68    5.50
   0  10   2  147.79    5.70
  -1 -10  -2   24.20    1.10
  -1 -10  -2   24.00    2.00
  -1 -10  -2   24.20    2.20
  -1 -10  -2   21.40    1.10
  -1 -10  -2   22.00    2.70
  -1 -10  -2   20.60    1.80
   1  10   2   21.50    2.70
   1  10   2   23.70    2.90
   1  10   2   25.30    2.50
   1  10   2   22.40    2.20
   1  10   2   25.10    2.40
   1  10   2   25.20    2.40
  -2 -10  -2   10.80    1.60
  -2 -10  -2    7.70    1.70
  -2 -10  -2    9.00    1.20
   2  10   2    9.50    1.60
   2  10   2   12.20    2.10
   2  10   2    9.10    1.60
   2  10   2   11.10    2.10
   2  10   2    9.10    2.00
  -3 -10  -2    2.50    1.20
  -3 -10  -2    3.10    0.60
   3  10   2    3.30    1.20
   3  10   2    5.20    2.00
   3  10   2    4.10    1.20
   3  10   2    4.30    1.50
   3  10   2    4.60    1.30
   3  10   2    1.60    1.00
   4  10   2  145.29    4.70
   4  10   2  156.98    6.80
   4  10   2  142.49    4.90
   4  10   2  137.89    6.70
   4  10   2  149.29    5.70
   4  10   2  148.89    6.30
   4  10   2  145.59    4.90
   5  10   2   -1.20    1.10
   5  10   2    0.50    1.10
   5  10   2    0.40    0.70
   5  10   2   -0.30    0.70
   5  10   2   -0.90    1.00
   5  10   2    0.90    1.00
   6  10   2   13.60    2.60
   6  10   2   17.50    1.70
   6  10   2   18.40    3.90
   6  10   2   13.30    2.90
   6 -11  -2   17.70    2.50
   6 -11  -2   14.80    2.70
   6 -11  -2   12.40    2.60
   6 -11  -2   12.60    2.00
   6 -11  -2   16.80    2.70
  -6  11   2   21.00    2.70
   5 -11  -2    7.00    1.60
   5 -11  -2   10.20    2.40
   5 -11  -2    6.90    1.80
   5 -11  -2   10.40    1.80
   5 -11  -2    8.80    2.10
  -5  11   2    8.50    1.80
  -5  11   2    7.00    1.80
   4 -11  -2   -0.20    1.30
   4 -11  -2    1.10    1.10
   4 -11  -2    0.80    1.00
   4 -11  -2    0.60    0.90
   4 -11  -2   -0.10    1.00
  -4  11   2    0.90    1.10
  -4  11   2    2.40    1.30
  -4  11   2   -0.60    1.10
  -4  11   2    0.00    1.40
   3 -11  -2    0.50    0.90
   3 -11  -2    1.20    1.30
   3 -11  -2    0.40    1.20
   3 -11  -2    0.20    1.00
  -3  11   2   -0.40    0.80
  -3  11   2    0.30    0.80
  -3  11   2    0.30    1.20
  -3  11   2    0.50    1.00
  -3  11   2   -0.80    0.90
  -3  11   2    1.70    1.00
   2 -11  -2   27.10    1.90
   2 -11  -2   29.70    2.60
   2 -11  -2   24.40    3.30
   2 -11  -2   25.70    2.60
  -2  11   2   25.80    2.30
  -2  11   2   31.80    4.50
  -2  11   2   30.20    3.00
  -2  11   2   23.40    3.00
  -2  11   2   26.40    2.70
  -2  11   2   27.10    2.60
   1 -11  -2    2.00    1.10
   1 -11  -2    5.10    1.00
   1 -11  -2    6.70    1.70
   1 -11  -2    3.50    1.20
  -1  11   2    3.30    1.20
  -1  11   2    3.00    1.30
  -1  11   2    5.30    1.50
  -1  11   2    2.20    1.20
  -1  11   2    7.10    1.70
  -1  11   2    3.80    1.40
   0 -11  -2   17.10    1.80
   0 -11  -2   12.10    2.20
   0 -11  -2   11.40    1.90
   0 -11  -2   12.40    1.60
   0  11   2   18.00    2.40
   0  11   2   14.00    2.20
   0  11   2   12.60    2.20
   0  11   2   14.70    2.40
   0  11   2   12.70    2.10
   0  11   2   12.60    2.10
  -1 -11  -2   29.70    2.30
  -1 -11  -2   30.40    2.10
  -1 -11  -2   30.90    2.60
  -1 -11  -2   31.90    1.20
   1  11   2   28.30    2.70
   1  11   2   32.40    2.90
   1  11   2   33.20    2.80
   1  11   2   29.70    2.90
   1  11   2   33.90    2.80
   1  11   2   33.20    3.10
  -2 -11  -2   28.50    2.80
  -2 -11  -2   31.10    1.90
   2  11   2   34.60    2.70
   2  11   2   32.80    2.70
   2  11   2   30.60    3.20
   2  11   2   32.80    2.60
   2  11   2   32.00    3.20
  -3 -11  -2   40.80    3.20
  -3 -11  -2   36.70    1.60
   3  11   2   46.70    3.90
   3  11   2   33.90    3.10
   3  11   2   38.80    2.70
   3  11   2   45.20    3.90
   3  11   2   42.10    3.20
   3  11   2   40.20    2.90
   4  11   2   -0.70    1.10
   4  11   2    0.70    1.00
   4  11   2    0.40    0.80
   4  11   2   -0.80    1.00
   4  11   2   -1.80    0.90
   4  11   2   -0.30    0.70
   5  11   2    2.90    1.40
   5  11   2    1.50    1.00
   5  11   2    1.40    0.90
   5  11   2    1.30    1.30
   5  11   2    3.60    1.60
   6 -12  -2    7.50    1.70
   6 -12  -2    4.60    1.80
  -6  12   2    8.40    2.10
   5 -12  -2   20.60    3.10
   5 -12  -2   17.20    2.40
   5 -12  -2   15.00    3.00
   5 -12  -2   13.10    2.60
   5 -12  -2   18.80    2.90
  -5  12   2   16.80    2.50
  -5  12   2   14.50    2.80
   4 -12  -2    0.20    1.20
   4 -12  -2    2.60    1.20
   4 -12  -2   -1.00    1.00
   4 -12  -2    2.40    1.10
  -4  12   2    1.10    1.30
  -4  12   2    0.50    1.60
  -4  12   2    1.10    1.00
  -4  12   2    1.80    1.60
   3 -12  -2    1.00    0.90
   3 -12  -2    1.80    1.50
   3 -12  -2    0.40    0.80
   3 -12  -2    1.10    1.00
  -3  12   2    2.40    1.50
  -3  12   2    0.70    1.00
  -3  12   2    0.60    1.30
  -3  12   2    0.20    1.20
  -3  12   2    0.30    1.00
  -3  12   2    0.30    1.20
   2 -12  -2   38.50    3.70
   2 -12  -2   35.30    3.20
   2 -12  -2   43.30    3.30
  -2  12   2   42.70    3.80
  -2  12   2   42.30    3.60
  -2  12   2   39.70    3.50
  -2  12   2   45.10    4.20
  -2  12   2   39.10    2.90
  -2  12   2   38.40    3.20
   1 -12  -2   -0.20    0.90
   1 -12  -2   -0.40    0.90
   1 -12  -2    1.60    0.70
   1 -12  -2    1.10    1.20
  -1  12   2    0.40    0.90
  -1  12   2   -0.10    0.90
  -1  12   2    0.70    1.00
  -1  12   2    2.50    1.20
  -1  12   2    0.10    0.90
  -1  12   2   -0.80    0.90
   0 -12  -2   32.10    3.00
   0 -12  -2   37.00    2.40
   0 -12  -2   41.10    3.60
   0 -12  -2   36.80    2.60
   0  12   2   32.90    3.10
   0  12   2   39.90    3.40
   0  12   2   33.90    3.10
   0  12   2   38.50    3.20
   0  12   2   41.40    3.50
   0  12   2   40.70    3.40
  -1 -12  -2    2.50    1.30
  -1 -12  -2    0.20    1.10
  -1 -12  -2    1.30    0.80
   1  12   2    0.90    1.10
   1  12   2   -0.30    1.00
   1  12   2    2.80    1.40
   1  12   2    1.60    1.50
   1  12   2    2.10    1.30
  -2 -12  -2    0.70    0.60
  -2 -12  -2    2.00    1.30
   2  12   2    2.50    1.10
   2  12   2    0.10    0.80
   2  12   2   -0.80    0.90
   2  12   2    1.50    1.20
   2  12   2    0.70    1.20
  -3 -12  -2   29.00    3.10
   3  12   2   26.30    2.50
   3  12   2   24.70    2.50
   3  12   2   25.30    2.60
   3  12   2   25.40    3.50
   3  12   2   30.70    3.10
   3  12   2   23.40    3.50
   4  12   2   90.49    5.70
   4  12   2   83.09    4.00
   4  12   2   79.59    5.70
   4  12   2   88.49    4.30
   4  12   2   75.99    5.80
   5  12   2   84.59    9.10
   5  12   2   82.89    6.40
   5  12   2   79.69    4.10
   5 -13  -2   12.20    2.50
   5 -13  -2   15.20    2.80
   5 -13  -2   10.80    1.90
   5 -13  -2   12.70    3.20
  -5  13   2   10.20    2.50
  -5  13   2   10.80    2.20
   4 -13  -2    5.00    1.70
   4 -13  -2    4.70    2.00
   4 -13  -2   11.30    2.40
   4 -13  -2    4.50    1.40
  -4  13   2    7.80    1.80
  -4  13   2    5.10    2.00
  -4  13   2    8.70    2.30
   3 -13  -2    2.60    2.00
   3 -13  -2    1.40    1.20
   3 -13  -2    2.50    1.60
   3 -13  -2    1.40    1.00
  -3  13   2    1.00    1.20
  -3  13   2    2.40    1.50
  -3  13   2    0.50    1.20
  -3  13   2    1.00    1.70
  -3  13   2    0.60    1.30
   2 -13  -2    1.20    0.90
   2 -13  -2    2.30    1.40
   2 -13  -2    1.80    1.10
   2 -13  -2    2.40    1.50
  -2  13   2    3.10    1.40
  -2  13   2    1.30    1.40
  -2  13   2    3.60    1.60
  -2  13   2    1.80    1.40
  -2  13   2    2.70    1.60
   1 -13  -2  105.09    4.10
   1 -13  -2  104.09    5.90
   1 -13  -2  110.29    5.60
   1 -13  -2   98.49    4.70
  -1  13   2   98.99    5.00
  -1  13   2  113.29    5.80
  -1  13   2   96.49    5.30
  -1  13   2  103.29    5.60
  -1  13   2  107.29    5.60
  -1  13   2  102.99    5.60
   0 -13  -2   16.60    2.40
   0 -13  -2   13.60    1.80
   0 -13  -2   13.60    2.60
   0 -13  -2   13.50    2.60
   0  13   2   10.20    2.30
   0  13   2   10.10    2.30
   0  13   2   14.00    2.50
   0  13   2   14.20    2.50
   0  13   2   20.50    2.90
  -1 -13  -2   13.30    2.60
  -1 -13  -2   11.60    1.70
   1  13   2   19.30    2.80
   1  13   2   10.70    2.30
   1  13   2    8.80    2.10
   1  13   2   16.20    2.90
   1  13   2   13.50    2.30
   1  13   2   11.60    2.30
  -2 -13  -2    3.30    1.70
  -2 -13  -2    3.20    0.90
   2  13   2    4.70    1.90
   2  13   2    3.00    1.30
   2  13   2    3.60    1.70
   2  13   2    4.10    1.70
   2  13   2    6.00    1.70
   2  13   2    2.00    1.20
   3  13   2    1.10    1.20
   3  13   2   -1.00    0.80
   3  13   2    1.70    1.50
   3  13   2   -1.00    1.30
   3  13   2   -0.80    0.90
   3  13   2    2.00    1.10
   4  13   2    0.60    0.90
   4  13   2    0.40    1.40
   4  13   2   -1.00    0.90
   4  13   2    0.80    1.60
   5 -14  -2    1.80    1.30
  -5  14   2    4.40    1.70
  -5  14   2    1.60    2.30
   4 -14  -2    1.70    1.10
   4 -14  -2    0.40    1.10
   4 -14  -2   -1.30    1.50
   4 -14  -2    1.70    1.40
  -4  14   2    3.80    1.90
  -4  14   2    4.30    2.40
  -4  14   2   -1.40    1.30
   3 -14  -2   11.00    2.30
   3 -14  -2   11.60    2.50
   3 -14  -2   12.30    2.80
   3 -14  -2   11.40    1.80
  -3  14   2   10.20    2.20
  -3  14   2   10.50    2.50
  -3  14   2   12.00    2.60
  -3  14   2   12.40    2.60
   2 -14  -2   -0.40    1.10
   2 -14  -2    0.90    0.90
   2 -14  -2   -1.30    1.10
   2 -14  -2   -0.10    1.10
  -2  14   2    1.80    1.40
  -2  14   2   -0.30    1.30
  -2  14   2    1.30    1.60
  -2  14   2    2.30    1.20
  -2  14   2    1.70    1.40
   1 -14  -2   12.80    2.70
   1 -14  -2   14.20    1.90
   1 -14  -2   12.90    2.60
   1 -14  -2   15.20    2.30
  -1  14   2   10.90    2.50
  -1  14   2   14.70    2.70
  -1  14   2   19.20    3.00
  -1  14   2   16.30    2.80
  -1  14   2   15.30    2.50
  -1  14   2   11.20    2.40
   0 -14  -2   90.09    4.30
   0 -14  -2   87.89    4.10
   0  14   2   94.89    5.40
   0  14   2   88.39    5.60
   0  14   2  101.69    5.50
   0  14   2   96.59    5.40
   0  14   2  101.19    6.00
   0  14   2   90.09    5.40
  -1 -14  -2    9.40    2.30
  -1 -14  -2   12.50    1.70
   1  14   2   15.20    2.50
   1  14   2   10.60    2.60
   1  14   2   14.40    2.50
   1  14   2   11.00    2.30
   1  14   2   10.10    2.40
  -2 -14  -2    7.80    1.40
  -2 -14  -2    1.80    1.80
   2  14   2    7.20    2.00
   2  14   2    6.90    2.00
   2  14   2    7.20    1.90
   2  14   2    6.30    2.20
   2  14   2    5.60    1.90
   2  14   2    6.50    2.10
   3  14   2    7.60    2.40
   3  14   2    6.60    1.60
   3  14   2    7.90    1.90
   3  14   2    9.70    2.10
   3  14   2    4.40    2.80
   3  14   2    3.40    2.10
   4  14   2   31.60    3.80
   4  14   2   31.40    2.90
   4 -15  -2   13.60    3.10
  -4  15   2   19.60    3.10
  -4  15   2   14.30    3.10
  -4  15   2   14.50    2.80
   3 -15  -2    6.80    2.30
   3 -15  -2    8.00    1.60
   3 -15  -2    9.00    2.60
   3 -15  -2    4.60    1.80
  -3  15   2    3.40    1.90
  -3  15   2    6.20    2.10
  -3  15   2   10.50    2.60
   2 -15  -2    0.00    1.20
   2 -15  -2    1.00    1.10
   2 -15  -2    3.30    2.00
  -2  15   2    2.40    2.10
  -2  15   2    0.40    1.30
  -2  15   2    0.00    1.40
  -2  15   2    1.00    1.60
   1 -15  -2    7.00    1.80
   1 -15  -2    4.50    2.00
   1 -15  -2    8.00    1.70
   1 -15  -2    6.00    2.30
  -1  15   2   10.90    2.60
  -1  15   2    4.30    2.10
  -1  15   2    4.60    1.70
  -1  15   2    9.10    2.50
  -1  15   2    6.30    2.10
   0 -15  -2   16.70    2.40
   0 -15  -2   14.30    2.10
   0 -15  -2   12.10    2.90
   0  15   2   11.20    2.80
   0  15   2   18.20    3.10
   0  15   2   17.30    2.90
   0  15   2   12.10    2.50
   0  15   2   13.00    2.60
  -1 -15  -2    3.90    2.00
  -1 -15  -2    3.80    1.20
   1  15   2    3.70    1.70
   1  15   2    3.90    1.80
   1  15   2    3.00    1.70
   1  15   2    2.00    1.70
  -2 -15  -2   11.70    1.70
   2  15   2    9.50    2.60
   2  15   2   16.40    2.80
   2  15   2   14.50    2.80
   2  15   2   11.90    2.30
   2  15   2   12.20    2.40
   2  15   2   13.10    2.90
   3  15   2   13.90    3.10
   3  15   2   14.10    2.40
   3 -16  -2    9.10    2.40
  -3  16   2   11.80    3.70
  -3  16   2   10.70    3.50
   2 -16  -2   13.80    3.00
   2 -16  -2    7.60    1.60
   2 -16  -2    8.60    2.00
   2 -16  -2    7.10    2.70
  -2  16   2   17.10    3.30
  -2  16   2   14.70    3.10
  -2  16   2    9.80    2.30
  -2  16   2   10.30    2.80
  -2  16   2    6.30    2.60
  -2  16   2    7.30    2.40
   1 -16  -2   15.10    2.90
   1 -16  -2   15.70    2.40
   1 -16  -2   11.20    2.00
  -1  16   2    8.10    2.20
  -1  16   2   11.70    2.70
  -1  16   2   10.80    2.60
  -1  16   2   12.60    2.70
  -1  16   2   11.80    2.90
  -1  16   2   11.80    2.70
   0 -16  -2    0.30    1.00
   0 -16  -2    1.00    1.10
   0 -16  -2    3.10    1.70
   0  16   2    0.90    1.40
   0  16   2   -0.50    1.80
   0  16   2    5.60    1.70
   0  16   2    1.70    1.50
   0  16   2    1.20    1.40
  -1 -16  -2    1.40    1.00
  -1 -16  -2    2.00    2.00
   1  16   2    0.20    1.20
   1  16   2    3.40    1.80
   1  16   2   -1.80    1.30
   1  16   2    2.00    1.80
   1  16   2   -0.60    1.60
   2  16   2    1.60    1.70
   2  16   2    1.10    1.60
   0  17  -3    3.20    1.70
   0 -17   3   -0.40    1.10
   0 -17   3    3.10    1.30
   0 -17   3    4.90    2.80
  -1  17  -3    1.20    3.20
  -1  17  -3    4.40    2.10
   1 -17   3    8.50    2.50
   1 -17   3    2.20    1.50
   1 -17   3    3.40    1.70
   2  16  -3   -0.30    1.80
   2  16  -3   -1.60    1.20
   1  16  -3    0.20    1.80
   1  16  -3    0.30    1.30
   1  16  -3    0.80    1.60
   1  16  -3    3.70    2.80
   1  16  -3    0.60    1.70
   1  16  -3    1.20    1.30
  -1 -16   3    1.00    0.90
  -1 -16   3    1.20    1.70
   0  16  -3    0.30    1.50
   0  16  -3    1.10    1.80
   0  16  -3    0.80    1.30
   0  16  -3   -2.50    1.00
   0  16  -3    1.30    1.70
   0 -16   3   -1.10    0.70
   0 -16   3    0.50    1.60
   0 -16   3   -1.40    0.90
  -1  16  -3   18.30    3.30
  -1  16  -3   15.10    3.00
  -1  16  -3   21.00    3.40
  -1  16  -3   21.50    3.50
  -1  16  -3   17.10    2.80
   1 -16   3   16.50    3.70
   1 -16   3   20.60    3.50
  -2  16  -3   13.30    3.00
  -2  16  -3   18.70    3.10
  -2  16  -3    9.50    2.60
  -2  16  -3   15.00    2.60
  -2  16  -3   17.30    3.20
  -2  16  -3   13.90    2.80
   2 -16   3   12.40    3.00
   2 -16   3   12.90    2.50
  -3  16  -3   -3.40    2.10
  -3  16  -3   -0.50    1.50
  -3  16  -3    3.10    1.90
   3 -16   3    2.30    2.10
   3  15  -3   30.60    3.10
   3  15  -3   50.59    8.50
   3  15  -3   34.50    3.50
   3  15  -3   30.50    3.70
   2  15  -3    2.60    1.40
   2  15  -3    6.20    2.10
   2  15  -3    4.70    1.90
   2  15  -3    3.00    1.70
   2  15  -3    7.40    2.20
   1  15  -3   17.20    2.80
   1  15  -3   19.20    3.30
   1  15  -3   24.00    3.50
   1  15  -3   18.60    3.10
   1  15  -3   21.10    3.40
   1  15  -3   18.80    3.30
  -1 -15   3   19.70    2.00
  -1 -15   3   17.50    3.60
   0  15  -3    1.20    1.50
   0  15  -3    0.80    1.40
   0  15  -3    1.50    1.50
   0  15  -3    5.00    1.70
   0  15  -3    2.40    1.40
   0  15  -3    3.90    1.80
   0 -15   3    4.80    1.40
   0 -15   3    4.60    1.40
   0 -15   3    3.20    1.70
  -1  15  -3    5.40    2.00
  -1  15  -3    2.40    1.50
  -1  15  -3    5.60    1.90
  -1  15  -3    0.10    1.30
  -1  15  -3    1.30    1.40
  -1  15  -3    2.60    1.60
   1 -15   3    0.40    1.60
   1 -15   3    0.50    1.00
   1 -15   3    3.10    1.20
  -2  15  -3    9.10    2.10
  -2  15  -3    4.80    2.10
  -2  15  -3    6.50    2.00
  -2  15  -3   13.20    2.70
  -2  15  -3    5.80    2.20
  -2  15  -3    3.70    1.80
   2 -15   3    5.20    1.70
   2 -15   3    6.00    1.30
   2 -15   3   11.00    2.60
   2 -15   3    6.30    2.30
  -3  15  -3    1.20    1.70
  -3  15  -3    1.10    1.50
  -3  15  -3    5.10    2.30
  -3  15  -3    1.60    2.50
  -3  15  -3   -0.10    1.40
   3 -15   3   -1.70    1.70
   3 -15   3   -0.20    1.20
   3 -15   3   -0.50    1.20
   3 -15   3    0.40    1.20
  -4  15  -3   24.70    3.70
  -4  15  -3   31.50    4.30
   4 -15   3   26.20    3.60
   4 -15   3   32.70    4.10
   4  14  -3   -3.00    1.30
   4  14  -3   -0.10    1.00
   4  14  -3    2.10    1.60
   3  14  -3    1.30    1.40
   3  14  -3   -0.50    1.40
   3  14  -3    0.80    1.00
   3  14  -3    1.90    1.10
   2  14  -3    7.90    2.20
   2  14  -3    4.90    1.60
   2  14  -3    5.80    2.00
   2  14  -3    5.90    1.60
   2  14  -3   10.20    2.20
   2  14  -3    3.40    1.90
  -2 -14   3   11.70    2.40
  -2 -14   3    4.00    1.00
   1  14  -3   41.20    3.60
   1  14  -3   41.40    4.00
   1  14  -3   39.60    3.40
   1  14  -3   39.80    3.60
   1  14  -3   42.00    4.10
   1  14  -3   38.10    3.70
  -1 -14   3   41.90    2.70
  -1 -14   3   34.90    3.80
   0  14  -3   13.60    2.50
   0  14  -3   19.00    2.90
   0  14  -3   15.90    2.60
   0  14  -3   23.10    3.20
   0  14  -3   15.50    2.80
   0  14  -3   21.50    3.10
   0 -14   3   25.00    3.60
   0 -14   3   23.90    2.20
   0 -14   3   17.20    2.20
  -1  14  -3    3.70    1.70
  -1  14  -3    0.70    1.30
  -1  14  -3    3.00    1.70
  -1  14  -3    3.70    1.50
  -1  14  -3    4.50    1.70
   1 -14   3    3.90    1.10
   1 -14   3    2.00    1.40
   1 -14   3    7.50    2.10
   1 -14   3    3.90    1.40
  -2  14  -3   12.20    2.50
  -2  14  -3   16.60    3.00
  -2  14  -3   10.50    2.30
  -2  14  -3   15.40    2.40
  -2  14  -3    9.70    2.10
  -2  14  -3   13.40    2.70
   2 -14   3   13.40    1.80
   2 -14   3   11.80    2.60
   2 -14   3    8.10    1.90
   2 -14   3    8.80    2.10
  -3  14  -3   58.09    5.00
  -3  14  -3   64.69    4.90
  -3  14  -3   59.19    4.70
  -3  14  -3   67.89    4.40
  -3  14  -3   52.39    3.70
  -3  14  -3   52.19    4.70
   3 -14   3   55.49    4.50
   3 -14   3   53.29    4.20
   3 -14   3   59.99    5.10
   3 -14   3   63.69    3.40
  -4  14  -3   22.60    3.50
  -4  14  -3   27.40    3.90
  -4  14  -3   30.90    5.30
   4 -14   3   31.60    4.10
   4 -14   3   37.70    3.80
   4 -14   3   34.80    2.90
   4 -14   3   26.40    4.00
   5 -14   3   10.10    2.20
   5 -14   3   10.10    2.00
   5  13  -3   52.29    5.20
   4  13  -3    2.40    1.00
   4  13  -3    4.90    3.40
   4  13  -3    3.80    1.50
   4  13  -3    3.70    1.90
   4  13  -3    3.60    1.20
   3  13  -3    6.50    2.00
   3  13  -3   12.10    2.60
   3  13  -3    8.50    1.90
   3  13  -3    7.50    1.70
   3  13  -3    7.70    1.60
   2  13  -3   17.80    4.20
   2  13  -3    9.40    1.90
   2  13  -3   12.30    2.20
   2  13  -3   15.70    2.80
   2  13  -3   13.20    2.60
   2  13  -3   12.80    2.20
  -2 -13   3    8.30    2.10
  -2 -13   3   12.00    1.40
   1  13  -3   11.10    2.30
   1  13  -3   14.30    2.50
   1  13  -3   12.20    2.20
   1  13  -3   15.10    2.50
   1  13  -3   16.20    2.70
  -1 -13   3   11.90    2.40
  -1 -13   3   12.40    1.70
  -1 -13   3   16.40    2.00
   0  13  -3   31.50    4.80
   0  13  -3   47.00    3.60
   0  13  -3   45.30    3.80
   0  13  -3   38.40    3.50
   0  13  -3   40.70    3.60
   0  13  -3   41.90    3.60
   0 -13   3   42.20    3.40
   0 -13   3   41.80    2.60
   0 -13   3   45.80    3.90
   0 -13   3   39.40    2.80
  -1  13  -3    2.40    1.40
  -1  13  -3    1.50    1.20
  -1  13  -3    3.80    1.70
  -1  13  -3    2.40    2.10
  -1  13  -3    5.70    1.70
[truncated: 2,874,215 more chars]
